# Supplementary material for: Proteomics and Transcriptomics of BJAB Cells Expressing the Epstein-Barr Virus Noncoding RNAs EBER1 and EBER2
Source: PLoS One. 2015 Jun 29;10(6):e0124638. doi: 10.1371/journal.pone.0124638 (PMC4487896; doi:10.1371/journal.pone.0124638)
Supplement: S2 File — This file contains the complete SILAC dataset and a parsed list of proteins and their SILAC ratios alone or matched to their corresponding mRNA-seq ratio (average of two biological replicates). Values are in Log2. (XLSX) [file pone.0124638.s007.xlsx]

## Sheet: AllProteinGroups
id	Peptide IDs	Oxidation (M) Site IDs	Oxidation (M) Site Positions	Protein IDs	Majority Protein IDs	Peptide Counts (all)	Peptide Counts (razor+unique)	Peptide Counts (unique)	Protein Names	Gene Names	Protein Descriptions	Uniprot	Proteins	Peptides	Razor Peptides	Unique Peptides	Sequence Coverage [%]	Unique + Razor Sequence Coverage [%]	Unique Sequence Coverage [%]	Mol. Weight [kDa]	Sequence Length	PEP	Ratio H/L	Ratio H/L Normalized	Ratio H/L Variability [%]	Ratio H/L Count	Intensity	Intensity L	Intensity H	Only identified by site	Reverse	Contaminant
1907	2965;6360;8439	961	2028	IPI00794880;IPI00472901	IPI00794880	3;1	3;1	3;1	ATP-dependent helicase CHD7;Chromodomain-helicase-DNA-binding protein 7;cDNA FLJ57840, highly similar to Chromodomain-helicase-DNA-binding protein 7 (EC 3.6.1.-)	CHD7;KIAA1416	Isoform 1 of Chromodomain-helicase-DNA-binding protein 7	Q9P2D1-1;Q9P2D1;B4DIS0	2	3	3	3	1.2	1.2	1.2	335.92	2997	0.038805	26.1	23.547		1	26792000	984580	25808000
220	5172			IPI00007818;IPI00946752	IPI00007818;IPI00946752	1;1	1;1	1;1	Cleavage and polyadenylation specificity factor 73 kDa subunit;Cleavage and polyadenylation specificity factor subunit 3;mRNA 3'-end-processing endonuclease CPSF-73;Cleavage and polyadenylation specific factor 3, 73kDa variant;Cleavage and polyadenylation specific factor 3;cDNA FLJ57562, highly similar to Cleavage and polyadenylation specificityfactor 73 kDa subunit	CPSF3;CPSF73	Cleavage and polyadenylation specificity factor subunit 3;cDNA FLJ57562, highly similar to Cleavage and polyadenylation specificityfactor 73 kDa subunit	Q9UKF6;Q53F02;Q53RS2;A4UCU1;B4DQR2	2	1	1	1	1.3	1.3	1.3	77.485	684	0.0082648	7.7788	9.8236	46.568	2	667270	109110	558160
1040	7723			IPI00300468;IPI00168466	IPI00300468;IPI00168466	1;1	1;1	1;1	Adenosine deaminase domain-containing protein 2;Testis nuclear RNA-binding protein-like;FLJ00337 protein	ADAD2;TENRL;FLJ00337	Isoform 2 of Adenosine deaminase domain-containing protein 2;Isoform 1 of Adenosine deaminase domain-containing protein 2	Q8NCV1-2;Q8NCV1;Q6ZNJ3;Q8NCV1-1	2	1	1	1	2.3	2.3	2.3	70.988	665	0.0039402	7.1648	7.4362	108.41	13	46033000	1314500	44719000
1945	4746			IPI00887618;IPI00889105	IPI00887618;IPI00889105	1;1	1;1	1;1			similar to hCG1793095;similar to hCG1793095		2	1	1	1	6	6	6	18.08	167	0.022198	3.9441	4.4128	99.198	8	15852000	683430	15168000
937	6501;8518			IPI00069084;IPI00925034;IPI00879277;IPI00926412	IPI00069084;IPI00925034;IPI00879277;IPI00926412	2;2;2;2	2;2;2;2	2;2;2;2	350/400 kDa PCAF-associated factor;STAF40;Tra1 homolog;Transformation/transcription domain-associated protein;Transformation/transcription domain-associated protein variant	PAF400;TRRAP	Isoform 1 of Transformation/transcription domain-associated protein;436 kDa protein;Isoform 2 of Transformation/transcription domain-associated protein;Transformation/transcription domain-associated protein variant	Q9Y4A5-1;Q9Y4A5;Q9Y4A5-2;A4D265;Q59FH1	4	2	2	2	0.9	0.9	0.9	437.6	3859	0.053242	3.96	3.7305		1	2679900	1802800	877020
693	3343;4299;4747;5502			IPI00025239;IPI00946334	IPI00025239;IPI00946334	4;4	4;4	4;4	Complex I-49kD;NADH dehydrogenase [ubiquinone] iron-sulfur protein 2, mitochondrial;NADH-ubiquinone oxidoreductase 49 kDa subunit;NADH dehydrogenase (Ubiquinone) Fe-S protein 2, 49kDa (NADH-coenzyme Q reductase) variant;cDNA FLJ53932, highly similar to NADH-ubiquinone oxidoreductase 49 kDa subunit, mitochondrial (EC 1.6.5.3);cDNA, FLJ78876, highly similar to NADH-ubiquinone oxidoreductase 49 kDa …	NDUFS2	NADH dehydrogenase [ubiquinone] iron-sulfur protein 2, mitochondrial;NADH dehydrogenase (ubiquinone) Fe-S protein 2 isoform 2 precursor	O75306;Q53HG2;B7Z792;B7Z9L2;Q9HC11;Q9HC12	2	4	4	4	8.4	8.4	8.4	52.545	463	0	2.672	2.7473	120.17	14	28434000	11408000	17026000
378	757			IPI00013002;IPI00335560;IPI00375615;IPI00375616	IPI00013002;IPI00335560;IPI00375615;IPI00375616	1;1;1;1	1;1;1;1	1;1;1;1	UbcH10;Ubiquitin carrier protein C;Ubiquitin-conjugating enzyme E2 C;Ubiquitin-protein ligase C;Ubiquitin carrier protein;Putative uncharacterized protein UBE2C;Ubiquitin-conjugating enzyme E2C, isoform CRA_d	UBCH10;UBE2C;hCG_38372	Ubiquitin-conjugating enzyme E2 C;ubiquitin-conjugating enzyme E2C isoform 2;ubiquitin-conjugating enzyme E2C isoform 3;ubiquitin-conjugating enzyme E2C isoform 5	O00762;B2R4U3;Q5TZN3;A6NP33;A6NKY3	4	1	1	1	8.9	8.9	8.9	19.652	179	0.011581	2.2948	2.7373	81.457	2	519840	136090	383760
1321	8258			IPI00292096;IPI00745500;IPI00641296;IPI00334123;IPI00289766;IPI00640728;IPI00741458	IPI00292096;IPI00745500;IPI00641296;IPI00334123;IPI00289766;IPI00640728;IPI00741458	1;1;1;1;1;1;1	1;1;1;1;1;1;1	1;1;1;1;1;1;1	Fc receptor homolog expressed in B-cells;Fc receptor-like A;Fc receptor-like and mucin-like protein 1;Fc receptor-like protein;Fc receptor-related protein X;Putative uncharacterized protein FCRLA	FCRL;FCRL1;FCRLA;FCRLM1;FCRX;FREB;UNQ291/PRO329;RP11-474I16.5-004	Isoform 9 of Fc receptor-like A;Putative uncharacterized protein FCRLA;Isoform 2 of Fc receptor-like A;Isoform 3 of Fc receptor-like A;Fc receptor-like A;Isoform 4 of Fc receptor-like A;Isoform 5 of Fc receptor-like A	Q7L513-9;Q7L513;A0N0M1;Q7L513-1;A6NC03;Q7L513-2;Q7L513-3;Q5VXB1;Q7L513-4;Q7L513-5	7	1	1	1	5.1	5.1	5.1	40.655	376	5.39e-30	3.1865	2.6551	38.759	3	1943400	457670	1485800
155	756			IPI00220232;IPI00005979;IPI00654843;IPI00908922;IPI00893055;IPI00556659	IPI00220232;IPI00005979;IPI00654843;IPI00908922;IPI00893055;IPI00556659	1;1;1;1;1;1	1;1;1;1;1;1	1;1;1;1;1;1	eIF-2B GDP-GTP exchange factor subunit delta;Translation initiation factor eIF-2B subunit delta;Putative uncharacterized protein;Eukaryotic translation initiation factor 2B, subunit 4 delta, 67kDa, isoform CRA_e;Putative uncharacterized protein EIF2B4;EIF-2B-delta-like protein;Putative uncharacterized protein DKFZp586J0119;cDNA FLJ60165, highly similar to Translation initiation factor eIF-2B subu…	EIF2B4;EIF2BD;hCG_1784435;DKFZp586J0119	Isoform 2 of Translation initiation factor eIF-2B subunit delta;Isoform 1 of Translation initiation factor eIF-2B subunit delta;eukaryotic translation initiation factor 2B, subunit 4 delta isoform 3;cDNA FLJ60165, highly similar to Translation initiation f	Q9UI10-2;Q9UI10;Q9UI10-1;Q9HBP7;Q53RY7;Q71US4;Q9Y3W7;B4DUP5;C9JD83;Q59FC8	6	1	1	1	2.6	2.6	2.6	59.714	544	0.011016	2.408	2.6019	10.953	2	199700	46142	153560
1764	1475;4471			IPI00513725;IPI00783082;IPI00164286;IPI00419305;IPI00419306	IPI00513725;IPI00783082;IPI00164286;IPI00419305;IPI00419306	2;1;1;1;1	2;1;1;1;1	2;1;1;1;1	hGRO1;Isopentenyl-diphosphate:tRNA isopentenyltransferase;tRNA dimethylallyltransferase, mitochondrial;tRNA isopentenyltransferase;tRNA isopentenyltransferase 1;tRNA isopentenylpyrophosphate transferase isoform 1;tRNA isopentenyltransferase 1 variant;cDNA FLJ60623, highly similar to tRNA isopentenyltransferase, mitochondrial (EC 2.5.1.8);cDNA FLJ57457, highly similar to tRNA isopentenyltransferas…	IPT;MOD5;TRIT1;RP1-118J21.3-003	Isoform 5 of tRNA isopentenyltransferase, mitochondrial;Isoform 1 of tRNA isopentenyltransferase, mitochondrial;Isoform 4 of tRNA isopentenyltransferase, mitochondrial;Isoform 2 of tRNA isopentenyltransferase, mitochondrial;Isoform 3 of tRNA isopentenyltra	Q9H3H1-5;Q9H3H1;Q5QPK7;Q9H3H1-1;Q3T7C7;Q53F11;Q9H3H1-4;B4DK89;B4E3K2;Q3T7C6;Q9H3H1-2;Q9H3H1-3	5	2	2	2	10.4	10.4	10.4	43.305	385	0.031299	2.1172	2.3789	127	2	20283000	3259000	17024000
121	194;6109			IPI00004962;IPI00945220	IPI00004962;IPI00945220	2;2	2;2	2;2	Golgi integral membrane protein 4;Golgi integral membrane protein, cis;Golgi phosphoprotein 4;Golgi-localized phosphoprotein of 130 kDa;Putative uncharacterized protein GOLIM4	GIMPC;GOLIM4;GOLPH4;GPP130	Golgi integral membrane protein 4;Putative uncharacterized protein GOLIM4	O00461;C9J8T3	2	2	2	2	5.7	5.7	5.7	81.879	696	0.00040147	1.6697	2.3119	115.7	2	565980	209540	356440
837	5674			IPI00031106	IPI00031106	1	1	1	Proteasome assembly chaperone 3	C7orf48;PAC3;PSMG3	Proteasome assembly chaperone 3	Q9BT73	1	1	1	1	10.7	10.7	10.7	13.104	122	0	2.174	2.2321		1	3955100	1203900	2751100
1640	5823			IPI00411614;IPI00513835	IPI00411614;IPI00513835	1;1	1;1	1;1	Acidic nucleoplasmic DNA-binding protein 1;WD repeat and HMG-box DNA-binding protein 1;cDNA FLJ78476, highly similar to Homo sapiens WD repeat and HMG-box DNA binding protein 1 (WDHD1), transcript variant 1, mRNA;WDHD1 protein;Putative uncharacterized protein WDHD1;cDNA FLJ10676 fis, clone NT2RP2006464, highly similar to WD repeat and HMG-box DNA-binding protein 1;cDNA FLJ10723 fis, clone NT2RP30…	AND1;WDHD1	WD repeat and HMG-box DNA-binding protein 1;WD repeat and HMG-box DNA binding protein 1 isoform 2	O75717;A8KAE0;Q05DR3;A8MRA5;B3KMC2;B3KMD2;C9JW18	2	1	1	1	1.4	1.4	1.4	125.97	1129	4.76e-06	1.6735	2.2319		1	1249700	386040	863650
1100	6800	537	742	IPI00783519;IPI00643527;IPI00180939	IPI00783519;IPI00643527;IPI00180939	1;1;1	1;1;1	1;1;1	B-cell adapter for phosphoinositide 3-kinase;B-cell phosphoinositide 3-kinase adapter protein 1;Phosphoinositide 3-kinase adapter protein 1;FLJ00308 protein	BCAP;PIK3AP1;FLJ00308	Isoform 1 of Phosphoinositide 3-kinase adapter protein 1;Isoform 2 of Phosphoinositide 3-kinase adapter protein 1;Isoform 3 of Phosphoinositide 3-kinase adapter protein 1	Q6ZUJ8-1;Q6ZUJ8;Q6ZUJ8-2;Q6ZUJ8-3;Q86YV3	3	1	1	1	2.9	2.9	2.9	90.397	805	3.98e-07	2.3443	2.2185	18.931	2	1574600	708060	866530
1799	1490;1555;5713;8023;8497			IPI00555565	IPI00555565	5	1	1	Putative heat shock protein HSP 90-beta 4	HSP90AB4P	Putative heat shock protein HSP 90-beta 4	Q58FF6	1	5	1	1	10.3	3	3	58.264	505	0	1.9276	2.2128		1	2173000	1186500	986560
116	7212	75	218	IPI00004795	IPI00004795	1	1	1	Chloride channel, nucleotide sensitive 1A;Chloride conductance regulatory protein ICln;Chloride ion current inducer protein;Methylosome subunit pICln;Reticulocyte pICln;PRO1478	CLCI;CLNS1A;ICLN	Methylosome subunit pICln	P54105;Q9P1H0	1	1	1	1	13.1	13.1	13.1	26.215	237	1.42e-26	2.2205	2.1195		1	3089500	512150	2577300
1899	5235	958	1	IPI00791704	IPI00791704	1	1	1			59 kDa protein		1	1	1	1	1.5	1.5	1.5	59.263	522	0.46636	1.5435	1.9097		1	40927	9066.8	31860	+
1123	7472	544	60	IPI00215611	IPI00215611	1	1	1	Cysteine-rich heart protein;Cysteine-rich intestinal protein;Cysteine-rich protein 1	CRIP;CRIP1;CRP1	Cysteine-rich protein 1	P50238	1	1	1	1	36.4	36.4	36.4	8.5328	77	0.038561	1.731	1.8995	22.729	2	1625300	397410	1227900	+
240	4232			IPI00102661;IPI00008477	IPI00102661;IPI00008477	1;1	1;1	1;1	Hepatocellular carcinoma-associated antigen 90;TPX2, microtubule-associated, homolog (Xenopus laevis);TPX2, microtubule-associated, homolog (Xenopus laevis), isoform CRA_a;Differentially expressed in cancerous and non-cancerous lung cells 2;Hepatocellular carcinoma-associated antigen 519;Protein fls353;Restricted expression proliferation-associated protein 100;Targeting protein for Xklp2;cDNA FLJ…	HCA90;hCG_38821;RP11-243J16.10-002;TPX2;C20orf1;C20orf2;DIL2;HCA519;HCTP4	TPX2, microtubule-associated, homolog (Xenopus laevis), isoform CRA_a;Targeting protein for Xklp2	Q96RR5;Q9ULW0;B3KM90;Q643R0;Q96FC3	2	1	1	1	1.5	1.5	1.5	89.392	783	0.0020277	1.7522	1.8735		1	238170	65867	172300
1757	2916			IPI00479058	IPI00479058	1	1	1	40S ribosomal protein S15;RIG protein	RIG;RPS15	40S ribosomal protein S15	P62841	1	1	1	1	9	9	9	17.04	145	0.0086544	1.7906	1.864	41.431	3	486780	198310	288470
903	6965			IPI00797384;IPI00939715;IPI00395347;IPI00418689;IPI00395837;IPI00043638	IPI00797384;IPI00939715;IPI00395347;IPI00418689;IPI00395837;IPI00043638	1;1;1;1;1;1	1;1;1;1;1;1	1;1;1;1;1;1	La ribonucleoprotein domain family member 4;La-related protein 4;LARP4 protein;C-Mpl binding protein	LARP4;PP13296	Isoform 4 of La-related protein 4;81 kDa protein;Isoform 1 of La-related protein 4;c-Mpl binding protein isoform a;c-Mpl binding protein isoform c;Isoform 2 of La-related protein 4	Q71RC2-4;Q71RC2;Q6P4E2;Q71RC2-1;Q8TBL5;Q96J85;Q71RC2-3;Q71RC2-2;C9J564	6	1	1	1	3	3	3	81.243	730	0.0003289	1.9839	1.8119		1	1564800	527810	1037000
1030	1320			IPI00166631	IPI00166631	1	1	1	Zinc finger protein 843;cDNA FLJ38929 fis, clone NT2NE2013019	ZNF843	Zinc finger protein 843	Q8N446;B3KTX8	1	1	1	1	4.6	4.6	4.6	37.065	348	0.018013	1.4461	1.7512		1	189840	71445	118400
1867	5327	923;924	1;2	IPI00748431	IPI00748431	1	1	1	Primary ciliary dyskinesia protein 1	PCDP1	Conserved hypothetical protein	Q4G0U5	1	1	1	1	1.4	1.4	1.4	64.364	555	0.46636	1.7978	1.7353		1	572490	93189	479300	+
618	2163;4288;6479;7099;8158;8194;8195			IPI00022648;IPI00910936	IPI00022648	7;1	7;1	7;1	Eukaryotic translation initiation factor 5;EIF5 protein	EIF5	Eukaryotic translation initiation factor 5	P55010;Q05DF3;Q32Q19;Q53XB3;Q6IBU0	2	7	7	7	15.5	15.5	15.5	49.222	431	1.9e-18	1.6972	1.7063	18.943	32	33380000	12045000	21335000
1448	3008;5187;6158	704	522	IPI00301263;IPI00893035;IPI00893143;IPI00893407	IPI00301263;IPI00893035	3;3;1;1	3;3;1;1	3;3;1;1	Aspartate carbamoyltransferase;CAD protein;Dihydroorotase;Glutamine-dependent carbamoyl-phosphate synthase;Putative uncharacterized protein CAD	CAD	CAD protein;Putative uncharacterized protein CAD	P27708;Q53SY7;Q53SZ4;Q96CK3	4	3	3	3	2.2	2.2	2.2	242.98	2225	2.69e-12	1.8015	1.6854	18.77	8	17122000	6032000	11090000
659	6933	361	135	IPI00024281;IPI00164779;IPI00550676	IPI00024281;IPI00164779;IPI00550676	1;1;1	1;1;1	1;1;1	Component of gems 2;Gemin-2;Survival of motor neuron protein-interacting protein 1;Survival interacting protein 1	GEMIN2;SIP1	Isoform 1 of Survival of motor neuron protein-interacting protein 1;Isoform 2 of Survival of motor neuron protein-interacting protein 1;Isoform 3 of Survival of motor neuron protein-interacting protein 1	O14893-1;O14893;O14893-2;O14893-3;Q9H4F4	3	1	1	1	4.3	4.3	4.3	31.585	280	0.18719	1.4559	1.6666		1	286390	107580	178810	+
676	6095			IPI00917901;IPI00794076;IPI00877880;IPI00788713;IPI00916205;IPI00024781;IPI00894485;IPI00917709;IPI00924857	IPI00917901;IPI00794076;IPI00877880;IPI00788713;IPI00916205;IPI00024781;IPI00894485;IPI00917709;IPI00924857	1;1;1;1;1;1;1;1;1	1;1;1;1;1;1;1;1;1	1;1;1;1;1;1;1;1;1	Putative uncharacterized protein SERF2;Gastric cancer-related protein VRG107;Protein 4F5-related;Small EDRK-rich factor 2	SERF2;FAM2C	Putative uncharacterized protein SERF2;Putative uncharacterized protein SERF2;Putative uncharacterized protein SERF2;Putative uncharacterized protein SERF2;Putative uncharacterized protein SERF2;Small EDRK-rich factor 2;Putative uncharacterized protein SER	B9A026;A6NL45;C9J4Q2;B8ZZY7;C9JQZ0;P84101;B5MCG1;B9A031;C9J5L9	9	1	1	1	5.9	5.9	5.9	18.315	170	0.010542	1.756	1.6655		1	95603	35779	59824
1744	748;1487;4015			IPI00470619	IPI00470619	3	3	3	G gamma-I;Guanine nucleotide-binding protein G(I)/G(S)/G(O) subunit gamma-2	GNG2	Guanine nucleotide-binding protein G(I)/G(S)/G(O) subunit gamma-2	P59768	1	3	3	3	49.3	49.3	49.3	7.8501	71	4.55e-05	1.7435	1.6237	44.227	5	4965800	1726800	3239000
1085	3500	530	149	IPI00178314;IPI00181394	IPI00178314;IPI00181394	1;1	1;1	1;1	Amisyn;Syntaxin-binding protein 6	HSPC156;STXBP6	Isoform 1 of Syntaxin-binding protein 6;Isoform 2 of Syntaxin-binding protein 6	Q8NFX7-1;Q8NFX7;Q8NFX7-2	2	1	1	1	10	10	10	23.554	210	0.1265	1.7767	1.619		1	787230	283790	503450	+
1521	2864;8093			IPI00328987;IPI00946581;IPI00947091	IPI00328987;IPI00946581;IPI00947091	2;1;1	2;1;1	2;1;1	Bystin;Bystin-like	BYSL;RP5-973N23.2-001	Bystin;Putative uncharacterized protein BYSL;Putative uncharacterized protein BYSL	Q13895;Q5T8J2;C9J714;C9J7H6	3	2	2	2	6.6	6.6	6.6	49.601	437	6.8e-16	1.3687	1.6106	75.013	4	843900	388320	455580
1903	2551;3614			IPI00793199;IPI00872780	IPI00793199;IPI00872780	2;2	2;2	2;2	Annexin A4;ANXA4 protein;cDNA, FLJ96576, Homo sapiens annexin A4 (ANXA4), mRNA;Proliferation-inducing protein 28;Putative uncharacterized protein ANXA4;35-beta calcimedin;Annexin IV;Annexin-4;Carbohydrate-binding protein p33/p41;Chromobindin-4;Endonexin I;Lipocortin IV;P32.5;Placental anticoagulant protein II;PP4-X;Protein II;cDNA FLJ52218, highly similar to Annexin A4;cDNA FLJ51794, highly simil…	ANXA4;hCG_39482;PIG28;ANX4;DKFZp686H02120	annexin IV;Annexin A4	Q6LES2;P09525;B4DDF9;B4DDZ4;B4DE02;B4E1S2;Q59FK3;Q6MZI0;Q6P452	2	2	2	2	8.4	8.4	8.4	36.085	321	5.28e-07	1.3803	1.5976	59.913	4	1865200	498250	1366900
739	3571;4827	389	188	IPI00026612;IPI00900291;IPI00216507;IPI00915882;IPI00743802;IPI00020950;IPI00935370;IPI00651725;IPI00917979;IPI00651767;IPI00216196;IPI00916263;IPI00219537	IPI00026612;IPI00900291;IPI00216507;IPI00915882;IPI00743802;IPI00020950;IPI00935370;IPI00651725;IPI00917979;IPI00651767;IPI00216196;IPI00916263;IPI00219537	2;1;1;1;1;1;1;1;1;1;1;1;1	2;1;1;1;1;1;1;1;1;1;1;1;1	2;1;1;1;1;1;1;1;1;1;1;1;1	Protein phosphatase 1B;Protein phosphatase 2C isoform beta;cDNA FLJ31447 fis, clone NT2NE2000913, highly similar to Protein phosphatase 2C isoform beta (EC 3.1.3.16);Protein phosphatase 1B (Formerly 2C), magnesium-dependent, beta isoform, isoform CRA_d;Putative uncharacterized protein DKFZp666O168;Putative uncharacterized protein PPM1B;cDNA, FLJ93859, highly similar to Homo sapiens protein phosph…	PP2CB;PPM1B;DKFZp666O168;hCG_15783;PPM1A;PPPM1A	Isoform Beta-1 of Protein phosphatase 1B;protein phosphatase 1A isoform 3;PPM1B beta isoform variant 6 (Fragment);Putative uncharacterized protein PPM1B;Isoform Beta-2 of Protein phosphatase 1B;Isoform Alpha-1 of Protein phosphatase 1A;Putative uncharacter	O75688-1;O75688;B3KP90;Q658R4;B2R8E4;B5BUD5;Q4J6C0;A8K599;B8ZZR6;O75688-2;P35813-1;P35813;B5BU11;B7WP34;Q4J6C1;C9JIR6;Q4J6C2;P35813-2;Q5JB49;B8ZZF0;Q96ER6	13	2	2	2	7.1	7.1	7.1	52.642	479	0.00068948	1.3898	1.5812	2.0833	2	770260	301610	468660
996	5477			IPI00829637;IPI00152647	IPI00829637;IPI00152647	1;1	1;1	1;1	SYTL5 protein;Synaptotagmin-like protein 5	SYTL5;SLP5	synaptotagmin-like 5 isoform 2;Synaptotagmin-like protein 5	A2RRF2;Q8TDW5	2	1	1	1	1.1	1.1	1.1	83.917	752	0.019089	1.6328	1.5786		1	708140	274690	433450
477	3843			IPI00017289	IPI00017289	1	1	1	Nucleic acid-binding protein RY-1;U4/U6.U5 small nuclear ribonucleoprotein 27 kDa protein;U4/U6.U5 tri-snRNP-associated 27 kDa protein;U4/U6.U5 tri-snRNP-associated protein 3;cDNA FLJ78125, highly similar to Homo sapiens putative nucleic acid binding protein RY-1 (RY1), mRNA;cDNA, FLJ92318, Homo sapiens putative nucleic acid binding protein RY-1 (RY1),mRNA;HCG1994066, isoform CRA_a	SNRNP27;hCG_1994066	U4/U6.U5 small nuclear ribonucleoprotein 27 kDa protein	Q8WVK2;A8K513	1	1	1	1	7.7	7.7	7.7	18.86	155	0.0062421	1.2861	1.5575		1	1150300	497200	653140
721	2273			IPI00026209;IPI00437171;IPI00437172;IPI00929705;IPI00929236;IPI00437169;IPI00929668;IPI00554620;IPI00940352;IPI00437168;IPI00941332	IPI00026209;IPI00437171;IPI00437172;IPI00929705;IPI00929236;IPI00437169;IPI00929668;IPI00554620;IPI00940352;IPI00437168;IPI00941332	1;1;1;1;1;1;1;1;1;1;1	1;1;1;1;1;1;1;1;1;1;1	1;1;1;1;1;1;1;1;1;1;1	B-cell-specific transcription factor;Paired box protein Pax-5;BSAP;Paired box 5;Paired box gene 5 (B-cell lineage specific activator);Paired box gene 5 (B-cell lineage specific activator), isoform CRA_e;Putative uncharacterized protein PAX5;B cell specific activator protein;B cell specific activator protein variant insert 6/7;BSAP splice variant delta9;Paired box gene 5 (B-cell lineage specific a…	PAX5;hCG_28060;RP11-344B23.1-001	Paired box protein Pax-5;Paired box gene 5 (B-cell lineage specific activator), isoform CRA_c;Paired box gene 5 (B-cell lineage specific activator), isoform CRA_f;B cell specific activator protein variant A delta 5;B cell specific activator protein variant	Q02548;A9Z1W5;C0KTE1;C0KTE2;Q6S730;Q6S731;C0KTF7;C0KTE5;C0KTF6;C0KTE6;Q6S729;C0KTF8;C0KTE4;C0KTG0;Q6S732;C0KTE7;Q6S728;C0KTE3;C0KTF9	11	1	1	1	3.6	3.6	3.6	42.149	391	4.66e-24	1.4639	1.5564	1.7161	2	691810	240590	451220
1828	461;3105;3722			IPI00645702	IPI00645702	3	2	2	CTP synthase 2;CTP synthetase 2;UTP--ammonia ligase 2;cDNA: FLJ22001 fis, clone HEP06629	CTPS2	CTP synthase 2	Q9NRF8;B3KWM2;Q9H6Q0	1	3	2	2	4.6	2.6	2.6	65.677	586	4.94e-05	1.5957	1.5389	82.341	3	1746700	563420	1183300
58	4652;5521			IPI00002434;IPI00941158;IPI00004549;IPI00941993;IPI00954007;IPI00854871;IPI00855831	IPI00002434;IPI00941158;IPI00004549;IPI00941993;IPI00954007;IPI00854871;IPI00855831	2;2;2;2;2;2;2	2;2;2;2;2;2;2	2;2;2;2;2;2;2	B-cell adapter containing a SH2 domain protein;B-cell adapter containing a Src homology 2 domain protein;B-cell linker protein;Cytoplasmic adapter protein;Src homology 2 domain-containing leukocyte protein of 65 kDa;cDNA FLJ14873 fis, clone PLACE1002685, highly similar to B-cell linker protein	BASH;BLNK;SLP65	Isoform 1 of B-cell linker protein;Putative uncharacterized protein BLNK (Fragment);Isoform 2 of B-cell linker protein;B-cell linker protein (Fragment);B-cell linker protein (Fragment);B-cell linker protein (Fragment);B-cell linker protein (Fragment)	Q8WV28-1;Q8WV28;B3KNL5;Q2MD56;C9J8Y7;Q8WV28-2;C9JP17;Q2MD46;Q2MD52;Q2MD49;Q2MD50;Q2MD54;Q2MD59;Q2MD58	7	2	2	2	5.5	5.5	5.5	50.466	456	0.0014435	1.358	1.5372		1	540890	218530	322360
56	1636;2173;2461;4703;5699;5900;7303			IPI00002214;IPI00789457	IPI00002214;IPI00789457	7;7	7;7	7;7	Importin subunit alpha-2;Karyopherin subunit alpha-2;RAG cohort protein 1;SRP1-alpha;cDNA FLJ78270, highly similar to Homo sapiens karyopherin alpha 2 (RAG cohort 1, importin alpha 1)(KPNA2), mRNA;Karyopherin alpha 2 (RAG cohort 1, importin alpha 1)	KPNA2;RCH1;SRP1	Importin subunit alpha-2;Karyopherin alpha 2	P52292;A8K7D9;B9EJD6;Q53YE3;Q6NVW7;Q7Z726	2	7	7	7	17.4	17.4	17.4	57.861	529	0	1.4857	1.5257	20.974	52	158460000	62284000	96177000
1912	5452			IPI00797279;IPI00797945;IPI00942199	IPI00797279;IPI00797945;IPI00942199	1;1;1	1;1;1	1;1;1	cDNA FLJ78091, highly similar to Homo sapiens ubiquitin-like, containing PHD and RING finger domains, 1 (UHRF1), mRNA;cDNA, FLJ95411, highly similar to Homo sapiens ubiquitin-like, containing PHD and RING finger domains, 1 (UHRF1), mRNA;Ubiquitin-like with PHD and ring finger domains 1;E3 ubiquitin-protein ligase UHRF1;Inverted CCAAT box-binding protein of 90 kDa;Nuclear protein 95;Nuclear zinc f…	UHRF1;ICBP90;NP95;RNF106;hCG_23497;hNp95	ubiquitin-like with PHD and ring finger domains 1 isoform 2;E3 ubiquitin-protein ligase UHRF1;90 kDa protein	A8K024;B2RBA9;Q2HIX7;Q96T88;A0JBR2;B4E0F9	3	1	1	1	1.5	1.5	1.5	91.099	806	1.71e-26	1.3979	1.5197	43.082	3	498980	189340	309640
610	8082			IPI00022386;IPI00917664;IPI00917790;IPI00917937;IPI00916969;IPI00915910	IPI00022386;IPI00917664;IPI00917790;IPI00917937;IPI00916969;IPI00915910	1;1;1;1;1;1	1;1;1;1;1;1	1;1;1;1;1;1	ATP-binding protein associated with cell differentiation;Protein 1-4;Thioredoxin domain-containing protein 9;cDNA FLJ55148, highly similar to Thioredoxin domain-containing protein 9;Thioredoxin domain containing 9, isoform CRA_c;TXNDC9 protein;Putative uncharacterized protein TXNDC9	APACD;TXNDC9;hCG_1733674	Thioredoxin domain-containing protein 9;cDNA FLJ55148, highly similar to Thioredoxin domain-containing protein 9;Putative uncharacterized protein TXNDC9;Putative uncharacterized protein TXNDC9;Thioredoxin domain containing 9, isoform CRA_a;Putative unchara	O14530;B7Z7A4;Q8TB70;B8ZZX4;C9J6R4;C9JQD9;C9J4P3	6	1	1	1	4.9	4.9	4.9	26.534	226	1.03e-06	1.3172	1.5187	14.055	3	1159300	407720	751560
1072	3272;4564			IPI00173359;IPI00513788;IPI00922391;IPI00872841	IPI00173359;IPI00513788;IPI00922391;IPI00872841	2;2;1;1	2;2;1;1	2;2;1;1	Uveal autoantigen with coiled-coil domains and ankyrin repeats;UACA protein;cDNA FLJ30873 fis, clone FEBRA2004325, moderately similar to Canis familiaris C3VS protein;Putative uncharacterized protein DKFZp564M063	KIAA1561;UACA;DKFZp564M063	Uveal autoantigen with coiled-coil domains and ankyrin repeats;uveal autoantigen with coiled-coil domains and ankyrin repeats isoform 2;UACA protein;Putative uncharacterized protein DKFZp564M063 (Fragment)	Q9BZF9;B7ZKM6;Q05DB3;Q96NH6;B7ZKM7;Q8NDD7	4	2	2	2	1.3	1.3	1.3	162.5	1416	0.00057012	1.3947	1.4639		1	152660	64714	87947
1698	762			IPI00443534	IPI00443534	1	1	1	cDNA FLJ46889 fis, clone UTERU3017995, highly similar to Homo sapiens likely ortholog of rat p47 (p47)		cDNA FLJ46889 fis, clone UTERU3017995, highly similar to Homo sapiens likely ortholog of rat p47	Q6ZQU3	1	1	1	1	13.3	13.3	13.3	15.458	143	0	1.4276	1.4621	29.19	5	14049000	6177400	7871700
829	2463;4303;7917;8713			IPI00030706	IPI00030706	4	4	4	Activator of 90 kDa heat shock protein ATPase homolog 1;p38;cDNA FLJ56675, highly similar to Activator of 90 kDa heat shock protein ATPase homolog 1	AHSA1;C14orf3;HSPC322	Activator of 90 kDa heat shock protein ATPase homolog 1	O95433;B2R9L2;B4DUR9	1	4	4	4	14.8	14.8	14.8	38.274	338	3.59e-12	1.2645	1.4572	11.047	12	18655000	9666400	8988800
227	39;4572			IPI00008161;IPI00872242;REV__IPI00915314;REV__IPI00938053;REV__IPI00658151	IPI00008161;IPI00872242;REV__IPI00915314;REV__IPI00938053;REV__IPI00658151	2;2;1;1;1	1;1;1;1;1	1;1;1;1;1	Non-gastric H(+)/K(+) ATPase subunit alpha;Potassium-transporting ATPase alpha chain 2;Proton pump;cDNA FLJ56934, highly similar to Potassium-transporting ATPase alpha chain 2 (EC 3.6.3.10);Aortic preferentially expressed protein 1;Striated muscle preferentially expressed protein kinase;Putative uncharacterized protein SPEG	ATP12A;ATP1AL1;APEG1;KIAA1297;SPEG	Isoform 2 of Potassium-transporting ATPase alpha chain 2;Isoform 1 of Potassium-transporting ATPase alpha chain 2;>IPI:IPI00915314.1|SWISS-PROT:Q15772-5|TREMBL:B9A038|ENSEMBL:ENSP00000311684|REFSEQ:NP_005867|VEGA:OTTHUMP00000064868 Tax_Id=9606 Gene_Symbol=	P54707-2;P54707;P54707-1;B4E0R9;Q15772-5;Q15772;B9A038;B9ZVP8;Q15772-1	5	2	1	1	1.5	0.7	0.7	116.05	1045	0.024141	1.402	1.4541		1	90517	32404	58113
422	2598;6175;7210			IPI00014312;IPI00382458;IPI00382459;IPI00916926	IPI00014312;IPI00382458;IPI00382459	3;3;3;1	3;3;3;1	3;3;3;1	Cullin-3;Putative uncharacterized protein CUL3;cDNA FLJ53180, highly similar to Cullin-3	CUL3;KIAA0617	Isoform 1 of Cullin-3;Isoform 2 of Cullin-3;Isoform 3 of Cullin-3	Q13618-1;Q13618;Q53S54;Q13618-2;Q13618-3;B7Z600;Q53RD1	4	3	3	3	4.4	4.4	4.4	88.929	768	2.41e-10	1.5558	1.4541		1	351660	123020	228650
1194	94;1592;2121;2222;2818;2819;4154;4635;4891;7201;7315;7564;8126;8384			IPI00794900;IPI00218342	IPI00794900;IPI00218342	14;14	14;14	14;14	C-1-tetrahydrofolate synthase, cytoplasmic;Formyltetrahydrofolate synthetase;Methenyltetrahydrofolate cyclohydrolase;Methylenetetrahydrofolate dehydrogenase;cDNA FLJ56016, highly similar to C-1-tetrahydrofolate synthase, cytoplasmic	MTHFC;MTHFD;MTHFD1	cDNA FLJ56016, highly similar to C-1-tetrahydrofolate synthase, cytoplasmic;C-1-tetrahydrofolate synthase, cytoplasmic	B2R5Y2;B7Z809;P11586	2	14	14	14	13.3	13.3	13.3	110.5	1020	0	1.3787	1.4432	24.449	46	72227000	26243000	45983000
878	1173			IPI00032561	IPI00032561	1	1	1	Calcium-binding protein 39;Protein Mo25;Calcium binding protein 39, isoform CRA_a;cDNA FLJ78295, highly similar to Homo sapiens calcium binding protein 39 (CAB39), mRNA;cDNA, FLJ96790, Homo sapiens MO25 protein (MO25), mRNA;Putative uncharacterized protein MO25;MO25-like protein	CAB39;CGI-66;MO25;hCG_34334	Calcium-binding protein 39	Q9Y376;A8K8L7;Q53RN7;Q7Z4X0	1	1	1	1	2.9	2.9	2.9	39.869	341	0.019955	1.2517	1.4424	10.881	2	511890	241500	270400
1116	3050			IPI00909064;IPI00184821;IPI00783178	IPI00909064;IPI00184821;IPI00783178	1;1;1	1;1;1	1;1;1	Bifunctional coenzyme A synthase;Dephospho-CoA kinase;Dephospho-CoA pyrophosphorylase;Dephosphocoenzyme A kinase;NBP;Pantetheine-phosphate adenylyltransferase;Phosphopantetheine adenylyltransferase;POV-2	COASY;PSEC0106	Isoform 2 of Bifunctional coenzyme A synthase;Isoform 1 of Bifunctional coenzyme A synthase;coenzyme A synthase isoform b	Q13057-2;Q13057;Q13057-1	3	1	1	1	2.5	2.5	2.5	65.339	593	0.0048136	1.2151	1.4396		1	737840	275500	462340
1842	5341;6010	912;913	355;359	IPI00790521;IPI00657797	IPI00790521;IPI00657797	2;2	2;2	2;2	LARP;Peanut-like protein 3;Septin-1;Serologically defined breast cancer antigen NY-BR-24	DIFF6;PNUTL3;SEPT1	Septin-1;Isoform 1 of Septin-1	Q8WYJ6-1;Q8WYJ6	2	2	2	2	7	7	7	42.386	372	1.12e-49	1.2666	1.4365		1	40501	17734	22768
1151	1146;6475;7102			IPI00744015;IPI00827859;IPI00302712;IPI00915993;IPI00216348;IPI00827813;IPI00917978;IPI00412601;IPI00917180;IPI00917325;IPI00915884;IPI00917685;IPI00917785;IPI00916160;IPI00917564;IPI00917075;IPI00916278;IPI00916306	IPI00744015;IPI00827859;IPI00302712;IPI00915993;IPI00216348;IPI00827813;IPI00917978;IPI00412601;IPI00917180;IPI00917325;IPI00915884;IPI00917685;IPI00917785;IPI00916160;IPI00917564;IPI00917075;IPI00916278	3;3;3;3;3;3;3;2;2;2;2;2;2;2;2;2;2;1	3;3;3;3;3;3;3;2;2;2;2;2;2;2;2;2;2;1	3;3;3;3;3;3;3;2;2;2;2;2;2;2;2;2;2;1	Cytoplasmic dynein 1 intermediate chain 2;Cytoplasmic dynein intermediate chain 2;Dynein intermediate chain 2, cytosolic;cDNA FLJ53290, highly similar to Cytoplasmic dynein 1 intermediate chain 2;Dynein, cytoplasmic, intermediate polypeptide 2 variant;cDNA, FLJ79018, highly similar to Cytoplasmic dynein 1 intermediate chain 2;cDNA FLJ55471, highly similar to Cytoplasmic dynein 1 intermediate chai…	DNCI2;DNCIC2;DYNC1I2	Isoform 2A of Cytoplasmic dynein 1 intermediate chain 2;Isoform 2E of Cytoplasmic dynein 1 intermediate chain 2;Isoform 2B of Cytoplasmic dynein 1 intermediate chain 2;cDNA, FLJ79018, highly similar to Cytoplasmic dynein 1 intermediate chain 2;Isoform 2C o	Q13409-1;Q13409;Q13409-5;Q13409-2;B4DPZ3;Q59GU5;B7ZA04;Q13409-3;B4DX93;Q9H5W7;Q13409-6;Q53SA6	18	3	3	3	7.4	7.4	7.4	71.456	638	0	1.2442	1.4345	11.116	7	10657000	4519400	6137300
1139	1238			IPI00290435;IPI00216113;IPI00552801;IPI00942912	IPI00290435;IPI00216113;IPI00552801;IPI00942912	1;1;1;1	1;1;1;1	1;1;1;1	Kinesin-like protein 6;Kinesin-like protein KIF2C;Mitotic centromere-associated kinesin;cDNA FLJ75664, highly similar to Homo sapiens kinesin family member 2C (KIF2C), mRNA;cDNA FLJ54088, highly similar to Kinesin-like protein KIF2C;cDNA FLJ53680, highly similar to Kinesin-like protein KIF2C;Putative uncharacterized protein;Kinesin family member 2C	KIF2C;KNSL6;RP11-269F19.1-003;RP11-269F19.1-004	Isoform 1 of Kinesin-like protein KIF2C;Isoform 2 of Kinesin-like protein KIF2C;Kinesin family member 2C;Kinesin family member 2C	Q99661-1;Q99661;A8K3S3;Q99661-2;B7Z6Q6;B7Z7M6;Q8N5N1;Q5JR91;Q5JR89	4	1	1	1	1.8	1.8	1.8	81.312	725	7.4e-11	1.4527	1.4323	40.3	2	1296100	472940	823170
1925	1049			IPI00845461	IPI00845461	1	1	1	Atlastin-3;Putative uncharacterized protein ATL3	ATL3	Putative uncharacterized protein ATL3	Q6DD88-2;Q6DD88;C9JUU1	1	1	1	1	1.8	1.8	1.8	63.381	568	0.018057	1.3151	1.4306	40.683	2	1827600	914200	913430
869	5380;6108;6686	185;186;187	612;614;621	IPI00032304	IPI00032304	3	2	2	Intestine-specific plastin;Plastin-1	PLS1	Plastin-1	Q14651	1	3	2	2	7.5	5.6	5.6	70.253	629	1.98e-24	1.4288	1.4269	12.81	3	2420400	682360	1738100
986	4539;6791;6903			IPI00107693;IPI00220307;IPI00878147;IPI00554734;IPI00878460;IPI00879996	IPI00107693;IPI00220307;IPI00878147;IPI00554734;IPI00878460	3;3;3;3;2;1	3;3;3;3;2;1	3;3;3;3;2;1	Activator-recruited cofactor 105 kDa component;CTG repeat protein 7a;Mediator complex subunit 15;Mediator of RNA polymerase II transcription subunit 15;Positive cofactor 2 glutamine/Q-rich-associated protein;TPA-inducible gene 1 protein;Trinucleotide repeat-containing gene 7 protein;cDNA FLJ42282 fis, clone TLIVE2004320, highly similar to Positive cofactor 2 glutamine/Q-rich-associated protein;cD…	ARC105;CTG7A;MED15;PCQAP;TIG1;TNRC7;DKFZp686A2214;DKFZp762B1216	Isoform 1 of Mediator of RNA polymerase II transcription subunit 15;Isoform 2 of Mediator of RNA polymerase II transcription subunit 15;80 kDa protein;Isoform 3 of Mediator of RNA polymerase II transcription subunit 15;cDNA FLJ58080, highly similar to Posi	Q96RN5-1;Q96RN5;B3KW62;B3KWF1;Q69YR4;Q96RN5-2;B7Z2H7;Q6PKB8;Q96RN5-3;B4DM43;B4DN68;Q69YK5;B4DGD6;C9J1I1	6	3	3	3	5.1	5.1	5.1	86.753	788	5.22e-72	1.5261	1.4233	41.59	3	1016900	383130	633740
796	121;4055;5425	425	163	IPI00029132;IPI00646149	IPI00029132;IPI00646149	3;3	3;3	3;3	Agammaglobulinaemia tyrosine kinase;B-cell progenitor kinase;Bruton tyrosine kinase;Tyrosine-protein kinase BTK;cDNA, FLJ95155, highly similar to Homo sapiens Bruton agammaglobulinemia tyrosine kinase (BTK), mRNA;Dominant-negative kinase-deficient Brutons tyrosine kinase isoform 4;Dominant-negative kinase-deficient Brutons tyrosine kinase isoform 2;Bruton's tyrosine kinase;Bruton agammaglobulinem…	AGMX1;ATK;BPK;BTK;BTK kinase deficient isoform 4;BTK kinase deficient isoform 2;hCG_20400;RP1-164F3.2-007	Tyrosine-protein kinase BTK;Bruton agammaglobulinemia tyrosine kinase, isoform CRA_b	Q06187;B2RAW1;Q3MS94;Q3MS96;Q9NPI2;Q9NPI3;Q9P0L3;Q9P0L5;Q9P0L6;Q9P0L7;Q9P0M0;Q5JY90;Q9P0L4;Q9P0L8	2	3	3	3	6.4	6.4	6.4	76.28	659	9.91e-10	1.2389	1.4229	24.503	24	9594100	4466200	5128000
355	2688;3752;3995			IPI00012199	IPI00012199	3	3	3	Coiled-coil domain-containing protein 86;Cytokine-induced protein with coiled-coil domain;cDNA FLJ51395	CCDC86;CYCLON	Coiled-coil domain-containing protein 86	Q9H6F5;B4DY99	1	3	3	3	11.9	11.9	11.9	40.235	360	1.79e-19	1.2224	1.4155	21.623	6	20385000	8974800	11411000
517	4046;7294;7306			IPI00018597;IPI00218278;IPI00930553	IPI00018597;IPI00218278;IPI00930553	3;3;3	3;3;3	3;3;3	Spleen tyrosine kinase;Tyrosine-protein kinase SYK;cDNA FLJ76165, highly similar to Homo sapiens spleen tyrosine kinase (SYK), mRNA;cDNA FLJ90539 fis, clone OVARC1000255, highly similar to Tyrosine-protein kinase SYK (EC 2.7.10.2);p72syk	SYK;p72syk	Isoform Long of Tyrosine-protein kinase SYK;Isoform Short of Tyrosine-protein kinase SYK;Spleen tyrosine kinase	P43405-1;P43405;A8K4G2;P43405-2;B3KQJ1;C3W980;Q13196;C3W981	3	3	3	3	7.7	7.7	7.7	72.065	635	2.79e-05	1.2013	1.4145	20.666	5	5277400	2219900	3057500
1518	362;967;1607;1825;2012;3415;4137;4645;4949;5055;5142;5410;6325;6621;7062;7087;7138;7583;7663;7699	750	733	IPI00328753;IPI00909030;IPI00337736;IPI00783726	IPI00328753;IPI00909030;IPI00337736;IPI00783726	20;20;20;19	20;20;20;19	20;20;20;19	CG-1 antigen;Kinectin;Kinesin receptor;Rhabdomyosarcoma antigen MU-RMS-40.19;cDNA FLJ61494, highly similar to Kinectin;KTN1 protein;cDNA FLJ31308 fis, clone LIVER1000139, highly similar to Kinectin;cDNA FLJ43510 fis, clone PERIC2003720, highly similar to Kinectin;cDNA FLJ55573, highly similar to Kinectin;Kinectin 1 (Kinesin receptor)	CG1;KIAA0004;KTN1	Isoform 1 of Kinectin;cDNA FLJ61494, highly similar to Kinectin;Isoform 2 of Kinectin;kinectin 1 isoform b	Q86UP2-1;Q86UP2;Q5GGW3;B4DZ88;Q86UP2-2;B3KP76;Q3SWV9;Q6NZ46;Q6PDF7;B3KWP6;B7Z6P3;Q17RZ5	4	20	20	20	17.5	17.5	17.5	156.27	1357	0	1.4508	1.4145	17.884	58	120550000	47825000	72727000
738	1023;1902			IPI00941538;IPI00941193;IPI00942737;IPI00887461;IPI00743117;IPI00026602;IPI00471955;IPI00472402;IPI00472416;IPI00472456;IPI00472458;IPI00746105;IPI00954286;IPI00930521;IPI00954113;IPI00941317;IPI00890726;IPI00887572;IPI00954105;IPI00894155;IPI00893810;IPI00913937;IPI00916733;IPI00954507;IPI00954536;IPI00954430;IPI00954143;IPI00954027;IPI00939245;IPI00944617;IPI00940670;IPI00939610;IPI00941270;IPI…	IPI00941538;IPI00941193;IPI00942737;IPI00887461;IPI00743117;IPI00026602;IPI00471955;IPI00472402;IPI00472416;IPI00472456;IPI00472458;IPI00746105;IPI00954286;IPI00930521;IPI00954113;IPI00941317;IPI00890726;IPI00887572;IPI00954105;IPI00894155;IPI00893810;IPI00913937;IPI00916733;IPI00954507;IPI00954536;IPI00954430;IPI00954143;IPI00954027;IPI00939245;IPI00944617;IPI00940670;IPI00939610;IPI00941270;IPI…	2;2;2;2;2;2;2;2;2;2;2;2;2;2;1;1;1;1;1;1;1;1;1;1;1;1;1;1;1;1;1;1;1;1;1;1;1;1;1;1;1;1;1;1;1;1;1;1;1;1;1;1;1;1;1;1;1;1;1;1;1;1;1;1;1;1;1;1;1;1	1;1;1;1;1;1;1;1;1;1;1;1;1;1;0;0;1;1;0;0;0;0;0;1;0;1;1;1;1;0;1;1;1;1;1;1;1;1;1;1;1;1;1;1;1;1;1;1;1;1;1;1;1;1;1;1;1;1;1;1;1;1;1;1;1;1;1;1;1;1	1;1;1;1;1;1;1;1;1;1;1;1;1;1;0;0;1;1;0;0;0;0;0;1;0;1;1;1;1;0;1;1;1;1;1;1;1;1;1;1;1;1;1;1;1;1;1;1;1;1;1;1;1;1;1;1;1;1;1;1;1;1;1;1;1;1;1;1;1;1	cDNA FLJ42166 fis, clone THYMU2019210, highly similar to HLA class I histocompatibility antigen, B-40 alpha chain;MHC class I antigen;Major histocompatibility complex, class I, B;MHC class I antigen HLA-B heavy chain;Bw-44;HLA class I histocompatibility antigen, B-44 alpha chain;MHC class I antigen B*44;HLA B44;HLA class I antigen;MHC class l antigen;HLA-B;MHC class I HLA-B;HLA-B antigen;Lymphocy…	HLA-B;DAMA-387C9.2-001;HLAB;HLA B;HLA-A;DASS-311G1.2-003;DAMA-387C9.2-003;DAMA-387C9.2-006;DAMC-153L10.1-006;DASS-311G1.2-006;HLA-B*47RG;HLA-B*40;HLA-B*15UL;HLA-B1501V2;HLA-B gene	cDNA FLJ42166 fis, clone THYMU2019210, highly similar to HLA class I histocompatibility antigen, B-40 alpha chain;48 kDa protein;48 kDa protein;Major histocompatibility complex, class I, B;HLA class I histocompatibility antigen, B-44 alpha chain;HLA class	B3KW54;A3F719;A7WPJ1;A9QUT8;B3GV26;B6ED01;C6KEB2;C6L831;C6L832;Q2L6G2;Q2YDY9;Q7YNX5;Q9GIX4;Q9TP45;Q9TPP7;P30481;A0N001;A1XAM5;A3F967;A4HQM5;A5H2C3;A8KNJ4;A9JPE8;B0JF24;B0ZSE8;B1PJM3;B1PQ31;B2ZCW1;B2ZCX7;B3W6N3;B5LZ19;B6D4Y0;B7VFE3;B7VU67;B8YPU8;B9VSJ9;C0KLR3;C0L076;C0M113;C0M132;C5IYE8;C5IZS5;C5IZS7;C5IZT3;C5J025;C5MR74;C6K6H6;C7E577;C7EA89;C7EX07;C7FDR6;C8C3Y8;C8CH77;C8CJB0;C8CJB6;C9E1F5;C9E399;…	70	2	1	1	6.7	2.1	2.1	47.981	434	1.32e-44	1.3122	1.4046	8.2176	2	81092	32355	48737
136	2991			IPI00470573;IPI00176593;IPI00005159;IPI00909247	IPI00470573;IPI00176593;IPI00005159;IPI00909247	1;1;1;1	1;1;1;1	1;1;1;1	cDNA FLJ51656, highly similar to Actin-like protein 2;Putative uncharacterized protein ENSP00000380341;Actin-like protein 2;Actin-related protein 2;ACTR2 protein;cDNA FLJ51655, highly similar to Actin-like protein 2	ACTR2;ARP2	actin-related protein 2 isoform a;Putative uncharacterized protein ENSP00000380341;Actin-related protein 2;cDNA FLJ51655, highly similar to Actin-like protein 2	B4DHK9;A8MUT7;P61160;Q8IY98;B4DWQ5	4	1	1	1	2.8	2.8	2.8	45.376	399	0.0012575	1.5047	1.3975	14.161	2	755460	294440	461020
1576	173;507;599;927;1248;1278;1490;1491;1555;1556;1638;1674;1679;1680;1926;2195;2829;2897;2911;2912;2940;2941;2956;3038;3039;3875;3876;3880;3886;3935;4009;4119;4335;4483;4484;4497;4498;4996;5549;5712;6084;6085;6364;6365;6818;7084;7389;7395;7479;7897;8023;8024;8497;8498;8555;8724	770;771;772;773;774;775	596;643;747;750;838;850	IPI00382470;IPI00784295;IPI00604607;IPI00555876;IPI00031523;IPI00910046;IPI00555799;IPI00555957	IPI00382470;IPI00784295;IPI00604607	56;56;42;9;8;7;4;2	56;56;42;9;8;7;4;2	39;39;32;5;1;4;3;1	Heat shock 86 kDa;Heat shock protein HSP 90-alpha;Renal carcinoma antigen NY-REN-38;Full-length cDNA 5-PRIME end of clone CS0DN005YI08 of Adult brain of Homo sapiens (human);HSP90AA1 protein;Full-length cDNA clone CS0CAP007YF18 of Thymus of Homo sapiens (human);Hsp89-alpha-delta-N	HSP90A;HSP90AA1;HSPC1;HSPCA	Isoform 2 of Heat shock protein HSP 90-alpha;Isoform 1 of Heat shock protein HSP 90-alpha;Hsp89-alpha-delta-N	P07900-2;P07900;Q86SX1;P07900-1;Q2VPJ6;Q86U12;Q8TBA7;O75322;Q96HX7	8	56	56	39	50.9	50.9	39.9	98.16	854	0	1.3289	1.3972	24.057	612	5186400000	2147400000	3039000000
1592	5292;6073			IPI00043201;IPI00386507	IPI00043201;IPI00386507	2;2	2;2	2;2	Centromere protein J;Centrosomal P4.1-associated protein;LAG-3-associated protein;LYST-interacting protein 1;cDNA FLJ78752, highly similar to Homo sapiens centromere protein J (CENPJ), mRNA;cDNA FLJ41557 fis, clone COLON2008105, highly similar to Centromere protein J;CENPJ protein;Centromere protein J, isoform CRA_d;Putative uncharacterized protein DKFZp667E025;LYST-interacting protein LIP7	CENPJ;CPAP;LAP;LIP1;DKFZp667E025;hCG_2033416;RP11-756A22.2-002	Centromere protein J;Centromere protein J	Q9HC77;A8K8P1;B3KVU9;Q2KHM5;Q569I1;Q5JPD5;Q5T6R6;Q9C061	2	2	2	2	1.6	1.6	1.6	153	1338	0.069874	1.0746	1.3946		1	1469000	709610	759440
425	1878;7116			IPI00878557;IPI00014513;IPI00419912	IPI00878557;IPI00014513;IPI00419912	2;2;1	2;2;1	2;2;1	Delta transcription factor;INO80 complex subunit S;NF-E1;Transcriptional repressor protein YY1;Yin and yang 1;Transcription factor YY2;Yin and yang 2;Zinc finger protein 631	INO80S;YY1;YY2;ZNF631	62 kDa protein;Transcriptional repressor protein YY1;Transcription factor YY2	P25490;O15391;B2RP10	3	2	2	2	4.9	4.9	4.9	62.157	574	3.45e-18	1.3706	1.3895	16.64	4	1626000	664080	961900
423	1748;6167			IPI00014340;IPI00879023;IPI00879187;IPI00953027;IPI00443045	IPI00014340;IPI00879023;IPI00879187;IPI00953027;IPI00443045	2;2;2;2;2	2;2;2;2;2	2;2;2;2;2	Protein phosphatase 1 myosin-binding subunit of 85 kDa;Protein phosphatase 1 regulatory subunit 12C;cDNA FLJ59720, highly similar to Homo sapiens protein phosphatase 1, regulatory (inhibitor) subunit 12C (PPP1R12C), mRNA;cDNA FLJ60300, highly similar to Homo sapiens protein phosphatase 1, regulatory (inhibitor) subunit 12C (PPP1R12C), mRNA;Putative uncharacterized protein PPP1R12C	LENG3;MBS85;PPP1R12C	Isoform 1 of Protein phosphatase 1 regulatory subunit 12C;Isoform 4 of Protein phosphatase 1 regulatory subunit 12C;Isoform 3 of Protein phosphatase 1 regulatory subunit 12C;Putative uncharacterized protein PPP1R12C;Isoform 2 of Protein phosphatase 1 regul	Q9BZL4-1;Q9BZL4;Q9BZL4-4;B4DME2;Q9BZL4-3;B4DLW4;B5MEC7;Q9BZL4-2	5	2	2	2	2.3	2.3	2.3	84.88	782	0.10567	1.3328	1.3869	43.118	3	4144300	1687500	2456800
173	3514;4333			IPI00021570;IPI00640567;IPI00006362	IPI00021570;IPI00640567;IPI00006362	2;2;2	2;2;2	2;2;2	Endothelial differentiation-related factor 1;Multiprotein-bridging factor 1	EDF1	Isoform 1 of Endothelial differentiation-related factor 1;16 kDa protein;Isoform 2 of Endothelial differentiation-related factor 1	O60869-1;O60869;O60869-2	3	2	2	2	18.2	18.2	18.2	16.368	148	0.00023258	1.1884	1.3846	20.667	5	3436200	1569000	1867200
1453	2861;6537			IPI00301518;IPI00386961;IPI00872556;IPI00935917;IPI00943310;IPI00879358	IPI00301518;IPI00386961;IPI00872556;IPI00935917;IPI00943310;IPI00879358	2;2;1;1;1;1	1;1;0;0;0;0	1;1;0;0;0;0	Mob1 alpha;Mob1 homolog 1B;Mps one binder kinase activator-like 1B;Protein Mob4B;cDNA FLJ52228, highly similar to Mps one binder kinase activator-like 1A;Putative uncharacterized protein MOBKL1B	C2orf6;MOB4B;MOBK1B;MOBKL1B	Isoform 1 of Mps one binder kinase activator-like 1B;Isoform 2 of Mps one binder kinase activator-like 1B;cDNA FLJ52228, highly similar to Mps one binder kinase activator-like 1A;Putative uncharacterized protein MOBKL1B (Fragment);Putative uncharacterized	Q9H8S9-1;Q9H8S9;Q9H8S9-2;B4DRY3;B7WP91;C9JAZ0;A6NDE7	6	2	1	1	8.8	3.2	3.2	25.079	216	1.53e-21	1.4141	1.3819	8.1191	4	1470600	609840	860750
282	4913			IPI00009680	IPI00009680	1	1	1	39S ribosomal protein L44, mitochondrial	MRPL44	39S ribosomal protein L44, mitochondrial	Q9H9J2	1	1	1	1	3.3	3.3	3.3	37.535	332	0.0075548	1.1961	1.3725	14.096	6	15887000	7352900	8533700
640	1184;4196			IPI00023530;IPI00827700	IPI00023530;IPI00827700	2;2	1;1	1;1	Cell division protein kinase 5;Cyclin-dependent kinase 5;Serine/threonine-protein kinase PSSALRE;Tau protein kinase II catalytic subunit;CDK5 protein;Protein kinase CDK5 splicing variant	CDK5	Cell division protein kinase 5;cyclin-dependent kinase 5 isoform 2	Q00535;Q6IAW3;A1XKG3	2	2	1	1	5.5	2.7	2.7	33.304	292	0.0014632	1.502	1.3724	9.1695	2	460240	168510	291730
941	2378;5264;7266	470;471	20;38	IPI00444945;IPI00443773;IPI00845474;IPI00071059;IPI00885203;IPI00439209	IPI00444945;IPI00443773;IPI00845474;IPI00071059;IPI00885203	3;3;3;3;2;1	3;3;3;3;2;1	3;3;3;3;2;1	Apoptosis regulator BAX;Bcl-2-like protein 4;Bax protein;Bax epsilon	BAX;BCL2L4	Isoform Beta of Apoptosis regulator BAX;Isoform Alpha of Apoptosis regulator BAX;Isoform Sigma of Apoptosis regulator BAX;Isoform Epsilon of Apoptosis regulator BAX;Isoform Psi of Apoptosis regulator BAX	Q07812-2;Q07812;Q5ZPJ1;Q07812-1;Q07812-8;Q07812-5;O95074;Q07812-7	6	3	3	3	20.6	20.6	20.6	24.22	218	5.38e-97	1.3318	1.3717	20.847	19	10519000	4558000	5960900
1001	5778;7557			IPI00152946;IPI00386477;IPI00793957	IPI00152946;IPI00386477;IPI00793957	2;1;1	2;1;1	2;1;1	Male germ cell RacGap;Rac GTPase-activating protein 1;cDNA, FLJ96901, highly similar to Homo sapiens Rac GTPase activating protein 1 (RACGAP1), mRNA;cDNA FLJ12664 fis, clone NT2RM4002226, weakly similar to GTPASE ACTIVATING PROTEIN ROTUND	KIAA1478;MGCRACGAP;RACGAP1	Rac GTPase-activating protein 1;cDNA FLJ12664 fis, clone NT2RM4002226, weakly similar to GTPASE ACTIVATING PROTEIN ROTUND;18 kDa protein	Q9H0H5;B2RE34;Q9H9L9	3	2	2	2	3.2	3.2	3.2	71.026	632	0.012939	1.2637	1.3685	9.158	3	532050	250310	281740
159	4529;6126			IPI00006071;IPI00395006	IPI00006071;IPI00395006	2;2	2;2	2;2	ADP-ribosyl cyclase 1;Cyclic ADP-ribose hydrolase 1;T10;cDNA, FLJ93778, highly similar to Homo sapiens CD38 antigen (p45) (CD38), mRNA;cDNA FLJ50811, highly similar to ADP-ribosyl cyclase 1 (EC 3.2.2.5);cDNA FLJ53119, highly similar to ADP-ribosyl cyclase 1 (EC 3.2.2.5);Cyclic ADP-ribose hydrolase	CD38	Isoform 1 of ADP-ribosyl cyclase 1;Isoform 2 of ADP-ribosyl cyclase 1	P28907-1;P28907;B2R880;B4DMR7;B4E006;Q4FCX6;P28907-2	2	2	2	2	6.3	6.3	6.3	34.328	300	2.27e-05	1.3792	1.3659	12.726	8	4926800	1981900	2944900
430	3593;5781			IPI00759601;IPI00647951;IPI00014893;IPI00551002;IPI00384038;IPI00902877;IPI00940808;IPI00006602	IPI00759601;IPI00647951;IPI00014893;IPI00551002;IPI00384038;IPI00902877;IPI00940808;IPI00006602	2;2;2;1;1;1;1;1	2;2;2;1;1;1;1;1	2;2;2;1;1;1;1;1	Nuclear distribution protein nudE homolog 1;cDNA FLJ55173, highly similar to Nuclear distribution protein nudE-like 1;Putative uncharacterized protein NDEL1;Mitosin-associated protein 1;Nuclear distribution protein nudE-like 1	NDE1;NUDE;NDEL1;EOPA;MITAP1;NUDEL	Isoform 1 of Nuclear distribution protein nudE homolog 1;38 kDa protein;Isoform 2 of Nuclear distribution protein nudE homolog 1;cDNA FLJ55173, highly similar to Nuclear distribution protein nudE-like 1;Isoform 2 of Nuclear distribution protein nudE-like 1	Q9NXR1-1;Q9NXR1;Q9NXR1-2;B4DS41;C9IY44;Q9GZM8-2;Q9GZM8;Q9GZM8-1;A6NIZ0	8	2	2	2	6.4	6.4	6.4	38.808	346	1.81e-20	1.1337	1.3606	28.036	9	2154200	866440	1287700
1241	2866;3057;3522;4378;6295;8413;8705	611	309	IPI00219678	IPI00219678	7	7	7	Eukaryotic translation initiation factor 2 subunit 1;Eukaryotic translation initiation factor 2 subunit alpha;cDNA, FLJ92791, Homo sapiens eukaryotic translation initiation factor 2, subunit 1 alpha, 35kDa (EIF2S1), mRNA;Eukaryotic translation initiation factor 2, subunit 1 alpha, 35kDa, isoform CRA_a;Full-length cDNA clone CS0DL010YH08 of B cells (Ramos cell line) of Homo sapiens (human)	EIF2A;EIF2S1;hCG_21909	Eukaryotic translation initiation factor 2 subunit 1	P05198;Q53XC0	1	7	7	7	34.9	34.9	34.9	36.112	315	2.35e-49	1.324	1.354	71.449	19	38082000	16034000	22048000
1696	5434	836	148	IPI00441867;IPI00642757;IPI00939321;IPI00549815	IPI00441867;IPI00642757;IPI00939321;IPI00549815	1;1;1;1	1;1;1;1	1;1;1;1	33 kDa housekeeping protein;Peroxin-19;Peroxisomal biogenesis factor 19;Peroxisomal farnesylated protein;cDNA FLJ52066, highly similar to Peroxisomal biogenesis factor 19;Peroxisomal biogenesis factor 19, isoform CRA_a	HK33;OK/SW-cl.22;PEX19;PXF;RP11-179G5.2-003;hCG_39731	Isoform 1 of Peroxisomal biogenesis factor 19;Peroxisomal biogenesis factor 19;Isoform 5 of Peroxisomal biogenesis factor 19;peroxisomal biogenesis factor 19 isoform b	P40855-1;P40855;Q5QNY5;P40855-5;B7Z6I5	4	1	1	1	5.7	5.7	5.7	32.806	299	1.2e-05	1.6065	1.3501		1	272510	107090	165420
1205	459;1208;1209;3961			IPI00218667;IPI00795953;IPI00922311;IPI00922779;IPI00216921;IPI00789196;IPI00006572	IPI00218667;IPI00795953;IPI00922311	4;4;3;1;1;1;1	1;1;0;0;0;0;0	1;1;0;0;0;0;0	Stathmin-2;Superior cervical ganglion-10 protein;Stathmin	SCG10;SCGN10;STMN2	Stathmin-2;20 kDa protein;Stathmin	Q93045;B7Z4N6;B7Z4K3	7	4	1	1	15.1	5.6	5.6	20.828	179	7.4e-28	1.4242	1.3497	6.6239	10	123320000	51724000	71596000
1111	98			IPI00448798;IPI00183400	IPI00448798;IPI00183400	1;1	1;1	1;1	Casein kinase I isoform alpha;CK1;cDNA FLJ55317, highly similar to Homo sapiens casein kinase 1, alpha 1 (CSNK1A1), transcript variant 1, mRNA;cDNA FLJ51815, highly similar to Homo sapiens casein kinase 1, alpha 1 (CSNK1A1), transcript variant 1, mRNA;CSNK1A1 protein;cDNA FLJ55318, highly similar to Casein kinase I isoform alpha (EC 2.7.11.1);Casein kinase 1, alpha 1, isoform CRA_g;cDNA FLJ56335,…	CSNK1A1;hCG_201512	Isoform 2 of Casein kinase I isoform alpha;Isoform 1 of Casein kinase I isoform alpha	P48729-2;P48729;B4DER9;B4DFH4;Q6PJ06;P48729-1;B4E1D9;Q05DL3;Q71TU5	2	1	1	1	5.8	5.8	5.8	41.937	365	4.95e-05	1.5934	1.3474		1	102780	39881	62900
364	1822;3635;5875;7377	218	358	IPI00012535	IPI00012535	4	4	4	DnaJ homolog subfamily A member 1;DnaJ protein homolog 2;Heat shock 40 kDa protein 4;Heat shock protein J2;HSDJ;Human DnaJ protein 2;cDNA FLJ52352, highly similar to DnaJ homolog subfamily A member 1;cDNA FLJ76588, highly similar to Homo sapiens DnaJ (Hsp40) homolog, subfamily A, member 1 (DNAJA1), mRNA;DnaJ (Hsp40) homolog, subfamily A, member 1;DnaJ (Hsp40) homolog, subfamily A, member 1, isofo…	DNAJ2;DNAJA1;HDJ2;HSJ2;HSPF4;hCG_30269;RP11-54K16.1-001	DnaJ homolog subfamily A member 1	P31689;B7Z5C0;Q5T7Q0;Q86TL9;Q9NXZ8	1	4	4	4	17.6	17.6	17.6	44.868	397	0	1.2446	1.3446	34.555	14	14640000	6074200	8566200
239	760;3322;4351;4352;4383;5011;5311;5312;5696;5938;6317;7301;8361;8362;8688	144;145	278;427	IPI00008475;IPI00008934;IPI00945760	IPI00008475	15;1;1	15;1;1	15;1;1	3-hydroxy-3-methylglutaryl coenzyme A synthase;Hydroxymethylglutaryl-CoA synthase, cytoplasmic;3-hydroxy-3-methylglutaryl-Coenzyme A synthase 1 (Soluble);cDNA FLJ38173 fis, clone FCBBF1000053, highly similar to HYDROXYMETHYLGLUTARYL-COA SYNTHASE, CYTOPLASMIC	HMGCS;HMGCS1	Hydroxymethylglutaryl-CoA synthase, cytoplasmic	Q01581;Q5XJ04;Q8N995	3	15	15	15	33.5	33.5	33.5	57.293	520	1.02e-175	1.2439	1.3426	47.593	52	130570000	58669000	71904000
1083	246;1068			IPI00412497;IPI00910924;IPI00643583;IPI00178188;IPI00385120;IPI00063849	IPI00412497;IPI00910924;IPI00643583;IPI00178188;IPI00385120;IPI00063849	2;2;2;2;1;1	2;2;2;2;1;1	2;2;2;2;1;1	Dynein, light chain, roadblock-type 1;cDNA FLJ59194, moderately similar to Dynein light chain 2A, cytoplasmic;Bithoraxoid-like protein;Dynein light chain 2A, cytoplasmic;Dynein light chain roadblock-type 1;Dynein-associated protein Km23;Roadblock domain-containing protein 1;Dynein light chain 2B, cytoplasmic;Dynein light chain roadblock-type 2;Roadblock domain-containing protein 2;DYNLRB2 protein	DYNLRB1;RP5-914B9.1-004;BITH;DNCL2A;DNLC2A;HSPC162;ROBLD1;DNCL2B;DNLC2B;DYNLRB2;ROBLD2	Dynein, light chain, roadblock-type 1;cDNA FLJ59194, moderately similar to Dynein light chain 2A, cytoplasmic;Isoform 1 of Dynein light chain roadblock-type 1;Dynein light chain roadblock-type 2;DYNLRB2 protein;Isoform 2 of Dynein light chain roadblock-typ	B1AKR6;B4DFR2;Q9NP97-1;Q9NP97;Q8TF09;Q7Z4M1;Q9NP97-2	6	2	2	2	14.2	14.2	14.2	16.253	148	1.6e-05	1.3674	1.3389	16.101	13	14020000	6222300	7797300
1923	4259			IPI00844507	IPI00844507	1	1	1	UPF0688 protein C1orf174	C1orf174	UPF0688 protein C1orf174	Q8IYL3	1	1	1	1	5.8	5.8	5.8	25.977	243	0.022326	1.265	1.3375		1	88783	46117	42666
654	702;2018;2054;5417;6125;6492;6493;7154;7155			IPI00024157	IPI00024157	9	9	9	25 kDa FK506-binding protein;FK506-binding protein 3;Immunophilin FKBP25;Peptidyl-prolyl cis-trans isomerase FKBP3;Rapamycin-selective 25 kDa immunophilin;Rotamase;FK506-binding protein 3 variant	FKBP25;FKBP3	FK506-binding protein 3	Q00688;Q53GD8	1	9	9	9	34.8	34.8	34.8	25.177	224	4e-77	1.3198	1.3352	24.993	42	62367000	26211000	36156000
1249	2602;5748			IPI00219841	IPI00219841	2	2	2	DNA ligase 1;DNA ligase I;Polydeoxyribonucleotide synthase [ATP] 1;DNA ligase;Ligase I, DNA, ATP-dependent	LIG1	DNA ligase 1	P18858;B4DM52;B4DTU4;B4DUE1;Q2TB12;Q59HG7;Q76GR4	1	2	2	2	2.9	2.9	2.9	101.73	919	0.0055355	1.2065	1.3328	43.783	2	2601600	1374600	1227000
363	6447			IPI00012497	IPI00012497	1	1	1	Beta-adrenergic receptor kinase 1;G-protein coupled receptor kinase 2	ADRBK1;BARK;BARK1;GRK2	Beta-adrenergic receptor kinase 1	P25098	1	1	1	1	1.9	1.9	1.9	79.573	689	0.0095129	1.2493	1.3314		1	241270	96999	144270
900	3291			IPI00038378;IPI00795241	IPI00038378;IPI00795241	1;1	1;1	1;1	2,3-diketo-5-methylthio-1-phosphopentane phosphatase;Enolase-phosphatase E1;MASA homolog	ENOPH1;MASA;MSTP145	Isoform 1 of Enolase-phosphatase E1;Isoform 2 of Enolase-phosphatase E1	Q9UHY7-1;Q9UHY7;Q9UHY7-2	2	1	1	1	4.6	4.6	4.6	28.932	261	0.0036611	1.2274	1.3295	3.8309	2	698410	477710	220700
1723	1727;1964;7562;8148;8331	865	505	IPI00456969	IPI00456969	5	5	5	Cytoplasmic dynein 1 heavy chain 1;Cytoplasmic dynein heavy chain 1;Dynein heavy chain, cytosolic;cDNA FLJ52684, highly similar to Dynein heavy chain, cytosolic;Dynein heavy chain;Cytoplasmic dynein heavy chain	DHC1;DNCH1;DNCL;DNECL;DYHC;DYNC1H1;KIAA0325;Dnchc1	Cytoplasmic dynein 1 heavy chain 1	Q14204;B4DSR6;Q92862;Q9NRC3	1	5	5	5	2.3	2.3	2.3	532.4	4646	1.76e-91	1.4291	1.3283	22.627	9	46343000	16629000	29714000
511	2496;2574			IPI00922443;IPI00018402	IPI00922443;IPI00018402	2;2	2;2	2;2	cDNA FLJ59210, highly similar to Tubulin-specific chaperone E;Tubulin-folding cofactor E;Tubulin-specific chaperone E;cDNA FLJ76932, highly similar to Homo sapiens tubulin-specific chaperone e (TBCE), mRNA	TBCE	cDNA FLJ59210, highly similar to Tubulin-specific chaperone E;Tubulin-specific chaperone E	B7Z3P1;Q15813;A8K8C2	2	2	2	2	3.8	3.8	3.8	64.851	578	0.12545	1.2177	1.3233		1	1332900	563440	769430
881	3628;8528			IPI00032827	IPI00032827	2	2	2	Pre-mRNA branch site protein p14;SF3b 14 kDa subunit;cDNA, FLJ92174, Homo sapiens CGI-110 protein (CGI-110), mRNA;Putative uncharacterized protein P14;Splicing factor 3B, 14 kDa subunit	CGI-110;HSPC175;HT006;SF3B14;hCG_22386;P14	Pre-mRNA branch site protein p14	Q9Y3B4;Q53TM1	1	2	2	2	16.8	16.8	16.8	14.585	125	7.15e-21	1.2623	1.3218	25.046	4	1952300	827820	1124500
1142	127;1866;1867;1939;2628;4450;6566;6707;8566			IPI00216171;IPI00791564;IPI00792715;IPI00790892	IPI00216171;IPI00791564;IPI00792715	9;8;7;2	5;5;4;1	5;5;4;1	2-phospho-D-glycerate hydro-lyase;Enolase 2;Gamma-enolase;Neural enolase;Neuron-specific enolase;Enolase	ENO2;hCG_25937	Gamma-enolase;Enolase;37 kDa protein	P09104;A8K3B0;Q6FHV6;B7Z2X9	4	9	5	5	24.9	11.8	11.8	47.268	434	0	1.2383	1.3164	14.181	12	16783000	7698700	9084700
1556	700;774;1915;3370;3643;4755;4756;7641;7865			IPI00339269;IPI00011134	IPI00339269;IPI00011134	9;5	1;1	1;1	Heat shock 70 kDa protein 6;Heat shock 70 kDa protein B';cDNA, FLJ93166, highly similar to Homo sapiens heat shock 70kDa protein 6 (HSP70B') (HSPA6), mRNA;cDNA FLJ36606 fis, clone TRACH2015654, highly similar to HEAT SHOCK 70 kDa PROTEIN 6;cDNA FLJ51847, highly similar to Heat shock 70 kDa protein 6;Heat shock 70kDa protein 6 (HSP70B') variant;Heat shock 70 kDa protein B;Putative heat shock 70 kD…	HSP70B';HSPA6;HSP70B;HSPA7	Heat shock 70 kDa protein 6;Putative heat shock 70 kDa protein 7	P17066;B2R6X5;B3KSM6;B4DHP5;Q53FC7;P48741	2	9	1	1	14	1.7	1.7	71.027	643	0	1.3046	1.3158	19.237	40	963010000	408660000	554350000
1875	3963;5098			IPI00784020;IPI00783186;IPI00815707;IPI00217442;IPI00797397;IPI00868922;IPI00798060;IPI00909867;IPI00251783;IPI00953250;IPI00871529;IPI00556571;IPI00410680;IPI00871927	IPI00784020;IPI00783186;IPI00815707;IPI00217442;IPI00797397;IPI00868922;IPI00798060;IPI00909867;IPI00251783;IPI00953250;IPI00871529;IPI00556571;IPI00410680;IPI00871927	2;2;1;1;1;1;1;1;1;1;1;1;1;1	2;2;1;1;1;1;1;1;1;1;1;1;1;1	2;2;1;1;1;1;1;1;1;1;1;1;1;1	Ankyrin repeat domain-containing protein 17;Gene trap ankyrin repeat protein;Serologically defined breast cancer antigen NY-BR-16;Ankyrin repeat and KH domain-containing protein 1;HIV-1 Vpr-binding ankyrin repeat protein;Multiple ankyrin repeats single KH domain;HCG2045902, isoform CRA_b;Multiple ankyrin repeats single KH domain protein isoform 2;cDNA FLJ39199 fis, clone OCBBF2005189, highly simi…	ANKRD17;GTAR;KIAA0697;ANKHD1;KIAA1085;MASK;PP2500;VBARP;hCG_2045902;FLJ00246	Isoform 1 of Ankyrin repeat domain-containing protein 17;Isoform 2 of Ankyrin repeat domain-containing protein 17;Isoform 4 of Ankyrin repeat and KH domain-containing protein 1;ANKHD1-EIF4EBP3 protein;Isoform 1 of Ankyrin repeat and KH domain-containing pr	O75179-1;O75179;O75179-2;Q8IWZ3-4;Q8IWZ3;C9JIE0;Q8IWZ2;Q8IWZ3-1;O75179-4;B3KU50;Q7Z586;Q8TEF1;B4DR08;B4DTP3;O75179-3;O75179-5;C9JRC1;B5MEE3;Q8IWZ3-2;Q8IWZ3-3;Q8IWZ3-5	14	2	2	2	1	1	1	274.25	2603	0.0016694	1.1199	1.315	17.458	4	683050	289720	393330
128	5114			IPI00068506;IPI00005045	IPI00068506;IPI00005045	1;1	1;1	1;1	ATP-binding cassette, sub-family F (GCN20), member 2, isoform CRA_d;Putative uncharacterized protein ABCF2;ATP-binding cassette sub-family F member 2;Iron-inhibited ABC transporter 2;ATP-binding cassette, sub-family F (GCN20), member 2;ATP-binding cassette, sub-family F (GCN20), member 2, isoform CRA_b	ABCF2;hCG_1643314;HUSSY-18	ATP-binding cassette, sub-family F, member 2 isoform b;ATP-binding cassette sub-family F member 2	Q75MJ1;Q9UG63;Q75MJ0	2	1	1	1	1.7	1.7	1.7	72.443	634	0.021966	1.0881	1.3139		1	680200	282500	397700
706	6832	380	408	IPI00025721	IPI00025721	1	1	1	COP9 signalosome complex subunit 3;JAB1-containing signalosome subunit 3;cDNA FLJ57332, highly similar to COP9 signalosome complex subunit 3;cDNA FLJ51147, highly similar to COP9 signalosome complex subunit 3;cDNA, FLJ79299, highly similar to COP9 signalosome complex subunit 3	COPS3;CSN3	COP9 signalosome complex subunit 3	Q9UNS2;B4DN01;B4DY81	1	1	1	1	4	4	4	47.873	423	0	1.2063	1.3136	20.714	4	2444000	1141600	1302400
1234	5763	607	308	IPI00642374;IPI00549849;IPI00299313;IPI00219513;IPI00549820;IPI00641843;IPI00219512;IPI00643425;IPI00642987;IPI00640279	IPI00642374;IPI00549849;IPI00299313;IPI00219513;IPI00549820;IPI00641843;IPI00219512;IPI00643425;IPI00642987;IPI00640279	1;1;1;1;1;1;1;1;1;1	1;1;1;1;1;1;1;1;1;1	1;1;1;1;1;1;1;1;1;1	Ubiquitin carboxyl-terminal hydrolase L5;Ubiquitin carboxyl-terminal hydrolase isozyme L5;Ubiquitin C-terminal hydrolase UCH37;Ubiquitin thioesterase L5;cDNA, FLJ95243, highly similar to Homo sapiens ubiquitin carboxyl-terminal hydrolase L5 (UCHL5), mRNA;cDNA FLJ60625, highly similar to Ubiquitin carboxyl-terminal hydrolase isozymeL5 (EC 3.4.19.12);cDNA, FLJ78963, highly similar to Ubiquitin carb…	RP11-101E13.2-006;UCHL5;RP11-101E13.2-007;AD-019;CGI-70;UCH37;RP11-101E13.2-005;RP11-101E13.2-012;RP11-101E13.2-009;RP11-101E13.2-008	Ubiquitin carboxyl-terminal hydrolase L5;Ubiquitin carboxyl-terminal hydrolase L5;Isoform 1 of Ubiquitin carboxyl-terminal hydrolase isozyme L5;Isoform 3 of Ubiquitin carboxyl-terminal hydrolase isozyme L5;Isoform 4 of Ubiquitin carboxyl-terminal hydrolase	Q5LJA9;Q5LJA5;Q9Y5K5-1;Q9Y5K5;B2RB07;Q9Y5K5-3;B4DKB3;Q9Y5K5-4;B7Z9U9;Q5LJA3;Q9Y5K5-2;B4DW59;Q5LJB2;Q5LJB4;Q5LJB3	10	1	1	1	3	3	3	41.694	368	0.019484	1.5669	1.3079	30.246	3	3719900	1583400	2136500
1545	4487;4488			IPI00333763	IPI00333763	2	2	2	Glutaredoxin-related protein 5, mitochondrial;Monothiol glutaredoxin-5	C14orf87;GLRX5	Glutaredoxin-related protein 5	Q86SX6;Q0X088	1	2	2	2	10.8	10.8	10.8	16.628	157	1.36e-05	1.2901	1.3053	5.912	3	5689300	2356700	3332600
1824	4939			IPI00743871;IPI00645022;IPI00645488;IPI00909591	IPI00743871;IPI00645022;IPI00645488;IPI00909591	1;1;1;1	1;1;1;1	1;1;1;1	Integrator complex subunit 7;cDNA FLJ55723	C1orf73;INTS7	Isoform 1 of Integrator complex subunit 7;Isoform 2 of Integrator complex subunit 7;Isoform 3 of Integrator complex subunit 7;cDNA FLJ55723	Q9NVH2-1;Q9NVH2;Q9NVH2-2;Q9NVH2-3;B4DLZ6	4	1	1	1	1.7	1.7	1.7	106.83	962	1.01e-56	1.1371	1.3039	2.6044	2	2981900	1267000	1714900
174	49;2652;2653			IPI00006378;IPI00791902;IPI00745538	IPI00006378;IPI00791902;IPI00745538	3;3;2	3;3;2	3;3;2	Coiled-coil domain-containing protein 72	CCDC72;HSPC016;HSPC330	Coiled-coil domain-containing protein 72;5 kDa protein;Similar to Translation machinery-associated protein 7	Q9Y2S6	3	3	3	3	21.9	21.9	21.9	7.0662	64	2.46e-06	1.2648	1.2999	15.184	13	7514700	3236300	4278400
614	4271;6411;6966			IPI00022462;IPI00925162;IPI00924935	IPI00022462;IPI00925162	3;2;1	3;2;1	3;2;1	p90;T9;Transferrin receptor protein 1;Transferrin receptor protein 1, serum form;cDNA FLJ75881, highly similar to Homo sapiens transferrin receptor (p90, CD71) (TFRC), mRNA	TFRC	Transferrin receptor protein 1;Putative uncharacterized protein TFRC	P02786;A8K6Q8;C9JQD3	3	3	3	3	5.8	5.8	5.8	84.87	760	0	1.3462	1.2982	22.769	14	12248000	4653800	7593800
369	1097;4051;4851;7101;7440			IPI00012773;IPI00879374;IPI00879166;IPI00879971;IPI00215764;IPI00165357;IPI00917955;IPI00880118;IPI00220288;IPI00879783;IPI00877659;IPI00879521	IPI00012773;IPI00879374;IPI00879166;IPI00879971	5;5;5;3;2;1;1;1;1;1;1;1	5;5;5;3;2;1;1;1;1;1;1;1	5;5;5;3;2;1;1;1;1;1;1;1	Metastasis-associated protein MTA1;Full-length cDNA 5-PRIME end of clone CS0DK005YC03 of HeLa cells of Homo sapiens (human);Full-length cDNA 5-PRIME end of clone CS0DF014YL24 of Fetal brain of Homo sapiens (human);Metastasis associated protein variant;MTA1 protein	MTA1	Isoform Long of Metastasis-associated protein MTA1;79 kDa protein;Full-length cDNA 5-PRIME end of clone CS0DF014YL24 of Fetal brain of Homo sapiens;MTA1 protein	Q13330-1;Q13330;Q86SW2;Q86TR6;Q59FW1;Q9BRL8	12	5	5	5	7.7	7.7	7.7	80.785	715	7.42e-13	1.2676	1.2973	12.788	8	12764000	5475000	7288900
519	106;3187			IPI00018783;IPI00375446;IPI00797679	IPI00018783;IPI00375446;IPI00797679	2;1;1	2;1;1	2;1;1	Inosine triphosphate pyrophosphatase;Putative oncogene protein hlc14-06-p;Inosine triphosphate pyrophosphatase transcript variant II;ITPase;Inosine triphosphatase (Nucleoside triphosphate pyrophosphatase);Inosine triphosphatase (Nucleoside triphosphate pyrophosphatase), isoform CRA_b	C20orf37;ITPA;My049;OK/SW-cl.9;hCG_39262;RP4-794I6.1-007	Inosine triphosphate pyrophosphatase;inosine triphosphatase isoform b;Inosine triphosphatase (Nucleoside triphosphate pyrophosphatase), isoform CRA_b	Q9BY32;B2BCH7;Q5NT82;A2A2N2	3	2	2	2	12.9	12.9	12.9	21.445	194	0	1.2268	1.2973	25.484	6	6924000	3369000	3555000
203	7885			IPI00007306;IPI00646794	IPI00007306;IPI00646794	1;1	1;1	1;1	Bucentaur;Craniofacial development protein 1;cDNA, FLJ94590, highly similar to Homo sapiens craniofacial development protein 1 (CFDP1), mRNA	BCNT;CFDP1	Isoform 1 of Craniofacial development protein 1;Isoform 2 of Craniofacial development protein 1	Q9UEE9-1;Q9UEE9;B2R9W9;Q9UEE9-2	2	1	1	1	3.3	3.3	3.3	33.592	299	0.016366	1.1649	1.2961		1	2388100	1180200	1207900
1716	4236			IPI00456492;IPI00644892	IPI00456492;IPI00644892	1;1	1;1	1;1	Ciliary rootlet coiled-coil protein;Rootletin;CROCC protein;Ciliary rootlet coiled-coil, rootletin	CROCC;KIAA0445;RP1-37C10.1-002	Isoform 1 of Rootletin;Isoform 2 of Rootletin	Q5TZA2-1;Q5TZA2;A1L0S8;A1L0S9;Q5TZA2-2;B1AKD8	2	1	1	1	0.4	0.4	0.4	228.52	2017	0.01936	1.3626	1.2951	8.5148	23	98439000	40376000	58064000
1454	4826;8349;8350			IPI00301609	IPI00301609	3	3	3	Nercc1 kinase;Never in mitosis A-related kinase 9;NimA-related kinase 8;Serine/threonine-protein kinase Nek9;cDNA FLJ46860 fis, clone UTERU3010919, highly similar to Serine/threonine-protein kinase Nek9 (EC 2.7.11.1);NEK9 protein	KIAA1995;NEK8;NEK9;NERCC	Serine/threonine-protein kinase Nek9	Q8TD19;B3KY50;Q6PKF2	1	3	3	3	2.2	2.2	2.2	107.17	979	1.6e-05	1.2556	1.2931	35.882	4	621260	282130	339130
1429	1347;3204;3926			IPI00299608;IPI00456695	IPI00299608;IPI00456695	3;3	3;3	3;3	26S proteasome non-ATPase regulatory subunit 1;26S proteasome regulatory subunit RPN2;26S proteasome regulatory subunit S1;26S proteasome subunit p112;cDNA, FLJ92896, highly similar to Homo sapiens proteasome (prosome, macropain) 26S subunit, non-ATPase, 1 (PSMD1), mRNA;PSMD1 protein	PSMD1	Isoform 1 of 26S proteasome non-ATPase regulatory subunit 1;Isoform 2 of 26S proteasome non-ATPase regulatory subunit 1	Q99460-1;Q99460;B2R6D0;Q05BX4;Q05CW6;Q99460-2	2	3	3	3	5.7	5.7	5.7	105.84	953	2.26e-24	1.2333	1.2925	41.743	2	5074700	1827700	3247000
53	4008;7188			IPI00878816;IPI00916185;IPI00002127;IPI00917176;IPI00885046;IPI00945262	IPI00878816;IPI00916185;IPI00002127;IPI00917176;IPI00885046;IPI00945262	2;2;2;1;1;1	2;2;2;1;1;1	2;2;2;1;1;1	Axonemal beta dynein heavy chain 1;Ciliary dynein heavy chain 1;Dynein heavy chain 1, axonemal;hDHC7;Heat shock regulated protein 1;Putative uncharacterized protein DNAH1	DHC7;DNAH1;DNAHC1;KIAA1410	Isoform 1 of Dynein heavy chain 1, axonemal;Isoform 4 of Dynein heavy chain 1, axonemal;Isoform 2 of Dynein heavy chain 1, axonemal;Isoform 5 of Dynein heavy chain 1, axonemal;Isoform 3 of Dynein heavy chain 1, axonemal;Putative uncharacterized protein DNA	Q9P2D7-1;Q9P2D7;Q9P2D7-4;C9JXH6;Q9P2D7-2;Q9P2D7-5;Q9P2D7-3;C9JYM8	6	2	2	2	0.5	0.5	0.5	493.97	4330	0.010408	1.0807	1.2895	122.25	6	27060000	11882000	15178000
1311	4258;6534			IPI00785110;IPI00254408;IPI00376404;IPI00911006	IPI00785110;IPI00254408;IPI00376404;IPI00911006	2;2;2;1	2;2;2;1	2;2;2;1	Bromodomain and PHD finger-containing transcription factor;Fetal Alz-50 clone 1 protein;Fetal Alzheimer antigen;Nucleosome-remodeling factor subunit BPTF;cDNA FLJ61297, highly similar to Homo sapiens fetal Alzheimer antigen (FALZ), transcript variant 1, mRNA;cDNA FLJ56464, highly similar to Fetal Alzheimer antigen;cDNA FLJ57044, highly similar to Homo sapiens fetal Alzheimer antigen (FALZ), trans…	BPTF;FAC1;FALZ	Isoform 1 of Nucleosome-remodeling factor subunit BPTF;Isoform 2 of Nucleosome-remodeling factor subunit BPTF;Isoform 4 of Nucleosome-remodeling factor subunit BPTF;cDNA FLJ57044, highly similar to Homo sapiens fetal Alzheimer antigen (FALZ), transcript va	Q12830-1;Q12830;Q12830-2;B4DJV8;Q12830-4;B4DM40;B4DDK2	4	2	2	2	0.9	0.9	0.9	338.26	3046	5.57e-17	1.2167	1.2858	7.4654	6	1508300	648340	859980
1921	408;413;529;590;654;1704;1946;2159;2160;2201;3117;3130;3281;3767;3804;4402;5563;6023;6203;6208;6629;6914;7320	967;968;969	200;305;558	IPI00843975;IPI00872684;IPI00017367;IPI00903145;IPI00219365;IPI00872814;IPI00384282;IPI00869155;IPI00922115	IPI00843975;IPI00872684	23;23;9;9;8;8;6;2;1	23;23;9;9;8;8;6;2;1	23;23;9;9;8;8;6;2;1	Cytovillin;Ezrin;p81;Villin-2;cDNA, FLJ92973, highly similar to Homo sapiens villin 2 (ezrin) (VIL2), mRNA;cDNA FLJ53435, highly similar to Ezrin;cDNA FLJ54141, highly similar to Ezrin;cDNA, FLJ78930, highly similar to Ezrin;Cytovillin 2	EZR;VIL2	Ezrin;69 kDa protein	P15311;B2R6J2;B7Z437;B7Z5V2;B7Z9R6;Q6NUR7;Q9UJZ2;Q9UJZ6;Q9UJZ7;Q9UJZ8;Q9UK20	9	23	23	23	36.7	36.7	36.7	69.412	586	2.69e-228	1.2984	1.2856	39.318	190	413850000	172670000	241180000
1944	1332;1333			IPI00886911;IPI00938033	IPI00886911;IPI00938033	2;2	2;2	2;2			similar to actin alpha 1 skeletal muscle protein;similar to cytoskeletal beta actin		2	2	2	2	2.6	2.6	2.6	51.146	464	7.34e-69	1.2378	1.2844	23.269	64	277410000	122080000	155330000
946	181;182;1335;1423;1434;5287;7887	474;475;476	115;183;184	IPI00916768;IPI00794543;IPI00075248;IPI00386621;IPI00916600;IPI00945782;IPI00915959	IPI00916768;IPI00794543;IPI00075248;IPI00386621;IPI00916600;IPI00945782	7;7;7;6;5;4;3	7;7;7;6;5;4;3	7;7;7;6;5;4;3	cDNA FLJ75174, highly similar to Homo sapiens calmodulin 1 (phosphorylase kinase, delta), mRNA;cDNA, FLJ96792, highly similar to Homo sapiens calmodulin 2 (phosphorylase kinase, delta) (CALM2), mRNA;Calmodulin;Calmodulin 1 (Phosphorylase kinase, delta), isoform CRA_a;Calmodulin 3 (Phosphorylase kinase, delta), isoform CRA_b;cDNA FLJ61744, highly similar to Calmodulin;CALM3 protein;CALM1 protein;C…	CALM;CALM1;CALM2;CALM3;CALML2;CAM;CAM1;CAM2;CAM3;CAMB;CAMC;CAMIII;hCG_20313;hCG_21749;hCG_17033	21 kDa protein;cDNA FLJ75174, highly similar to Homo sapiens calmodulin 1 (phosphorylase kinase, delta), mRNA;Calmodulin;CALM3 protein;22 kDa protein;calmodulin 1 isoform 2	A8K1M2;B2RDW0;P62158;B4DJ51;Q9BRL5;Q96HY3	7	7	7	7	44.4	44.4	44.4	20.762	187	7.57e-194	1.1077	1.2841	24.609	45	317490000	132660000	184830000
527	5404;8625	300;301	13;17	IPI00019329	IPI00019329	2	2	2	8 kDa dynein light chain;Dynein light chain 1, cytoplasmic;Dynein light chain LC8-type 1;Protein inhibitor of neuronal nitric oxide synthase;cDNA, FLJ92051, Homo sapiens dynein, cytoplasmic, light polypeptide 1 (DNCL1),mRNA;DNCL1 protein;Dynein, light chain, LC8-type 1;Dynein, light chain, LC8-type 1, isoform CRA_a	DLC1;DNCL1;DNCLC1;DYNLL1;HDLC1;hCG_27767	Dynein light chain 1, cytoplasmic	P63167;Q6FGH9	1	2	2	2	38.2	38.2	38.2	10.366	89	1.74e-42	1.2783	1.2832	28.779	8	15198000	4474500	10723000
106	419;2519;4751			IPI00004358	IPI00004358	3	3	3	Glycogen phosphorylase, brain form;Phosphorylase	PYGB	Glycogen phosphorylase, brain form	P11216;B4DSD8;Q59GM9	1	3	3	3	4	4	4	96.695	843	0.00026424	1.3983	1.2773	11.006	7	3357800	1350500	2007200
1779	1690;4399			IPI00550364	IPI00550364	2	1	1	Glucose phosphomutase 2;Phosphodeoxyribomutase;Phosphoglucomutase-2;Phosphopentomutase;cDNA FLJ54368, highly similar to Phosphoglucomutase-2 (EC 5.4.2.2);cDNA FLJ60384, highly similar to Phosphoglucomutase-2 (EC 5.4.2.2);Putative uncharacterized protein FLJ10983	MSTP006;PGM2;FLJ10983	Phosphoglucomutase-2	Q96G03;B4DN40;B4E0G8;Q4W5D6	1	2	1	1	3.9	2.9	2.9	68.283	612	0.10289	1.2998	1.2754		1	7207200	2856500	4350700
1193	321;322;499;697;698;1739;1740;2930;3485;3569;3570;3580;3581;3914;3915;4017;4266;4267;4354;5239;5306;6190;6191;7215;7337;8682	539;579;580	105;237;248	IPI00218319;IPI00479185;IPI00382894;IPI00218320;IPI00642042;IPI00477649;IPI00909961;IPI00854592;IPI00645055;IPI00844078;IPI00643370;IPI00940343;IPI00940084;IPI00941861;IPI00014581;IPI00216135;IPI00296039;IPI00915324;IPI00000230;IPI00604537;IPI00216134;IPI00921977;IPI00384369;IPI00018853;IPI00745267;IPI00900375;IPI00647245;IPI00442894;IPI00909308;IPI00640264;IPI00941379	IPI00218319;IPI00479185;IPI00382894;IPI00218320;IPI00642042;IPI00477649;IPI00909961;IPI00854592	26;25;24;24;24;23;15;14;9;8;8;7;7;7;7;7;7;7;7;7;7;7;7;7;7;7;6;5;5;4;3	26;25;24;24;24;23;15;14;9;8;8;7;7;7;7;7;7;7;7;7;7;7;7;7;7;7;6;5;5;4;3	13;12;11;11;13;10;9;9;0;5;2;0;0;0;0;0;0;0;0;0;0;0;0;0;0;5;0;0;0;2;0	Gamma-tropomyosin;Tropomyosin alpha-3 chain;Tropomyosin-3;Tropomyosin-5;cDNA, FLJ96568, highly similar to Homo sapiens tropomyosin 3 (TPM3), mRNA;Tropomyosin 3;Tropomyosin 3, isoform CRA_b;TPMsk3;cDNA FLJ50612, highly similar to Rattus norvegicus tropomyosin 3, gamma (Tpm3), transcript variant 2, mRNA;Cytoskeletal tropomyosin isoform (2.5 kb);Cytoskeletal tropomyosin TM30;Putative uncharacterized…	TPM3;RP11-205M9.1-009;hCG_1997142;RP11-205M9.1-006;RP11-205M9.1-005;OK/SW-cl.5;DKFZp686J1372;RP11-205M9.1-003;RP11-205M9.1-010	Isoform 2 of Tropomyosin alpha-3 chain;tropomyosin 3 isoform 4;Tropomyosin 3, isoform CRA_b;Isoform 3 of Tropomyosin alpha-3 chain;Putative uncharacterized protein DKFZp686J1372;tropomyosin 3 isoform 5;cDNA FLJ50720, highly similar to Homo sapiens tropomyo	P06753-2;P06753;B2RDE1;Q5VU66;Q5VU58;Q8TCG3;P06753-3;B4DQ80;Q5VU61;Q6LDX7;Q8NI98;Q5HYB6;Q5VU59;Q5VU72;B4DWT5;Q8NAG3	31	26	26	13	71.8	71.8	31	29.032	248	0	1.1995	1.2747	23.535	152	642840000	275950000	366890000
1848	5536;7162;8108			IPI00735181;IPI00072534;IPI00909477	IPI00735181;IPI00072534	3;2;1	3;2;1	3;2;1	GCUNC-45;Protein unc-45 homolog A;Smooth muscle cell-associated protein 1;cDNA FLJ43733 fis, clone TESTI1000545, highly similar to Homo sapiens unc-45 homolog A (UNC45A), transcript variant 3, mRNA;cDNA FLJ77677;Unc-45 homolog A (C. elegans), isoform CRA_a	SMAP1;UNC45A;hCG_32584	Isoform 2 of Protein unc-45 homolog A;Isoform 1 of Protein unc-45 homolog A	Q9H3U1-2;Q9H3U1;A8K6F7;Q9H3U1-1	3	3	3	3	4.2	4.2	4.2	101.67	929	2.3e-14	1.1476	1.2747	22.736	6	4602100	2183800	2418300
1687	4919;6112;8588			IPI00434623;IPI00434625;IPI00434624;IPI00640651	IPI00434623;IPI00434625;IPI00434624	3;2;2;1	3;2;2;1	3;2;2;1	Demethylase;Methyl-CpG-binding domain protein 2;Methyl-CpG-binding protein MBD2;Antigen NY-CO-41;Putative uncharacterized protein DKFZp586O0821	MBD2;NY-CO-41;DKFZp586O0821	Isoform 1 of Methyl-CpG-binding domain protein 2;Isoform 3 of Methyl-CpG-binding domain protein 2;Isoform 2 of Methyl-CpG-binding domain protein 2	Q9UBB5-1;Q9UBB5;O60535;Q69YZ5;Q9UBB5-3;Q9UBB5-2	4	3	3	3	10.9	10.9	10.9	43.254	411	4.25e-73	1.2124	1.274	18.397	6	2465100	1067700	1397400
1259	103;869;942;6860			IPI00220271;IPI00647702	IPI00220271;IPI00647702	4;2	4;2	4;2	Alcohol dehydrogenase [NADP+];Aldehyde reductase;Aldo-keto reductase family 1 member A1;Aldo-keto reductase family 1, member A1 (Aldehyde reductase)	AKR1A1;ALDR1;ALR;RP4-697E16.2-004	Alcohol dehydrogenase [NADP+];Aldo-keto reductase family 1, member A1	P14550;Q5T621	2	4	4	4	13.8	13.8	13.8	36.573	325	3.82e-15	1.2877	1.2729	20.441	9	10742000	5269100	5473000
600	531;1107;1826;2903			IPI00926977;IPI00021926;IPI00178056;IPI00910829	IPI00926977;IPI00021926;IPI00178056	4;4;2;1	4;4;2;1	4;4;2;1	26S protease regulatory subunit 10B;26S proteasome AAA-ATPase subunit RPT4;Proteasome 26S subunit ATPase 6;Proteasome subunit p42	PSMC6;SUG2	proteasome 26S ATPase subunit 6;26S protease regulatory subunit S10B;44 kDa protein	P62333	4	4	4	4	11.9	11.9	11.9	45.796	403	2.57e-13	1.0505	1.2726	16.086	10	10351000	4766700	5584500
740	4196;6870			IPI00026689;IPI00908424;IPI00073536	IPI00026689;IPI00908424;IPI00073536	2;2;1	1;1;1	1;1;1	Cell division control protein 2 homolog;Cyclin-dependent kinase 1;p34 protein kinase;Putative uncharacterized protein DKFZp686L20222;cDNA FLJ50170, highly similar to Cell division control protein 2 homolog (EC 2.7.11.22)	CDC2;DKFZp686L20222	Putative uncharacterized protein DKFZp686L20222;cell division cycle 2 isoform 3;Isoform 2 of Cell division control protein 2 homolog	P06493-1;P06493;Q5H9N4;C9J497;P06493-2;B7Z3D6	3	2	1	1	5.9	3.3	3.3	34.778	303	0.0023907	1.3212	1.2713		1	576630	303470	273170
495	798;1535;1842;3802;6705			IPI00017704	IPI00017704	5	5	5	Coactosin-like protein	CLP;COTL1	Coactosin-like protein	Q14019	1	5	5	5	36.6	36.6	36.6	15.945	142	2.37e-11	1.3112	1.2712	17.349	19	27499000	10174000	17325000
961	3573			IPI00101374;IPI00794397	IPI00101374;IPI00794397	1;1	1;1	1;1	MP70 protein family member;Transmembrane 9 superfamily member 1;cDNA FLJ75892, highly similar to Homo sapiens transmembrane 9 superfamily member 1 (TM9SF1), mRNA;cDNA FLJ51467, highly similar to Transmembrane 9 superfamily protein member 1;cDNA FLJ61658, highly similar to Transmembrane 9 superfamily protein member 1;Charged multivesicular body protein 4a;Chromatin-modifying protein 4a;SNF7 homolo…	TM9SF1;C14orf123;CDA04;CHMP4A;HSPC134;SHAX2	cDNA FLJ61658, highly similar to Transmembrane 9 superfamily protein member 1;charged multivesicular body protein 4A	O15321;A8K7U5;B4E3A9;B7Z6C9;Q9BY43;Q14D22	2	1	1	1	1.1	1.1	1.1	92.485	815	0.021099	1.2279	1.2706	10.145	3	248700	113570	135130
604	3239;3319;4496;6899			IPI00022215	IPI00022215	4	4	4	Activity-dependent neuroprotective protein;Activity-dependent neuroprotector homeobox protein;cDNA, FLJ95596, highly similar to Homo sapiens activity-dependent neuroprotector (ADNP), mRNA;Activity-dependent neuroprotector homeobox	ADNP;ADNP1;KIAA0784	Activity-dependent neuroprotector homeobox protein	Q9H2P0;B2RBM8;Q6DHZ8	1	4	4	4	5.3	5.3	5.3	123.56	1102	2.9e-06	1.1845	1.2691	20.097	7	1112100	488270	623780
808	7701			IPI00746806;IPI00029601;IPI00062884;IPI00791680	IPI00746806;IPI00029601;IPI00062884;IPI00791680	1;1;1;1	1;1;1;1	1;1;1;1	cDNA FLJ54828, highly similar to Src substrate cortactin;Cortactin, isoform CRA_a;CTTN protein;Amplaxin;Oncogene EMS1;Src substrate cortactin;Cortactin isoform a variant;Cortactin;cDNA FLJ34459 fis, clone HLUNG2002916, highly similar to SRC SUBSTRATE CORTACTIN;cDNA FLJ77423, highly similar to Homo sapiens cortactin (CTTN), transcript variant 2, mRNA;Cortactin, isoform CRA_c	CTTN;hCG_23463;EMS1	Cortactin, isoform CRA_a;Src substrate cortactin;cortactin isoform b;Putative uncharacterized protein CTTN	B4E358;Q8N707;Q14247;Q53HG7;Q76MU0;B3KRK4;Q96H99;C9JLW4	4	1	1	1	2.4	2.4	2.4	70.958	634	0.0014945	1.3843	1.268	5.9253	2	2430700	973980	1456700
114	1023;1901			IPI00942023;IPI00946328;IPI00472434;IPI00472282;IPI00646083;IPI00004657;IPI00479242;IPI00827612;IPI00471986;IPI00472130;IPI00472073;IPI00472284;IPI00472867;IPI00472652;IPI00472057;IPI00472138;IPI00472676;IPI00472767;IPI00472800;IPI00655604;IPI00718924;IPI00744375;IPI00744689;IPI00746605;IPI00954048;IPI00472210;IPI00472753;IPI00473068;IPI00953909;IPI00930288;IPI00954173;IPI00947413;IPI00953932;IPI…	IPI00942023;IPI00946328;IPI00472434;IPI00472282;IPI00646083;IPI00004657;IPI00479242;IPI00827612;IPI00471986;IPI00472130;IPI00472073;IPI00472284;IPI00472867;IPI00472652;IPI00472057;IPI00472138;IPI00472676;IPI00472767;IPI00472800;IPI00655604;IPI00718924;IPI00744375;IPI00744689;IPI00746605;IPI00954048;IPI00472210;IPI00472753;IPI00473068;IPI00953909;IPI00930288;IPI00954173;IPI00947413;IPI00953932;IPI…	2;2;2;2;2;2;2;2;2;2;2;2;2;2;2;2;2;2;2;2;2;2;2;2;2;2;2;2;2;2;2;2;2;2;2;2;2;2;2;2;2;2;2;2;2;2;2;2;2;2;2;2;2;2;2;2;2;2;2;2;2;2;2;2;2;2;2;2;2;2;2;2;2;2;2;2;2;2;2;2;2;2;2;2;2;2;2;2;2;2;2;2;2;1;1;1;1;1;1;1;1;1;1;1;1;1;1;1;1;1;1;1;1;1;1;1;1;1;1;1;1;1;1;1;1;1;1;1;1;1;1;1;1;1;1;1;1;1;1;1;1;1;1;1;1;1;1;1;1;1;1;1;1;1;1;1;1;1;1;1;1;1;1;1;1;1;1;1;1;1;1;1;1;1;1;1;1;1;1;1;1;1;1;1;1;1;1;1;1;1;1;1;1;1;1;1;1;1;1;1…	2;2;2;2;2;2;2;2;2;2;2;2;2;2;2;2;2;2;2;2;2;2;2;2;2;2;2;2;2;2;2;2;2;2;2;2;2;2;2;2;2;2;2;2;2;2;2;2;2;2;2;2;2;2;2;2;2;2;2;2;2;2;2;2;2;2;2;2;2;2;2;2;2;2;2;2;2;2;2;2;2;2;2;2;2;2;2;2;2;2;2;2;2;1;1;1;1;1;1;1;1;1;1;1;1;1;1;1;1;1;1;1;1;1;1;1;1;1;1;1;1;1;1;1;1;1;1;1;1;1;1;1;1;1;1;1;1;1;1;1;1;1;1;1;1;1;1;1;1;1;1;1;1;1;1;1;1;1;1;1;1;1;1;1;1;1;1;1;1;1;1;1;1;1;1;1;1;1;1;1;1;1;1;1;1;1;1;1;1;1;1;1;1;1;1;1;1;1;1;1…	0;0;0;0;0;0;0;0;0;0;0;0;0;0;0;0;0;0;0;0;0;0;0;0;0;0;0;0;0;0;0;0;0;0;0;0;0;0;0;0;0;0;0;0;0;0;0;0;0;0;0;0;0;0;0;0;0;0;0;0;0;0;0;0;0;0;0;0;0;0;0;0;0;0;0;0;0;0;0;0;0;0;0;0;0;0;0;0;0;0;0;0;0;0;0;0;0;0;0;0;0;0;0;0;0;0;0;0;0;0;0;0;0;0;0;0;0;0;0;0;0;0;0;0;0;0;0;0;0;0;0;0;0;0;0;0;0;0;0;0;0;0;0;0;0;0;0;0;0;0;0;0;0;0;0;0;0;0;0;0;0;0;0;0;0;0;0;0;0;0;0;0;0;0;0;0;0;0;0;0;0;0;0;0;0;0;0;0;0;0;0;0;0;0;0;0;0;0;0;0…	MHC class I antigen;Bw-57;HLA class I histocompatibility antigen, B-57 alpha chain;MHC class I antigen B*57;MHC class II antigen;MHC class I antigen B*5801;MHC class I HLA-Bw62;HLA class I histocompatibility antigen B-57;Leucocyte antigen B;Bw-22;Bw-54;HLA class I histocompatibility antigen, B-54 alpha chain;MHC class I antigen B*54;HLA-B41 protein;HLA-B4007;Major histocompatibility complex, clas…	HLA-B;HLAB;HLA-B*58;HLA-B57;HLA-B41;HLA;HLA-Cw;B*35;B*15;Cw*03;B-3501;HLA-C;HLA-Bw62.3;HLA-B*51IM;HLA-B18;HLA-B*15MD;HLA-B*3512;HLA-B*35JAC;HLA-B51;B-1510;HLA-B*5101 variant;HLA-B*1522;HLA-A;HLA-Bw62.5;HLA-Bw62.1;HLA-Bw62.4;HLA-B52;HLA-B*;HLA-B52v;HLA-B*35SRE;HLA-B*3531;HLA-B*4012;MICA;XXbac-BCX25O20.1-001;HLA -B;HLA-B*1805;HLA-B35;HLA-B*18 variant;HLA-B*1513;DKFZp686N10220;HLA-B27;HLA B;HLA-B*27…	48 kDa protein;MHC class I antigen (Fragment);HLA class I histocompatibility antigen, B-57 alpha chain;HLA class I histocompatibility antigen, B-54 alpha chain;HLA class I histocompatibility antigen, B-15 alpha chain;HLA class I histocompatibility antigen,	Q2HPN1;P18465;A1DZT9;A1Z0L0;A1Z0L2;A1Z0L5;A3RKJ7;A4URH7;A4USG4;A5CVD8;A7E1C2;A7WPI6;A8E1W1;A8VYQ2;A8VYR8;A9XFY1;B1PWD3;B1PZN7;B2DG11;B2YG99;B2ZCW6;B2ZCX0;B5MBS1;B6DX34;B9WN87;C0KLR2;C5J020;C7E559;C7E560;C7E561;C8CJB8;C9WCR3;C9WCW8;C9WCX0;C9WEQ0;D0AB32;D0VE35;D0VET1;O19631;O19769;O97997;Q0VJ75;Q0ZAK8;Q1PBK0;Q1PBK7;Q29733;Q3LZI3;Q3YFF4;Q45QG4;Q5F2I5;Q5MD87;Q5W1E9;Q6EZG0;Q6EZG1;Q700J6;Q70Q09;Q7YPH4;…	419	2	2	0	6.7	6.7	0	47.793	432	3.9e-45	1.2529	1.2666	16.315	15	42922000	17582000	25340000
35	150;777;2537;2538;2905;3292;4076;5154;6007;6350;7055;7334;7335	27;28	21;100	IPI00000874;IPI00640741;IPI00641244;IPI00011937;IPI00647280;IPI00938009;IPI00639945	IPI00000874;IPI00640741;IPI00641244	13;12;8;3;3;3;3	13;12;8;3;3;3;3	12;11;7;3;3;3;3	Natural killer cell-enhancing factor A;Peroxiredoxin-1;Proliferation-associated gene protein;Thioredoxin peroxidase 2;Thioredoxin-dependent peroxide reductase 2;cDNA, FLJ92164, highly similar to Homo sapiens peroxiredoxin 1 (PRDX1), mRNA	PAGA;PAGB;PRDX1;TDPX2	Peroxiredoxin-1;19 kDa protein;11 kDa protein	Q06830;B2R4P2;B5BU26	7	13	13	12	59.3	59.3	53.8	22.11	199	0	1.1957	1.2663	17.389	206	1285100000	556840000	728290000
1713	7491			IPI00455518;IPI00873776;IPI00892877;IPI00894300	IPI00455518;IPI00873776;IPI00892877;IPI00894300	1;1;1;1	1;1;1;1	1;1;1;1	MORC family CW-type zinc finger protein 2;Zinc finger CW-type coiled-coil domain protein 1;MORC family CW-type zinc finger 2;MORC family CW-type zinc finger 2, isoform CRA_a	KIAA0852;MORC2;ZCWCC1;hCG_40076	MORC family CW-type zinc finger protein 2;MORC family CW-type zinc finger 2, isoform CRA_a;Putative uncharacterized protein MORC2;Putative uncharacterized protein MORC2	Q9Y6X9;B2RNB1;C9JT05;C9J297	4	1	1	1	0.9	0.9	0.9	117.82	1032	0.0035072	1.2615	1.2655	4.7322	2	378520	169750	208780
93	701;948;1242;1585;1661;1891;1916;2640;2710;2771;3083;3367;3368;3643;4309;4755;4756;5014;5288;5381;5771;5776;5777;5811;5857;5883;5984;6051;6114;6351;6550;6673;6717;6924;7003;7641;7711;7811;8270	58;59;60;61;62;63;64	61;87;93;122;127;237;549	IPI00003865;IPI00037070;IPI00939595;IPI00910870;IPI00007702;IPI00877807;IPI00902596;IPI00844513;IPI00880019;IPI00844564	IPI00003865;IPI00037070;IPI00939595	39;32;32;17;12;7;6;6;5;1	39;32;32;17;12;7;6;6;5;1	34;28;28;15;7;6;2;6;5;1	Heat shock 70 kDa protein 8;Heat shock cognate 71 kDa protein;cDNA FLJ77848;cDNA FLJ38781 fis, clone LIVER2000216, highly similar to HEAT SHOCK COGNATE 71 kDa PROTEIN;cDNA FLJ55485, highly similar to Heat shock cognate 71 kDa protein;Heat shock 70kDa protein 8 isoform 1 variant;Putative uncharacterized protein;HSPA8 protein;cDNA FLJ20564 fis, clone KAT12033;Uncharacterized bone marrow protein BM0…	HSC70;HSP73;HSPA10;HSPA8	Isoform 1 of Heat shock cognate 71 kDa protein;54 kDa protein;Isoform 2 of Heat shock cognate 71 kDa protein	P11142-1;P11142;A8K7Q2;B3KTV0;B4E1Q1;Q53GZ6;Q96BE0;Q96H53;Q96IS6;Q9NWW3;Q9NZ87;P11142-2;Q53HF2	10	39	39	34	63.6	63.6	58.5	70.897	646	0	1.2278	1.2651	28.407	679	5598100000	2410000000	3188100000
1479	700;774;950;1915;1945;2404;3084;3370;3643;4308;5015;5143;5144;5384;5418;5773;5774;7641;8568;8569	739;740;741	87;518;549	IPI00304925;IPI00845339;IPI00909073;IPI00941328;IPI00910047;IPI00939526	IPI00304925;IPI00845339;IPI00909073	20;20;11;8;7;6	1;1;0;0;0;0	1;1;0;0;0;0	Heat shock 70 kDa protein 1/2;Heat shock 70 kDa protein 1A/1B;cDNA FLJ75127, highly similar to Homo sapiens heat shock 70kDa protein 1A, mRNA;Heat shock 70kDa protein 1A;Heat shock 70kDa protein 1B;cDNA FLJ54328, highly similar to Heat shock 70 kDa protein 1;cDNA FLJ54283, highly similar to Heat shock 70 kDa protein 1;Heat shock protein 72;cDNA FLJ54370, highly similar to Heat shock 70 kDa protei…	HSPA1;HSPA1A;HSPA1B;DAAP-21F2.7-001;DAAP-21F2.8-001;DADB-333F21.2-001;DADB-333F21.4-001;hCG_1820593;hCG_43726;HSP70-1	Heat shock 70 kDa protein 1;cDNA FLJ54392, highly similar to Heat shock 70 kDa protein 1;cDNA FLJ53752, highly similar to Heat shock 70 kDa protein 1	P08107;A8K5I0;B4DI39;B4E1S9;Q9UQC1;B4DNT8;B4DWK5;Q59EJ3;B4DNX1;B4E1T6	6	20	1	1	30.7	2.2	2.2	70.051	641	0	1.2364	1.265	17.674	4	4422100	1879600	2542400
815	245			IPI00815770;IPI00552276;IPI00216508;IPI00029740	IPI00815770;IPI00552276;IPI00216508;IPI00029740	1;1;1;1	1;1;1;1	1;1;1;1	Protein SDP3;Sorting nexin-3	SNX3	Isoform 1 of Sorting nexin-3;Isoform 4 of Sorting nexin-3;Isoform 2 of Sorting nexin-3;Isoform 3 of Sorting nexin-3	O60493-1;O60493;A8K0B1;O60493-4;O60493-2;O60493-3	4	1	1	1	5.6	5.6	5.6	18.762	162	0.0071086	1.0471	1.2644	11.273	9	2188000	1117900	1070000
1112	5296;6577			IPI00183500;IPI00927860;IPI00789410;IPI00924867;IPI00784189	IPI00183500;IPI00927860;IPI00789410;IPI00924867;IPI00784189	2;2;2;2;1	2;2;2;2;1	2;2;2;2;1	20 kDa nuclear cap-binding protein;Cell proliferation-inducing gene 55 protein;NCBP 20 kDa subunit;NCBP-interacting protein 1;Nuclear cap-binding protein subunit 2;cDNA FLJ52508, highly similar to Nuclear cap-binding protein subunit 2;cDNA FLJ35897 fis, clone TESTI2009502, highly similar to Nuclear cap-binding protein subunit 2;Nuclear cap binding protein subunit 2, 20kDa, isoform CRA_a;Putative …	CBP20;NCBP2;PIG55;hCG_40296	Isoform 1 of Nuclear cap-binding protein subunit 2;Isoform 2 of Nuclear cap-binding protein subunit 2;Nuclear cap binding protein subunit 2, 20kDa, isoform CRA_a;Putative uncharacterized protein NCBP2;nuclear cap binding protein subunit 2, 20kDa isoform 2	P52298-1;P52298;B4DJM2;P52298-2;B3KSB0;C9JQX9	5	2	2	2	21.2	21.2	21.2	18.001	156	0.0029376	1.0275	1.263	33.444	2	1949400	1325700	623650
1615	396;2566;4004			IPI00903256;IPI00397376;IPI00478662;IPI00890821;IPI00930470;IPI00890689;IPI00953142;IPI00426049;IPI00908563;IPI00451437;IPI00168501;IPI00953448	IPI00903256;IPI00397376;IPI00478662;IPI00890821;IPI00930470;IPI00890689;IPI00953142;IPI00426049;IPI00908563;IPI00451437;IPI00168501;IPI00953448	3;3;3;3;3;3;3;3;2;2;2;2	3;3;3;3;3;3;3;3;2;2;2;2	3;3;3;3;3;3;3;3;2;2;2;2	Putative uncharacterized protein ZC3H14;Renal carcinoma antigen NY-REN-37;Zinc finger CCCH domain-containing protein 14;cDNA FLJ56206, highly similar to Homo sapiens nuclear protein UKp68 , transcript variant 1, mRNA;cDNA FLJ54768, highly similar to Homo sapiens nuclear protein UKp68 , transcript variant 2, mRNA;cDNA FLJ53396, highly similar to Homo sapiens nuclear protein UKp68 , transcript vari…	ZC3H14	Putative uncharacterized protein ZC3H14;Isoform 1 of Zinc finger CCCH domain-containing protein 14;Putative uncharacterized protein ZC3H14;Isoform 2 of Zinc finger CCCH domain-containing protein 14;zinc finger CCCH-type containing 14 isoform 6;Isoform 5 of	B5MBX9;Q6PJT7-1;Q6PJT7;B5MDV7;Q6PJT7-2;B4E2H4;Q6PJT7-5;B5MD57;Q6PJT7-7;B4DZW7;Q6PJT7-3;Q6PJT7-4;B4DXU8	12	3	3	3	4.6	4.6	4.6	82.889	736	3.59e-05	1.1403	1.2609	23.379	8	4198600	1838800	2359800
1855	6553			IPI00743862;IPI00867542	IPI00743862;IPI00867542	1;1	1;1	1;1	Proteasomal ATPase-associated factor 1;Protein G-16;WD repeat-containing protein 71;cDNA FLJ51021, highly similar to WD repeat protein 71;cDNA, FLJ79293, highly similar to WD repeat protein 71	PAAF1;WDR71	Isoform 1 of Proteasomal ATPase-associated factor 1;Isoform 2 of Proteasomal ATPase-associated factor 1	Q9BRP4-1;Q9BRP4;Q9BRP4-2;B4DPB0;B7ZAS9	2	1	1	1	3.1	3.1	3.1	42.19	392	0.010233	1.2355	1.2602	15.025	2	418070	169290	248770
1956	700;774;950;1915;1945;2404;3370;3643;4308;4753;4754;5015;5143;5144;5384;5418;5773;5774;7641;8568;8569	739;740;741	87;463;494	IPI00911039	IPI00911039	21	19	2	cDNA FLJ38698 fis, clone KIDNE2002015, highly similar to HEAT SHOCK 70 kDa PROTEIN 1;cDNA FLJ54303, highly similar to Heat shock 70 kDa protein 1;cDNA FLJ54389, highly similar to Heat shock 70 kDa protein 1;cDNA FLJ54407, highly similar to Heat shock 70 kDa protein 1;cDNA FLJ54408, highly similar to Heat shock 70 kDa protein 1;Heat shock 70kDa protein 1A	DAAP-21F2.8-002;DADB-333F21.4-002;DAQB-147D11.2-002;HSPA1A;XXbac-BCX40G17.4-002;XXbac-BPG254B15.2-002	cDNA FLJ54408, highly similar to Heat shock 70 kDa protein 1	B3KTT5;B4DFN9;B4DVU9;B4E388;B4E3B6;Q5SP16	1	21	19	2	33.4	29.7	2.2	63.923	586	0	1.2339	1.2595	26.863	139	432330000	188960000	243370000
701	8002			IPI00025344	IPI00025344	1	1	1	Complex I-13kD-A;NADH dehydrogenase [ubiquinone] iron-sulfur protein 6, mitochondrial;NADH-ubiquinone oxidoreductase 13 kDa-A subunit;cDNA FLJ12441 fis, clone NT2RM1000132, highly similar to NADH-ubiquinone oxidoreductase 13 kDa-A subunit, mitochondrial (EC 1.6.5.3);NADH dehydrogenase (Ubiquinone) Fe-S protein 6, 13kDa (NADH-coenzyme Q reductase), isoform CRA_a;NDUFS6 protein	NDUFS6;hCG_21432	NADH dehydrogenase [ubiquinone] iron-sulfur protein 6, mitochondrial	O75380;Q6IBC4	1	1	1	1	12.1	12.1	12.1	13.711	124	0.0024281	1.3135	1.2586		1	977570	404340	573230
894	2837;5904	457	178	IPI00033561;IPI00479871;IPI00783594;IPI00953520;IPI00737869;IPI00787772	IPI00033561;IPI00479871;IPI00783594;IPI00953520;IPI00737869;IPI00787772	2;2;2;2;1;1	2;2;2;2;1;1	2;2;2;2;1;1	RNA-binding protein with serine-rich domain 1;SR-related protein LDC2	LDC2;RNPS1	Isoform 1 of RNA-binding protein with serine-rich domain 1;Isoform 2 of RNA-binding protein with serine-rich domain 1;Isoform 3 of RNA-binding protein with serine-rich domain 1;Putative uncharacterized protein RNPS1 (Fragment);similar to ribonucleic acid b	Q15287-1;Q15287;Q15287-2;Q15287-3;C9JEV2	6	2	2	2	10.2	10.2	10.2	34.208	305	1.64e-05	1.1637	1.2533	20.777	4	2732300	1136200	1596100
149	1515;4737;5436	86;87	166;168	IPI00005719;IPI00937805;IPI00922662;IPI00917079;IPI00334174;IPI00185217	IPI00005719;IPI00937805;IPI00922662;IPI00917079;IPI00334174;IPI00185217	3;3;3;3;3;3	1;1;1;1;1;1	1;1;1;1;1;1	Ras-related protein Rab-1A;YPT1-related protein;cDNA, FLJ96558, Homo sapiens RAB1A, member RAS oncogene family (RAB1A), mRNA;RAB1A protein;RAB1A, member RAS oncogene family;RAB1A, member RAS oncogene family, isoform CRA_b;cDNA FLJ57768, highly similar to Ras-related protein Rab-1A;GTP binding protein Rab1a	RAB1;RAB1A;hCG_22592	Isoform 1 of Ras-related protein Rab-1A;23 kDa protein;cDNA FLJ57768, highly similar to Ras-related protein Rab-1A;19 kDa protein;Isoform 2 of Ras-related protein Rab-1A;Isoform 3 of Ras-related protein Rab-1A	P62820-1;P62820;Q5U0I6;B7Z8M7;P62820-2;Q96RD8;P62820-3	6	3	1	1	21.5	8.3	8.3	22.677	205	1.91e-101	1.3653	1.252	42.119	3	2291100	930990	1360100
1215	276;311;1102;1119;1987;2090;2180;2254;3225;3320;3400;4103;4772;4797;5437;5572;5765;5766;6161;6761;8100	586;587;588	277;292;748	IPI00939163;IPI00513743;IPI00218993;IPI00514983;IPI00908988;IPI00910755;IPI00794417;IPI00828021;IPI00295485	IPI00939163;IPI00513743;IPI00218993;IPI00514983;IPI00908988	21;21;21;20;17;10;4;2;2	21;21;21;20;17;10;4;2;2	20;20;20;19;16;9;4;1;1	Antigen NY-CO-25;Heat shock 110 kDa protein;Heat shock protein 105 kDa;cDNA FLJ55325, highly similar to Heat-shock protein 105 kDa;cDNA FLJ52364, highly similar to Heat-shock protein 105 kDa;Heat shock 105kDa/110kDa protein 1, isoform CRA_b;cDNA FLJ52360, highly similar to Heat-shock protein 105 kDa	HSP105;HSP110;HSPH1;KIAA0201;hCG_32198	Isoform Alpha of Heat shock protein 105 kDa;Isoform 3 of Heat shock protein 105 kDa;Isoform Beta of Heat shock protein 105 kDa;Heat shock 105kDa/110kDa protein 1, isoform CRA_b;cDNA FLJ52360, highly similar to Heat-shock protein 105 kDa	Q92598-1;Q92598;B4DF68;Q92598-3;Q92598-2;B4DYH1;B4DY72	9	21	21	20	30.5	30.5	28.9	96.864	858	0	1.2346	1.2513	22.609	73	191920000	83929000	107990000
1225	5020			IPI00395510;IPI00219344;IPI00219103	IPI00395510;IPI00219344;IPI00219103	1;1;1	1;1;1	1;1;1	Neurocalcin-delta;cDNA FLJ30511 fis, clone BRAWH2000636, highly similar to NEUROCALCIN DELTA;cDNA FLJ39196 fis, clone OCBBF2005066, highly similar to NEUROCALCIN DELTA;cDNA, FLJ95342, highly similar to Homo sapiens neurocalcin delta (NCALD), mRNA;Neurocalcin delta, isoform CRA_a;Calcium-binding protein BDR-1;Hippocalcin-like protein 1;HLP2;Visinin-like protein 3;BDP-1 protein;cDNA FLJ78291, highl…	NCALD;hCG_16241;BDR1;HPCAL1;hCG_23828;BDR2;HPCA	Neurocalcin-delta;Hippocalcin-like protein 1;Neuron-specific calcium-binding protein hippocalcin	P61601;B2RB70;P37235;O75544;Q6FGY1;P84074;Q5U068	3	1	1	1	4.1	4.1	4.1	22.245	193	0.013002	1.2584	1.2512	22.551	6	4064700	1935600	2129100
1688	3703;6327			IPI00438170;IPI00743822;IPI00844112	IPI00438170;IPI00743822;IPI00844112	2;2;2	2;2;2	2;2;2	Sorting nexin-12;Putative uncharacterized protein SNX12;cDNA, FLJ93438, Homo sapiens sorting nexin 12 (SNX12), mRNA;Sorting nexin 12;Sorting nexin 12, isoform CRA_a	SNX12;hCG_1990496	Isoform 1 of Sorting nexin-12;20 kDa protein;Isoform 2 of Sorting nexin-12	Q9UMY4-1;Q9UMY4;A6NMW4;Q9UMY4-2;Q3SYF1	3	2	2	2	11	11	11	19.73	172	0.012631	1.2598	1.2447	27.78	3	822470	384430	438040
72	2573;3469			IPI00003327	IPI00003327	2	2	2	ADP-ribosylation factor-like protein 3	ARFL3;ARL3	ADP-ribosylation factor-like protein 3	P36405	1	2	2	2	10.4	10.4	10.4	20.455	182	3.31e-05	1.2115	1.2385	14.293	10	24748000	11051000	13696000
919	45;666;4691;6219;6637;8080			IPI00060627	IPI00060627	6	6	6	Coiled-coil domain-containing protein 124	CCDC124	Coiled-coil domain-containing protein 124	Q96CT7	1	6	6	6	27.8	27.8	27.8	25.835	223	5.54e-11	1.0778	1.2382	17.209	22	32000000	15538000	16461000
201	2444;5161;6304;7772;8248			IPI00007256	IPI00007256	5	5	5	Alpha-fetoprotein regulator 1;Regulator of AFP;Zinc finger and homeodomain protein 2;Zinc fingers and homeoboxes protein 2	AFR1;KIAA0854;RAF;ZHX2	Zinc fingers and homeoboxes protein 2	Q9Y6X8	1	5	5	5	6.7	6.7	6.7	92.306	837	2.05e-10	1.1911	1.2376	13.574	15	6220800	2653500	3567400
324	6177;8235			IPI00011118;IPI00946732;IPI00945295	IPI00011118;IPI00946732;IPI00945295	2;2;1	2;2;1	2;2;1	Putative uncharacterized protein RRM2;Ribonucleoside-diphosphate reductase subunit M2;Ribonucleotide reductase small chain;Ribonucleotide reductase small subunit;cDNA FLJ16813 fis, clone THYMU3030231, highly similar to Ribonucleoside-diphosphate reductase M2 subunit;cDNA FLJ35352 fis, clone PUAEN1000121, highly similar to Ribonucleoside-diphosphate reductase M2 subunit (EC 1.17.4.1);Similar to ri…	RRM2;RR2;RR2M	ribonucleotide reductase M2 polypeptide isoform 1;Ribonucleoside-diphosphate reductase subunit M2;Ribonucleotide reductase M2 subunit (Fragment)	C9JXC1;P31350;B3KS26;Q8N6S3;Q9UKM0	3	2	2	2	6.2	6.2	6.2	51.092	449	1.35e-43	1.2494	1.2374	14.943	9	13366000	6162000	7203700
1634	1659			IPI00410656	IPI00410656	1	1	1	Zinc finger CCCH domain-containing protein 6;ZC3H6 protein;cDNA FLJ16526 fis, clone OCBBF2006987;cDNA FLJ41410 fis, clone BRHIP2001074	KIAA2035;ZC3H6;ZC3HDC6	Zinc finger CCCH domain-containing protein 6	P61129;A9JR71;Q6ZN12;Q6ZW96	1	1	1	1	0.6	0.6	0.6	131.67	1189	0.0092115	1.3046	1.2367	6.2582	5	6680000	2836200	3843800
634	1642;4991			IPI00023234	IPI00023234	2	2	2	Anthracycline-associated resistance ARX;SUMO-activating enzyme subunit 2;Ubiquitin-like 1-activating enzyme E1B;cDNA, FLJ96587, highly similar to Homo sapiens SUMO-1 activating enzyme subunit 2 (UBA2), mRNA;cDNA FLJ13058 fis, clone NT2RP3001587, highly similar to Ubiquitin-like 1-activating enzyme E1B;cDNA FLJ14052 fis, clone HEMBA1006914, highly similar to Ubiquitin-like 1-activating enzyme E1B;…	HRIHFB2115;SAE2;UBA2;UBLE1B	SUMO-activating enzyme subunit 2	Q9UBT2;B2RDF5;B3KMZ6;B3KNA3;B3KWB9;B7Z5X0	1	2	2	2	2.7	2.7	2.7	71.223	640	0.0045261	1.2052	1.235	8.265	5	8029900	3668800	4361000
1587	1726			IPI00385181	IPI00385181	1	1	1	cDNA FLJ50381, highly similar to Homo sapiens killer cell lectin-like receptor subfamily A, member 1 (KLRA1), mRNA;KLRA1	KLRA1	KLRA1	B4E3D7;Q7Z556	1	1	1	1	3.8	3.8	3.8	22.05	185	4.55e-06	1.113	1.2349	13.059	7	19869000	9415300	10454000
222	6839;6840			IPI00007880;IPI00910599	IPI00007880;IPI00910599	2;2	2;2	2;2	B-lymphocyte antigen CD20;B-lymphocyte surface antigen B1;Bp35;Leukocyte surface antigen Leu-16;Membrane-spanning 4-domains subfamily A member 1;cDNA FLJ76926, highly similar to Homo sapiens membrane-spanning 4-domains, subfamily A, member 1(MS4A1), transcript variant 3, mRNA;cDNA FLJ51650, moderately similar to B-lymphocyte antigen CD20	CD20;MS4A1	B-lymphocyte antigen CD20;cDNA FLJ51650, moderately similar to B-lymphocyte antigen CD20	P11836;A8K803;B4DT24	2	2	2	2	4	4	4	33.077	297	4.71e-21	1.4011	1.2343	20.319	9	30226000	12160000	18067000
300	4079;6906;8586			IPI00010154;IPI00910113;IPI00878124	IPI00010154;IPI00910113	3;3;1	2;2;1	2;2;1	Guanosine diphosphate dissociation inhibitor 1;Oligophrenin-2;Protein XAP-4;Rab GDP dissociation inhibitor alpha;cDNA FLJ58843, highly similar to Rab GDP dissociation inhibitor alpha;cDNA FLJ53519, highly similar to Rab GDP dissociation inhibitor alpha;cDNA FLJ52902, highly similar to Rab GDP dissociation inhibitor alpha	GDI1;GDIL;OPHN2;RABGDIA;XAP4	Rab GDP dissociation inhibitor alpha;cDNA FLJ52902, highly similar to Rab GDP dissociation inhibitor alpha	P31150;B4DH24;B4E070;B4DHX4	3	3	2	2	9.8	5.6	5.6	50.582	447	1.03e-48	1.3472	1.2343	26.075	4	8543600	3722400	4821200
192	534;1737;2535;2968;4050;4350;5401;6302;7403			IPI00006987;IPI00923556;IPI00911118;IPI00910382	IPI00006987;IPI00923556;IPI00911118	9;7;7;4	9;7;7;4	9;7;7;4	ATP-dependent RNA helicase DDX24;DEAD box protein 24;cDNA FLJ50574, highly similar to ATP-dependent RNA helicase DDX24 (EC 3.6.1.-);DEAD (Asp-Glu-Ala-Asp) box polypeptide 24 variant;DDX24 protein;cDNA FLJ54363, highly similar to ATP-dependent RNA helicase DDX24 (EC 3.6.1.-);cDNA FLJ52397, highly similar to ATP-dependent RNA helicase DDX24 (EC 3.6.1.-);ATP-dependent RNA helicase	DDX24	ATP-dependent RNA helicase DDX24;DDX24 protein;cDNA FLJ54363, highly similar to ATP-dependent RNA helicase DDX24	Q9GZR7;B4DM03;Q59FS7;Q4V9L5;B4DKV2;B4E300;Q7Z4W0;Q7Z4X3	4	9	9	9	14.7	14.7	14.7	96.331	859	1.71e-69	1.105	1.234	13.577	21	6222700	2952900	3269800
1560	5332	760	3	IPI00374804	IPI00374804	1	1	1	130 kDa diacylglycerol kinase;Diacylglycerol kinase delta;Diglyceride kinase delta;Putative uncharacterized protein DGKD	DGKD;KIAA0145	Isoform 1 of Diacylglycerol kinase delta	Q16760-2;Q16760;Q53SE4	1	1	1	1	1	1	1	130.32	1170	0.0073352	1.4362	1.2339		1	2044400	862000	1182400
1462	493;650;651;2127;2446;3170;3300;3982;5283;7197;8008	713;714;715	60;260;272	IPI00302927;IPI00893358;IPI00921414	IPI00302927;IPI00893358;IPI00921414	11;10;10	11;10;10	11;10;10	CCT-delta;Stimulator of TAR RNA-binding;T-complex protein 1 subunit delta	CCT4;CCTD;SRB	T-complex protein 1 subunit delta;T-complex protein 1, delta subunit;Chaperonin Cpn60/TCP-1 family protein	P50991;A8K3C3;B5MCQ1;B7Z2F4;B7Z2Z8;B7Z8B1;B7Z9L0	3	11	11	11	29.1	29.1	29.1	57.924	539	0	1.2818	1.2329	40.614	68	151010000	64733000	86274000
657	1222;2881;3787;4969;5462;7464			IPI00024214;IPI00216552	IPI00024214;IPI00216552	6;3	6;3	6;3	Telomeric DNA-binding protein;Telomeric repeat-binding factor 2;TTAGGG repeat-binding factor 2	TERF2;TRBF2;TRF2	Isoform 1 of Telomeric repeat-binding factor 2;Isoform 2 of Telomeric repeat-binding factor 2	Q15554-1;Q15554;Q15554-2	2	6	6	6	14.4	14.4	14.4	55.55	500	2.8e-29	1.1783	1.2324	15.684	18	12501000	5947800	6553500
691	6657			IPI00025176	IPI00025176	1	1	1	30 kDa splicing factor SMNrp;SMN-related protein;Survival motor neuron domain-containing protein 1;Survival of motor neuron-related-splicing factor 30;cDNA, FLJ94669, highly similar to Homo sapiens survival motor neuron domain containing 1 (SMNDC1), mRNA	SMNDC1;SMNR;SPF30	Survival of motor neuron-related-splicing factor 30	O75940;B2RA27	1	1	1	1	5	5	5	26.711	238	0.00048437	1.1699	1.2318	14.528	3	1825700	964310	861380
1717	5328;6274	857;858	1;2	IPI00456744;IPI00456745;IPI00925503	IPI00456744;IPI00456745;IPI00925503	2;1;1	2;1;1	2;1;1	SH3 domain-binding protein 1;SH3 domain binding protein 1;cDNA FLJ61632, highly similar to SH3 domain-binding protein 1	SH3BP1	Isoform 1 of SH3 domain-binding protein 1;cDNA FLJ61632, highly similar to SH3 domain-binding protein 1;Putative uncharacterized protein SH3BP1	Q9Y3L3-1;Q9Y3L3;Q3ZTT7;Q9Y3L3-2;B7Z6Y3;C9JTV1	3	2	2	2	2.3	2.3	2.3	75.712	701	0.039834	1.1547	1.2299	15.012	7	825580	364130	461460
1722	3909			IPI00456940	IPI00456940	1	1	1	60S ribosomal protein L7-like 1;cDNA FLJ77818;cDNA FLJ11842 fis, clone HEMBA1006652, highly similar to Ribosomal protein L7-like 1;cDNA FLJ51993, highly similar to Ribosomal protein L7-like 1;cDNA FLJ50850, highly similar to Ribosomal protein L7-like 1	RPL7L1	60S ribosomal protein L7-like 1	Q6DKI1;A8K5J5;B3KMP5;B7Z4G0;B7Z652	1	1	1	1	4.5	4.5	4.5	28.661	246	0.0026521	1.1305	1.2299	14.18	4	2837200	1229300	1607900
1605	73;2017;7109	785	73	IPI00927658;IPI00395998;IPI00927543;IPI00927458;IPI00794734;IPI00927895;IPI00878895;IPI00878577;IPI00926827;IPI00797214	IPI00927658;IPI00395998;IPI00927543;IPI00927458;IPI00794734;IPI00927895	3;3;3;3;3;2;1;1;1;1	3;3;3;3;3;2;1;1;1;1	3;3;3;3;3;2;1;1;1;1	Putative uncharacterized protein RPL32;60S ribosomal protein L32;HCG18290;Putative uncharacterized protein ENSP00000410949	RPL32;PP9932;hCG_18290	Putative uncharacterized protein RPL32;60S ribosomal protein L32;Putative uncharacterized protein ENSP00000410949;16 kDa protein;13 kDa protein;11 kDa protein	C9JBL2;P62910;B2R4Q3;C9J8W7	10	3	3	3	26.1	26.1	26.1	17.962	153	4.71e-43	1.0709	1.2286	28.013	13	11222000	5329300	5892500
1132	6532			IPI00215890	IPI00215890	1	1	1	Zinc finger protein 22;Zinc finger protein KOX15;Zinc finger protein Krox-26;cDNA FLJ75698, highly similar to Homo sapiens zinc finger protein 22 (KOX 15) (ZNF22), mRNA;Zinc finger protein 22 (KOX 15);Zinc finger protein 22 (KOX 15), isoform CRA_a	KOX15;KROX26;ZNF22;hCG_24056;RP11-285G1.13-001	Zinc finger protein 22	P17026;Q5T741	1	1	1	1	5.4	5.4	5.4	25.915	224	9.43e-42	1.1654	1.2271	9.98	4	3407500	1544500	1863000
1952	2432;2584;5321;5981	405	46	IPI00908488;IPI00220656;IPI00910226	IPI00908488;IPI00220656;IPI00910226	4;3;3	1;1;1	1;1;1	cDNA FLJ60932, highly similar to T-complex protein 1 subunit zeta-2;CCT-zeta-2;CCT-zeta-like;T-complex protein 1 subunit zeta-2;TCP-1-zeta-like;Testis-specific protein TSA303;Testis-specific Tcp20;cDNA FLJ51396, highly similar to T-complex protein 1 subunit zeta-2	CCT6B	cDNA FLJ60932, highly similar to T-complex protein 1 subunit zeta-2;T-complex protein 1 subunit zeta-2;cDNA FLJ51396, highly similar to T-complex protein 1 subunit zeta-2	B4DX20;Q92526;B4DYB0	3	4	1	1	8.5	2.4	2.4	53.586	493	4.71e-06	1.2015	1.2263		1	575180	245370	329810
1654	5588;6510			IPI00412987;IPI00549557	IPI00412987;IPI00549557	2;2	2;2	2;2	Glia maturation factor beta;Glia maturation factor, beta;GMFB protein	GMFB	Glia maturation factor, beta;18 kDa protein	P60983;B2R499;Q9BS35	2	2	2	2	18.8	18.8	18.8	18.11	154	4.11e-70	1.1022	1.2255	10.281	3	1216200	535400	680850
1000	5044			IPI00152900	IPI00152900	1	1	1	Leucine zipper and CTNNBIP1 domain-containing protein;Leucine zipper and ICAT homologous domain-containing protein;Protein LZIC;cDNA FLJ55829, highly similar to Homo sapiens leucine zipper and CTNNBIP1 domain containing (LZIC), mRNA	LZIC	cDNA FLJ55829, highly similar to Homo sapiens leucine zipper and CTNNBIP1 domain containing (LZIC), mRNA	Q8WZA0;B4E2N0	1	1	1	1	10.4	10.4	10.4	23.925	211	3.3e-118	1.0636	1.2251		1	1165800	530560	635260
1750	114;8398			IPI00472498;IPI00514724	IPI00472498;IPI00514724	2;2	1;1	1;1	CROC-1;TRAF6-regulated IKK activator 1 beta Uev1A;Ubiquitin-conjugating enzyme E2 variant 1	CROC1;P/OKcl.19;UBE2V;UBE2V1;UEV1;RP5-1185N5.3-005	Isoform 3 of Ubiquitin-conjugating enzyme E2 variant 1;Ubiquitin-conjugating enzyme E2 variant 1	Q13404-4;Q13404;Q5TGE0	2	2	1	1	13.6	8.2	8.2	16.495	147	4.04e-16	1.1754	1.2251	12.858	13	25279000	12654000	12625000
1356	527;6401			IPI00293078	IPI00293078	2	2	2	DEAD box protein 27;Probable ATP-dependent RNA helicase DDX27;DEAD box polypeptide 27;cDNA FLJ61659, highly similar to Probable ATP-dependent RNA helicase DDX27 (EC 3.6.1.-);DDX27 protein;DEAD (Asp-Glu-Ala-Asp) box polypeptide 27 variant	DDX27;HSPC259;PP3241;RHLP	Probable ATP-dependent RNA helicase DDX27	Q96GQ7;B3GQE6;B7Z6D5;Q3MI07;Q53G15	1	2	2	2	2.9	2.9	2.9	89.834	796	1.64e-06	1.2024	1.2238	9.7636	5	2888400	1262400	1626000
298	239			IPI00010141	IPI00010141	1	1	1	Arsenic-transactivated protein;Chromatin accessibility complex 17 kDa protein;DNA polymerase epsilon subunit 3;DNA polymerase epsilon subunit p17;DNA polymerase II subunit 3	CHRAC17;POLE3	DNA polymerase epsilon subunit 3	Q9NRF9	1	1	1	1	10.9	10.9	10.9	16.859	147	2.95e-10	1.0906	1.223	11.15	5	6943100	3474400	3468700
348	730;857;1599;1781;2878;2879;3776;3794;4475;5065;5317;5544;8467			IPI00012011;IPI00909841;IPI00413344	IPI00012011;IPI00909841	13;7;3	13;7;3	13;7;3	18 kDa phosphoprotein;Cofilin, non-muscle isoform;Cofilin-1;cDNA FLJ51435, moderately similar to Cofilin-1	CFL;CFL1	Cofilin-1;cDNA FLJ51435, moderately similar to Cofilin-1	P23528;B4E112	3	13	13	13	78.3	78.3	78.3	18.502	166	5.25e-299	1.1938	1.2215	19.218	157	1333400000	580170000	753250000
275	1057;2100;3423;4191;4360;5583;5601;6245;6848;7454	163	913	IPI00009342	IPI00009342	10	10	10	p195;Ras GTPase-activating-like protein IQGAP1;IQ motif containing GTPase activating protein 1;cDNA FLJ55816, highly similar to Ras GTPase-activating-like protein IQGAP1;cDNA FLJ55443, highly similar to Ras GTPase-activating-like protein IQGAP1;IQGAP1 protein	IQGAP1;KIAA0051	Ras GTPase-activating-like protein IQGAP1	P46940;A4QPB0;B4DNP4;B4E2M0;Q05DN7;Q5FWG8;Q6P1N4;Q96PA3	1	10	10	10	8.5	8.5	8.5	189.25	1657	1.04e-58	1.2189	1.2208	21.716	22	15934000	6755200	9179100
338	4146	211	175	IPI00030371;IPI00011551;IPI00410582;IPI00926997	IPI00030371;IPI00011551;IPI00410582;IPI00926997	1;1;1;1	1;1;1;1	1;1;1;1	RING finger protein 87;Tripartite motif-containing protein 4;cDNA FLJ35573 fis, clone SPLEN2005927, highly similar to Tripartite motif-containing protein 4;cDNA FLJ60086, highly similar to Tripartite motif-containing protein 4	RNF87;TRIM4	Isoform Alpha of Tripartite motif-containing protein 4;Isoform Beta of Tripartite motif-containing protein 4;Isoform Gamma of Tripartite motif-containing protein 4;Putative uncharacterized protein TRIM4	Q9C037-1;Q9C037;Q9C037-2;A4D298;B3KS62;B4DEC5;Q9C037-3;C9JDS3	4	1	1	1	2.2	2.2	2.2	57.46	500	0.34188	1.337	1.2173	8.6715	4	52545000	19885000	32660000	+
32	1393;7718			IPI00913848;IPI00000856;IPI00383500	IPI00913848;IPI00000856;IPI00383500	2;2;2	2;2;2	2;2;2	cDNA FLJ77570, highly similar to Homo sapiens pleckstrin homology domain containing, family C (with FERM domain) member 1 (PLEKHC1), mRNA;KINDLIN2 isoform 2;Fermitin family homolog 2;Kindlin-2;Mitogen-inducible gene 2 protein;Pleckstrin homology domain-containing family C member 1	FERMT2;KIND2;MIG2;PLEKHC1	fermitin family homolog 2 isoform 2;Isoform 1 of Fermitin family homolog 2;Isoform 2 of Fermitin family homolog 2	A8K6S3;B5TJY2;Q96AC1-1;Q96AC1;Q96AC1-2	3	2	2	2	2.9	2.9	2.9	78.675	687	0.19811	1.0109	1.2172	17.643	3	7858400	3625300	4233100
1282	616;4007;4199;4918;6213;7163;8252			IPI00221035;IPI00419473;IPI00015946;IPI00258884	IPI00221035;IPI00419473	7;7;3;2	7;7;3;2	7;7;3;2	RNA polymerase B transcription factor 3;Transcription factor BTF3	BTF3;NACB;OK/SW-cl.8	Isoform 1 of Transcription factor BTF3;Isoform 2 of Transcription factor BTF3	P20290-1;P20290;P20290-2	4	7	7	7	34	34	34	22.168	206	1.4e-238	1.2172	1.2164	18.216	39	255920000	108460000	147450000
1600	719;720;1151;1632;6524;6721;6722;8272	783	192	IPI00395627;IPI00894008;IPI00410678;IPI00893250;IPI00552308;IPI00940004	IPI00395627;IPI00894008;IPI00410678;IPI00893250	8;6;6;6;2;2	8;6;6;6;2;2	8;6;6;6;2;2	Calcyclin-binding protein;S100A6-binding protein;Siah-interacting protein;Calcyclin binding protein;Calcyclin binding protein, isoform CRA_a;cDNA, FLJ93790, Homo sapiens Siah-interacting protein (SIP), mRNA;Growth-inhibiting gene 5 protein;cDNA FLJ57914, moderately similar to Calcyclin-binding protein	CACYBP;PNAS-107;S100A6BP;SIP;hCG_2024873;RP1-102G20.6-001;RP1-102G20.6-003	Isoform 1 of Calcyclin-binding protein;cDNA FLJ57914, moderately similar to Calcyclin-binding protein;Isoform 2 of Calcyclin-binding protein;Calcyclin binding protein	Q9HB71-1;Q9HB71;Q5R371;Q6NVY0;B4DFD3;Q9HB71-2;B2ZWH1	6	8	8	8	28.1	28.1	28.1	26.21	228	5.87e-155	1.1013	1.2152	23.814	39	125450000	59597000	65854000
347	1783;2470;3364;3954;6471;6706;7804;8193;8213;8646			IPI00012007;IPI00935818	IPI00012007;IPI00935818	10;9	10;9	10;9	Adenosylhomocysteinase;S-adenosyl-L-homocysteine hydrolase;AHCY protein;cDNA FLJ52743, highly similar to Adenosylhomocysteinase (EC 3.3.1.1);cDNA, FLJ79079, highly similar to Adenosylhomocysteinase (EC 3.3.1.1)	AHCY;SAHH	Adenosylhomocysteinase;adenosylhomocysteinase isoform 2	P23526;B3KUN3;Q1RMG2	2	10	10	10	25.7	25.7	25.7	47.716	432	2.88e-177	1.1964	1.2142	24.874	76	188130000	82732000	105400000
336	2674;2708;3780;5694			IPI00011515;IPI00644509	IPI00011515;IPI00644509	4;4	4;4	4;4	Protein kinase C and casein kinase substrate in neurons protein 1;cDNA FLJ56965, highly similar to Protein kinase C and casein kinase substratein neurons protein 1;cDNA FLJ75595, highly similar to Homo sapiens protein kinase C and casein kinase substrate in neurons 1 (PACSIN1), mRNA;Protein kinase C and casein kinase substrate in neurons 1;Protein kinase C and casein kinase substrate in neurons 1…	KIAA1379;PACSIN1;hCG_16082;RP11-375E1__A.1-001;RP11-375E1__A.1-003	Protein kinase C and casein kinase substrate in neurons protein 1;Protein kinase C and casein kinase substrate in neurons 1	Q9BY11;B4DFJ9;Q5TZC3;A2VCM5;Q5TZC2	2	4	4	4	11	11	11	50.965	444	3.45e-14	1.1096	1.2126	21.792	16	22812000	9474600	13337000
651	23;2872;4548			IPI00024024;IPI00643565;IPI00845316	IPI00024024;IPI00643565;IPI00845316	3;3;3	3;3;3	3;3;3	721P;B-lymphocyte antigen;Protein XE7;Splicing factor, arginine/serine-rich 17A;SFRS17A protein	CXYorf3;DXYS155E;SFRS17A;XE7	Isoform 1 of Splicing factor, arginine/serine-rich 17A;Isoform 3 of Splicing factor, arginine/serine-rich 17A;Isoform 2 of Splicing factor, arginine/serine-rich 17A	Q02040-1;Q02040;Q02040-3;Q02040-2;Q05DA9	3	3	3	3	6.3	6.3	6.3	80.735	695	4.23e-11	1.1917	1.2119	13.342	3	1803100	789050	1014000
1931	2951			IPI00852619	IPI00852619	1	1	1	ATPase class V type 10B;Probable phospholipid-transporting ATPase VB;ATP10B protein	ATP10B;ATPVB;KIAA0715	Isoform A of Probable phospholipid-transporting ATPase VB	O94823-1;O94823;Q2YDW8	1	1	1	1	0.5	0.5	0.5	165.39	1461	0.004149	1.3096	1.2119	15.594	3	54697000	24635000	30062000
120	10;571			IPI00004928;IPI00328822	IPI00004928;IPI00328822	2;2	2;2	2;2	Egl nine homolog 1;Hypoxia-inducible factor prolyl hydroxylase 2;Prolyl hydroxylase domain-containing protein 2;SM-20;Egl nine-like protein 1 transcript variant 2;EGLN1 protein	C1orf12;EGLN1;PNAS-118;PNAS-137	Isoform 1 of Egl nine homolog 1;Isoform 2 of Egl nine homolog 1	Q9GZT9-1;Q9GZT9;A6XP74;Q9NTU9;Q9GZT9-2	2	2	2	2	9.6	9.6	9.6	46.02	426	2.87e-06	0.99985	1.2116	15.775	3	2952600	765640	2186900
987	3395;4239;5120;8607;8608			IPI00107745	IPI00107745	5	5	5	cAMP regulatory element-associated protein 1;Cisplatin resistance-associated-overexpressed protein;Luc7A;Luc7-like protein 3;Okadaic acid-inducible phosphoprotein OA48-18;cDNA FLJ77715, highly similar to Homo sapiens cisplatin resistance-associated overexpressed protein(LUC7A), mRNA;cDNA FLJ59548, highly similar to Cisplatin resistance-associated overexpressed protein;CROP protein	CREAP1;CROP;LUC7L3;O48	Isoform 1 of Luc7-like protein 3	O95232-1;O95232;A8K3C5;B4DJ96;Q6PKC2;Q86Y74	1	5	5	5	11.6	11.6	11.6	51.466	432	5.38e-76	1.1941	1.2109	32.55	8	2466000	1051300	1414700
1710	1225;2552;2790;6431;7050;7195;7494;7507			IPI00418169;IPI00455315;IPI00334627;IPI00797556;IPI00909509;IPI00903334;IPI00798111	IPI00418169;IPI00455315;IPI00334627;IPI00797556;IPI00909509;IPI00903334	8;8;7;7;6;4;1	8;8;7;7;6;4;1	8;8;7;7;6;4;1	Annexin A2;Annexin II;Annexin-2;Calpactin I heavy chain;Calpactin-1 heavy chain;Chromobindin-8;Lipocortin II;p36;Placental anticoagulant protein IV;Protein I;Annexin A2 pseudogene 2;Lipocortin II pseudogene;Putative annexin A2-like protein;cDNA FLJ59138, highly similar to Annexin A2;cDNA FLJ34687 fis, clone MESAN2000620, highly similar to Annexin A2	ANX2;ANX2L4;ANXA2;CAL1H;LPC2D;ANX2L2;ANX2P2;ANXA2P2;LPC2B	Isoform 2 of Annexin A2;Isoform 1 of Annexin A2;Putative annexin A2-like protein;24 kDa protein;cDNA FLJ59138, highly similar to Annexin A2;cDNA FLJ34687 fis, clone MESAN2000620, highly similar to Annexin A2	P07355-2;P07355;P07355-1;A6NMY6;B4DNH8;B3KRQ1	7	8	8	8	28.6	28.6	28.6	40.411	357	1.21e-115	1.1383	1.2109	21.629	29	63072000	25966000	37106000
608	290;1874;2568;4886;7700;7759;8519			IPI00022334	IPI00022334	7	7	7	Ornithine aminotransferase, hepatic form;Ornithine aminotransferase, mitochondrial;Ornithine aminotransferase, renal form;Ornithine delta-aminotransferase;Ornithine--oxo-acid aminotransferase;Ornithine aminotransferase variant;cDNA FLJ57880, highly similar to Ornithine aminotransferase, mitochondrial (EC 2.6.1.13);cDNA, FLJ78846, highly similar to Ornithine aminotransferase, mitochondrial (EC 2.6…	OAT;DKFZp781A11155	Ornithine aminotransferase, mitochondrial	P04181;Q59HE2;Q68CS0	1	7	7	7	22.1	22.1	22.1	48.534	439	1.66e-48	1.4099	1.2093	13.038	17	35136000	16809000	18328000
371	1934;3338;4391;5299;6568;7122	221	1	IPI00012795;IPI00642205	IPI00012795	6;1	6;1	6;1	eIF3 p36;eIF-3-beta;Eukaryotic translation initiation factor 3 subunit 2;Eukaryotic translation initiation factor 3 subunit I;TGF-beta receptor-interacting protein 1;Eukaryotic translation initiation factor 3, subunit 2 beta, 36kDa variant;cDNA FLJ77665, highly similar to Homo sapiens eukaryotic translation initiation factor 3, subunit 2 beta, 36kDa (EIF3S2), mRNA;cDNA FLJ78316, highly similar to…	EIF3I;EIF3S2;TRIP1;hCG_41608;RP4-675E8.1-001	Eukaryotic translation initiation factor 3 subunit I	Q13347;Q53HU7;Q5U0F4;Q9P1D9	2	6	6	6	21.5	21.5	21.5	36.501	325	2.05e-19	1.0818	1.209	43.884	13	24567000	10590000	13977000
257	1943;2068;3110;4512;5806;8254;8595			IPI00008961	IPI00008961	7	7	7	Telomeric repeat-binding factor 2-interacting protein 1;TRF2-interacting telomeric protein Rap1;cDNA FLJ60801, highly similar to Telomeric repeat-binding factor 2-interacting protein 1;Dopamine receptor interacting protein 5;Telomeric repeat binding factor 2, interacting protein, isoform CRA_a	PP8000;RAP1;TERF2IP;DRIP5;hCG_1981953	Telomeric repeat-binding factor 2-interacting protein 1	Q9NYB0;B4DQN4;Q4W4Y2	1	7	7	7	33.3	33.3	33.3	44.259	399	9.81e-71	1.1119	1.2087	20.447	20	20191000	9148200	11042000
163	4983	94	26	IPI00006157;IPI00643151;IPI00644714;IPI00646652;IPI00643588	IPI00006157;IPI00643151;IPI00644714;IPI00646652;IPI00643588	1;1;1;1;1	1;1;1;1;1	1;1;1;1;1	High mobility group nucleosome-binding domain-containing protein 5;Nucleosome-binding protein 1;cDNA, FLJ96911, highly similar to Homo sapiens nucleosomal binding protein 1 (NSBP1), mRNA;Nucleosomal binding protein 1	HMGN5;NSBP1;RP11-196G4.1-007;RP11-196G4.1-006;RP11-196G4.1-002;RP11-196G4.1-003	Nucleosome-binding protein 1;Nucleosomal binding protein 1;Nucleosomal binding protein 1;Nucleosomal binding protein 1;Nucleosomal binding protein 1	P82970;B2RE40;Q5JSK6;Q5JSL0;Q5JSK8;Q5JSK7	5	1	1	1	5.3	5.3	5.3	31.524	282	0.012994	1.1141	1.2084		1	978990	459360	519630
587	444;1892;2177;5927;7484;7726	334	138	IPI00021435;IPI00927053	IPI00021435;IPI00927053	6;3	6;3	6;3	26S protease regulatory subunit 7;26S proteasome AAA-ATPase subunit RPT1;Proteasome 26S subunit ATPase 2;Protein MSS1;cDNA FLJ52010, highly similar to 26S protease regulatory subunit 7;cDNA FLJ52353, highly similar to 26S protease regulatory subunit 7;Putative uncharacterized protein PSMC2	MSS1;PSMC2	26S protease regulatory subunit 7;Putative uncharacterized protein PSMC2	P35998;A4D0Q1;B7Z571;B7Z5E2;Q3LIA5;Q75L23;C9JLS9	2	6	6	6	17.6	17.6	17.6	48.633	433	0	1.1199	1.2081	21.943	23	64253000	30930000	33323000
1278	167;5851	632	7	IPI00220827	IPI00220827	2	2	2	Thymosin beta-10;cDNA, FLJ92220, Homo sapiens thymosin, beta 10 (TMSB10), mRNA;Migration-inducing protein 12;Putative uncharacterized protein TMSB10	PTMB10;THYB10;TMSB10;MIG12	Thymosin beta-10	P63313;Q596K9	1	2	2	2	63.6	63.6	63.6	5.0256	44	1.3e-201	0.97138	1.2076	23.784	31	98345000	46218000	52127000
1307	3719;8431			IPI00940766;IPI00247583;IPI00879165;IPI00845507;IPI00397713;IPI00942479	IPI00940766;IPI00247583;IPI00879165;IPI00845507;IPI00397713;IPI00942479	2;2;2;1;1;1	2;2;2;1;1;1	2;2;2;1;1;1	Putative uncharacterized protein ENSP00000404254;60S ribosomal protein L21;cDNA, FLJ92056, Homo sapiens ribosomal protein L21 (RPL21), mRNA;Ribosomal protein L21;Ribosomal protein L21, isoform CRA_a;RPL21 protein;Ribosomal protein L21 variant	RPL21;hCG_2020044;RP11-428O18.5-001	Putative uncharacterized protein ENSP00000404254;60S ribosomal protein L21;Protein;Similar to 60S ribosomal protein L21;19 kDa protein;Putative uncharacterized protein ENSP00000408398 (Fragment)	C9JHA8;P46778;Q6IAX2;Q59GK9;C9JNR6	6	2	2	2	16.2	16.2	16.2	18.593	160	0.0017626	0.97142	1.2069	8.2293	3	11585000	4931900	6653000
89	1370;3964;6222			IPI00003783;IPI00419792;IPI00795187;IPI00797850	IPI00003783	3;1;1;1	1;0;0;0	1;0;0;0	Dual specificity mitogen-activated protein kinase kinase 2;ERK activator kinase 2;MAPK/ERK kinase 2;Putative uncharacterized protein DKFZp686L02273	MAP2K2;MEK2;MKK2;PRKMK2;DKFZp686L02273	Dual specificity mitogen-activated protein kinase kinase 2	P36507;Q7Z370	4	3	1	1	8.5	3.2	3.2	44.424	400	6.26e-05	0.94552	1.2068		1	857090	363380	493710
744	8425			IPI00026829;IPI00215771;IPI00375406;IPI00911002	IPI00026829;IPI00215771;IPI00375406;IPI00911002	1;1;1;1	1;1;1;1	1;1;1;1	Deoxyhypusine synthase;cDNA FLJ59986, moderately similar to Deoxyhypusine synthase (EC 2.5.1.46)	DHPS;DS	Isoform Long of Deoxyhypusine synthase;Isoform Short of Deoxyhypusine synthase;deoxyhypusine synthase isoform c;cDNA FLJ59986, moderately similar to Deoxyhypusine synthase	P49366-1;P49366;P49366-2;B4DU50	4	1	1	1	5.4	5.4	5.4	40.97	369	0.00048028	1.2599	1.2067	9.1881	3	484640	220720	263920
1327	1628;1645;1801;7710;8354			IPI00290460;IPI00885107	IPI00290460	5;1	5;1	5;1	eIF3 p42;eIF3 p44;eIF-3-delta;Eukaryotic translation initiation factor 3 RNA-binding subunit;Eukaryotic translation initiation factor 3 subunit 4;Eukaryotic translation initiation factor 3 subunit G;cDNA FLJ76297, highly similar to Homo sapiens eukaryotic translation initiation factor 3, subunit 4 delta, 44kDa (EIF3S4), mRNA;EIF3S4 protein	EIF3G;EIF3S4	Eukaryotic translation initiation factor 3 subunit G	O75821;A8K5K5;Q6IAM0	2	5	5	5	20.9	20.9	20.9	35.611	320	4.5e-31	1.052	1.2061	17.841	16	15556000	7578100	7977600
705	1011;1012;2342;2433;2486;2839;3868;5260;7166;7460;8113	376;377;378;379	302;306;375;398	IPI00025491;IPI00796657;IPI00793328;IPI00790077;IPI00910691;IPI00792676;IPI00927069;IPI00790597;IPI00793220;IPI00927480;IPI00815667;IPI00794324;IPI00791914	IPI00025491;IPI00796657	11;6;3;3;3;2;2;2;1;1;1;1;1	11;6;3;3;3;2;2;2;1;1;1;1;1	6;4;0;0;1;0;0;0;0;0;0;0;0	ATP-dependent RNA helicase eIF4A-1;Eukaryotic initiation factor 4A-I;cDNA FLJ78614, highly similar to Homo sapiens eukaryotic translation initiation factor 4A, isoform 1 (EIF4A1), mRNA;cDNA FLJ78244, highly similar to Homo sapiens eukaryotic translation initiation factor 4A, isoform 1 (EIF4A1), mRNA;cDNA FLJ58012, moderately similar to Eukaryotic initiation factor 4A-I (EC 3.6.1.-);cDNA FLJ58596,…	DDX2A;EIF4A;EIF4A1	Eukaryotic initiation factor 4A-I;13 kDa protein	P60842;A8K088;A8K7F6;B4DKP9;B4DNH2;B4E047;Q59F68	13	11	11	6	38.2	38.2	20.4	46.153	406	3.65e-194	1.0841	1.2055	18.877	41	151660000	68120000	83544000
1765	1715;3388;5939			IPI00514002;IPI00784448	IPI00514002;IPI00784448	3;3	3;3	3;3	StAR-related lipid transfer protein 9;START domain-containing protein 9;cDNA FLJ58093, highly similar to StAR-related lipid transfer protein 9;Partial cDNA sequence, clone x529, unknown open reading frame;;cDNA: FLJ21936 fis, clone HEP04408	KIAA1300;STARD9	Isoform 1 of StAR-related lipid transfer protein 9;StAR-related lipid transfer (START) domain containing 9	Q9P2P6-1;Q9P2P6;B4DMS6;Q9P2P6-2;Q15885;Q9H6S2	2	3	3	3	0.6	0.6	0.6	506.74	4614	0.0016659	1.069	1.2045	29.803	4	5765500	2372900	3392600
1561	703;2633;3136;3260;3261;4993;5926;7192	761	24	IPI00375015;IPI00013679;IPI00749113;IPI00793322;IPI00794545	IPI00375015;IPI00013679;IPI00749113;IPI00793322;IPI00794545	8;7;7;7;6	8;7;7;7;6	8;7;7;7;6	Deoxyuridine 5'-triphosphate nucleotidohydrolase, mitochondrial;dUTP pyrophosphatase	DUT	Isoform 2 of Deoxyuridine 5'-triphosphate nucleotidohydrolase, mitochondrial;Isoform 1 of Deoxyuridine 5'-triphosphate nucleotidohydrolase, mitochondrial;Isoform 3 of Deoxyuridine 5'-triphosphate nucleotidohydrolase, mitochondrial;24 kDa protein;deoxyuridi	P33316-2;P33316;P33316-1;P33316-3	5	8	8	8	59.8	59.8	59.8	17.748	164	0	1.2101	1.2044	30.475	46	67106000	30396000	36710000
835	6293			IPI00947027;IPI00031015;IPI00946311;IPI00946498	IPI00947027;IPI00031015;IPI00946311;IPI00946498	1;1;1;1	1;1;1;1	1;1;1;1	cDNA FLJ36938 fis, clone BRACE2005434, highly similar to Histone RNA hairpin-binding protein;Putative uncharacterized protein SLBP;Histone RNA hairpin-binding protein;Histone stem-loop-binding protein;cDNA, FLJ96722, Homo sapiens stem-loop (histone) binding protein (SLBP), mRNA;Stem-loop (Histone) binding protein;Stem-loop (Histone) binding protein, isoform CRA_b	SLBP;HBP;hCG_19671	Putative uncharacterized protein SLBP;Histone RNA hairpin-binding protein;Putative uncharacterized protein SLBP;Putative uncharacterized protein SLBP	B3KST9;C9J0P0;Q14493;Q53XR2;C9IY53;C9J2M2	4	1	1	1	5.1	5.1	5.1	32.094	277	0.001187	1.0171	1.2042	18.973	2	1813500	807070	1006500
458	2344;3712;7393	268;269	197;199	IPI00016249;IPI00945864;IPI00942025;IPI00797887;IPI00554715;IPI00479630;IPI00939674;IPI00947512;IPI00947266;IPI00946011;IPI00945294	IPI00016249;IPI00945864;IPI00942025;IPI00797887;IPI00554715;IPI00479630;IPI00939674;IPI00947512;IPI00947266	3;3;3;3;3;3;3;3;3;1;1	3;3;3;3;3;3;3;3;3;1;1	3;3;3;3;3;3;3;3;3;1;1	Fragile X mental retardation syndrome-related protein 1;cDNA FLJ58644, highly similar to Fragile X mental retardation syndrome-related protein 1;cDNA FLJ58199, highly similar to Fragile X mental retardation syndrome-related protein 1;FXR1 protein;cDNA FLJ58772, highly similar to Fragile X mental retardation syndrome-related protein 1;cDNA FLJ58021, highly similar to Fragile X mental retardation s…	FXR1	Isoform 1 of Fragile X mental retardation syndrome-related protein 1;cDNA FLJ58644, highly similar to Fragile X mental retardation syndrome-related protein 1;Putative uncharacterized protein FXR1 (Fragment);cDNA FLJ58199, highly similar to Fragile X mental	P51114-1;P51114;B4DXZ6;C9JLJ3;B4DM78;Q14341;P51114-2;P51114-3;C9JK72;B4DGH9;B4DM21	11	3	3	3	5.3	5.3	5.3	69.72	621	0.0096182	1.0063	1.2036	25.435	4	484700	275100	209600
649	2178;3180;4357			IPI00023919;IPI00745502;IPI00555749;IPI00794839	IPI00023919;IPI00745502;IPI00555749	3;3;3;1	3;3;3;1	3;3;3;1	26S protease regulatory subunit 8;26S proteasome AAA-ATPase subunit RPT6;p45/SUG;Proteasome 26S subunit ATPase 5;Proteasome subunit p45;Thyroid hormone receptor-interacting protein 1;cDNA FLJ75514, highly similar to S.scrofa putative 26S protease subunit;Proteasome (Prosome, macropain) 26S subunit, ATPase, 5, isoform CRA_b;Proteasome 26S ATPase subunit 5 variant	PSMC5;SUG1;hCG_41818	26S protease regulatory subunit 8;Proteasome (Prosome, macropain) 26S subunit, ATPase, 5, isoform CRA_b;Proteasome 26S ATPase subunit 5 variant (Fragment)	P62195;A8K3Z3;Q59GS3	4	3	3	3	11.1	11.1	11.1	45.626	406	0	1.2774	1.2035	40.832	8	15469000	6367200	9101700
1573	928;4117;4723			IPI00377045;IPI00790353;IPI00743994;IPI00790908;IPI00003951;IPI00895830	IPI00377045;IPI00790353;IPI00743994;IPI00790908;IPI00003951;IPI00895830	3;3;3;2;2;2	3;3;3;2;2;2	3;3;3;2;2;2	Laminin alpha-3 chain variant 1;Alpha3A;Epiligrin 170 kDa subunit;Epiligrin subunit alpha;Kalinin subunit alpha;Laminin subunit alpha-3;Laminin-5 subunit alpha;Laminin-6 subunit alpha;Laminin-7 subunit alpha;Nicein subunit alpha;LAMA3 protein;Epiligrin alpha 3 subunit;Laminin alpha 3 splice variant b2;Laminin alpha-3 chain variant 2;Laminin alpha 3b chain;Laminin alpha 3b chain variant;Laminin al…	LAMA3;LAMNA;LamA3	Laminin alpha-3 chain variant 1;Isoform 2 of Laminin subunit alpha-3;laminin alpha 3 subunit isoform 3;laminin alpha 3 subunit isoform 2;Isoform 1 of Laminin subunit alpha-3;laminin alpha 3 subunit isoform 4	B0YJ32;Q99533;Q16787-2;Q16787;A0PJJ8;Q14732;Q566Q1;Q6VU67;B0YJ33;Q16787-1;O14637;Q59HA6;Q6VU69	6	3	3	3	1.7	1.7	1.7	372.74	3388	0.012193	1.2194	1.2027	28.613	3	1373300	604690	768640
1467	1849;6060;7513			IPI00914847;IPI00917728;IPI00303335;IPI00743654;IPI00917120;IPI00915902	IPI00914847;IPI00917728;IPI00303335	3;3;3;1;1;1	3;3;3;1;1;1	3;3;3;1;1;1	Nebulin;cDNA FLJ55594, highly similar to Nebulin;NEB protein	NEB	nebulin isoform 1;nebulin isoform 2;Nebulin	A8MTT4;Q14215;C9JER4;C9JMQ8;P20929;B7Z6P9;Q05C45;Q14214;Q6PJ54;Q7Z2R0;Q9Y5Z1	6	3	3	3	0.8	0.8	0.8	986.64	8525	0.015996	1.0223	1.2008	5.3188	2	975260	478780	496480
375	1266;3602;4585;6408	223	470	IPI00012837;IPI00909299;IPI00029722;IPI00028561;IPI00889664;IPI00896384	IPI00012837;IPI00909299	4;3;1;1;1;1	4;3;1;1;1;1	4;3;1;1;1;1	Conventional kinesin heavy chain;Kinesin-1 heavy chain;Ubiquitous kinesin heavy chain;cDNA FLJ76989, highly similar to Homo sapiens kinesin family member 5B (KIF5B), mRNA;KIF5B protein;cDNA FLJ51288, highly similar to Kinesin heavy chain	KIF5B;KNS;KNS1	Kinesin-1 heavy chain;cDNA FLJ51288, highly similar to Kinesin heavy chain	P33176;A8K048;Q2TA90;Q66K46;Q6P164;B4DS27	6	4	4	4	5.3	5.3	5.3	109.68	963	2.87e-80	1.0532	1.2006	28.149	4	5729300	2771500	2957800
1044	4727			IPI00169305;IPI00797076	IPI00169305;IPI00797076	1;1	1;1	1;1	Uncharacterized protein C19orf41	C19orf41;SCRL;UNQ6978/PRO21961	Isoform 1 of Uncharacterized protein C19orf41;19 kDa protein	Q6UXV1-1;Q6UXV1	2	1	1	1	6.3	6.3	6.3	24.855	221	0.012715	1.2407	1.1999	46.853	3	11731000	5536900	6194000
1846	5884;6464;8468			IPI00789699;IPI00719600;IPI00922002;IPI00921821;IPI00903062;IPI00644231;IPI00550212;IPI00790459;IPI00790673	IPI00789699;IPI00719600;IPI00922002;IPI00921821	3;3;3;3;1;1;1;1;1	3;3;3;3;1;1;1;1;1	3;3;3;3;1;1;1;1;1	Cytoplasmic FMR1-interacting protein 2;p53-inducible protein 121;Putative uncharacterized protein DKFZp761H087;cDNA FLJ53424, highly similar to Mus musculus cytoplasmic FMR1 interacting protein 2 (Cyfip2), mRNA;cDNA FLJ55440, highly similar to Mus musculus cytoplasmic FMR1 interacting protein 2 (Cyfip2), mRNA;cDNA FLJ53370, highly similar to Mus musculus cytoplasmic FMR1 interacting protein 2 (Cy…	CYFIP2;KIAA1168;PIR121;DKFZp761H087	Isoform 1 of Cytoplasmic FMR1-interacting protein 2;Isoform 2 of Cytoplasmic FMR1-interacting protein 2;cDNA FLJ53370, highly similar to Mus musculus cytoplasmic FMR1 interacting protein 2 (Cyfip2), mRNA;cDNA FLJ55679, highly similar to Mus musculus cytopl	Q96F07-1;Q96F07;Q9NSN1;Q96F07-2;B7Z4I3;B7Z8N7;B7Z3H2;B7Z217	9	3	3	3	2.9	2.9	2.9	148.4	1278	0.0024019	1.0668	1.1999	33.435	10	34146000	15783000	18363000
413	1326;5640;8155	251	220	IPI00013890;IPI00411765	IPI00013890;IPI00411765	3;3	1;1	1;1	14-3-3 protein sigma;Epithelial cell marker protein 1;Stratifin	HME1;SFN	Isoform 1 of 14-3-3 protein sigma;Isoform 2 of 14-3-3 protein sigma	P31947-1;P31947;P31947-2	2	3	1	1	10.5	3.2	3.2	27.774	248	6.02e-37	1.2184	1.1998	10.273	17	66494000	32353000	34141000
1148	883;1241;1326;4206;5640;5642;6053;6054;7142;7143;7482;8033;8592;8611;8612	554;555;556;557	3;24;28;220	IPI00216318;IPI00640721;IPI00645801	IPI00216318	15;6;6	1;1;1	1;1;1	14-3-3 protein beta/alpha;14-3-3 protein beta/alpha, N-terminally processed;Protein 1054;Protein kinase C inhibitor protein 1	YWHAB	Isoform Long of 14-3-3 protein beta/alpha	P31946-1;P31946;B5BU24	3	15	1	1	64.6	4.1	4.1	28.082	246	0	0.97548	1.1998	19.286	3	372420	188550	183870
1881	2498;4828;6967;7688;8653	932	54	IPI00783872;IPI00873926;IPI00910763	IPI00783872;IPI00873926;IPI00910763	5;5;4	5;5;4	5;5;4	Caprin-1;Cell cycle-associated protein 1;Cytoplasmic activation- and proliferation-associated protein 1;GPI-anchored membrane protein 1;GPI-anchored protein p137;Membrane component chromosome 11 surface marker 1;cDNA FLJ46087 fis, clone TESTI2009497, highly similar to GPI-anchored protein p137;cDNA FLJ57278	CAPRIN1;GPIAP1;GPIP137;M11S1	Isoform 1 of Caprin-1;Isoform 2 of Caprin-1;cDNA FLJ57278	Q14444-1;Q14444;B3KXU8;Q14444-2;B4DSF8	3	5	5	5	13	13	13	78.365	709	8.69e-32	1.0463	1.199	54.718	20	25412000	11041000	14370000
1869	1018;1128;2156;3912;5233;5770;5924;7414	925	491	IPI00749454;IPI00797188;IPI00926502	IPI00749454;IPI00797188	8;8;3	8;8;3	8;8;3	Cell migration-inducing gene 2 protein;Raftlin;Raft-linking protein;cDNA FLJ56250;cDNA FLJ56561;cDNA FLJ53901;Proliferation-inducing protein 10;Proliferation-inducing protein 9;RFTN1 protein	KIAA0084;MIG2;RFTN1	cDNA FLJ56561;cDNA FLJ53901	Q14699;B4DVC8;B4E2S3;B4E1H7;Q5JB43;Q8N5I0;Q9BRA3	3	8	8	8	15.9	15.9	15.9	86.704	792	3.53e-101	1.2272	1.1986	27.578	33	42703000	17312000	25392000
194	2832			IPI00007004	IPI00007004	1	1	1	Ribosomal RNA-processing protein 15;RRP15-like protein;RRP15 protein;cDNA FLJ75605, highly similar to Homo sapiens CGI-115 protein (CGI-115), mRNA	CGI-115;KIAA0507;RRP15	RRP15-like protein	Q9Y3B9;A0JLN3;A8K201	1	1	1	1	3.9	3.9	3.9	31.484	282	0.0051395	1.1849	1.1968		1	1297700	567980	729720
365	177;5594;8264			IPI00012578	IPI00012578	3	2	2	Importin alpha Q1;Importin subunit alpha-4;Karyopherin subunit alpha-4	KPNA4;QIP1	Importin subunit alpha-4	O00629	1	3	2	2	9.2	7.5	7.5	57.886	521	0	0.93068	1.1958	22.13	13	20512000	11121000	9391600
1890	64;65			IPI00925046;IPI00925511;IPI00925952;IPI00925012;IPI00924591;IPI00789045;IPI00910548;IPI00925735;IPI00927552	IPI00925046;IPI00925511;IPI00925952;IPI00925012;IPI00924591;IPI00789045;IPI00910548;IPI00925735;IPI00927552	2;2;2;2;2;2;2;2;2	2;2;2;2;2;2;2;2;2	2;2;2;2;2;2;2;2;2	Glutamine--tRNA ligase;Glutaminyl-tRNA synthetase;QARS protein;cDNA FLJ54314, highly similar to Glutaminyl-tRNA synthetase (EC 6.1.1.18);cDNA FLJ54453, highly similar to Glutaminyl-tRNA synthetase (EC 6.1.1.18);Putative uncharacterized protein QARS;cDNA FLJ54881, highly similar to Glutaminyl-tRNA synthetase (EC 6.1.1.18)	QARS	Glutaminyl-tRNA synthetase;cDNA FLJ54314, highly similar to Glutaminyl-tRNA synthetase;cDNA FLJ54453, highly similar to Glutaminyl-tRNA synthetase;Putative uncharacterized protein QARS;Putative uncharacterized protein QARS;17 kDa protein;cDNA FLJ54881, hig	P47897;Q96AW5;B4DWJ2;B4DNN3;C9J165;C9JSG9;B4DTH6;C9JF11;C9J106	9	2	2	2	2.6	2.6	2.6	87.798	775	1e-13	1.0669	1.1958	20.602	5	3338500	1660100	1678400
1087	5394;6025			IPI00178415;IPI00827590;IPI00828204;IPI00645792;IPI00917505	IPI00178415;IPI00827590;IPI00828204;IPI00645792;IPI00917505	2;2;2;2;1	2;2;2;2;1	2;2;2;2;1	GPI inositol-deacylase;Post-GPI attachment to proteins factor 1;HCG1777695;Putative uncharacterized protein PGAP1;cDNA FLJ51154, highly similar to Homo sapiens GPI deacylase (PGAP1), mRNA	PGAP1;UNQ3024/PRO9822;hCG_1777695	Isoform 1 of GPI inositol-deacylase;Isoform 2 of GPI inositol-deacylase;Isoform 3 of GPI inositol-deacylase;Isoform 4 of GPI inositol-deacylase;cDNA FLJ51154, highly similar to Homo sapiens GPI deacylase (PGAP1), mRNA	Q75T13-1;Q75T13;Q75T13-2;Q75T13-3;B8ZZY1;Q75T13-4;A6NI33;B4DYY6;C9JPT1	5	2	2	2	1.7	1.7	1.7	105.38	922	0.14544	1.0929	1.1944	24.345	7	91495000	39067000	52428000
88	4187;4227	52;53;54	538;539;540	IPI00003768;IPI00554461;IPI00878536;IPI00854683;IPI00879274	IPI00003768;IPI00554461;IPI00878536;IPI00854683;IPI00879274	2;2;2;2;1	2;2;2;2;1	2;2;2;2;1	Pescadillo homolog;cDNA, FLJ96584, Homo sapiens pescadillo homolog 1, containing BRCT domain(zebrafish) (PES1), mRNA;Pescadillo homolog 1;Pescadillo homolog 1, containing BRCT domain (Zebrafish), isoform CRA_a;Putative uncharacterized protein PES1;cDNA FLJ39001 fis, clone NT2RI2022584, highly similar to Pescadillo homolog 1;cDNA FLJ45250 fis, clone BRHIP2008756, highly similar to Pescadillo homol…	PES1;hCG_2010949	Isoform 1 of Pescadillo homolog;Isoform 2 of Pescadillo homolog;Putative uncharacterized protein PES1;cDNA FLJ45250 fis, clone BRHIP2008756, highly similar to Pescadillo homolog 1;Putative uncharacterized protein PES1	O00541-1;O00541;B2RDF2;B3KTZ6;O00541-2;B5MCF9;B3KXD6;C9JHC1	5	2	2	2	3.1	3.1	3.1	68.002	588	0.091997	1.1528	1.1942	28.957	3	769420	364170	405250
1027	8259			IPI00746281;IPI00477909;IPI00166305	IPI00746281;IPI00477909;IPI00166305	1;1;1	1;1;1	1;1;1	Uncharacterized protein CXorf23;CXorf23 protein	CXorf23	Isoform 1 of Uncharacterized protein CXorf23;Isoform 2 of Uncharacterized protein CXorf23;Isoform 3 of Uncharacterized protein CXorf23	A2AJT9-1;A2AJT9;B7ZLM9;A2AJT9-2;A2AJT9-3;C9JCR9	3	1	1	1	1.8	1.8	1.8	83.87	711	0.0081332	0.92853	1.193		1	1863100	921710	941410
1442	31;190;6069;6438			IPI00300659;IPI00909174;IPI00910274	IPI00300659;IPI00909174;IPI00910274	4;4;3	4;4;3	4;4;3	Cell division cycle protein 73 homolog;Hyperparathyroidism 2 protein;Parafibromin;cDNA FLJ57893, highly similar to Parafibromin	C1orf28;CDC73;HRPT2	Parafibromin;cDNA FLJ57893, highly similar to Parafibromin;Putative uncharacterized protein CDC73 (Fragment)	Q6P1J9;B4DV47;A8MPR2	3	4	4	4	5.5	5.5	5.5	60.576	531	2.52e-05	1.0688	1.1922	111.55	4	1174100	548300	625750
1811	24;2212;2281;5004;5005;5789			IPI00641181;IPI00936328;IPI00937223	IPI00641181	6;1;1	6;1;1	6;1;1	Macrophage myristoylated alanine-rich C kinase substrate;MARCKS-like protein 1;MARCKS-related protein	MARCKSL1;MLP;MRP	MARCKS-related protein	P49006	3	6	6	6	56.9	56.9	56.9	19.529	195	0	1.2327	1.1897	67.993	54	87203000	47571000	39632000
1933	299;3753;5805;6864			IPI00852685;IPI00936125;IPI00935307;IPI00924442;IPI00936881;IPI00884341	IPI00852685;IPI00936125;IPI00935307;IPI00924442;IPI00936881;IPI00884341	4;4;4;4;4;4	4;4;4;4;4;4	4;4;4;4;4;4	Diaphanous-related formin-1;Protein diaphanous homolog 1;cDNA FLJ61549, highly similar to Protein diaphanous homolog 1;Diaphanous 1;Diaphanous-1;cDNA FLJ55595, highly similar to Protein diaphanous homolog 1;DIAPH1 protein;Diaphanous homolog 1 (Drosophila);Diaphanous homolog 1 (Drosophila), isoform CRA_a;Putative uncharacterized protein DIAPH1	DIAP1;DIAPH1;hCG_42523	Isoform 1 of Protein diaphanous homolog 1;141 kDa protein;diaphanous 1 isoform 2;Diaphanous homolog 1;Putative uncharacterized protein DIAPH1;Isoform 2 of Protein diaphanous homolog 1	O60610-1;O60610;B4E2I7;Q6URC4;A0RZB7;A0RZB8;B4DVR3;Q17RN4;Q96IL1;Q6UUU0;Q7KZJ7;B9ZVX0;O60610-2	6	4	4	4	3.4	3.4	3.4	141.35	1272	0	1.063	1.1893	24.663	12	12770000	6212300	6558200
1748	1022;1901			IPI00940896;IPI00790240;IPI00789627;IPI00796489;IPI00893004;IPI00892834;IPI00940116;IPI00942604;IPI00789567;IPI00797359;IPI00790450;IPI00892868;IPI00473006;IPI00893894;IPI00914567;IPI00954500;IPI00788914;IPI00797121;IPI00894106;IPI00642409;IPI00914583;IPI00744964;IPI00745649;IPI00657976;IPI00471951;IPI00472605;IPI00743716;IPI00472903;IPI00472943;IPI00939887;IPI00892737;IPI00472035;IPI00939166;IPI…	IPI00940896;IPI00790240;IPI00789627;IPI00796489;IPI00893004;IPI00892834;IPI00940116;IPI00942604;IPI00789567;IPI00797359;IPI00790450;IPI00892868;IPI00473006;IPI00893894;IPI00914567;IPI00954500;IPI00788914;IPI00797121;IPI00894106;IPI00642409;IPI00914583;IPI00744964;IPI00745649;IPI00657976;IPI00471951;IPI00472605;IPI00743716;IPI00472903;IPI00472943;IPI00939887;IPI00892737;IPI00472035;IPI00939166;IPI…	2;2;2;2;2;2;2;2;2;2;2;2;2;2;2;2;2;2;2;2;2;2;2;2;2;2;2;2;2;2;2;2;2;2;2;2;1;1;1;1;1;1;1;1;1;1;1;1;1;1;1;1;1;1;1;1;1;1;1;1;1;1;1;1;1;1;1;1;1;1;1;1;1;1;1;1;1;1;1;1;1;1;1;1;1;1	1;1;1;1;1;1;1;1;1;1;1;1;1;1;1;1;1;1;1;1;1;1;1;1;1;1;1;1;1;1;1;1;1;1;1;1;1;1;1;1;1;1;1;1;1;1;1;1;1;1;1;1;1;1;1;1;1;1;1;1;1;1;1;1;1;1;1;1;1;1;1;1;1;1;1;1;1;1;1;1;1;1;1;1;1;1	1;1;1;1;1;1;1;1;1;1;1;1;1;1;1;1;1;1;1;1;1;1;1;1;1;1;1;1;1;1;1;1;1;1;1;1;1;1;1;1;1;1;1;1;1;1;1;1;1;1;1;1;1;1;1;1;1;1;1;1;1;1;1;1;1;1;1;1;1;1;1;1;1;1;1;1;1;1;1;1;1;1;1;1;1;1	cDNA FLJ54183, highly similar to HLA class I histocompatibility antigen, Cw-7 alpha chain;Major histocompatibility complex, class I, C;Major histocompatibility complex class I C;Putative uncharacterized protein ENSP00000372975;MHC class I antigen;HLA class I histocompatibility antigen, Cw-17 alpha chain;MHC class I antigen Cw*17;HLA-C protein;MCH class I antigen;HLA class I histocompatibility ant…	HLA-C;XXbac-BCX101P6.2-004;XXbac-BPG248L24.3-004;DAQB-115I13.1-004;DASS-311G1.3-004;DAMA-387C9.3-004;DADB-104B20.5-004;HLA-Cw;XXbac-BCX101P6.2-003;XXbac-BPG248L24.3-002;DAQB-115I13.1-003;DASS-311G1.3-003;DAMA-387C9.3-003;D6S204;HLAC;HLA-JY3;DADB-104B20.5-003;XXbac-BCX101P6.2-002;DAQB-115I13.1-002;DASS-311G1.3-002;DADB-104B20.5-002;HLA;XXbac-BPG248L24.3-001;Cw;HLA-Cw2;HLA-Cw*;DAQB-115I13.1-001;DAS…	cDNA FLJ54183, highly similar to HLA class I histocompatibility antigen, Cw-7 alpha chain;Major histocompatibility complex, class I, C;Major histocompatibility complex, class I, C;Putative uncharacterized protein ENSP00000372975;Major histocompatibility co	B4DVY0;A2ABE7;A2AEA4;A2BF26;B0S7Z6;B0UY15;Q2UVJ3;A7WPJ2;A2ABE6;A2AEA2;A2BF25;B0S7Z5;Q95604;B7U5E0;C9E8W1;B0UY14;Q96QL3;C0LNY0;C1K0Y1;C3VIR6;Q6R743;A2ABE5;A2BF24;Q6IVY5;B0UY12;P10321;A2BCW7;A4Q9R6;A6H578;A6H581;A6Q0P2;A7LH95;A8YQF3;B0JF23;B1PQ27;B2ZSE2;B3V8S0;B5BLP2;B9WPN5;C0KJV4;C0KJV6;C0KJW1;C0KJW3;C0KJW5;C0KJY4;C0KK02;C0KTQ5;C0KTQ6;C1K0X7;C1K0X8;C1K0Y0;C1K9J2;C5IZX3;C6JSX5;C6JSX6;C6K4L0;C6K4Q8;…	86	2	1	1	8.2	6	6	44.223	402	1.76e-23	1.2375	1.1884	9.4969	4	20051000	8591800	11460000
746	47;8152;8153			IPI00026904;IPI00942092;IPI00220887;IPI00909590	IPI00026904;IPI00942092	3;3;1;1	3;3;1;1	3;3;1;1	Adenylosuccinate lyase;cDNA FLJ59367, highly similar to Adenylosuccinate lyase (EC 4.3.2.2);Adenylosuccinase;cDNA FLJ53891, highly similar to Adenylosuccinate lyase (EC 4.3.2.2)	ADSL;RP5-1042K10.8-004;AMPS	cDNA FLJ59367, highly similar to Adenylosuccinate lyase;Isoform 1 of Adenylosuccinate lyase	B0QY75;B4DP46;P30566-1;P30566;B4DUM2;Q71UA4	4	3	3	3	7	7	7	56.23	498	1.13e-08	1.2115	1.1878	17.64	6	14709000	6623200	8086100
1217	295;1048;2225;2455;3375;3376;4365;4584;5067;5130;6368;7980;8018;8029;8243;8244;8375;8443	593;594;595;596;597;598	130;133;175;231;328;331	IPI00219018;IPI00789134;IPI00795257;IPI00788737;IPI00797221;CON__P10096;IPI00795622;IPI00793922;IPI00022430;IPI00879148	IPI00219018;IPI00789134;IPI00795257;IPI00788737;IPI00797221	18;17;17;16;14;6;6;6;1;1	18;17;17;16;14;6;6;6;1;1	12;12;12;11;10;3;1;6;1;1	Glyceraldehyde-3-phosphate dehydrogenase;Glyceraldehyde 3-phosphate dehydrogenase	CDABP0047;GAPD;GAPDH;OK/SW-cl.12	Glyceraldehyde-3-phosphate dehydrogenase;Glyceraldehyde 3-phosphate dehydrogenase;32 kDa protein;39 kDa protein;Glyceraldehyde 3-phosphate dehydrogenase	P04406;A4UCT1;Q16768;Q2TSD0;Q5ZEY3;Q0QET7	10	18	18	12	71	71	45.1	36.053	335	0	1.1786	1.1871	18.236	320	4360900000	1930900000	2430000000
73	3738;6500			IPI00003348;IPI00790302;IPI00790896;IPI00797969;IPI00012451;IPI00946201	IPI00003348;IPI00790302;IPI00790896;IPI00797969;IPI00012451;IPI00946201	2;2;2;2;1;1	2;2;2;2;1;1	2;2;2;2;1;1	G protein subunit beta-2;Guanine nucleotide-binding protein G(I)/G(S)/G(T) subunit beta-2;Transducin beta chain 2;cDNA FLJ77321, highly similar to Homo sapiens guanine nucleotide binding protein (G protein), beta polypeptide 2 (GNB2), mRNA;GNB2 protein;Guanine nucleotide binding protein (G protein), beta polypeptide 2, isoform CRA_a;Putative uncharacterized protein GNB2;Guanine nucleotide-binding…	GNB2;hCG_20449;GNB4	Guanine nucleotide-binding protein G(I)/G(S)/G(T) subunit beta-2;Putative uncharacterized protein GNB2;Putative uncharacterized protein GNB2;Putative uncharacterized protein GNB2;Guanine nucleotide-binding protein subunit beta-4;Putative uncharacterized pr	P62879;Q6FHM2;C9JXA5;C9JIS1;C9JZN1;Q9HAV0;A8K3F6;C9JD14	6	2	2	2	10	10	10	37.331	340	9.35e-101	1.2327	1.1866	32.259	7	23091000	10914000	12177000
663	2732			IPI00024403	IPI00024403	1	1	1	Copine III;Copine-3;CPNE3 protein	CPN3;CPNE3;KIAA0636	Copine-3	O75131;Q05DL8	1	1	1	1	2.6	2.6	2.6	60.13	537	0.0026728	1.2055	1.1862		1	766270	300080	466200
774	1017;5063;8303	406;407	108;109	IPI00027808;IPI00873948	IPI00027808	3;1	3;1	3;1	DNA-directed RNA polymerase II 140 kDa polypeptide;DNA-directed RNA polymerase II subunit B;DNA-directed RNA polymerase II subunit RPB2;RNA polymerase II subunit 2;RNA polymerase II subunit B2	POLR2B	DNA-directed RNA polymerase II subunit RPB2	P30876	2	3	3	3	2.9	2.9	2.9	133.9	1174	3.38e-07	1.1144	1.1854	7.4197	4	3096600	1330600	1766000
210	298;4070;6606			IPI00007675;IPI00909015	IPI00007675;IPI00909015	3;3	3;3	3;3	Cytoplasmic dynein 1 light intermediate chain 1;Dynein light chain A;Dynein light intermediate chain 1, cytosolic;cDNA FLJ10219 fis, clone HEMBA1007018, highly similar to Cytoplasmic dynein 1 light intermediate chain 1;Putative uncharacterized protein DKFZp686A1525;cDNA FLJ58500, highly similar to Cytoplasmic dynein 1 light intermediate chain 1	DNCLI1;DYNC1LI1;DKFZp686A1525	Cytoplasmic dynein 1 light intermediate chain 1;cDNA FLJ58500, highly similar to Cytoplasmic dynein 1 light intermediate chain 1	Q9Y6G9;A2RRG7;B3KM42;Q6MZE7;B4DDM4	2	3	3	3	10.1	10.1	10.1	56.578	523	1.18e-49	1.0725	1.1853	83.315	9	6092600	3289300	2803300
1814	1130;1405;5465;5662;6262;6610;6736;7028;7098	895	187	IPI00642256;IPI00218782;IPI00026185;IPI00646047;IPI00647677;IPI00903103	IPI00642256;IPI00218782;IPI00026185;IPI00646047;IPI00647677	9;8;6;5;5;2	9;8;6;5;5;2	9;8;6;5;5;2	CapZ beta;F-actin-capping protein subunit beta;Capping protein (Actin filament) muscle Z-line, beta;Capping protein (Actin filament) muscle Z-line, beta, isoform CRA_a;CAPZB protein;Capping protein (Actin filament) muscle Z-line, beta, isoform CRA_d;cDNA, FLJ93598, highly similar to Homo sapiens capping protein (actin filament) muscle Z-line, beta (CAPZB), mRNA;cDNA FLJ60094, highly similar to F-…	CAPZB;hCG_41078;RP4-657E11.7-001;RP4-657E11.7-008;RP4-657E11.7-002;RP4-657E11.7-009	Isoform 2 of F-actin-capping protein subunit beta;cDNA FLJ60094, highly similar to F-actin capping protein subunit beta;Isoform 1 of F-actin-capping protein subunit beta;cDNA FLJ43095 fis, clone CORDB2000541, highly similar to F-actin capping protein subun	P47756-2;P47756;B1AK87;Q32Q68;Q7L4N0;B1AK88;B2R7T8;B4DWA6;P47756-1;B1AK85;B1AK86;B1AP83	6	9	9	9	37.9	37.9	37.9	30.628	272	1.25e-29	1.1597	1.1853	17.294	42	87479000	41471000	46008000
1450	5458;7483	705;706	30;36	IPI00301364;IPI00172421	IPI00301364;IPI00172421	2;1	2;1	2;1	Cyclin-A/CDK2-associated protein p19;Organ of Corti protein 2;Organ of Corti protein II;p19A;p19skp1;RNA polymerase II elongation factor-like protein;SIII;S-phase kinase-associated protein 1;Transcription elongation factor B	EMC19;OCP2;SKP1;SKP1A;TCEB1L	Isoform 1 of S-phase kinase-associated protein 1;Isoform 2 of S-phase kinase-associated protein 1	P63208-1;P63208;P63208-2	2	2	2	2	25.2	25.2	25.2	18.658	163	3.32e-48	1.0129	1.1852	28.76	2	4682700	2140200	2542500
683	3589			IPI00024971	IPI00024971	1	1	1	Oxysterol-binding protein 1;Oxysterol-binding protein	OSBP;OSBP1	Isoform 1 of Oxysterol-binding protein 1	P22059-1;P22059;B4DR25	1	1	1	1	1.5	1.5	1.5	89.42	807	6.44e-10	0.98533	1.1835	2.1524	3	2398800	987460	1411400
373	203			IPI00012828;IPI00927496;IPI00926442;IPI00796781;IPI00790196	IPI00012828;IPI00927496;IPI00926442;IPI00796781;IPI00790196	1;1;1;1;1	1;1;1;1;1	1;1;1;1;1	3-ketoacyl-CoA thiolase, peroxisomal;Acetyl-CoA acyltransferase;Beta-ketothiolase;Peroxisomal 3-oxoacyl-CoA thiolase;cDNA FLJ55549, highly similar to 3-ketoacyl-CoA thiolase, peroxisomal (EC 2.3.1.16);3-oxoacyl-CoA thiolase;Putative uncharacterized protein ACAA1;cDNA FLJ61196, highly similar to 3-ketoacyl-CoA thiolase, peroxisomal (EC 2.3.1.16)	ACAA;ACAA1;PTHIO	3-ketoacyl-CoA thiolase, peroxisomal;Putative uncharacterized protein ACAA1;Putative uncharacterized protein ACAA1;17 kDa protein;cDNA FLJ61196, highly similar to 3-ketoacyl-CoA thiolase, peroxisomal	P09110;B4DEN6;Q8NCW8;C9JDE9;C9J6A6;B4E072	5	1	1	1	3.1	3.1	3.1	44.292	424	0.010141	1.2232	1.1829	4.282	2	297160	118390	178770
433	2970;6663;6730			IPI00789101;IPI00789698;IPI00015029;IPI00908647;IPI00790462;IPI00910575	IPI00789101;IPI00789698;IPI00015029;IPI00908647;IPI00790462	3;3;3;3;3;1	3;3;3;3;3;1	3;3;3;3;3;1	cDNA FLJ40895 fis, clone UTERU2002294, highly similar to Prostaglandin E synthase 3 (EC 5.3.99.3);Prostaglandin E synthase 3 (Cytosolic), isoform CRA_c;Cytosolic prostaglandin E2 synthase;Hsp90 co-chaperone;Progesterone receptor complex p23;Prostaglandin E synthase 3;Telomerase-binding protein p23;cDNA FLJ59942, highly similar to Prostaglandin E synthase 3 (EC 5.3.99.3);cDNA FLJ50819, highly simi…	hCG_2016483;PTGES3;P23;TEBP	Prostaglandin E synthase 3 (Cytosolic), isoform CRA_c;19 kDa protein;Prostaglandin E synthase 3;cDNA FLJ59942, highly similar to Prostaglandin E synthase 3;Prostaglandin E synthase 3 (Cytosolic), isoform CRA_d	B3KUY2;Q15185;B4DP11;B4DP21	6	3	3	3	23.6	23.6	23.6	19.448	165	1.05e-24	1.129	1.1805	14.292	24	183260000	83060000	100200000
1375	3620			IPI00745793;IPI00294696	IPI00745793;IPI00294696	1;1	1;1	1;1	G2/mitotic-specific cyclin-B1;cDNA FLJ75563, highly similar to Homo sapiens cyclin B1 (CCNB1), mRNA;Cyclin B1	CCNB;CCNB1	G2/mitotic-specific cyclin-B1;Cyclin B1	P14635;A8K066;Q9BPX9;Q9BWU7;Q9BWU8;Q9BWU9;Q9BWV0;Q5TZP9	2	1	1	1	3.9	3.9	3.9	48.337	433	1.83e-10	1.1473	1.1792	11.341	3	935120	407050	528070
113	8190			IPI00796379;IPI00004656	IPI00796379;IPI00004656	1;1	1;1	1;1	cDNA FLJ57067, highly similar to Beta-2-microglobulin;Beta-2-microglobulin;Beta-2-microglobulin form pI 5.3	B2M;CDABP0092;HDCMA22P	cDNA FLJ57067, highly similar to Beta-2-microglobulin;Beta-2-microglobulin	B4E0X1;P61769;A6XND9	2	1	1	1	8.2	8.2	8.2	13.946	122	5.14e-05	1.238	1.1788	9.8996	4	2236200	940530	1295700
692	1416;7378			IPI00025178	IPI00025178	2	2	2	Breast carcinoma-amplified sequence 2;DNA amplified in mammary carcinoma 1 protein;Pre-mRNA-splicing factor SPF27;Spliceosome-associated protein SPF 27;Breast carcinoma amplified sequence 2;Breast carcinoma amplified sequence 2, isoform CRA_a;cDNA, FLJ93631, Homo sapiens breast carcinoma amplified sequence 2 (BCAS2), mRNA;Breast carcinoma amplified sequence 2 variant	BCAS2;DAM1;hCG_38455	Pre-mRNA-splicing factor SPF27	O75934;B2R7W3;Q53HE3	1	2	2	2	11.6	11.6	11.6	26.131	225	4.99e-43	1.1185	1.1787	10.684	9	9133700	3919300	5214400
1102	4226;6765			IPI00746412;IPI00181359;IPI00795657	IPI00746412;IPI00181359;IPI00795657	2;2;1	2;2;1	2;2;1	CTD-associated SR protein 11;Renal carcinoma antigen NY-REN-40;SC35-interacting protein 1;SFRS2-interacting protein;Splicing factor, arginine/serine-rich 2-interacting protein;Splicing regulatory protein 129;cDNA, FLJ94773, highly similar to Homo sapiens splicing factor, arginine/serine-rich 2, interacting protein (SFRS2IP), mRNA;cDNA FLJ53255, highly similar to SFRS2-interacting protein;SFRS2IP …	CASP11;SFRS2IP;SIP1	Isoform 1 of SFRS2-interacting protein;Isoform 2 of SFRS2-interacting protein;SFRS2IP protein	Q99590-1;Q99590;B2RA91;B4DZM2;Q99590-2;Q05BS8	3	2	2	2	1.6	1.6	1.6	164.65	1463	2e-07	0.95397	1.1781	44.97	4	294590	148440	146140
1680	2061;5046;5218;5420;8470	830;831	387;394	IPI00420014;IPI00740142;IPI00953667;IPI00168235;IPI00927472	IPI00420014;IPI00740142;IPI00953667;IPI00168235	5;3;3;3;2	5;3;3;3;2	5;3;3;3;2	Activating signal cointegrator 1 complex subunit 3-like 1;BRR2 homolog;U5 small nuclear ribonucleoprotein 200 kDa helicase;U5 snRNP-specific 200 kDa protein;SNRNP200 protein;cDNA FLJ55548, highly similar to U5 small nuclear ribonucleoprotein 200 kDa helicase (EC 3.6.1.-);cDNA FLJ13778 fis, clone PLACE4000431, highly similar to H.sapiens U5 snRNP-specific 200kD protein;PRO2281;Putative RNA helicas…	ASCC3L1;HELIC2;KIAA0788;SNRNP200	Isoform 1 of U5 small nuclear ribonucleoprotein 200 kDa helicase;similar to U5 snRNP-specific 200kD protein, partial;Putative uncharacterized protein SNRNP200;Isoform 2 of U5 small nuclear ribonucleoprotein 200 kDa helicase	O75643-1;O75643;A2RRQ7;A4FU77;B4E150;Q5ZF01;Q7L5W4;Q9H8B9;Q9P172;Q9UNV9;C9JAQ9;O75643-2	5	5	5	5	3.6	3.6	3.6	244.5	2136	4.33e-87	1.067	1.177	34.919	14	5143100	2349000	2794100
1523	1086;1236;1325;1532;2035;2182;2453;3086;3401;3578;4077;4979;5395;6326;6337;6549;7360;7383;8337	751;752;753	758;769;1141	IPI00329185	IPI00329185	19	19	19	1-phosphatidylinositol-4,5-bisphosphate phosphodiesterase gamma-2;Phosphoinositide phospholipase C-gamma-2;Phospholipase C-gamma-2;Phospholipase C-IV;cDNA FLJ57018, highly similar to 1-phosphatidylinositol-4,5-bisphosphatephosphodiesterase gamma 2 (EC 3.1.4.11)	PLCG2	1-phosphatidylinositol-4,5-bisphosphate phosphodiesterase gamma-2	P16885;B4E3H3	1	19	19	19	22.4	22.4	22.4	147.87	1265	0	1.1423	1.1751	27.354	96	376510000	165030000	211480000
1603	2001;4766;6781;7851			IPI00395887;IPI00908319	IPI00395887;IPI00908319	4;2	4;2	4;2	Thioredoxin domain-containing protein 1;Thioredoxin-related transmembrane protein 1;Transmembrane Trx-related protein;cDNA FLJ51569, highly similar to Thioredoxin domain-containing protein 1;cDNA FLJ51570, highly similar to Thioredoxin domain-containing protein 1;Thioredoxin domain containing, isoform CRA_b	PSEC0085;TMX;TMX1;TXNDC;TXNDC1;UNQ235/PRO268;hCG_2042974	Thioredoxin-related transmembrane protein 1;Thioredoxin domain containing, isoform CRA_b	Q9H3N1;B7Z7R5;B4DZX7	2	4	4	4	16.4	16.4	16.4	31.791	280	2.45e-34	1.2802	1.1741	15.925	10	5654100	2442100	3212000
639	2175;4196			IPI00023529;IPI00878174	IPI00023529;IPI00878174	2;1	2;1	1;1	Cell division protein kinase 6;Serine/threonine-protein kinase PLSTIRE;cDNA, FLJ94044, Homo sapiens cyclin-dependent kinase 6 (CDK6), mRNA;Cyclin-dependent kinase 6;HCG19542	CDK6;hCG_19542;tcag7.286	Cell division protein kinase 6;13 kDa protein	Q00534;A4D1G0	2	2	2	1	7.1	7.1	4.6	36.938	326	1.86e-33	1.1681	1.1739	9.1247	12	10192000	4250100	5942000
1124	1109;1176;1187;1282;3068;5305;6044;6209;6569;6584;6645;6877;6957;7127;7959;7971;8692	281;282;545	221;352;355	IPI00215637;IPI00910433;IPI00293616;IPI00908506;IPI00909544;IPI00646152;IPI00909282;IPI00647597;IPI00071483;IPI00953956;IPI00456933;IPI00954025	IPI00215637;IPI00910433;IPI00293616	17;12;11;8;4;3;3;2;1;1;1;1	16;11;10;7;4;3;3;2;1;1;1;1	16;11;10;7;4;3;3;2;1;1;1;1	ATP-dependent RNA helicase DDX3X;DEAD box protein 3, X-chromosomal;DEAD box, X isoform;Helicase-like protein 2;cDNA FLJ76819, highly similar to Homo sapiens DEAD (Asp-Glu-Ala-Asp) box polypeptide 3, X-linked (DDX3X), transcript variant 2, mRNA;DEAD (Asp-Glu-Ala-Asp) box polypeptide 3, X-linked;HCG19318, isoform CRA_a;cDNA FLJ60399, highly similar to ATP-dependent RNA helicase DDX3X (EC 3.6.1.-);D…	DBX;DDX3;DDX3X;hCG_19318;RP1-169I5.3-001;DBY;DDX3Y	ATP-dependent RNA helicase DDX3X;cDNA FLJ60675, highly similar to ATP-dependent RNA helicase DDX3X;ATP-dependent RNA helicase DDX3Y	O00571;A8K538;B4E3E8;B5BTY4;Q59GX6;Q5S4N1;B4DLU5;O15523;B4DK29;B4DXX7;B4E010	12	17	16	16	33.1	31.4	31.4	73.243	662	3.46e-203	1.1444	1.1734	18.978	97	193200000	85329000	107870000
1491	8559			IPI00305833	IPI00305833	1	1	1	Smu-1 suppressor of mec-8 and unc-52 protein homolog;WD40 repeat-containing protein SMU1;CDW3/SMU1;Putative uncharacterized protein SMU1;Smu-1 suppressor of mec-8 and unc-52 homolog (C. elegans), isoform CRA_a;cDNA FLJ54259, highly similar to Smu-1 suppressor of mec-8 and unc-52 protein homolog	SMU1;hCG_30278	WD40 repeat-containing protein SMU1	Q2TAY7;A0MNN4;B4E3L0	1	1	1	1	1.9	1.9	1.9	57.543	513	9.43e-07	1.0856	1.1729	12.554	11	26171000	12178000	13993000
1137	4629;5833;5930			IPI00216008;IPI00853547;IPI00289800;IPI00884082;IPI00645745;IPI00642620	IPI00216008;IPI00853547;IPI00289800;IPI00884082;IPI00645745;IPI00642620	3;3;3;3;3;3	3;3;3;3;3;3	3;3;3;3;3;3	Glucose-6-phosphate 1-dehydrogenase;Glucose-6-phosphate dehydrogenase;Glucose-6-phosphate dehydrogenase variant	G6PD	Isoform Long of Glucose-6-phosphate 1-dehydrogenase;Isoform 3 of Glucose-6-phosphate 1-dehydrogenase;Isoform Short of Glucose-6-phosphate 1-dehydrogenase;Glucose-6-phosphate 1-dehydrogenase;37 kDa protein;Glucose-6-phosphate dehydrogenase	P11413-2;P11413;P11413-3;A8K8D9;P11413-1;Q0PHS4;Q2Q9B7;Q2Q9H2;Q2VF42;B4DYA7;Q0PHS1;A2IBT6;A7IZZ3;B6ZHS6;Q0PHS2;Q0PHS3;Q0PHS5;Q0PHS6	6	3	3	3	6.4	6.4	6.4	63.826	561	2.88e-102	0.99027	1.1725	32.62	7	6487200	3362800	3124400
235	2533;3116;3746			IPI00749512;IPI00008438;IPI00478810;IPI00398673;IPI00025842;IPI00816715	IPI00749512;IPI00008438;IPI00478810;IPI00398673	3;3;2;2;1;1	3;3;2;2;1;1	3;3;2;2;1;1	Ribosomal protein S10 variant;40S ribosomal protein S10;Ribosomal protein S10	RPS10;RP11-375E1__A.4-005	Ribosomal protein S10 variant (Fragment);40S ribosomal protein S10;Ribosomal protein S10;17 kDa protein	Q59GE4;P46783;Q5TZB9	6	3	3	3	19	19	19	19.86	174	3.68e-36	1.1325	1.1722	16.462	34	91296000	41899000	49396000
633	2654;6805			IPI00023177;IPI00219364;IPI00219363;IPI00952625	IPI00023177;IPI00219364;IPI00219363;IPI00952625	2;2;2;2	2;2;2;2	2;2;2;2	Chromatin assembly factor 1 subunit A;Chromatin assembly factor I p150 subunit;Putative uncharacterized protein CHAF1A	CAF;CAF1P150;CHAF1A	Isoform 1 of Chromatin assembly factor 1 subunit A;Isoform 3 of Chromatin assembly factor 1 subunit A;Isoform 2 of Chromatin assembly factor 1 subunit A;Putative uncharacterized protein CHAF1A	Q13111-1;Q13111;Q13111-3;Q13111-2;C9JLF8	4	2	2	2	1.8	1.8	1.8	106.92	956	0.056466	1.1026	1.1719	16.295	5	1402800	649880	752930
1732	6065;6390;8521			IPI00465233;IPI00745266;IPI00910633;IPI00879876;IPI00878298;IPI00910422;IPI00877935;IPI00878425;IPI00877598	IPI00465233;IPI00745266;IPI00910633;IPI00879876;IPI00878298	3;3;3;2;2;1;1;1;1	3;3;3;2;2;1;1;1;1	3;3;3;2;2;1;1;1;1	Eukaryotic translation initiation factor 3, subunit E interacting protein;cDNA FLJ31567 fis, clone NT2RI2001540, highly similar to Eukaryotic translation initiation factor 3 subunit 6-interacting protein;Eukaryotic translation initiation factor 3 subunit 6-interacting protein;Eukaryotic translation initiation factor 3 subunit E-interacting protein;Eukaryotic translation initiation factor 3 subuni…	AL022311.1-001;EIF3EIP;EIF3L;EIF3S6IP;HSPC021;HSPC025;MSTP005;AL022311.1-002;hCG_41840;AL022311.1-011	Eukaryotic translation initiation factor 3, subunit E interacting protein;Eukaryotic translation initiation factor 3 subunit L;cDNA FLJ59381, highly similar to Eukaryotic translation initiation factor 3 subunit 6-interacting protein;Eukaryotic translation	B0QY89;B3KPB9;Q9Y262;B4DQF6;B4DYB2;B0QY90;B3KNG0;Q7Z5X3;Q8N7H0;B0QY85	9	3	3	3	3.8	3.8	3.8	70.901	607	0.0037458	1.0504	1.1718	13.246	10	10347000	4674500	5672800
977	223;1091;5171			IPI00105598;IPI00790498	IPI00105598;IPI00790498	3;2	3;2	3;2	26S proteasome non-ATPase regulatory subunit 11;26S proteasome regulatory subunit p44.5;26S proteasome regulatory subunit RPN6;26S proteasome regulatory subunit S9;cDNA FLJ58882, highly similar to 26S proteasome non-ATPase regulatory subunit 11;Proteasome 26S non-ATPase subunit 11 variant	PSMD11	Proteasome 26S non-ATPase subunit 11 variant (Fragment);Putative uncharacterized protein PSMD11	O00231;B4DTS5;Q53FT5;C9JWS8	2	3	3	3	9.5	9.5	9.5	47.534	423	2.68e-08	1.2803	1.1713	22.667	6	3859600	1680900	2178700
522	866;1390;5431;7043;7120;7502;8481			IPI00018873;IPI00472879;IPI00337370;IPI00922378;IPI00853098;IPI00853507;IPI00853047	IPI00018873;IPI00472879;IPI00337370	7;6;4;3;3;3;3	7;6;4;3;3;3;3	7;6;4;3;3;3;3	Nicotinamide phosphoribosyltransferase;Pre-B-cell colony-enhancing factor 1;Visfatin;Novel protein similar to Pre-B cell enhancing factor (PBEF);Putative uncharacterized protein DKFZp666B131	NAMPT;PBEF;PBEF1;RP11-92J19.4;RP11-92J19.4-001;DKFZp666B131	Nicotinamide phosphoribosyltransferase;Novel protein similar to Pre-B cell enhancing factor;42 kDa protein	P43490;Q5SYT8;Q658Z1	7	7	7	7	21.8	21.8	21.8	55.52	491	6.95e-42	1.1197	1.1702	27.324	22	124800000	55917000	68880000
1681	418;2612;7501			IPI00420108;IPI00033034;IPI00384122;IPI00384016;IPI00954003	IPI00420108;IPI00033034;IPI00384122;IPI00384016	3;2;2;2;1	3;2;2;2;1	3;2;2;2;1	2-oxoglutarate dehydrogenase complex component E2;Dihydrolipoamide succinyltransferase component of 2-oxoglutarate dehydrogenase complex;Dihydrolipoyllysine-residue succinyltransferase component of 2-oxoglutarate dehydrogenase complex, mitochondrial;E2K;cDNA, FLJ79362, moderately similar to Dihydrolipoyllysine-residue succinyltransferase component of 2- oxoglutarate dehydrogenase complex, mitocho…	DLST;DLTS;DLSTP;E2k;hCG_22359	Dihydrolipoyllysine-residue succinyltransferase component of 2-oxoglutarate dehydrogenase complex, mitochondrial;Alpha-ketoglutarate dehydrogenase complex dihydrolipoyl succinyltransferase;cDNA FLJ55034, highly similar to Dihydrolipoyllysine-residue succin	P36957;B7ZAZ8;Q6IBS5;Q16187;B7Z5W8;Q86TQ8;Q86TW7;Q6LEQ7;Q86SW4	5	3	3	3	7.7	7.7	7.7	48.729	453	6.01e-44	1.2262	1.17	13.639	11	6966300	2702400	4264000
1906	295;5130;6368;7980;8375;8443;8484	594;595;597;598	130;133;154;157	IPI00794605	IPI00794605	7	1	1			18 kDa protein		1	7	1	1	60.2	6.2	6.2	17.607	161	3.53e-41	1.0213	1.17	9.4342	6	15489000	7284400	8204300
437	344;6997;8485	264	191	IPI00910593;IPI00015262;IPI00910272;IPI00398735	IPI00910593;IPI00015262;IPI00910272;IPI00398735	3;3;2;2	3;3;2;2	3;3;2;2	cDNA FLJ52765, highly similar to Calponin-2;Calponin H2, smooth muscle;Calponin-2;Neutral calponin;cDNA FLJ52469, highly similar to Calponin-2;Calponin 2 isoform a variant;CNN2 protein;Calponin 2;cDNA FLJ52495, highly similar to Calponin-2;cDNA FLJ52701, highly similar to Calponin-2;Calponin 2, isoform CRA_a;cDNA FLJ44427 fis, clone UTERU2007724, highly similar to Homo sapiens calponin 2 (CNN2), …	CNN2;hCG_21577	cDNA FLJ52765, highly similar to Calponin-2;Calponin-2;cDNA FLJ52701, highly similar to Calponin-2;calponin 2 isoform b	B4DUT8;Q99439;A5D8U8;B4DDF4;Q53GK7;Q6FHC3;Q6FHE4;B4DHU5;B4DN57;A6NFI4	4	3	3	3	12.7	12.7	12.7	35.943	330	3.83e-39	1.184	1.1695	50.282	8	3041200	1276100	1765200
55	634;4760			IPI00220152;IPI00002203;IPI00068254;IPI00786906;IPI00909058	IPI00220152;IPI00002203;IPI00068254;IPI00786906;IPI00909058	2;2;2;2;2	2;2;2;2;2	2;2;2;2;2	BRCA2 and CDKN1A-interacting protein;P21- and CDK-associated protein 1;Protein TOK-1;cDNA FLJ31129 fis, clone IMR322000918, highly similar to Homo sapiens BRCA2 and CDKN1A interacting protein (BCCIP), transcript variant C, mRNA;cDNA FLJ60898, highly similar to Homo sapiens BRCA2 and CDKN1A interacting protein (BCCIP), transcript variant C, mRNA;cDNA FLJ54246, highly similar to Homo sapiens BRCA2 …	BCCIP;TOK1	Isoform 2 of BRCA2 and CDKN1A-interacting protein;Isoform 1 of BRCA2 and CDKN1A-interacting protein;BRCA2 and CDKN1A-interacting protein isoform C;Isoform 3 of BRCA2 and CDKN1A-interacting protein;cDNA FLJ54246, highly similar to Homo sapiens BRCA2 and CDK	Q9P287-2;Q9P287;Q9P287-1;B3KP45;B4DUS0;Q9P287-3;B4E318	5	2	2	2	9.6	9.6	9.6	36.214	322	5.38e-07	1.2315	1.1691	22.991	9	3796100	1735800	2060300
889	5483;6427;6718;7731			IPI00033036;IPI00300763;IPI00789396;IPI00797344	IPI00033036;IPI00300763;IPI00789396	4;2;2;1	4;2;2;1	4;2;2;1	Initiation factor 2-associated 67 kDa glycoprotein;Methionine aminopeptidase 2;p67eIF2;Peptidase M 2;Methionine aminopeptidase	METAP2;MNPEP;P67EIF2	Methionine aminopeptidase 2;Methionine aminopeptidase;Methionine aminopeptidase	P50579;B3KWL6;B4DUX5;Q8NB11;Q96B43	4	4	4	4	14.9	14.9	14.9	52.891	478	3.04e-88	1.0162	1.1689	21.526	16	35059000	15491000	19567000
1117	1454			IPI00185146	IPI00185146	1	1	1	Importin-9;Ran-binding protein 9	HSPC273;IMP9;IPO9;KIAA1192;RANBP9	Importin-9	Q96P70	1	1	1	1	1.7	1.7	1.7	115.96	1041	0.0048471	1.2414	1.1687		1	181670	76929	104740
578	1063;1240;1326;1622;2037;2477;2478;3218;3848;3849;4207;5207;5640;5642;7103;7144;8412;8583;8584	251;324;325;326	1;22;26;218	IPI00021263;IPI00789337;IPI00793388;IPI00790689	IPI00021263	19;8;6;6	19;8;6;6	16;7;4;4	14-3-3 protein zeta/delta;Protein kinase C inhibitor protein 1;Tyrosine 3-monooxygenase/tryptophan 5-monooxygenase activation protein zeta polypeptide	YWHAZ	14-3-3 protein zeta/delta	P63104;D0PNI1	4	19	19	16	74.3	74.3	64.5	27.745	245	0	1.1362	1.1686	33.5	167	1436700000	670580000	766120000
761	778;779;1544;2539;2540;3296;3799;3800;4989;4990;6007;6270			IPI00027350;IPI00909207;IPI00794777;IPI00375401	IPI00027350;IPI00909207;IPI00794777	12;12;8;3	11;11;8;3	11;11;8;3	Natural killer cell-enhancing factor B;Peroxiredoxin-2;PRP;Thiol-specific antioxidant protein;Thioredoxin peroxidase 1;Thioredoxin-dependent peroxide reductase 1;cDNA FLJ60461, highly similar to Peroxiredoxin-2 (EC 1.11.1.15);Peroxiredoxin 2, isoform CRA_a;Putative uncharacterized protein PRDX2	NKEFB;PRDX2;TDPX1;hCG_172488	Peroxiredoxin-2;cDNA FLJ60461, highly similar to Peroxiredoxin-2;Putative uncharacterized protein PRDX2	P32119;B4DF70;A6NIW5	4	12	11	11	40.9	35.4	35.4	21.892	198	2.08e-266	1.1067	1.1684	14.364	130	747790000	346910000	400880000
213	288;833;845;902;1373;1896;3328;4305;4583;5039;5610;6017;6018;6281;6679;7346;7950;8617	116;117;118	302;313;413	IPI00007750;IPI00794663;IPI00335314;IPI00794009;IPI00916823;IPI00797717;IPI00917863	IPI00007750;IPI00794663	18;18;8;5;5;5;4	3;3;2;2;2;2;2	3;3;2;2;2;2;2	Alpha-tubulin 1;Testis-specific alpha-tubulin;Tubulin alpha-1 chain;Tubulin alpha-4A chain;Tubulin H2-alpha;cDNA FLJ58687, highly similar to Tubulin alpha-4 chain;Putative uncharacterized protein TUBA4A;Tubulin, alpha 1 (Testis specific), isoform CRA_a	TUBA1;TUBA4A;hCG_2013418	Tubulin alpha-4A chain;Tubulin, alpha 1 (Testis specific), isoform CRA_a	P68366;A8MUB1	7	18	3	3	56.2	10	10	49.924	448	0	1.124	1.1681	8.9037	8	34574000	16272000	18303000
349	1286;2267;2603;2604;5542;7246;8172	212	115	IPI00375531;IPI00012048;IPI00790982;IPI00791971;IPI00794728	IPI00375531;IPI00012048;IPI00790982	7;7;4;3;3	1;1;0;1;0	1;1;0;1;0	Granzyme A-activated DNase;Metastasis inhibition factor nm23;nm23-H1;Nucleoside diphosphate kinase A;Tumor metastatic process-associated protein	NDPKA;NM23;NME1	Isoform 2 of Nucleoside diphosphate kinase A;Isoform 1 of Nucleoside diphosphate kinase A;9 kDa protein	P15531-2;P15531;P15531-1	5	7	1	1	40.1	7.9	7.9	19.653	177	3.47e-60	1.0048	1.1681	10.286	2	7664200	3553300	4110800
1967	5524;8084			IPI00925804;IPI00953925	IPI00925804;IPI00953925	2;2	2;2	2;2	Non-functional aryl hydrocarbon receptor interacting protein;AH receptor-interacting protein;Aryl-hydrocarbon receptor-interacting protein;HBV X-associated protein 2;Immunophilin homolog ARA9;Aryl-hydrocarbon receptor interacting protein;Mutant aryl hydrocarbon receptor-interacting protein;Aryl hydrocarbon receptor interacting protein;Truncated AIP;Truncated aryl hydrocarbon receptor interacting …	AIP;XAP2	Non-functional aryl hydrocarbon receptor interacting protein (Fragment);Aryl hydrocarbon receptor interacting protein	A5JGZ4;O00170;A3RDR6;A3RDR8;A7KS93;A7KS94;A7YDK1;A7YDK2;A7YDK6;A7YDK7;A8BQF1;B3TMT2;B7SBB1;C0JXB8;C0JXB9;C8CHN4;C8CK04;C8CK05;D0EKE4;D0EKE5;D0EKE6;D0EKE7	2	2	2	2	7.3	7.3	7.3	40.763	368	0	1.2126	1.1668	21.421	8	30494000	14390000	16105000
1247	4280;7213			IPI00926444;IPI00329590;IPI00876873;IPI00219793;IPI00853335;IPI00917894;IPI00641364	IPI00926444;IPI00329590;IPI00876873;IPI00219793;IPI00853335;IPI00917894;IPI00641364	2;2;2;2;2;2;1	2;2;2;2;2;2;1	2;2;2;2;2;2;1	Putative uncharacterized protein PPAN;Brix domain-containing protein 3;Peter Pan homolog;Suppressor of SWI4 1 homolog;HCG2033702, isoform CRA_a	PPAN;BXDC3;SSF1;hCG_2033702	Putative uncharacterized protein PPAN;Isoform 1 of Suppressor of SWI4 1 homolog;Putative uncharacterized protein PPAN;Isoform 2 of Suppressor of SWI4 1 homolog;Putative uncharacterized protein PPAN;Putative uncharacterized protein PPAN;PPAN-P2RY11 protein	C9J3F9;Q9NQ55-1;Q9NQ55;C9J3W3;C9JW41;Q9NQ55-2;A8MV53;C9JDT1	7	2	2	2	3.8	3.8	3.8	58.199	520	0.010793	1.0763	1.1655		1	11964	4147.8	7815.8
1756	4563;6361			IPI00844406;IPI00478834;IPI00908538	IPI00844406;IPI00478834;IPI00908538	2;2;2	2;2;2	2;2;2	Arginine and glutamate-rich protein 1;cDNA FLJ53121;cDNA FLJ54293	ARGLU1	Isoform 2 of Arginine and glutamate-rich protein 1;Isoform 1 of Arginine and glutamate-rich protein 1;cDNA FLJ54293	Q9NWB6-2;Q9NWB6;B4E0Y3;Q9NWB6-1;B4E3J6	3	2	2	2	5.9	5.9	5.9	32.885	273	0.038199	1.1339	1.1655	8.2517	7	2070400	984890	1085600
1767	2861;6536			IPI00514212;IPI00902783	IPI00514212;IPI00902783	2;2	2;2	1;1	Mob1 homolog 1A;Mob1B;Mps one binder kinase activator-like 1A;Protein Mob4A;Putative uncharacterized protein MOB4A;cDNA FLJ36226 fis, clone THYMU2001018, highly similar to Mps one binder kinase activator-like 1A;MOB1, Mps One Binder kinase activator-like 1A (Yeast), isoform CRA_a	MOB4A;MOBKL1A;hCG_1641487	Mps one binder kinase activator-like 1A;MOB1, Mps One Binder kinase activator-like 1A (Yeast), isoform CRA_a	Q7L9L4;Q4W5E0;B3KSH6	2	2	2	1	8.8	8.8	3.2	25.091	216	1.47e-21	1.2112	1.1653	12.442	9	3119200	1389400	1729800
1538	3676;3991;7329			IPI00939523;IPI00329791	IPI00939523;IPI00329791	3;3	3;3	3;3	DEAD box protein 46;Probable ATP-dependent RNA helicase DDX46;PRP5 homolog;cDNA FLJ78679, highly similar to Homo sapiens DEAD (Asp-Glu-Ala-Asp) box polypeptide 46 (DDX46), mRNA;DDX46 protein	DDX46;KIAA0801	117 kDa protein;Probable ATP-dependent RNA helicase DDX46	Q7L014;A8K6X3;Q0VGL8	2	3	3	3	2.7	2.7	2.7	117.46	1032	0.00091123	1.0665	1.1652	21.325	6	1208300	561750	646560
122	822;2512;5992;6787;6956;7695			IPI00004968	IPI00004968	6	6	6	Nuclear matrix protein 200;Pre-mRNA-processing factor 19;PRP19/PSO4 homolog;Senescence evasion factor	NMP200;PRP19;PRPF19;SNEV	Pre-mRNA-processing factor 19	Q9UMS4	1	6	6	6	14.9	14.9	14.9	55.18	504	2.21e-09	1.0673	1.1651	17.314	17	27310000	12896000	14413000
1106	4043;4127;5447;5593;6055;7672;8622;8623			IPI00914529;IPI00910727;IPI00182533;IPI00816097;IPI00914543;IPI00879950	IPI00914529;IPI00910727;IPI00182533;IPI00816097;IPI00914543	8;8;8;7;7;1	8;8;8;7;7;1	8;8;8;7;7;1	cDNA FLJ57954, highly similar to 60S ribosomal protein L28;60S ribosomal protein L28;Ribosomal protein L28;Ribosomal protein L28 variant;Putative uncharacterized protein RPL28;Ribosomal protein L28, isoform CRA_c	RPL28;hCG_38234	ribosomal protein L28 isoform 3;ribosomal protein L28 isoform 1;60S ribosomal protein L28;ribosomal protein L28 isoform 4;ribosomal protein L28 isoform 5	B4DEP9;P46779;O60251;Q59F34;C9JB50	6	8	8	8	28.4	28.4	28.4	19.148	169	1.57e-47	1.148	1.165	30.504	41	139280000	62311000	76966000
1149	881;1326;2277;4208;5640;5642;5831;5832	251;558;559	23;27;223	IPI00216319;IPI00794254;IPI00827595;IPI00879350	IPI00216319;IPI00794254	8;5;2;2	5;2;2;2	5;2;2;2	14-3-3 protein eta;Protein AS1;cDNA, FLJ93036, highly similar to Homo sapiens tyrosine 3-monooxygenase/tryptophan 5-monooxygenaseactivation protein, eta polypeptide (YWHAH), mRNA;Tyrosine 3-monooxygenase/tryptophan 5-monooxygenase activation protein, eta polypeptide;Homo sapiens clone CDABP0046 mRNA sequence	YWHA1;YWHAH;LL22NC03-44A4.1-004	14-3-3 protein eta;Homo sapiens clone CDABP0046 mRNA sequence	Q04917;B2R6N6;A2IDB2;Q9H4N8	4	8	5	5	33.3	23.6	23.6	28.218	246	1.35e-108	1.0475	1.1649	31.381	24	57172000	26978000	30194000
823	1830;2015;3120;3680;3754;3928;4126;4144;5481;6171;7091;7092;7629;8527			IPI00871827;IPI00472171;IPI00030179;IPI00872387;IPI00794746;IPI00941488;IPI00940164;IPI00878826;IPI00790291;IPI00793342	IPI00871827;IPI00472171;IPI00030179;IPI00872387;IPI00794746	14;14;14;13;11;6;5;4;2;2	14;14;14;13;11;6;5;4;2;2	5;5;5;5;2;3;2;1;1;1	60S ribosomal protein L7;Putative uncharacterized protein RPL7	RPL7	Putative uncharacterized protein RPL7 (Fragment);30 kDa protein;60S ribosomal protein L7;Putative uncharacterized protein RPL7P32 (Fragment);Putative uncharacterized protein RPL7	A8MVV7;P18124;A8MY04;A8MUD9	10	14	14	5	45.6	45.6	14.7	32.275	272	0	1.0953	1.1643	21.744	156	2621300000	1199200000	1422100000
1714	173;412;1638;1926;3040;3041;6697;6827;7395;8497;8498;8499;8555			IPI00455599	IPI00455599	13	2	2	Heat shock protein 90-beta b;Putative heat shock protein HSP 90-beta 2;Putative uncharacterized protein ENSP00000371882	HSP90AB2P;HSP90BB	Similar to Heat shock protein HSP 90-beta	Q58FF8;B5MDL9	1	13	2	2	21.1	4	4	49.122	422	0	1.0389	1.1639	13.872	31	132970000	55343000	77624000
168	4298;4688			IPI00006192;IPI00922363;IPI00922436;IPI00925820;IPI00927077;IPI00922004;IPI00926072;IPI00922192;IPI00926409	IPI00006192;IPI00922363;IPI00922436;IPI00925820;IPI00927077;IPI00922004;IPI00926072;IPI00922192;IPI00926409	2;1;1;1;1;1;1;1;1	2;1;1;1;1;1;1;1;1	2;1;1;1;1;1;1;1;1	Leucine zipper-bearing kinase;Mitogen-activated protein kinase kinase kinase 13;Mixed lineage kinase;Putative uncharacterized protein MAP3K13	LZK;MAP3K13	Isoform 1 of Mitogen-activated protein kinase kinase kinase 13;Isoform 3 of Mitogen-activated protein kinase kinase kinase 13;Isoform 4 of Mitogen-activated protein kinase kinase kinase 13;Putative uncharacterized protein MAP3K13;Putative uncharacterized p	O43283-1;O43283;O43283-4;O43283-5;C9JJJ3;C9JVF9;O43283-3;C9J4W2;O43283-6;C9JP65	9	2	2	2	1.6	1.6	1.6	108.29	966	0.094707	1.1534	1.1627	4.8434	2	1284100	535110	749020
724	4907			IPI00909718;IPI00026241	IPI00909718;IPI00026241	1;1	1;1	1;1	cDNA FLJ59809, highly similar to Bone marrow stromal antigen 2;Bone marrow stromal antigen 2;HM1.24 antigen;Tetherin	BST2	cDNA FLJ59809, highly similar to Bone marrow stromal antigen 2;Bone marrow stromal antigen 2	B4E0Z6;Q10589	2	1	1	1	4.6	4.6	4.6	23.537	216	0.0068153	1.102	1.1623	11.752	7	698820	236670	462150
1386	7279			IPI00295889	IPI00295889	1	1	1	Signal recognition particle 19 kDa protein	SRP19	Signal recognition particle 19 kDa protein	P09132	1	1	1	1	10.4	10.4	10.4	16.156	144	6.76e-77	1.2271	1.1621	26.144	7	1964800	836520	1128300
11	5399;5400			IPI00000001;IPI00643664;IPI00218609;IPI00641873;IPI00645009	IPI00000001;IPI00643664;IPI00218609;IPI00641873;IPI00645009	2;2;2;2;2	2;2;2;2;2	2;2;2;2;2	Double-stranded RNA-binding protein Staufen homolog 1;cDNA FLJ75871, highly similar to Homo sapiens staufen, RNA binding protein (STAU), transcript variant T3, mRNA;Staufen isoform b variant;Staufen protein T4 variant;Staufen protein T5 variant;Staufen, RNA binding protein, homolog 1 (Drosophila);cDNA FLJ34086 fis, clone FCBBF3005320, highly similar to Double-stranded RNA-binding protein Staufen …	STAU;STAU1;RP3-470L14.2-006;RP3-470L14.2-007;RP3-470L14.2-005	Isoform Long of Double-stranded RNA-binding protein Staufen homolog 1;staufen isoform c;Isoform Short of Double-stranded RNA-binding protein Staufen homolog 1;Staufen, RNA binding protein, homolog 1;Staufen, RNA binding protein, homolog 1	O95793-1;O95793;A8K622;Q59F99;Q5JW29;O95793-2;B3KRE0;B4DPJ9;Q5JW30;Q5JW28;Q6PJX3	5	2	2	2	2.1	2.1	2.1	63.182	577	0.00055152	1.0047	1.162	9.765	2	1195700	540730	654990
1468	4238			IPI00303343	IPI00303343	1	1	1	Serine arginine-rich pre-mRNA splicing factor SR-A1;Splicing factor, arginine/serine-rich 19;SR-related-CTD-associated factor	SCAF1;SFRS19;SRA1	Splicing factor, arginine/serine-rich 19	Q9H7N4	1	1	1	1	0.8	0.8	0.8	139.26	1312	0.00010723	1.0198	1.1617		1	981590	97608	883990
44	8260			IPI00001589	IPI00001589	1	1	1	Mitochondrial import inner membrane translocase subunit Tim13	TIM13B;TIMM13;TIMM13A;TIMM13B	Mitochondrial import inner membrane translocase subunit Tim13	Q9Y5L4	1	1	1	1	14.7	14.7	14.7	10.5	95	2.07e-32	1.1165	1.1616	17.295	5	11788000	5184200	6604200
722	1438;4001;6026;6027;6089;6218;6653;8450			IPI00026215	IPI00026215	8	8	8	DNase IV;Flap endonuclease 1;Flap structure-specific endonuclease 1;Maturation factor 1;cDNA FLJ51365, highly similar to Flap endonuclease 1 (EC 3.1.-.-);cDNA, FLJ93171, Homo sapiens flap structure-specific endonuclease 1 (FEN1), mRNA;FEN1 protein	FEN1;RAD2;hCG_40848	Flap endonuclease 1	P39748;B4DWZ4;Q6FHX6	1	8	8	8	24.2	24.2	24.2	42.592	380	0	1.1265	1.1616	26.11	41	81261000	38664000	42597000
1361	4115;8379			IPI00293464;IPI00909008;IPI00909251;IPI00909177	IPI00293464;IPI00909008;IPI00909251;IPI00909177	2;2;2;2	2;2;2;2	2;2;2;2	Damage-specific DNA-binding protein 1;DDB p127 subunit;DNA damage-binding protein 1;DNA damage-binding protein a;HBV X-associated protein 1;UV-damaged DNA-binding factor;UV-damaged DNA-binding protein 1;Xeroderma pigmentosum group E-complementing protein;XPE-binding factor;cDNA FLJ56068, highly similar to DNA damage-binding protein 1;cDNA FLJ51067, highly similar to DNA damage-binding protein 1;c…	DDB1;XAP1	DNA damage-binding protein 1;cDNA FLJ51067, highly similar to DNA damage-binding protein 1;cDNA FLJ51165, highly similar to DNA damage-binding protein 1;cDNA FLJ52436, highly similar to DNA damage-binding protein 1	Q16531;B7Z2A1;B4DSA8;B4DZP5;B4DG00	4	2	2	2	2.7	2.7	2.7	126.97	1140	2.02e-22	0.94251	1.1615	12.685	11	6000100	2650000	3350100
1483	77			IPI00305212;IPI00856091	IPI00305212;IPI00856091	1;1	1;1	1;1	COMM domain-containing protein 9;cDNA FLJ58381, highly similar to COMM domain-containing protein 9;cDNA FLJ51530, highly similar to COMM domain-containing protein 9;cDNA FLJ31106 fis, clone IMR322000144, highly similar to COMM domain-containing protein 9;cDNA FLJ78335, highly similar to Homo sapiens COMM domain containing 9, mRNA;cDNA, FLJ95283, highly similar to Homo sapiens COMM domain containi…	COMMD9;HSPC166;hCG_26508	COMM domain-containing protein 9;COMM domain containing 9 isoform 2	Q9P000;B4DIH0;B4DQW0;Q53FR9	2	1	1	1	8.1	8.1	8.1	21.819	198	6.37e-57	1.222	1.1613	14.422	4	1549900	747810	802130
1229	273;3706;5043			IPI00219160;IPI00940063	IPI00219160;IPI00940063	3;2	3;2	3;2	60S ribosomal protein L34;Leukemia-associated protein	RPL34	60S ribosomal protein L34;13 kDa protein	P49207;Q5MK14	2	3	3	3	20.5	20.5	20.5	13.293	117	1.08e-08	1.0714	1.1611	37.207	19	20974000	7925900	13049000
982	2098;5069	485;486	78;83	IPI00106642;IPI00257508	IPI00106642;IPI00257508	2;1	2;1	2;1	PWP1-interacting protein 8;Stromal cell-derived factor 2-like protein 1;Dihydropyrimidinase-like 2;Collapsin response mediator protein 2;Dihydropyrimidinase-related protein 2;N2A3;Unc-33-like phosphoprotein 2;Dihydropyrimidinase-like 2 short form;cDNA FLJ53166, highly similar to Dihydropyrimidinase-related protein 2;Dihydropyrimidinase-like 2 variant;cDNA FLJ35058 fis, clone OCBBF2018707, highly …	SDF2L1;UNQ1941/PRO4424;CRMP2;DPYSL2;ULIP2	Dihydropyrimidinase-like 2;Dihydropyrimidinase-related protein 2	Q9HCN8;A2RUD3;Q86U75;Q16555;A8K5H2;A9CQZ2;B4DR31;Q53ET2;Q59GB4;Q8NAN9	2	2	2	2	4.4	4.4	4.4	67.017	619	6.22e-05	1.2198	1.1609		1	1079900	348340	731560
1203	582;3756;3847;7773			IPI00218606;IPI00793332	IPI00218606;IPI00793332	4;2	4;2	4;2	40S ribosomal protein S23;cDNA FLJ77921, highly similar to Homo sapiens ribosomal protein S23 (RPS23), mRNA;cDNA, FLJ92033, Homo sapiens ribosomal protein S23 (RPS23), mRNA;Ribosomal protein S23, isoform CRA_a	RPS23;hCG_38189	40S ribosomal protein S23;16 kDa protein	P62266;A8K517	2	4	4	4	30.1	30.1	30.1	15.807	143	6.27e-21	1.0336	1.1601	21.754	28	30834000	14162000	16672000
1527	2579;3492;3521;7412			IPI00873223;IPI00939504;IPI00329331;IPI00395676;IPI00946647;IPI00946873;IPI00945447;IPI00945562;IPI00945711;IPI00946068;IPI00946012;IPI00944947;IPI00945282	IPI00873223;IPI00939504;IPI00329331;IPI00395676;IPI00946647;IPI00946873;IPI00945447;IPI00945562;IPI00945711;IPI00946068;IPI00946012	4;4;4;4;3;2;2;2;2;2;2;1;1	4;4;4;4;3;2;2;2;2;2;2;1;1	4;4;4;4;3;2;2;2;2;2;2;1;1	cDNA, FLJ95012, highly similar to Homo sapiens UDP-glucose pyrophosphorylase 2 (UGP2), mRNA;cDNA FLJ56155, highly similar to UTP--glucose-1-phosphate uridylyltransferase 2 (EC 2.7.7.9);Putative uncharacterized protein UGP2;UDP-glucose pyrophosphorylase;UTP--glucose-1-phosphate uridylyltransferase	UGP2;UGP1	cDNA FLJ56155, highly similar to UTP--glucose-1-phosphate uridylyltransferase 2;Putative uncharacterized protein UGP2;Isoform 1 of UTP--glucose-1-phosphate uridylyltransferase;Isoform 2 of UTP--glucose-1-phosphate uridylyltransferase;Putative uncharacteriz	B2RAN1;B4DUP2;C9JKD6;Q16851-1;Q16851;Q53QE9;Q16851-2;C9JNZ1;C9JQU9;C9JVG3;C9K0U9;C9JWG0;C9JUW1;C9JTZ5	13	4	4	4	11.2	11.2	11.2	57.791	517	3.99e-89	0.99437	1.16	11.213	8	7368700	3493100	3875500
1938	4490;7808			IPI00878027	IPI00878027	2	1	1			9 kDa protein		1	2	1	1	28.9	13.2	13.2	8.5948	76	0.0041113	1.2786	1.1584	2.6155	2	7311300	2882300	4429000
1610	7313;8114			IPI00396329;IPI00644504;IPI00478298	IPI00396329;IPI00644504;IPI00478298	2;2;1	2;2;1	2;2;1	Brix domain-containing protein 1;Ribosome biogenesis protein RPF2 homolog;Ribosome production factor 2 homolog;cDNA FLJ76924, highly similar to Homo sapiens brix domain containing 1 (BXDC1), mRNA;cDNA FLJ57639, highly similar to Brix domain-containing protein 1;Brix domain containing 1	BXDC1;RPF2;RP11-397G5.1-003;RP11-397G5.1-002	Brix domain-containing protein 1;Brix domain containing 1;Brix domain containing 1	Q9H7B2;A8K800;B4DWS5;Q5VXN0;Q5VXM9	3	2	2	2	6.2	6.2	6.2	35.582	306	0.003631	1.027	1.1583	2.1943	2	473490	232450	241050
1075	7631			IPI00174442;IPI00872161;IPI00894178;IPI00921584	IPI00174442;IPI00872161;IPI00894178;IPI00921584	1;1;1;1	1;1;1;1	1;1;1;1	Protein FAM98A;Putative uncharacterized protein FAM98A;cDNA FLJ52744, highly similar to Protein FAM98A;cDNA FLJ55866, highly similar to Protein FAM98A;cDNA FLJ38868 fis, clone MESAN2013211, highly similar to Protein FAM98A;FAM98A protein	FAM98A	Protein FAM98A;hypothetical protein LOC25940;cDNA FLJ38868 fis, clone MESAN2013211, highly similar to Protein FAM98A;FAM98A protein	Q8NCA5;C9J3G8;B2RNA2;B4DT23;B4DY25;Q9Y3Y6;B3KTW4;Q05CT2	4	1	1	1	2.3	2.3	2.3	55.4	519	1.73e-12	1.1205	1.1581	8.6952	11	12853000	5940500	6912400
1042	5263	498	1	IPI00168954	IPI00168954	1	1	1	Olfactory receptor 2Z1;Olfactory receptor 2Z2;Olfactory receptor OR19-4	OR2Z1;OR2Z2	Olfactory receptor 2Z1	Q8NG97;B9EH50	1	1	1	1	7.6	7.6	7.6	34.444	314	0.020938	1.1013	1.1579	24.276	14	201120000	89866000	111250000
246	3436;3796;3907;4264;4265;5530;8697	149	109	IPI00008529;IPI00412779	IPI00008529	7;1	7;1	6;0	60S acidic ribosomal protein P2;Renal carcinoma antigen NY-REN-44;cDNA, FLJ92222, Homo sapiens ribosomal protein, large P2 (RPLP2), mRNA;Ribosomal protein, large, P2, isoform CRA_a;RPLP2 protein	D11S2243E;RPLP2;RPP2;hCG_1778304	60S acidic ribosomal protein P2	P05387;Q6FG96	2	7	7	6	88.7	88.7	73.9	11.665	115	0	1.228	1.1574	26.949	108	1589700000	708780000	880950000
588	303;843;844;1082;1213;1224;1330;1331;1503;1504;1608;1611;1624;2112;2853;2854;3014;3015;3016;3341;3342;3405;3406;3707;3792;4289;4311;4312;5345;5994;5995;6157;7112;7628;7780	4;5;6;7;8;9;10;11;12;13;335	16;44;47;153;190;227;269;283;305;313;325	IPI00021440;IPI00930226;IPI00790339;IPI00796881	IPI00021440;IPI00930226	35;35;13;13	35;35;13;13	2;2;2;2	Actin, cytoplasmic 2;Actin, cytoplasmic 2, N-terminally processed;Gamma-actin;cDNA FLJ57283, highly similar to Actin, cytoplasmic 2	ACTB;ACTG;ACTG1	Actin, cytoplasmic 2;cDNA FLJ57283, highly similar to Actin, cytoplasmic 2	P63261;B4E3A4	4	35	35	2	76.8	76.8	7.2	41.792	375	0	1.1443	1.1571	23.949	878	21843000000	9946900000	11896000000
814	377;5708			IPI00029731;IPI00793102;IPI00926288;IPI00926495	IPI00029731;IPI00793102;IPI00926288;IPI00926495	2;2;1;1	2;2;1;1	2;2;1;1	60S ribosomal protein L35a;Cell growth-inhibiting gene 33 protein;Putative uncharacterized protein RPL35A	GIG33;RPL35A	60S ribosomal protein L35a;Putative uncharacterized protein RPL35A;Putative uncharacterized protein RPL35A;Putative uncharacterized protein RPL35A	P18077;C9K025;C9JBE2;C9J7F9	4	2	2	2	18.2	18.2	18.2	12.538	110	0.00036927	1.0535	1.1566	11.513	8	9918900	4657500	5261400
1709	7133;7694			IPI00455268	IPI00455268	2	2	2	M1G-methyltransferase;tRNA (guanine-N(1)-)-methyltransferase;tRNA [GM37] methyltransferase;tRNA methyltransferase 5;cDNA FLJ54461, highly similar to Homo sapiens TRM5 tRNA methyltransferase 5 homolog (TRMT5), mRNA;TRM5 tRNA methyltransferase 5 homolog (S. cerevisiae)	KIAA1393;TRMT5;hCG_20994	tRNA (guanine-N(1)-)-methyltransferase	Q32P41;B2RN19	1	2	2	2	4.7	4.7	4.7	58.246	509	0.0093391	1.1307	1.1565	10.283	3	4158000	2036000	2122000
186	478;1316;1720			IPI00604647;IPI00219800;IPI00941980;IPI00006752;IPI00922561;IPI00927016;IPI00219802;IPI00219799;IPI00953210;IPI00639883;IPI00749135;IPI00927735;IPI00952975;IPI00145805;IPI00514275;IPI00166680;IPI00218901;IPI00218905;IPI00479498;IPI00218902;IPI00218498;IPI00218906;IPI00218497;IPI00218904;IPI00218907;IPI00946842;IPI00924942	IPI00604647;IPI00219800;IPI00941980;IPI00006752;IPI00922561;IPI00927016;IPI00219802;IPI00219799;IPI00953210;IPI00639883;IPI00749135;IPI00927735;IPI00952975	3;3;3;3;2;2;2;2;2;2;2;2;2;1;1;1;1;1;1;1;1;1;1;1;1;1;1	3;3;3;3;2;2;2;2;2;2;2;2;2;1;1;1;1;1;1;1;1;1;1;1;1;1;1	3;3;3;3;2;2;2;2;2;2;2;2;2;1;1;1;1;1;1;1;1;1;1;1;1;1;1	HPK/GCK-like kinase HGK;MAPK/ERK kinase kinase kinase 4;Mitogen-activated protein kinase kinase kinase kinase 4;Nck-interacting kinase;Putative uncharacterized protein MAP4K4;cDNA FLJ56564, highly similar to Mitogen-activated protein kinase kinase kinase kinase 4 (EC 2.7.11.1);cDNA FLJ60617, highly similar to Mitogen-activated protein kinase kinase kinase kinase 4 (EC 2.7.11.1);Mitogen-activated …	HGK;KIAA0687;MAP4K4;NIK	mitogen-activated protein kinase kinase kinase kinase 4 isoform 2;Isoform 3 of Mitogen-activated protein kinase kinase kinase kinase 4;Putative uncharacterized protein MAP4K4;Isoform 1 of Mitogen-activated protein kinase kinase kinase kinase 4;cDNA FLJ5656	O95819-3;O95819;Q53TX8;O95819-1;B7Z388;O95819-5;B7Z3V5;C9JEV7;O95819-2;C9JRC3;O95819-4;Q53TW0;Q5MD60;C9J840	27	3	3	3	2.6	2.6	2.6	151	1320	1.06e-100	1.1762	1.1564	16.113	10	10752000	4528200	6223900
891	674;5780;8318	455	105	IPI00033130;IPI00640965;IPI00647006	IPI00033130;IPI00640965;IPI00647006	3;3;3	3;3;3	3;3;3	SUMO-activating enzyme subunit 1;Ubiquitin-like 1-activating enzyme E1A;cDNA FLJ58436, highly similar to Ubiquitin-like 1-activating enzyme E1A;cDNA FLJ11916 fis, clone HEMBB1000217, highly similar to Ubiquitin-like 1-activating enzyme E1A;cDNA FLJ14689 fis, clone NT2RP2005204, highly similar to Ubiquitin-like 1-activating enzyme E1A;SUMO-1 activating enzyme subunit 1, isoform CRA_a	AOS1;SAE1;SUA1;UBLE1A;hCG_20373	SUMO-activating enzyme subunit 1;SUMO1 activating enzyme subunit 1 isoform b;SUMO1 activating enzyme subunit 1 isoform c	Q9UBE0;B4DY66;B3KMQ2;B3KNJ4	3	3	3	3	9.5	9.5	9.5	38.449	346	1.12e-10	1.1338	1.156	14.03	6	1624600	786330	838270
1749	1388;6477			IPI00472164	IPI00472164	2	2	2	Protein WAVE-2;Verprolin homology domain-containing protein 2;Wiskott-Aldrich syndrome protein family member 2;cDNA FLJ59158, highly similar to Wiskott-Aldrich syndrome protein familymember 2;cDNA FLJ55445, highly similar to Wiskott-Aldrich syndrome protein family member 2;WASF2 protein;cDNA FLJ90750 fis, clone PLACE2000118, weakly similar to WISKOTT-ALDRICH SYNDROME PROTEIN HOMOLOG	WASF2;WAVE2	Wiskott-Aldrich syndrome protein family member 2	Q9Y6W5;B4DZN0;B4E3J5;Q05BU7;Q8NBU0	1	2	2	2	4.2	4.2	4.2	54.283	498	3.28e-14	1.1852	1.1554	11.758	8	5001800	2312700	2689100
475	410;951;995;1683;1917;3421;4524;6509;6691;7228	276	549	IPI00646839;IPI00016910;IPI00922360;IPI00910003;IPI00939953;IPI00873286	IPI00646839;IPI00016910;IPI00922360;IPI00910003;IPI00939953;IPI00873286	10;10;9;8;7;7	10;10;9;8;7;7	10;10;9;8;7;7	Putative uncharacterized protein EIF3CL;eIF3 p110;Eukaryotic translation initiation factor 3 subunit 8;Eukaryotic translation initiation factor 3 subunit C;Cell migration-inducing protein 17;cDNA FLJ30804 fis, clone FEBRA2001267, highly similar to Eukaryotic translation initiation factor 3 subunit 8;cDNA FLJ55450, highly similar to Eukaryotic translation initiation factor 3 subunit 8;cDNA FLJ5440…	EIF3CL;EIF3C;EIF3S8	Putative uncharacterized protein EIF3CL;Eukaryotic translation initiation factor 3 subunit C;cDNA FLJ54488, highly similar to Eukaryotic translation initiation factor 3 subunit 8;Putative uncharacterized protein EIF3CL;Putative uncharacterized protein EIF3	B5ME19;Q99613;A1KYQ7;B3KNZ4;B4DVQ5;B4E1D5;B4E2Z6;Q3B7B9;B4DDN4;B4DVU3;C9J1F3;C9JJ55;B4DRU0	6	10	10	10	13	13	13	105.47	914	0	1.0646	1.1548	13.295	50	123120000	57693000	65430000
1406	5964;8324			IPI00298423;IPI00913991	IPI00298423;IPI00913991	2;2	2;2	2;2	Dihydrolipoamide dehydrogenase-binding protein of pyruvate dehydrogenase complex;E3-binding protein;Lipoyl-containing pyruvate dehydrogenase complex component X;proX;Pyruvate dehydrogenase protein X component, mitochondrial;cDNA, FLJ92818, highly similar to Homo sapiens pyruvate dehydrogenase complex, component X (PDHX), mRNA	PDHX;PDX1	Pyruvate dehydrogenase protein X component, mitochondrial;pyruvate dehydrogenase complex, component X isoform 2	O00330;B2R673	2	2	2	2	4.4	4.4	4.4	54.122	501	0.12192	1.0398	1.1545	23.772	2	1238900	559400	679490
1176	4036;6310;7036			IPI00376756;IPI00217477;IPI00640781;IPI00643317;IPI00411540;IPI00888596;IPI00787656;IPI00374293;IPI00941696;IPI00936241;IPI00006437;IPI00744556	IPI00376756;IPI00217477;IPI00640781;IPI00643317;IPI00411540;IPI00888596	3;3;3;3;3;2;1;1;1;1;1;1	3;3;3;3;3;2;1;1;1;1;1;1	3;3;3;3;3;2;1;1;1;1;1;1	High mobility group protein 2a;High mobility group protein 4;High mobility group protein B3;Non-histone chromosomal protein	HMG2A;HMG4;HMGB3	similar to high mobility group box 3;High mobility group protein B3;22 kDa protein;21 kDa protein;Non-histone chromosomal protein;similar to high mobility group box 3	O15347;Q16466	12	3	3	3	20.7	20.7	20.7	23.744	208	2.63e-33	1.1108	1.1543	18.74	7	4556800	2113800	2443000
1402	55;742;743;962;1431;1452;1568;2244;2245;2908;3471;3981;4273;4476;4477;4627;5096;5318;5540;6785;7520;7742;8253	681;682;683;684	62;436;445;480	IPI00297779;IPI00791487	IPI00297779	23;5	23;5	23;5	CCT-beta;T-complex protein 1 subunit beta;cDNA FLJ75037, highly similar to Homo sapiens chaperonin containing TCP1, subunit 2 (beta) (CCT2),mRNA;cDNA FLJ50480, highly similar to T-complex protein 1 subunit beta;cDNA FLJ50585, highly similar to T-complex protein 1 subunit beta;cDNA FLJ52359, highly similar to T-complex protein 1 subunit beta;cDNA, FLJ79296, highly similar to T-complex protein 1 su…	99D8.1;CCT2;CCTB;hCG_24460	T-complex protein 1 subunit beta	P78371;A8K402;B5BTY7;B7Z243;B7Z4R3;B7Z7K4;B7ZAT2;Q9H369	2	23	23	23	52	52	52	57.488	535	0	1.0583	1.154	17.687	161	595710000	271530000	324180000
1798	1685;2993;3666;7168			IPI00925052;IPI00925334;IPI00554811;IPI00926054;IPI00790262;IPI00386354;IPI00926232;IPI00924833;IPI00607772;IPI00925522	IPI00925052;IPI00925334;IPI00554811;IPI00926054;IPI00790262;IPI00386354;IPI00926232;IPI00924833	4;4;4;4;3;3;3;2;1;1	4;4;4;4;3;3;3;2;1;1	4;4;4;4;3;3;3;2;1;1	Putative uncharacterized protein ARPC4;Actin-related protein 2/3 complex subunit 4;Arp2/3 complex 20 kDa subunit;cDNA FLJ14048 fis, clone HEMBA1006650, weakly similar to ARP2/3 COMPLEX 20 KD SUBUNIT	ARPC4;ARC20	Putative uncharacterized protein ARPC4;Putative uncharacterized protein ARPC4;Actin-related protein 2/3 complex subunit 4;Putative uncharacterized protein ARPC4;Similar to Actin-related protein 2/3 complex subunit 4;cDNA FLJ14048 fis, clone HEMBA1006650, w	C9JWM7;C9J0N8;P59998;C9JUB3;Q9H7Z5;C9JE29;C9JNN3	10	4	4	4	21.4	21.4	21.4	21.588	187	3.67e-06	1.1591	1.1537	30.581	7	3557300	1534500	2022800
417	101;884;1821;4124;4922;6528;6759;6760			IPI00014197;IPI00798278;IPI00795684;IPI00479935;IPI00793920;IPI00795163	IPI00014197;IPI00798278	8;6;3;1;1;1	8;6;3;1;1;1	8;6;3;1;1;1	Protein CDV3 homolog	CDV3;H41	Isoform 1 of Protein CDV3 homolog;Isoform 2 of Protein CDV3 homolog	Q9UKY7-1;Q9UKY7;Q9UKY7-2	6	8	8	8	48.1	48.1	48.1	27.335	258	1.39e-82	1.1119	1.1532	20.243	59	279390000	128510000	150880000
1166	62;63;136;1170;1171;1272;1837;1843;3144;3145;3393;3655;3739;6172;7388;8366	574	270	IPI00217223	IPI00217223	16	16	3	AIR carboxylase;Multifunctional protein ADE2;Phosphoribosylaminoimidazole carboxylase;Phosphoribosylaminoimidazole-succinocarboxamide synthase;SAICAR synthetase	ADE2;AIRC;PAICS;PAIS	Multifunctional protein ADE2	P22234;B4DGX3	1	16	16	3	26.6	26.6	5.8	49.679	451	0	1.1495	1.153	19.265	75	175340000	78972000	96369000
97	2922;7591			IPI00003921;IPI00218697;IPI00218700;IPI00791144;IPI00218698;IPI00218699;IPI00218701;IPI00877070;IPI00739613;IPI00553103	IPI00003921;IPI00218697;IPI00218700;IPI00791144;IPI00218698;IPI00218699;IPI00218701;IPI00877070;IPI00739613;IPI00553103	2;2;2;2;2;2;2;2;1;1	2;2;2;2;2;2;2;2;1;1	2;2;2;2;2;2;2;2;1;1	4.1R;Band 4.1;EPB4.1;Protein 4.1;EPB41 protein;Protein 4.1 variant;cDNA FLJ50624;cDNA FLJ50645;Putative uncharacterized protein EPB41	E41P;EPB41	Isoform 1 of Protein 4.1;Isoform 2 of Protein 4.1;Isoform 5 of Protein 4.1;EPB41 protein;Isoform 3 of Protein 4.1;Isoform 4 of Protein 4.1;Isoform 6 of Protein 4.1;Putative uncharacterized protein EPB41 (Fragment);cDNA FLJ50645;erythrocyte membrane protein	P11171-1;P11171;P11171-2;Q1WWM3;Q59F12;P11171-5;Q4VB87;P11171-3;B7Z5L2;Q4VB86;P11171-4;P11171-6;A8MU61;B7Z627;Q29RX4;P11171-7;C9JTS2	10	2	2	2	2.8	2.8	2.8	97.016	864	4.11e-55	1.0809	1.1519		1	242880	114640	128240
1700	888;2781;2817			IPI00448095;IPI00797249;IPI00797917;IPI00790455	IPI00448095;IPI00797249;IPI00797917	3;3;3;1	3;3;3;1	3;3;3;1	Carbonyl reductase II;Dicarbonyl/L-xylulose reductase;Kidney dicarbonyl reductase;L-xylulose reductase;Sperm surface protein P34H	DCXR	L-xylulose reductase;26 kDa protein;26 kDa protein	Q7Z4W1	4	3	3	3	16.4	16.4	16.4	25.913	244	2.62e-18	1.0863	1.1518	12.424	14	5098400	2339600	2758800
548	479;814;6452			IPI00019994;IPI00737270	IPI00019994;IPI00737270	3;3	3;3	3;3	Gamma-taxilin;Lipopolysaccharide-specific response protein 5;CXORF15	CXorf15;LSR5;TXLNG	Gamma-taxilin;CXORF15	Q9NUQ3;Q2KQ75	2	3	3	3	7.4	7.4	7.4	60.585	528	8.49e-08	0.97249	1.1516	44.902	7	3832900	1852300	1980600
644	502;1071;3200;5551;5704;6731;6861	356;357;358	895;921;925	IPI00797126;IPI00023748;IPI00797259;IPI00909970;IPI00012479	IPI00797126;IPI00023748;IPI00797259;IPI00909970	7;7;5;5;2	7;7;5;5;2	7;7;5;5;2	Alpha-NAC;Nascent polypeptide-associated complex subunit alpha;cDNA FLJ33331 fis, clone BRACE2000489, highly similar to Nascent polypeptide-associated complex subunit alpha;cDNA, FLJ92170, Homo sapiens nascent-polypeptide-associated complex alpha polypeptide (NACA), mRNA;HCG2016482, isoform CRA_b;Putative uncharacterized protein NACA;cDNA FLJ53704, moderately similar to Nascent polypeptide-associ…	HSD48;NACA;hCG_2016482	nascent polypeptide-associated complex alpha subunit isoform a;Nascent polypeptide-associated complex subunit alpha;24 kDa protein;cDNA FLJ53704, moderately similar to Nascent polypeptide-associated complex subunit alpha	Q13765;B2R4P8;B4DDI8	5	7	7	7	8.1	8.1	8.1	94.68	925	0	1.1246	1.1515	17.74	82	290640000	135830000	154810000
36	15;407;491;1254;1848;3456;3735;3958;4325;7015;7016;7512;8440	29	313	IPI00000875;IPI00937615;IPI00738381;IPI00909534;IPI00908389;IPI00910941	IPI00000875;IPI00937615;IPI00738381;IPI00909534	13;13;9;8;3;2	13;13;9;8;3;2	13;13;9;8;3;2	cDNA FLJ56389, highly similar to Elongation factor 1-gamma;eEF-1B gamma;Elongation factor 1-gamma;Eukaryotic translation elongation factor 1 gamma;EEF1G protein;Eukaryotic translation elongation factor 1 gamma, isoform CRA_c;GIG35;cDNA FLJ59433, highly similar to Elongation factor 1-gamma	EEF1G;EF1G;PRO1608;hCG_2039458	cDNA FLJ56389, highly similar to Elongation factor 1-gamma;Elongation factor 1-gamma;Elongation factor 1-gamma;cDNA FLJ59433, highly similar to Elongation factor 1-gamma	B4DTG2;P26641;Q2F838;Q2F840;Q53YD7;B4DUP0	6	13	13	13	23	23	23	56.149	487	1.05e-99	1.1492	1.151	19.004	116	525540000	248430000	277110000
555	5191;7410	316	1	IPI00020407	IPI00020407	2	2	2	Alpha-1,6-mannosylglycoprotein 6-beta-N-acetylglucosaminyltransferase A;Alpha-mannoside beta-1,6-N-acetylglucosaminyltransferase;GlcNAc-T V;Mannoside acetylglucosaminyltransferase 5;N-acetylglucosaminyl-transferase V;Putative uncharacterized protein MGAT5;N-acetylglucosaminyltransferase	GGNT5;MGAT5	Alpha-1,6-mannosylglycoprotein 6-beta-N-acetylglucosaminyltransferase A	Q09328;Q53SM9;Q53SV8;Q53SZ9;Q71VM6	1	2	2	2	2.7	2.7	2.7	84.542	741	0.08166	1.1695	1.151		1	97704	37983	59721
1063	6465			IPI00171527	IPI00171527	1	1	1	MAPK-interacting and spindle-stabilizing protein-like;Mitogen-activated protein kinase 1-interacting protein 1-like	C14orf32;MAPK1IP1L	MAPK-interacting and spindle-stabilizing protein-like	Q8NDC0;B2RDD8	1	1	1	1	6.9	6.9	6.9	24.269	245	2.95e-42	1.229	1.151	10.31	6	14169000	6050400	8118700
1146	4347;5278;7145;7936	553	37	IPI00216298;IPI00552768	IPI00216298;IPI00552768	4;3	4;3	4;3	ATL-derived factor;Surface-associated sulphydryl protein;Thioredoxin;Thioredoxin, isoform CRA_b;Thioredoxin delta 3	TRDX;TRX;TRX1;TXN;hCG_28763;RP11-427L11.1-002;TXN delta 3	Thioredoxin;Thioredoxin, isoform CRA_b	P10599;Q9UDG5;B1ALW1;O60744	2	4	4	4	41	41	41	11.737	105	2.25e-07	1.3141	1.1488	9.5765	3	2047500	882890	1164600
1071	1218;8332			IPI00172656	IPI00172656	2	2	2	FAS-associated factor 2;Protein ETEA;UBX domain-containing protein 3B;UBX domain-containing protein 8;cDNA FLJ61076, highly similar to UBX domain-containing protein 8	ETEA;FAF2;KIAA0887;UBXD8;UBXN3B	FAS-associated factor 2	Q96CS3;B4E2M8	1	2	2	2	6.1	6.1	6.1	52.623	445	0.011815	1.1697	1.1483		1	7228500	3591500	3637000
1836	142;1358;1850			IPI00647217;IPI00940643;IPI00815681	IPI00647217	3;1;1	3;1;1	3;1;1	ATP-dependent helicase SKIV2L2;Superkiller viralicidic activity 2-like 2;cDNA FLJ76877, highly similar to Homo sapiens superkiller viralicidic activity 2-like 2 (SKIV2L2), mRNA;cDNA FLJ55446, highly similar to Superkiller viralicidic activity 2-like 2 (EC 3.6.1.-)	KIAA0052;SKIV2L2	Superkiller viralicidic activity 2-like 2	P42285;A8K6I4;B4E3M6	3	3	3	3	4.7	4.7	4.7	117.8	1042	6.81e-08	1.0264	1.1483	8.9702	7	1122600	480110	642440
243	409;451;557;1531;1965;2128;2323;2327;3639;3672;3673;3798;4102;5486;5487;5488;5605;5606;5613;6619;6712;6713;6739;6784	146;147;148	72;202;584	IPI00008524;IPI00410017;IPI00796945;IPI00909378;IPI00301154;IPI00794246;IPI00790842;IPI00556259;IPI00796139;IPI00306870;IPI00061206;IPI00432527;IPI00885166;IPI00641299	IPI00008524;IPI00410017;IPI00796945;IPI00909378;IPI00301154;IPI00794246	24;24;21;20;15;15;7;5;4;3;2;2;1;1	24;24;21;20;15;15;7;5;4;3;2;2;1;1	15;15;12;13;11;12;2;2;2;2;2;2;0;0	Polyadenylate-binding protein 1;cDNA FLJ57246, highly similar to Poly(A)-binding protein 1;cDNA FLJ37875 fis, clone BRSSN2018771, highly similar to Poly(A)-binding protein 1;cDNA FLJ59219, highly similar to Poly(A)-binding protein 1;Polyadenylate-binding protein 3;Testis-specific poly(A)-binding protein;PABP3;Poly(A) binding protein, cytoplasmic 3;cDNA, FLJ93858, highly similar to Homo sapiens po…	PAB1;PABP1;PABPC1;PABPC2;PABP3;PABPC3;PABPL3;hCG_1774619;RP11-165I9.5-001	Isoform 1 of Polyadenylate-binding protein 1;Isoform 2 of Polyadenylate-binding protein 1;cDNA FLJ37875 fis, clone BRSSN2018771, highly similar to Poly(A)-binding protein 1;cDNA FLJ59219, highly similar to Poly(A)-binding protein 1;Polyadenylate-binding pr	P11940-1;P11940;B4DZW4;P11940-2;B3KT93;B4DQX0;Q9H361;Q2VIP3;Q3ZCS4;Q5VX58	14	24	24	15	34.1	34.1	16	70.67	636	0	1.0774	1.1481	18.73	159	491800000	226950000	264840000
1076	4761			IPI00176706;IPI00479589;IPI00647772;IPI00647326	IPI00176706;IPI00479589;IPI00647772;IPI00647326	1;1;1;1	1;1;1;1	1;1;1;1	45 kDa-splicing factor;RNA-binding motif protein 17;Splicing factor 45;cDNA, FLJ95864;Putative uncharacterized protein;RNA binding motif protein 17;RNA binding motif protein 17, isoform CRA_a	RBM17;SPF45;hCG_24832;RP11-414H17.9-003;RP11-414H17.9-009;RP11-414H17.9-007;RP11-414H17.9-006	Splicing factor 45;RNA binding motif protein 17;RNA binding motif protein 17;RNA binding motif protein 17	Q96I25;Q5W009;Q5W008;Q5W010;Q5W011	4	1	1	1	2.2	2.2	2.2	44.961	401	0.0075905	1.0361	1.1476	8.8164	3	578910	283460	295450
648	160;1922;2193;2194;2464;2964;4159;4160;4304;5865;8472;8473	360	184	IPI00023860;IPI00789029;IPI00797545;IPI00902909;IPI00922322	IPI00023860;IPI00789029;IPI00797545;IPI00902909;IPI00922322	12;12;11;8;7	12;12;11;8;7	10;10;9;6;5	NAP-1-related protein;Nucleosome assembly protein 1-like 1;cDNA FLJ58569, highly similar to Nucleosome assembly protein 1-like 1;cDNA FLJ30458 fis, clone BRACE2009421, highly similar to NUCLEOSOME ASSEMBLY PROTEIN 1-LIKE 1;cDNA FLJ60539, highly similar to Nucleosome assembly protein 1-like 1;cDNA FLJ16112 fis, clone 3NB692001853, highly similar to NUCLEOSOME ASSEMBLY PROTEIN 1-LIKE 1;Nucleosome a…	NAP1L1;NRP;hCG_2015037	Nucleosome assembly protein 1-like 1;cDNA FLJ30458 fis, clone BRACE2009421, highly similar to NUCLEOSOME ASSEMBLY PROTEIN 1-LIKE 1;cDNA FLJ60539, highly similar to Nucleosome assembly protein 1-like 1;Nucleosome assembly protein 1-like 1, isoform CRA_c;cDN	P55209;B7Z9C2;B3KNT8;B7Z2V4;B3KV44;B7Z4K9;B7Z5H0	5	12	12	10	36.3	36.3	33.8	45.374	391	1.19e-179	1.1379	1.1451	17.145	82	259580000	117070000	142510000
1129	3207;3893;4639;8616			IPI00215790;IPI00792410	IPI00215790;IPI00792410	4;3	4;3	4;3	60S ribosomal protein L38	RPL38	60S ribosomal protein L38;8 kDa protein	P63173;B2R5A8	2	4	4	4	52.9	52.9	52.9	8.2178	70	6.96e-94	1.0493	1.1448	22.608	39	171790000	76755000	95039000
1283	2934;3198;4088;4344;4396;4569;6235;6236;6268;6905;6946;8045			IPI00221088;IPI00954541;IPI00925580;IPI00879238;IPI00847192;IPI00478327;IPI00647546;IPI00853062;IPI00879512	IPI00221088;IPI00954541;IPI00925580;IPI00879238;IPI00847192;IPI00478327	12;9;9;9;8;7;4;3;3	12;9;9;9;8;7;4;3;3	12;9;9;9;8;7;4;3;3	40S ribosomal protein S9;Ribosomal protein S9;Ribosomal protein S9, isoform CRA_a;cDNA FLJ61636, highly similar to 40S ribosomal protein S9;Putative uncharacterized protein RPS9;Ribosomal protein S9, isoform CRA_e;Ribosomal protein S9, isoform CRA_c;RPS9 protein	RPS9;hCG_2009111;XXbac-BCX105G6.6-001;XXbac-BPG111L9.6-001	40S ribosomal protein S9;cDNA FLJ61636, highly similar to 40S ribosomal protein S9;Ribosomal protein S9, isoform CRA_e;Ribosomal protein S9, isoform CRA_c;RPS9 protein (Fragment);Similar to 40S ribosomal protein S9	P46781;A9C4C1;B7Z732;C9JM19;B5MCT8;A5D904	9	12	12	12	44.3	44.3	44.3	22.591	194	1.15e-27	1.1472	1.1437	10.396	71	219720000	100380000	119350000
852	2509;3065;3279			IPI00514501;IPI00031570	IPI00514501;IPI00031570	3;3	3;3	3;3	Chromosome 1 open reading frame 57;Chromosome 1 open reading frame 57, isoform CRA_a;Nucleoside triphosphate phosphohydrolase;Nucleoside-triphosphatase C1orf57;cDNA, FLJ95865;Chromosome 1 open reading frame 57, isoform CRA_d	C1orf57;hCG_15829;RP4-659I19.2-002;RP4-659I19.2-001	Chromosome 1 open reading frame 57, isoform CRA_a;Nucleoside-triphosphatase C1orf57	Q5TDF0;Q9BSD7;Q5TDE9	2	3	3	3	15.4	15.4	15.4	25.072	228	8.3e-06	1.0693	1.1436	10.742	3	1652200	817740	834440
1118	3865;4916			IPI00185374;IPI00335069	IPI00185374;IPI00335069	2;1	2;1	2;1	26S proteasome non-ATPase regulatory subunit 12;26S proteasome regulatory subunit p55;26S proteasome regulatory subunit RPN5;cDNA FLJ33879 fis, clone CTONG2007091, highly similar to 26S proteasome non-ATPase regulatory subunit 12;Proteasome (Prosome, macropain) 26S subunit, non-ATPase, 12, isoform CRA_c;Putative uncharacterized protein PSMD12	PSMD12;hCG_1749256	26S proteasome non-ATPase regulatory subunit 12;proteasome 26S non-ATPase subunit 12 isoform 2	O00232;A6NP15	2	2	2	2	7.5	7.5	7.5	52.904	456	1.57e-20	1.067	1.1432	18.232	10	23238000	10686000	12552000
1794	3307;4012;5086;8083			IPI00554737;IPI00908543;IPI00910732;IPI00168184;IPI00798040;IPI00910515;IPI00335449;IPI00874039;IPI00294178;IPI00910814;IPI00909011;IPI00798116	IPI00554737;IPI00908543;IPI00910732;IPI00168184;IPI00798040;IPI00910515	4;4;3;3;3;2;1;1;1;1;1;1	4;4;3;3;3;2;1;1;1;1;1;1	4;4;3;3;3;2;1;1;1;1;1;1	Medium tumor antigen-associated 61 kDa protein;PP2A subunit A isoform PR65-alpha;PP2A subunit A isoform R1-alpha;Serine/threonine-protein phosphatase 2A 65 kDa regulatory subunit A alpha isoform;cDNA FLJ77680, highly similar to Homo sapiens protein phosphatase 2 (formerly 2A), regulatory subunit A (PR 65), alpha isoform (PPP2R1A), mRNA;cDNA FLJ78455, highly similar to Homo sapiens protein phospha…	PPP2R1A;hCG_19686	Serine/threonine-protein phosphatase 2A 65 kDa regulatory subunit A alpha isoform;cDNA FLJ56133, highly similar to Serine/threonine-protein phosphatase 2A 65 kDa regulatory subunit A alpha isoform;cDNA FLJ56053, highly similar to Serine/threonine-protein p	P30153;A8K3H8;A8K7B7;B4DDF7;B4DQY1;B4DE69;Q8NB89;B3KQV6;B4E1Q0	12	4	4	4	8.7	8.7	8.7	65.308	589	5.91e-15	1.1441	1.1431	25.031	16	12016000	5633900	6382500
885	3789;6578			IPI00450472;IPI00032957	IPI00450472;IPI00032957	2;2	2;2	2;2	Ubiquitin carrier protein;p18;SUMO-conjugating enzyme UBC9;SUMO-protein ligase;Ubiquitin carrier protein 9;Ubiquitin carrier protein I;Ubiquitin-conjugating enzyme E2 I;Ubiquitin-protein ligase I	LA16c-358B7.1-006;UBE2I;hCG_42687;UBC9;UBCE9	Ubiquitin carrier protein;SUMO-conjugating enzyme UBC9	B0QYN7;Q7KZS0;P63279;A8K503	2	2	2	2	10.9	10.9	10.9	20.457	184	0.00031062	1.1481	1.1427	15.286	7	7113400	3379700	3733700
45	90;5671;7942			IPI00940340;IPI00001636;IPI00940152;IPI00889588	IPI00940340;IPI00001636;IPI00940152;IPI00889588	3;3;3;2	3;3;3;2	3;3;3;2	Ataxin-10;Brain protein E46 homolog;Spinocerebellar ataxia type 10 protein;Putative uncharacterized protein DKFZp434I1726;cDNA FLJ54600, highly similar to Ataxin-10;Ataxin 10	ATXN10;SCA10;DKFZp434I1726;RP1-37M3.7-009	54 kDa protein;Ataxin-10;cDNA FLJ54600, highly similar to Ataxin-10;Ataxin 10	Q9UBB4;Q9NTC6;B4DG05;B1AHE3	4	3	3	3	6.5	6.5	6.5	53.914	478	1.53e-188	1.0873	1.1426	25.542	15	67970000	33433000	34537000
1452	95;1201;2305;2306;2838;7826;8538			IPI00555647;IPI00301503;IPI00472633;IPI00927500;IPI00927271;IPI00927262;IPI00793887;IPI00789389	IPI00555647;IPI00301503;IPI00472633;IPI00927500;IPI00927271	7;7;7;7;4;3;3;2	7;7;7;7;4;3;3;2	7;7;7;7;4;3;3;2	Splicing factor, arginine/serine-rich 10 (Transformer 2 homolog, Drosophila) variant;Splicing factor, arginine/serine-rich 10;Transformer-2 protein homolog B;Transformer-2 protein homolog beta;cDNA, FLJ96718, highly similar to Homo sapiens splicing factor, arginine/serine-rich 10 (transformer 2 homolog, Drosophila) (SFRS10), mRNA;Putative uncharacterized protein DKFZp686F18120;cDNA FLJ40872 fis, …	SFRS10;TRA2B;DKFZp686F18120	Splicing factor, arginine/serine-rich 10 (Transformer 2 homolog, Drosophila) variant;Isoform 1 of Transformer-2 protein homolog beta;cDNA FLJ40872 fis, clone TUTER2000283, highly similar to Homo sapiens transformer-2-beta (SFRS10) gene;Isoform 3 of Transfo	Q59GA1;P62995-1;P62995;B2RDQ3;Q68DZ9;Q8N1H4;P62995-3;C9JGU7	8	7	7	7	23.5	23.5	23.5	33.571	289	8.09e-41	1.0477	1.1426	13.532	26	32025000	16339000	15686000
1660	1340;1879;1914;2043;7415;7744			IPI00414127;IPI00878075;IPI00878611;IPI00399212;IPI00879666;IPI00878950;IPI00878440;IPI00879160;IPI00943883;IPI00878795	IPI00414127;IPI00878075;IPI00878611;IPI00399212;IPI00879666;IPI00878950;IPI00878440;IPI00879160	6;6;5;5;3;3;3;3;2;1	6;6;5;5;3;3;3;3;2;1	6;6;5;5;3;3;3;3;2;1	Ran-binding protein 1;Ran-specific GTPase-activating protein;RAN binding protein 1 variant;Putative uncharacterized protein RANBP1;cDNA FLJ40340 fis, clone TESTI2032681, moderately similar to RAN-SPECIFIC GTPASE-ACTIVATING PROTEIN;RAN binding protein 1, isoform CRA_f;cDNA FLJ57507, highly similar to Ran-specific GTPase-activating protein;cDNA FLJ54173, highly similar to Ran-specific GTPase-activa…	RANBP1;hCG_17886	Ran-specific GTPase-activating protein;23 kDa protein;Putative uncharacterized protein RANBP1;similar to RAN binding protein 1;Putative uncharacterized protein RANBP1;cDNA FLJ57507, highly similar to Ran-specific GTPase-activating protein;Putative uncharac	P43487;Q53EY3;C9JXG8;B3KUP2;C9JGV6;B4DE76;B7Z6U1;C9JJ34;C9JDM3;C9J517	10	6	6	6	43.3	43.3	43.3	23.31	201	2.69e-85	1.0787	1.1426	17.293	83	384950000	174790000	210150000
1978	1346;3285;6449			IPI00940386;IPI00396131	IPI00940386;IPI00396131	3;2	2;1	2;1	YTH domain family protein 3;Putative uncharacterized protein DKFZp451J085;Putative uncharacterized protein DKFZp451A052;cDNA FLJ35762 fis, clone TESTI2004793, moderately similar to Homo sapiens NY-REN-2 antigen mRNA;cDNA FLJ31657 fis, clone NT2RI2004304, moderately similar to Homo sapiens NY-REN-2 antigen mRNA;cDNA FLJ56221, highly similar to YTH domain protein 3	YTHDF3;DKFZp451J085;DKFZp451A052	YTH domain family protein 3;cDNA FLJ56221, highly similar to YTH domain protein 3	Q7Z739;Q658Z6;Q8N3V9;Q8NA80;Q96MZ5;B4DPX9	2	3	2	2	5.1	3.6	3.6	63.86	585	0.00061457	1.0079	1.1423	12.101	6	1023000	483310	539650
590	198;199;807;919;1206;1207;2118;3161;4790;5031;5156;5338;5602;6495;8599;8718;8719	336;337;338;339;340;341;342	68;75;116;119;139;199;229	IPI00021700	IPI00021700	17	17	17	Cyclin;Proliferating cell nuclear antigen	PCNA	Proliferating cell nuclear antigen	P12004;B4DUA2;Q6FHF5;Q6FI35;Q7Z6A1;Q7Z6A2;Q7Z6A3	1	17	17	17	77.8	77.8	77.8	28.768	261	0	1.1256	1.1417	18.513	161	1160500000	524900000	635620000
1052	3881;4039			IPI00170596	IPI00170596	2	2	2	Histone deacetylase complex subunit Sin3a;Paired amphipathic helix protein Sin3a;Transcriptional corepressor Sin3a;cDNA FLJ90319 fis, clone NT2RP2001538, highly similar to Paired amphipathic helix protein Sin3a	SIN3A	Paired amphipathic helix protein Sin3a	Q96ST3;B3KQE3	1	2	2	2	2	2	2	145.17	1273	0.010996	1.0442	1.1414	11.323	2	334430	152540	181890
90	206;238;3184;4175;6677;6678;6940;7802;8562;8572	55	145	IPI00003815;IPI00794402;IPI00796541;IPI00793767;IPI00797560;IPI00797924;IPI00791180	IPI00003815;IPI00794402;IPI00796541;IPI00793767;IPI00797560;IPI00797924	10;9;9;9;8;7;4	10;9;9;9;8;7;4	10;9;9;9;8;7;4	Rho GDP-dissociation inhibitor 1;Rho-GDI alpha;cDNA FLJ50748, highly similar to Rho GDP-dissociation inhibitor 1;Putative uncharacterized protein ARHGDIA;cDNA FLJ53102, moderately similar to Rho GDP-dissociation inhibitor 1	ARHGDIA;GDIA1	Rho GDP-dissociation inhibitor 1;28 kDa protein;26 kDa protein;22 kDa protein;Putative uncharacterized protein ARHGDIA;cDNA FLJ53102, moderately similar to Rho GDP-dissociation inhibitor 1	P52565;B2R5X1;Q6IBM5;A8MXW0;B4DUV9	7	10	10	10	76	76	76	23.207	204	1.57e-200	1.0605	1.1411	35.363	87	607520000	279780000	327740000
1209	1131;1252;1634;1635;1676;2026;3230;3410;5247;5827;6090;6101;6711;7411;8216;8675	583;584;585	1;13;1581	IPI00953043;IPI00879004;IPI00478232;IPI00218753;IPI00414101;IPI00953508;IPI00942088	IPI00953043;IPI00879004;IPI00478232;IPI00218753;IPI00414101;IPI00953508;IPI00942088	16;16;16;16;16;16;15	16;16;16;16;16;16;15	14;14;14;14;14;14;13	DNA topoisomerase 2;DNA topoisomerase 2-alpha;DNA topoisomerase II, alpha isozyme	TOP2A;TOP2	Putative uncharacterized protein TOP2A;Isoform 4 of DNA topoisomerase 2-alpha;Putative uncharacterized protein TOP2A;Isoform 3 of DNA topoisomerase 2-alpha;Isoform 2 of DNA topoisomerase 2-alpha;Putative uncharacterized protein TOP2A;DNA topoisomerase 2 (F	C9J4C3;P11388-4;P11388;P11388-1;C9J5P2;P11388-3;P11388-2;C9JGD1;A6NDM0	7	16	16	14	12.5	12.5	11	183.12	1612	0	1.0038	1.1407	29.849	21	32951000	14131000	18820000
1851	1492;2332;2333;3223;6969;8553;8554	548;549	51;116	IPI00742127	IPI00742127	7	1	1			Similar to Heterogeneous nuclear ribonucleoprotein A1 (Helix-destabilizing protein) (Single-strand RNA-binding protein) (hnRNP core protein A1). Isoform A1-A		1	7	1	1	24.4	4.3	4.3	31.753	299	2.89e-124	0.94691	1.1401	9.7619	2	10675000	5289700	5385000
1916	136;772;773;1170;1171;1272;1837;1843;3144;3145;3393;3739;6172;7388;8366	574	251	IPI00815732	IPI00815732	15	2	2	Putative uncharacterized protein DKFZp781N1372	DKFZp781N1372	phosphoribosylaminoimidazole carboxylase, phosphoribosylaminoimidazole succinocarboxamide synthetase isoform 1	Q68CQ5	1	15	2	2	24.3	2.5	2.5	47.958	432	0	1.0508	1.1399	22.305	32	553770000	263660000	290110000
629	416;805;2831;3138;6747			IPI00642971;IPI00789435;IPI00023048;IPI00064086;IPI00796284;IPI00795920;IPI00793083;IPI00792430	IPI00642971;IPI00789435;IPI00023048;IPI00064086	5;5;5;4;2;2;1;1	4;4;4;3;1;1;0;1	4;4;4;3;1;1;0;1	Antigen NY-CO-4;Elongation factor 1-delta;cDNA, FLJ95068, highly similar to Homo sapiens eukaryotic translation elongation factor 1 delta (guanine nucleotide exchange protein) (EEF1D), transcript variant 1, mRNA;FP1047;EEF1D protein;cDNA: FLJ20897 fis, clone ADKA03573;Eukaryotic translation elongation factor 1 delta (Guanine nucleotide exchange protein), isoform CRA_a	EEF1D;EF1D;hCG_1994718	Isoform 2 of Elongation factor 1-delta;eukaryotic translation elongation factor 1 delta isoform 3;Isoform 1 of Elongation factor 1-delta;eukaryotic translation elongation factor 1 delta isoform 4	P29692-2;P29692;B2RAR6;Q71RH4;Q9BW34;Q9H7G6;P29692-1;Q4VBZ6	8	5	4	4	10.2	8.8	8.8	71.407	647	8.94e-244	1.1242	1.1376	14.968	47	228300000	112350000	115950000
1476	1885;3185;3890;4223;7309;7886;8650			IPI00304612;IPI00398949;IPI00398983;IPI00936705;IPI00432865	IPI00304612;IPI00398949;IPI00398983;IPI00936705	7;7;6;6;2	7;7;6;6;2	7;7;6;6;2	23 kDa highly basic protein;60S ribosomal protein L13a;RPL13A protein;Ribosomal protein L13a variant;FWP004;Ribosomal protein L13a;Ribosomal protein L13a, isoform CRA_b;Novel protein similar to ribosomal protein L13a RPL13A	RPL13A;hCG_1998057;RPL13a;RP11-365K22.1-001	60S ribosomal protein L13a;23 kDa protein;Novel protein similar to ribosomal protein L13a RPL13A;similar to ribosomal protein L13a	P40429;Q0VGL3;Q53H34;Q5QTS3;Q8J015;Q9BSQ6;Q5VY36	5	7	7	7	26.1	26.1	26.1	23.577	203	3.27e-34	1.1061	1.1376	19.901	36	111380000	51281000	60100000
1357	3336;4467			IPI00293126;IPI00798211	IPI00293126;IPI00798211	2;2	2;2	2;2	Cytoskeleton-associated protein 1;Cytoskeleton-associated protein CKAPI;Tubulin-folding cofactor B;Tubulin-specific chaperone B;CKAP1 protein;Putative uncharacterized protein TBCB	CG22;CKAP1;TBCB	Tubulin-folding cofactor B;Putative uncharacterized protein TBCB	Q99426;Q6FGY5;A8MVD5	2	2	2	2	7.8	7.8	7.8	27.325	244	8.18e-08	1.0917	1.1364	9.6693	4	989630	468520	521110
1614	1042;1576;1836;3288;4874;5216;5217;5950;6388;6389;6556;7047;7064;7312;7340;7341;7877;8490;8491;8725;8726	795;796;797;798;799;800	49;155;276;294;404;410	IPI00396485;IPI00472724;IPI00025447;IPI00180730;IPI00940393;IPI00014424;IPI00938077;IPI00941522;IPI00556204;IPI00431701;IPI00879622;IPI00431441;IPI00935896;IPI00382804;IPI00878103	IPI00396485;IPI00472724;IPI00025447;IPI00180730;IPI00940393	21;20;18;13;13;9;6;6;5;4;3;3;3;2;1	21;20;18;13;13;9;6;6;5;4;3;3;3;2;1	21;20;18;13;13;9;6;6;5;4;3;3;3;2;1	Elongation factor 1-alpha 1;Elongation factor Tu;Eukaryotic elongation factor 1 A-1;Leukocyte receptor cluster member 7;Elongation factor 1-alpha;Eukaryotic translation elongation factor 1 alpha;cDNA FLJ54032, highly similar to Elongation factor 1-alpha 1;Eukaryotic elongation factor 1 A-like 3;Putative elongation factor 1-alpha-like 3;Eukaryotic translation elongation factor 1 alpha 1;EEF1A1 pro…	EEF1A;EEF1A1;EF1A;LENG7;EEF1A1L14;PTI-1;hCG_2033271;RP11-505P4.2-001;EEF1AL3;RP11-505P4.2-015;RP11-505P4.2-003	Elongation factor 1-alpha 1;Putative elongation factor 1-alpha-like 3;Elongation factor 1-alpha;Similar to Elongation factor 1-alpha 1;Elongation factor 1-alpha	P68104;A8K9C4;A9X7H1;B4DV42;B4E2C5;Q16577;Q53G85;Q53G89;Q53GA1;Q53GE9;Q53HM9;Q53HQ7;Q53HR1;Q53HR5;Q6IPN6;Q6IPS9;Q6IPT9;Q8IUB0;Q96RE1;Q9H2I7;Q9NZS6;Q5VTE0;Q5JR01;A6PW80;Q2F837;Q504Z0;Q6IQ15;Q6P082;Q6P4C9;Q8TBL1;Q96C29;Q96CD8;Q96EB3;B4DNE0	15	21	21	21	46.5	46.5	46.5	50.14	462	0	1.1449	1.1364	29.18	289	4382200000	2040200000	2342000000
1355	864;1430;3583;3950;4275;4536	120;124;125;667	73;147;257;267	IPI00292496;IPI00018511;IPI00514047;IPI00945532	IPI00292496;IPI00018511;IPI00514047;IPI00945532	6;5;5;5	1;1;1;1	1;1;1;1	Tubulin beta-8 chain;Putative tubulin beta-4q chain;Novel protein similar to beta-tubulin 4Q (TUBB4Q) (LOC253936);Tubulin, beta 8, isoform CRA_c;Putative uncharacterized protein TUBB4Q	TUBB8;TUB4Q;TUBB4Q;hCG_2017862;RP11-631M21.2;RP11-631M21.2-005;RP11-631M21.2-002	Tubulin beta-8 chain;Putative tubulin beta-4q chain;Tubulin, beta 8, isoform CRA_c;tubulin, beta 8 isoform 2	Q3ZCM7;Q99867;Q5SQY0;C9JAA5;Q5SQY1	4	6	1	1	18	7.2	7.2	49.775	444	9.37e-35	1.0325	1.1363	22.87	7	146840000	61227000	85614000
457	1323;8415			IPI00015973;IPI00556351;IPI00788953;IPI00747462;IPI00444820;IPI00383844	IPI00015973;IPI00556351;IPI00788953;IPI00747462;IPI00444820;IPI00383844	2;2;2;1;1;1	2;2;2;1;1;1	2;2;2;1;1;1	Band 4.1-like protein 2;Generally expressed protein 4.1;4.1G isoform;Putative uncharacterized protein DKFZp781H1755;cDNA FLJ58484, highly similar to Band 4.1-like protein 2;EPB41L2 protein variant;cDNA FLJ54004, moderately similar to Band 4.1-like protein 2;Protein 4.1-G;cDNA FLJ45145 fis, clone BRAWH3041492, moderately similar to Homo sapiens erythrocyte membrane protein band 4.1 (elliptocytosis…	EPB41L2;DKFZp781H1755;DKFZp564J1082;hCG_21030;RP3-324N14.1-002	Band 4.1-like protein 2;Putative uncharacterized protein DKFZp781H1755;erythrocyte membrane protein band 4.1-like 2 isoform b;cDNA FLJ54004, moderately similar to Band 4.1-like protein 2;cDNA FLJ45145 fis, clone BRAWH3041492, moderately similar to Homo sap	O43491;Q6R5J7;Q68DV2;B4DHI8;Q59FD8;B4DJ76;O60642;Q6ZSX4;Q9UG62	6	2	2	2	2.6	2.6	2.6	112.59	1005	1.08e-46	1.1727	1.1362	21.46	5	13291000	6036800	7253800
1285	3453;3702;5335	635	4	IPI00221091;IPI00156232;IPI00376555	IPI00221091;IPI00156232	3;2;1	3;2;1	3;2;1	40S ribosomal protein S15a;cDNA FLJ77670, highly similar to Homo sapiens ribosomal protein S15a (RPS15A), mRNA;cDNA FLJ30359 fis, clone BRACE2007760, highly similar to 40S RIBOSOMAL PROTEIN S15A;cDNA, FLJ92249, Homo sapiens ribosomal protein S15a (RPS15A), mRNA;HCG1994130, isoform CRA_a	OK/SW-cl.82;RPS15A;hCG_1994130	40S ribosomal protein S15a;15 kDa protein	P62244;A8K7H3;B2R4W8	3	3	3	3	17.7	17.7	17.7	14.839	130	0.00034513	1.3286	1.1362	9.3368	9	12093000	5312300	6780300
764	2871;4815;6483;7259;8542			IPI00027423;IPI00550451;IPI00410128;IPI00902512	IPI00027423;IPI00550451;IPI00410128;IPI00902512	5;5;5;3	3;3;3;1	3;3;3;1	Serine/threonine-protein phosphatase;Serine/threonine-protein phosphatase PP1-alpha catalytic subunit;Protein phosphatase 1, catalytic subunit, alpha isoform;Protein phosphatase 1, catalytic subunit, alpha	PPP1A;PPP1CA	protein phosphatase 1, catalytic subunit, alpha isoform 3;Serine/threonine-protein phosphatase PP1-alpha catalytic subunit;protein phosphatase 1, catalytic subunit, alpha isoform 2;Serine/threonine protein phosphatase	Q07161;P62136;A6NNR3;C0STL0;C4TNW6;B3KXM2	4	5	3	3	17	9.4	9.4	38.631	341	1.11e-103	1.0329	1.136	16.057	14	14962000	6951500	8010800
187	4234			IPI00006754;IPI00910594;IPI00908632	IPI00006754;IPI00910594;IPI00908632	1;1;1	1;1;1	1;1;1	DDB1- and CUL4-associated factor 7;WD repeat-containing protein 68;WD repeat-containing protein An11 homolog;cDNA FLJ60519, highly similar to WD repeat protein 68;cDNA FLJ54214, highly similar to WD repeat protein 68	DCAF7;HAN11;WDR68	WD repeat-containing protein 68;cDNA FLJ60519, highly similar to WD repeat protein 68;cDNA FLJ54214, highly similar to WD repeat protein 68	P61962;B4DH46;B4E039	3	1	1	1	3.8	3.8	3.8	38.926	342	6.03e-47	1.0746	1.1359	24.727	2	8368300	4175600	4192700
1549	485;1433;3072;5574;8070	758	166	IPI00796366;IPI00335168;IPI00789605;IPI00930599;IPI00795576;IPI00793089;IPI00413922;IPI00797626;IPI00796500;IPI00795944;IPI00101961;IPI00909366;IPI00027255;IPI00792530	IPI00796366;IPI00335168;IPI00789605;IPI00930599;IPI00795576;IPI00793089;IPI00413922;IPI00797626;IPI00796500;IPI00795944	5;5;5;5;4;4;4;3;3;3;2;1;1;1	5;5;5;5;4;4;4;3;3;3;2;1;1;1	5;5;5;5;4;4;4;3;3;3;2;1;1;1	cDNA FLJ56329, highly similar to Myosin light polypeptide 6;17 kDa myosin light chain;Myosin light chain 3;Myosin light chain alkali 3;Myosin light polypeptide 6;Smooth muscle and nonmuscle myosin light chain alkali 6;MYL6 protein	MYL6	cDNA FLJ56329, highly similar to Myosin light polypeptide 6;Isoform Non-muscle of Myosin light polypeptide 6;Isoform Smooth muscle of Myosin light polypeptide 6;16 kDa protein;13 kDa protein;13 kDa protein;11 kDa protein;11 kDa protein;10 kDa protein;8 kDa	B7Z6Z4;P60660-1;P60660;P60660-2;Q6IBG5	14	5	5	5	25.6	25.6	25.6	26.707	238	1.17e-118	1.1162	1.1357	13.716	58	184270000	83977000	100290000
699	3933;3984;3987;4156;4573;4658;4659;6215;8423			IPI00025329;IPI00175212	IPI00025329;IPI00175212	9;7	9;7	9;7	60S ribosomal protein L19;Ribosomal protein L19	RPL19	60S ribosomal protein L19;23 kDa protein	P84098;Q53G49;Q8IWR8	2	9	9	9	24.5	24.5	24.5	23.466	196	1.16e-172	1.0374	1.1352	18.197	56	147850000	71107000	76746000
1838	1567;4421;6450	911	357	IPI00647650;IPI00941359;IPI00793882;IPI00789224;IPI00792326	IPI00647650;IPI00941359	3;3;1;1;1	3;3;1;1;1	3;3;1;1;1	cDNA FLJ35809 fis, clone TESTI2006016, highly similar to Eukaryotic translation initiation factor 3 subunit 3;Eukaryotic translation initiation factor 3, subunit 3 gamma, 40kDa, isoform CRA_b;Eukaryotic translation initiation factor 3, subunit 3 gamma, 40kDa variant;eIF3 p40 subunit;eIF-3-gamma;Eukaryotic translation initiation factor 3 subunit 3;Eukaryotic translation initiation factor 3 subunit…	EIF3S3;hCG_20900;EIF3H	Eukaryotic translation initiation factor 3, subunit 3 gamma, 40kDa, isoform CRA_b;Eukaryotic translation initiation factor 3 subunit H	B3KS98;Q53HG0;Q53HR0;O15372;B4DJN9;Q5BKY2;Q6IB98	5	3	3	3	13.9	13.9	13.9	41.581	366	8.35e-23	1.1567	1.1346	46.033	6	2271300	1130800	1140500
319	2564;6204			IPI00010860;IPI00790782;IPI00953045;IPI00216220;IPI00790097;IPI00791380	IPI00010860;IPI00790782;IPI00953045;IPI00216220;IPI00790097;IPI00791380	2;2;1;1;1;1	2;2;1;1;1;1	2;2;1;1;1;1	26S proteasome non-ATPase regulatory subunit 9;26S proteasome regulatory subunit p27;Putative uncharacterized protein PSMD9	PSMD9	Isoform p27-L of 26S proteasome non-ATPase regulatory subunit 9;13 kDa protein;Putative uncharacterized protein PSMD9;Isoform p27-S of 26S proteasome non-ATPase regulatory subunit 9;12 kDa protein;9 kDa protein	O00233-1;O00233;C9JR25;O00233-2	6	2	2	2	9.9	9.9	9.9	24.653	223	0.0026846	1.3969	1.1337	33.053	3	4712700	2439600	2273100
844	1667	438	730	IPI00031476;IPI00220207;IPI00902720	IPI00031476;IPI00220207;IPI00902720	1;1;1	1;1;1	1;1;1	85 kDa calcium-independent phospholipase A2;Group VI phospholipase A2;cDNA FLJ78736, highly similar to Homo sapiens phospholipase A2, group VI (cytosolic, calcium-independent) (PLA2G6), transcript variant 2, mRNA;cDNA FLJ39202 fis, clone OCBBF2005373, highly similar to 85 kDa calcium-independent phospholipase A2 (EC 3.1.1.4)	IPLA2;PLA2G6	Isoform LH-iPLA2 of 85 kDa calcium-independent phospholipase A2;Isoform SH-iPLA2 of 85 kDa calcium-independent phospholipase A2;cDNA FLJ39202 fis, clone OCBBF2005373, highly similar to 85 kDa calcium-independent phospholipase A2	O60733-1;O60733;O60733-2;A8K460;B3KU52	3	1	1	1	2	2	2	89.902	806	0.2538	1.1535	1.1337	8.6039	5	32094000	15062000	17032000	+
1550	3310;7082			IPI00335280;IPI00373788;IPI00910461;IPI00926846;IPI00185258;IPI00925376;IPI00927031;IPI00939663;IPI00927218;IPI00924782;IPI00927442	IPI00335280;IPI00373788;IPI00910461;IPI00926846;IPI00185258;IPI00925376;IPI00927031;IPI00939663;IPI00927218;IPI00924782;IPI00927442	2;2;2;1;1;1;1;1;1;1;1	2;2;2;1;1;1;1;1;1;1;1	2;2;2;1;1;1;1;1;1;1;1	Ribulose-5-phosphate-3-epimerase;Ribulose-phosphate 3-epimerase;cDNA FLJ52962, highly similar to Ribulose-phosphate 3-epimerase (EC 5.1.3.1);HCG2024410;LOC729020 protein;RcRPE;Putative uncharacterized protein RPE;Ribulose-5-phosphate-3-epimerase, isoform CRA_a;Ribulose-5-phosphate-3-epimerase, isoform CRA_b	HUSSY-17;RPE;hCG_2024410;LOC729020;hCG_2012337	Isoform 1 of Ribulose-phosphate 3-epimerase;Isoform 2 of Ribulose-phosphate 3-epimerase;cDNA FLJ52962, highly similar to Ribulose-phosphate 3-epimerase;25 kDa protein;RcRPE (Fragment);Putative uncharacterized protein RPE;Ribulose-5-phosphate-3-epimerase, i	Q96AT9-1;Q96AT9;Q96AT9-2;B4E016;Q2QD12;C9IZU8;C9J9T0;Q53TV9;C9JPQ7;C9J6A7;C9J839	11	2	2	2	11.4	11.4	11.4	24.927	228	6.89e-27	1.0433	1.1334	146.97	3	1360200	653940	706300
1331	577;831;1606;2241;2469;3536;3688;3699;3840;4774;5652;5886;7175;7327;7437	657;658;659	305;395;416	IPI00553185;IPI00290770;IPI00552715;IPI00514032;IPI00514218;IPI00513703	IPI00553185;IPI00290770;IPI00552715	15;15;13;4;2;2	15;15;13;4;2;2	15;15;13;4;2;2	CCT-gamma;hTRiC5;T-complex protein 1 subunit gamma;cDNA FLJ57603, highly similar to T-complex protein 1 subunit gamma;cDNA, FLJ78822, highly similar to T-complex protein 1 subunit gamma;cDNA, FLJ79286, highly similar to T-complex protein 1 subunit gamma;PIG48;Chaperonin containing TCP1, subunit 3 (Gamma) variant;cDNA FLJ44436 fis, clone UTERU2019706, highly similar to T-complex protein 1 subunit …	CCT3;CCTG;TRIC5;RP11-443G18.6-002	T-complex protein 1 subunit gamma;chaperonin containing TCP1, subunit 3 isoform b;chaperonin containing TCP1, subunit 3 isoform c	P49368;B4DUR8;Q2TU64;Q59H77;B3KX11;Q5SZY0;A6NE14	6	15	15	15	36	36	36	60.533	545	2.59e-303	1.1628	1.1333	17.083	74	179270000	82995000	96273000
772	528;641;668;1043;2431;2584;2605;2663;2664;2946;3380;3381;5321;5416;5981;7401;7402;7791;7982;7983;8065	404;405	46;67	IPI00027626;IPI00552590	IPI00027626;IPI00552590	21;18	21;18	18;16	Acute morphine dependence-related protein 2;CCT-zeta-1;HTR3;T-complex protein 1 subunit zeta;Tcp20;Chaperonin subunit 6A;cDNA, FLJ94440, highly similar to Homo sapiens chaperonin containing TCP1, subunit 6A (zeta 1)(CCT6A), mRNA;cDNA FLJ52344, highly similar to T-complex protein 1 subunit zeta;cDNA, FLJ79129, highly similar to T-complex protein 1 subunit zeta;Chaperonin containing TCP1, subunit 6…	CCT6;CCT6A;CCTZ	T-complex protein 1 subunit zeta;chaperonin containing TCP1, subunit 6A isoform b	P40227;A1JUI8;B2R9K8;B4DPJ8;Q59ET3;A6NCD2;B4DN39	2	21	21	18	45	45	39.4	58.024	531	1.4e-179	1.0643	1.1326	29.319	104	481910000	224920000	256990000
1264	325;2213			IPI00220342;IPI00910124	IPI00220342;IPI00910124	2;1	2;1	2;1	DDAHI;Dimethylargininase-1;N(G),N(G)-dimethylarginine dimethylaminohydrolase 1;cDNA, FLJ92778, Homo sapiens dimethylarginine dimethylaminohydrolase 1 (DDAH1), mRNA;Dimethylarginine dimethylaminohydrolase 1;Dimethylarginine dimethylaminohydrolase 1, isoform CRA_b;cDNA FLJ54083, highly similar to NG,NG-dimethylarginine dimethylaminohydrolase 1 (EC 3.5.3.18);cDNA FLJ54119, highly similar to NG,NG-di…	DDAH;DDAH1;hCG_2040048;RP4-621F18.1-001;DKFZp686N2176	N(G),N(G)-dimethylarginine dimethylaminohydrolase 1;dimethylarginine dimethylaminohydrolase 1 isoform 2	O94760;B1AKK2;B4DGT0;B4DYP1;B4E3V1;Q5HYC8	2	2	2	2	13	13	13	31.121	285	4.23e-10	1.1096	1.1324	15.192	8	5374700	2550100	2824500
1738	96;144;441;525;533;1702;2124;2407;2451;2452;3278;3670;3671;4944;4945;5977;5978;6079;6267;7834;8691	874;875	287;305	IPI00796333;IPI00465439	IPI00796333;IPI00465439	21;21	21;21	21;21	Fructose-bisphosphate aldolase A;Lung cancer antigen NY-LU-1;Muscle-type aldolase;Fructose-bisphosphate aldolase	ALDA;ALDOA	45 kDa protein;Fructose-bisphosphate aldolase A	P04075;A4UCS9;A4UCT0	2	21	21	21	51.4	51.4	51.4	45.26	418	0	1.0639	1.1317	29.716	242	1226400000	589100000	637300000
1211	8025			IPI00853078;IPI00218776;IPI00910848;IPI00296449	IPI00853078;IPI00218776;IPI00910848;IPI00296449	1;1;1;1	1;1;1;1	1;1;1;1	SUMO1/sentrin specific peptidase 7;Sentrin/SUMO-specific protease SENP7;Sentrin-specific protease 7;SUMO-1-specific protease 2;cDNA FLJ54910, highly similar to Sentrin-specific protease 7 (EC 3.4.22.-)	SENP7;KIAA1707;SSP2;SUSP2	sentrin/SUMO-specific protease 7 isoform 1;Isoform 2 of Sentrin-specific protease 7;cDNA FLJ54910, highly similar to Sentrin-specific protease 7 (Fragment);Isoform 1 of Sentrin-specific protease 7	A1L3A5;Q9BQF6-2;Q9BQF6;B4DM92;Q9BQF6-1	4	1	1	1	1.2	1.2	1.2	119.66	1050	0.0019981	1.0448	1.131	1.8872	2	526890	270440	256450
1128	429;1144;1376;2943;3111;3112;4649;6371;8138;8225			IPI00215780	IPI00215780	10	10	10	40S ribosomal protein S19;cDNA, FLJ92047, Homo sapiens ribosomal protein S19 (RPS19), mRNA;Ribosomal protein S19, isoform CRA_a;Ribosomal protein S19	RPS19;hCG_1995572	40S ribosomal protein S19	P39019;B0ZBD0;Q8WVX7	1	10	10	10	47.6	47.6	47.6	16.06	145	0	1.0873	1.1304	19.145	95	646920000	309300000	337620000
1315	8233			IPI00257882;IPI00910514;IPI00909399	IPI00257882;IPI00910514;IPI00909399	1;1;1	1;1;1	1;1;1	Imidodipeptidase;Peptidase D;Proline dipeptidase;Xaa-Pro dipeptidase;cDNA FLJ75447, highly similar to Homo sapiens peptidase D, mRNA;cDNA FLJ78212, highly similar to Human prolidase (imidodipeptidase) mRNA;cDNA FLJ78243, highly similar to Homo sapiens peptidase D, mRNA;cDNA FLJ58179, highly similar to Xaa-Pro dipeptidase (EC 3.4.13.9);Putative uncharacterized protein PEPD;cDNA FLJ57945, highly si…	PEPD;PRD	Xaa-Pro dipeptidase;prolidase isoform 2;prolidase isoform 3	P12955;A8K3Z1;A8K416;A8K696;A8MX47;B4DDB7	3	1	1	1	2	2	2	54.548	493	0.0055577	1.2592	1.1301	1.9643	2	3352400	1150500	2202000
214	546;864;1610;1818;2185;2425;2426;3504;3530;3583;3600;3950;4275;4536;5101;5353;5359;5826;6600;8614	119;120;121;122;123;124;125;126;127;128;129	1;73;164;233;257;267;293;321;323;330;388	IPI00007752;IPI00023598;IPI00930130;IPI00926685;IPI00909781;IPI00640115;IPI00644620;IPI00939129;IPI00942474;IPI00908605;IPI00174849;IPI00641706;IPI00643158;IPI00739915;CON__ENSEMBL:ENSBTAP00000025008;IPI00006510;IPI00877930;IPI00827736;IPI00945362	IPI00007752;IPI00023598;IPI00930130;IPI00926685	20;14;14;13;9;8;6;5;5;5;4;4;4;4;3;3;3;2;1	20;14;14;13;9;8;6;5;5;5;4;4;4;4;3;3;3;2;1	4;3;2;3;2;0;0;0;0;4;0;0;0;0;0;0;0;0;0	Tubulin beta-2 chain;Tubulin beta-2C chain;Class IVb beta tubulin;Tubulin, beta 2C;TUBB2C protein;Tubulin 5 beta;Tubulin beta-4 chain;cDNA FLJ55189, highly similar to Tubulin beta-4 chain;Tubulin beta 2C;cDNA FLJ11352 fis, clone HEMBA1000020, highly similar to Tubulin beta-2C chain;cDNA FLJ53341, highly similar to Tubulin beta-4 chain	TUBB2C;TUBB4;TUBB5	Tubulin beta-2C chain;Tubulin beta-4 chain;cDNA FLJ11352 fis, clone HEMBA1000020, highly similar to Tubulin beta-2C chain;cDNA FLJ53341, highly similar to Tubulin beta-4 chain	P68371;Q8IWP6;Q8IZ29;Q8N6N5;Q96HX0;P04350;B4DE77;A4UCT2;B3KML9;B4DJ43	19	20	20	4	56.6	56.6	13	49.83	445	0	1.0967	1.1298	26.355	250	2170700000	1016200000	1154600000
1555	3432;6567			IPI00337800;IPI00337801;IPI00337802	IPI00337800;IPI00337801;IPI00337802	2;2;1	2;2;1	2;2;1	Disheveled-associated activator of morphogenesis 1;cDNA FLJ78680, highly similar to Homo sapiens dishevelled associated activator of morphogenesis 1, mRNA;cDNA FLJ11828 fis, clone HEMBA1006507, highly similar to Disheveled-associated activator of morphogenesis 1	DAAM1;KIAA0666	Isoform 1 of Disheveled-associated activator of morphogenesis 1;Isoform 2 of Disheveled-associated activator of morphogenesis 1;Isoform 3 of Disheveled-associated activator of morphogenesis 1	Q9Y4D1-1;Q9Y4D1;Q9Y4D1-2;A8K6X5;B3KMP4;Q9Y4D1-3	3	2	2	2	1.9	1.9	1.9	123.47	1078	4.32e-05	0.92626	1.1298		1	338990	130070	208910
1188	799;800;1273;1406;2000;3696;4821;5128;5800;6405;8016;8351			IPI00947127;IPI00217966;IPI00607708;IPI00939286;IPI00908791;IPI00952964;IPI00795075;IPI00910754;IPI00148061;IPI00016768;IPI00554498	IPI00947127;IPI00217966;IPI00607708;IPI00939286;IPI00908791;IPI00952964;IPI00795075;IPI00910754	12;12;12;12;12;10;10;7;3;2;1	10;10;10;10;10;8;8;6;2;1;0	10;10;10;10;10;8;8;6;2;1;0	L-lactate dehydrogenase;Cell proliferation-inducing gene 19 protein;LDH muscle subunit;L-lactate dehydrogenase A chain;Renal carcinoma antigen NY-REN-59;cDNA FLJ52549, highly similar to L-lactate dehydrogenase A chain (EC 1.1.1.27)	LDHA;PIG19;hCG_96677	lactate dehydrogenase A isoform 3;Isoform 1 of L-lactate dehydrogenase A chain;Isoform 2 of L-lactate dehydrogenase A chain;Putative uncharacterized protein LDHA;L-lactate dehydrogenase;lactate dehydrogenase A isoform 4;lactate dehydrogenase A isoform 5;la	B7Z5E3;P00338-1;P00338;P00338-2;C9J4M5;B4DJI1;A8MXQ4;B4DKQ2	11	12	10	10	25.5	23.8	23.8	39.837	361	3.49e-255	1.0257	1.1296	20.636	67	207920000	104400000	103520000
1360	3866;8118			IPI00293434;IPI00790432;IPI00878369;IPI00942616;IPI00789296	IPI00293434;IPI00790432;IPI00878369;IPI00942616;IPI00789296	2;2;1;1;1	2;2;1;1;1	2;2;1;1;1	18 kDa Alu RNA-binding protein;Signal recognition particle 14 kDa protein;Putative uncharacterized protein ENSP00000397549;Putative uncharacterized protein ENSP00000416419	SRP14	Signal recognition particle 14 kDa protein;10 kDa protein;Putative uncharacterized protein ENSP00000397549;Putative uncharacterized protein ENSP00000416419;8 kDa protein	P37108;C9J8B3;C9JG78	5	2	2	2	19.9	19.9	19.9	14.57	136	1.69e-172	1.1015	1.128	28.81	29	70219000	31390000	38830000
1245	521;716;1274;2089;5959;5960;7427;7428;8564	612	92	IPI00219757;IPI00793319;IPI00554769	IPI00219757;IPI00793319	9;7;2	9;7;2	9;7;2	Glutathione S-transferase P;GST class-pi;GSTP1-1;Glutathione S-transferase pi;Putative uncharacterized protein GSTP1	FAEES3;GST3;GSTP1	Glutathione S-transferase P;Putative uncharacterized protein GSTP1	P09211;C7DJS1;C7DJS2;A8MX94;B2C310	3	9	9	9	49	49	49	23.356	210	0	1.0522	1.1278	22.781	97	638090000	302350000	335740000
71	317			IPI00927044;IPI00003309;IPI00927876;IPI00927637	IPI00927044;IPI00003309;IPI00927876;IPI00927637	1;1;1;1	1;1;1;1	1;1;1;1	Putative uncharacterized protein POLR2H;DNA-directed RNA polymerase II subunit H;DNA-directed RNA polymerases I, II, and III 17.1 kDa polypeptide;DNA-directed RNA polymerases I, II, and III subunit RPABC3;RPB17;RPB8 homolog	POLR2H	Putative uncharacterized protein POLR2H;DNA-directed RNA polymerases I, II, and III subunit RPABC3;Putative uncharacterized protein POLR2H;Putative uncharacterized protein POLR2H	C9JCU7;P52434;C9JLU1;C9J413	4	1	1	1	10.9	10.9	10.9	19.767	175	1.16e-23	0.91554	1.1274	13.167	6	8001400	3899300	4102100
1782	1709;4588;5160			IPI00550746;IPI00871312;IPI00647418;IPI00646767	IPI00550746;IPI00871312;IPI00647418;IPI00646767	3;3;2;2	3;3;2;2	3;3;2;2	Nuclear distribution protein C homolog;Nuclear migration protein nudC;NPD011	NUDC;NPD011	Nuclear migration protein nudC;Putative uncharacterized protein NUDC (Fragment);NPD011;24 kDa protein	Q9Y266;A8MU04;Q9H2R7	4	3	3	3	10.6	10.6	10.6	38.242	331	7.4e-07	1.1333	1.1273	15.73	13	5856800	2772000	3084800
1289	4507;4508;5213;6239;7510;7511;7576;7596	639	1	IPI00399265;IPI00399267;IPI00399266;IPI00306825;IPI00399268;IPI00221178;IPI00743469	IPI00399265;IPI00399267;IPI00399266;IPI00306825;IPI00399268;IPI00221178;IPI00743469	8;8;8;8;8;8;7	8;8;8;8;8;8;7	8;8;8;8;8;8;7	Tumor protein D52-like 2;Tumor protein D52-like 2, isoform CRA_e;Tumor protein D52-like 2, isoform CRA_d;Tumor protein D54;cDNA FLJ52530, highly similar to Tumor protein D54;Tumor protein D52-like 2 isoform e variant;cDNA, FLJ95317, highly similar to Homo sapiens tumor protein D52-like 2 (TPD52L2), mRNA;TPD52L2 protein;Tumor protein D52-like 2, isoform CRA_a;cDNA FLJ53635, highly similar to Homo …	hCG_22755;RP4-591C20.2-003;TPD52L2;RP4-591C20.2-007;DKFZp686A1765;RP4-591C20.2-005	tumor protein D52-like 2 isoform a;tumor protein D52-like 2 isoform c;Isoform 3 of Tumor protein D54;Isoform 1 of Tumor protein D54;Isoform 4 of Tumor protein D54;Isoform 2 of Tumor protein D54;Putative uncharacterized protein TPD52L2 (Fragment)	Q5JWU6;Q5U0E0;O43399-3;O43399;O43399-1;B4DDV4;Q53GA0;Q6FGS1;O43399-4;O43399-2;B4DPJ6;Q5J908;Q68E05;A6NG42	7	8	8	8	37.6	37.6	37.6	24.853	229	8.88e-249	1.0029	1.127	30.337	38	91385000	41381000	50005000
311	27;28;195;465;466;916;917;979;1427;1546;1547;1609;1614;2126;2265;2753;3069;3240;3303;3304;3419;3601;3621;3622;3969;3970;4368;4457;4814;5282;5380;5907;5998;6990;7226;7847;8184;8188;8189;8197;8278;8426;8460;8465;8637;8638;8690	178;179;180;181;182;183;184;185;186;187;188;189	11;12;58;146;166;322;337;404;589;611;613;620	IPI00010471;IPI00646259;IPI00909658;IPI00216694;IPI00947227;IPI00643270;IPI00908503;IPI00947454	IPI00010471	47;15;11;6;6;4;3;1	47;15;11;6;6;4;3;1	46;15;10;6;6;4;3;1	LC64P;L-plastin;Lymphocyte cytosolic protein 1;Plastin-2;cDNA FLJ39956 fis, clone SPLEN2024990, highly similar to Plastin-2;L-plastin variant	LCP1;PLS2	Plastin-2	P13796;B3KUI1;Q53FI1;Q59GX5	8	47	47	46	74.5	74.5	72.6	70.289	627	0	1.1504	1.1267	29.914	741	9233700000	4144700000	5089000000
818	6772			IPI00029764;IPI00908449	IPI00029764;IPI00908449	1;1	1;1	1;1	SF3a60;Spliceosome-associated protein 61;Splicing factor 3A subunit 3;cDNA FLJ78246, highly similar to Homo sapiens splicing factor 3a, subunit 3, 60kDa (SF3A3), mRNA;cDNA FLJ78053, highly similar to Homo sapiens splicing factor 3a, subunit 3, 60kDa (SF3A3), mRNA;cDNA FLJ46581 fis, clone THYMU3043200, highly similar to Splicing factor 3A subunit 3;Splicing factor 3a, subunit 3 variant;cDNA FLJ587…	SAP61;SF3A3	Splicing factor 3A subunit 3;cDNA FLJ58737, highly similar to Splicing factor 3A subunit 3	Q12874;A8K566;A8K7V1;B3KY12;Q53HM6;B4DW90	2	1	1	1	2.4	2.4	2.4	58.848	501	1.44e-41	1.1444	1.1264	16.683	12	30370000	13601000	16769000
1666	2830;7547;7833			IPI00418262;IPI00792375;IPI00789171;IPI00922081	IPI00418262;IPI00792375;IPI00789171	3;3;2;1	3;3;2;1	3;3;2;1	Brain-type aldolase;Fructose-bisphosphate aldolase C;Fructose-bisphosphate aldolase;Putative uncharacterized protein ALDOC	ALDC;ALDOC	Fructose-bisphosphate aldolase;Fructose-bisphosphate aldolase;Putative uncharacterized protein ALDOC	P09972;B7Z1N6;B7Z1Y2;B7Z1Z9;B7Z3K9;A8MVZ9;C9J8F3	4	3	3	3	9.3	9.3	9.3	48.408	451	7.47e-113	1.1829	1.1263	16.2	26	311170000	138220000	172950000
1663	2833			IPI00414836	IPI00414836	1	1	1	Osteoclast-stimulating factor 1;cDNA FLJ75699, highly similar to Homo sapiens osteoclast stimulating factor 1 (OSTF1), mRNA	OSTF1	Osteoclast-stimulating factor 1	Q92882;A8K646	1	1	1	1	5.6	5.6	5.6	23.787	214	5.29e-10	1.0383	1.1258	5.4348	5	1983900	900900	1083000
1741	1933;1982;2246;5852;6282;6814			IPI00470528;IPI00790569;IPI00943200;IPI00927715;IPI00909437;IPI00926202;IPI00874178;IPI00910417;IPI00925058	IPI00470528;IPI00790569;IPI00943200;IPI00927715;IPI00909437;IPI00926202	6;6;4;4;4;3;2;2;2	6;6;4;4;4;3;2;2;2	5;5;3;3;3;2;2;1;1	60S ribosomal protein L15;Ribosomal protein L15	EC45;RPL15;TCBAP0781;hCG_1996483	60S ribosomal protein L15;22 kDa protein;21 kDa protein;21 kDa protein;Ribosomal protein L15;20 kDa protein	P61313;Q5U0C0;B4DLP4	9	6	6	5	32.8	32.8	25	24.146	204	5.73e-124	1.1161	1.1253	26.095	59	165100000	75959000	89139000
1530	3028;4276			IPI00329629;IPI00794610;IPI00796506	IPI00329629;IPI00794610;IPI00796506	2;2;1	2;2;1	2;2;1	DnaJ homolog subfamily C member 7;Tetratricopeptide repeat protein 2;cDNA FLJ76281, highly similar to Homo sapiens DnaJ (Hsp40) homolog, subfamily C, member 7 (DNAJC7), mRNA;cDNA, FLJ78980, highly similar to DnaJ homolog subfamily C member 7;DnaJ (Hsp40) homolog, subfamily C, member 7 variant;cDNA FLJ54791, highly similar to DnaJ homolog subfamily C member 7;cDNA FLJ51941, highly similar to DnaJ …	DNAJC7;TPR2;TTC2;hCG_16581	DnaJ homolog subfamily C member 7;DnaJ (Hsp40) homolog, subfamily C, member 7 isoform 2;10 kDa protein	Q99615;A8K4T2;B7Z9W6;Q59EH7;B4DKK3;Q7Z784	3	2	2	2	6.7	6.7	6.7	56.44	494	1.87e-10	1.0485	1.1251	27.897	3	12030000	5678900	6350900
1934	2129;2665;6872			IPI00941977;IPI00926625;IPI00871311;IPI00926316;IPI00926534;IPI00658086	IPI00941977;IPI00926625;IPI00871311;IPI00926316;IPI00926534	3;3;3;3;2;1	3;3;3;3;2;1	3;3;3;3;2;1	ZYX protein;Zyxin;Zyxin-2;cDNA FLJ61463, highly similar to Zyxin;ESP-2;cDNA FLJ53160, highly similar to Zyxin;cDNA FLJ53163, highly similar to Zyxin;cDNA, FLJ79126, highly similar to Zyxin;Zyxin, isoform CRA_a	ZYX;hCG_96060	ZYX protein (Fragment);Zyxin;cDNA FLJ53160, highly similar to Zyxin;Zyxin, isoform CRA_a;Putative uncharacterized protein ZYX	Q9BUS0;Q15942;B4DY85;Q28617;Q96AF9;B4DQR8;B4DQX7;C9J981	6	3	3	3	6.7	6.7	6.7	62.45	581	6.84e-06	1.0998	1.1251	27.483	7	1299200	652180	647070
1156	1311;1569;6962;7020;7194;7260;7261;7397	564;565	86;114	IPI00216691	IPI00216691	8	8	8	Profilin I;Profilin-1;Profilin	PFN1;hCG_32691	Profilin-1	P07737;Q53Y44	1	8	8	8	60	60	60	15.054	140	0	1.0885	1.1248	25.697	103	714430000	336550000	377870000
770	79;858;2900;3465;3531;5677;5798;6852;6868;7008;7409	14;402;403	104;158;448	IPI00910781;IPI00027497;IPI00908881;IPI00410575;IPI00556013	IPI00910781;IPI00027497;IPI00908881	11;11;11;1;1	11;11;11;1;1	9;9;9;1;1	Glucose-6-phosphate isomerase;Autocrine motility factor;Neuroleukin;Phosphoglucose isomerase;Phosphohexose isomerase;Sperm antigen 36	GPI	Glucose-6-phosphate isomerase;Glucose-6-phosphate isomerase;Glucose-6-phosphate isomerase	B4DE36;B4DG39;P06744;B4DVJ0	5	11	11	9	20.9	20.9	16.9	64.324	569	0	1.0858	1.1241	41.644	65	198070000	89708000	108360000
897	2631;4019;4936			IPI00034049;IPI00399170;IPI00445531	IPI00034049;IPI00399170	3;3;1	3;3;1	3;3;1	ATP-dependent helicase RENT1;Nonsense mRNA reducing factor 1;Regulator of nonsense transcripts 1;Up-frameshift suppressor 1 homolog;cDNA FLJ46894 fis, clone UTERU3019708, highly similar to Regulator of nonsense transcripts 1;PNORF1	KIAA0221;RENT1;UPF1;pNORF1	Isoform 1 of Regulator of nonsense transcripts 1;Isoform 2 of Regulator of nonsense transcripts 1	Q92900-1;Q92900;Q92900-2;B3KY55;O60385	3	3	3	3	3.8	3.8	3.8	124.34	1129	0.00013437	1.0539	1.1241	89.106	4	3015500	1474500	1540900
525	3582;5966			IPI00018931;IPI00943562	IPI00018931;IPI00943562	2;1	2;1	2;1	Maternal-embryonic 3;Vacuolar protein sorting-associated protein 35;Vesicle protein sorting 35;Vacuolar protein sorting 35 variant;Putative uncharacterized protein DKFZp686O2462	MEM3;TCCCTA00141;VPS35;DKFZp686O2462	Vacuolar protein sorting-associated protein 35;similar to vacuolar protein sorting 35	Q96QK1;Q53FR4;Q5HYM2	2	2	2	2	5.3	5.3	5.3	91.706	796	6.18e-37	1.0932	1.1237	21.455	5	8500400	4668100	3832300
915	996;7061			IPI00059242	IPI00059242	2	2	2	Synapse-associated protein 1;cDNA, FLJ95525, highly similar to Homo sapiens synapse associated protein 1, SAP47 homolog (Drosophila) (SYAP1), mRNA;cDNA FLJ60548, highly similar to Synapse-associated protein 1;cDNA FLJ52963, highly similar to Synapse-associated protein 1;SYAP1 protein variant	PRO3113;SYAP1	Synapse-associated protein 1	Q96A49;B2RBI2;B4DHY7;B4E1C9;Q53GS5;Q68CP1	1	2	2	2	8	8	8	39.933	352	6.41e-56	0.98437	1.1231	12.135	10	7318700	3592900	3725800
773	4363;4364			IPI00027693;IPI00719187	IPI00027693;IPI00719187	2;2	2;2	2;2	Nuclear body protein SP140-like protein;Putative uncharacterized protein SP140L	SP140L	SP140 nuclear body protein-like;Isoform 2 of Nuclear body protein SP140-like protein	Q9H930-1;Q9H930;Q9H930-2;C9JI61	2	2	2	2	1.6	1.6	1.6	67.005	580	0.011292	1.0142	1.1226	13.226	16	230690000	115320000	115370000
1417	33;34;208;209;233;597;663;664;1117;1501;1541;1630;1776;1777;1807;2852;3749;4113;6466;7208			IPI00299024;IPI00908521	IPI00299024;IPI00908521	20;15	20;15	20;15	22 kDa neuronal tissue-enriched acidic protein;Brain acid soluble protein 1;Neuronal axonal membrane protein NAP-22	BASP1;NAP22	Isoform 1 of Brain acid soluble protein 1;Isoform 2 of Brain acid soluble protein 1	P80723-1;P80723;P80723-2	2	20	20	20	93.8	93.8	93.8	22.693	227	0	1.0969	1.122	24.119	288	1611100000	757960000	853100000
1691	2508			IPI00439194;IPI00439195	IPI00439194;IPI00439195	1;1	1;1	1;1	Methyl-CpG-binding domain protein 3;Methyl-CpG-binding protein MBD3;cDNA FLJ10612 fis, clone NT2RP2005358, highly similar to Methyl-CpG-binding domain protein 3	MBD3	Isoform 1 of Methyl-CpG-binding domain protein 3;Isoform 2 of Methyl-CpG-binding domain protein 3	O95983-1;O95983;O95983-2;B3KMA8	2	1	1	1	4.1	4.1	4.1	32.844	291	0.020945	0.99234	1.1215	15.214	2	435950	202880	233070
991	1966;6842			IPI00143753;IPI00829908;IPI00790699;IPI00945586	IPI00143753;IPI00829908;IPI00790699;IPI00945586	2;2;2;2	2;2;2;2	2;2;2;2	140 kDa Ser/Arg-rich domain protein;U2-associated protein SR140;cDNA FLJ60621	KIAA0332;SR140	Isoform 1 of U2-associated protein SR140;Isoform 2 of U2-associated protein SR140;Isoform 3 of U2-associated protein SR140;cDNA FLJ60621	O15042-1;O15042;O15042-2;O15042-3;B4DK81	4	2	2	2	1.8	1.8	1.8	118.29	1029	0.004266	1.1761	1.1207	10.998	6	19543000	9388100	10155000
1233	633;2620;5173;5184;8162;8711			IPI00219446;IPI00795288;IPI00908746;IPI00795701;IPI00794584	IPI00219446;IPI00795288;IPI00908746	6;4;3;2;1	6;4;3;2;1	6;4;3;2;1	HCNPpp;Hippocampal cholinergic neurostimulating peptide;Neuropolypeptide h3;Phosphatidylethanolamine-binding protein 1;Prostatic-binding protein;Raf kinase inhibitor protein;cDNA FLJ51535, highly similar to Phosphatidylethanolamine-binding protein 1	PBP;PEBP;PEBP1	Phosphatidylethanolamine-binding protein 1;22 kDa protein;cDNA FLJ51535, highly similar to Phosphatidylethanolamine-binding protein 1	P30086;B4DRT4	5	6	6	6	48.1	48.1	48.1	21.057	187	1.3e-127	1.0785	1.12	15.397	52	277160000	135760000	141390000
745	266;1995;6243			IPI00026833;IPI00167065;IPI00170914;IPI00641992	IPI00026833	3;1;1;1	3;1;1;1	3;1;1;1	Adenylosuccinate synthetase isozyme 2;Adenylosuccinate synthetase, acidic isozyme;IMP--aspartate ligase 2;Adenylosuccinate synthetase	ADSS;ADSS2	Adenylosuccinate synthetase isozyme 2	P30520;B1AQM5;B4E1L0	4	3	3	3	7	7	7	50.097	456	9.15e-08	0.9997	1.1195	7.7355	3	8252700	4084500	4168200
278	4882;6263			IPI00009477	IPI00009477	2	2	2	Intercellular adhesion molecule 2;cDNA FLJ76426, highly similar to Homo sapiens intercellular adhesion molecule 2 (ICAM2), mRNA;Intercellular adhesion molecule 2 variant;ICAM2 protein;Intercellular adhesion molecule 2, isoform CRA_a	ICAM2;hCG_41817	Intercellular adhesion molecule 2	P13598;A8KAP5;Q59ED3;Q6FHE2	1	2	2	2	2.9	2.9	2.9	30.654	275	0.064398	1.1097	1.1194	3.8082	4	857010	402880	454130
1105	1074;2420			IPI00182289;IPI00639942	IPI00182289;IPI00639942	2;1	2;1	2;1	40S ribosomal protein S29;Putative uncharacterized protein RPS29;Ribosomal protein S29	RPS29	40S ribosomal protein S29;ribosomal protein S29 isoform 2	P62273;A8MZ73	2	2	2	2	33.9	33.9	33.9	6.6767	56	0.024562	1.0619	1.1191	13.558	19	86979000	41677000	45302000
515	462;797;1566;2362;2487;3118;3398;3507;3508;4686;4867;6016;6909;7049;7170;7365;7474;7999;8220;8621	296	382	IPI00018465;IPI00952607;IPI00552072;IPI00952671;IPI00946633;IPI00916908	IPI00018465;IPI00952607;IPI00552072;IPI00952671	20;19;18;14;3;1	20;19;18;14;3;1	20;19;18;14;3;1	CCT-eta;HIV-1 Nef-interacting protein;T-complex protein 1 subunit eta;Chaperonin containing TCP1, subunit 7 (Eta) variant;CCT7 protein;cDNA FLJ54074, highly similar to T-complex protein 1 subunit eta;Chaperonin containing TCP1, subunit 7 (Eta), isoform CRA_c;cDNA FLJ54832, highly similar to T-complex protein 1 subunit eta;Putative uncharacterized protein CCT7;cDNA FLJ59454, highly similar to T-co…	CCT7;CCTH;NIP7-1;hCG_1997313	T-complex protein 1 subunit eta;chaperonin containing TCP1, subunit 7 isoform d;Putative uncharacterized protein CCT7;chaperonin containing TCP1, subunit 7 isoform c	Q99832;Q53HV2;Q6IBT3;B7Z4T9;A8MWI8;B7Z1C9;B8ZZC9;B7Z4Z7;B7Z7I4	6	20	20	20	46	46	46	59.366	543	0	1.0387	1.1188	19.634	95	422820000	194850000	227970000
1541	8387			IPI00798041;IPI00332511;IPI00789032	IPI00798041;IPI00332511;IPI00789032	1;1;1	1;1;1	1;1;1	cDNA FLJ58665, highly similar to Serine/threonine-protein phosphatase 2A 55 kDa regulatory subunit B alpha isoform;Lung cancer-related protein 9;PP2A subunit B isoform alpha;PP2A subunit B isoform B55-alpha;PP2A subunit B isoform PR55-alpha;PP2A subunit B isoform R2-alpha;Serine/threonine-protein phosphatase 2A 55 kDa regulatory subunit B alpha isoform	PPP2R2A	cDNA FLJ58665, highly similar to Serine/threonine-protein phosphatase 2A 55 kDa regulatory subunit B alpha isoform;Serine/threonine-protein phosphatase 2A 55 kDa regulatory subunit B alpha isoform;15 kDa protein	B4E1T7;Q56VW8;P63151;B2RBU8	3	1	1	1	2.4	2.4	2.4	52.999	457	0.00043786	0.99443	1.1187		1	4768300	2188600	2579600
1807	2737			IPI00793375;IPI00607814;IPI00645898;IPI00643357	IPI00793375;IPI00607814;IPI00645898;IPI00643357	1;1;1;1	1;1;1;1	1;1;1;1	Aminoacylproline aminopeptidase;Cytosolic aminopeptidase P;Soluble aminopeptidase P;Xaa-Pro aminopeptidase 1;X-Pro aminopeptidase 1;X-prolyl aminopeptidase 1, soluble;cDNA FLJ76203, highly similar to Homo sapiens X-prolyl aminopeptidase (aminopeptidase P) 1, soluble (XPNPEP1), mRNA;cDNA FLJ36374 fis, clone THYMU2008185, highly similar to Xaa-Pro aminopeptidase 1 (EC 3.4.11.9);cDNA FLJ58474, highl…	XPNPEP1;XPNPEPL;XPNPEPL1;RP11-451M19.1-002;RP11-451M19.1-016;RP11-451M19.1-012	Xaa-Pro aminopeptidase 1;Isoform 2 of Xaa-Pro aminopeptidase 1;X-prolyl aminopeptidase (Aminopeptidase P) 1, soluble;X-prolyl aminopeptidase (Aminopeptidase P) 1, soluble	Q9NQW7-1;Q9NQW7;A8K071;B3KSI7;B4E2P4;Q9NQW7-2;Q5T6H2;B4DIS4;Q5T6H7;Q5T6H1	4	1	1	1	2.4	2.4	2.4	74.797	666	0.00034268	1.1101	1.1186	11.479	4	2026900	977560	1049300
1623	112;6846			IPI00401072;IPI00030770;IPI00893118	IPI00401072;IPI00030770;IPI00893118	2;1;1	2;1;1	2;1;1	Chromosome 21 leucine-rich protein;Down syndrome critical region protein 2;Proteasome assembly chaperone 1;cDNA, FLJ96455, highly similar to Homo sapiens Down syndrome critical region gene 2 (DSCR2), mRNA	C21LRP;DSCR2;PAC1;PSMG1	Isoform 2 of Proteasome assembly chaperone 1;Isoform 1 of Proteasome assembly chaperone 1;Putative uncharacterized protein PSMG1	O95456-2;O95456;O95456-1;B2RD51;C9J2V6	3	2	2	2	9.7	9.7	9.7	30.288	267	2.03e-25	0.96447	1.1177	12.374	4	4244700	2065600	2179200
1871	883;1241;1326;4206;5208;5640;5642;6053;6054;7142;7143;8033;8592;8611;8612	554;555;556;926	1;22;26;218	IPI00759832	IPI00759832	15	12	1	14-3-3 protein beta/alpha;14-3-3 protein beta/alpha, N-terminally processed;Protein 1054;Protein kinase C inhibitor protein 1	YWHAB	Isoform Short of 14-3-3 protein beta/alpha	P31946-2;P31946	1	15	12	1	64.8	59	3.7	27.85	244	0	1.0061	1.1176	40.771	34	63853000	30486000	33367000
321	1809			IPI00010882;IPI00604566	IPI00010882;IPI00604566	1;1	1;1	1;1	DNA fragmentation factor 45 kDa subunit;DNA fragmentation factor subunit alpha;Inhibitor of CAD;DNAation factor, 45kDa, alpha polypeptide isoform 1 variant;cDNA, FLJ93833, Homo sapiens DNAation factor, 45kDa, alpha polypeptide(DFFA), mRNA;DNAation factor, 45kDa, alpha polypeptide;DNAation factor, 45kDa, alpha polypeptide, isoform CRA_c	DFF1;DFF45;DFFA;H13;hCG_25280;RP5-1113E3.2-001	Isoform DFF45 of DNA fragmentation factor subunit alpha (Fragment);Isoform DFF35 of DNA fragmentation factor subunit alpha (Fragment)	O00273-1;O00273;Q53HN4;Q5T6G6;O00273-2	2	1	1	1	5.1	5.1	5.1	36.521	331	1.58e-15	1.0055	1.1173	12.073	3	1255300	624610	630680
845	2040;2751;3061;3564;4135;5070;6774;8433			IPI00031517	IPI00031517	8	8	8	DNA replication licensing factor MCM6;p105MCM;cDNA FLJ51591, highly similar to DNA replication licensing factor MCM6;Putative uncharacterized protein MCM6	MCM6	DNA replication licensing factor MCM6	Q14566;B4DRF6;Q4ZG57	1	8	8	8	11.7	11.7	11.7	92.888	821	1.01e-21	1.0864	1.1173	20.271	36	22953000	9785300	13167000
1120	505;706;907;1148;1484;1538;1551;1811;1855;2133;2290;2379;2424;2558;3795;4098;4793;5686;5710;6093;7004;7033;7794;7913;8187;8446;8501;8702	541;542;543	22;697;741	IPI00186290;IPI00909570;IPI00440662	IPI00186290;IPI00909570	28;20;4	28;20;4	27;19;4	Elongation factor 2;cDNA FLJ60696, highly similar to Elongation factor 2;cDNA FLJ58164, highly similar to Elongation factor 2;EEF2 protein;Similar to Elongation factor 2b;cDNA FLJ56548, highly similar to Elongation factor 2	EEF2;EF2	Elongation factor 2;cDNA FLJ56548, highly similar to Elongation factor 2	P13639;B4DMC6;B4DRE8;Q6PK56;Q8TA90;B4DPU3	3	28	28	27	40.4	40.4	39.3	95.337	858	0	1.0957	1.1167	17.45	205	1141400000	527430000	613930000
1272	911;912;1239;1326;3212;4206;5640;5642;5903;7140;7843;8585	555;556;622	23;27;223	IPI00220642;IPI00910779	IPI00220642;IPI00910779	12;10	8;6	8;6	14-3-3 protein gamma;14-3-3 protein gamma, N-terminally processed;Protein kinase C inhibitor protein 1;cDNA FLJ14168 fis, clone NT2RP2001440, highly similar to 14-3-3 protein gamma;cDNA FLJ51843, highly similar to 14-3-3 protein gamma;cDNA FLJ52141, highly similar to 14-3-3 protein gamma	YWHAG	14-3-3 protein gamma;cDNA FLJ52141, highly similar to 14-3-3 protein gamma	P61981;B3KNB4;B4DHC4;B4DE78	2	12	8	8	66.8	54.7	54.7	28.302	247	5.06e-194	1.0641	1.1166	21.887	64	466230000	217060000	249170000
1131	2776;8053			IPI00215888	IPI00215888	2	2	2	Signal recognition particle 72 kDa protein;SRP72 protein;CaM kinase II isoform;Putative signal recognition particle;Putative uncharacterized protein DKFZp686A04192;Similar to signal recognition particle 72kDa	SRP72;DKFZp686A04192	Signal recognition particle 72 kDa protein	O76094;A0PJJ5;O15302;Q0D2M6;Q71V07;Q7Z3C0;Q86X80	1	2	2	2	4.3	4.3	4.3	74.605	671	9.77e-55	0.9834	1.1165	34.078	5	6939600	2962300	3977300
549	21;22;1688;2725;4011;4965			IPI00792743;IPI00019996;IPI00791423;IPI00790299;IPI00792073;IPI00171749;IPI00790825;IPI00789630	IPI00792743;IPI00019996;IPI00791423;IPI00790299;IPI00792073;IPI00171749	6;6;3;3;3;3;2;1	6;6;3;3;3;3;2;1	6;6;3;3;3;3;2;1	Modulator of estrogen-induced transcription;SAFB-like transcription modulator;cDNA FLJ30633 fis, clone CTONG2002418, highly similar to Homo sapiens modulator of estrogen induced transcription, transcript variant 1, mRNA;cDNA FLJ78261;Putative uncharacterized protein SLTM	MET;SLTM	SAFB-like transcription modulator;modulator of estrogen induced transcription isoform b;Putative uncharacterized protein SLTM;68 kDa protein;Putative uncharacterized protein SLTM;40 kDa protein	Q9NWH9;A8K5V8;C9J6W5;C9IZZ3	8	6	6	6	5.4	5.4	5.4	117.15	1034	7.29e-129	0.98993	1.116	24.957	16	7485700	3647700	3838000
426	4346;4942;4943;7089			IPI00014587;IPI00790571;IPI00945731;IPI00216393;IPI00945566;IPI00946844;IPI00945895	IPI00014587;IPI00790571;IPI00945731;IPI00216393;IPI00945566	4;4;4;4;3;1;1	4;4;4;4;3;1;1	4;4;4;4;3;1;1	Clathrin light chain A;cDNA FLJ60566, highly similar to Clathrin light chain A	CLTA	Isoform Brain of Clathrin light chain A;Isoform 3 of Clathrin light chain A;cDNA FLJ60566, highly similar to Clathrin light chain A;Isoform Non-brain of Clathrin light chain A;Putative uncharacterized protein CLTA	P09496-1;P09496;P09496-3;B4DIN1;P09496-2;C9JXN4	7	4	4	4	10.5	10.5	10.5	27.076	248	4.73e-06	1.1069	1.1156	14.834	21	22739000	11458000	11281000
756	1100;1101;1565;1571;1572;1677;2110;2828;2840;4530;5576;5629;6616;6666			IPI00027230;IPI00939289;IPI00910360;IPI00556538	IPI00027230;IPI00939289	14;9;3;1	13;9;2;1	13;9;2;1	94 kDa glucose-regulated protein;Endoplasmin;gp96 homolog;Heat shock protein 90 kDa beta member 1;Tumor rejection antigen 1;Tumor rejection antigen (Gp96) 1 variant;Tumor rejection antigen (Gp96) 1;HSP90B1 protein;cDNA FLJ58812, highly similar to Endoplasmin (Heat shock protein 90kDa beta member 1);cDNA FLJ58626, highly similar to Endoplasmin (Heat shock protein 90 kDa beta member 1)	GRP94;HSP90B1;TRA1	Endoplasmin;cDNA FLJ58626, highly similar to Endoplasmin	P14625;Q59FC6;Q5CAQ5;Q96GW1;B4DHT9;B4DU71	4	14	13	13	21	19.3	19.3	92.468	803	5.43e-180	1.1896	1.1142	24.278	28	113400000	49994000	63406000
883	4071			IPI00747237;IPI00784265;IPI00032849	IPI00747237;IPI00784265;IPI00032849	1;1;1	1;1;1	1;1;1	HSPC185;cDNA FLJ51327, highly similar to Protein CGI-117;NOP16 protein;Putative uncharacterized protein HSPC111;HBV pre-S2 trans-regulated protein 3;Nucleolar protein 16	hCG_1980223;HSPC111;NOP16;CGI-117	HSPC185;Putative uncharacterized protein HSPC111;Nucleolar protein 16	Q9P0T8;B4DV13;Q05D05;Q6PIM0;Q9Y3C1	3	1	1	1	7.6	7.6	7.6	26.782	236	1.6e-10	0.9265	1.1141	3.3531	2	560830	269460	291370
1032	4799	495	126	IPI00477766;IPI00479833;IPI00873415;IPI00872159;IPI00651741;IPI00872355;IPI00658164;IPI00918015;IPI00953261;IPI00748340;IPI00940167;IPI00166804	IPI00477766;IPI00479833;IPI00873415;IPI00872159;IPI00651741;IPI00872355;IPI00658164;IPI00918015;IPI00953261;IPI00748340;IPI00940167;IPI00166804	1;1;1;1;1;1;1;1;1;1;1;1	1;1;1;1;1;1;1;1;1;1;1;1	1;1;1;1;1;1;1;1;1;1;1;1	Bardet-Biedl syndrome 9 protein;Parathyroid hormone-responsive B1 gene protein;Protein PTHB1;cDNA FLJ34042 fis, clone FCBBF2006418, highly similar to Parathyroid hormone-responsive B1 gene protein;cDNA FLJ33098 fis, clone TRACH2000780, highly similar to Parathyroid hormone-responsiveB1 gene protein;Putative uncharacterized protein BBS9;cDNA FLJ53605, highly similar to Parathyroid hormone-responsi…	BBS9;PTHB1	Isoform 3 of Protein PTHB1;Isoform 1 of Protein PTHB1;99 kDa protein;parathyroid hormone-responsive B1 isoform 4;Isoform 4 of Protein PTHB1;95 kDa protein;Isoform 2 of Protein PTHB1;cDNA FLJ34042 fis, clone FCBBF2006418, highly similar to Parathyroid hormo	Q3SYG4-3;Q3SYG4;C9JX07;Q3SYG4-1;Q3SYG4-4;Q3SYG4-2;B3KRC8;B3KQ86;C9JRR5;Q3SYG4-6;C9J100;B4DMF1;Q3SYG4-5	12	1	1	1	2.6	2.6	2.6	99.414	887	0.010678	1.1701	1.114	25.236	49	5340900000	2324200000	3016700000
366	409;451;557;1530;2323;2328;3639;3683;3757;5489;5607;5613;6620;6712;6784	146;147;219	72;383;609	IPI00642904;IPI00012726;IPI00555747;IPI00642944;IPI00644016	IPI00642904;IPI00012726;IPI00555747;IPI00642944	15;15;15;15;5	7;7;7;7;1	6;6;6;6;0	PABPC4 protein;Poly(A) binding protein, cytoplasmic 4 (Inducible form);Poly(A) binding protein, cytoplasmic 4 (Inducible form), isoform CRA_c;PABPC4 protein variant;Activated-platelet protein 1;Inducible poly(A)-binding protein;Polyadenylate-binding protein 4;Poly(A) binding protein, cytoplasmic 4 (Inducible form), isoform CRA_e;Polyadenylate binding protein II	PABPC4;hCG_2031827;RP11-69E11.6-002;APP1;PABP4;RP11-69E11.6-004;RP11-69E11.6-003	poly A binding protein, cytoplasmic 4 isoform 1;Isoform 1 of Polyadenylate-binding protein 4;Isoform 2 of Polyadenylate-binding protein 4;Poly(A) binding protein, cytoplasmic 4 (Inducible form), isoform CRA_e	Q3B867;Q4VC03;Q53GL4;Q6IQ30;Q13310-1;Q13310;Q13310-2;B1ANR7;Q147Y3;B1ANR0;Q15164	5	15	7	6	30	14.2	12.9	72.39	660	0	1.0948	1.1139	23.649	17	27413000	12333000	15080000
1649	1343;2030;2132;3458;4161;8319			IPI00412579;IPI00413986;IPI00478277;IPI00940624	IPI00412579	6;2;2;1	6;2;2;1	6;2;2;1	60S ribosomal protein L10a;CSA-19;Neural precursor cell expressed developmentally down-regulated protein 6;Ribosomal protein L1	NEDD6;RPL10A	60S ribosomal protein L10a	P62906;Q1JQ76	4	6	6	6	27.6	27.6	27.6	24.831	217	5.13e-95	1.0843	1.1139	22.039	76	210120000	97789000	112330000
199	4547			IPI00007175;IPI00020793	IPI00007175;IPI00020793	1;1	1;1	1;1	60S ribosome subunit biogenesis protein NIP7 homolog;KD93;cDNA FLJ10296 fis, clone NT2RM1001044, highly similar to Homo sapiens HSPC031 mRNA	CGI-37;HSPC031;HSPC180;NIP7;OK/SW-cl.76;OK/SW-cl.78	Isoform 1 of 60S ribosome subunit biogenesis protein NIP7 homolog;Isoform 2 of 60S ribosome subunit biogenesis protein NIP7 homolog	Q9Y221-1;Q9Y221;Q9Y221-2;B3KM49	2	1	1	1	7.8	7.8	7.8	20.462	180	0.00015153	0.9847	1.1134	35.328	3	580460	277370	303090
439	974;3574;3889;5756;7134			IPI00015361;IPI00030303;IPI00792988;IPI00791925;IPI00028183;IPI00793611	IPI00015361;IPI00030303;IPI00792988;IPI00791925	5;3;3;3;2;2	5;3;3;3;2;2	5;3;3;3;2;2	C-Myc-binding protein Mm-1;Myc modulator 1;Prefoldin subunit 5;MM-1 gamma;Prefoldin subunit 5, isoform CRA_c	MM1;PFD5;PFDN5;hCG_23361;mm-1	Prefoldin subunit 5;prefoldin subunit 5 isoform gamma;11 kDa protein;10 kDa protein	Q99471;Q9C083	6	5	5	5	39	39	39	17.328	154	1.58e-38	1.0489	1.1124	11.983	10	28707000	13938000	14769000
1546	2038;5616			IPI00334159	IPI00334159	2	2	2	HIBBJ46;Prefoldin subunit 3;Von Hippel-Lindau-binding protein 1;cDNA FLJ59776, highly similar to Prefoldin subunit 3;VBP1 protein;von Hippel-Lindau binding protein 1, isoform CRA_a	PFDN3;VBP1;hCG_17616	Von Hippel-Lindau binding protein 1	P61758;B4DWR3;Q6FH24	1	2	2	2	9.9	9.9	9.9	26.535	233	1.93e-09	1.0236	1.1123	23.415	8	8644900	4284800	4360200
1422	3972			IPI00791117;IPI00299214	IPI00791117;IPI00299214	1;1	1;1	1;1	Thymidine kinase, cytosolic;Thymidine kinase	TK1	29 kDa protein;Thymidine kinase, cytosolic	P04183;B5BU32;B5BUF9	2	1	1	1	5.6	5.6	5.6	28.594	267	1.76e-32	1.0617	1.1119	49.38	7	86516000	36450000	50066000
1662	173;412;506;926;1249;1490;1491;1555;1556;1638;1677;1754;1926;2192;2312;2313;2829;2897;2955;3179;3828;3879;3887;4091;4485;4486;4499;4500;4996;5635;5714;6082;6083;6271;6366;6697;6818;6827;7395;7470;8023;8024;8497;8498;8499;8552;8555	813;814;815;816;817;818;819	93;466;513;617;620;621;720	IPI00414676;IPI00555614;IPI00515119;IPI00640129;IPI00746291;IPI00514027;IPI00411633;IPI00555915	IPI00414676	47;22;12;11;10;8;6;2	30;11;10;9;8;2;3;2	25;8;9;8;8;0;2;2	Heat shock 84 kDa;Heat shock protein HSP 90-beta;cDNA FLJ77842;cDNA FLJ53619, highly similar to Heat shock protein HSP 90-beta;cDNA FLJ54023, highly similar to Heat shock protein HSP 90-beta;HSP90AB1 protein;cDNA: FLJ21717 fis, clone COL10322	HSP90AB1;HSP90B;HSPC2;HSPCB	Heat shock protein HSP 90-beta	P08238;A8K3W9;B4DGL0;B4DMA2;Q6PK50;Q9H6X9	8	47	30	25	57.3	43.6	35.9	83.263	724	0	1.0924	1.1119	34.368	302	2436800000	1126000000	1310800000
727	329;2974;2976;5456;7921;8340;8341			IPI00026272;IPI00216456;IPI00031562	IPI00026272;IPI00216456;IPI00031562	7;7;7	1;1;1	1;1;1	Histone H2A type 1-B/E;Histone H2A.2;Histone H2A/a;Histone H2A/m;Histone H2A;Histone H2A type 1-C;Histone H2A/l;Histone H2A type 3	H2AFA;H2AFM;HIST1H2AB;HIST1H2AE;hCG_1640984;hCG_1787383;H2AFL;HIST1H2AC;HIST3H2A	Histone H2A type 1-B/E;Histone H2A type 1-C;Histone H2A type 3	P04908;B2R5B3;B2R5B6;Q08AJ9;Q93077;Q7L7L0	3	7	1	1	58.5	8.5	8.5	14.135	130	0	1.0279	1.1118	21.331	13	192290000	92560000	99732000
1901	4318;4562			IPI00792261;IPI00414442;IPI00018780;IPI00187145	IPI00792261;IPI00414442;IPI00018780;IPI00187145	2;1;1;1	2;1;1;1	2;1;1;1	CDK5 activator-binding protein C53;CDK5 regulatory subunit-associated protein 3;Protein HSF-27;cDNA FLJ56403, highly similar to CDK5 regulatory subunit-associated protein 3;cDNA FLJ59273, highly similar to CDK5 regulatory subunit-associated protein 3	CDK5RAP3;IC53;MSTP016;OK/SW-cl.114;PP1553	21 kDa protein;cDNA FLJ56403, highly similar to CDK5 regulatory subunit-associated protein 3;Isoform 2 of CDK5 regulatory subunit-associated protein 3;Isoform 3 of CDK5 regulatory subunit-associated protein 3	Q96JB5-1;Q96JB5;B7Z6N4;Q96JB5-2;B4DWZ1;Q96JB5-3	4	2	2	2	9.8	9.8	9.8	21.069	184	0.098386	1.0775	1.1113	7.4467	3	6025400	2899000	3126400
851	375;8294			IPI00031564;IPI00903238;IPI00916612	IPI00031564;IPI00903238;IPI00916612	2;2;2	2;2;2	2;2;2	Cytochrome c-releasing factor 21;Gamma-glutamylcyclotransferase;cDNA FLJ11717 fis, clone HEMBA1005241;Putative uncharacterized protein GGCT	C7orf24;CRF21;GGCT	Isoform 1 of Gamma-glutamylcyclotransferase;cDNA FLJ11717 fis, clone HEMBA1005241;Putative uncharacterized protein GGCT	O75223-1;O75223;B3KMN7;B8ZZN4	3	2	2	2	10.6	10.6	10.6	21.007	188	0.0043152	1.0321	1.1109	13.42	2	2248100	1029800	1218400
1685	2336;5041			IPI00429191	IPI00429191	2	2	2	Eukaryotic peptide chain release factor subunit 1;Protein Cl1;TB3-1;cDNA FLJ56175, highly similar to Eukaryotic peptide chain release factor subunit1;ETF1 protein;Eukaryotic translation termination factor 1;Eukaryotic translation termination factor 1, isoform CRA_b	ERF1;ETF1;RF1;SUP45L1;hCG_1981800	Eukaryotic peptide chain release factor subunit 1	P62495;B7Z7P8;Q96CG1	1	2	2	2	5.3	5.3	5.3	49.03	437	1.51e-10	1.154	1.1097	9.5002	15	15539000	7202900	8336100
914	1313;2489;2889;3862;4084;4349			IPI00790743;IPI00056494;IPI00220344;IPI00917181;IPI00176574;IPI00738898;IPI00930647;IPI00447443;IPI00896410;IPI00917341	IPI00790743;IPI00056494;IPI00220344;IPI00917181	6;6;4;3;2;2;1;1;1;1	6;6;4;3;2;2;1;1;1;1	6;6;4;3;2;2;1;1;1;1	60S ribosomal protein L36a-like;cDNA, FLJ92227, highly similar to Homo sapiens ribosomal protein L36a-like (RPL36AL), mRNA;60S ribosomal protein L36a;60S ribosomal protein L44;Cell growth-inhibiting gene 15 protein;Cell migration-inducing gene 6 protein;Ribosomal protein L36a	RPL36AL;GIG15;MIG6;RPL36A;RPL44;RP1-164F3.1-004	Protein;60S ribosomal protein L36a-like;60S ribosomal protein L36a;Ribosomal protein L36a	Q969Q0;B2R4V2;P83881;Q08ES5;B2REA7	10	6	6	6	36.2	36.2	36.2	15.67	138	1.11e-09	1.1964	1.1093	23.531	27	82217000	37856000	44361000
1711	3332			IPI00455444;IPI00455446	IPI00455444;IPI00455446	1;1	1;1	1;1	Protein GRINL1A, isoforms 4/5	GRINL1A	Isoform 4 of Protein GRINL1A, isoforms 4/5;Isoform 5 of Protein GRINL1A, isoforms 4/5	Q6EEV4-1;Q6EEV4;Q6EEV4-2	2	1	1	1	4.7	4.7	4.7	15.131	148	0.0041687	1.0095	1.1091	15.857	11	110980000	55108000	55876000
849	1194;1537;2248;2706;2827;6749;7257			IPI00031554	IPI00031554	7	6	6	ATP-dependent RNA helicase DDX50;DEAD box protein 50;Gu-beta;Nucleolar protein Gu2;cDNA FLJ56545, highly similar to ATP-dependent RNA helicase DDX50 (EC 3.6.1.-);cDNA FLJ61430, highly similar to ATP-dependent RNA helicase DDX50 (EC 3.6.1.-);Nucleolar protein GU2 variant;Putative uncharacterized protein DKFZp761E0323	DDX50;DKFZp761E0323	ATP-dependent RNA helicase DDX50	Q9BQ39;B4DED6;B4DW97;Q53FI9;Q9NTA9	1	7	6	6	12.6	10.6	10.6	82.564	737	1.46e-39	1.0559	1.1081	12.698	12	5365600	2486900	2878700
1726	1651;1652;3062;3148;3391;4085;6169;6854;7169;7756;7757;8212;8382;8391			IPI00465028;IPI00797270;IPI00796633;IPI00451401;IPI00844224	IPI00465028;IPI00797270;IPI00796633;IPI00451401	14;14;12;9;1	14;14;12;9;1	14;14;12;9;1	Triosephosphate isomerase;Triose-phosphate isomerase	TPI;TPI1	triosephosphate isomerase 1 isoform 2;Isoform 1 of Triosephosphate isomerase;22 kDa protein;Isoform 2 of Triosephosphate isomerase	Q53HE2;P60174-1;P60174;B4DUI5;B7Z5D8;Q2QD09;P60174-2	5	14	14	14	59.8	59.8	59.8	30.791	286	1.09e-301	1.0602	1.1081	23.5	98	214050000	102490000	111570000
1074	5021			IPI00174390;IPI00886797	IPI00174390;IPI00886797	1;1	1;1	1;1	2',5'-phosphodiesterase 12	PDE12	Isoform 1 of 2',5'-phosphodiesterase 12;Isoform 2 of 2',5'-phosphodiesterase 12	Q6L8Q7-1;Q6L8Q7;Q6L8Q7-2	2	1	1	1	2.3	2.3	2.3	67.351	609	7.09e-05	1.0786	1.1074	6.2352	2	236970	100850	136120
534	879;1729;4883;8398	308	132	IPI00019600;IPI00789287;IPI00397947;IPI00890717;IPI00019599;IPI00030962;IPI00447356;IPI00797889;IPI00007847;IPI00872898	IPI00019600;IPI00789287	4;4;1;1;1;1;1;1;1;1	4;4;1;1;1;1;1;1;1;1	3;3;0;0;0;0;0;1;0;0	DDVit 1;Enterocyte differentiation-associated factor 1;Enterocyte differentiation-promoting factor 1;MMS2 homolog;Ubiquitin-conjugating enzyme E2 variant 2;Vitamin D3-inducible protein;cDNA, FLJ93989, Homo sapiens ubiquitin-conjugating enzyme E2 variant 2 (UBE2V2),mRNA;Ubiquitin-conjugating enzyme E2 variant 2, isoform CRA_b	MMS2;UBE2V2;UEV2;hCG_1640505	Ubiquitin-conjugating enzyme E2 variant 2;12 kDa protein	Q15819;A0M8W4	10	4	4	3	23.4	23.4	17.9	16.363	145	7.51e-22	0.97376	1.107	181.95	13	55779000	29064000	26716000
723	939;6741;6904;8096			IPI00026216;IPI00455333	IPI00026216	4;1	4;1	4;1	Puromycin-sensitive aminopeptidase;cDNA FLJ38558 fis, clone HCHON2003327, highly similar to Puromycin-sensitive aminopeptidase;cDNA FLJ39390 fis, clone PLACE6004219, highly similar to Puromycin-sensitive aminopeptidase;cDNA FLJ56052, highly similar to Puromycin-sensitive aminopeptidase (EC 3.4.11.-);cDNA FLJ53310, highly similar to Puromycin-sensitive aminopeptidase (EC 3.4.11.-);cDNA FLJ53354, h…	NPEPPS;PSA	Puromycin-sensitive aminopeptidase	P55786;B3KTP2;B3KU93;B7Z1H4;B7Z1V9;B7Z463;B7Z4B2;B7Z6T6;B7Z899	2	4	4	4	4.9	4.9	4.9	103.28	919	1.43e-30	1.1059	1.1065	18.501	11	8618000	4144900	4473200
484	2673;2888			IPI00017375;IPI00908375	IPI00017375;IPI00908375	2;2	2;2	2;2	Protein transport protein Sec23A;SEC23-related protein A;cDNA FLJ45429 fis, clone BRHIP3039057, highly similar to Protein transport protein Sec23A;cDNA FLJ55960, highly similar to Protein transport protein Sec23A;cDNA FLJ53608, highly similar to Protein transport protein Sec23A;cDNA FLJ52821, highly similar to Protein transport protein Sec23A	SEC23A	Protein transport protein Sec23A;cDNA FLJ52821, highly similar to Protein transport protein Sec23A	Q15436;B3KXI2;B4DF60;B4DSQ5;B4E0Q9	2	2	2	2	2.6	2.6	2.6	86.16	765	4.99e-09	1.0401	1.1062	15.242	2	159560	76494	83063
957	713;825;1559;2880;7703	479	367	IPI00100160;IPI00604431;IPI00915424	IPI00100160;IPI00604431	5;5;2	5;5;2	5;5;2	Cullin-associated and neddylation-dissociated protein 1;Cullin-associated NEDD8-dissociated protein 1;p120 CAND1;TBP-interacting protein of 120 kDa A;cDNA FLJ77762, highly similar to Homo sapiens cullin-associated and neddylation-dissociated 1 (CAND1), mRNA;cDNA FLJ10114 fis, clone HEMBA1002770, highly similar to Cullin-associated NEDD8-dissociated protein 1;cDNA FLJ10929 fis, clone OVARC1000479,…	CAND1;KIAA0829;TIP120;TIP120A	Isoform 1 of Cullin-associated NEDD8-dissociated protein 1;Isoform 2 of Cullin-associated NEDD8-dissociated protein 1	Q86VP6-1;Q86VP6;A8K8U1;B3KM30;B3KMG3;Q86VP6-2	3	5	5	5	4.7	4.7	4.7	136.37	1230	2.72e-45	1.1453	1.1062	17.088	26	66664000	31648000	35016000
1168	197;3446;4345;5136;5351;6221	575	40	IPI00217236;IPI00909626	IPI00217236;IPI00909626	6;4	6;4	6;4	TCP1-chaperonin cofactor A;Tubulin-folding cofactor A;Tubulin-specific chaperone A;cDNA, FLJ92496, Homo sapiens tubulin-specific chaperone a (TBCA), mRNA;TBCA protein;Tubulin folding cofactor A;Tubulin-specific chaperone a;cDNA FLJ57496, moderately similar to Tubulin-specific chaperone A	TBCA;hCG_2016016	Tubulin-specific chaperone A;cDNA FLJ57496, moderately similar to Tubulin-specific chaperone A	O75347;Q6FGD7;B4DT30	2	6	6	6	48.1	48.1	48.1	12.855	108	1.28e-62	1.0307	1.1061	37.58	43	134920000	66717000	68202000
1516	3100;4092			IPI00328722	IPI00328722	2	2	2	Na(+)/H(+) exchanger 11;Sodium/hydrogen exchanger 11;Solute carrier family 9 member 11;cDNA FLJ46225 fis, clone TESTI4014415, weakly similar to Mus musculus solute carrier family 9, isoform 10 (Slc9a10), mRNA;cDNA FLJ50303, weakly similar to Mus musculus solute carrier family 9, isoform 10 (Slc9a10), mRNA	SLC9A11	Sodium/hydrogen exchanger 11	Q5TAH2;B3KXW8;B4DZ37	1	2	2	2	1.6	1.6	1.6	129.05	1124	0.0047133	1.0878	1.1057	87.472	7	14518000	7204700	7312800
404	3607;4399;6680;8550	237	84	IPI00013774;IPI00289601;IPI00929375;IPI00910637;IPI00514649;IPI00555868	IPI00013774;IPI00289601;IPI00929375;IPI00910637;IPI00514649	4;2;2;2;2;1	4;2;2;2;2;1	3;1;1;2;2;0	Histone deacetylase 1;cDNA FLJ51764, highly similar to Histone deacetylase 1;Putative uncharacterized protein DKFZp686H12203;HDAC1 protein;Histone deacetylase 1, isoform CRA_a;Histone deacetylase 2;cDNA FLJ34837 fis, clone NT2NE2010632, highly similar to HISTONE DEACETYLASE 2;Histone deacetylase 2, isoform CRA_a;cDNA FLJ40057 fis, clone TCERX2000431, highly similar to HISTONE DEACETYLASE 2;cDNA F…	HDAC1;RPD3L1;DKFZp686H12203;hCG_41610;RP4-811H24.2-001;HDAC2;hCG_21384;RP4-811H24.2-010	Histone deacetylase 1;Isoform 2 of Histone deacetylase 2;Isoform 1 of Histone deacetylase 2;cDNA FLJ60860, highly similar to Histone deacetylase 1;Histone deacetylase 1	Q13547;B4DRG0;B5BU61;B5MGH2;Q5HYD4;Q6IT96;Q92769-2;Q92769;Q92769-1;B3KRS5;B3KUJ5;B4DSK9;B7Z3S4;Q5TEE2	6	4	4	3	7.3	7.3	6	55.102	482	1.89e-07	1.079	1.1054	15.796	8	5919900	2813700	3106100
518	3213;3214;5637;6176;8242			IPI00018627;IPI00793985;IPI00945622;IPI00470922;IPI00952974;IPI00946830;IPI00946268;IPI00947437;IPI00946447	IPI00018627;IPI00793985;IPI00945622;IPI00470922;IPI00952974;IPI00946830;IPI00946268	5;5;5;5;5;4;3;1;1	5;5;5;5;5;4;3;1;1	5;5;5;5;5;4;3;1;1	N-acetyltransferase 13;N-acetyltransferase 5;N-acetyltransferase san homolog;N-alpha-acetyltransferase 50, NatE catalytic subunit;Putative uncharacterized protein NAA50;cDNA FLJ51877, highly similar to Homo sapiens Mak3 homolog (MAK3), mRNA;cDNA, FLJ79525, highly similar to Homo sapiens Mak3 homolog (MAK3), mRNA	MAK3;NAA50;NAT13;NAT5	Isoform 1 of N-acetyltransferase 13;19 kDa protein;Putative uncharacterized protein NAT13;Isoform 2 of N-acetyltransferase 13;Putative uncharacterized protein NAT13 (Fragment);cDNA, FLJ79525, highly similar to Homo sapiens Mak3 homolog (MAK3), mRNA;Putativ	Q9GZZ1-1;Q9GZZ1;C9J5D1;Q9GZZ1-2;C9J2S9;B0AZT5;C9J5J3	9	5	5	5	24.3	24.3	24.3	19.398	169	0	1.0713	1.1054	19.147	30	97839000	46470000	51369000
1526	3318;3407;3791;7617			IPI00329321;IPI00873110	IPI00329321;IPI00873110	4;4	4;4	4;4	LYR motif-containing protein 7	C5orf31;LYRM7	LYR motif-containing protein 7;12 kDa protein	Q5U5X0;A8MPQ9	2	4	4	4	51.9	51.9	51.9	11.955	104	3.67e-10	1.0936	1.1052	36.744	5	7017400	3092000	3925400
427	5087;5088;7783			IPI00014589;IPI00216472	IPI00014589;IPI00216472	3;3	3;3	3;3	Clathrin light chain B	CLTB	Isoform Brain of Clathrin light chain B;Isoform Non-brain of Clathrin light chain B	P09497-1;P09497;P09497-2	2	3	3	3	8.7	8.7	8.7	25.19	229	0.0001579	0.98656	1.105	20.065	9	4240500	2217200	2023200
690	163;910;1441;2072;5537;5538;8119;8120;8121;8716;8717			IPI00025091;IPI00748962;IPI00936218	IPI00025091;IPI00748962	11;8;1	11;8;1	11;8;1	40S ribosomal protein S11	RPS11	40S ribosomal protein S11;Similar to 40S ribosomal protein S11	P62280	3	11	11	11	40.5	40.5	40.5	18.431	158	1.43e-71	1.0005	1.1049	15.299	44	119100000	58646000	60458000
1733	127;128;352;965;966;1407;1554;1591;1939;1940;1941;2134;2135;2627;3182;3205;3263;3264;3996;4240;4794;4837;5498;6458;6533;6566;6585;6586;6707;6708;7331;7332;8205;8388;8530;8531;8565;8631;8632	868;869;870;871;872	94;97;165;169;244	IPI00465248;IPI00759806;IPI00218474;IPI00909949;IPI00942494;IPI00909595	IPI00465248;IPI00759806	39;29;4;4;3;1	39;29;4;4;3;1	35;26;0;0;0;0	2-phospho-D-glycerate hydro-lyase;Alpha-enolase;C-myc promoter-binding protein;Enolase 1;MBP-1;MPB-1;Non-neural enolase;Phosphopyruvate hydratase;Plasminogen-binding protein;Enolase	ENO1;ENO1L1;MBPB1;MPB1	Isoform alpha-enolase of Alpha-enolase;Isoform MBP-1 of Alpha-enolase	P06733-1;P06733;A4QMW8;A4UCS8;Q96GV1;Q9BT62;P06733-2	6	39	39	35	74.4	74.4	69.4	47.168	434	0	1.051	1.1049	20.543	628	5623300000	2674000000	2949300000
66	312;1122;1529;1707;2092;2254;3587;4394;5438;5575;6841;7035	37;38;39;40	628;731;742;745	IPI00002966;IPI00031022	IPI00002966	12;2	11;2	11;2	Heat shock 70 kDa protein 4;Heat shock 70-related protein APG-2;HSP70RY;cDNA, FLJ79511, highly similar to Heat shock 70 kDa protein 4;cDNA, FLJ79520, highly similar to Heat shock 70 kDa protein 4;cDNA, FLJ79524, highly similar to Heat shock 70 kDa protein 4;cDNA, FLJ79536, highly similar to Heat shock 70 kDa protein 4;cDNA FLJ50510, highly similar to Heat shock 70 kDa protein 4;cDNA FLJ52593, hig…	APG2;HSPA4;HS24/p52;HS24/P52	Heat shock 70 kDa protein 4	P34932;B0AZS1;B0AZT0;B0AZU6;B4DH02;B4DIZ3;B4DN48;B4DSE8;B4DT47;B4DUS3;B4E0H6;B4E354;O14992;Q59GF8;Q7KYN0	2	12	11	11	16.8	15.1	15.1	94.33	840	2.09e-103	1.0862	1.1044	22.911	36	89961000	42804000	47157000
1097	802;1460;1589;4066;6598;6656;6793	534	695	IPI00332499;IPI00179953;IPI00219821;IPI00646459;IPI00639912;IPI00514504	IPI00332499;IPI00179953;IPI00219821;IPI00646459	7;7;7;6;2;2	7;7;7;6;2;2	7;7;7;6;2;2	Nuclear autoantigenic sperm protein;Nuclear autoantigenic sperm protein isoform 2 variant;cDNA FLJ53158, highly similar to Nuclear autoantigenic sperm protein;cDNA FLJ53176, highly similar to Nuclear autoantigenic sperm protein;NASP protein;Nuclear autoantigenic sperm protein (Histone-binding), isoform CRA_b;PRO1999;Nuclear autoantigenic sperm protein autosomal variant;Nuclear autoantigenic sperm…	NASP;hCG_40880;RP4-697E16.3-005;RP4-697E16.3-004	Isoform 3 of Nuclear autoantigenic sperm protein;Isoform 1 of Nuclear autoantigenic sperm protein;Isoform 2 of Nuclear autoantigenic sperm protein;Nuclear autoantigenic sperm protein	P49321-3;P49321;Q53H03;P49321-1;B4DQP3;B4DS57;Q6PJY7;Q9P1N1;P49321-2;O95138;Q5T626;Q5T624	6	7	7	7	12.2	12.2	12.2	86.267	790	1.93e-107	1.0406	1.1042	12.803	38	90193000	43809000	46385000
561	924;1743;2164;2188;2197;2198;2882;3169;3189;3396			IPI00020599	IPI00020599	10	10	9	Calregulin;Calreticulin;CRP55;Endoplasmic reticulum resident protein 60;grp60;HACBP;cDNA FLJ53009, highly similar to Calreticulin;cDNA FLJ58668, highly similar to Calreticulin;Calreticulin variant	CALR;CRTC	Calreticulin	P27797;B4DHR1;B4E2Y9;Q53G71;Q6IAT4	1	10	10	9	35.5	35.5	32.6	48.141	417	1.25e-163	1.11	1.1041	43.648	43	178620000	79968000	98657000
1273	214;215;323;608;609;1090;1973;1974;2274;2284;2440;2727;2728;2813;2814;3374;3727;3871;3872;4306;4395;4809;5344;5842;6115;6733;7065;7164;7165;7898;8186	623;624;625;626;627;628;629	96;104;138;313;365;434;568	IPI00941899;IPI00220644;IPI00909560;IPI00604528;IPI00888126;IPI00743713;IPI00871353;IPI00027165;IPI00941093;IPI00909829;IPI00743867	IPI00941899;IPI00220644;IPI00909560;IPI00604528;IPI00888126	31;31;29;22;20;2;2;2;2;2;1	1;1;1;1;0;0;0;0;0;0;0	1;1;1;1;0;0;0;0;0;0;0	Cytosolic thyroid hormone-binding protein;Opa-interacting protein 3;p58;Pyruvate kinase 2/3;Pyruvate kinase isozymes M1/M2;Pyruvate kinase muscle isozyme;Thyroid hormone-binding protein 1;Tumor M2-PK;Pyruvate kinase	OIP3;PK2;PK3;PKM;PKM2	66 kDa protein;Isoform M1 of Pyruvate kinase isozymes M1/M2;Pyruvate kinase;Pyruvate kinase;similar to pyruvate kinase, muscle	P14618-2;P14618;B4DRT3;Q504U3	11	31	1	1	54.4	1.2	1.2	65.93	605	0	0.98532	1.1041	29.605	3	2244900	1253900	990940
1230	1627;2600;2619;3025;3664;3704;4552;4599;4600;4821;5385;6403;6404;6742;6743;6744;8016	603;604;605	63;64;234	IPI00219217;IPI00788938;IPI00789173	IPI00219217;IPI00788938	17;10;8	17;10;8	15;8;7	LDH heart subunit;L-lactate dehydrogenase B chain;Renal carcinoma antigen NY-REN-46;L-lactate dehydrogenase	LDHB;hCG_24788	L-lactate dehydrogenase B chain;L-lactate dehydrogenase	P07195;Q5U077;A8MW50	3	17	17	15	48.2	48.2	46.4	36.638	334	0	1.036	1.104	20.066	172	987350000	463300000	524060000
356	218;637;1108;1955;4811;6005;7372;7966;8267			IPI00012268;IPI00926258;IPI00926410;IPI00384420;IPI00795529;IPI00796340;IPI00925813;IPI00925437;IPI00793022;IPI00925595;IPI00793806;IPI00794915	IPI00012268;IPI00926258;IPI00926410	9;6;6;3;3;2;2;1;1;1;1;1	9;6;6;3;3;2;2;1;1;1;1;1	9;6;6;3;3;2;2;1;1;1;1;1	26S proteasome non-ATPase regulatory subunit 2;26S proteasome regulatory subunit RPN1;26S proteasome regulatory subunit S2;26S proteasome subunit p97;Protein 55.11;Tumor necrosis factor type 1 receptor-associated protein 2;cDNA FLJ53357, highly similar to 26S proteasome non-ATPase regulatory subunit 2;cDNA FLJ54077, highly similar to 26S proteasome non-ATPase regulatory subunit 2;Proteasome (Pros…	PSMD2;TRAP2;DKFZp564A2282	26S proteasome non-ATPase regulatory subunit 2;86 kDa protein;cDNA FLJ55045, highly similar to 26S proteasome non-ATPase regulatory subunit 2	Q13200;B4DM22;B4DX07;Q53XQ4;Q59EG8;Q9NSM5;B4DXY1	12	9	9	9	14	14	14	100.2	908	2.45e-122	1.0522	1.1038	12.954	29	42774000	19939000	22836000
696	285;3397;3726;6417;7835			IPI00025273;IPI00218408;IPI00879865;IPI00657864;IPI00657647;IPI00893596;IPI00657700;IPI00657768;IPI00384624	IPI00025273;IPI00218408;IPI00879865	5;3;3;2;2;1;1;1;1	5;3;3;2;2;1;1;1;1	5;3;3;2;2;1;1;1;1	5'-phosphoribosylglycinamide transformylase;AIR synthase;GAR transformylase;Glycinamide ribonucleotide synthetase;Phosphoribosylamine--glycine ligase;Phosphoribosyl-aminoimidazole synthetase;Phosphoribosylformylglycinamidine cyclo-ligase;Phosphoribosylglycinamide formyltransferase;Phosphoribosylglycinamide synthetase;Trifunctional purine biosynthetic protein adenosine-3;cDNA FLJ51866, highly simi…	GART;PGFT;PRGS	Isoform Long of Trifunctional purine biosynthetic protein adenosine-3;Isoform Short of Trifunctional purine biosynthetic protein adenosine-3;Putative uncharacterized protein GART	P22102-1;P22102;B4DJ93;Q15374;Q3B7A7;Q59HH3;Q71VH3;P22102-2;Q52M77;C9JJ86	9	5	5	5	7.5	7.5	7.5	107.77	1010	8.87e-58	1.1743	1.1035	21.095	18	32506000	12886000	19620000
786	1994			IPI00028376	IPI00028376	1	1	1	Deafness dystonia protein 1;Mitochondrial import inner membrane translocase subunit Tim8 A;X-linked deafness dystonia protein	DDP;DDP1;TIM8A;TIMM8A	Mitochondrial import inner membrane translocase subunit Tim8 A	O60220	1	1	1	1	11.3	11.3	11.3	10.998	97	0.00012828	1.1448	1.1033	11.784	5	2246700	1027400	1219400
1329	259;260;980;1881;2918;3154;4544;5230;5320;6786;6801;6931;6975;8648	654;655;656	1;23;44	IPI00290566;IPI00550591	IPI00290566;IPI00550591	14;10	14;10	14;10	CCT-alpha;T-complex protein 1 subunit alpha	CCT1;CCTA;TCP1	T-complex protein 1 subunit alpha;T-complex protein 1 isoform b	P17987	2	14	14	14	28.4	28.4	28.4	60.343	556	0	1.073	1.1031	24.442	77	279000000	123670000	155340000
1347	1440;6797			IPI00291783	IPI00291783	2	2	2	Gem-associated protein 5;GEMIN5 protein	GEMIN5	Gem-associated protein 5	Q8TEQ6;B7ZLC9;Q58EZ8	1	2	2	2	1.3	1.3	1.3	168.56	1508	0.0010975	1.0422	1.1022	1.4033	2	1503500	773550	729990
728	1852;3329;3330;5468;5658;6421			IPI00026302;IPI00917298;IPI00848331;IPI00856058;IPI00916315;IPI00915795;IPI00916572;IPI00917675;IPI00736955;IPI00941688;IPI00479517	IPI00026302;IPI00917298;IPI00848331;IPI00856058;IPI00916315;IPI00915795;IPI00916572;IPI00917675	6;5;5;5;5;5;5;4;2;2;1	6;5;5;5;5;5;5;4;2;2;1	6;5;5;5;5;5;5;4;2;2;1	60S ribosomal protein L31;cDNA, FLJ92036, highly similar to Homo sapiens ribosomal protein L31 (RPL31), mRNA;Ribosomal protein L31;cDNA FLJ57527, highly similar to 60S ribosomal protein L31;Putative uncharacterized protein RPL31;cDNA FLJ58912, highly similar to 60S ribosomal protein L31;Ribosomal protein L31, isoform CRA_c;RPL31 protein;cDNA FLJ58908, highly similar to 60S ribosomal protein L31	RPL31;hCG_27618	60S ribosomal protein L31;Putative uncharacterized protein RPL31;ribosomal protein L31 isoform 2;ribosomal protein L31 isoform 3;Putative uncharacterized protein RPL31;Putative uncharacterized protein RPL31;Putative uncharacterized protein RPL31;Putative u	P62899;B2R4C1;Q76N53;B7Z4C8;B7Z4K2;Q6IRZ0;B7Z4E3;C9JU56;C9JQ13;B8ZZK4	11	6	6	6	47.2	47.2	47.2	14.463	125	3.16e-35	1.0798	1.1021	16.977	37	79237000	39142000	40095000
1517	1385;2202;4290			IPI00328748;IPI00924819;IPI00927651	IPI00328748;IPI00924819;IPI00927651	3;3;2	3;3;2	3;3;2	cDNA FLJ77177, highly similar to Homo sapiens arginine-rich, mutated in early stage tumors (ARMET), mRNA;Arginine-rich protein;Mesencephalic astrocyte-derived neurotrophic factor;Protein ARMET	ARMET;ARP;MANF	mesencephalic astrocyte-derived neurotrophic factor;Mesencephalic astrocyte-derived neurotrophic factor;Putative uncharacterized protein MANF	A8K878;P55145;C9J3P1	3	3	3	3	15.8	15.8	15.8	26.903	234	2.43e-10	1.1013	1.1018	14.64	4	2290300	1093400	1196900
1235	343;2454;7342;7973			IPI00219525;IPI00943153	IPI00219525;IPI00943153	4;3	4;3	4;3	6-phosphogluconate dehydrogenase, decarboxylating	PGD;PGDH;hCG_2006054;RP4-736L20.2-001	6-phosphogluconate dehydrogenase, decarboxylating;6-phosphogluconate dehydrogenase, decarboxylating	P52209;A8K2Y9;B4DQJ8;B4DV68;B4E2U0;B4DL86	2	4	4	4	12	12	12	53.139	483	2.64e-53	1.0312	1.1015	11.628	15	68012000	32230000	35782000
452	5867;6922			IPI00015952;IPI00941589;IPI00782985	IPI00015952;IPI00941589;IPI00782985	2;2;1	2;2;1	2;2;1	cDNA FLJ59571, highly similar to Eukaryotic translation initiation factor 4gamma 2;Death-associated protein 5;Eukaryotic translation initiation factor 4 gamma 2;p97;Eukaryotic translation initiation factor 4 gamma, 2 variant;Aging-associated protein 1;EIF4G2 protein;Eukaryotic translation initiation factor 4 gamma, 2, isoform CRA_a	DAP5;EIF4G2;OK/SW-cl.75;AAG1;hCG_1991788	cDNA FLJ59571, highly similar to Eukaryotic translation initiation factor 4gamma 2;Eukaryotic translation initiation factor 4 gamma 2;eukaryotic translation initiation factor 4 gamma, 2 isoform 2	B4DZF2;Q0VH01;Q49A79;Q59G42;P78344;Q2TU89;Q2NKW9	3	2	2	2	3.3	3.3	3.3	110.26	980	1.09e-05	1.138	1.1014		1	10491000	4746200	5744700
233	648;5550;6324;7328;8204			IPI00008433;IPI00555941	IPI00008433	5;1	5;1	5;1	40S ribosomal protein S5;40S ribosomal protein S5, N-terminally processed;Ribosomal protein S5 variant	RPS5	40S ribosomal protein S5	P46782;Q53G25	2	5	5	5	24.5	24.5	24.5	22.876	204	0	1.0972	1.1013	15.656	47	317230000	152250000	164980000
1781	2947;6613;7837;7838			IPI00939470;IPI00942608;IPI00550731;IPI00941420;IPI00939805;IPI00784773;IPI00941203;IPI00889156;IPI00940952;IPI00784865;IPI00941650;IPI00942387;IPI00784985;IPI00940069;IPI00853045;IPI00909649;IPI00556287	IPI00939470;IPI00942608;IPI00550731;IPI00941420;IPI00939805;IPI00784773;IPI00941203;IPI00889156;IPI00940952;IPI00784865;IPI00941650;IPI00942387;IPI00784985;IPI00940069;IPI00853045;IPI00909649	4;4;4;4;4;4;4;4;4;4;4;4;4;4;4;4;1	4;4;4;4;4;4;4;4;4;4;4;4;4;4;4;4;1	4;4;4;4;4;4;4;4;4;4;4;4;4;4;4;4;1	Putative uncharacterized protein ENSP00000415360;Putative uncharacterized protein;Putative uncharacterized protein ENSP00000392389;J kappa 5;IGK@ protein;Immunoblobulin light chain;Ig kappa chain C region;Anti-RhD monoclonal T125 kappa light chain	IGK@;IGKC	26 kDa protein;Putative uncharacterized protein IGKC;Putative uncharacterized protein;26 kDa protein;26 kDa protein;Putative uncharacterized protein;Putative uncharacterized protein IGKC;IGK@ protein;Ig kappa chain C region;IGK@ protein;26 kDa protein;26 k	C9JEE5;Q8TCD0;C9J327;Q7Z3Y4;C9J2E4;Q15537;Q6PIL8;Q0KKI6;Q6P5S8;Q6PJF2;P01834;Q5EFE6	17	4	4	4	28.8	28.8	28.8	26.4	240	0	1.2027	1.1008	33.961	35	120790000	53560000	67233000
596	2259;3839;3976;4423;4424;4567;4568;4813			IPI00021840;IPI00643522;IPI00640929;IPI00382475	IPI00021840;IPI00643522	8;5;3;2	8;5;3;2	8;5;3;2	40S ribosomal protein S6;Phosphoprotein NP33;cDNA FLJ78049, highly similar to Homo sapiens ribosomal protein S6 (RPS6), mRNA;cDNA, FLJ92127, Homo sapiens ribosomal protein S6 (RPS6), mRNA;Ribosomal protein S6;Ribosomal protein S6, isoform CRA_e;Ribosomal protein S6, isoform CRA_a	OK/SW-cl.2;RPS6;hCG_1741512;RP11-513M16.6-001;RP11-513M16.6-002	40S ribosomal protein S6;Ribosomal protein S6, isoform CRA_a	P62753;A2A3R6;Q96DV6;A2A3R5	4	8	8	8	26.5	26.5	26.5	28.68	249	6.92e-39	1.0278	1.1005	17.676	44	154310000	74083000	80224000
16	5999			IPI00657752;IPI00000190	IPI00657752;IPI00000190	1;1	1;1	1;1	Putative uncharacterized protein CD81;26 kDa cell surface protein TAPA-1;CD81 antigen;Target of the antiproliferative antibody 1;Tetraspanin-28	CD81;TAPA1;TSPAN28	Putative uncharacterized protein CD81;CD81 antigen	A6NMH8;P60033	2	1	1	1	7.3	7.3	7.3	29.806	274	0	1.1792	1.1002	39.329	5	23957000	9712900	14244000
1342	1065;1133;1457;1483;1976;2170;2505;2615;2906;3850;4170;4868;5124;5632;6105;6124;7616;7781;8274;8495;8515	664;665;666	179;414;420	IPI00291510;IPI00925196;IPI00924999;IPI00795859;IPI00791628;IPI00795143;IPI00944992	IPI00291510;IPI00925196;IPI00924999;IPI00795859	21;21;12;12;8;4;1	21;21;12;12;8;4;1	20;20;11;11;7;4;0	IMPDH-II;Inosine-5'-monophosphate dehydrogenase 2;cDNA FLJ61601, highly similar to Inosine-5'-monophosphate dehydrogenase 2 (EC 1.1.1.205);IMP dehydrogenase 2	IMPD2;IMPDH2	Inosine-5'-monophosphate dehydrogenase 2;Protein;31 kDa protein;IMP dehydrogenase 2	P12268;B7Z1G4;Q6QE17	7	21	21	20	45.1	45.1	43.6	55.804	514	0	1.0115	1.1002	20.509	169	595680000	281900000	313780000
408	1562;4200;5611;6111	243	458	IPI00013830;IPI00910816;IPI00943237	IPI00013830;IPI00910816;IPI00943237	4;3;3	4;3;3	4;3;3	Nuclear protein SkiP;Nuclear receptor coactivator NCoA-62;Ski-interacting protein;SNW domain-containing protein 1;cDNA FLJ51388, highly similar to SNW domain-containing protein 1;cDNA, FLJ78986, highly similar to SNW domain-containing protein 1;SNW1 protein;cDNA FLJ59238, highly similar to SNW domain-containing protein 1;Nuclear receptor coactivator NC0A-62	SKIIP;SKIP;SNW1	SNW domain-containing protein 1;cDNA FLJ59238, highly similar to SNW domain-containing protein 1;Nuclear receptor coactivator NC0A-62	Q13573;A8K8A9;B4DY36;B7Z9X2;Q0D2M5;Q6I9S2;Q6P151;B4DEG7;Q9ULA6	3	4	4	4	9	9	9	61.494	536	5.18e-11	0.96904	1.1001	12.287	8	1581300	900010	681250
1400	3355;4134;5111;6725;8445	172;173	137;140	IPI00297579;IPI00917509;IPI00917646	IPI00297579	5;2;2	5;2;2	4;2;2	Chromobox protein homolog 3;HECH;Heterochromatin protein 1 homolog gamma;Modifier 2 protein;Chromobox homolog 3 (HP1 gamma homolog, Drosophila);Chromobox homolog 3 (HP1 gamma homolog, Drosophila), isoform CRA_a;Coiled-coil domain containing 32, isoform CRA_c	CBX3;CCDC32;hCG_1745364;hCG_1999239;tcag7.173	Chromobox protein homolog 3	Q13185;A4D177	3	5	5	4	31.1	31.1	22.4	20.811	183	1.1e-84	0.9362	1.1	15.193	7	22094000	11263000	10831000
1625	1095;5568			IPI00655650;IPI00401819;IPI00376121;IPI00479543;IPI00187140;IPI00176696;IPI00477550;IPI00787644;IPI00795435;IPI00847149;IPI00797875	IPI00655650;IPI00401819;IPI00376121;IPI00479543;IPI00187140;IPI00176696;IPI00477550;IPI00787644;IPI00795435;IPI00847149;IPI00797875	2;2;2;1;1;1;1;1;1;1;1	2;2;2;1;1;1;1;1;1;1;1	2;2;2;1;1;1;1;1;1;1;1	40S ribosomal protein S26;Ribosomal protein S26;Ribosomal protein 26 (RPS26) pseudogene;HCG1745083;Putative uncharacterized protein RPS26;Similar to 40S ribosomal protein S26;Putative 40S ribosomal protein S26-like 1	RPS26;RP11-151A6.3-001;hCG_1745083;LOC285938;tcag7.125;RPS26L1;RPS26P11	40S ribosomal protein S26;Ribosomal protein 26 (RPS26) pseudogene;13 kDa protein;31 kDa protein;Putative 40S ribosomal protein S26-like 1;13 kDa protein;13 kDa protein;13 kDa protein;13 kDa protein;Similar to 40S ribosomal protein S26;Ribosomal protein S26	P62854;Q76N56;Q5JVH5;Q75MH1;Q5JNZ5;Q76N57	11	2	2	2	20.9	20.9	20.9	13.015	115	0.0017675	0.99237	1.0999	19.365	6	5248100	2604200	2643900
1127	61;659;811;955;959;1583;2276;2953;3005;3742;3929;4006;4616;4624;4669;4911;4947;4960;5839;5840;6646;6652;6700;7146;7456;7868	546	1045	IPI00856098;IPI00215743;IPI00220967;IPI00744135;REV__IPI00844508	IPI00856098;IPI00215743;IPI00220967;IPI00744135	26;26;25;24;1	26;26;25;24;1	26;26;25;24;1	p180/ribosome receptor;180 kDa ribosome receptor homolog;ES/130-related protein;Ribosome receptor protein;Ribosome-binding protein 1;RRBP1 protein;Ribosome binding protein 1 homolog 180kDa (Dog);cDNA FLJ36146 fis, clone TESTI2025117, highly similar to Ribosome-binding protein 1	RRBP1;KIAA1398;RP11-462D18.3-003	p180/ribosome receptor;Isoform 3 of Ribosome-binding protein 1;Isoform 1 of Ribosome-binding protein 1;Isoform 2 of Ribosome-binding protein 1	A7BI36;Q9P2E9-1;Q9P2E9;Q9P2E9-2;A1A5C4;A2A2S5;Q05DK7;Q32NB1;Q9P2E9-3;A1A5C5;B3KSG1	5	26	26	26	23.2	23.2	23.2	165.71	1540	0	1.1488	1.0994	22.01	87	145020000	64859000	80159000
54	5122			IPI00015954;IPI00002149;IPI00644667	IPI00015954;IPI00002149;IPI00644667	1;1;1	1;1;1	1;1;1	COPII-associated small GTPase;GTP-binding protein SAR1a;cDNA, FLJ92825, highly similar to Homo sapiens SAR1a gene homolog 1 (S. cerevisiae) (SARA1), mRNA;cDNA FLJ58922, highly similar to GTP-binding protein SAR1a;SAR1 gene homolog A (S. cerevisiae);SAR1 gene homolog A (S. cerevisiae), isoform CRA_a;Small GTP-binding protein;SARA1 protein;GTP binding protein;GTP-binding protein Sara;Masra2;GTP-bin…	SAR1;SAR1A;SARA;SARA1;hCG_1787550;RP11-367H5.4-001;SAR1B;SARA2;SARB;DKFZp434B2017;RP11-367H5.4-004	GTP-binding protein SAR1a;GTP-binding protein SAR1b;SAR1 gene homolog A	Q9NR31;B2R679;B4DQ19;Q5SQT9;Q6FID4;Q8NG23;Q9Y6B6;Q53F37;Q9H029;Q5SQT8	3	1	1	1	5.6	5.6	5.6	22.367	198	0.013658	1.3155	1.0993	3.3006	4	2805700	1198500	1607200
1466	3524			IPI00303318;IPI00789253	IPI00303318;IPI00789253	1;1	1;1	1;1	L1;Protein FAM49B;Putative uncharacterized protein DKFZp686B04128;cDNA FLJ10364 fis, clone NT2RM2001319	BM-009;FAM49B;DKFZp686B04128	Protein FAM49B;33 kDa protein	Q9NUQ9;Q68D08;Q9NW21	2	1	1	1	5.9	5.9	5.9	36.748	324	1.32e-83	1.065	1.0993	12.838	6	47240000	21614000	25626000
942	535;5717	472;473	228;235	IPI00099550;IPI00071180;IPI00024502;IPI00878595	IPI00099550;IPI00071180;IPI00024502;IPI00878595	2;2;1;1	2;2;1;1	2;2;1;1	Protein linking IAP with cytoskeleton 1;Ubiquilin-1;cDNA FLJ14650 fis, clone NT2RP2002185, highly similar to Ubiquilin-1;cDNA FLJ14670 fis, clone NT2RP2003272, highly similar to Ubiquilin-1;Ubiquilin 1 isoform 1 variant;Ataxin-1 ubiquitin-like-interacting protein A1U;Ubiquilin-4;cDNA FLJ54206, highly similar to Ubiquilin-4;Ataxin-1 ubiquitin-like interacting protein variant	DA41;PLIC1;UBQLN1;C1orf6;UBIN;UBQLN4	Isoform 1 of Ubiquilin-1;Isoform 2 of Ubiquilin-1;Ubiquilin-4;46 kDa protein	Q9UMX0-1;Q9UMX0;B3KNI2;B3KNI8;Q9UMX0-2;Q59FJ2;Q9NRR5;B4DZF6;Q59F94	4	2	2	2	5.4	5.4	5.4	62.518	589	5.52e-09	0.99156	1.0992	15.82	8	8244300	4119800	4124500
831	3280;6434			IPI00030851;IPI00785208;IPI00873472	IPI00030851;IPI00785208;IPI00873472	2;2;1	2;2;1	2;2;1	Protein transport protein Sec24B;SEC24-related protein B;SEC24B protein;cDNA FLJ61391, highly similar to Protein transport protein Sec24B;cDNA FLJ54322, highly similar to Protein transport protein Sec24B;Protein transport protein Sec24A;SEC24-related protein A;cDNA FLJ61651, highly similar to Protein transport protein Sec24A	SEC24B;SEC24A	SEC24B protein;Isoform 2 of Protein transport protein Sec24B;Isoform 1 of Protein transport protein Sec24A	O95487-1;O95487;B7ZKM8;O95487-2;B4DTM6;B4E2E1;O95486-1;O95486;B4E205	3	2	2	2	1.7	1.7	1.7	140.42	1298	0.0074889	0.90735	1.0988	10.817	3	60106	28839	31267
346	868;1479;1983;2279;2334;2335;3777;3978;4413;4438;6151			IPI00011913	IPI00011913	11	11	11	Heterogeneous nuclear ribonucleoprotein A0	HNRNPA0;HNRPA0	Heterogeneous nuclear ribonucleoprotein A0	Q13151	1	11	11	11	29.8	29.8	29.8	30.84	305	7.41e-246	1.0259	1.0987	18.73	79	192290000	91613000	100680000
1236	1370;3965;6222			IPI00219604	IPI00219604	3	3	1	Dual specificity mitogen-activated protein kinase kinase 1;ERK activator kinase 1;MAPK/ERK kinase 1;cDNA FLJ76051, highly similar to Homo sapiens mitogen-activated protein kinase kinase 1 (MAP2K1), mRNA;Mitogen-activated protein kinase kinase 1;Mitogen-activated protein kinase kinase 1, isoform CRA_a;cDNA FLJ58770, highly similar to Dual specificity mitogen-activated protein kinase kinase 1 (EC 2…	MAP2K1;MEK1;PRKMK1;hCG_24510	Dual specificity mitogen-activated protein kinase kinase 1	Q02750;A4QPA9;B4DFY5	1	3	3	1	8.4	8.4	3.1	43.439	393	8.04e-06	1.063	1.0982	22.465	9	19414000	9457200	9956400
1889	1152;1165;2348;3237;4385;4665;5062;6174;7394;7455	951;952	134;150	IPI00789041;IPI00002649	IPI00789041;IPI00002649	10;5	10;5	10;5	140 kDa nuclear and cell adhesion-related phosphoprotein;Desmosome-associated protein;Domain-rich serine protein;Melanoma metastasis clone A protein;Nuclear protein SDK3;Pinin;SR-like protein;cDNA FLJ75071, highly similar to Homo sapiens pinin, desmosome associated protein (PNN), mRNA;cDNA FLJ56361, highly similar to Pinin;cDNA FLJ52602, highly similar to Pinin;Neutrophil protein	DRS;MEMA;PNN	Isoform 1 of Pinin;Isoform 2 of Pinin	Q9H307-1;Q9H307;A8K964;B4DTD4;B4E392;Q15789;Q9H307-2	2	10	10	10	15.1	15.1	15.1	81.613	717	1.66e-52	0.99476	1.0978	19.107	22	17637000	8437300	9199600
134	242;1895;3412;4109;5685;6522	81;82	306;313	IPI00005154	IPI00005154	6	6	6	Chromatin-specific transcription elongation factor 80 kDa subunit;Facilitates chromatin transcription complex 80 kDa subunit;Facilitates chromatin transcription complex subunit SSRP1;FACT complex subunit SSRP1;Recombination signal sequence recognition protein 1;Structure-specific recognition protein 1;T160	FACT80;SSRP1	FACT complex subunit SSRP1	Q08945	1	6	6	6	10.2	10.2	10.2	81.074	709	4.83e-26	1.0312	1.0975	12.092	9	6341700	2997100	3344600
824	741;3656;4647;6849;7665			IPI00219445;IPI00030243;IPI00922362;IPI00795743	IPI00219445;IPI00030243;IPI00922362	5;5;3;1	5;5;3;1	5;5;3;1	11S regulator complex subunit gamma;Activator of multicatalytic protease subunit 3;Ki nuclear autoantigen;Proteasome activator 28 subunit gamma;Proteasome activator complex subunit 3;cDNA FLJ32659 fis, clone TESTI1000045, highly similar to Proteasome activator complex subunit 3;PSME3 protein;cDNA FLJ57249, highly similar to Proteasome activator complex subunit 3;Putative uncharacterized protein D…	PSME3;DKFZp686J2076	Isoform 2 of Proteasome activator complex subunit 3;Isoform 1 of Proteasome activator complex subunit 3;cDNA FLJ57249, highly similar to Proteasome activator complex subunit 3	P61289-2;P61289;P61289-1;B3KQ25;Q6FHK7;B7Z8D3;Q6MZZ1	4	5	5	5	22.1	22.1	22.1	30.886	267	1.48e-74	1.0807	1.0971	17.013	24	49616000	23421000	26195000
1646	1806;5023			IPI00412107	IPI00412107	2	2	2	Ankyrin repeat domain-containing protein 26-like protein;Putative uncharacterized protein DKFZp781D1722;cDNA FLJ43980 fis, clone TESTI4018806	DKFZp781D1722	Ankyrin repeat domain-containing protein 26-like protein	Q6NSI1;Q68DM0;Q6ZU59	1	2	2	2	2.8	2.8	2.8	102.43	888	0.00090232	0.84778	1.097	22.297	4	8998600	4546400	4452300
948	4738;8507			IPI00095891;IPI00646491;IPI00640867;IPI00514055;IPI00219835;IPI00644936;IPI00788932;IPI00871191;IPI00006395;IPI00926935;IPI00748145;IPI00248911;IPI00337415;IPI00220281;IPI00217269;IPI00220578;IPI00398700;IPI00218488;IPI00329305;IPI00644474;IPI00792774;IPI00385033;IPI00006762;IPI00647637;IPI00030939;IPI00941962	IPI00095891;IPI00646491;IPI00640867;IPI00514055;IPI00219835;IPI00644936;IPI00788932;IPI00871191;IPI00006395;IPI00926935;IPI00748145;IPI00248911;IPI00337415;IPI00220281;IPI00217269;IPI00220578;IPI00398700;IPI00218488;IPI00329305;IPI00644474;IPI00792774;IPI00385033;IPI00006762;IPI00647637;IPI00030939;IPI00941962	2;2;2;2;2;2;1;1;1;1;1;1;1;1;1;1;1;1;1;1;1;1;1;1;1;1	2;2;2;2;2;2;1;1;1;1;1;1;1;1;1;1;1;1;1;1;1;1;1;1;1;1	2;2;2;2;2;2;1;1;1;1;1;1;1;1;1;1;1;1;1;1;1;1;1;1;1;1	Adenylate cyclase-stimulating G alpha protein;Extra large alphas protein;Guanine nucleotide-binding protein G(s) subunit alpha isoforms XLas;Putative uncharacterized protein GNAS;GNAS complex locus;Guanine nucleotide-binding protein G(s) subunit alpha isoforms short;cDNA, FLJ79509, highly similar to Guanine nucleotide-binding protein G(s)subunit alpha;cDNA, FLJ79523, highly similar to Guanine nuc…	GNAS;GNAS1;GSP;hCG_1788380;GNAL;hCG_1780858;GSA;GNAI2;GNAI2B;WUGSC:H_LUCA16.1;GNAT3;GNAI1;GNAO1;GNAT2;GNATC;cone transducin alpha subunit;hCG_40256;RP5-1160K1.4-001;GNAI3;hCG_1997731;RP5-1160K1.2-001;DKFZp686O0962;GNAT1;GNATR;RP4-543J19.6-036;RP4-543J19.6-037;RP4-543J19.6-038;RP4-543J19.6-049;RP4-543J19.6-021	Isoform XLas-1 of Guanine nucleotide-binding protein G(s) subunit alpha isoforms XLas;Isoform XLas-2 of Guanine nucleotide-binding protein G(s) subunit alpha isoforms XLas;GNAS complex locus isoform f;Isoform Gnas-1 of Guanine nucleotide-binding protein G(	Q5JWF2-1;Q5JWF2;Q5JWF2-2;A6NI00;Q5FWY2;P63092-1;P63092;B0AZR9;P63092-2;P63092-3;Q86XU3;Q14455;P38405;A8K1Y9;B4DHG7;Q8N2B4;Q6B6N3;P04899-1;P04899;Q93020;Q96C71;A8MTJ3;B9EJG5;P63096;B4E2V1;O43383;P09471-1;P09471;B3KP89;Q8N6I9;P19087;Q16162;Q5T697;P08754;Q5TZX1;P09471-2;Q6AWC5;P11488;Q5JWE8;Q5JWE9;O60726;O75632;Q5JWD1;O75633;Q5JW64;A2A2R6	26	2	2	2	1.9	1.9	1.9	111.02	1037	0.0045329	1.2488	1.0969	33.647	6	6201700	2537900	3663800
325	627;830;3244;3945;4168;4876;5750;7485;7739	205;206	85;309	IPI00011126;IPI00848107;IPI00895901	IPI00011126;IPI00848107	9;7;4	9;7;4	9;7;4	26S protease regulatory subunit 4;26S proteasome AAA-ATPase subunit RPT2;Proteasome 26S subunit ATPase 1;cDNA FLJ58247, highly similar to 26S protease regulatory subunit 4;Proteasome 26S ATPase subunit 1 variant;cDNA, FLJ93843, Homo sapiens proteasome (prosome, macropain) 26S subunit, ATPase, 1(PSMC1), mRNA;Proteasome (Prosome, macropain) 26S subunit, ATPase, 1;Proteasome (Prosome, macropain) 26S…	PSMC1;hCG_2029049	26S protease regulatory subunit 4;33 kDa protein	P62191;B4DR63;Q53HB3;Q53XL8;Q6NW36	3	9	9	9	25.7	25.7	25.7	49.184	440	4.58e-98	1.0976	1.0966	26.715	23	34034000	13396000	20638000
717	69;1580;2338;2701;5600;6451;7218;8293			IPI00026156;IPI00909846;IPI00908571;IPI00947326	IPI00026156;IPI00909846;IPI00908571;IPI00947326	8;7;4;4	8;7;4;4	8;7;4;4	Hematopoietic cell-specific LYN substrate 1;Hematopoietic lineage cell-specific protein;LckBP1;p75;cDNA FLJ59379, highly similar to Hematopoietic lineage cell-specific protein;cDNA FLJ59981, highly similar to Hematopoietic lineage cell-specific protein;cDNA FLJ54279, highly similar to Hematopoietic lineage cell-specific protein	HCLS1;HS1	Hematopoietic lineage cell-specific protein;cDNA FLJ59379, highly similar to Hematopoietic lineage cell-specific protein;cDNA FLJ54279, highly similar to Hematopoietic lineage cell-specific protein;17 kDa protein	P14317;Q6IBK9;B4DQ92;B4DTP2;B4DQ69	4	8	8	8	18.1	18.1	18.1	53.983	486	8.21e-47	1.0376	1.0966	19.454	52	153290000	72631000	80661000
1031	3999;7053			IPI00166749;IPI00939351;IPI00442912	IPI00166749;IPI00939351;IPI00442912	2;2;1	2;2;1	2;2;1	Alpha-MPP;Mitochondrial-processing peptidase subunit alpha;P-55;Peptidase (Mitochondrial processing) alpha;PMPCA protein;cDNA FLJ54999, highly similar to Mitochondrial-processing peptidase alpha subunit, mitochondrial (EC 3.4.24.64);CDNA FLJ26258 fis, clone DMC05073	INPP5E;KIAA0123;MPPA;PMPCA;hCG_1780842;RP11-413M3.1-001;RP11-413M3.1-003	Mitochondrial-processing peptidase subunit alpha;cDNA FLJ54999, highly similar to Mitochondrial-processing peptidase alpha subunit, mitochondrial;CDNA FLJ26258 fis, clone DMC05073	Q10713;Q5SXM9;Q9BT52;B4DKL3;Q5SXN9;Q6ZP88	3	2	2	2	4.2	4.2	4.2	58.252	525	2.35e-05	1.241	1.096	20.856	4	2152500	923190	1229300
782	346;4533;4842			IPI00028091;IPI00916540;IPI00916399	IPI00028091;IPI00916540;IPI00916399	3;2;2	3;2;2	3;2;2	Actin-like protein 3;Actin-related protein 3;cDNA FLJ51082, highly similar to Actin-like protein 3;cDNA FLJ52521, highly similar to Actin-like protein 3;cDNA FLJ51148, highly similar to Actin-like protein 3;cDNA FLJ52434, highly similar to Actin-like protein 3;cDNA, FLJ79112, highly similar to Actin-like protein 3;cDNA, FLJ79295, highly similar to Actin-like protein 3;ARP3 actin-related protein 3…	ACTR3;ARP3;hCG_26669	Actin-related protein 3;Putative uncharacterized protein ACTR3;Putative uncharacterized protein ACTR3	P61158;B4DT29;B4DTI0;B4DXW1;Q53QM2;Q59FV6;C9JT57;C9JYG6	3	3	3	3	8.9	8.9	8.9	47.371	418	3.83e-66	1.2603	1.0958	5.6311	3	3227700	884510	2343200
38	4938			IPI00000948;IPI00927538	IPI00000948;IPI00927538	1;1	1;1	1;1	Transducin beta-like protein 2;Williams-Beuren syndrome chromosomal region 13 protein;WS beta-transducin repeats protein;cDNA, FLJ95314, highly similar to Homo sapiens transducin (beta)-like 2 (TBL2), transcript variant 1, mRNA;cDNA FLJ90138 fis, clone HEMBB1000905, weakly similar to TRANSCRIPTIONAL REPRESSOR RCO-1;TBL2 protein;cDNA FLJ55528, highly similar to Transducin beta-like 2 protein;cDNA …	TBL2;UNQ563/PRO1125;WBSCR13	Transducin beta-like protein 2;cDNA FLJ55528, highly similar to Transducin beta-like 2 protein	Q9Y4P3;B2RB52;Q8N2L6;Q96E41;B4DY50;B4DY59	2	1	1	1	2.9	2.9	2.9	49.797	447	6.28e-69	1.2249	1.0955	7.4359	5	2938600	1348700	1590000
856	123			IPI00031647	IPI00031647	1	1	1	Programmed cell death protein 2-like	PDCD2L	Programmed cell death protein 2-like	Q9BRP1	1	1	1	1	3.4	3.4	3.4	39.416	358	0.0014401	1.1054	1.0955	16.453	15	39438000	19325000	20113000
542	1937;2408			IPI00218019;IPI00019906;IPI00394877;IPI00908477	IPI00218019;IPI00019906;IPI00394877;IPI00908477	2;2;1;1	2;2;1;1	2;2;1;1	5F7;Basigin;Collagenase stimulatory factor;Extracellular matrix metalloproteinase inducer;Leukocyte activation antigen M6;OK blood group antigen;Tumor cell-derived collagenase stimulatory factor;cDNA FLJ52708, highly similar to Basigin;cDNA FLJ61188, highly similar to Basigin;Basigin (Ok blood group), isoform CRA_a;cDNA FLJ36018 fis, clone TESTI2016337, highly similar to BASIGIN;Cervical EMMPRIN;…	BSG;UNQ6505/PRO21383;hCG_20562;hEMMPRIN	Isoform 1 of Basigin;Isoform 2 of Basigin;basigin isoform 4;Putative uncharacterized protein BSG	P35613-1;P35613;B4DNE1;P35613-2;B4DY23;Q54A51;A6NJW1;A8MZ77;B4DL60	4	2	2	2	6	6	6	42.2	385	0.00010915	1.2178	1.0953	27.739	5	4875600	2124400	2751200
758	2070;2514;2894;3784;5293	396	1	IPI00027270;IPI00939745;IPI00433834;IPI00789514;IPI00007144;IPI00792420	IPI00027270;IPI00939745;IPI00433834;IPI00789514;IPI00007144;IPI00792420	5;5;4;4;3;3	5;5;4;4;3;3	5;5;4;4;3;3	60S ribosomal protein L26;RPL26 protein;Putative uncharacterized protein RPL26;60S ribosomal protein L26-like 1	RPL26;RPL26L1;RPL26P1	60S ribosomal protein L26;17 kDa protein;Putative uncharacterized protein RPL26;13 kDa protein;60S ribosomal protein L26-like 1;8 kDa protein	P61254;Q6IBH6;A6NE05;Q9UNX3	6	5	5	5	26.9	26.9	26.9	17.258	145	7.19e-20	1.0869	1.0951	18.456	33	72525000	34325000	38200000
1904	399;4735;5301;7191;7910	745;746	1;91	IPI00793696;IPI00936849;IPI00937419	IPI00793696	5;1;1	5;1;1	1;1;1			19 kDa protein		3	5	5	1	26.2	26.2	4.2	19.41	168	5.17e-43	1.1016	1.094	21.38	43	132580000	60379000	72202000
1416	253;254;511;2877;3658;3659;5133;6562;7139;7353;7354			IPI00299000;IPI00794875;IPI00807557;IPI00793498;IPI00790307;IPI00798341	IPI00299000;IPI00794875;IPI00807557	11;10;9;3;1;1	11;10;9;3;1;1	11;10;9;3;1;1	Cell cycle protein p38-2G4 homolog;ErbB3-binding protein 1;Proliferation-associated protein 2G4;cDNA FLJ75526, highly similar to Homo sapiens proliferation-associated 2G4, 38kDa (PA2G4), mRNA;PA2G4 protein	EBP1;PA2G4	Proliferation-associated protein 2G4;41 kDa protein;PA2G4 protein (Fragment)	Q9UQ80;A8K6Y1;Q6PIN5;Q05D08	6	11	11	11	30.5	30.5	30.5	43.786	394	4.4e-176	1.1013	1.0937	16.169	66	103680000	48035000	55645000
352	104;2577;4625;4885;6075;6668;6886;6935;7037;7777;7848			IPI00012079;IPI00942600;IPI00908588;IPI00798302;IPI00910983;IPI00788971	IPI00012079;IPI00942600;IPI00908588;IPI00798302	11;11;11;8;4;1	11;11;11;8;4;1	11;11;11;8;4;1	Eukaryotic translation initiation factor 4B;cDNA FLJ54492, highly similar to Eukaryotic translation initiation factor 4B;cDNA FLJ59206, highly similar to Eukaryotic translation initiation factor 4B;cDNA FLJ59405, highly similar to Eukaryotic translation initiation factor 4B;EIF4B protein	EIF4B	cDNA FLJ54492, highly similar to Eukaryotic translation initiation factor 4B;70 kDa protein;cDNA FLJ59206, highly similar to Eukaryotic translation initiation factor 4B;cDNA FLJ59405, highly similar to Eukaryotic translation initiation factor 4B	P23588;B4DRM3;B4DEP6;B4DS13;Q7Z5Y0	6	11	11	11	27.1	27.1	27.1	69.725	616	2.28e-232	1.0207	1.0929	19.342	44	96259000	44327000	51931000
882	1191;3953;4610;7070;7976;8649			IPI00032831;IPI00877836	IPI00032831;IPI00877836	6;4	6;4	6;4	Soluble 29 kDa NSF attachment protein;Synaptosomal-associated protein 29;Vesicle-membrane fusion protein SNAP-29;Synaptosomal-associated protein	SNAP29	Synaptosomal-associated protein 29;Putative uncharacterized protein SNAP29	O95721;C9JAF7	2	6	6	6	26	26	26	28.97	258	1.6e-34	1.0464	1.0927	15.3	29	20515000	9588200	10927000
1141	6166			IPI00217952;IPI00216159;IPI00299506	IPI00217952;IPI00216159;IPI00299506	1;1;1	1;1;1	1;1;1	D-fructose-6-phosphate amidotransferase 1;Glucosamine--fructose-6-phosphate aminotransferase [isomerizing] 1;Glutamine:fructose 6 phosphate amidotransferase 1;Hexosephosphate aminotransferase 1;D-fructose-6-phosphate amidotransferase 2;Glucosamine--fructose-6-phosphate aminotransferase [isomerizing] 2;Glutamine:fructose 6 phosphate amidotransferase 2;Hexosephosphate aminotransferase 2;cDNA, FLJ95…	GFAT;GFPT;GFPT1;GFPT2	Isoform 1 of Glucosamine--fructose-6-phosphate aminotransferase [isomerizing] 1;Glucosamine--fructose-6-phosphate aminotransferase [isomerizing] 2;Isoform 2 of Glucosamine--fructose-6-phosphate aminotransferase [isomerizing] 1	Q06210-1;Q06210;O94808;B2RB90;B3KM63;B3KMR8;B4DN38;Q06210-2	3	1	1	1	1.4	1.4	1.4	78.806	699	0.0068081	0.98019	1.0927	7.7871	5	7568600	3586100	3982500
1511	5042;5655;7416;8209			IPI00328306;IPI00953423;IPI00455725	IPI00328306;IPI00953423	4;2;1	4;2;1	4;2;1	Zinc finger CCCH domain-containing protein 11A;cDNA FLJ58196, highly similar to Zinc finger CCCH domain-containing protein 11A;ZC3H11A protein	KIAA0663;ZC3H11A;ZC3HDC11A	Zinc finger CCCH domain-containing protein 11A;ZC3H11A protein	O75152;B4DLG2;Q0D2N5	3	4	4	4	5.6	5.6	5.6	89.13	810	2.05e-14	1.0597	1.0927	12.863	6	1358800	597290	761500
582	770			IPI00021327;IPI00218070;IPI00790124	IPI00021327;IPI00218070;IPI00790124	1;1;1	1;1;1	1;1;1	Adapter protein GRB2;Growth factor receptor-bound protein 2;Protein Ash;SH2/SH3 adapter GRB2;cDNA, FLJ96637, Homo sapiens growth factor receptor-bound protein 2 (GRB2), mRNA;Growth factor receptor-bound protein 2, isoform CRA_a;cDNA FLJ33691 fis, clone BRAWH2002976, highly similar to GROWTH FACTOR RECEPTOR-BOUND PROTEIN 2;GRB2 protein	ASH;GRB2;hCG_27179	Isoform 1 of Growth factor receptor-bound protein 2;Isoform GRB3-3 of Growth factor receptor-bound protein 2;18 kDa protein	P62993-1;P62993;B0LPF3;B3KR50;Q6ICN0;P62993-2	3	1	1	1	4.6	4.6	4.6	25.206	217	1.14e-09	1.0212	1.0923	5.5709	3	4359600	2258600	2101000
858	2023;3818;7361			IPI00031691;IPI00795717;IPI00719047;IPI00789747;IPI00910195;IPI00909133;IPI00878105;IPI00795310	IPI00031691;IPI00795717;IPI00719047;IPI00789747	3;3;2;2;1;1;1;1	3;3;2;2;1;1;1;1	3;3;2;2;1;1;1;1	60S ribosomal protein L9;cDNA, FLJ92535, Homo sapiens ribosomal protein L9 (RPL9), mRNA;NPC-A-16;Ribosomal protein L9;Ribosomal protein L9 isoform;Ribosomal protein L9, isoform CRA_b;Putative uncharacterized protein	OK/SW-cl.103;RPL9;RPL9P7;RPL9P8;RPL9P9;hCG_37461	60S ribosomal protein L9;19 kDa protein;Putative uncharacterized protein;7 kDa protein	P32969;Q53Z07;Q2NKY6	8	3	3	3	15.6	15.6	15.6	21.863	192	1.7e-75	1.0054	1.092	17.16	17	39448000	20126000	19323000
983	1350;2527;3146;4371;7467;8302	487	135	IPI00303882;IPI00943550;IPI00106668	IPI00303882;IPI00943550;IPI00106668	6;6;6	6;6;6	6;6;6	47 kDa mannose 6-phosphate receptor-binding protein;Cargo selection protein TIP47;Mannose-6-phosphate receptor-binding protein 1;Perilipin-3;Placental protein 17	M6PRBP1;PLIN3;TIP47	Isoform B of Perilipin-3;mannose 6 phosphate receptor binding protein 1 isoform 2;mannose 6 phosphate receptor binding protein 1 isoform 3	O60664-1;O60664;O60664-2	3	6	6	6	21.2	21.2	21.2	47.046	434	2.1e-128	1.0619	1.092	17.656	15	42352000	20100000	22251000
537	2415;5396			IPI00019733	IPI00019733	2	2	2	mRNA export factor;mRNA-associated protein mrnp 41;Rae1 protein homolog;cDNA FLJ75499, highly similar to Homo sapiens RAE1 RNA export 1 homolog (S. pombe) (RAE1), mRNA;RAE1 RNA export 1 homolog (S. pombe);RAE1 RNA export 1 homolog (S. pombe), isoform CRA_a;Migration-inducing gene 14	MRNP41;RAE1;hCG_2018215;RP4-800J21.2-001	mRNA export factor	P78406;A8K882;Q5J8M4	1	2	2	2	5.2	5.2	5.2	40.968	368	0.00017769	0.99002	1.0918	0.70733	2	306390	161200	145190
1418	227;5594;5893;6580			IPI00299033	IPI00299033	4	4	3	Importin alpha Q2;Importin subunit alpha-3;Karyopherin subunit alpha-3;SRP1-gamma;Karyopherin alpha 3 variant;cDNA FLJ75511, highly similar to Homo sapiens karyopherin alpha 3 (importin alpha 4) (KPNA3), mRNA;cDNA FLJ78124, highly similar to Homo sapiens karyopherin alpha 3 (importin alpha 4) (KPNA3), mRNA;Importin alpha-3 subunit;Karyopherin alpha 3 (Importin alpha 4);Karyopherin alpha 3 (Import…	KPNA3;QIP2;hCG_2020517;RP11-432M24.3-001	Importin subunit alpha-3	O00505;Q53F09;Q5JVM9;Q8IYQ9	1	4	4	3	8.8	8.8	7.1	57.81	521	1.59e-11	1.1238	1.0917	12.606	26	13596000	6527800	7068500
153	151;152;1464;2008;2141;3350;4739;6332	88	250	IPI00005969;IPI00873484;IPI00908400	IPI00005969;IPI00873484	8;6;1	8;6;1	6;4;0	CapZ alpha-1;F-actin-capping protein subunit alpha-1;cDNA FLJ75422, highly similar to Homo sapiens capping protein (actin filament) muscle Z-line, alpha 1, mRNA	CAPZA1	F-actin-capping protein subunit alpha-1;Putative uncharacterized protein CAPZA1 (Fragment)	P52907;A8K0T9;A8MV55	3	8	8	6	36.7	36.7	30.8	32.922	286	5.99e-94	1.0283	1.0906	26.254	49	144870000	69624000	75241000
95	787;3030;3638;6392;7991			IPI00003881	IPI00003881	5	3	3	Heterogeneous nuclear ribonucleoprotein F;Heterogeneous nuclear ribonucleoprotein F, N-terminally processed;Nucleolin-like protein mcs94-1;cDNA FLJ57121, highly similar to Heterogeneous nuclear ribonucleoprotein F	HNRNPF;HNRPF;OK/SW-cl.23	Heterogeneous nuclear ribonucleoprotein F	P52597;B4DKS8;Q8NI96	1	5	3	3	16.1	9.6	9.6	45.671	415	1.59e-261	1.0622	1.0904	17.561	45	108360000	52100000	56262000
1674	860			IPI00419802;IPI00916098	IPI00419802;IPI00916098	1;1	1;1	1;1	3-hydroxyisobutyryl-CoA hydrolase, mitochondrial;3-hydroxyisobutyryl-coenzyme A hydrolase;Putative uncharacterized protein HIBCH	HIBCH	Isoform 1 of 3-hydroxyisobutyryl-CoA hydrolase, mitochondrial;Putative uncharacterized protein HIBCH	Q6NVY1-1;Q6NVY1;B9A058	2	1	1	1	2.8	2.8	2.8	43.482	386	2.4e-05	0.97478	1.0903	0.72371	3	322620	164680	157940
2010	6014;7993			REV__IPI00922528;REV__IPI00719689;REV__IPI00913987;REV__IPI00556193;REV__IPI00395603;IPI00743827;IPI00783784;IPI00947184;REV__IPI00026570	REV__IPI00922528;REV__IPI00719689;REV__IPI00913987;REV__IPI00556193;REV__IPI00395603;IPI00743827;IPI00783784;IPI00947184;REV__IPI00026570	2;1;1;1;1;1;1;1;1	2;1;1;1;1;1;1;1;1	2;1;1;1;1;1;1;1;1	C18orf34 protein;Uncharacterized protein C18orf34;Putative uncharacterized protein C18orf34;K(+) channel subunit beta-1;Kv-beta-1;Voltage-gated potassium channel subunit beta-1;cDNA FLJ59247, highly similar to Voltage-gated potassium channel subunit beta-1;Cytochrome c oxidase subunit 7A2, mitochondrial;Cytochrome c oxidase subunit VIIa-liver/heart;COX7A2 protein;Cytochrome c oxidase subunit VIIa…	C18orf34;KCNA1B;KCNAB1;COX7A2;COX7AL	>IPI:IPI00922528.1|TREMBL:B7ZM04 Tax_Id=9606 Gene_Symbol=C18orf34 C18orf34 protein;>IPI:IPI00719689.2|SWISS-PROT:Q5BJE1-1|TREMBL:A1L4G8|ENSEMBL:ENSP00000372576;ENSP00000385591|REFSEQ:NP_001098998|VEGA:OTTHUMP00000163121 Tax_Id=9606 Gene_Symbol=C18orf34 Iso	B7ZM04;Q5BJE1-1;Q5BJE1;A1L4G8;B5MD75;Q5BJE1-2;Q5BJE1-3;Q14722-1;Q14722;B7Z8E5;P14406;Q496I0	9	2	2	2	1.6	1.6	1.6	104.66	891	0.21655	0.97399	1.0899	2.8728	5	878280	406640	471640
255	3;1365;6068;7478			IPI00008728	IPI00008728	4	4	4	ATP-dependent Clp protease ATP-binding subunit clpX-like, mitochondrial;Putative uncharacterized protein DKFZp586J151	CLPX;DKFZp586J151	ATP-dependent Clp protease ATP-binding subunit clpX-like, mitochondrial	O76031;Q9H072	1	4	4	4	5.4	5.4	5.4	69.223	633	4.41e-79	0.99869	1.0898	17.69	6	2603100	1304900	1298300
1769	143			IPI00790248;IPI00553138;IPI00549343;IPI00791199	IPI00790248;IPI00553138;IPI00549343;IPI00791199	1;1;1;1	1;1;1;1	1;1;1;1	Synaptobrevin-2;Vesicle-associated membrane protein 2;Cellubrevin;Synaptobrevin-3;Vesicle-associated membrane protein 3;cDNA, FLJ92013, Homo sapiens vesicle-associated membrane protein 3 (cellubrevin)(VAMP3), mRNA;VAMP3 protein;Vesicle-associated membrane protein 3 (Cellubrevin)	SYB2;VAMP2;SYB3;VAMP3;hCG_21813	13 kDa protein;Vesicle-associated membrane protein 2;Vesicle-associated membrane protein 3;8 kDa protein	P63027;Q9BUC2;Q15836;Q6FGG2;Q9BRV4	4	1	1	1	14.4	14.4	14.4	12.934	118	8.5e-70	1.2449	1.0892	1.2456	2	926100	398270	527830
1362	497;591;1462;1646;2033;2060;2423;3463;4819;5743;7263;7264			IPI00293655	IPI00293655	12	12	12	ATP-dependent RNA helicase DDX1;DEAD box protein 1;DEAD box protein retinoblastoma;cDNA, FLJ94573, Homo sapiens DEAD (Asp-Glu-Ala-Asp) box polypeptide 1 (DDX1), mRNA;DEAD (Asp-Glu-Ala-Asp) box polypeptide 1, isoform CRA_d;DEAD box polypeptide 1;cDNA FLJ57326, highly similar to ATP-dependent RNA helicase DDX1 (EC 3.6.1.-);cDNA FLJ51017, highly similar to ATP-dependent RNA helicase DDX1 (EC 3.6.1.-…	DDX1;hCG_15914	ATP-dependent RNA helicase DDX1	Q92499;A3RJH1;B4DME8;B4DP70;B4DPN6	1	12	12	12	19.6	19.6	19.6	82.431	740	0	1.0053	1.0887	13.424	36	236950000	109960000	126990000
1415	305;446;712;826;878;889;2050;2518;2745;2765;2785;2797;3425;4261;4653;4803;4959;5372;5628;6853;7406;8169	693	2399	IPI00298994;IPI00219299	IPI00298994	22;1	22;1	22;1	Talin-1;Talin 1	KIAA1027;TLN;TLN1;RP11-112J3.1-001	Talin-1	Q9Y490;Q5TCU6	2	22	22	22	14.9	14.9	14.9	269.76	2541	0	1.0002	1.0887	29.177	64	148020000	70609000	77412000
1803	1286;1287;2267;2603;2604;5543;6409;7246;8172	212	115	IPI00604590;IPI00795292;IPI00026260;IPI00029091;IPI00790856;IPI00797082	IPI00604590;IPI00795292;IPI00026260	9;9;8;4;4;4	9;9;8;4;4;4	3;3;3;2;2;1	Nucleoside diphosphate kinase;C-myc purine-binding transcription factor PUF;nm23-H2;Nucleoside diphosphate kinase B	hCG_2001850;NME1-NME2;NM23B;NME2	Nucleoside diphosphate kinase;Isoform 3 of Nucleoside diphosphate kinase B;Isoform 1 of Nucleoside diphosphate kinase B	Q32Q12;P22392-2;P22392;P22392-1;Q6FHN3	6	9	9	3	49	49	13.4	32.642	292	1.24e-58	1.0797	1.0886	20.004	134	751660000	361400000	390270000
154	938;2299;6391;7114;7840;7933;8543	89;90;91	13;72;75	IPI00005978;IPI00796848;IPI00385786;IPI00746575;IPI00902967;IPI00477842;IPI00856075;IPI00894320;IPI00739666	IPI00005978;IPI00796848;IPI00385786;IPI00746575;IPI00902967	7;6;5;4;4;3;3;3;2	7;6;5;4;4;3;3;3;2	7;6;5;4;4;3;3;3;2	Protein PR264;Splicing component, 35 kDa;Splicing factor SC35;Splicing factor, arginine/serine-rich 2;cDNA FLJ40890 fis, clone UTERU2001024, highly similar to SPLICING FACTOR, ARGININE/SERINE-RICH 2;Splicing factor, arginine/serine-rich 2, isoform CRA_d;Splicing factor, arginine/serine-rich 2 variant;cDNA FLJ52570, highly similar to Splicing factor, arginine/serine-rich 2;Splicing factor, arginin…	SFRS2;hCG_27842	Splicing factor, arginine/serine-rich 2;cDNA FLJ52570, highly similar to Splicing factor, arginine/serine-rich 2;cDNA FLJ35170 fis, clone PLACE6012942, highly similar to SPLICING FACTOR, ARGININE/SERINE-RICH 2;cDNA FLJ39750 fis, clone SMINT2017736, moderat	Q01130;B3KUY1;B3KWD5;Q53FN0;B4DN89;B3KVY2;Q8NAK9;B3KUF7;Q6NXQ0;Q8N220;B3KX15	9	7	7	7	33.5	33.5	33.5	25.476	221	0	1.1305	1.0881	13.859	60	293270000	140780000	152480000
1358	4670;5951	668	3	IPI00293276	IPI00293276	2	2	2	Glycosylation-inhibiting factor;L-dopachrome isomerase;L-dopachrome tautomerase;Macrophage migration inhibitory factor;Phenylpyruvate tautomerase	GLIF;MIF;MMIF	Macrophage migration inhibitory factor	P14174;A6MUU8	1	2	2	2	17.4	17.4	17.4	12.476	115	1.41e-10	1.2865	1.0878	18.784	13	30988000	14143000	16845000
1830	1126;2077;3221;3222;3270;7661;8012;8021;8081	905;906	101;176	IPI00646304;IPI00791367	IPI00646304;IPI00791367	9;6	9;6	9;6	Cyclophilin B;CYP-S1;Peptidyl-prolyl cis-trans isomerase B;Rotamase B;S-cyclophilin	CYPB;PPIB	Peptidyl-prolyl cis-trans isomerase B;20 kDa protein	P23284	2	9	9	9	39.4	39.4	39.4	23.742	216	1.16e-125	1.162	1.0874	51.878	74	179850000	80927000	98928000
1135	3087;5302			IPI00215914;IPI00215917;IPI00909515;IPI00215919;IPI00215918;IPI00930263;IPI00930413;IPI00910783;IPI00946929;IPI00853337;IPI00797941;IPI00792330	IPI00215914;IPI00215917;IPI00909515;IPI00215919;IPI00215918;IPI00930263;IPI00930413;IPI00910783;IPI00946929;IPI00853337;IPI00797941;IPI00792330	2;2;1;1;1;1;1;1;1;1;1;1	2;2;1;1;1;1;1;1;1;1;1;1	2;2;1;1;1;1;1;1;1;1;1;1	ADP-ribosylation factor 1;ADP-ribosylation factor 3;cDNA FLJ51495, highly similar to ADP-ribosylation factor 5;ADP-ribosylation factor 5;ADP-ribosylation factor 5, isoform CRA_a;cDNA, FLJ92389, Homo sapiens ADP-ribosylation factor 5 (ARF5), mRNA;ADP-ribosylation factor 4;cDNA FLJ61099, highly similar to ADP-ribosylation factor 1;cDNA FLJ51902, highly similar to ADP-ribosylation factor 1;cDNA FLJ5…	ARF1;ARF3;ARF5;hCG_32325;tcag7.6;ARF2;ARF4	ADP-ribosylation factor 1;ADP-ribosylation factor 3;cDNA FLJ51495, highly similar to ADP-ribosylation factor 5;ADP-ribosylation factor 5;ADP-ribosylation factor 4;cDNA FLJ61099, highly similar to ADP-ribosylation factor 1;cDNA FLJ51902, highly similar to A	P84077;P61204;B4DLJ3;P84085;A4D0Z3;P18085;B4DEB9;B4DN70;B4DJC8;C9JAK5;C9J1Z8;B4E190;B7ZB63;C9JPM4	12	2	2	2	21	21	21	20.697	181	3.34e-34	1.05	1.087	48.365	6	20305000	8867000	11438000
1886	4839;5174			IPI00784869;IPI00953315;IPI00401809;IPI00936054;IPI00939915	IPI00784869;IPI00953315;IPI00401809;IPI00936054;IPI00939915	2;1;1;1;1	2;1;1;1;1	2;1;1;1;1	Axonemal beta dynein heavy chain 10;Ciliary dynein heavy chain 10;Dynein heavy chain 10, axonemal;DNAH10 variant protein;Putative uncharacterized protein DNAH10;DNAH10 protein	DNAH10;KIAA2017	Isoform 1 of Dynein heavy chain 10, axonemal;Putative uncharacterized protein DNAH10;Isoform 2 of Dynein heavy chain 10, axonemal;DNAH10 protein;Putative uncharacterized protein DNAH10	Q8IVF4-1;Q8IVF4;B0I1S1;C9JMF5;Q8IVF4-2;C4IXU6;C9JB37	5	2	2	2	0.5	0.5	0.5	514.81	4471	0.057915	1.0765	1.0864	12.861	4	2868100	1265200	1602900
314	744;745;1359;1618;2802;2945;3098;3114;3168;3598;4468;5329;6910;7761;7762;8451	190;191;192;193;194	4;60;61;80;81	IPI00010720;IPI00940257;IPI00909956	IPI00010720;IPI00940257	16;12;7	16;12;7	16;12;7	CCT-epsilon;T-complex protein 1 subunit epsilon;cDNA FLJ78433, highly similar to Homo sapiens chaperonin containing TCP1, subunit 5 (epsilon) (CCT5), mRNA;cDNA FLJ50442, highly similar to T-complex protein 1 subunit epsilon;cDNA FLJ51711, highly similar to T-complex protein 1 subunit epsilon;cDNA FLJ58784, highly similar to T-complex protein 1 subunit epsilon;cDNA FLJ54333, highly similar to T-co…	CCT5;CCTE;KIAA0098	T-complex protein 1 subunit epsilon;cDNA FLJ52361, highly similar to T-complex protein 1 subunit epsilon	P48643;A8K2X8;B4DDU6;B4DE30;B4DX08;B4DXI1;B4DZT5;B7ZAR1;Q9BU08;B4DYC8;B4DYD8;Q96GI1;Q9HB74	3	16	16	16	42.5	42.5	42.5	59.67	541	1.03e-204	1.0268	1.0863	28.99	111	352520000	174780000	177740000
357	936;2914;3729;4978			IPI00012340;IPI00793205	IPI00012340;IPI00793205	4;4	3;3	3;3	Pre-mRNA-splicing factor SRp30C;Splicing factor, arginine/serine-rich 9;cDNA FLJ76387, highly similar to Homo sapiens splicing factor, arginine/serine-rich 9 (SFRS9), mRNA;cDNA FLJ56571, highly similar to Splicing factor, arginine/serine-rich 9	SFRS9;SRP30C	Splicing factor, arginine/serine-rich 9;cDNA FLJ56571, highly similar to Splicing factor, arginine/serine-rich 9	Q13242;A8K3M9;B4DFT9	2	4	3	3	16.7	13.6	13.6	25.542	221	5.03e-29	1.0514	1.0863	14.049	25	70391000	33341000	37051000
400	386;547;1818;2425;2426;3583;3600;3950;4275;4536;5101;5359;5826;6600	121;123;124;125;126;128;129;234	73;233;257;267;321;323;330;388	IPI00013475;IPI00031370;IPI00930715	IPI00013475;IPI00031370;IPI00930715	14;14;13	1;1;0	1;1;0	Tubulin beta-2A chain;TUBB2A protein;Tubulin beta-2B chain;TUBB2B protein;cDNA FLJ52378, highly similar to Tubulin beta-7 chain;cDNA FLJ53906, highly similar to Tubulin beta chain;Homo sapiens clone 23678;Putative uncharacterized protein DKFZp566F223;cDNA, FLJ93005, highly similar to Homo sapiens tubulin, beta polypeptide (TUBB), mRNA	TUBB2;TUBB2A;TUBB2B;DKFZp566F223	Tubulin beta-2A chain;Tubulin beta-2B chain;cDNA, FLJ93005, highly similar to Homo sapiens tubulin, beta polypeptide (TUBB), mRNA	Q13885;A5D906;A5D907;Q9BVA1;A1L195;A8K068;B4E052;B7Z4N1;O43209;Q9UGA2;B2R6L0	3	14	1	1	38.9	3.4	3.4	49.906	445	0	1.0263	1.086		1	575960	276750	299210
137	5281;8511	83	1	IPI00005161;IPI00000477;IPI00925920;IPI00926315;IPI00925705	IPI00005161;IPI00000477;IPI00925920;IPI00926315;IPI00925705	2;1;1;1;1	2;1;1;1;1	2;1;1;1;1	Actin-related protein 2/3 complex subunit 2;Arp2/3 complex 34 kDa subunit;Actin related protein 2/3 complex, subunit 2, 34kDa, isoform CRA_a;cDNA FLJ76076, highly similar to Homo sapiens actin related protein 2/3 complex, subunit 2, 34kDa (ARPC2), transcript variant 2, mRNA;Putative uncharacterized protein ARPC2;PNAS-139	ARC34;ARPC2;PRO2446;hCG_16304	Actin-related protein 2/3 complex subunit 2;PNAS-139;Putative uncharacterized protein ARPC2;Putative uncharacterized protein ARPC2;Putative uncharacterized protein ARPC2	O15144;Q53R19;Q9BXV5;C9JCP5;C9JTV5;C9J2D0	5	2	2	2	7.7	7.7	7.7	34.333	300	0.0013918	0.96458	1.0858	59.329	5	12833000	6593800	6239000
1670	1062;2014;2291;3000;3403;3404;3882;3883;3923;3930;3979;4466;5364;5365;6309;7727;8493	600;820	13;132	IPI00419258;IPI00645948;IPI00644653;IPI00872915;IPI00943040;IPI00903004;IPI00018755;IPI00742929;IPI00643746;IPI00022796;IPI00886784;IPI00788220;IPI00737736;IPI00418184;IPI00879051;IPI00011675	IPI00419258;IPI00645948;IPI00644653;IPI00872915;IPI00943040;IPI00903004;IPI00018755;IPI00742929	17;14;14;13;13;11;9;9;8;7;6;6;6;6;5;2	17;14;14;13;13;11;9;9;8;7;6;6;6;6;5;2	13;12;12;11;11;9;7;7;6;5;4;4;4;5;5;1	High mobility group protein 1;High mobility group protein B1;High-mobility group box 1;cDNA FLJ56337, highly similar to High mobility group protein B1;High-mobility group box 1 variant;cDNA FLJ32558 fis, clone SPLEN1000143, highly similar to High mobility group protein B1;Putative high mobility group protein 1-like 10	HMG1;HMGB1;RP11-550P23.1-002;RP11-550P23.1-003;HMG1L10;HMGB1L10	High mobility group protein B1;High-mobility group box 1;cDNA FLJ56337, highly similar to High mobility group protein B1;19 kDa protein;18 kDa protein;cDNA FLJ32558 fis, clone SPLEN1000143, highly similar to High mobility group protein B1;High mobility gro	P09429;Q5T7C6;B7Z965;Q59GW1;Q5T7C4;B3KQ05;Q9UGV6	16	17	17	13	65.6	65.6	54	24.893	215	0	0.96812	1.0856	25.468	273	1429500000	684990000	744490000
1582	289;553;3392;6032;7399;8516			IPI00943181;IPI00384051;IPI00746205;IPI00941428	IPI00943181;IPI00384051;IPI00746205	6;6;6;2	6;6;6;2	6;6;6;2	Putative uncharacterized protein PSME2;11S regulator complex subunit beta;Activator of multicatalytic protease subunit 2;Proteasome activator 28 subunit beta;Proteasome activator complex subunit 2;Cell migration-inducing protein 22;PSME2 protein;Full-length cDNA clone CS0DJ015YJ12 of T cells (Jurkat cell line) of Homo sapiens (human)	PSME2	Putative uncharacterized protein PSME2;Putative uncharacterized protein PSME2;proteasome activator subunit 2	C9JE52;Q9UL46;A8MZ76;Q2TNB3;Q6FHK9;Q86SZ7	4	6	6	6	35	35	35	29.126	254	1.18e-58	0.99511	1.0854	17.561	24	19642000	9460300	10181000
1966	551;2082;2756;2757;3768;5113;7806			IPI00925323;IPI00555744;IPI00815843;IPI00069693	IPI00925323;IPI00555744;IPI00815843	7;4;4;3	7;4;4;3	7;4;4;3	cDNA FLJ51325, highly similar to 60S ribosomal protein L14;60S ribosomal protein L14;CAG-ISL 7;cDNA FLJ76611, highly similar to Homo sapiens ribosomal protein L14 (RPL14), mRNA;cDNA FLJ75556, highly similar to Homo sapiens ribosomal protein L14, mRNA;Ribosomal protein L14 variant;RPL14 protein	RPL14	60S ribosomal protein L14;Ribosomal protein L14 variant;RPL14 protein (Fragment)	B7Z6S8;P50914;A8K3Q9;A8K7N0;Q6IPH7;A0PJ62	4	7	7	7	30.5	30.5	30.5	23.289	213	0	1.04	1.0852	49.245	33	111540000	54783000	56757000
1313	2024;6264			IPI00384975;IPI00024062;IPI00644651;IPI00645410;IPI00646098;IPI00256095;IPI00642786;IPI00642915	IPI00384975;IPI00024062;IPI00644651;IPI00645410;IPI00646098;IPI00256095;IPI00642786;IPI00642915	2;2;2;2;2;2;2;1	2;2;2;2;2;2;2;1	2;2;2;2;2;2;2;1	Putative uncharacterized protein DKFZp451F1711;Band 4.1-like protein 1;Neuronal protein 4.1;cDNA FLJ61657, highly similar to Band 4.1-like protein 1;cDNA FLJ39529 fis, clone PUAEN2004067, highly similar to Band 4.1-like protein 1;Erythrocyte membrane protein band 4.1-like 1	DKFZp451F1711;EPB41L1;KIAA0338;RP11-234K24.1-001	Putative uncharacterized protein DKFZp451F1711;Isoform 1 of Band 4.1-like protein 1;cDNA FLJ61657, highly similar to Band 4.1-like protein 1;Isoform 2 of Band 4.1-like protein 1;Isoform 3 of Band 4.1-like protein 1;Isoform 4 of Band 4.1-like protein 1;Puta	Q7Z3C9;Q9H4G0-1;Q9H4G0;B7Z653;Q9H4G0-2;B3KUB6;Q9H4G0-3;Q9H4G0-4;Q4VXN0;C9J640	8	2	2	2	2.4	2.4	2.4	103.86	958	0.0036103	1.0227	1.0847	9.7016	5	1680100	734390	945740
84	653;1445;3859;4031;4782;5119;7058			IPI00003527;IPI00794755;IPI00902652	IPI00003527;IPI00794755;IPI00902652	7;5;4	7;5;4	7;5;4	Ezrin-radixin-moesin-binding phosphoprotein 50;Na(+)/H(+) exchange regulatory cofactor NHE-RF1;Regulatory cofactor of Na(+)/H(+) exchanger;Sodium-hydrogen exchanger regulatory factor 1;Solute carrier family 9 isoform A3 regulatory factor 1;cDNA, FLJ92860, highly similar to Homo sapiens solute carrier family 9 (sodium/hydrogen exchanger), member 3 regulator 1 (SLC9A3R1), mRNA;cDNA FLJ46618 fis, cl…	NHERF;NHERF1;SLC9A3R1;hCG_29833	Na(+)/H(+) exchange regulatory cofactor NHE-RF1;26 kDa protein;cDNA FLJ37148 fis, clone BRACE2025333, highly similar to Homo sapiens Na+/H+ exchange regulatory co-factor (NHERF) mRNA	O14745;B2R6A3;B3KY21;B3KSV9	3	7	7	7	28.8	28.8	28.8	38.868	358	2.61e-84	1.0546	1.0843	25.274	25	25723000	12671000	13051000
792	264;422;475;572;2927;3480;3891;4459;5402;5525;5673;5759;5922;6160;6196;6229;6374	420;421;422;423	228;315;526;670	IPI00029012	IPI00029012	17	17	17	eIF3 p167;eIF3 p180;eIF3 p185;eIF-3-theta;Eukaryotic translation initiation factor 3 subunit 10;Eukaryotic translation initiation factor 3 subunit A;cDNA FLJ50921, highly similar to Eukaryotic translation initiation factor 3 subunit 10;EIF3A protein;Eukaryotic translation initiation factor 3, subunit A	EIF3A;EIF3S10;KIAA0139	Eukaryotic translation initiation factor 3 subunit A	Q14152;B4DYS1;Q05BS0;Q24JU4;Q3B770;Q6P1R0;Q7Z5T5	1	17	17	17	13.8	13.8	13.8	166.57	1382	7.02e-36	0.9796	1.0843	19.764	60	88423000	44599000	43824000
247	267;268;296;2417;2632;2769;3372;7604;8062			IPI00008530;IPI00791448;IPI00556485;IPI00871646;IPI00794884;IPI00868999;IPI00793002;IPI00791188;IPI00797741;IPI00790287;IPI00940411;IPI00798371	IPI00008530;IPI00791448;IPI00556485;IPI00871646;IPI00794884;IPI00868999;IPI00793002;IPI00791188	9;8;8;6;5;5;5;5;4;3;3;2	9;8;8;6;5;5;5;5;4;3;3;2	9;8;8;6;5;5;5;5;4;3;3;2	60S acidic ribosomal protein P0;60S ribosomal protein L10E;cDNA FLJ75549, highly similar to Homo sapiens ribosomal protein, large, P0 (RPLP0), transcript variant 1, mRNA;Ribosomal protein P0 variant;cDNA FLJ51469, highly similar to 60S acidic ribosomal protein P0;RPLP0 protein;60S acidic ribosomal protein P0-like	RPLP0	60S acidic ribosomal protein P0;cDNA FLJ51469, highly similar to 60S acidic ribosomal protein P0;RPLP0 protein;60S acidic ribosomal protein P0-like;24 kDa protein;60S acidic ribosomal protein P0;19 kDa protein;18 kDa protein	P05388;A8K4Z4;Q53HK9;Q53HW2;B4E3D5;Q3MHV2;Q3B7A4;Q6NSF2;Q8NHW5	12	9	9	9	40.7	40.7	40.7	34.273	317	6.98e-80	1.0541	1.0842	22.627	60	75110000	35995000	39115000
801	2275;3502;8180	426;427	14;78	IPI00029266;IPI00068430;IPI00647942	IPI00029266;IPI00068430;IPI00647942	3;3;2	3;3;2	3;3;2	Sm protein E;Small nuclear ribonucleoprotein E;Putative small nuclear ribonucleoprotein polypeptide E-like protein 1;Putative uncharacterized protein SNRPE	SNRPE;SNRPEL1	Small nuclear ribonucleoprotein E;Putative small nuclear ribonucleoprotein polypeptide E-like protein 1;Putative uncharacterized protein SNRPE	P62304;Q5VYJ4;A6NHK2	3	3	3	3	29.3	29.3	29.3	10.803	92	1.29e-08	0.99936	1.0841	40.032	8	39251000	20466000	18785000
1677	593;1655;1873;3584;3610;4404;4431;4561;5742;6117;6314;6813;6974;7339			IPI00419894;IPI00026673;IPI00472000;IPI00873332;IPI00472247;IPI00742111;IPI00736943;IPI00741668;IPI00071696;IPI00927318;IPI00926621;IPI00877848;IPI00954436;IPI00927701	IPI00419894;IPI00026673;IPI00472000;IPI00873332;IPI00472247;IPI00742111;IPI00736943;IPI00741668;IPI00071696;IPI00927318;IPI00926621	14;13;13;13;12;12;11;11;8;8;7;3;3;1	14;13;13;13;12;12;11;11;8;8;7;3;3;1	14;13;13;13;12;12;11;11;8;8;7;3;3;1	CCAAT displacement protein;Homeobox protein cut-like 1;Homeobox protein cux-1;Protein CASP;cDNA FLJ16230 fis, clone FEBRA2025249, highly similar to Protein CASP;cDNA FLJ43107 fis, clone CTONG2020108, highly similar to Protein CASP;cDNA FLJ57247, highly similar to Protein CASP;Putative uncharacterized protein Nbla10317;Putative uncharacterized protein CUTL1	CUTL1;CUX1;Nbla10317	Isoform 3 of Homeobox protein cut-like 1;Isoform 1 of Homeobox protein cut-like 1;163 kDa protein;159 kDa protein;Isoform 2 of Homeobox protein cut-like 1;Isoform 6 of Homeobox protein cut-like 1;Isoform 5 of Homeobox protein cut-like 1;Isoform 7 of Homeob	P39880-3;P39880;P39880-1;P39880-2;P39880-5;P39880-4;P39880-6;Q13948;B3KV79;B3KWH8;B4DZZ2;Q3LIA3;Q75LE5;Q75MT3;Q75MT4;Q86UJ7;Q75MT2	14	14	14	14	11.2	11.2	11.2	165.69	1516	4.11e-157	1.0442	1.0838	51.69	46	23533000	10729000	12804000
953	2639			IPI00099497;IPI00893459	IPI00099497;IPI00893459	1;1	1;1	1;1	Transcription factor MafF;U-Maf;V-maf musculoaponeurotic fibrosarcoma oncogene homolog F;V-maf musculoaponeurotic fibrosarcoma oncogene homolog F (Avian);cDNA FLJ57607, highly similar to Transcription factor MafF	MAFF;CTA-447C4.3-004	Transcription factor MafF;transcription factor MAFF isoform b	Q9ULX9;B0QY71;B4DV49	2	1	1	1	9.8	9.8	9.8	17.76	164	0.0014293	1.0631	1.0837	30.607	3	868160	389130	479030
218	823;1672;1673;1918;4125;5163;7642;7643;7644	140	122	IPI00007797;IPI00737213;IPI00788781	IPI00007797;IPI00737213;IPI00788781	9;7;6	9;7;6	9;7;6	Epidermal-type fatty acid-binding protein;Fatty acid-binding protein 5;Fatty acid-binding protein, epidermal;Psoriasis-associated fatty acid-binding protein homolog;Putative uncharacterized protein FABP5	FABP5	Fatty acid-binding protein, epidermal;15 kDa protein;Putative uncharacterized protein FABP5	Q01469;A8MTQ5	3	9	9	9	60	60	60	15.164	135	2.26e-98	1.0284	1.0832	28.093	58	337540000	165590000	171950000
301	1143;2158;5482;7130			IPI00010157;IPI00909932;IPI00909877;IPI00916229;IPI00021772	IPI00010157;IPI00909932;IPI00909877;IPI00916229	4;3;3;2;1	4;3;3;2;1	4;3;3;2;1	Methionine adenosyltransferase 2;Methionine adenosyltransferase II;S-adenosylmethionine synthase isoform type-2;S-adenosylmethionine synthetase;cDNA FLJ51001, highly similar to S-adenosylmethionine synthetase isoform type-2 (EC 2.5.1.6);cDNA FLJ52225, moderately similar to S-adenosylmethionine synthetase isoform type-2 (EC 2.5.1.6);cDNA FLJ51180, moderately similar to S-adenosylmethionine synthet…	AMS2;MAT2A;MATA2;hCG_34602	S-adenosylmethionine synthetase isoform type-2;cDNA FLJ51001, highly similar to S-adenosylmethionine synthetase isoform type-2;cDNA FLJ51180, moderately similar to S-adenosylmethionine synthetase isoform type-2;S-adenosylmethionine synthetase	P31153;B4DEX8;B4DN74;B4DFQ8;B4E1K2;B4DN45	5	4	4	4	11.6	11.6	11.6	43.66	395	2.9e-83	0.99425	1.0831	15.036	25	48162000	22970000	25192000
1650	6252;8580			IPI00412607;IPI00455757	IPI00412607;IPI00455757	2;1	2;1	2;1	60S ribosomal protein L35;Similar to 60S ribosomal protein L35	RPL35;LOC154880;tcag7.829	60S ribosomal protein L35;Similar to 60S ribosomal protein L35	P42766;A4D2M5	2	2	2	2	15.4	15.4	15.4	14.551	123	0	0.87382	1.0831	10.885	10	35504000	17449000	18054000
1159	329;2978;4709;5454;7921			IPI00216730;IPI00829588	IPI00216730	5;1	1;1	1;1	Histone H2A type 2-B	HIST2H2AB	Histone H2A type 2-B	Q8IUE6	2	5	1	1	57.7	5.4	5.4	13.995	130	0	1.0857	1.083	9.3504	15	159780000	75822000	83960000
189	4212;4541;5817;7875;7985	110	243	IPI00006932;IPI00216804;IPI00071318;IPI00410027;IPI00410026;IPI00798019;IPI00853373;IPI00793246;IPI00893219;IPI00893216;IPI00927379	IPI00006932;IPI00216804	5;5;2;2;2;2;2;2;2;1;1	5;5;2;2;2;2;2;2;2;1;1	5;5;2;2;2;2;2;2;2;1;1	Putative RNA-binding protein Luc7-like 2;cDNA FLJ36545 fis, clone TRACH2006670, highly similar to RNA-binding protein Luc7-like 2;cDNA FLJ55988, highly similar to RNA-binding protein Luc7-like 2;cDNA FLJ55994, highly similar to RNA-binding protein Luc7-like 2;cDNA FLJ34725 fis, clone MESAN2005958, highly similar to RNA-binding protein Luc7-like 2;cDNA FLJ36762 fis, clone UTERU2018955, highly simi…	CGI-59;CGI-74;LUC7L2	cDNA FLJ55988, highly similar to RNA-binding protein Luc7-like 2;Isoform 2 of Putative RNA-binding protein Luc7-like 2	Q9Y383-1;Q9Y383;B3KSL5;B7Z4Q3;B7Z500;Q9Y383-2;B3KRR1;B3KSP8	11	5	5	5	13.3	13.3	13.3	54.223	458	0	1.0049	1.0825	14.506	20	18718000	8431300	10287000
627	56			IPI00022963;IPI00410388	IPI00022963;IPI00410388	1;1	1;1	1;1	CCNDBP1-interactor;p29;Pre-mRNA-splicing factor SYF2;cDNA, FLJ95758, highly similar to Homo sapiens GCIP-interacting protein p29 (P29), mRNA;cDNA FLJ58970, highly similar to Homo sapiens SYF2 homolog, RNA splicing factor (SYF2), transcript variant 1, mRNA	CBPIN;GCIPIP;SYF2	Pre-mRNA-splicing factor SYF2;SYF2 homolog, RNA splicing factor isoform 2	O95926;B2RBX8;B4E0Y8	2	1	1	1	11.9	11.9	11.9	28.722	243	3.51e-18	0.94972	1.0821	17.683	5	744770	340170	404600
393	301;1031;2094;3109;3534;3741;4964;6078;6824;8035;8130;8131;8463;8684	230	71	IPI00013296;IPI00397609;IPI00790711;IPI00894147	IPI00013296;IPI00397609;IPI00790711	14;8;8;5	14;8;8;5	14;8;8;5	40S ribosomal protein S18;Ke-3;Ribosomal protein S18;Ribosomal protein S18, isoform CRA_b	D6S218E;RPS18;DADB-159G18.1-001;DAMC-227D19.3-001;DAQB-314F24.10-001;hCG_1640167;XXbac-BCX165D10.12-001;XXbac-BPG185D15.7-001	40S ribosomal protein S18;18 kDa protein;17 kDa protein	P62269;Q5SUJ3	4	14	14	14	64.5	64.5	64.5	17.718	152	0	1.0424	1.082	21.78	75	261310000	126880000	134430000
1163	1757;1904;2465;2626;3003;3323;4961;5024;5068;5071;7370	573	182	IPI00217030;IPI00302740;IPI00219894;IPI00643830;IPI00646114;IPI00945801;IPI00478986;IPI00877922	IPI00217030	11;5;5;5;2;1;1;1	11;5;5;5;2;1;1;1	11;5;5;5;2;1;1;1	40S ribosomal protein S4, X isoform;SCR10;Single copy abundant mRNA protein;cDNA FLJ40595 fis, clone THYMU2010705, highly similar to 40S RIBOSOMAL PROTEIN S4, X ISOFORM;cDNA, FLJ92004, Homo sapiens ribosomal protein S4, X-linked (RPS4X), mRNA;Ribosomal protein S4, X-linked, isoform CRA_c;Ribosomal protein S4, X-linked X isoform variant;RPS4X protein	CCG2;RPS4;RPS4X;SCAR;hCG_18634	40S ribosomal protein S4, X isoform	P62701;B2R491;Q53HV1;Q96IR1	8	11	11	11	42.2	42.2	42.2	29.597	263	0	1.0661	1.0818	18.285	82	294370000	135570000	158800000
368	671;726;727;837;890;1077;2484;2787;3183;4140;4958	220	107	IPI00012772;IPI00797230;IPI00795138;IPI00909884;IPI00792050;IPI00795853	IPI00012772;IPI00797230;IPI00795138;IPI00909884;IPI00792050;IPI00795853	11;9;9;8;6;6	11;9;9;8;6;6	11;9;9;8;6;6	60S ribosomal protein L8;cDNA FLJ53750, highly similar to 60S ribosomal protein L8	RPL8	60S ribosomal protein L8;32 kDa protein;26 kDa protein;cDNA FLJ53750, highly similar to 60S ribosomal protein L8;16 kDa protein;16 kDa protein	P62917;B4DVG7	6	11	11	11	46.7	46.7	46.7	28.024	257	1.93e-74	1.0443	1.0815	16.113	112	331670000	157980000	173690000
232	6352;8672			IPI00008380;IPI00429689;IPI00815784	IPI00008380;IPI00429689;IPI00815784	2;2;2	2;2;2	2;2;2	Replication protein C;Serine/threonine-protein phosphatase 2A catalytic subunit alpha isoform;Serine/threonine-protein phosphatase;Serine/threonine-protein phosphatase 2A catalytic subunit beta isoform	PPP2CA;hCG_16586;PPP2CB	Serine/threonine-protein phosphatase 2A catalytic subunit alpha isoform;Serine/threonine-protein phosphatase 2A catalytic subunit beta isoform;Serine/threonine protein phosphatase	P67775;B3KQ51;B3KUN1;P62714;B3KRM2;Q5U0I7;Q6FHK5;Q8WZ56;Q6I9T8	3	2	2	2	5.8	5.8	5.8	35.594	309	1.11e-09	1.0661	1.0811	9.5111	11	12269000	5639400	6629700
1296	3667;7490			IPI00235647	IPI00235647	2	1	1	rRNA/tRNA 2'-O-methyltransferase fibrillarin-like protein 1	FBLL1	rRNA/tRNA 2'-O-methyltransferase fibrillarin-like protein 1	A6NHQ2	1	2	1	1	6.6	3.3	3.3	34.803	334	0.00045288	0.98101	1.0811	41.352	2	15323000	7611200	7711800
1810	709;1647;2948;3983;5212;6527;7600;7859;7945	893	65	IPI00873344;IPI00619951;IPI00896474;IPI00941154;IPI00619958;IPI00796527	IPI00873344;IPI00619951;IPI00896474;IPI00941154;IPI00619958	9;9;9;8;8;4	9;9;9;8;8;4	9;9;9;8;8;4	Protein N8;Tumor protein D52;cDNA FLJ52544, highly similar to Homo sapiens tumor protein D52 (TPD52), transcript variant 2, mRNA;Putative uncharacterized protein TPD52;Prostate leucine zipper variant 1;Prostate leucine zipper variant 2;Prostate leucine zipper isoform 3;Prostate leucine zipper isoform 4	TPD52;PrLZ	Isoform 3 of Tumor protein D52;tumor protein D52 isoform 2;Putative uncharacterized protein TPD52;Prostate leucine zipper variant 1;Isoform 1 of Tumor protein D52	P55327-3;P55327;A6NCF2;P55327-2;C9J502;D0UFD1;D0UFD2;D0UFD3;P55327-1;D0UFD4	6	9	9	9	48	48	48	26.382	248	0	0.99055	1.0807	53.083	35	75082000	35463000	39619000
1306	4381;5022;8095			IPI00386444;IPI00745471;IPI00647370;IPI00247295;IPI00748856;IPI00943590;IPI00940636;REV__IPI00296365;REV__IPI00868715;REV__IPI00619925	IPI00386444;IPI00745471;IPI00647370;IPI00247295;IPI00748856;IPI00943590;IPI00940636	3;3;3;3;3;3;3;1;1;1	3;3;3;3;3;3;3;1;1;1	3;3;3;3;3;3;3;1;1;1	Enaptin;Myocyte nuclear envelope protein 1;Nesprin-1;Nuclear envelope spectrin repeat protein 1;Synaptic nuclear envelope protein 1;Spectrin repeat containing, nuclear envelope 1;Spectrin-like protein of the nuclear envelope and Golgi;cDNA FLJ16153 fis, clone BRAMY3000210, highly similar to Nesprin-1;cDNA FLJ55924, highly similar to Nesprin-1;cDNA, FLJ79000, highly similar to Nesprin-1;SYNE1 prot…	C6orf98;KIAA0796;KIAA1262;KIAA1756;MYNE1;SYNE1;RP1-130E4.2-001;RP1-130E4.2-010;RP1-130E4.2-002;RP1-130E4.2-015;DKFZp686K0193	Isoform 1 of Nesprin-1;1011 kDa protein;Isoform 6 of Nesprin-1;Isoform 4 of Nesprin-1;967 kDa protein;Isoform 2 of Nesprin-1;Isoform 8 of Nesprin-1	Q8NF91-1;Q8NF91;B7ZBC3;Q8NF91-6;Q5JRD9;Q8NF91-4;Q5JV23;Q8NF91-2;Q7RTM4;Q8NF91-8;B3KV58;B4E3R1;B7Z9Y6;B7ZBD0;Q5BKU8;Q7Z3K4	10	3	3	3	0.3	0.3	0.3	1011	8797	0.028944	1.1133	1.0805	15.088	9	9514800	4487200	5027600
1396	1513;2873			IPI00297261	IPI00297261	2	2	2	Protein-tyrosine phosphatase 1B;Tyrosine-protein phosphatase non-receptor type 1;cDNA FLJ75657, highly similar to Homo sapiens protein tyrosine phosphatase, non-receptor type 1 (PTPN1), mRNA;cDNA, FLJ92897, Homo sapiens protein tyrosine phosphatase, non-receptor type 1 (PTPN1), mRNA;Protein tyrosine phosphatase, non-receptor type 1, isoform CRA_c;cDNA FLJ50851, highly similar to Tyrosine-protein …	PTP1B;PTPN1;hCG_37134	Tyrosine-protein phosphatase non-receptor type 1	P18031;A8K3M3;B4DSN5	1	2	2	2	5.5	5.5	5.5	49.966	435	0.00041489	1.0189	1.0804	40.081	2	519100	243530	275570
1676	139;155;588;1833;4580;4792;7888;7889;8376	827;828	38;229	IPI00419880;IPI00472119;IPI00942312;IPI00736161	IPI00419880;IPI00472119	9;9;4;2	9;9;4;2	9;9;4;2	40S ribosomal protein S3a;v-fos transformation effector protein;cDNA FLJ78591, highly similar to Homo sapiens ribosomal protein S3A (RPS3A), mRNA;cDNA FLJ51870, highly similar to 40S ribosomal protein S3a;Ribosomal protein S3A	FTE1;MFTL;RPS3A	40S ribosomal protein S3a;30 kDa protein	P61247;A8K4W0;B7Z3M5;Q6NXR8	4	9	9	9	37.1	37.1	37.1	29.945	264	7.91e-219	1.0588	1.0804	14.644	55	244220000	113720000	130510000
414	11;12;13;447;540;562;993;994;1260;1261;3093;3305;3733;3734;3921;4278;4326;4791;5243;5581;6357;6745;7446;7447;7724;8571	252;253;254;255;256	1;380;490;499;504	IPI00013894;IPI00479946;IPI00908463	IPI00013894;IPI00479946;IPI00908463	26;20;18	26;20;18	26;20;18	Hsc70/Hsp90-organizing protein;Renal carcinoma antigen NY-REN-11;Stress-induced-phosphoprotein 1;Transformation-sensitive protein IEF SSP 3521;cDNA FLJ76863, highly similar to Homo sapiens stress-induced-phosphoprotein 1 (Hsp70/Hsp90-organizing protein) (STIP1), mRNA;STIP1 protein;cDNA FLJ54451, highly similar to Stress-induced-phosphoprotein 1	STIP1	Stress-induced-phosphoprotein 1;STIP1 protein;cDNA FLJ54451, highly similar to Stress-induced-phosphoprotein 1	P31948;A8K690;Q3ZCU9;B4DM70	3	26	26	26	42.9	42.9	42.9	62.639	543	0	1.0113	1.0802	28.937	120	333200000	156010000	177180000
1937	2823;6163;6164	982	67	IPI00413778;IPI00873810;IPI00647507;IPI00759644	IPI00413778;IPI00873810;IPI00647507	3;3;2;1	3;3;2;1	3;3;2;1	FKBP1A protein;12 kDa FK506-binding protein;FK506-binding protein 1A;Immunophilin FKBP12;Peptidyl-prolyl cis-trans isomerase FKBP1A;Rotamase;FK506 binding protein12;FK506-binding protein 12;FKBP-12;FK506 binding protein 1A, 12kDa	FKBP1A;FKBP1;FKBP12;FKBP12-Exin;RP11-314N13.2-004	FKBP1A protein;Peptidyl-prolyl cis-trans isomerase FKBP1A;FK506 binding protein 1A, 12kDa	Q0VDC6;P62942;Q1JUQ3;Q3V793;Q9UH88;Q5W0X3	4	3	3	3	21.4	21.4	21.4	15.689	145	1.46e-17	1.1724	1.08	20.803	27	56586000	24784000	31801000
1477	383;456;1281;1329;1391;1400;2304;2381;4412;6104;7852;7874	463;464;465	129;136;140	IPI00304692;IPI00939558;IPI00816796;IPI00552938;IPI00938339	IPI00304692;IPI00939558;IPI00816796	12;11;11;4;3	12;11;11;4;3	3;3;3;1;3	Glycoprotein p43;Heterogeneous nuclear ribonucleoprotein G;Heterogeneous nuclear ribonucleoprotein G, N-terminally processed;RNA-binding motif protein, X chromosome;cDNA FLJ54953, highly similar to Heterogeneous nuclear ribonucleoprotein G;cDNA FLJ34201 fis, clone FCBBF3019714, highly similar to HETEROGENEOUS NUCLEAR RIBONUCLEOPROTEIN G;cDNA FLJ38696 fis, clone KIDNE2001931, highly similar to HET…	HNRPG;RBMX;RBMXP1	Heterogeneous nuclear ribonucleoprotein G;cDNA FLJ34201 fis, clone FCBBF3019714, highly similar to HETEROGENEOUS NUCLEAR RIBONUCLEOPROTEIN G;cDNA FLJ38696 fis, clone KIDNE2001931, highly similar to HETEROGENEOUS NUCLEAR RIBONUCLEOPROTEIN G	P38159;B4E352;B3KRG5;Q8N8Y7	5	12	12	3	31.7	31.7	6.1	42.331	391	0	1.0087	1.0799	14.776	75	174440000	83494000	90951000
1191	228;4341;4342;4603;4892	578	308	IPI00642984;IPI00218200;IPI00641554;IPI00639976;IPI00646739	IPI00642984;IPI00218200	5;5;2;2;1	5;5;2;2;1	5;5;2;2;1	B-cell receptor-associated protein 31, isoform CRA_b;cDNA FLJ33051 fis, clone TRACH1000063, highly similar to B-cell receptor-associated protein 31;cDNA FLJ43643 fis, clone STOMA2008546, highly similar to B-cell receptor-associated protein 31;Putative uncharacterized protein BCAP31;B-cell receptor-associated protein 31 variant;6C6-AG tumor-associated antigen;B-cell receptor-associated protein 31;…	BCAP31;hCG_2004982;BAP31;DXS1357E	B-cell receptor-associated protein 31 isoform a;B-cell receptor-associated protein 31	B3KQ79;C9J0M4;Q53G72;Q53HT6;P51572	5	5	5	5	15	15	15	34.752	313	2.86e-07	1.1197	1.0797	21.717	8	3995700	1799100	2196500
1395	583;1003;1775;2007;3766;4397;5116;5504;8570	679	705	IPI00297211;IPI00216046;IPI00646130;IPI00647510	IPI00297211	9;4;4;4	9;4;4;4	9;4;4;4	Sucrose nonfermenting protein 2 homolog;SWI/SNF-related matrix-associated actin-dependent regulator of chromatin subfamily A member 5;cDNA FLJ51771, highly similar to SWI/SNF-related matrix-associatedactin-dependent regulator of chromatin subfamily A member5 (EC 3.6.1.-);cDNA, FLJ79343, highly similar to SWI/SNF-related matrix-associated actin-dependent regulator of chromatin subfamily A member 5…	SMARCA5;SNF2H;WCRF135	SWI/SNF-related matrix-associated actin-dependent regulator of chromatin subfamily A member 5	O60264;B4DZC0;B7ZAX9;Q4W5G3;Q4W5H1	4	9	9	9	9.2	9.2	9.2	121.9	1052	4.13e-82	1.0658	1.0796	16.784	31	41249000	20076000	21173000
850	4414;6655;8474			IPI00031556;IPI00830039	IPI00031556;IPI00830039	3;3	3;3	3;3	Splicing factor U2AF 65 kDa subunit;U2 auxiliary factor 65 kDa subunit;U2 snRNP auxiliary factor large subunit;U2 small nuclear RNA auxiliary factor 2 isoform b	U2AF2;U2AF65	Isoform 1 of Splicing factor U2AF 65 kDa subunit;Isoform 2 of Splicing factor U2AF 65 kDa subunit	P26368-1;P26368;B5BU25;P26368-2	2	3	3	3	11.2	11.2	11.2	53.5	475	3.72e-05	0.97104	1.0793	13.455	7	37250000	17308000	19942000
872	4654			IPI00032343	IPI00032343	1	1	1	Uncharacterized protein DKFZp762I1415		Uncharacterized protein DKFZp762I1415	Q69YL0	1	1	1	1	14.1	14.1	14.1	10.89	99	4.94e-11	1.0423	1.0789	3.03	2	393160	177040	216120
144	308			IPI00005578	IPI00005578	1	1	1	EH domain-containing protein 4;Hepatocellular carcinoma-associated protein 10/11;PAST homolog 4;cDNA FLJ77391, highly similar to Homo sapiens EH-domain containing 4 (EHD4), mRNA	EHD4;FKSG7;HCA10;HCA11;PAST4	EH domain-containing protein 4	Q9H223;A8K9B9	1	1	1	1	2.8	2.8	2.8	61.174	541	0.00067711	1.0311	1.0787	9.1563	2	434390	203030	231360
1839	1139;1686;2045;2209;2215;2468;2672;2812;3556;3858;4532;5151;5843;6037;6187;6867;7572;8117			IPI00654555;IPI00294891;IPI00872909;IPI00797590;IPI00798219	IPI00654555;IPI00294891;IPI00872909	18;17;17;5;2	18;17;17;5;2	18;17;17;5;2	Nucleolar protein 1;Nucleolar protein 2 homolog;Proliferating-cell nucleolar antigen p120;Proliferation-associated nucleolar protein p120;Putative ribosomal RNA methyltransferase NOP2;NOP2 protein;Putative uncharacterized protein NOP2	NOL1;NOP2	NOP2 protein;Putative uncharacterized protein NOP2;Isoform 2 of Putative ribosomal RNA methyltransferase NOP2	P46087-1;P46087;Q3KQS4;A8MQ38;P46087-2;Q05BA7	5	18	18	18	24.6	24.6	24.6	92.859	845	0	1.05	1.0783	32.461	78	134660000	64682000	69979000
1728	5772			IPI00465045;IPI00643040	IPI00465045;IPI00643040	1;1	1;1	1;1	Disco-interacting protein 2 homolog B;DIP2B protein;Putative uncharacterized protein DKFZp686M1483	DIP2B;KIAA1463;DKFZp686M1483	Isoform 1 of Disco-interacting protein 2 homolog B;Isoform 2 of Disco-interacting protein 2 homolog B	Q9P265-1;Q9P265;Q96IB4;Q9P265-2;Q7Z3H2	2	1	1	1	1	1	1	171.49	1576	6.36e-06	1.1707	1.0782	5.4744	2	308260	143360	164900
1754	2580;6136;6984	879	200	IPI00478657;IPI00954479;IPI00940450;IPI00914953	IPI00478657;IPI00954479;IPI00940450;IPI00914953	3;3;3;3	3;3;3;3	3;3;3;3	G-rich sequence factor 1;cDNA FLJ30937 fis, clone FEBRA2007247, highly similar to G-rich sequence factor 1;cDNA FLJ55473, highly similar to G-rich sequence factor 1;cDNA FLJ55466, highly similar to G-rich sequence factor 1;cDNA FLJ42130 fis, clone TESTI2014716, highly similar to G-rich sequence factor 1;cDNA FLJ55240, highly similar to G-rich sequence factor 1;cDNA FLJ32329 fis, clone PROST200452…	GRSF1;hCG_17000	G-rich sequence factor 1;cDNA FLJ42130 fis, clone TESTI2014716, highly similar to G-rich sequence factor 1;cDNA FLJ55240, highly similar to G-rich sequence factor 1;G-rich RNA sequence binding factor 1 isoform 2	Q12849;B3KP14;B7Z2D8;B7Z3R7;B3KW50;B7Z5F9;B3KPW0	4	3	3	3	10.2	10.2	10.2	53.126	480	4.13e-08	1.0187	1.0775	36.968	11	14962000	6973900	7988300
467	402;1791;1824;3125;3385;3519;5166;8179	213;271;272	137;179;186	IPI00016610	IPI00016610	8	8	5	Alpha-CP1;Heterogeneous nuclear ribonucleoprotein E1;Nucleic acid-binding protein SUB2.3;Poly(rC)-binding protein 1;cDNA, FLJ94964, highly similar to Homo sapiens poly(rC) binding protein 1 (PCBP1), mRNA;Poly(RC) binding protein 1;Putative uncharacterized protein PCBP1	PCBP1;hCG_1776997	Poly(rC)-binding protein 1	Q15365;Q53SS8	1	8	8	5	32.6	32.6	21.6	37.497	356	0	1.1242	1.0768	18.145	82	239850000	110370000	129470000
1060	761;6376	505;506	270;273	IPI00218245;IPI00170979;IPI00922599	IPI00218245;IPI00170979;IPI00922599	2;2;2	2;2;2	2;2;2	Ena/vasodilator-stimulated phosphoprotein-like;Ena/VASP-like protein;cDNA FLJ61429, highly similar to Ena/VASP-like protein;EVL protein;cDNA FLJ58489, highly similar to Ena/VASP-like protein	EVL;RNB6	Isoform 1 of Ena/VASP-like protein;Isoform 2 of Ena/VASP-like protein;cDNA FLJ58489, highly similar to Ena/VASP-like protein	Q9UI08-2;Q9UI08;Q9UI08-1;B4DW58;Q499Z9;B7Z3I5	3	2	2	2	8.4	8.4	8.4	44.791	418	0	0.8711	1.0765	38.266	6	1747100	890470	856660
1706	520;563;2904;3088;3089;5636;6370;7110;8106;8458	853;854	126;230	IPI00549725;IPI00453476;IPI00218570;IPI00374975;IPI00844133;IPI00930416;IPI00786897	IPI00549725;IPI00453476;IPI00218570	10;10;6;4;4;2;1	10;10;6;4;4;2;1	7;7;3;4;1;1;1	BPG-dependent PGAM 1;Phosphoglycerate mutase 1;Phosphoglycerate mutase isozyme B;cDNA FLJ53048, highly similar to Phosphoglycerate mutase 1 (EC 5.4.2.1);cDNA FLJ51983, highly similar to Phosphoglycerate mutase 1 (EC 5.4.2.1);cDNA FLJ53061, highly similar to Phosphoglycerate mutase 1 (EC 5.4.2.1);HCG2015269, isoform CRA_c;cDNA, FLJ78809, highly similar to Phosphoglycerate mutase 1 (EC 5.4.2.1);Pho…	CDABP0006;PGAM1;PGAMA;hCG_2015269;hCG_25778;RP11-452K12.8-001;PGAM2;PGAMM	Phosphoglycerate mutase 1;29 kDa protein;Phosphoglycerate mutase 2	P18669;B4DJA4;B4DKL5;B4DMJ7;B7Z9E5;Q0D2Q6;Q53G35;Q6FHK8;Q6FHU2;Q6P6D7;P15259	7	10	10	7	48.4	48.4	39.8	28.804	254	1.72e-180	1.0242	1.0765	22.058	87	540630000	262780000	277850000
17	1903;3435			IPI00218624;IPI00218620;IPI00000192;IPI00401959;IPI00218622;IPI00878468;IPI00218619;IPI00401958;IPI00218618;IPI00402153;IPI00953342;IPI00217930;IPI00748258;IPI00218617;IPI00218621;IPI00903283	IPI00218624;IPI00218620;IPI00000192;IPI00401959;IPI00218622;IPI00878468;IPI00218619;IPI00401958;IPI00218618;IPI00402153;IPI00953342;IPI00217930;IPI00748258;IPI00218617;IPI00218621;IPI00903283	2;2;2;2;2;2;2;2;2;2;2;2;2;2;2;1	2;2;2;2;2;2;2;2;2;2;2;2;2;2;2;1	2;2;2;2;2;2;2;2;2;2;2;2;2;2;2;1	Bax antagonist selected in saccharomyces 1;Negative regulatory element-binding protein;Protein DBP-5;Protein SON;SON3;SON protein;cDNA FLJ33914 fis, clone CTONG2016575, highly similar to SON PROTEIN	C21orf50;DBP5;HSPC310;HSPC312;KIAA1019;NREBP;SON	Isoform I of Protein SON;Isoform D of Protein SON;Isoform F of Protein SON;SON DNA-binding protein isoform F;Isoform G of Protein SON;260 kDa protein;Isoform C of Protein SON;252 kDa protein;Isoform B of Protein SON;SON DNA-binding protein isoform B;Putati	P18583-9;P18583;P18583-5;P18583-1;P18583-7;P18583-4;P18583-3;C9J733;P18583-10;P18583-2;C9JU71;P18583-8;A0JLP4;Q3SWV4;Q6PKE0;P18583-6;B3KRA1	16	2	2	2	1.3	1.3	1.3	268.11	2466	1.45e-24	1.0622	1.0763	5.3217	4	3143300	2211900	931420
1187	178			IPI00217872;IPI00219526	IPI00217872;IPI00219526	1;1	1;1	1;1	Glucose phosphomutase 1;Phosphoglucomutase-1;cDNA FLJ50663, highly similar to Phosphoglucomutase-1 (EC 5.4.2.2);Phosphoglucomutase 1;cDNA FLJ50439, highly similar to Phosphoglucomutase-1 (EC 5.4.2.2);cDNA FLJ51818, highly similar to Phosphoglucomutase-1 (EC 5.4.2.2);cDNA FLJ50606, highly similar to Phosphoglucomutase-1 (EC 5.4.2.2)	PGM1;phosphoglucomutase 1/ PGM1	Isoform 2 of Phosphoglucomutase-1;Isoform 1 of Phosphoglucomutase-1	P36871-2;P36871;B7Z6C2;Q16106;P36871-1;B4DDQ8;B4DFP1;B4DPV0;Q9H1D2	2	1	1	1	2.8	2.8	2.8	63.79	580	1.16e-21	0.92275	1.0763		1	839090	383950	455140
1043	2189			IPI00305978;IPI00169280;IPI00946527;IPI00942126;IPI00940335	IPI00305978;IPI00169280;IPI00946527;IPI00942126;IPI00940335	1;1;1;1;1	1;1;1;1;1	1;1;1;1;1	AFB1 aldehyde reductase 1;Aflatoxin B1 aldehyde reductase member 2;Aldoketoreductase 7;Succinic semialdehyde reductase;AFB1 aldehyde reductase 3;Aflatoxin B1 aldehyde reductase member 4;Aldoketoreductase 7-like;Putative uncharacterized protein AKR7L;Putative uncharacterized protein AKR7A2	AFAR;AFAR1;AKR7;AKR7A2;AFAR3;AKR7A4;AKR7L	Aflatoxin B1 aldehyde reductase member 2;Isoform 1 of Aflatoxin B1 aldehyde reductase member 4;35 kDa protein;Putative uncharacterized protein AKR7L;Putative uncharacterized protein AKR7A2	O43488;Q8NHP1-1;Q8NHP1;C9J8D2;C9JSL3	5	1	1	1	4.2	4.2	4.2	39.589	359	8.16e-56	1.0718	1.0762	28.288	8	2533900	1079500	1454300
395	2190;2944;8448	232	63	IPI00641788;IPI00013396;IPI00888655;IPI00888771	IPI00641788;IPI00013396	3;3;1;1	3;3;1;1	3;3;1;1	U1 small nuclear ribonucleoprotein C	RP3-375P9.1-002;SNRPC;hCG_16077;RP3-375P9.1-001	Small nuclear ribonucleoprotein polypeptide C;U1 small nuclear ribonucleoprotein C	Q53G33;Q5TAL3;P09234;Q5TAL4	4	3	3	3	22.8	22.8	22.8	19.687	180	1.5e-11	1.0005	1.0761	32.005	3	6637400	3376100	3261300
342	724			IPI00011631	IPI00011631	1	1	1	Centromere/kinetochore protein zw10 homolog;ZW10 protein;cDNA, FLJ93375, highly similar to Homo sapiens ZW10, kinetochore associated, homolog (Drosophila) (ZW10), mRNA;cDNA FLJ56672, highly similar to Centromere/kinetochore protein zw10 homolog;cDNA FLJ56935, highly similar to Centromere/kinetochore protein zw10 homolog	ZW10	Centromere/kinetochore protein zw10 homolog	O43264;A1A528;B2R7C2;B4DUQ3;B4E1J7	1	1	1	1	1.7	1.7	1.7	88.828	779	1.22e-16	1.2048	1.0758	51.93	11	4840300	1633300	3207000
86	196;8050			IPI00003704;IPI00027838;IPI00556034;IPI00908491;IPI00940890	IPI00003704;IPI00027838;IPI00556034;IPI00908491;IPI00940890	2;2;2;2;2	2;2;2;2;2	2;2;2;2;2	Lark homolog;RNA-binding motif protein 4;RNA-binding motif protein 4a;RNA-binding protein 4;cDNA FLJ78260, highly similar to Homo sapiens RNA binding motif protein 4, mRNA;RNA-binding motif protein 30;RNA-binding motif protein 4B;RNA-binding protein 30;RNA-binding protein 4B;cDNA FLJ59148, highly similar to RNA-binding protein 4	RBM4;RBM4A;RBM30;RBM4B	Isoform 1 of RNA-binding protein 4;RNA-binding protein 4B;Isoform 2 of RNA-binding protein 4;cDNA FLJ59148, highly similar to RNA-binding protein 4;Isoform 3 of RNA-binding protein 4	Q9BWF3-1;Q9BWF3;A8K9U0;Q9BQ04;Q9BWF3-2;B4E1U0;Q9BWF3-3	5	2	2	2	5.2	5.2	5.2	40.313	364	0.0085069	0.99771	1.0746	10.992	2	347160	162810	184350
403	7289;7392			IPI00013721	IPI00013721	2	2	2	PRP4 kinase;PRP4 pre-mRNA-processing factor 4 homolog;Serine/threonine-protein kinase PRP4 homolog;cDNA FLJ51417, highly similar to Serine/threonine-protein kinase PRP4 homolog (EC 2.7.11.1);Protein-serine/threonine kinase	KIAA0536;PRP4;PRP4H;PRP4K;PRPF4B	Serine/threonine-protein kinase PRP4 homolog	Q13523;B4DZQ5;Q15456	1	2	2	2	2.5	2.5	2.5	116.97	1007	2.87e-06	0.90854	1.0746	9.3082	2	459150	210210	248940
1461	363;835;1064;1662;1802;1860;2287;2750;2896;3153;3809;3812;4268;4445;5148;5169;5562;5660;6006;7135;7671;8627	708;709;710;711;712	249;266;276;311;385	IPI00784090;IPI00302925;IPI00797206;IPI00794673	IPI00784090;IPI00302925;IPI00797206	22;22;11;2	22;22;11;2	22;22;11;2	CCT-theta;Renal carcinoma antigen NY-REN-15;T-complex protein 1 subunit theta;cDNA FLJ53379, highly similar to T-complex protein 1 subunit theta;cDNA FLJ59382, highly similar to T-complex protein 1 subunit theta;Chaperonin containing TCP1, subunit 8 (Theta) variant;CCT8 protein;Chaperonin containing TCP1, subunit 8 (Theta), isoform CRA_c	C21orf112;CCT8;CCTQ;KIAA0002;hCG_1810843	T-complex protein 1 subunit theta;59 kDa protein;Putative uncharacterized protein CCT8	P50990;B4DEM7;B4DQH4;Q53HU0;Q7Z759;C9JCK6	4	22	22	22	41.4	41.4	41.4	59.62	548	0	1.0306	1.0742	23.546	117	444970000	204440000	240530000
96	2;115;134;135;612;613;1469;1470;2421;2422;3208;3464;4977;5702;5905;5949;6605;7384;7832;8115;8464	65;66	95;138	IPI00003918;IPI00795303;IPI00908662;IPI00908376;IPI00793341;IPI00878133;IPI00794736;IPI00794087;IPI00792159;IPI00953651	IPI00003918;IPI00795303	21;15;8;8;7;6;6;6;4;2	21;15;8;8;7;6;6;6;4;2	21;15;8;8;7;6;6;6;4;2	60S ribosomal protein L1;60S ribosomal protein L4;cDNA FLJ56689, highly similar to 60S ribosomal protein L4;Ribosomal protein L4 variant;cDNA FLJ50996, highly similar to 60S ribosomal protein L4	RPL1;RPL4	60S ribosomal protein L4;cDNA FLJ50996, highly similar to 60S ribosomal protein L4	P36578;B4DFI6;Q53G74;Q59GY2;B4DMJ6	10	21	21	21	41.5	41.5	41.5	47.697	427	3.2e-158	1.0315	1.074	29.042	125	448550000	235450000	213100000
1136	1399;1493;1494;1498;2300;2301;2332;2333;2371;3223;3253;3974;4417;5753;6145;6146;6511;6512;6633;6738;6969;6970;8553;8554	548;549;550	46;72;137	IPI00215965;IPI00465365;IPI00797148;IPI00760620;IPI00644968;IPI00879518;IPI00954480;IPI00879501;IPI00797902;IPI00909288;IPI00908994;IPI00176692;IPI00411329;IPI00789127;IPI00869068	IPI00215965;IPI00465365;IPI00797148;IPI00760620;IPI00644968;IPI00879518;IPI00954480;IPI00879501;IPI00797902;IPI00909288;IPI00908994	24;24;23;21;20;20;19;14;14;12;12;10;10;4;3	24;24;23;21;20;20;19;14;14;12;12;10;10;4;3	18;18;17;15;15;15;13;12;9;9;9;7;10;4;3	Helix-destabilizing protein;Heterogeneous nuclear ribonucleoprotein A1;hnRNP core protein A1;Single-strand RNA-binding protein;HNRPA1 protein;Putative uncharacterized protein;hnRNP core protein A1-like 3;Putative heterogeneous nuclear ribonucleoprotein A1-like 3;Putative uncharacterized protein ENSP00000383298;Heterogeneous nuclear ribonucleoprotein A1-like 2;hnRNP core protein A1-like 2;cDNA FLJ…	HNRNPA1;HNRPA1;HNRPA1L3;HNRNPA1L;HNRNPA1L2	Isoform A1-B of Heterogeneous nuclear ribonucleoprotein A1;Isoform A1-A of Heterogeneous nuclear ribonucleoprotein A1;Isoform 2 of Heterogeneous nuclear ribonucleoprotein A1;Similar to Heterogeneous nuclear ribonucleoprotein A1;Putative heterogeneous nucle	P09651-1;P09651;P09651-2;Q3MI39;Q6IPF2;Q9BSM5;P09651-3;P0C7M2;C9JCD7;Q0VAC0;Q32P51;B4E0B5;B4DP35;C9JV67	15	24	24	18	54.6	54.6	42.2	38.845	372	0	0.97069	1.074	25.472	244	1881000000	890930000	990030000
291	1584;2502;7217			IPI00009943;IPI00550900;IPI00908553;IPI00643765;IPI00910288;IPI00384863	IPI00009943;IPI00550900;IPI00908553;IPI00643765	3;3;2;2;1;1	3;3;2;2;1;1	3;3;2;2;1;1	Tumor protein, translationally-controlled 1;Fortilin;Histamine-releasing factor;p23;Translationally-controlled tumor protein;cDNA FLJ57738, highly similar to Translationally-controlled tumor protein;TPT1 protein;Tumor protein, translationally-controlled 1, isoform CRA_a	RP11-290D2.1-004;TPT1;hCG_32792;RP11-290D2.1-002	Tumor protein, translationally-controlled 1;Translationally-controlled tumor protein;cDNA FLJ57738, highly similar to Translationally-controlled tumor protein;Tumor protein, translationally-controlled 1, isoform CRA_a	Q5W0H4;P13693;B4DKJ4;Q86YH5;Q8TBK7	6	3	3	3	37.2	37.2	37.2	21.525	188	0.00016789	1.1107	1.0737	26.003	3	5951400	2442300	3509000
1077	4604			IPI00917297;IPI00177381	IPI00917297;IPI00177381	1;1	1;1	1;1	Putative uncharacterized protein CWC22;fSAPb;Nucampholin homolog;Pre-mRNA-splicing factor CWC22 homolog	CWC22;KIAA1604;NCM	Putative uncharacterized protein CWC22;Pre-mRNA-splicing factor CWC22 homolog	B7WP27;B7WP74;Q9HCG8	2	1	1	1	1.8	1.8	1.8	105.52	908	1.04e-06	0.95694	1.0736		1	268170	140160	128010
499	2869;5706;5725;6106;6505;6796	286;287	11;65	IPI00017963;IPI00040897;IPI00930678;IPI00742239	IPI00017963;IPI00040897;IPI00930678;IPI00742239	6;4;4;3	6;4;4;3	6;4;4;3	Small nuclear ribonucleoprotein Sm D2;snRNP core protein D2	SNRPD1;SNRPD2	Small nuclear ribonucleoprotein Sm D2;hypothetical protein LOC119358;small nuclear ribonucleoprotein D2 isoform 2;similar to hCG2040270	P62316	4	6	6	6	53.4	53.4	53.4	13.527	118	0	1.025	1.0719	13.347	42	168390000	83462000	84925000
1218	4637;6087			IPI00219025;IPI00160508	IPI00219025;IPI00160508	2;1	2;1	2;1	Glutaredoxin-1;Thioltransferase-1	GLRX;GRX	Glutaredoxin-1;12 kDa protein	P35754	2	2	2	2	18.9	18.9	18.9	11.776	106	1.46e-06	1.0815	1.0719	8.4235	8	5990200	2857600	3132600
1642	145;1481;1482;2711;4163;4164;5457;5511;6278;7995;7996	111;112;806	50;73;109	IPI00376005;IPI00411704;IPI00855924;IPI00946502;IPI00945644	IPI00376005;IPI00411704;IPI00855924;IPI00946502;IPI00945644	11;11;8;6;6	11;11;8;6;6	5;5;3;0;0	eIF-4D;Eukaryotic initiation factor 5A isoform 1;Eukaryotic translation initiation factor 5A-1;Rev-binding factor;Eukaryotic initiation factor 5A isoform 1-like;Eukaryotic translation initiation factor 5A-1-like;Putative uncharacterized protein EIF5A2	EIF5A;EIF5AL1;EIF5A2	Isoform 2 of Eukaryotic translation initiation factor 5A-1;Isoform 1 of Eukaryotic translation initiation factor 5A-1;Eukaryotic translation initiation factor 5A-1-like;Putative uncharacterized protein EIF5A2;Putative uncharacterized protein EIF5A2	P63241-2;P63241;P63241-1;Q6IS14;C9J7B5;C9J6Q7	5	11	11	5	63.6	63.6	36.4	20.17	184	7.92e-152	1.0214	1.0718	16.148	78	352900000	169280000	183620000
1774	1758;2917;3313;3314;4130;4377;5688;7667;7750	885	216	IPI00550021;IPI00651660;IPI00941779;IPI00877635;IPI00877787;IPI00877999;IPI00878524;IPI00889059;IPI00878827;IPI00219335	IPI00550021;IPI00651660;IPI00941779;IPI00877635;IPI00877787;IPI00877999	9;9;9;8;8;6;4;3;2;1	9;9;9;8;8;6;4;3;2;1	9;9;9;8;8;6;4;3;2;1	60S ribosomal protein L3;HIV-1 TAR RNA-binding protein B;Ribosomal protein L3;Putative uncharacterized protein RPL3;cDNA FLJ35376 fis, clone SKMUS2004044, highly similar to Homo sapiens ribosomal protein L3 (RPL3), transcript variant 2, mRNA;cDNA FLJ59135, highly similar to 60S ribosomal protein L3;Ribosomal protein L3, isoform CRA_i;Ribosomal protein L3, isoform CRA_b;RPL3 protein;Putative uncha…	OK/SW-cl.32;RPL3;hCG_2015191;rpl3	60S ribosomal protein L3;ribosomal protein L3 isoform b;40 kDa protein;Ribosomal protein L3, isoform CRA_b;Putative uncharacterized protein RPL3;Putative uncharacterized protein RPL3	P39023;Q96QL0;A6NHB7;B3KS36;B4DN06;Q49AJ9;Q8TBW1;Q9BT63;Q9NY85;B5MCW2;C9JFX8	10	9	9	9	22.1	22.1	22.1	46.108	403	0	1.041	1.0711	16.16	100	793400000	387320000	406080000
497	20;159;2193;2194;4158;4323;5054;6059;8058;8453	285	32	IPI00017763;IPI00941463;IPI00798071;IPI00788840;IPI00789437;IPI00790016	IPI00017763;IPI00941463;IPI00798071;IPI00788840;IPI00789437	10;10;9;9;8;3	8;8;7;7;6;3	8;8;7;7;6;3	Nucleosome assembly protein 1-like 4;Nucleosome assembly protein 1-like 4b;Putative uncharacterized protein NAP1L4;cDNA, FLJ92975, highly similar to Homo sapiens nucleosome assembly protein 1-like 4 (NAP1L4), mRNA;cDNA FLJ59403, highly similar to Nucleosome assembly protein 1-like 4;cDNA, FLJ79141, highly similar to Nucleosome assembly protein 1-like 4;cDNA, FLJ79223, highly similar to Nucleosome…	NAP1L4;NAP1L4b;NAP2	Putative uncharacterized protein NAP1L4;Nucleosome assembly protein 1-like 4;Putative uncharacterized protein NAP1L4;Putative uncharacterized protein NAP1L4;Putative uncharacterized protein NAP1L4	A8CGI3;A8MZ22;B2R6J4;B4DS05;B7ZAC7;B7ZAK9;B7ZB83;Q99733;A8MXH2;C9J6D1;C9JZI7	6	10	8	8	26.2	23.6	23.6	44.078	386	9.2e-177	1.0345	1.071	18.111	62	116370000	56365000	60002000
29	4770			IPI00000784;IPI00216051;IPI00216053;IPI00216054;IPI00746421;IPI00216052;IPI00394659	IPI00000784;IPI00216051;IPI00216053;IPI00216054;IPI00746421;IPI00216052;IPI00394659	1;1;1;1;1;1;1	1;1;1;1;1;1;1	1;1;1;1;1;1;1	Myocyte-specific enhancer factor 2D;MEF2D variant protein;MEF2D protein;Myocyte enhancer factor 2D	MEF2D;MEF2D variant protein;RP11-98G7.2-005	Isoform MEF2DAB of Myocyte-specific enhancer factor 2D;Isoform MEF2DA'B of Myocyte-specific enhancer factor 2D;Isoform MEF2DA0 of Myocyte-specific enhancer factor 2D;Isoform MEF2DA'0 of Myocyte-specific enhancer factor 2D;Myocyte enhancer factor 2D;Isoform	Q14814-1;Q14814;Q4LE66;Q14814-2;Q14814-4;Q05BX2;Q14814-5;Q5T9U4;Q14814-3;Q14814-6	7	1	1	1	2.1	2.1	2.1	55.937	521	0.0089123	1.0201	1.0705		1	128760	63752	65012
763	7599			IPI00909195;IPI00909743;IPI00027397;IPI00607884;IPI00607796	IPI00909195;IPI00909743;IPI00027397;IPI00607884;IPI00607796	1;1;1;1;1	1;1;1;1;1	1;1;1;1;1	cDNA FLJ53622, highly similar to Hematological and neurological expressed1-like protein;cDNA FLJ52046, moderately similar to Hematological and neurological expressed1-like protein;cDNA FLJ60660, highly similar to Hematological and neurological expressed1-like protein;Hematological and neurological expressed 1-like protein;cDNA FLJ50401, highly similar to Hematological and neurological expressed1-…	C16orf34;HN1L;L11;hCG_1988476	cDNA FLJ53622, highly similar to Hematological and neurological expressed1-like protein;cDNA FLJ60660, highly similar to Hematological and neurological expressed1-like protein;Isoform 1 of Hematological and neurological expressed 1-like protein;Isoform 2 o	B4DLH4;B4E1P3;B4DL85;Q9H910-1;Q9H910;B1AJY2;B4E1X8;Q9H910-2;A6NGP5	5	1	1	1	6.4	6.4	6.4	23.025	218	0.00030484	0.98333	1.0702	5.4155	5	5379500	2646000	2733500
1695	1188;6476			IPI00441473;IPI00794580;IPI00064328;IPI00793983;IPI00952972	IPI00441473;IPI00794580;IPI00064328;IPI00793983;IPI00952972	2;2;1;1;1	2;2;1;1;1	2;2;1;1;1	72 kDa ICln-binding protein;Histone-arginine N-methyltransferase PRMT5;Jak-binding protein 1;Protein arginine N-methyltransferase 5;Shk1 kinase-binding protein 1 homolog;cDNA, FLJ96564, highly similar to Homo sapiens SKB1 homolog (S. pombe) (SKB1), mRNA;cDNA FLJ54566, highly similar to Protein arginine N-methyltransferase 5 (EC2.1.1.-);cDNA FLJ54078, highly similar to Protein arginine N-methyltra…	HRMT1L5;IBP72;JBP1;PRMT5;SKB1;hCG_41976	Protein arginine N-methyltransferase 5;cDNA FLJ54078, highly similar to Protein arginine N-methyltransferase 5;protein arginine methyltransferase 5 isoform b;Putative uncharacterized protein PRMT5;Putative uncharacterized protein PRMT5	O14744;B2RDD7;B5BU10;B4DX49;B4DY30;A8MZ91;B4DV00;A8MTP3;C9JSX3	5	2	2	2	3.9	3.9	3.9	72.683	637	0.022084	1.0873	1.0698	14.972	7	6606600	3069200	3537400
100	565;1604;1796;2867;2868;3807;4225;4740;4741;6057;6944;7023;8116	69;70	60;63	IPI00152785;IPI00220403;IPI00003935;IPI00515061;IPI00166293;IPI00465363;IPI00454695;IPI00746251;IPI00748954	IPI00152785;IPI00220403;IPI00003935;IPI00515061;IPI00166293;IPI00465363	13;13;13;12;10;7;4;4;2	3;3;3;3;2;0;3;3;0	3;3;3;3;2;0;3;3;0	Histone H2B type 1-O;Histone H2B.2;Histone H2B.n;Histone H2B type 1-B;Histone H2B.1;Histone H2B.f;Histone H2B type 2-E;Histone H2B.q;Histone H2B-GL105;Histone H2B type 1-J;Histone H2B.r;H2B type 12;Histone H2B type 3-B;Histone H2B type 1-A;Histone H2B, testis;Testis-specific histone H2B	H2BFH;H2BFN;HIST1H2BO;H2BFF;HIST1H2BB;H2BFQ;HIST2H2BE;H2BFR;HIST1H2BJ;HIST3H2BB;HIST1H2BA;TSH2B	Histone H2B type 1-O;Histone H2B type 1-B;Histone H2B type 2-E;Histone H2B type 1-J;Histone H2B type 3-B;Histone H2B type 1-A	P23527;P33778;Q16778;P06899;Q8N257;A4FU05;Q96A08;B2R544	9	13	3	3	69	9.5	9.5	13.906	126	0	0.9751	1.069	15.38	37	555510000	273020000	282490000
184	678;2341;3020			IPI00006725;IPI00903057	IPI00006725;IPI00903057	3;3	3;3	3;3	100 kDa U5 snRNP-specific protein;DEAD box protein 23;Probable ATP-dependent RNA helicase DDX23;PRP28 homolog;U5-100kD;cDNA FLJ77678, highly similar to Homo sapiens DEAD (Asp-Glu-Ala-Asp) box polypeptide 23, mRNA;cDNA FLJ54028, highly similar to Probable ATP-dependent RNA helicase DDX23 (EC 3.6.1.-);cDNA FLJ46571 fis, clone THYMU3041428, highly similar to Probable ATP-dependent RNA helicase DDX23…	DDX23	Probable ATP-dependent RNA helicase DDX23;cDNA FLJ46571 fis, clone THYMU3041428, highly similar to Probable ATP-dependent RNA helicase DDX23	Q9BUQ8;A8KA56;B4DH15;B3KY11	2	3	3	3	3.5	3.5	3.5	95.581	820	0.0078432	1.0806	1.0688	10.511	8	5769500	2621500	3148000
415	202;1367;1401;1787;4153;5118;7150	257	12	IPI00013917;IPI00157456	IPI00013917;IPI00157456	7;4	7;4	7;4	40S ribosomal protein S12	RPS12	40S ribosomal protein S12;15 kDa protein	P25398	2	7	7	7	56.8	56.8	56.8	14.515	132	0	0.98686	1.0687	42.669	57	295030000	141370000	153660000
532	421;471;684;733;1005;1153;1154;1159;1656;3036;3104;3133;3134;3135;3764;3814;3942;4021;4073;4143;4932;4953;5072;5348;5411;5838;6009;6022;6138;7224;7857;7858;8286;8307;8447;8459	302;303;304;305;306;307	365;941;1506;1510;1537;1910	IPI00019502;IPI00395772;IPI00742780;IPI00873982;IPI00743857;IPI00020501;IPI00744256;IPI00024870;IPI00556012;IPI00926581;IPI00941217;IPI00607818;IPI00790503;IPI00337335;IPI00479307;IPI00397526;IPI00878695;IPI00607778;IPI00029818	IPI00019502;IPI00395772	36;21;10;3;3;3;3;3;3;2;2;2;2;2;2;2;2;1;1	36;21;10;3;3;3;3;3;3;2;2;2;2;2;2;2;2;1;1	36;21;10;3;3;3;3;3;3;2;2;2;2;2;2;2;2;1;1	Cellular myosin heavy chain, type A;Myosin heavy chain 9;Myosin heavy chain, non-muscle IIa;Myosin-9;Non-muscle myosin heavy chain A;Non-muscle myosin heavy chain IIa;cDNA FLJ77145, highly similar to Homo sapiens myosin, heavy polypeptide 9, non-muscle (MYH9), mRNA;cDNA FLJ57040, highly similar to Myosin-9;MYH9 variant protein;Myosin, heavy polypeptide 9, non-muscle, isoform CRA_a;Non-muscle myos…	MYH9;hCG_41454	Isoform 1 of Myosin-9;Isoform 2 of Myosin-9	P35579-1;P35579;A8K6E4;B4E3S1;Q60FE2;Q86XU5;Q99529;P35579-2;Q2PS10;Q9UMJ0	19	36	36	36	24.2	24.2	24.2	226.53	1960	0	0.94763	1.0686	25.042	108	322370000	150180000	172190000
785	1094;2005;3046;4295;7219;7626			IPI00921422;IPI00028275;IPI00472887;IPI00749072	IPI00921422;IPI00028275;IPI00472887	6;6;6;1	6;6;6;1	6;6;6;1	Colonic and hepatic tumor over-expressed gene protein;Cytoskeleton-associated protein 5;CKAP5 protein	CKAP5;KIAA0097	Isoform 3 of Cytoskeleton-associated protein 5;Isoform 1 of Cytoskeleton-associated protein 5;Isoform 2 of Cytoskeleton-associated protein 5	Q14008-3;Q14008;Q14008-1;Q8IYN5;Q14008-2	4	6	6	6	4.6	4.6	4.6	226.25	2039	6.94e-27	1.0819	1.0686	14.204	18	19648000	9248400	10399000
846	138;1195;1420;2138;2238;2738;2789;2938;3399;4222;4409;4410;4816;4873;6526;7787;7928;8088;8246;8247	439	774	IPI00031519;IPI00220918;IPI00220919	IPI00031519;IPI00220918;IPI00220919	20;20;16	20;20;16	20;20;16	CXXC-type zinc finger protein 9;DNA (cytosine-5)-methyltransferase 1;DNA methyltransferase HsaI;MCMT;Cytosine-specific methyltransferase	AIM;CXXC9;DNMT;DNMT1	Isoform 1 of DNA (cytosine-5)-methyltransferase 1;Isoform 2 of DNA (cytosine-5)-methyltransferase 1;Isoform 3 of DNA (cytosine-5)-methyltransferase 1	P26358-1;P26358;Q59FP7;P26358-2;B3KVA0;P26358-3	3	20	20	20	12.5	12.5	12.5	189.56	1678	4.96e-92	1.0335	1.0685	18.033	73	79479000	37016000	42463000
224	1267;2959;3748;3997;4628;5577;7357			IPI00007927;IPI00232806	IPI00007927;IPI00232806	7;7	7;7	7;7	Chromosome-associated protein E;Structural maintenance of chromosomes protein 2;XCAP-E homolog;cDNA FLJ78259;cDNA FLJ10093 fis, clone HEMBA1002363, highly similar to Structural maintenance of chromosome 2-like 1 protein;cDNA FLJ10623 fis, clone NT2RP2005520, highly similar to Structural maintenance of chromosome 2-like 1 protein;SMC2 protein;Mitotic chromosome condensation protein;Structural main…	CAPE;PRO0324;SMC2;SMC2L1;RP11-86L19.1-004	Isoform 1 of Structural maintenance of chromosomes protein 2;Isoform 2 of Structural maintenance of chromosomes protein 2	O95347-1;O95347;A8K984;B3KM27;B3KMB1;B7ZLZ7;O95347-2;A0JLM9;Q05BV1;Q05D74;Q13497;Q2KQ72;Q32Q15;Q5T821;Q6IPS5;Q6P712;Q7Z2X1	2	7	7	7	7.4	7.4	7.4	135.65	1197	2.44e-13	0.88211	1.0683	29.504	9	7981300	4303200	3678100
1559	1793;1967			IPI00373877;IPI00337602	IPI00373877;IPI00337602	2;1	2;1	2;1	Zinc finger protein 326;Putative uncharacterized protein ZNF326;cDNA FLJ50345, highly similar to Zinc finger protein 326;Zinc finger protein 326, isoform CRA_a	ZNF326;hCG_22859	Isoform 1 of Zinc finger protein 326;Putative uncharacterized protein ZNF326	Q5BKZ1-1;Q5BKZ1;A8MYX1;B4E179	2	2	2	2	4.5	4.5	4.5	65.653	582	4.2e-06	1.0466	1.0681	3.3701	7	8649100	4034800	4614300
503	882;1326;4087;5236;5640;6649;7141	290;291	1;218	IPI00018146;IPI00796727;IPI00651755	IPI00018146;IPI00796727	7;4;2	5;3;1	5;3;1	14-3-3 protein tau;14-3-3 protein T-cell;14-3-3 protein theta;Protein HS1;cDNA FLJ52118, highly similar to 14-3-3 protein theta;cDNA FLJ51144, highly similar to 14-3-3 protein theta;cDNA, FLJ79057, highly similar to 14-3-3 protein theta;Putative uncharacterized protein YWHAQ	YWHAQ	14-3-3 protein theta;Putative uncharacterized protein YWHAQ	P27348;B4DMT8;B4DY04;Q53S41;Q53RR5	3	7	5	5	42.4	39.2	39.2	27.764	245	7.93e-217	0.98205	1.068	16.846	18	109120000	54237000	54887000
843	1162;2174;5741;6906;7186;7720			IPI00031461;IPI00940148;IPI00640006;IPI00645255;IPI00514395	IPI00031461;IPI00940148;IPI00640006;IPI00645255	6;6;6;3;2	6;6;6;3;2	5;5;5;2;1	cDNA FLJ60299, highly similar to Rab GDP dissociation inhibitor beta;GDP dissociation inhibitor 2;Guanosine diphosphate dissociation inhibitor 2;Rab GDP dissociation inhibitor beta;cDNA, FLJ92845, Homo sapiens GDP dissociation inhibitor 2 (GDI2), mRNA;GDI2 protein;GDP dissociation inhibitor 2 isoform 1;GDP dissociation inhibitor 2, isoform CRA_b;cDNA FLJ16452 fis, clone BRAWH3002467, highly simil…	GDI2;RP11-318E3.2-007;RABGDIB;hCG_24071;RP11-318E3.2-001;RP11-318E3.2-002;RP11-318E3.2-005	cDNA FLJ60299, highly similar to Rab GDP dissociation inhibitor beta;Rab GDP dissociation inhibitor beta;GDP dissociation inhibitor 2 isoform 2;GDP dissociation inhibitor 2	B4DLV7;Q5SX90;P50395;Q6IAT1;B3KVE3;Q5SX88;Q8TB95;Q5SX87	5	6	6	5	21.8	21.8	17.6	51.153	449	0	1.0801	1.0676	22.778	18	29206000	13150000	16055000
862	1476;1477;1499;1500;2210;5466;5467;5497;5519;5917;6034;6129;6280;6311;6312;7072;7073	444;445	198;218	IPI00031812;IPI00643351;IPI00450235;IPI00479509;IPI00031801;IPI00219148;IPI00219147;IPI00643807;IPI00555698;IPI00250153;IPI00784202;IPI00556023;IPI00790453	IPI00031812;IPI00643351;IPI00450235;IPI00479509	17;16;12;9;6;6;6;6;6;4;4;1;1	17;16;12;9;6;6;6;6;6;4;4;1;1	17;16;12;9;6;6;6;6;6;4;4;1;1	CCAAT-binding transcription factor I subunit A;DNA-binding protein B;Enhancer factor I subunit A;Nuclease-sensitive element-binding protein 1;Y-box transcription factor;Y-box-binding protein 1;YBX1 protein;Nuclease sensitive element binding protein-1;RcNSEP1	NSEP1;YB1;YBX1	Nuclease-sensitive element-binding protein 1;Protein;Nuclease sensitive element binding protein-1;RcNSEP1 (Fragment)	P67809;A0JLU4;Q05D43;Q6PKI6;Q7KZ24;Q2VIK8	13	17	17	17	49.7	49.7	49.7	35.924	324	0	1.0238	1.0673	28.216	136	488430000	229370000	259060000
148	170;2871;4058;5897;7259			IPI00218187;IPI00005705;IPI00894274;IPI00930380	IPI00218187;IPI00005705	5;5;1;1	5;5;1;1	3;3;0;0	Protein phosphatase 1C catalytic subunit;Serine/threonine-protein phosphatase PP1-gamma catalytic subunit;cDNA FLJ60729, highly similar to Serine/threonine-protein phosphatase PP1-gammacatalytic subunit (EC 3.1.3.16);Serine/threonine-protein phosphatase	PPP1CC	Isoform Gamma-2 of Serine/threonine-protein phosphatase PP1-gamma catalytic subunit;Isoform Gamma-1 of Serine/threonine-protein phosphatase PP1-gamma catalytic subunit	P36873-2;P36873;P36873-1;B4DNE3;Q9UPN1	4	5	5	3	18.4	18.4	10.7	38.518	337	2.9e-210	1.0833	1.0671	18.694	15	16563000	7757600	8805100
880	366;373;4710;5199;7734	453;454	15;28	IPI00032826;IPI00954445;IPI00218038;IPI00847961;IPI00892521;IPI00168839;IPI00892883;IPI00869264;IPI00793211;IPI00892885	IPI00032826;IPI00954445;IPI00218038;IPI00847961;IPI00892521;IPI00168839;IPI00892883	5;5;4;4;4;3;3;2;1;1	5;5;4;4;4;3;3;2;1;1	5;5;4;4;4;3;3;2;1;1	Hsc70-interacting protein;Progesterone receptor-associated p48 protein;Protein FAM10A1;Putative tumor suppressor ST13;Renal carcinoma antigen NY-REN-33;Suppression of tumorigenicity 13 protein;cDNA, FLJ79054, highly similar to Hsc70-interacting protein;ST13 protein;Aging-associated protein 14b;Aging-associated protein 2;Suppression of tumorigenicity 13 (Colon carcinoma) (Hsp70 interacting protein…	FAM10A1;HIP;SNC6;ST13;AAG2;hCG_1790973;FAM10A4;FAM10A5;RP3-408N23.5-003	Hsc70-interacting protein;cDNA FLJ53687, highly similar to Hsc70-interacting protein;Protein FAM10A4;ST13 protein;Putative uncharacterized protein ST13;Protein FAM10A5;Suppression of tumorigenicity 13	P50502;B7ZA40;Q0IJ56;Q1XBU6;Q2TU77;B4E0U6;Q8IZP2;Q1XBU7;Q3KNR6;C9J1B0;Q8NFI4;B1AHN5	10	5	5	5	18.7	18.7	18.7	41.331	369	5.51e-48	1.0371	1.0671	16.955	41	202000000	93197000	108800000
793	2083;3186;5735;5745;6393;7044	424	466	IPI00514856;IPI00181306;IPI00029019;IPI00946257;IPI00646016;IPI00005416;IPI00644587;IPI00645155;IPI00643473;IPI00645444	IPI00514856;IPI00181306;IPI00029019;IPI00946257	6;6;6;6;2;1;1;1;1;1	6;6;6;6;2;1;1;1;1;1	6;6;6;6;2;1;1;1;1;1	Protein NICE-4;Ubiquitin-associated protein 2-like;cDNA FLJ55671, highly similar to Ubiquitin-associated protein 2-like;cDNA FLJ54706, highly similar to Ubiquitin-associated protein 2-like	KIAA0144;NICE4;UBAP2L	Isoform 1 of Ubiquitin-associated protein 2-like;Isoform 3 of Ubiquitin-associated protein 2-like;Isoform 2 of Ubiquitin-associated protein 2-like;Isoform 4 of Ubiquitin-associated protein 2-like	Q14157-2;Q14157;B4DYY5;Q14157-3;C9K0B9;Q14157-1;B4DZJ6;Q14157-4	10	6	6	6	8.9	8.9	8.9	114.53	1087	1.7e-38	1.0316	1.067	22.268	23	31422000	14396000	17026000
1885	6377;6687;7026;8606			IPI00784614;IPI00784808;IPI00784936;IPI00871679;IPI00883870;IPI00455033;IPI00784835;IPI00748715;IPI00941395	IPI00784614;IPI00784808;IPI00784936;IPI00871679;IPI00883870;IPI00455033;IPI00784835	4;4;4;4;3;3;3;1;1	4;4;4;4;3;3;3;1;1	4;4;4;4;3;3;3;1;1	Ovarian/Breast septin epsilon;MAFK protein	Ov/Br septin;MAFK	septin 9 isoform a;septin 9 isoform b;septin 9 isoform c;63 kDa protein;septin 9 isoform d;septin 9 isoform e;septin 9 isoform f	Q96QF2;A2VCQ5	9	4	4	4	6.1	6.1	6.1	65.401	586	0	1.0796	1.0669	17.593	26	90515000	43208000	47307000
628	900;1408;3515;6789			IPI00023004;IPI00232533;IPI00642387;IPI00074224;IPI00647118	IPI00023004;IPI00232533;IPI00642387;IPI00074224;IPI00647118	4;4;4;3;3	4;4;4;3;3	4;4;4;3;3	Eukaryotic translation initiation factor 1A, Y-chromosomal;Eukaryotic translation initiation factor 4C;Eukaryotic translation initiation factor 1A, X-chromosomal;Putative uncharacterized protein EIF1AY	EIF1AY;EIF1A;EIF1AX;EIF4C	Eukaryotic translation initiation factor 1A, Y-chromosomal;Eukaryotic translation initiation factor 1A, X-chromosomal;13 kDa protein;Eukaryotic translation initiation factor 1A, X-chromosomal;Putative uncharacterized protein EIF1AY	O14602;P47813;A6NJH9	5	4	4	4	38.2	38.2	38.2	16.442	144	7.13e-65	1.0049	1.0667	15.212	28	32763000	15939000	16824000
749	105;600;747;885;886;1640;1641;4107;5061;5469;5473;5873	392	518	IPI00026970	IPI00026970	12	12	12	Chromatin-specific transcription elongation factor 140 kDa subunit;Facilitates chromatin transcription complex subunit SPT16;FACT 140 kDa subunit;FACT complex subunit SPT16;FACTp140;SUPT16H protein	FACT140;FACTP140;SUPT16H	FACT complex subunit SPT16	Q9Y5B9;Q0VGA3	1	12	12	12	12.2	12.2	12.2	119.91	1047	0	0.93212	1.0666	32.578	31	35793000	18503000	17290000
1825	116;229;518;519;801;887;986;987;1244;2384;2555;2556;2634;3337;3709;4052;4221;4330;4640;4952;5471;5545;5996;6269;6819;7961;8508	903	1015	IPI00645078;IPI00908755;IPI00026119;IPI00641319;IPI00644183;IPI00552452;IPI00646990;IPI00647463;IPI00383182	IPI00645078	27;12;8;7;7;6;6;6;1	27;12;8;7;7;6;6;6;1	27;12;8;7;7;6;6;6;1	Protein A1S9;Ubiquitin-activating enzyme E1;Ubiquitin-like modifier-activating enzyme 1;cDNA FLJ54582, highly similar to Ubiquitin-activating enzyme E1	A1S9T;UBA1;UBE1	Ubiquitin-like modifier-activating enzyme 1	P22314;B4DDE4	9	27	27	27	33.1	33.1	33.1	117.85	1058	0	1.0406	1.0666	27.23	200	1294900000	596860000	698010000
453	628;1537;2251;2700;2705;2824;3324;4683;5472;6178;6461;7245;7256;8449	267	17	IPI00015953;IPI00477179	IPI00015953;IPI00477179	14;13	14;13	13;12	DEAD box protein 21;Gu-alpha;Nucleolar RNA helicase 2;Nucleolar RNA helicase Gu;Nucleolar RNA helicase II;RH II/Gu;DDX21 protein;DEAD/H(Asp-Glu-Ala-Asp/His)box polypeptide 21	DDX21;OK/SW-cl.65	Isoform 1 of Nucleolar RNA helicase 2;Isoform 2 of Nucleolar RNA helicase 2	Q9NR30-1;Q9NR30;Q3SWU7;Q8NI92;Q9NR30-2	2	14	14	13	19.4	19.4	17.5	87.343	783	0	1.0288	1.0665	49.093	84	427560000	202730000	224830000
492	610;1394;1649;2161;2269;2530;2856;2909;4556;4641;4758;5305;5506;6061;6153;6345;6346;7007;7157;7158;7299;7466;7652	281;282	253;256	IPI00017617;IPI00798375	IPI00017617;IPI00798375	23;19	23;19	17;13	DEAD box protein 5;Probable ATP-dependent RNA helicase DDX5;RNA helicase p68;cDNA FLJ53366, highly similar to Probable ATP-dependent RNA helicase DDX5 (EC 3.6.1.-);ATP-dependent RNA helicase DDX5;Putative uncharacterized protein;Putative uncharacterized protein DKFZp686J01190;cDNA FLJ59339, highly similar to Probable ATP-dependent RNA helicase DDX5 (EC 3.6.1.-);cDNA FLJ59357, highly similar to Pr…	DDX5;G17P1;HELR;HLR1;DKFZp686J01190	Probable ATP-dependent RNA helicase DDX5;cDNA FLJ59357, highly similar to Probable ATP-dependent RNA helicase DDX5	P17844;B4DN41;B5BUE6;Q59E92;Q7Z2V5;B4DLW8;B4DNG2	2	23	23	17	34	34	26.9	69.147	614	4.04e-186	1.0624	1.0662	15.379	162	372120000	175630000	196490000
930	7943			IPI00063181;IPI00887796	IPI00063181;IPI00887796	1;1	1;1	1;1	CDKN2A-interacting protein N-terminal-like protein;CDKN2AIP N-terminal-like protein	CDKN2AIPNL	Isoform 1 of CDKN2AIP N-terminal-like protein;Isoform 2 of CDKN2AIP N-terminal-like protein	Q96HQ2-1;Q96HQ2;Q96HQ2-2	2	1	1	1	14.7	14.7	14.7	13.196	116	1.57e-05	0.94216	1.066	5.2657	4	2247700	1172800	1075000
1751	2153;3457			IPI00844214;IPI00472981;IPI00645320	IPI00844214;IPI00472981;IPI00645320	2;2;2	2;2;2	2;2;2	Beta-catenin-like protein 1;Nuclear-associated protein;Testis development protein NYD-SP19;cDNA FLJ53492, highly similar to Beta-catenin-like protein 1;Catenin, beta like 1	C20orf33;CTNNBL1;PP8304	Isoform 1 of Beta-catenin-like protein 1;Isoform 2 of Beta-catenin-like protein 1;Isoform 3 of Beta-catenin-like protein 1	Q8WYA6-1;Q8WYA6;B4DE16;Q0VAM0;Q8WYA6-2;Q8WYA6-3	3	2	2	2	2.8	2.8	2.8	65.173	563	0.0022784	1.1216	1.066	8.8106	5	2987900	1339200	1648700
161	1314;3424			IPI00006099	IPI00006099	2	2	2	Ribosome assembly protein BMS1 homolog;Ribosome biogenesis protein BMS1 homolog	BMS1;BMS1L;KIAA0187	Ribosome biogenesis protein BMS1 homolog	Q14692;Q5QPT5	1	2	2	2	1.9	1.9	1.9	145.81	1282	1.72e-17	0.97597	1.0659	3.0579	2	1304800	645780	659020
1150	6373;8183			IPI00384670;IPI00744361;IPI00216337;IPI00878834;IPI00879104	IPI00384670;IPI00744361;IPI00216337;IPI00878834;IPI00879104	2;2;2;2;2	2;2;2;2;2	2;2;2;2;2	GGA1 protein;Golgi associated, gamma adaptin ear containing, ARF binding protein 1;ADP-ribosylation factor-binding protein GGA1;Gamma-adaptin-related protein 1;Golgi-localized, gamma ear-containing, ARF-binding protein 1;cDNA FLJ16562 fis, clone SYNOV4005256, highly similar to ADP-ribosylation factor-binding protein GGA1;cDNA FLJ38108 fis, clone D3OST2001670, highly similar to Homo sapiens golgi …	GGA1;RP1-37E16.3-002;RP1-37E16.3-003;RP1-37E16.3-016	Golgi associated, gamma adaptin ear containing, ARF binding protein 1;Isoform 1 of ADP-ribosylation factor-binding protein GGA1;Isoform 2 of ADP-ribosylation factor-binding protein GGA1;Golgi associated, gamma adaptin ear containing, ARF binding protein 1;	Q6IC75;Q9UJY5-1;Q9UJY5;Q9UJY5-2;B0QYR7;B0QYR6;B3KTE2;Q86YA9	5	2	2	2	2	2	2	72.277	656	0	1.0159	1.0655	24.649	6	17560000	8017700	9542000
1959	1710;1772;2154;2288;4531;5879;6919;8036			IPI00916111;IPI00915869;IPI00916861;IPI00952583;IPI00916253	IPI00916111;IPI00915869;IPI00916861;IPI00952583	8;7;6;4;2	8;7;6;4;2	8;7;6;4;2	Cytosolic malate dehydrogenase;Malate dehydrogenase, cytoplasmic;Malate dehydrogenase;Putative uncharacterized protein MDH1	MDH1;MDHA	Malate dehydrogenase;Malate dehydrogenase;Putative uncharacterized protein MDH1;Putative uncharacterized protein MDH1	P40925;B4DUN2;B7Z3I7;B9A041;B8ZZ51;C9JF79	5	8	8	8	27	27	27	38.655	352	0	0.98797	1.0653	23.135	35	144220000	67762000	76458000
1653	37;6070;6460			IPI00827535;IPI00455510;IPI00412977;IPI00916480;IPI00916955;IPI00748244;IPI00917228;IPI00917401;IPI00385149;IPI00916962;IPI00479214;IPI00940842;IPI00883934	IPI00827535;IPI00455510;IPI00412977;IPI00916480;IPI00916955;IPI00748244;IPI00917228;IPI00917401;IPI00385149;IPI00916962;IPI00479214;IPI00940842	3;3;3;3;3;2;2;2;2;2;2;2;1	3;3;3;3;3;2;2;2;2;2;2;2;1	3;3;3;3;3;2;2;2;2;2;2;2;1	Prothymosin alpha;Thymosin alpha-1;Prothymosin alpha protein;Prothymosin, alpha;cDNA, FLJ94794, highly similar to Homo sapiens prothymosin, alpha (gene sequence 28) (PTMA), mRNA;Prothymosin, alpha (Gene sequence 28) variant;Putative uncharacterized protein PTMAP7;PTMA protein;Putative uncharacterized protein PTMA;Cancer/testis antigen 89;C-Jun-amino-terminal kinase-interacting protein 4;Human lun…	PTMA;TMSA;PTMAP7;HLC6;HSS;KIAA0516;MAPK8IP4;SPAG9;SYD1;RP11-193G17.1-001	Isoform 1 of Prothymosin alpha;Isoform 2 of Prothymosin alpha;Prothymosin alpha;Putative uncharacterized protein PTMA;Putative uncharacterized protein PTMA;Isoform 7 of C-jun-amino-terminal kinase-interacting protein 4;Putative uncharacterized protein PTMA	P06454-1;P06454;Q86YS2;Q8TBK9;P06454-2;Q15200;Q15204;Q53S24;Q7KZ52;Q15202;B8ZZQ6;B8ZZI3;O60271-7;O60271;C9J0D0;B8ZZW7;Q7Z4R6;B8ZZA1;Q5VYG3;C9K018	13	3	3	3	26.1	26.1	26.1	12.203	111	9.73e-57	1.044	1.0651	23.543	18	64507000	30031000	34476000
1793	1582;2063;2216;3232;3588;6244;7822;8561	891;892	68;200	IPI00940950;IPI00554723;IPI00853161;IPI00398057;IPI00646899;IPI00064765;IPI00853485;IPI00894078;IPI00893680;IPI00894025	IPI00940950;IPI00554723;IPI00853161;IPI00398057;IPI00646899;IPI00064765	8;8;7;6;5;4;3;3;2;2	8;8;7;6;5;4;3;3;2;2	8;8;7;6;5;4;3;3;2;2	Ribosomal protein L10;60S ribosomal protein L10;Laminin receptor homolog;Protein QM;Tumor suppressor QM;Putative uncharacterized protein RPL10;60S ribosomal protein L10-like	RPL10;XX-FW83563B9.1-011;DXS648E;QM;RPL10L	Ribosomal protein L10 (Fragment);60S ribosomal protein L10;60S ribosomal protein L10;24 kDa protein;Putative uncharacterized protein RPL10;60S ribosomal protein L10-like	Q5HY50;P27635;C9J7T6;Q96L21	10	8	8	8	38.7	38.7	38.7	26.593	230	8.69e-30	1.0379	1.065	15.061	32	84044000	38529000	45515000
158	2252;2492;3351;5376;7681	92	73	IPI00006052	IPI00006052	5	5	5	Prefoldin subunit 2;cDNA, FLJ96845, Homo sapiens prefoldin 2 (PFDN2), mRNA	HSPC231;PFD2;PFDN2;hCG_1995291;RP11-544M22.10-001	Prefoldin subunit 2	Q9UHV9;B1AQP2	1	5	5	5	39.6	39.6	39.6	16.648	154	4.89e-222	1.0035	1.0649	17.243	8	15415000	7195800	8219300
1154	750;751;2264;2298;4099;4621;4622;5273;5393;6012;6396;6486;7844;7845;7846;7895;7896;8240	561;562;563	74;104;123	IPI00216592;IPI00909232;IPI00477313;IPI00759596;IPI00759822;IPI00911096;IPI00868835;IPI00910718;IPI00910666;IPI00877664	IPI00216592;IPI00909232;IPI00477313;IPI00759596;IPI00759822;IPI00911096;IPI00868835	18;18;17;15;13;10;9;8;8;6	18;18;17;15;13;10;9;8;8;6	8;8;7;6;5;4;4;3;3;1	Heterogeneous nuclear ribonucleoproteins C1/C2;cDNA, FLJ92657, highly similar to Homo sapiens heterogeneous nuclear ribonucleoprotein C (C1/C2) (HNRPC), transcript variant 2, mRNA;cDNA FLJ45003 fis, clone BRAWH3011623, highly similar to Heterogeneous nuclear ribonucleoproteins C;cDNA FLJ53542, highly similar to Heterogeneous nuclear ribonucleoproteins C;cDNA FLJ75154, highly similar to Homo sapie…	HNRNPC;HNRPC	Isoform C1 of Heterogeneous nuclear ribonucleoproteins C1/C2;cDNA FLJ53542, highly similar to Heterogeneous nuclear ribonucleoproteins C;Isoform C2 of Heterogeneous nuclear ribonucleoproteins C1/C2;Isoform 4 of Heterogeneous nuclear ribonucleoproteins C1/C	P07910-2;P07910;B2R5W2;B3KX96;B4DY08;P07910-1;A8K9A4;B2R603;P07910-4;P07910-3;B4DQQ2	10	18	18	8	42.3	42.3	28.3	32.337	293	0	0.98345	1.0643	22.454	192	1000900000	518110000	482830000
131	4576;6261			IPI00005102;IPI00642393;IPI00909795;IPI00643452	IPI00005102;IPI00642393;IPI00909795;IPI00643452	2;2;2;1	2;2;2;1	2;2;2;1	Spermidine aminopropyltransferase;Spermine synthase;cDNA FLJ50114, highly similar to Spermine synthase (EC 2.5.1.22)	SMS	Isoform 1 of Spermine synthase;Isoform 2 of Spermine synthase;cDNA FLJ50114, highly similar to Spermine synthase;Putative uncharacterized protein SMS	P52788-1;P52788;P52788-2;B4DE40;C9JVF5	4	2	2	2	4.1	4.1	4.1	41.268	366	0.00041536	0.96453	1.0641	3.48	4	1856600	954790	901800
925	1342;2246			IPI00062151	IPI00062151	2	1	1	Ribosomal protein L15	LOC136321;tcag7.350	Ribosomal protein L15	A4D1Q5	1	2	1	1	11.3	3.4	3.4	23.77	204	3.14e-113	1.036	1.0641	19.546	2	2089300	1094100	995120
1539	508;1174;1175;2553;2783;5322;6497;6498;8156			IPI00329801;IPI00872379	IPI00329801;IPI00872379	9;9	9;9	9;9	Anchorin CII;Annexin A5;Annexin V;Annexin-5;Calphobindin I;Endonexin II;Lipocortin V;Placental anticoagulant protein 4;Placental anticoagulant protein I;Thromboplastin inhibitor;Vascular anticoagulant-alpha;cDNA FLJ52002, highly similar to Annexin A5	ANX5;ANXA5;ENX2;PP4	Annexin A5;Putative uncharacterized protein ANXA5 (Fragment)	P08758;B4DNG6;Q6FHB3;A8MTE3	2	9	9	9	33.8	33.8	33.8	35.936	320	6.45e-154	1.0343	1.0641	27.859	63	223600000	107720000	115890000
1870	8064			IPI00876972;IPI00759472	IPI00876972;IPI00759472	1;1	1;1	1;1	Inner centromere protein;cDNA FLJ31633 fis, clone NT2RI2003407, highly similar to Inner centromere protein	INCENP	Isoform 1 of Inner centromere protein;Isoform 2 of Inner centromere protein	Q9NQS7-1;Q9NQS7;Q9NQS7-2;B3KPD3	2	1	1	1	1.9	1.9	1.9	105.43	918	0.00023908	1.0531	1.0641		1	1172400	597040	575390
1780	3142;4971;5608;5902;7492	890	147	IPI00550689;IPI00910144;IPI00909218	IPI00550689;IPI00910144	5;5;1	5;5;1	5;5;1	UPF0027 protein C22orf28;cDNA FLJ58027	C22orf28;HSPC117	UPF0027 protein C22orf28;cDNA FLJ58027	Q9Y3I0;B4DNA0	3	5	5	5	15	15	15	55.21	505	0	1.0478	1.064	14.622	23	98467000	48642000	49825000
188	1200;5627;7736	109	20	IPI00006865	IPI00006865	3	3	3	ER-Golgi SNARE of 24 kDa;SEC22 vesicle-trafficking protein homolog B;SEC22 vesicle-trafficking protein-like 1;Vesicle-trafficking protein SEC22b	SEC22B;SEC22L1	Vesicle-trafficking protein SEC22b	O75396	1	3	3	3	20	20	20	24.74	215	0	1.1912	1.0639	33.091	13	13927000	5794000	8133100
150	1593			IPI00005751	IPI00005751	1	1	1	Long chain base biosynthesis protein 2;Long chain base biosynthesis protein 2a;Serine palmitoyltransferase 2;Serine-palmitoyl-CoA transferase 2	KIAA0526;LCB2;SPTLC2	Serine palmitoyltransferase 2	O15270	1	1	1	1	3.6	3.6	3.6	62.924	562	4.41e-09	1.0921	1.0638		1	2853600	884160	1969400
1309	3010			IPI00250297	IPI00250297	1	1	1	4'-phosphopantetheinyl transferase;Alpha-aminoadipic semialdehyde dehydrogenase-phosphopantetheinyl transferase;L-aminoadipate-semialdehyde dehydrogenase-phosphopantetheinyl transferase;LYS5 ortholog;cDNA FLJ57947, highly similar to L-aminoadipate-semialdehydedehydrogenase-phosphopantetheinyl transferase (EC 2.7.8.-)	AASDHPPT;CGI-80;HAH-P;HSPC223;x0005	L-aminoadipate-semialdehyde dehydrogenase-phosphopantetheinyl transferase	Q9NRN7;B4DDW7	1	1	1	1	4.9	4.9	4.9	35.776	309	6.08e-24	0.9145	1.0636	13.804	4	7749000	3694900	4054000
1758	214;215;323;608;609;1090;1425;1973;1974;2274;2284;2440;2727;2728;2813;2814;3374;3727;3871;3872;4249;4306;4809;5344;5842;6115;6733;7065;7164;7165;7898;8186	623;624;625;626;627;628;629	22;30;64;239;291;360;494	IPI00479186;IPI00910979;IPI00847989	IPI00479186;IPI00910979;IPI00847989	32;27;26	32;27;26	2;2;2	Cytosolic thyroid hormone-binding protein;Opa-interacting protein 3;p58;Pyruvate kinase 2/3;Pyruvate kinase isozymes M1/M2;Pyruvate kinase muscle isozyme;Thyroid hormone-binding protein 1;Tumor M2-PK;Pyruvate kinase;Pyruvate kinase M2	OIP3;PK2;PK3;PKM;PKM2	Isoform M2 of Pyruvate kinase isozymes M1/M2;Pyruvate kinase;Pyruvate kinase	P14618-1;P14618;B4DUU6;B4DNK4;Q8WUW7;Q9NYI7;Q9UK31;Q9UKK4	3	32	32	2	68	68	7.3	57.936	531	0	0.99597	1.0636	25.442	362	2089800000	987670000	1102100000
1319	476;477;603;604;1384;1834;3073;4301;5670;6618;6776;7290;7421;7422;7432;7655;8369;8536	649;650	60;210	IPI00289499;IPI00925601;IPI00926426;IPI00925871;IPI00925253;IPI00926103;IPI00927536	IPI00289499;IPI00925601	18;16;5;5;5;4;3	18;16;5;5;5;4;3	18;16;5;5;5;4;3	5-aminoimidazole-4-carboxamide ribonucleotide formyltransferase;AICAR transformylase;ATIC;Bifunctional purine biosynthesis protein PURH;IMP cyclohydrolase;IMP synthase;Inosinicase;Phosphoribosylaminoimidazolecarboxamide formyltransferase;cDNA, FLJ93545, highly similar to Homo sapiens 5-aminoimidazole-4-carboxamide ribonucleotide formyltransferase/IMP cyclohydrolase (ATIC), mRNA;5-aminoimidazole-4…	ATIC;OK/SW-cl.86;PURH;hCG_16691	Bifunctional purine biosynthesis protein PURH;5-aminoimidazole-4-carboxamide ribonucleotide formyltransferase/IMP cyclohydrolase, isoform CRA_g	P31939;B2R7P8;A8K202;B4DP06	7	18	18	18	40.2	40.2	40.2	64.615	592	0	1.0253	1.0634	18.961	103	264220000	124500000	139710000
1729	1092;1586;1587;2106;2107;5157;6380;6381;6394;7009;7010;7011;8343;8657;8667;8668	508;867	91;121	IPI00465070;IPI00784001	IPI00465070;IPI00784001	16;9	2;2	2;2	Histone H3.1;Histone H3/a;Histone H3/b;Histone H3/c;Histone H3/d;Histone H3/f;Histone H3/h;Histone H3/i;Histone H3/j;Histone H3/k;Histone H3/l	H3FA;H3FB;H3FC;H3FD;H3FF;H3FH;H3FI;H3FJ;H3FK;H3FL;HIST1H3A;HIST1H3B;HIST1H3C;HIST1H3D;HIST1H3E;HIST1H3F;HIST1H3G;HIST1H3H;HIST1H3I;HIST1H3J	Histone H3.1;Similar to Histone H3.1	P68431	2	16	2	2	64.7	24.3	24.3	15.404	136	0	0.95282	1.0634	19.77	8	299070000	138730000	160350000
312	3495;4042;6086;7176			IPI00010653;IPI00642137;IPI00513877	IPI00010653;IPI00642137;IPI00513877	4;3;3	4;3;3	4;3;3	Exonuclease XPMC2;Prevents mitotic catastrophe 2 protein homolog;RNA exonuclease 4;cDNA FLJ55848, highly similar to RNA exonuclease 4 (EC 3.1.-.-);cDNA FLJ50372, highly similar to RNA exonuclease 4 (EC 3.1.-.-);cDNA, FLJ78803, highly similar to RNA exonuclease 4 (EC 3.1.-.-)	PMC2;REXO4;XPMC2H	Isoform 1 of RNA exonuclease 4;41 kDa protein;Isoform 2 of RNA exonuclease 4	Q9GZR2-1;Q9GZR2;B4DJ95;B4E331;Q9GZR2-2	3	4	4	4	12.3	12.3	12.3	46.671	422	2.14e-12	0.81563	1.0633	19.317	9	1824200	967710	856510
216	6964;8147			IPI00384857;IPI00007764;IPI00917313;IPI00447316	IPI00384857;IPI00007764;IPI00917313;IPI00447316	2;2;2;1	2;2;2;1	2;2;2;1	Androgen-regulated protein 2;Hematological and neurological expressed 1 protein;Putative uncharacterized protein HN1	ARM2;HN1	Isoform 2 of Hematological and neurological expressed 1 protein;Isoform 1 of Hematological and neurological expressed 1 protein;Putative uncharacterized protein HN1;Isoform 3 of Hematological and neurological expressed 1 protein	Q9UK76-2;Q9UK76;Q9UK76-1;B2R6K3;B8ZZT7;Q9UK76-3	4	2	2	2	22.1	22.1	22.1	19.916	181	5.34e-16	0.9922	1.0632	4.8801	3	5042900	2270100	2772800
662	1789;2055;2122;2280;7442			IPI00024364;IPI00843876;IPI00908817;IPI00419856;IPI00409698;IPI00164417;IPI00903321;IPI00908440	IPI00024364;IPI00843876;IPI00908817	5;5;5;2;1;1;1;1	5;5;5;2;1;1;1;1	5;5;5;2;1;1;1;1	Importin beta-2;Karyopherin beta-2;M9 region interaction protein;Transportin-1	KPNB2;MIP1;TNPO1;TRN	Isoform 1 of Transportin-1;Isoform 2 of Transportin-1;Isoform 3 of Transportin-1	Q92973-1;Q92973;Q92973-2;Q92973-3	8	5	5	5	6.7	6.7	6.7	102.35	898	7.88e-06	1.1645	1.0632	25.74	9	5658400	2715700	2942700
30	42;43;1326;1417;2961;3379;4209;4553;4554;5203;5640;5641;8581;8582	24;25	1;221	IPI00000816;IPI00793344;IPI00792761;IPI00795516;IPI00940628;IPI00086909;IPI00903243	IPI00000816;IPI00793344	14;11;6;5;5;3;2	12;10;5;4;4;3;2	12;10;5;4;4;3;2	14-3-3 protein epsilon;cDNA, FLJ79100, highly similar to 14-3-3 protein epsilon (14-3-3E);14-3-3 protein epsilon isoform transcript variant 1;cDNA FLJ51851, highly similar to 14-3-3 protein epsilon (14-3-3E);cDNA, FLJ79084, highly similar to 14-3-3 protein epsilon (14-3-3E)	YWHAE	14-3-3 protein epsilon;22 kDa protein	P62258;B7ZA86;Q4VJB6	7	14	12	12	53.3	53.3	53.3	29.174	255	3.21e-198	0.97042	1.0631	21.454	91	255540000	122640000	132900000
31	280;596;1864;1971;2064;2205;2623;2929;3971;4244;4682;4697;7786;7944	26	1273	IPI00455210;IPI00000846;IPI00152535;IPI00465222;IPI00937706;IPI00373870;IPI00411592;IPI00646871;IPI00445286;IPI00789340;IPI00444866;IPI00910580;IPI00879599;IPI00879443	IPI00455210;IPI00000846	14;14;5;4;4;4;4;4;4;2;1;1;1;1	14;14;5;4;4;4;4;4;4;2;1;1;1;1	14;14;5;4;4;4;4;4;4;2;1;1;1;1	ATP-dependent helicase CHD4;Chromodomain-helicase-DNA-binding protein 4;Mi-2 autoantigen 218 kDa protein;Mi2-beta;cDNA FLJ16830 fis, clone UTERU3022536, highly similar to Chromodomain helicase-DNA-binding protein 4 (EC 3.6.1.-);CHD4 protein	CHD4	Isoform 2 of Chromodomain-helicase-DNA-binding protein 4;Isoform 1 of Chromodomain-helicase-DNA-binding protein 4	Q14839-2;Q14839;Q14839-1;B3KY63;Q05CG6	14	14	14	14	10.2	10.2	10.2	220.83	1940	3.44e-173	1.0354	1.0628	32.249	42	44812000	21810000	23002000
50	2028;6587			IPI00001730;IPI00909262	IPI00001730;IPI00909262	2;1	2;1	2;1	FH1/FH2 domain-containing protein 1;Formin homolog overexpressed in spleen 1;Formin homology 2 domain-containing protein 1;cDNA FLJ55372, highly similar to FH1/FH2 domain-containing protein	FHOD1;FHOS;FHOS1	FH1/FH2 domain-containing protein 1;cDNA FLJ55372, highly similar to FH1/FH2 domain-containing protein	Q9Y613;B4DVN5	2	2	2	2	2.3	2.3	2.3	126.55	1164	0.0047064	0.97279	1.0627	12.072	3	1582500	817580	764940
432	85;1111;1257;2699;5232;6570;8004;8005;8696	262	58	IPI00015018;IPI00643288;IPI00878867	IPI00015018;IPI00643288	9;6;3	9;6;3	9;6;3	Inorganic pyrophosphatase;Pyrophosphate phospho-hydrolase;Pyrophosphatase (Inorganic) 1	IOPPP;PP;PPA1;RP11-367H5.1-004	Inorganic pyrophosphatase;Pyrophosphatase (Inorganic) 1	Q15181;Q5SQT6	3	9	9	9	35.3	35.3	35.3	32.66	289	5.57e-39	1.0406	1.0625	23.249	48	166080000	82525000	83550000
1873	524;6418;6995;7124;7173;7503;7543;7558;8237			IPI00782992;IPI00785023;IPI00784560	IPI00782992	9;2;1	9;2;1	9;2;1	300 kDa nuclear matrix antigen;Serine/arginine repetitive matrix protein 2;Serine/arginine-rich splicing factor-related nuclear matrix protein of 300 kDa;Splicing coactivator subunit SRm300;Tax-responsive enhancer element-binding protein 803;SRRM2 protein;KIAA0324	HSPC075;KIAA0324;SRL300;SRM300;SRRM2	Isoform 1 of Serine/arginine repetitive matrix protein 2	Q9UQ35-1;Q9UQ35;A0AUK8;O60382	3	9	9	9	4.3	4.3	4.3	299.61	2752	1.53e-83	1.0467	1.0625	12.585	52	49873000	22969000	26904000
322	204;4184;5818;8072;8073;8613;8665			IPI00010896;IPI00877596	IPI00010896	7;1	7;1	7;1	Chloride channel ABP;Chloride intracellular channel protein 1;Nuclear chloride ion channel 27;Regulatory nuclear chloride ion channel protein;Chloride intracellular channel 1 variant;cDNA, FLJ94671, Homo sapiens chloride intracellular channel 1 (CLIC1), mRNA;Chloride intracellular channel 1	CLIC1;NCC27;DADB-110M10.1-001;DAMA-236L13.3-001;DAMC-117B11.2-001;DAQB-350E15.4-001;DASS-312M4.8-001;XXbac-BCX88C14.3-001	Chloride intracellular channel protein 1	O00299;Q53FB0;Q5SRT3	2	7	7	7	36.9	36.9	36.9	26.922	241	0	1.0561	1.0621	28.014	39	329370000	159430000	169940000
451	1124;4148			IPI00015947;IPI00910075	IPI00015947;IPI00910075	2;1	2;1	2;1	DnaJ homolog subfamily B member 1;DnaJ protein homolog 1;Heat shock 40 kDa protein 1;Human DnaJ protein 1;cDNA FLJ59093, highly similar to DnaJ homolog subfamily B member 1;cDNA, FLJ93008, Homo sapiens DnaJ (Hsp40) homolog, subfamily B, member 1 (DNAJB1),mRNA;DnaJ (Hsp40) homolog, subfamily B, member 1, isoform CRA_a;DNAJB1 protein;cDNA FLJ52967, highly similar to DnaJ homolog subfamily B member 1	DNAJ1;DNAJB1;HDJ1;HSPF1;hCG_1776318	DnaJ homolog subfamily B member 1;cDNA FLJ52967, highly similar to DnaJ homolog subfamily B member 1	P25685;B4DX52;Q6FHS4;Q6FI51;B4DKK9	2	2	2	2	5.9	5.9	5.9	38.044	340	0.0047968	0.94116	1.0619	5.422	4	2327000	1170400	1156600
1427	109;448;2296;2724;2749;3245;3736;4192;7272;7924			IPI00299571;IPI00644989	IPI00299571;IPI00644989	10;10	10;10	10;10	Protein disulfide isomerase P5;Protein disulfide-isomerase A6;Thioredoxin domain-containing protein 7;cDNA FLJ16143 fis, clone BRAMY2038516, highly similar to Protein disulfide-isomerase A6 (EC 5.3.4.1);Putative uncharacterized protein PDIA6;cDNA FLJ58023, highly similar to Protein disulfide-isomerase A6 (EC 5.3.4.1);cDNA FLJ58502, highly similar to Protein disulfide-isomerase A6 (EC 5.3.4.1);cDN…	PDIA6;TXNDC7;hCG_22033;P5	Isoform 2 of Protein disulfide-isomerase A6;Isoform 1 of Protein disulfide-isomerase A6	Q15084-2;Q15084;B3KY95;B5MBW7;B7Z4M8;Q15084-1;B7Z254;Q53RC7	2	10	10	10	27.4	27.4	27.4	53.9	492	0	1.1513	1.0618	18.129	117	687340000	306260000	381070000
1639	1250;2997;5853;6822;6823;7231			IPI00411559;IPI00793575;IPI00328298;IPI00947372;IPI00794838;IPI00946854;IPI00947202;IPI00944900;IPI00792419;IPI00945252;IPI00947558	IPI00411559;IPI00793575;IPI00328298	6;5;5;2;2;1;1;1;1;1;1	6;5;5;2;2;1;1;1;1;1;1	6;5;5;2;2;1;1;1;1;1;1	Chromosome-associated polypeptide C;Structural maintenance of chromosomes protein 4;XCAP-C homolog;cDNA FLJ46264 fis, clone TESTI4026080, highly similar to Structural maintenance of chromosomes 4-like 1 protein;cDNA FLJ16648 fis, clone TESTI4035508, highly similar to Structural maintenance of chromosomes 4-like 1 protein;SMC4 protein	CAPC;SMC4;SMC4L1	Isoform 1 of Structural maintenance of chromosomes protein 4;cDNA FLJ16648 fis, clone TESTI4035508, highly similar to Structural maintenance of chromosomes 4-like 1 protein;Isoform 2 of Structural maintenance of chromosomes protein 4	Q9NTJ3-1;Q9NTJ3;B3KXX5;B3KVJ5;Q9NTJ3-2;Q58F29;Q6NSG3	11	6	6	6	5.2	5.2	5.2	147.18	1288	0	0.9599	1.0616	21.22	21	61028000	27333000	33696000
289	1112;1161;1536;1907;1919;1981;1996;2295;2714;3124;3166;3860;3863;3948;5201;5738;6118;6343;6639;7817;7818;8316;8466	168;169;170;171	358;373;374;583	IPI00009904;IPI00852792	IPI00009904	23;8	23;8	23;8	Endoplasmic reticulum resident protein 70;Endoplasmic reticulum resident protein 72;Protein disulfide-isomerase A4;cDNA FLJ78033, highly similar to Homo sapiens protein disulfide isomerase family A, member 4, mRNA	ERP70;ERP72;PDIA4	Protein disulfide-isomerase A4	P13667;A8K4K6;Q549T6	2	23	23	23	36.6	36.6	36.6	72.932	645	0	1.1287	1.0613	25.877	109	236710000	108180000	128540000
1152	329;2974;2976;2977;4711;5455;7922;8340;8341	560	52	IPI00216457;IPI00339274	IPI00216457;IPI00339274	9;9	1;1	1;1	Histone H2A type 2-A;Histone H2A.2;Histone H2A/o;Histone H2A type 2-C;Histone H2A/q;Histone H2A-GL101	H2AFO;HIST2H2AA;HIST2H2AA3;HIST2H2AA4;H2AFQ;HIST2H2AC	Histone H2A type 2-A;Histone H2A type 2-C	Q6FI13;Q16777	2	9	1	1	58.5	22.3	22.3	14.095	130	0	0.99559	1.0611	3.6409	2	13420000	6234200	7185500
1512	165;3009;3277;6254;7554;7556;7653;8619	747	133	IPI00328319;IPI00645329;IPI00877934;IPI00877802;IPI00645757	IPI00328319;IPI00645329;IPI00877934;IPI00877802;IPI00645757	8;8;7;7;4	8;8;7;7;4	5;5;4;4;3	Chromatin assembly factor 1 subunit C;Chromatin assembly factor I p48 subunit;Histone-binding protein RBBP4;Nucleosome-remodeling factor subunit RBAP48;Retinoblastoma-binding protein 4;Retinoblastoma-binding protein p48;cDNA FLJ53908, highly similar to Histone-binding protein RBBP4;cDNA FLJ50184, highly similar to Histone-binding protein RBBP4;Putative uncharacterized protein RBBP4	RBAP48;RBBP4	Histone-binding protein RBBP4;46 kDa protein;retinoblastoma binding protein 4 isoform b;retinoblastoma binding protein 4 isoform c;Protein	Q09028;B4DRH0;B4DRT0;C9JPP3	5	8	8	5	23.3	23.3	19.3	47.655	425	3.75e-153	1.088	1.0611	32.935	42	107650000	50551000	57100000
1529	300;391;734;840;2157;2981;3011;3012;3013;3394;4048;5739;7066;7067;8066;8721;8722			IPI00790342;IPI00329389;IPI00867533;IPI00789282;IPI00797034;IPI00880154	IPI00790342;IPI00329389;IPI00867533	17;17;17;4;2;2	17;17;17;4;2;2	17;17;17;4;2;2	60S ribosomal protein L6;Neoplasm-related protein C140;Tax-responsive enhancer element-binding protein 107	RPL6;TXREB1	60S ribosomal protein L6;60S ribosomal protein L6;60S ribosomal protein L6	B2R4K7;Q9HBB3;Q02878;B4DRX3;Q8N5Z7;Q8TBK5	6	17	17	17	47.1	47.1	47.1	32.872	289	1.1e-169	1.0085	1.0609	17.746	173	845770000	404240000	441530000
1548	1169;1844;1846;2322;2358;2359;3256;3585;5259;6942	756;757	72;187	IPI00334587;IPI00742926;IPI00334713;IPI00329355;IPI00106509	IPI00334587;IPI00742926;IPI00334713;IPI00329355;IPI00106509	10;10;10;9;9	10;10;10;9;9	10;10;10;9;9	APOBEC1-binding protein 1;Heterogeneous nuclear ribonucleoprotein A/B;cDNA FLJ60713, highly similar to Homo sapiens heterogeneous nuclear ribonucleoprotein A/B (HNRPAB), transcript variant 1, mRNA;Heterogeneous nuclear ribonucleoprotein AB isoform a variant;Putative uncharacterized protein HNRNPAB	ABBP1;HNRNPAB;HNRPAB	Isoform 2 of Heterogeneous nuclear ribonucleoprotein A/B;Putative uncharacterized protein HNRNPAB;Isoform 3 of Heterogeneous nuclear ribonucleoprotein A/B;Isoform 1 of Heterogeneous nuclear ribonucleoprotein A/B;Isoform 4 of Heterogeneous nuclear ribonucle	Q99729-2;Q99729;B4DMY3;Q53F64;B5MD22;Q99729-3;Q99729-1;Q99729-4	5	10	10	10	28.3	28.3	28.3	35.967	332	0	1.0511	1.0607	13.375	112	889770000	432650000	457120000
1832	5638			IPI00646689;IPI00789285	IPI00646689;IPI00789285	1;1	1;1	1;1	14 kDa thioredoxin-related protein;Protein 42-9-9;Thioredoxin domain-containing protein 17;Thioredoxin-like protein 5	TXNDC17;TXNL5	Thioredoxin domain-containing protein 17;11 kDa protein	Q9BRA2	2	1	1	1	9.8	9.8	9.8	13.941	123	2.76e-05	0.96151	1.0607	19.451	5	5201800	2676600	2525200
[truncated: 1,305 more rows]

## Sheet: 1countSILAC
Protein Names	Gene symbols	normalized SILAC ratio ≥ 1 countsRatio H/L Normalized	Log2 normalized SILAC ratio ≥ 1 counts	SILAC counts	Total ion intensity		Comparison BJAB-EBER1/2 versus BJAB-CTL
[truncated: 1,802 more rows]

[truncated: 4 more sheets: 2countSILAC, 1countSILACExpanded, 2countSILACExpanded, 2countsSILACvsAverageRNAseq]
