# Supplementary material for: Proteomics and Transcriptomics of BJAB Cells Expressing the Epstein-Barr Virus Noncoding RNAs EBER1 and EBER2
Source: PLoS One. 2015 Jun 29;10(6):e0124638. doi: 10.1371/journal.pone.0124638 (PMC4487896; doi:10.1371/journal.pone.0124638)
Supplement: S3 File — This file contains the Log2 ratios of the two biological replicates in the mRNA-seq datasets, FRT (BJAB-EBER1/2 vs BJAB-CTL) and PCEP4 (BJAB-EBNA1-EBER1/2 vs BJAB-EBNA1). (XLSX) [file pone.0124638.s008.xlsx]

## Sheet: mRNA-FRT-replicates
First_mRNA	First_replicate Log2	Second_mRNA	Second_replicate Log2	Average Log2		BJAB-EBER1/2 vs BJAB-CTL comparison (FRT)
CARKD	7.1048	CARKD	0.309309	3.70705		total mRNA
LOC647107	7.06783	LOC647107	0.359361	3.7136
TRPM3	6.8206	TRPM3	1.18384	4.00222
LOC647012	4.28896	LOC647012	4.66324	4.4761
CD36	4.01385	CD36	2.99564	3.50474
USP44	3.937	USP44	1.77941	2.8582
GRAMD1B	3.92098	GRAMD1B	1.36282	2.6419
ASXL3	3.81643	ASXL3	1.48811	2.65227
MACROD2	3.75291	MACROD2	0.497771	2.12534
LOC440900	3.73442	LOC440900	1.19614	2.46528
MLNR	3.45699	MLNR	2.92262	3.1898
BCYRN1	3.45307	BCYRN1	2.82947	3.14127
WASF3	3.44951	WASF3	0.388583	1.91905
BEST1	3.33262	BEST1	3.41127	3.37195
CCDC85A	3.3003	CCDC85A	2.72781	3.01405
RAD21-AS1	3.2986	RAD21-AS1	3.14894	3.22377
TBPL2	3.2824	TBPL2	0.499515	1.89096
KCNG2	3.2046	KCNG2	2.66185	2.93323
LOC729264	3.20203	LOC729264	1.01037	2.1062
HOXB-AS3	3.19072	HOXB-AS3	0.800802	1.99576
FNDC1	3.13414	FNDC1	0.566477	1.85031
TMEM37	3.1338	TMEM37	1.64654	2.39017
FAT3	3.08819	FAT3	2.7783	2.93325
ARHGEF38	3.05015	ARHGEF38	2.63578	2.84296
ZRANB2-AS1	3.04932	ZRANB2-AS1	3.45221	3.25076
CERS6	3.02748	CERS6	2.24439	2.63593
THSD4	2.99088	THSD4	1.77583	2.38335
LOC100289656	2.98342	LOC100289656	2.27583	2.62962
IL17C	2.95583	IL17C	2.14149	2.54866
SGCD	2.94347	SGCD	1.88625	2.41486
HIST1H4E	2.90199	HIST1H4E	3.12915	3.01557
SNORA5A	2.89598	SNORA5A	3.63008	3.26303
IL1B	2.85241	IL1B	2.02098	2.4367
SLC25A24	2.8381	SLC25A24	1.7508	2.29445
GSTO1	2.83399	GSTO1	2.89517	2.86458
RGS21	2.80904	RGS21	1.01463	1.91183
ZBTB20	2.80675	ZBTB20	2.93392	2.87033
PTPRT	2.8001	PTPRT	0.668925	1.73451
FOXR2	2.79825	FOXR2	2.13061	2.46443
WTH3DI	2.79357	WTH3DI	3.21781	3.00569
LOC100861402	2.79148	LOC100861402	2.30625	2.54887
FFAR2	2.73385	FFAR2	2.27649	2.50517
MIR1244-2	2.73189	MIR1244-2	2.56336	2.64762
DHRS9	2.69667	DHRS9	2.56568	2.63117
RGS8	2.65458	RGS8	0.0179062	1.33624
CXCL10	2.63263	CXCL10	1.77607	2.20435
DLEU2L	2.61706	DLEU2L	2.28044	2.44875
SDR16C5	2.59552	SDR16C5	1.84891	2.22222
CYS1	2.58113	CYS1	0.967178	1.77415
MIR1244-1	2.57989	MIR1244-1	3.18896	2.88442
SNORA71C	2.56749	SNORA71C	1.52353	2.04551
LCMT2	2.54805	LCMT2	0.934389	1.74122
NELL1	2.52358	NELL1	1.23849	1.88104
LOC653513	2.51359	LOC653513	2.06361	2.2886
SCARNA9L	2.51307	SCARNA9L	2.17744	2.34525
SIGIRR	2.50851	SIGIRR	0.922377	1.71544
NKX2-1	2.499	NKX2-1	0.345248	1.42212
FCRLB	2.49879	FCRLB	1.07459	1.78669
LOC100422737	2.48554	LOC100422737	0.625088	1.55531
XKR3	2.47728	XKR3	1.35868	1.91798
HIST1H2BF	2.47248	HIST1H2BF	4.11834	3.29541
ANP32AP1	2.46299	ANP32AP1	1.71965	2.09132
FCRL4	2.44982	FCRL4	1.68685	2.06833
SLC6A5	2.42841	SLC6A5	1.96966	2.19903
HIST1H2BE	2.42014	HIST1H2BE	0.386979	1.40356
RNU6ATAC	2.40879	RNU6ATAC	1.67259	2.04069
MRGPRG	2.40589	MRGPRG	1.61961	2.01275
ALDH1A1	2.38498	ALDH1A1	0.707129	1.54605
TMED6	2.3734	TMED6	0.992528	1.68296
RXFP4	2.37224	RXFP4	2.27546	2.32385
RBM47	2.34949	RBM47	2.52194	2.43572
ATP10A	2.34936	ATP10A	1.37331	1.86133
ROCK1P1	2.33589	ROCK1P1	1.89823	2.11706
SAMD12-AS1	2.33327	SAMD12-AS1	1.56046	1.94687
IGSF21	2.32381	IGSF21	-0.0431722	1.14032
TMC5	2.31898	TMC5	0.909338	1.61416
P2RY12	2.31152	P2RY12	2.06997	2.19074
CXCL11	2.30841	CXCL11	2.02907	2.16874
ZCCHC16	2.30831	ZCCHC16	0.753233	1.53077
DKK2	2.30153	DKK2	2.27564	2.28859
SLC5A5	2.28748	SLC5A5	2.76689	2.52719
ZNF74	2.26505	ZNF74	1.07971	1.67238
ITGB6	2.25939	ITGB6	0.656634	1.45801
GUCY2D	2.25935	GUCY2D	1.3849	1.82212
SPTSSB	2.25496	SPTSSB	1.35348	1.80422
ATP6V1G3	2.25478	ATP6V1G3	1.02638	1.64058
C1QL3	2.25152	C1QL3	2.45803	2.35478
CACNB4	2.24769	CACNB4	2.04887	2.14828
FMN2	2.23885	FMN2	0.775457	1.50715
ZNF302	2.2375	ZNF302	0.667164	1.45233
CCDC73	2.23473	CCDC73	1.9556	2.09516
SCNN1B	2.23094	SCNN1B	0.877267	1.5541
VIPR2	2.22799	VIPR2	0.764463	1.49623
LOC100129046	2.22262	LOC100129046	1.53355	1.87809
ALDH1A3	2.21496	ALDH1A3	1.86988	2.04242
C4orf34	2.21265	C4orf34	1.41735	1.815
MAB21L3	2.19911	MAB21L3	2.63867	2.41889
HCK	2.1842	HCK	2.11143	2.14782
TNFSF11	2.18106	TNFSF11	1.07865	1.62986
PTPRG	2.17793	PTPRG	1.69837	1.93815
BCAR3	2.15919	BCAR3	1.34616	1.75267
B3GALT5	2.15166	B3GALT5	1.5885	1.87008
FAM189A2	2.14636	FAM189A2	0.588678	1.36752
TAS2R60	2.14509	TAS2R60	1.73182	1.93846
C22orf15	2.14491	C22orf15	1.72233	1.93362
IL7	2.13781	IL7	1.73173	1.93477
BPIFC	2.13597	BPIFC	-0.532105	0.801932
MIR22,MIR22HG	2.13154	MIR22,MIR22HG	1.57334	1.85244
FLJ41200	2.12795	FLJ41200	0.520484	1.32422
BACE2	2.11518	BACE2	0.434635	1.27491
CADPS	2.10648	CADPS	1.10845	1.60746
MAP6	2.10606	MAP6	2.02216	2.06411
GLRA3	2.09254	GLRA3	0.509794	1.30117
KIAA0825	2.09075	KIAA0825	0.880529	1.48564
SIGLEC11	2.07762	SIGLEC11	1.43114	1.75438
ATP8B1	2.07558	ATP8B1	1.83269	1.95413
EGFR	2.07549	EGFR	0.88944	1.48246
SUCNR1	2.07383	SUCNR1	1.83222	1.95303
LYPD1	2.07042	LYPD1	0.862641	1.46653
CELF2	2.06841	CELF2	2.97491	2.52166
RGS17	2.05791	RGS17	1.32104	1.68948
HTR3A	2.05314	HTR3A	1.31179	1.68247
OLFML1	2.05041	OLFML1	2.51667	2.28354
HECW2	2.04954	HECW2	1.7891	1.91932
ALDH1L2	2.04881	ALDH1L2	2.18873	2.11877
LRP2	2.04706	LRP2	1.72905	1.88806
RUNX2	2.01908	RUNX2	2.62784	2.32346
PHLDB2,PLCXD2	2.00766	PHLDB2,PLCXD2	1.62534	1.8165
LINC00461,MIR9-2	2.00566	LINC00461,MIR9-2	0.110111	1.05789
LRRN3	2.00011	LRRN3	2.69972	2.34992
SNTB1	1.99253	SNTB1	1.75274	1.87263
PELI2	1.99162	PELI2	1.14746	1.56954
DHX32	1.99007	DHX32	2.1009	2.04549
RBPMS	1.98	RBPMS	1.75531	1.86766
CNTN5	1.97217	CNTN5	1.11293	1.54255
RAB31	1.97146	RAB31	1.09699	1.53422
MEIG1	1.96985	MEIG1	0.100621	1.03524
NKAIN2	1.96567	NKAIN2	0.822142	1.39391
RPLP0P2	1.96544	RPLP0P2	3.00193	2.48369
MCART2	1.96507	MCART2	1.77468	1.86987
LOC100288846	1.96362	LOC100288846	1.69657	1.8301
KLF7	1.95916	KLF7	1.1838	1.57148
FCER2	1.95904	FCER2	1.74202	1.85053
FCGR2C	1.95318	FCGR2C	0.684397	1.31879
ANGPT4	1.95275	ANGPT4	0.932251	1.4425
KCNAB1	1.94835	KCNAB1	1.87419	1.91127
TAT	1.94337	TAT	0.897509	1.42044
FLJ13224	1.94304	FLJ13224	1.93183	1.93744
HIF1A-AS2	1.93991	HIF1A-AS2	1.98779	1.96385
EGR4	1.93572	EGR4	0.604617	1.27017
MTMR9LP	1.93073	MTMR9LP	1.18698	1.55885
SVIL	1.92877	SVIL	1.456	1.69239
LOC100286979	1.91861	LOC100286979	1.74675	1.83268
C6orf163	1.91702	C6orf163	1.45432	1.68567
MYBPC2	1.91686	MYBPC2	0.05098	0.98392
LOC400236	1.91681	LOC400236	1.53595	1.72638
PARD3	1.91343	PARD3	1.83634	1.87488
HMP19	1.91208	HMP19	0.857846	1.38496
FBXO25	1.90787	FBXO25	2.96415	2.43601
CHST11	1.90662	CHST11	0.491203	1.19891
DPY19L2P2	1.89944	DPY19L2P2	0.745402	1.32242
DHRS2	1.89662	DHRS2	2.30959	2.10311
CCDC39	1.89338	CCDC39	2.28085	2.08711
TPI1P2	1.88821	TPI1P2	1.39618	1.6422
DPY19L2	1.88684	DPY19L2	0.234266	1.06055
ACOT11	1.88519	ACOT11	0.872801	1.379
LRRC8E	1.88066	LRRC8E	1.92495	1.9028
PGM5P2	1.87441	PGM5P2	2.18378	2.02909
LOC645431	1.86175	LOC645431	1.37625	1.619
ZPBP2	1.85839	ZPBP2	1.67875	1.76857
CLCN4	1.85332	CLCN4	1.88502	1.86917
TNFRSF13B	1.85161	TNFRSF13B	1.3574	1.60451
USP6	1.84537	USP6	1.47614	1.66075
MIXL1	1.8438	MIXL1	2.15945	2.00163
BNIP3	1.84244	BNIP3	1.97001	1.90623
ARID5B	1.83975	ARID5B	1.94144	1.8906
SRMS	1.83777	SRMS	0.947831	1.3928
HRK	1.83025	HRK	2.28707	2.05866
PRX	1.82843	PRX	0.744979	1.2867
PLGLA	1.82826	PLGLA	2.5061	2.16718
SPAG1	1.82824	SPAG1	1.57698	1.70261
LOC440894	1.82753	LOC440894	1.28094	1.55424
PTGDR2	1.81653	PTGDR2	1.18878	1.50265
FTH1P3	1.81564	FTH1P3	2.30439	2.06001
LOC728392	1.80618	LOC728392	1.116	1.46109
LOC100287814	1.80565	LOC100287814	0.352663	1.07916
HCG23	1.79785	HCG23	0.183809	0.99083
RYR2	1.79639	RYR2	1.33399	1.56519
FLJ46446	1.78922	FLJ46446	1.31116	1.55019
ANKRD18B	1.78919	ANKRD18B	1.57473	1.68196
SCARNA22	1.78578	SCARNA22	0.115762	0.950771
SLC34A3	1.78495	SLC34A3	2.25253	2.01874
AKAP14	1.78154	AKAP14	2.46834	2.12494
PFKFB1	1.77706	PFKFB1	-0.435414	0.670823
WWC3	1.77643	WWC3	3.45287	2.61465
AICDA	1.77434	AICDA	0.372051	1.0732
GALR2	1.76857	GALR2	1.8707	1.81963
CD1D	1.76697	CD1D	1.47763	1.6223
LINC00260	1.76525	LINC00260	1.46117	1.61321
HCRT	1.76446	HCRT	2.37167	2.06806
LOC389493	1.76033	LOC389493	2.02847	1.8944
SEMA4C	1.75878	SEMA4C	0.772516	1.26565
NEGR1	1.75749	NEGR1	2.46607	2.11178
PARD6G	1.75337	PARD6G	1.99005	1.87171
SLC28A3	1.75262	SLC28A3	0.786345	1.26948
GPM6B	1.74988	GPM6B	2.12767	1.93878
HEMGN	1.74936	HEMGN	1.18445	1.46691
C17orf104	1.74788	C17orf104	1.00986	1.37887
GRM8	1.73862	GRM8	0.600208	1.16941
TG	1.73774	TG	-0.56638	0.58568
C6orf7	1.73613	C6orf7	1.185	1.46056
LDHAL6B	1.73044	LDHAL6B	1.4279	1.57917
MYCT1	1.72939	MYCT1	0.678009	1.2037
TMEM200B	1.72736	TMEM200B	2.19069	1.95903
DACT3	1.71929	DACT3	0.655207	1.18725
CXCR1	1.71826	CXCR1	0.955426	1.33684
FAM163B	1.717	FAM163B	0.687286	1.20214
C10orf136	1.7169	C10orf136	1.53265	1.62478
HNRNPA3P1	1.71261	HNRNPA3P1	0.838228	1.27542
ARL15	1.71203	ARL15	1.05386	1.38294
PCDH17	1.71132	PCDH17	1.15665	1.43398
SNORA57	1.71026	SNORA57	0.776155	1.24321
SLC35F4	1.70043	SLC35F4	2.62214	2.16128
PRM1	1.69659	PRM1	2.50342	2.10001
HERC2P4	1.69645	HERC2P4	1.9394	1.81793
ANKRD20A11P	1.69338	ANKRD20A11P	0.960516	1.32695
POU3F1	1.69061	POU3F1	1.17513	1.43287
PAN3-AS1	1.68918	PAN3-AS1	1.8419	1.76554
ANK3	1.68869	ANK3	1.18861	1.43865
LOC100505933	1.68758	LOC100505933	1.0167	1.35214
PROX1	1.68535	PROX1	1.00084	1.34309
ASCL2	1.68271	ASCL2	1.72702	1.70486
DAAM1	1.68255	DAAM1	1.09021	1.38638
HIST1H4D	1.68215	HIST1H4D	1.04266	1.3624
ELTD1	1.68102	ELTD1	2.00187	1.84144
PPAP2B	1.68098	PPAP2B	1.23405	1.45751
TNFRSF17	1.67363	TNFRSF17	1.01123	1.34243
MIR1244-2	1.673	MIR1244-2	2.56336	2.11818
TMEM163	1.67021	TMEM163	0.668219	1.16921
FAM35B	1.66854	FAM35B	0.965552	1.31705
LOC401321	1.66737	LOC401321	1.95028	1.80883
DGKH	1.66654	DGKH	1.94358	1.80506
HHEX	1.66493	HHEX	1.52357	1.59425
PFN4	1.66344	PFN4	1.62179	1.64262
SOCS3	1.66242	SOCS3	1.04627	1.35434
C20orf201	1.6586	C20orf201	2.3007	1.97965
CLEC7A	1.65754	CLEC7A	0.700799	1.17917
CNTN4	1.65538	CNTN4	1.84809	1.75174
LGALS3	1.65509	LGALS3	0.832538	1.24381
FSD2	1.65309	FSD2	1.83657	1.74483
CDK2AP1	1.65291	CDK2AP1	1.32972	1.49132
ANK1	1.65212	ANK1	1.55978	1.60595
LOC153684	1.64744	LOC153684	1.42544	1.53644
CHCHD10	1.64499	CHCHD10	1.23436	1.43967
C9orf129	1.64321	C9orf129	1.13888	1.39105
KIR3DL2	1.64061	KIR3DL2	0.54214	1.09137
CALCRL	1.63825	CALCRL	1.50649	1.57237
CCDC144A	1.63276	CCDC144A	1.59345	1.61311
ULK4P1	1.63257	ULK4P1	1.50681	1.56969
RRN3P2	1.63005	RRN3P2	1.30552	1.46779
INPP1	1.62902	INPP1	1.45588	1.54245
PAX9	1.6264	PAX9	0.748752	1.18758
PDZK1	1.62583	PDZK1	0.794738	1.21028
LITAF	1.62405	LITAF	1.56109	1.59257
NPAS3	1.62392	NPAS3	0.578244	1.10108
POU2F3	1.62243	POU2F3	0.56614	1.09428
ERV3-1,ZNF117	1.62106	ERV3-1,ZNF117	1.75105	1.68606
TP53TG3,TP53TG3B	1.61421	TP53TG3,TP53TG3B	2.00018	1.80719
TMEM238	1.61408	TMEM238	1.39482	1.50445
SLC1A2	1.61262	SLC1A2	1.37864	1.49563
LOC374443	1.61178	LOC374443	1.9825	1.79714
KTN1	1.61062	KTN1	0.870744	1.24068
ST7-AS1	1.60873	ST7-AS1	1.67371	1.64122
ATP2B2	1.60661	ATP2B2	0.757673	1.18214
CAPS2	1.60325	CAPS2	0.652165	1.12771
LOC400958	1.60218	LOC400958	2.24028	1.92123
FCGR2B	1.60104	FCGR2B	0.314085	0.957562
LOC728175	1.59793	LOC728175	1.62362	1.61078
CAPN11	1.59449	CAPN11	1.36997	1.48223
KLF2	1.5926	KLF2	2.16683	1.87972
CXXC4	1.59149	CXXC4	1.42265	1.50707
LOC440905	1.59078	LOC440905	1.49194	1.54136
RAB39A	1.58959	RAB39A	0.834115	1.21185
IFIT2	1.58265	IFIT2	1.33039	1.45652
SYNE2	1.57962	SYNE2	0.960048	1.26983
FAM5C	1.57705	FAM5C	0.839685	1.20837
ABCG2	1.57703	ABCG2	0.853994	1.21551
C20orf195	1.57338	C20orf195	0.481344	1.02736
ELK3	1.57321	ELK3	1.08331	1.32826
ABCA6	1.57285	ABCA6	1.59695	1.5849
ULK4P3	1.57161	ULK4P3	1.35768	1.46464
C11orf45	1.56904	C11orf45	0.117681	0.84336
GAS7	1.56694	GAS7	1.04508	1.30601
FA2H	1.56675	FA2H	0.831032	1.19889
RAB19	1.56673	RAB19	1.7516	1.65917
CDC42BPB	1.5663	CDC42BPB	0.678963	1.12263
LOC606724	1.56383	LOC606724	0.939085	1.25146
MLLT10P1	1.5636	MLLT10P1	1.86695	1.71528
LOC139201	1.56329	LOC139201	1.69966	1.63148
TAS1R3	1.56285	TAS1R3	0.650168	1.10651
REL	1.56282	REL	1.52939	1.54611
MIR4800,MXD4	1.5607	MIR4800,MXD4	0.163193	0.861946
AMPD1	1.5594	AMPD1	0.984895	1.27215
HIST1H2AJ	1.55599	HIST1H2AJ	2.24502	1.9005
LOC100129196	1.55398	LOC100129196	1.10704	1.33051
OGFRL1	1.5534	OGFRL1	1.44481	1.4991
TLE1	1.55327	TLE1	1.38565	1.46946
ENO1-AS1	1.55165	ENO1-AS1	1.00014	1.2759
LOC440461	1.5498	LOC440461	0.771619	1.16071
LOC100506801	1.54954	LOC100506801	0.913087	1.23131
CHMP2B	1.5493	CHMP2B	0.625084	1.08719
AIM2	1.54399	AIM2	2.2688	1.9064
UTRN	1.54255	UTRN	1.36665	1.4546
GPR143	1.54238	GPR143	0.961619	1.252
RAB42	1.54125	RAB42	1.40707	1.47416
DNAAF2	1.54119	DNAAF2	1.11488	1.32804
FCRLA	1.53912	FCRLA	0.244851	0.891985
MTUS1	1.53841	MTUS1	1.04145	1.28993
MYBL1	1.53738	MYBL1	0.898556	1.21797
SYTL4	1.53631	SYTL4	0.970243	1.25328
ZRANB2-AS2	1.53627	ZRANB2-AS2	1.12584	1.33106
C11orf92	1.52986	C11orf92	0.881258	1.20556
PROX2	1.52483	PROX2	0.267978	0.896404
PTPN20A,PTPN20B	1.52179	PTPN20A,PTPN20B	0.0406103	0.7812
AQP11	1.52093	AQP11	1.52104	1.52099
TMEM65	1.51853	TMEM65	1.46984	1.49418
SAMD9L	1.51682	SAMD9L	1.4391	1.47796
SDC3	1.51244	SDC3	0.622933	1.06769
ZBTB46	1.51214	ZBTB46	1.13993	1.32604
ATP5J	1.51124	ATP5J	1.2289	1.37007
CHRNA9	1.50859	CHRNA9	0.781427	1.14501
CMYA5	1.50717	CMYA5	1.44172	1.47444
GNAQ	1.50398	GNAQ	1.37187	1.43792
CCDC141	1.50191	CCDC141	1.13095	1.31643
SSR4P1	1.50118	SSR4P1	1.13607	1.31862
PIH1D2	1.49812	PIH1D2	0.576293	1.03721
SLFN5	1.49491	SLFN5	1.51603	1.50547
LOC100506688	1.49456	LOC100506688	0.994953	1.24476
LINC00235	1.49248	LINC00235	0.896583	1.19453
LOC100132078	1.48828	LOC100132078	0.248026	0.868153
ZBP1	1.488	ZBP1	2.30568	1.89684
FKSG29	1.4864	FKSG29	2.50123	1.99382
PYY2	1.48603	PYY2	1.58211	1.53407
MS4A7	1.48288	MS4A7	1.43467	1.45877
TP53TG3,TP53TG3B	1.48076	TP53TG3,TP53TG3B	2.00018	1.74047
GDA	1.47887	GDA	1.42889	1.45388
C8orf84	1.47859	C8orf84	1.55395	1.51627
DGKG	1.47764	DGKG	0.364427	0.921034
C11orf36	1.47684	C11orf36	0.592572	1.03471
FGD6	1.47241	FGD6	1.0545	1.26345
ENAH	1.47188	ENAH	1.11935	1.29562
CD38	1.46923	CD38	0.875115	1.17217
FAM178B	1.46751	FAM178B	0.136603	0.802057
DUSP6	1.46739	DUSP6	1.44305	1.45522
SCG3	1.46632	SCG3	1.20593	1.33613
FUT8	1.46548	FUT8	0.907004	1.18624
CCDC54	1.46478	CCDC54	1.18096	1.32287
ZNRF2	1.4646	ZNRF2	1.74378	1.60419
SHOX2	1.45867	SHOX2	1.17017	1.31442
ZBTB37	1.45685	ZBTB37	1.40369	1.43027
PDE8B	1.45574	PDE8B	1.75881	1.60728
CCDC153	1.45509	CCDC153	0.227623	0.841356
XAF1	1.45448	XAF1	1.79438	1.62443
ZNF626	1.45442	ZNF626	0.481755	0.968087
IQGAP2	1.45223	IQGAP2	1.5989	1.52556
KANSL1-AS1	1.44749	KANSL1-AS1	1.1598	1.30364
ST3GAL6	1.44711	ST3GAL6	1.54173	1.49442
ACY3	1.44709	ACY3	0.920351	1.18372
TMEM235	1.44598	TMEM235	0.885592	1.16579
UBAC2-AS1	1.44534	UBAC2-AS1	0.703446	1.07439
GALNTL6	1.4448	GALNTL6	0.529842	0.987321
CLDND2	1.44453	CLDND2	0.835352	1.13994
SLC16A8	1.44392	SLC16A8	1.48428	1.4641
SGK110	1.44166	SGK110	0.272815	0.857237
CTNNA3	1.44033	CTNNA3	1.46112	1.45073
TCTN1	1.43865	TCTN1	1.12694	1.2828
MAG	1.43541	MAG	1.22985	1.33263
FAM129A	1.43516	FAM129A	1.46299	1.44908
QPCT	1.43369	QPCT	1.22559	1.32964
HOMER2	1.43224	HOMER2	1.45889	1.44556
LINC00282	1.43041	LINC00282	0.240341	0.835375
LINC00485	1.42984	LINC00485	1.52028	1.47506
CYP19A1	1.42784	CYP19A1	0.135268	0.781554
AKAP6	1.42555	AKAP6	0.407402	0.916476
ZBED3	1.42478	ZBED3	1.45297	1.43887
LOC648987	1.42438	LOC648987	0.95406	1.18922
RPS2P32	1.42372	RPS2P32	1.45405	1.43888
DPY19L1P1	1.4222	DPY19L1P1	1.38637	1.40429
DLG2	1.42151	DLG2	-0.12264	0.649435
ZBTB10	1.42114	ZBTB10	1.6001	1.51062
KIF5C	1.42079	KIF5C	0.652472	1.03663
LOC100128568	1.42016	LOC100128568	-0.220043	0.600059
VPREB1	1.4196	VPREB1	1.24847	1.33404
BHLHA15	1.41927	BHLHA15	2.81565	2.11746
ECHDC2	1.41711	ECHDC2	1.44329	1.4302
PTX3	1.41616	PTX3	1.44149	1.42883
STIM2	1.41526	STIM2	1.14241	1.27883
CCL4L2	1.41526	CCL4L2	0.945766	1.18051
HIST1H2BN	1.41496	HIST1H2BN	1.53512	1.47504
PTK6	1.41447	PTK6	1.07743	1.24595
SRGAP2P2	1.4133	SRGAP2P2	1.1974	1.30535
CCDC144C	1.41215	CCDC144C	1.75854	1.58535
GPR160	1.41152	GPR160	1.43705	1.42429
RP9P	1.41126	RP9P	1.19693	1.3041
HIATL2	1.4088	HIATL2	1.44778	1.42829
TPI1P3	1.40743	TPI1P3	1.506	1.45671
RASL10A	1.40439	RASL10A	1.46042	1.43241
MAPK10	1.40269	MAPK10	0.977356	1.19002
TMCC3	1.40228	TMCC3	1.24715	1.32471
C10orf118,MIR2110	1.40188	C10orf118,MIR2110	1.52413	1.463
KRBA2	1.40096	KRBA2	0.369421	0.88519
CTNND2	1.39904	CTNND2	0.472605	0.935823
RGS18	1.39902	RGS18	0.578255	0.988637
CCDC18	1.39687	CCDC18	1.10529	1.25108
ZNF460	1.39596	ZNF460	1.90436	1.65016
GJC3	1.3957	GJC3	0.983311	1.18951
KIF26B	1.39326	KIF26B	1.67788	1.53557
C4orf49	1.39164	C4orf49	1.14893	1.27028
ARL5A	1.39163	ARL5A	1.31718	1.3544
DNAJC28	1.3915	DNAJC28	1.34668	1.36909
DCAF4L1	1.39064	DCAF4L1	0.799436	1.09504
ELK2AP	1.38764	ELK2AP	1.17545	1.28154
LYRM5	1.38637	LYRM5	1.49441	1.44039
PLA2G2D	1.38632	PLA2G2D	0.571146	0.978733
TMEM232	1.38575	TMEM232	0.645032	1.01539
ACADM	1.3856	ACADM	1.40111	1.39336
RRN3P3	1.38127	RRN3P3	1.17488	1.27807
CRHBP	1.38018	CRHBP	1.18138	1.28078
GPR135	1.37964	GPR135	1.22596	1.3028
CRB2	1.37719	CRB2	1.55821	1.4677
LOC100134229	1.37607	LOC100134229	0.909164	1.14262
TJP2	1.3747	TJP2	0.935071	1.15489
LOC375010	1.37344	LOC375010	0.659089	1.01626
ABTB2	1.37078	ABTB2	0.584701	0.977741
CASC2	1.36881	CASC2	0.416285	0.892548
CENPE	1.3682	CENPE	0.954821	1.16151
LINC00467	1.36626	LINC00467	1.30223	1.33425
LIG4	1.36601	LIG4	1.25361	1.30981
TP53TG3,TP53TG3B	1.36487	TP53TG3,TP53TG3B	2.00018	1.68253
FAM166A	1.36444	FAM166A	1.07265	1.21855
ZNF280A	1.36264	ZNF280A	1.53014	1.44639
PSMA8	1.36262	PSMA8	2.2069	1.78476
KRT8	1.36177	KRT8	0.650517	1.00614
LOC643406	1.35983	LOC643406	1.96295	1.66139
LOC146880	1.35624	LOC146880	1.28803	1.32213
PMAIP1	1.35478	PMAIP1	1.49879	1.42679
ID4	1.35429	ID4	1.01728	1.18579
RIMS1	1.35295	RIMS1	1.87173	1.61234
C10orf58	1.35248	C10orf58	1.41062	1.38155
HGF	1.35206	HGF	1.84537	1.59871
ZXDA	1.35078	ZXDA	0.728843	1.03981
UACA	1.34942	UACA	1.03394	1.19168
GPR114	1.34858	GPR114	0.715607	1.03209
ABCC4	1.34746	ABCC4	1.89956	1.62351
CPEB2	1.34745	CPEB2	1.46869	1.40807
ADAMTS19	1.34687	ADAMTS19	1.21756	1.28221
GCH1	1.34666	GCH1	1.1439	1.24528
ST8SIA5	1.34479	ST8SIA5	0.835748	1.09027
BASP1	1.34441	BASP1	1.30418	1.32429
NBEAL1	1.34392	NBEAL1	1.55641	1.45017
NAA30	1.34379	NAA30	1.07606	1.20993
AVIL	1.34031	AVIL	1.04387	1.19209
FGFBP1	1.33758	FGFBP1	0.72587	1.03173
LOC285000	1.3372	LOC285000	-0.110153	0.613523
EHD3	1.33534	EHD3	0.790639	1.06299
RRN3P1	1.33432	RRN3P1	1.33894	1.33663
ZC2HC1A	1.33132	ZC2HC1A	0.920769	1.12604
SLC9A4	1.33054	SLC9A4	1.56281	1.44667
RBM20	1.32743	RBM20	2.35174	1.83959
MLANA	1.32737	MLANA	1.02741	1.17739
CSRNP3	1.32299	CSRNP3	1.02832	1.17565
C1orf98	1.32249	C1orf98	0.781072	1.05178
PTGR2	1.32208	PTGR2	1.00566	1.16387
LRRC16A	1.32174	LRRC16A	0.717451	1.0196
IFIT1	1.32008	IFIT1	1.01145	1.16576
STXBP6	1.3199	STXBP6	1.26739	1.29365
B3GAT2	1.31974	B3GAT2	1.2409	1.28032
SLC46A2	1.31895	SLC46A2	1.54768	1.43331
FAM157A	1.31755	FAM157A	2.07148	1.69451
ZNRF2P1	1.31608	ZNRF2P1	1.35476	1.33542
SLC7A5P2	1.31599	SLC7A5P2	1.19071	1.25335
A4GALT	1.31588	A4GALT	-0.129172	0.593354
DNAH2	1.31215	DNAH2	0.717424	1.01479
EML5	1.31212	EML5	0.825901	1.06901
LMBRD2	1.31203	LMBRD2	1.34688	1.32946
TMEM74	1.31168	TMEM74	0.823778	1.06773
CREB5	1.30958	CREB5	-0.131111	0.589234
GPR137C	1.30891	GPR137C	1.00017	1.15454
HIST2H2AB	1.3085	HIST2H2AB	-0.916284	0.196108
TMEM204	1.30426	TMEM204	1.64258	1.47342
CP	1.30376	CP	0.987272	1.14552
PTPN14	1.30154	PTPN14	1.172	1.23677
HIST2H2BE	1.29948	HIST2H2BE	0.974518	1.137
SYCP3	1.29925	SYCP3	0.810876	1.05506
MAP7	1.29921	MAP7	1.27308	1.28614
CPS1	1.29812	CPS1	0.493422	0.895771
C20orf144	1.29532	C20orf144	1.67466	1.48499
TRIM17	1.2953	TRIM17	1.79985	1.54757
TEX9	1.29447	TEX9	1.18259	1.23853
LRRC19	1.29289	LRRC19	1.47065	1.38177
FAM72B	1.29262	FAM72B	0.822027	1.05732
LOC442132	1.29253	LOC442132	1.73609	1.51431
TCL6	1.29204	TCL6	0.383126	0.837583
KLHL14	1.29032	KLHL14	1.09299	1.19165
LGALS9C	1.29014	LGALS9C	1.34453	1.31733
SCARNA7	1.29006	SCARNA7	2.05977	1.67491
SUMO1P3	1.28981	SUMO1P3	2.56411	1.92696
BFSP2	1.28866	BFSP2	0.564377	0.926519
ELL3	1.28689	ELL3	0.765259	1.02607
CCDC144B	1.28672	CCDC144B	1.4743	1.38051
SMCR5	1.28641	SMCR5	1.31105	1.29873
SNHG9	1.28526	SNHG9	0.351029	0.818145
MC4R	1.28492	MC4R	0.0193264	0.652123
MYO9A	1.28404	MYO9A	1.04253	1.16329
CLECL1	1.28284	CLECL1	1.44141	1.36213
CCL4L1	1.28068	CCL4L1	1.49325	1.38697
SCGB1B2P	1.27927	SCGB1B2P	0.962374	1.12082
RRBP1	1.27924	RRBP1	0.625467	0.952353
ZNF222	1.27812	ZNF222	0.0602561	0.669188
LOC100133612	1.27667	LOC100133612	0.631802	0.954236
DNAI1	1.27579	DNAI1	0.666936	0.971363
UTS2R	1.27549	UTS2R	1.71457	1.49503
ASPDH	1.27529	ASPDH	-0.347983	0.463654
NRP2	1.27496	NRP2	0.598377	0.936669
SPDYE1	1.2744	SPDYE1	1.52207	1.39824
FLJ41941	1.2734	FLJ41941	0.825827	1.04961
ADAL	1.27289	ADAL	0.558931	0.915911
IAPP	1.27286	IAPP	-0.992746	0.140057
LOC100286844	1.27274	LOC100286844	1.07391	1.17332
C17orf110	1.27197	C17orf110	1.13181	1.20189
LENG9	1.27185	LENG9	0.897379	1.08461
UBL3	1.27161	UBL3	1.1668	1.21921
H2BFM	1.27154	H2BFM	0.482145	0.876842
SEMA7A	1.27148	SEMA7A	0.537312	0.904396
FBXO15	1.26912	FBXO15	0.505118	0.887119
TTL	1.26786	TTL	0.51537	0.891615
GLIPR1L2	1.26689	GLIPR1L2	0.485568	0.876229
GPR157	1.26608	GPR157	0.773151	1.01962
ST7-OT4	1.26564	ST7-OT4	0.968211	1.11693
DIP2C	1.26466	DIP2C	0.998989	1.13182
LOC151009,LOC440894	1.26465	LOC151009,LOC440894	1.76655	1.5156
LOC100507634	1.26383	LOC100507634	1.00894	1.13638
IGSF6	1.26257	IGSF6	1.16969	1.21613
PFDN4	1.2625	PFDN4	1.08554	1.17402
CNR1	1.26101	CNR1	0.997869	1.12944
SOCS4	1.26009	SOCS4	0.979434	1.11976
CPEB4	1.25922	CPEB4	1.25591	1.25757
C9orf43	1.25862	C9orf43	1.21901	1.23881
FAM72A	1.25556	FAM72A	0.678744	0.967152
LNPEP	1.25302	LNPEP	1.12864	1.19083
HERC6	1.25043	HERC6	1.46471	1.35757
GABRR2	1.2495	GABRR2	1.50002	1.37476
ZC2HC1C	1.24949	ZC2HC1C	0.596887	0.923188
H2AFB3	1.24933	H2AFB3	1.17291	1.21112
LOC647859	1.2493	LOC647859	0.850199	1.04975
OR7E12P	1.2488	OR7E12P	1.03904	1.14392
RGPD5,RGPD6	1.24834	RGPD5,RGPD6	1.49403	1.37119
GLYATL1	1.24704	GLYATL1	0.92079	1.08391
CHADL	1.24669	CHADL	1.2574	1.25205
FLJ39653	1.24598	FLJ39653	1.20675	1.22636
CLNK	1.2457	CLNK	1.36938	1.30754
LOC646626	1.2433	LOC646626	1.40082	1.32206
LOC648809	1.24251	LOC648809	1.19827	1.22039
MATL2963	1.24022	MATL2963	1.00848	1.12435
FCER1G	1.23856	FCER1G	1.0257	1.13213
FRAT2	1.23798	FRAT2	1.24917	1.24357
LOC441454	1.23754	LOC441454	0.76205	0.999795
SPDYC	1.23626	SPDYC	-0.0812668	0.577497
NEURL2	1.23496	NEURL2	0.645836	0.940398
ADAMTS4	1.2346	ADAMTS4	0.108399	0.671499
RHBDF1	1.23324	RHBDF1	0.897171	1.06521
ATL1	1.23233	ATL1	0.288053	0.760191
ZNF826P	1.2304	ZNF826P	0.732011	0.981205
C19orf77	1.22826	C19orf77	0.416218	0.822239
MUDENG	1.22816	MUDENG	0.705485	0.966822
PVRL2	1.22792	PVRL2	1.45072	1.33932
MTUS2	1.22743	MTUS2	-0.82571	0.20086
HIST1H3H	1.22728	HIST1H3H	0.888452	1.05787
CETN4P	1.22727	CETN4P	1.76323	1.49525
NUDT13	1.22672	NUDT13	1.28878	1.25775
GLS	1.22577	GLS	1.43319	1.32948
FAM72D	1.22351	FAM72D	0.673356	0.948433
MX1	1.22349	MX1	1.62964	1.42657
LOC100506321	1.22342	LOC100506321	2.34212	1.78277
SNRNP27	1.2207	SNRNP27	1.30933	1.26502
LOC100131733	1.22055	LOC100131733	1.13441	1.17748
RPL13AP20	1.21961	RPL13AP20	1.09222	1.15592
TEAD3	1.21857	TEAD3	0.55907	0.88882
C5orf27	1.21816	C5orf27	1.67358	1.44587
CYSLTR1	1.21625	CYSLTR1	1.14771	1.18198
PPP1R14C	1.21586	PPP1R14C	0.13876	0.67731
REM1	1.21411	REM1	1.34154	1.27782
LOC401177	1.21303	LOC401177	0.96487	1.08895
LOC285359	1.21299	LOC285359	1.48907	1.35103
CYBB	1.21288	CYBB	1.60867	1.41078
GALC	1.21243	GALC	0.610364	0.911397
VSIG10L	1.21189	VSIG10L	0.735482	0.973686
ASB9P1	1.21139	ASB9P1	0.780719	0.996055
C6orf226	1.21035	C6orf226	1.29649	1.25342
WDR17	1.20933	WDR17	1.04315	1.12624
FCHO2	1.20845	FCHO2	1.01742	1.11294
DHRS4L1	1.20721	DHRS4L1	0.82986	1.01853
SP110	1.20645	SP110	1.22241	1.21443
HLA-DOA	1.20623	HLA-DOA	0.542131	0.874181
AHNAK2	1.20546	AHNAK2	0.518297	0.861878
C5orf58	1.20404	C5orf58	0.846396	1.02522
MAST4	1.20299	MAST4	0.482465	0.842727
SEL1L	1.20054	SEL1L	0.89519	1.04787
PUS10	1.20053	PUS10	1.28625	1.24339
TTBK2	1.20011	TTBK2	1.19847	1.19929
DMD	1.19913	DMD	1.3443	1.27171
CCDC111	1.19829	CCDC111	1.17014	1.18422
PRKAR2B	1.19808	PRKAR2B	1.07139	1.13474
TAGAP	1.19791	TAGAP	0.784485	0.991197
LRP1B	1.1977	LRP1B	1.8553	1.5265
TMED10P1	1.19674	TMED10P1	0.781867	0.989303
OTUD6B	1.19614	OTUD6B	1.10736	1.15175
FAM70A	1.19542	FAM70A	0.888369	1.04189
NECAB1	1.19541	NECAB1	1.20675	1.20108
CUEDC1	1.19521	CUEDC1	0.955132	1.07517
LOC730227	1.19502	LOC730227	0.810715	1.00287
LOC255512	1.19437	LOC255512	1.66627	1.43032
RIMS2	1.19332	RIMS2	0.948309	1.07081
CHST7	1.19272	CHST7	0.900466	1.04659
PRR15L	1.19065	PRR15L	0.0217421	0.606196
STRN3	1.19034	STRN3	0.952868	1.0716
FAM153B	1.19024	FAM153B	0.737789	0.964014
NEB	1.18958	NEB	1.29762	1.2436
ZNF860	1.18958	ZNF860	0.668541	0.929061
RGPD3	1.18957	RGPD3	0.428631	0.809101
LOC338758	1.18703	LOC338758	1.31094	1.24899
SPDYE5	1.18696	SPDYE5	1.67737	1.43216
SP140	1.18661	SP140	0.95611	1.07136
ANP32A-IT1	1.18621	ANP32A-IT1	1.50182	1.34401
C1orf53	1.18469	C1orf53	0.483212	0.833951
STAT1	1.18417	STAT1	1.59167	1.38792
ANXA4	1.18195	ANXA4	0.85623	1.01909
TINAGL1	1.18048	TINAGL1	0.413705	0.797092
KBTBD11	1.18045	KBTBD11	0.82633	1.00339
RBMXL2	1.17988	RBMXL2	1.10105	1.14047
MTSS1	1.17914	MTSS1	1.05767	1.11841
DNAJB14	1.17781	DNAJB14	1.24314	1.21047
SPTBN2	1.1777	SPTBN2	1.08465	1.13117
LIMS3,LIMS3-LOC440895,LOC100288570,LOC440895	1.17765	LIMS3,LIMS3-LOC440895,LOC100288570,LOC440895	0.894181	1.03592
TRIM55	1.17642	TRIM55	0.75553	0.965975
ALKBH2	1.17546	ALKBH2	0.567421	0.87144
CAMK1	1.17358	CAMK1	2.3312	1.75239
MIS18BP1	1.17336	MIS18BP1	0.825638	0.999499
ARHGAP11B	1.17306	ARHGAP11B	0.925391	1.04923
CCBP2	1.17292	CCBP2	1.01271	1.09281
ZFAND4	1.17245	ZFAND4	0.591887	0.882169
GAS2L3	1.17221	GAS2L3	0.800145	0.986177
OTUD7A	1.1721	OTUD7A	0.827661	0.99988
GATM	1.16852	GATM	0.686419	0.927469
FAM46A	1.16786	FAM46A	1.17458	1.17122
SHC4	1.16746	SHC4	0.486682	0.827071
C14orf169	1.16743	C14orf169	1.19951	1.18347
LOC399815	1.16621	LOC399815	1.10913	1.13767
MAN1A1	1.16552	MAN1A1	1.56804	1.36678
C9orf172	1.16471	C9orf172	1.14654	1.15562
RGS9	1.16355	RGS9	0.632701	0.898126
DCN	1.16346	DCN	0.767948	0.965704
CEBPB	1.16174	CEBPB	1.32035	1.24104
SERPINA10	1.1615	SERPINA10	1.22432	1.19291
ARPP21	1.16087	ARPP21	1.03125	1.09606
RG9MTD2	1.16085	RG9MTD2	0.914477	1.03766
LOC285456	1.1597	LOC285456	0.472564	0.816132
TSPAN13	1.15955	TSPAN13	1.5557	1.35763
LOC440434	1.15929	LOC440434	1.06584	1.11257
GMFB	1.1589	GMFB	0.700592	0.929746
CDRT1	1.15784	CDRT1	0.917932	1.03789
ZBED6	1.1577	ZBED6	1.31078	1.23424
BCL10	1.15494	BCL10	1.28098	1.21796
THEG	1.15403	THEG	0.795823	0.974926
PDZD8	1.15298	PDZD8	0.963807	1.05839
LOC100133920	1.1527	LOC100133920	2.15888	1.65579
GAS8	1.15206	GAS8	1.94072	1.54639
HIST1H2AL	1.15117	HIST1H2AL	3.53584	2.3435
DCK	1.14907	DCK	1.14745	1.14826
C14orf178	1.14848	C14orf178	0.102931	0.625706
HMBOX1	1.1449	HMBOX1	1.28291	1.21391
CCR10	1.14463	CCR10	0.476903	0.810767
DICER1	1.14412	DICER1	0.796898	0.970509
IQCG	1.14378	IQCG	1.02125	1.08251
C4orf22	1.14367	C4orf22	0.891151	1.01741
HFE	1.14361	HFE	0.926703	1.03516
CDKN3	1.1433	CDKN3	0.580025	0.861662
ETS1	1.14167	ETS1	0.668427	0.905048
CCDC11	1.14156	CCDC11	0.746204	0.943882
GVINP1	1.14099	GVINP1	1.23825	1.18962
PDZRN3	1.14015	PDZRN3	0.484811	0.81248
ANKRD12	1.13957	ANKRD12	1.009	1.07428
GPR68	1.13952	GPR68	0.470741	0.805131
BAZ1A	1.13761	BAZ1A	0.753814	0.945712
CPEB3	1.13714	CPEB3	1.26334	1.20024
NR6A1	1.13625	NR6A1	1.04652	1.09138
MARVELD2	1.13606	MARVELD2	-0.0987072	0.518676
LIMS3,LIMS3-LOC440895,LOC440895	1.1351	LIMS3,LIMS3-LOC440895,LOC440895	0.759299	0.947199
TNFSF15	1.13459	TNFSF15	0.500958	0.817774
RCN2	1.13411	RCN2	0.981338	1.05772
C14orf101	1.13394	C14orf101	0.802685	0.968312
CCZ1B	1.13377	CCZ1B	0.878498	1.00613
CBR3-AS1	1.13137	CBR3-AS1	2.59221	1.86179
C12orf75	1.13098	C12orf75	1.26065	1.19582
CAMSAP2	1.13076	CAMSAP2	0.836615	0.983688
PPM1K	1.12977	PPM1K	1.26025	1.19501
RASAL2	1.12905	RASAL2	0.652545	0.890798
CCDC91	1.12864	CCDC91	0.931881	1.03026
C19orf73	1.12766	C19orf73	0.925446	1.02655
HELLS	1.12657	HELLS	1.0923	1.10943
TTC39C	1.12565	TTC39C	0.539969	0.832809
FAM151B	1.12531	FAM151B	0.798857	0.962084
C11orf61	1.125	C11orf61	1.35373	1.23937
KLLN	1.1248	KLLN	0.573547	0.849174
RBM26-AS1	1.12453	RBM26-AS1	0.549087	0.836809
DEPTOR	1.12449	DEPTOR	0.681993	0.903242
RTP1	1.12265	RTP1	0.299783	0.711216
MUC15	1.1222	MUC15	0.567128	0.844664
RB1	1.12117	RB1	0.979699	1.05043
LOC100506068	1.12098	LOC100506068	-0.559482	0.280749
C11orf65	1.11881	C11orf65	1.17766	1.14824
CD24	1.11821	CD24	0.752269	0.93524
JDP2	1.11766	JDP2	0.673887	0.895774
ANKRD7	1.11742	ANKRD7	1.18139	1.14941
HMGN5	1.11629	HMGN5	0.74301	0.92965
LYPLA1	1.11575	LYPLA1	1.15341	1.13458
SCARNA9	1.1149	SCARNA9	1.65519	1.38504
RNF175	1.11428	RNF175	1.55035	1.33231
CAMTA1	1.11415	CAMTA1	1.20374	1.15895
ZNF214	1.11411	ZNF214	1.26138	1.18775
LOC100506433	1.11173	LOC100506433	0.695886	0.903808
RHOQ	1.11146	RHOQ	1.27371	1.19258
MCC	1.11102	MCC	0.690348	0.900684
PAWR	1.10862	PAWR	1.12026	1.11444
C14orf126	1.10774	C14orf126	0.752019	0.929879
PFN1P2	1.1072	PFN1P2	1.26363	1.18541
TLX2	1.10555	TLX2	1.412	1.25877
NOXO1	1.10534	NOXO1	0.477504	0.791422
FBXO33	1.10427	FBXO33	0.881071	0.992671
LACTB2	1.10413	LACTB2	1.21713	1.16063
SLC18A2	1.10412	SLC18A2	1.21839	1.16126
CYP3A5	1.10393	CYP3A5	1.31951	1.21172
NR2E3	1.10381	NR2E3	2.11513	1.60947
ESRP1	1.1032	ESRP1	0.718117	0.910659
RAP1B	1.10152	RAP1B	1.00147	1.0515
LOC100499194	1.10133	LOC100499194	0.823492	0.962411
EFR3A	1.10057	EFR3A	1.16311	1.13184
C1QTNF9B	1.10015	C1QTNF9B	0.446907	0.773528
PPARG	1.09925	PPARG	0.476299	0.787775
PLEKHA6	1.09847	PLEKHA6	0.320758	0.709614
UQCRBP1	1.09834	UQCRBP1	0.911953	1.00515
NIN	1.0975	NIN	0.657946	0.877723
LOC339894	1.09615	LOC339894	0.092716	0.594433
FAM76B	1.09608	FAM76B	1.31366	1.20487
BHLHE41	1.0959	BHLHE41	1.26185	1.17888
LARP7	1.09547	LARP7	0.928071	1.01177
PPP4R4	1.09474	PPP4R4	0.746368	0.920554
TMEM165	1.09366	TMEM165	1.1614	1.12753
CNPY1	1.09328	CNPY1	0.208019	0.650649
IRF8	1.09303	IRF8	0.808368	0.950699
CEP85L	1.09268	CEP85L	0.956684	1.02468
ZDHHC21	1.09225	ZDHHC21	1.22413	1.15819
GOLGA5	1.09205	GOLGA5	0.570966	0.831508
ICA1	1.09171	ICA1	1.36624	1.22897
PRTG	1.09144	PRTG	1.21922	1.15533
SLC9A9	1.09142	SLC9A9	0.190054	0.640737
FBXO16	1.09108	FBXO16	0.484745	0.787913
SFPQ	1.09086	SFPQ	1.05303	1.07194
KLHL29	1.09036	KLHL29	0.796564	0.943462
TIPARP-AS1	1.0901	TIPARP-AS1	0.911285	1.00069
FTX	1.0892	FTX	1.83462	1.46191
RSAD2	1.08913	RSAD2	1.23434	1.16173
FLJ40852	1.08852	FLJ40852	1.62264	1.35558
S100Z	1.08811	S100Z	0.791604	0.939857
RGPD1,RGPD2	1.08649	RGPD1,RGPD2	1.59675	1.34162
LOC100507299	1.08615	LOC100507299	0.849622	0.967886
PADI4	1.0856	PADI4	1.42592	1.25576
TSPAN9	1.08534	TSPAN9	0.24278	0.66406
MGAT2	1.08515	MGAT2	0.598559	0.841854
KIAA0040	1.08512	KIAA0040	0.640216	0.862668
TMED8	1.08506	TMED8	0.564096	0.824578
NHLRC2	1.08483	NHLRC2	1.09393	1.08938
LOC100506343	1.08474	LOC100506343	0.0169342	0.550837
MYEF2	1.08467	MYEF2	1.07997	1.08232
SAMD9	1.08415	SAMD9	0.934337	1.00924
SFXN3	1.08388	SFXN3	0.490206	0.787043
RGPD5,RGPD6	1.08248	RGPD5,RGPD6	1.49403	1.28825
FAM188B,INMT,INMT-FAM188B	1.08175	FAM188B,INMT,INMT-FAM188B	0.125185	0.603468
PPP1R36	1.08169	PPP1R36	0.0776602	0.579675
PPP1R35	1.08092	PPP1R35	1.13094	1.10593
SERPINA9	1.08085	SERPINA9	0.128857	0.604854
C1orf127	1.08008	C1orf127	1.16494	1.12251
ADAMTS6	1.07982	ADAMTS6	0.853984	0.966902
MPHOSPH10	1.07981	MPHOSPH10	1.11318	1.09649
SP9	1.07926	SP9	1.19131	1.13529
SOS1	1.07814	SOS1	0.824869	0.951504
BAZ2B	1.07793	BAZ2B	0.990917	1.03442
CPNE5	1.07715	CPNE5	0.739914	0.908532
CRYBB1	1.07559	CRYBB1	0.356264	0.715927
AP4S1	1.07518	AP4S1	0.282248	0.678714
BREA2	1.0749	BREA2	0.141543	0.608221
SERPINI1	1.0738	SERPINI1	0.3072	0.6905
LAPTM4B	1.0733	LAPTM4B	1.25365	1.16348
FKBP1AP1	1.0716	FKBP1AP1	1.73792	1.40476
ETV2	1.07043	ETV2	0.392809	0.731619
UFSP1	1.07039	UFSP1	0.899009	0.984699
TACC1	1.07037	TACC1	1.34491	1.20764
KLHDC1	1.07007	KLHDC1	0.949764	1.00992
TWF1	1.06992	TWF1	1.16796	1.11894
HOXB4	1.06965	HOXB4	0.850319	0.959985
ANKDD1A	1.06897	ANKDD1A	1.27303	1.171
NPR3	1.06883	NPR3	0.957322	1.01308
QRFP	1.06813	QRFP	-0.522255	0.272937
FAM45B	1.06669	FAM45B	1.66736	1.36702
PPP2R5E	1.066	PPP2R5E	0.704391	0.885196
IL4R	1.06578	IL4R	0.513617	0.789698
LCOR	1.06571	LCOR	1.1868	1.12626
PPAPDC1A	1.06531	PPAPDC1A	1.0756	1.07045
MYH14	1.0642	MYH14	0.763309	0.913755
SMAD9	1.06381	SMAD9	-0.11787	0.47297
MLKL	1.06373	MLKL	2.16586	1.61479
ANKRD26	1.06338	ANKRD26	1.15941	1.11139
NAPSA	1.06312	NAPSA	0.510924	0.787022
LOC100302401	1.06244	LOC100302401	0.45614	0.75929
LRRC40	1.06228	LRRC40	0.910434	0.986357
GNAT2	1.06189	GNAT2	0.843953	0.952921
SAMD15	1.06133	SAMD15	0.354887	0.708109
MBLAC2	1.06044	MBLAC2	0.952185	1.00631
RABGAP1L	1.05991	RABGAP1L	1.08188	1.07089
CDH9	1.05987	CDH9	0.362754	0.711312
HOXA1	1.05928	HOXA1	0.940979	1.00013
RNF180	1.05834	RNF180	0.8627	0.96052
NANOS3	1.05813	NANOS3	0.138934	0.598532
CAMK1D	1.05807	CAMK1D	0.626385	0.842228
FMR1-AS1	1.05651	FMR1-AS1	0.328098	0.692304
PDZRN4	1.05611	PDZRN4	1.73766	1.39689
PLD4	1.05527	PLD4	0.232558	0.643914
SCN3A	1.05481	SCN3A	1.31592	1.18537
TFEC	1.05441	TFEC	1.36331	1.20886
ANKRD44	1.054	ANKRD44	0.989535	1.02177
ANKRD63	1.0537	ANKRD63	1.29993	1.17681
CHORDC1	1.0537	CHORDC1	1.14182	1.09776
MIR4516	1.05293	MIR4516	1.65687	1.3549
SIRPB1	1.05292	SIRPB1	1.10156	1.07724
MBD2	1.05291	MBD2	1.0582	1.05556
WDR63	1.05255	WDR63	0.925657	0.989104
KAZALD1	1.05212	KAZALD1	0.707987	0.880054
FMO1	1.05196	FMO1	1.5164	1.28418
THAP7-AS1	1.05143	THAP7-AS1	0.618662	0.835046
CHL1	1.05121	CHL1	1.26173	1.15647
FRK	1.0512	FRK	0.510504	0.780852
SLC30A4	1.05065	SLC30A4	1.24901	1.14983
FAM111B	1.05043	FAM111B	0.761576	0.906003
PDZK1P1	1.05019	PDZK1P1	0.398395	0.724293
DDX60	1.04999	DDX60	1.3344	1.19219
RAPGEF5	1.04784	RAPGEF5	0.593301	0.820571
RAP1A	1.04769	RAP1A	1.07873	1.06321
SAMD13	1.04677	SAMD13	0.921565	0.984167
FAM166B	1.04585	FAM166B	0.435494	0.740672
CCDC126	1.04571	CCDC126	0.957571	1.00164
NEMF	1.0457	NEMF	0.717064	0.881382
MADCAM1	1.0456	MADCAM1	1.20938	1.12749
TRAPPC6B	1.04519	TRAPPC6B	0.765228	0.905209
SLC24A3	1.04457	SLC24A3	0.441187	0.742878
NCKAP1	1.04432	NCKAP1	0.655799	0.850059
MLLT4	1.044	MLLT4	1.10422	1.07411
BMS1P5	1.04391	BMS1P5	1.23612	1.14002
GPRIN3	1.0437	GPRIN3	1.17403	1.10886
VPS13B	1.04296	VPS13B	0.845157	0.944059
TRHR	1.04283	TRHR	0.749319	0.896074
PARP14	1.04246	PARP14	1.26884	1.15565
SAMSN1	1.04179	SAMSN1	1.04252	1.04215
ALLC	1.04168	ALLC	0.300885	0.671283
TP73	1.0407	TP73	0.899335	0.970017
DNAH5	1.03966	DNAH5	0.489697	0.764679
EPHA10	1.03937	EPHA10	0.670077	0.854723
HIF1A	1.03908	HIF1A	0.879702	0.959391
FXYD1	1.03874	FXYD1	1.64793	1.34333
CBX3P2	1.03777	CBX3P2	0.921156	0.979463
LIN9	1.03741	LIN9	1.00642	1.02191
TTC30B	1.03722	TTC30B	0.340319	0.68877
MCTP1	1.03718	MCTP1	0.87221	0.954695
MACF1	1.03649	MACF1	1.22374	1.13011
RGPD1,RGPD2	1.03555	RGPD1,RGPD2	1.59675	1.31615
LOC642236	1.03522	LOC642236	1.31101	1.17312
SNX29P2	1.03506	SNX29P2	0.939967	0.987514
HIST1H1C	1.03451	HIST1H1C	1.32386	1.17918
KIF20B	1.03434	KIF20B	0.877973	0.956157
LMAN1L	1.03376	LMAN1L	0.870252	0.952006
CSDC2	1.03367	CSDC2	0.224459	0.629065
TLR10	1.03182	TLR10	0.509771	0.770795
OSBPL10	1.03113	OSBPL10	0.77527	0.9032
TRIP11	1.03113	TRIP11	0.571674	0.801402
FAM35B2	1.03089	FAM35B2	0.600276	0.815583
LOC441204	1.03074	LOC441204	0.952474	0.991607
HSPA4L	1.03065	HSPA4L	0.452892	0.741771
HVCN1	1.0306	HVCN1	0.881347	0.955974
ANXA1	1.02927	ANXA1	1.36483	1.19705
FAM167B	1.02922	FAM167B	0.934261	0.981741
HSPH1	1.02899	HSPH1	1.22323	1.12611
ATP2B4	1.02891	ATP2B4	0.598921	0.813916
LINC00204B	1.02802	LINC00204B	-0.0451295	0.491445
POLE2	1.02774	POLE2	0.52275	0.775245
BDP1	1.02743	BDP1	1.02964	1.02854
GOLGA4	1.02737	GOLGA4	1.0126	1.01998
SNX20	1.02685	SNX20	1.59606	1.31146
MAN1A2	1.02676	MAN1A2	1.04294	1.03485
PRRG4	1.02579	PRRG4	0.528713	0.777251
SHROOM2	1.02573	SHROOM2	1.04831	1.03702
UBR7	1.02461	UBR7	0.762843	0.893727
IL36G	1.02425	IL36G	0.671771	0.848011
YY1	1.02409	YY1	0.8592	0.941645
WFDC2	1.02362	WFDC2	0.421553	0.722587
AMN	1.0233	AMN	1.05888	1.04109
TMEM185B	1.02327	TMEM185B	0.0864704	0.55487
LOC642361	1.02316	LOC642361	0.967472	0.995316
FAM43A	1.02291	FAM43A	0.759371	0.891141
GTF2A1	1.02159	GTF2A1	0.77152	0.896555
SNHG10	1.02143	SNHG10	0.283492	0.652461
CDH19	1.02115	CDH19	0.502384	0.761767
UTP3	1.02112	UTP3	0.914743	0.967931
MDK	1.02055	MDK	0.0311099	0.52583
ANKRD11	1.02039	ANKRD11	0.986511	1.00345
HIST1H2AI	1.02021	HIST1H2AI	0.832532	0.926371
PDCD7	1.01996	PDCD7	1.22356	1.12176
LEKR1	1.01975	LEKR1	0.731424	0.875587
CCDC122	1.01862	CCDC122	1.01283	1.01572
DLGAP5	1.01683	DLGAP5	0.42294	0.719885
LRRTM4	1.0163	LRRTM4	0.682369	0.849334
FAM167A	1.01622	FAM167A	0.483113	0.749667
GRIK1	1.01609	GRIK1	0.644398	0.830244
C14orf49	1.015	C14orf49	0.814709	0.914854
LOC100144602	1.01491	LOC100144602	0.997979	1.00644
EEF1A2	1.01456	EEF1A2	0.819163	0.916861
SLC9A3R2	1.01421	SLC9A3R2	0.8088	0.911505
CD1C	1.01389	CD1C	0.64538	0.829635
ARPC5	1.01375	ARPC5	0.902893	0.958321
MNS1	1.0134	MNS1	0.877401	0.945401
EID2	1.01332	EID2	0.899091	0.956206
RPL19P12	1.01313	RPL19P12	1.53857	1.27585
LOC100505648	1.01288	LOC100505648	0.453415	0.733148
FLJ38109	1.01279	FLJ38109	0.747949	0.88037
CTAGE5	1.01215	CTAGE5	0.593412	0.802781
PGF	1.01195	PGF	0.210976	0.611463
FNDC9	1.0118	FNDC9	2.35272	1.68226
UBE2N	1.01176	UBE2N	1.2415	1.12663
BRWD1-IT2	1.01172	BRWD1-IT2	0.568237	0.789978
LOC100129518	1.01146	LOC100129518	1.10755	1.05951
ANKRD36	1.01095	ANKRD36	1.05704	1.03399
USP18	1.01079	USP18	1.22995	1.12037
SNORA51	1.01071	SNORA51	-0.324153	0.343278
UGCG	1.00951	UGCG	1.29328	1.15139
PLEKHH3	1.00949	PLEKHH3	0.748975	0.879232
ZFP92	1.00906	ZFP92	0.81708	0.91307
FLJ30679	1.00877	FLJ30679	0.829782	0.919276
CDC42EP3	1.00865	CDC42EP3	1.08474	1.0467
DNMT3L	1.00821	DNMT3L	0.931871	0.970041
ANKRD20A8P,LOC90499	1.00725	ANKRD20A8P,LOC90499	2.09915	1.5532
LOC401127	1.00717	LOC401127	1.32588	1.16653
B4GALT6	1.00532	B4GALT6	0.866049	0.935685
C15orf33	1.00531	C15orf33	0.796783	0.901046
TCTEX1D4	1.00499	TCTEX1D4	1.20273	1.10386
PARP12	1.00493	PARP12	1.44443	1.22468
UBE2Q2P1	1.00419	UBE2Q2P1	1.75816	1.38117
ROCK1	1.00357	ROCK1	0.933056	0.968313
PGM2L1	1.00352	PGM2L1	0.61267	0.808095
ARHGEF12	1.00236	ARHGEF12	0.691876	0.847118
MAP9	1.00184	MAP9	0.860252	0.931046
KLRF1	1.00135	KLRF1	1.32826	1.1648
FAM82A1	1.00033	FAM82A1	0.565413	0.782871
CDRT15	1.00025	CDRT15	0.363769	0.68201
INHBE	0.999104	INHBE	1.69991	1.34951
LOC391322	0.998463	LOC391322	2.06549	1.53198
PC	0.997804	PC	0.288121	0.642962
ARID4A	0.997655	ARID4A	0.664058	0.830856
BBX	0.997344	BBX	0.860621	0.928983
GAPT	0.997164	GAPT	1.17572	1.08644
FAM177A1	0.996437	FAM177A1	0.516946	0.756692
HIST1H2AM	0.995882	HIST1H2AM	2.1265	1.56119
PKD2	0.995829	PKD2	1.3046	1.15021
GRAPL	0.995668	GRAPL	0.914097	0.954883
OPTN	0.995087	OPTN	2.01006	1.50257
MS4A14	0.994252	MS4A14	1.13487	1.06456
TMEM2	0.994242	TMEM2	0.720821	0.857532
NAV2	0.993841	NAV2	-0.947372	0.0232345
RALYL	0.993454	RALYL	0.789574	0.891514
CEP63	0.992654	CEP63	0.789802	0.891228
ZNF354B	0.992318	ZNF354B	1.53925	1.26578
JAK3	0.991603	JAK3	0.295457	0.64353
LOC729444	0.991253	LOC729444	1.09435	1.0428
SIAE	0.990789	SIAE	0.440527	0.715658
PTGER1	0.99027	PTGER1	0.699796	0.845033
INO80D	0.989187	INO80D	1.29635	1.14277
VPS45	0.988017	VPS45	0.808925	0.898471
SPDYE8P	0.98788	SPDYE8P	1.12739	1.05763
VPS13C	0.98781	VPS13C	1.13833	1.06307
STYX	0.987748	STYX	0.641944	0.814846
SPAST	0.987747	SPAST	0.996789	0.992268
ERO1LB	0.987563	ERO1LB	0.966425	0.976994
SGPP1	0.987132	SGPP1	1.35229	1.16971
ARHGAP27	0.987132	ARHGAP27	0.445045	0.716089
LINC00239	0.986827	LINC00239	0.360726	0.673777
HIST1H2BK	0.986826	HIST1H2BK	0.608429	0.797627
SHISA9	0.986423	SHISA9	1.38822	1.18732
PAPD5	0.986058	PAPD5	1.10665	1.04635
FSIP1	0.985116	FSIP1	0.139922	0.562519
GGNBP1	0.985088	GGNBP1	-0.367477	0.308805
VNN2	0.98502	VNN2	0.524956	0.754988
IFI27L2	0.984953	IFI27L2	0.0684767	0.526715
FCRL1	0.984894	FCRL1	0.686078	0.835486
SPDYE6	0.984816	SPDYE6	1.2608	1.12281
ALOX15	0.984266	ALOX15	0.378717	0.681492
HCN2	0.983833	HCN2	1.20242	1.09313
LNP1	0.983568	LNP1	0.739678	0.861623
CFI	0.983332	CFI	0.558859	0.771095
PIGP	0.982858	PIGP	0.558906	0.770882
RNASEL	0.982326	RNASEL	0.499517	0.740922
LOC439994	0.981504	LOC439994	1.07471	1.02811
B3GNT2	0.98116	B3GNT2	1.17054	1.07585
BOD1L	0.980205	BOD1L	1.12718	1.05369
PPP2R5C	0.979618	PPP2R5C	0.452356	0.715987
EPHA1	0.979597	EPHA1	0.450254	0.714925
MOB1A	0.979547	MOB1A	0.886568	0.933057
NFAT5	0.979305	NFAT5	1.14378	1.06154
PTMS	0.979014	PTMS	0.598614	0.788814
GAS6	0.978183	GAS6	1.41001	1.1941
HIST1H2AC	0.977699	HIST1H2AC	0.793026	0.885363
INTS6	0.977585	INTS6	1.01844	0.998012
ZNF771	0.977389	ZNF771	0.82912	0.903254
LOC100131089	0.977189	LOC100131089	0.660971	0.81908
TRIB2	0.976231	TRIB2	0.503486	0.739858
SGOL2	0.97561	SGOL2	0.628864	0.802237
EBF1	0.975574	EBF1	0.797224	0.886399
PRICKLE1	0.975551	PRICKLE1	0.93725	0.9564
C16orf93	0.975449	C16orf93	0.52831	0.75188
MASP2	0.974862	MASP2	1.2448	1.10983
NCOA7	0.974638	NCOA7	0.82483	0.899734
PPP1R3D	0.973702	PPP1R3D	1.86785	1.42078
ZNF503-AS2	0.973675	ZNF503-AS2	0.940907	0.957291
C3AR1	0.973564	C3AR1	0.657099	0.815331
TNF	0.973396	TNF	1.20016	1.08678
MGC23270	0.973025	MGC23270	0.272957	0.622991
TAOK1	0.972972	TAOK1	0.918869	0.94592
PPIG	0.972812	PPIG	0.945176	0.958994
ITPR2	0.972475	ITPR2	0.672237	0.822356
RGPD4	0.971902	RGPD4	1.45672	1.21431
ULBP1	0.971878	ULBP1	0.762607	0.867243
ETAA1	0.970501	ETAA1	0.803094	0.886797
ATAD2B	0.969743	ATAD2B	1.04199	1.00587
GPR77	0.969542	GPR77	1.6219	1.29572
NMI	0.9674	NMI	0.791156	0.879278
DENND1B	0.967302	DENND1B	1.11363	1.04047
KAT2B	0.966769	KAT2B	1.10087	1.03382
C16orf86	0.965804	C16orf86	0.450526	0.708165
C6orf52	0.965279	C6orf52	0.806658	0.885968
C21orf7	0.964174	C21orf7	0.99595	0.980062
SENP7	0.963999	SENP7	0.891895	0.927947
C6orf57	0.963315	C6orf57	0.419126	0.691221
TLR4	0.962431	TLR4	0.369962	0.666197
MEX3C	0.961944	MEX3C	1.23307	1.09751
GSTO2	0.960082	GSTO2	-0.161371	0.399355
ENTPD8	0.959403	ENTPD8	0.365058	0.66223
LOC283553	0.959189	LOC283553	-1.38439	-0.212601
MDH1B	0.958971	MDH1B	0.10676	0.532865
SNX3	0.958924	SNX3	1.04872	1.00382
TNFSF13B	0.958844	TNFSF13B	0.591756	0.7753
APIP	0.958758	APIP	0.987738	0.973248
FRYL	0.958605	FRYL	1.02544	0.992023
TAF4	0.958329	TAF4	1.14526	1.05179
HIST2H2BC	0.958292	HIST2H2BC	0.835101	0.896697
ACOT12	0.957292	ACOT12	-0.424377	0.266458
DUSP19	0.957272	DUSP19	0.966443	0.961858
MARK3	0.956403	MARK3	0.608415	0.782409
TGFB3	0.956267	TGFB3	-0.0909966	0.432635
C10orf95	0.956262	C10orf95	0.858315	0.907288
TLR6	0.956212	TLR6	0.626578	0.791395
P2RY10	0.955816	P2RY10	0.838962	0.897389
ADARB1	0.955554	ADARB1	1.14787	1.05171
TPGS1	0.955171	TPGS1	1.01064	0.982905
HSP90AB3P	0.954748	HSP90AB3P	1.43649	1.19562
CEP290	0.953895	CEP290	0.709848	0.831872
TCFL5	0.953486	TCFL5	1.09574	1.02461
TUBBP5	0.953217	TUBBP5	0.288876	0.621047
C16orf5	0.953192	C16orf5	0.479348	0.71627
PRMT6	0.95312	PRMT6	0.905244	0.929182
EDEM3	0.952971	EDEM3	0.955247	0.954109
HMGN1	0.952877	HMGN1	1.00509	0.978984
HLA-DOB	0.952707	HLA-DOB	0.525885	0.739296
ADM2	0.952584	ADM2	1.17751	1.06505
RAPGEF4	0.952322	RAPGEF4	0.481106	0.716714
C21orf67	0.951875	C21orf67	0.670144	0.811009
LOC401093	0.951513	LOC401093	1.18462	1.06807
FER	0.950786	FER	0.941578	0.946182
C20orf94	0.950373	C20orf94	0.903445	0.926909
LOC645166	0.950062	LOC645166	0.361204	0.655633
CLGN	0.949877	CLGN	0.878252	0.914065
RERGL	0.949864	RERGL	2.13402	1.54194
AIM1	0.949191	AIM1	0.899043	0.924117
SOCS1	0.948965	SOCS1	1.28679	1.11788
FAM157B	0.948877	FAM157B	1.49432	1.2216
DMKN	0.948508	DMKN	0.733071	0.84079
SNX29P1	0.947259	SNX29P1	0.942341	0.9448
NLRP14	0.946918	NLRP14	1.08724	1.01708
GRB14	0.946811	GRB14	1.19443	1.07062
FAS-AS1	0.945681	FAS-AS1	0.663463	0.804572
XPR1	0.945027	XPR1	0.93166	0.938343
ARHGAP18	0.944399	ARHGAP18	0.874121	0.90926
TOB2P1	0.944138	TOB2P1	1.37809	1.16111
F8	0.944019	F8	0.808754	0.876386
C1orf229	0.943849	C1orf229	1.24612	1.09498
ZNF791	0.94357	ZNF791	0.982045	0.962808
GNGT2	0.943338	GNGT2	-0.235816	0.353761
FBXL17	0.943306	FBXL17	0.986081	0.964693
SNX18	0.942868	SNX18	0.830256	0.886562
PRKACB	0.942747	PRKACB	0.954971	0.948859
BBS10	0.942679	BBS10	0.468727	0.705703
GOLIM4	0.94175	GOLIM4	0.785551	0.86365
BDKRB2	0.941674	BDKRB2	-0.0563897	0.442642
GNG2	0.941574	GNG2	0.472436	0.707005
C9orf82	0.941539	C9orf82	0.9268	0.934169
ZNF429	0.941484	ZNF429	0.659111	0.800297
GABPA	0.941475	GABPA	0.983392	0.962433
PIK3CG	0.941269	PIK3CG	0.872117	0.906693
BNIP2	0.941241	BNIP2	1.23535	1.0883
PHF20L1	0.940551	PHF20L1	0.923425	0.931988
C14orf135	0.940465	C14orf135	0.504165	0.722315
LOC441461	0.940418	LOC441461	1.19747	1.06894
JAK1	0.940269	JAK1	0.763908	0.852089
FBXO2	0.939403	FBXO2	0.220068	0.579735
ATG2B	0.939382	ATG2B	0.687796	0.813589
MMRN1	0.938051	MMRN1	1.18513	1.06159
AQP1	0.937048	AQP1	-0.338204	0.299422
SYTL2	0.936039	SYTL2	0.867717	0.901878
TMEM217	0.935709	TMEM217	0.786077	0.860893
TMEM100	0.935149	TMEM100	0.271718	0.603433
IFI27	0.93456	IFI27	-0.703038	0.115761
ZMPSTE24	0.934226	ZMPSTE24	1.0104	0.972313
NF1	0.934005	NF1	0.788493	0.861249
LOC100132356	0.933577	LOC100132356	0.745268	0.839422
LIX1L	0.933468	LIX1L	0.684436	0.808952
S100A1	0.932293	S100A1	0.575057	0.753675
LINC00476	0.932024	LINC00476	0.800248	0.866136
SNORD97	0.9318	SNORD97	0.904825	0.918312
FRY	0.931648	FRY	0.414957	0.673303
BMS1P1	0.931344	BMS1P1	0.860308	0.895826
DMRT1	0.930527	DMRT1	2.06017	1.49535
HLA-DMB	0.930514	HLA-DMB	0.13287	0.531692
SLC35F5	0.930352	SLC35F5	0.921281	0.925817
FMO5	0.930246	FMO5	1.03879	0.984518
RAB30	0.929769	RAB30	0.779963	0.854866
IFIT3	0.929528	IFIT3	1.27746	1.10349
LOC100289341	0.929462	LOC100289341	0.921887	0.925674
LOC100507589	0.928881	LOC100507589	0.464953	0.696917
SNORA2A	0.92841	SNORA2A	0.30181	0.61511
ASPM	0.927963	ASPM	0.737825	0.832894
PLEKHF2	0.927723	PLEKHF2	1.15732	1.04252
LOC257396	0.926522	LOC257396	0.539262	0.732892
PTPRM	0.926286	PTPRM	1.55861	1.24245
LOC100132215	0.926109	LOC100132215	0.521388	0.723748
FLJ10038	0.925538	FLJ10038	1.07132	0.998429
ZNF827	0.925525	ZNF827	0.671841	0.798683
HDAC9	0.925344	HDAC9	0.894587	0.909965
LACC1	0.925168	LACC1	0.890285	0.907726
FOXO1	0.925038	FOXO1	1.09452	1.00978
PPP1R2P3	0.924819	PPP1R2P3	0.871153	0.897986
OASL	0.924308	OASL	0.844564	0.884436
ZNF274	0.924164	ZNF274	1.03023	0.977197
RNASEH2B	0.924147	RNASEH2B	0.960224	0.942186
OTUD7B	0.92389	OTUD7B	0.955769	0.939829
ZNF831	0.923869	ZNF831	0.337414	0.630642
PPM1A	0.923782	PPM1A	0.61315	0.768466
FBXL22	0.923668	FBXL22	1.59678	1.26022
KCTD18	0.92336	KCTD18	0.942566	0.932963
CCDC147	0.922959	CCDC147	0.702529	0.812744
CD2AP	0.922571	CD2AP	1.07123	0.9969
TAOK3	0.922115	TAOK3	1.01594	0.969028
CMPK2	0.921747	CMPK2	1.23402	1.07788
SLC25A5-AS1	0.921524	SLC25A5-AS1	0.911705	0.916614
CACNA1D	0.921196	CACNA1D	0.73621	0.828703
CDA	0.9211	CDA	0.0663796	0.49374
JSRP1	0.920744	JSRP1	1.1803	1.05052
G2E3	0.920742	G2E3	0.310573	0.615657
OSTM1	0.920597	OSTM1	0.88055	0.900574
ALG10B	0.920384	ALG10B	0.80983	0.865107
LOC100507391	0.920256	LOC100507391	0.580974	0.750615
TIGD5	0.920245	TIGD5	0.927137	0.923691
C15orf34	0.920222	C15orf34	1.63647	1.27835
MTMR7	0.920094	MTMR7	1.17727	1.04868
ODF3B	0.920052	ODF3B	0.238458	0.579255
CEP55	0.920034	CEP55	0.940837	0.930435
MOB1B	0.920023	MOB1B	0.975945	0.947984
SAMD4A	0.918968	SAMD4A	0.854247	0.886607
COX8C	0.918939	COX8C	1.96497	1.44195
SETD3	0.918263	SETD3	0.649744	0.784004
NCALD	0.9182	NCALD	0.591091	0.754646
MIR636,SRSF2	0.918064	MIR636,SRSF2	1.10372	1.01089
LOC729852	0.917821	LOC729852	0.879002	0.898411
ISL2	0.917725	ISL2	0.763716	0.84072
CCNE1	0.917715	CCNE1	1.13562	1.02667
HSD17B6	0.917486	HSD17B6	0.462803	0.690145
REM2	0.917309	REM2	0.689083	0.803196
MLH3	0.916292	MLH3	-0.151205	0.382543
SPIRE2	0.916255	SPIRE2	0.823562	0.869908
IRF9	0.916203	IRF9	1.19636	1.05628
OR2AG2	0.915254	OR2AG2	0.614434	0.764844
ADAMTSL4	0.914487	ADAMTSL4	0.922341	0.918414
SIGLEC10	0.914018	SIGLEC10	0.491337	0.702678
SPATA13	0.913664	SPATA13	0.72828	0.820972
DNM3	0.913663	DNM3	1.87594	1.3948
LOC84989	0.913554	LOC84989	0.783321	0.848437
NLRP1	0.913143	NLRP1	0.622099	0.767621
KIAA1033	0.913006	KIAA1033	0.906529	0.909768
C1orf131	0.9119	C1orf131	0.908039	0.90997
B3GALT6	0.911869	B3GALT6	0.809548	0.860709
IKZF3	0.911213	IKZF3	0.76132	0.836267
ELF3	0.91091	ELF3	0.239912	0.575411
LHFPL2	0.910819	LHFPL2	0.794746	0.852782
NLGN1	0.910667	NLGN1	0.55288	0.731774
EEA1	0.91065	EEA1	1.12993	1.02029
ACYP2	0.910483	ACYP2	0.588943	0.749713
BIK	0.910093	BIK	0.318212	0.614152
LRR1	0.910083	LRR1	0.539588	0.724835
WDR78	0.909773	WDR78	0.351978	0.630876
SKAP2	0.909653	SKAP2	0.761677	0.835665
SIRPG	0.909326	SIRPG	0.68048	0.794903
FAM63B	0.908508	FAM63B	0.984799	0.946654
SGMS1	0.908262	SGMS1	0.511165	0.709713
ARL6IP6	0.908046	ARL6IP6	0.622605	0.765325
ACSL4	0.906716	ACSL4	1.01056	0.958638
C21orf119	0.906597	C21orf119	0.614085	0.760341
CLDN5	0.906519	CLDN5	1.64274	1.27463
LOC100506930	0.906294	LOC100506930	0.673419	0.789856
SKIL	0.906123	SKIL	0.933602	0.919863
NME5	0.90582	NME5	0.299644	0.602732
MSI2	0.905594	MSI2	1.02719	0.966392
LBR	0.905168	LBR	0.74431	0.824739
PPTC7	0.905122	PPTC7	1.05916	0.982141
LOC100302640	0.905102	LOC100302640	0.41322	0.659161
DNAH6	0.905093	DNAH6	1.2791	1.0921
SAMD12	0.904984	SAMD12	1.11748	1.01123
ARID3A	0.904697	ARID3A	0.707027	0.805862
SUN3	0.904336	SUN3	0.377493	0.640915
UFL1	0.904093	UFL1	0.858257	0.881175
HOXA7	0.903517	HOXA7	0.165807	0.534662
IRF2BPL	0.903216	IRF2BPL	0.355594	0.629405
FYTTD1	0.902874	FYTTD1	0.775859	0.839366
CLIC4	0.902693	CLIC4	0.932367	0.91753
TRIM72	0.902525	TRIM72	0.886709	0.894617
DYNLT3	0.901979	DYNLT3	0.779702	0.84084
ITGAL	0.90191	ITGAL	0.387189	0.644549
VRK1	0.901522	VRK1	0.308365	0.604944
RTBDN	0.901489	RTBDN	0.751453	0.826471
LOC653501,ZNF658B	0.901195	LOC653501,ZNF658B	0.553462	0.727329
TP53INP1	0.900862	TP53INP1	1.08688	0.993871
CD52	0.90071	CD52	0.650038	0.775374
TMX1	0.900416	TMX1	0.40521	0.652813
PRKAA1	0.900266	PRKAA1	0.858343	0.879304
KIF5B	0.899692	KIF5B	0.833351	0.866521
MLYCD	0.899154	MLYCD	0.844824	0.871989
CLEC17A	0.898194	CLEC17A	0.923264	0.910729
LOC100133985	0.897837	LOC100133985	0.279165	0.588501
CHIC1	0.897611	CHIC1	0.710954	0.804283
LOC100130705	0.897485	LOC100130705	0.678266	0.787875
FAM120AOS	0.897373	FAM120AOS	0.877098	0.887236
CCDC88A	0.896322	CCDC88A	0.744262	0.820292
NEDD4L	0.896279	NEDD4L	0.651251	0.773765
HSD17B12	0.896101	HSD17B12	1.07198	0.98404
EPSTI1	0.895711	EPSTI1	1.29994	1.09783
IQCH	0.895623	IQCH	0.570214	0.732919
TCL1A	0.895544	TCL1A	-0.0290187	0.433263
ADPRHL1	0.895087	ADPRHL1	0.46821	0.681648
OCLN	0.894212	OCLN	0.924065	0.909139
CCDC110	0.893902	CCDC110	0.415546	0.654724
FAM108B1	0.893789	FAM108B1	0.956758	0.925273
FAM171B	0.893376	FAM171B	0.174648	0.534012
CDK17	0.893197	CDK17	1.03228	0.962739
C15orf48,MIR147B	0.893197	C15orf48,MIR147B	-0.120491	0.386353
PLGLB2	0.892262	PLGLB2	0.549178	0.72072
LEMD3	0.891778	LEMD3	1.02582	0.958799
ENAM	0.891676	ENAM	1.40737	1.14952
DHFRL1	0.889461	DHFRL1	0.922112	0.905787
IGF2BP3	0.889222	IGF2BP3	0.937363	0.913292
C3orf71	0.889002	C3orf71	0.913171	0.901086
C17orf58	0.888721	C17orf58	0.815308	0.852015
NCR3	0.887664	NCR3	1.31655	1.10211
DPEP3	0.88681	DPEP3	1.28695	1.08688
PPP1R17	0.886086	PPP1R17	-0.347733	0.269177
LOC401397	0.885965	LOC401397	0.86098	0.873472
USP12	0.885686	USP12	0.755542	0.820614
SYT11	0.88563	SYT11	-0.178588	0.353521
LOC402160	0.885008	LOC402160	0.593862	0.739435
TTN	0.884862	TTN	0.732111	0.808486
SYP	0.884776	SYP	0.911842	0.898309
HIST1H2AB	0.884568	HIST1H2AB	0.797981	0.841275
DRAM1	0.884292	DRAM1	0.96592	0.925106
SPDYE8P	0.883715	SPDYE8P	1.12739	1.00555
EIF2AK2	0.883704	EIF2AK2	0.957176	0.92044
MGAT4C	0.883385	MGAT4C	0.642313	0.762849
PIGK	0.883383	PIGK	0.443369	0.663376
SLC6A9	0.883141	SLC6A9	0.790967	0.837054
YPEL5	0.882982	YPEL5	1.02449	0.953736
ARHGAP5	0.880787	ARHGAP5	0.481043	0.680915
FAM214A	0.880171	FAM214A	1.12113	1.00065
C3orf52	0.879851	C3orf52	0.368735	0.624293
CCAR1	0.879625	CCAR1	0.827078	0.853352
MDM1	0.879546	MDM1	0.703299	0.791423
ALYREF	0.879093	ALYREF	0.843372	0.861233
GPT	0.878654	GPT	0.776435	0.827545
LOC440173	0.878653	LOC440173	0.777174	0.827913
LOC642826	0.878496	LOC642826	0.723333	0.800914
LAPTM5	0.878071	LAPTM5	0.743314	0.810693
PDGFRB	0.877838	PDGFRB	0.420728	0.649283
TMEM88	0.877712	TMEM88	0.359346	0.618529
COL23A1	0.877635	COL23A1	0.47172	0.674678
NEK11	0.877397	NEK11	0.431939	0.654668
PDCD10	0.877291	PDCD10	0.644454	0.760873
NBEA	0.876984	NBEA	0.16872	0.522852
HIST1H3J	0.876757	HIST1H3J	0.592584	0.734671
PURG	0.876497	PURG	2.17331	1.5249
ZDBF2	0.876276	ZDBF2	0.929264	0.90277
SRGAP1	0.876043	SRGAP1	0.646411	0.761227
IGSF10	0.875915	IGSF10	1.26385	1.06988
GOLT1A	0.875879	GOLT1A	0.304699	0.590289
SYVN1	0.875785	SYVN1	0.500493	0.688139
PPAPDC2	0.874852	PPAPDC2	0.755616	0.815234
PMS1	0.874149	PMS1	0.902746	0.888448
LRRK1	0.874081	LRRK1	0.751873	0.812977
BPTF	0.874009	BPTF	0.849175	0.861592
SLC1A4	0.873825	SLC1A4	0.468631	0.671228
PDS5A	0.873308	PDS5A	1.02406	0.948684
PKIB	0.873163	PKIB	0.836089	0.854626
LHB	0.873061	LHB	-1.08987	-0.108404
F8A1	0.872598	F8A1	0.590597	0.731598
AZGP1	0.872419	AZGP1	-0.140694	0.365863
MIR1909,REXO1	0.872246	MIR1909,REXO1	-1.25893	-0.193342
LOC283922	0.872052	LOC283922	1.07376	0.972906
NPTN	0.871726	NPTN	0.731554	0.80164
HECTD1	0.871163	HECTD1	0.446481	0.658822
C1orf124	0.871154	C1orf124	0.879271	0.875212
DNAJB6	0.87049	DNAJB6	0.826148	0.848319
AKAP9	0.870234	AKAP9	0.879601	0.874918
IER5	0.869476	IER5	0.886592	0.878034
CCDC75	0.868812	CCDC75	0.908697	0.888755
COL9A3	0.868664	COL9A3	0.915134	0.891899
RAB27B	0.868461	RAB27B	0.672885	0.770673
TRIM38	0.868457	TRIM38	0.954102	0.91128
LOC100129387	0.868374	LOC100129387	1.00356	0.935967
PLCB2	0.868333	PLCB2	0.940451	0.904392
ZNF8	0.868073	ZNF8	0.681828	0.77495
AIG1	0.867868	AIG1	0.511569	0.689719
CCDC106	0.867723	CCDC106	0.551767	0.709745
PGBD4	0.867721	PGBD4	1.0719	0.969811
NCOR1P1	0.867298	NCOR1P1	1.38329	1.12529
JKAMP	0.867247	JKAMP	0.426277	0.646762
RIMBP3C	0.866811	RIMBP3C	0.63042	0.748615
EPCAM	0.866546	EPCAM	0.746454	0.8065
NT5C1B,NT5C1B-RDH14,RDH14	0.86628	NT5C1B,NT5C1B-RDH14,RDH14	0.928607	0.897444
OMG	0.86602	OMG	1.30367	1.08485
TOP1	0.866007	TOP1	0.697965	0.781986
CCDC99	0.865579	CCDC99	0.787312	0.826445
EIF5	0.865199	EIF5	0.480375	0.672787
ZC3HAV1	0.86507	ZC3HAV1	1.09511	0.98009
LOC100506083	0.865069	LOC100506083	0.77968	0.822375
CCDC102A	0.86459	CCDC102A	0.687965	0.776277
KCNQ1OT1	0.864581	KCNQ1OT1	1.08397	0.974276
TYW1B	0.864503	TYW1B	0.693351	0.778927
MAP2K6	0.864059	MAP2K6	-0.00186688	0.431096
LOC91948	0.864032	LOC91948	1.39179	1.12791
FNBP1L	0.863871	FNBP1L	0.790068	0.82697
ADSSL1	0.863641	ADSSL1	1.22814	1.04589
CALML6	0.863631	CALML6	-0.205475	0.329078
ADAM9	0.863146	ADAM9	0.756192	0.809669
SRL	0.862592	SRL	-0.147462	0.357565
ZSCAN16	0.86228	ZSCAN16	0.972558	0.917419
FLJ11235	0.862256	FLJ11235	1.28075	1.0715
SPOCD1	0.861342	SPOCD1	1.07457	0.967956
PRUNE2	0.86109	PRUNE2	0.324267	0.592678
ALDH6A1	0.861022	ALDH6A1	0.401865	0.631444
LOC653501,ZNF658B	0.860526	LOC653501,ZNF658B	0.553462	0.706994
LTB	0.86051	LTB	1.18082	1.02066
FAM186B	0.860011	FAM186B	0.199506	0.529759
KANK3	0.859758	KANK3	1.11577	0.987764
FBXO43	0.859224	FBXO43	0.447603	0.653413
ZNF813	0.859126	ZNF813	0.382949	0.621037
BDNF-AS1	0.858912	BDNF-AS1	0.920329	0.88962
NEK7	0.858572	NEK7	0.725944	0.792258
USP7	0.858496	USP7	0.860037	0.859267
METRNL	0.858352	METRNL	0.7159	0.787126
RALGPS2	0.85829	RALGPS2	0.885625	0.871957
C5orf28	0.858177	C5orf28	1.04648	0.952329
MBIP	0.858109	MBIP	0.479131	0.66862
RNF144B	0.857604	RNF144B	0.948891	0.903247
PMS2L2	0.857381	PMS2L2	0.695923	0.776652
GUSBP2	0.857324	GUSBP2	0.837149	0.847236
TTC7B	0.856916	TTC7B	0.0336037	0.44526
FLJ33630	0.85632	FLJ33630	0.567756	0.712038
ARHGAP5-AS1	0.856278	ARHGAP5-AS1	0.865403	0.860841
SNX6	0.85621	SNX6	0.359666	0.607938
MAB21L1,MIR548F5	0.856102	MAB21L1,MIR548F5	0.450031	0.653066
C4orf32	0.8561	C4orf32	0.805309	0.830704
LMBRD1	0.855973	LMBRD1	0.884133	0.870053
CEP350	0.855772	CEP350	0.892295	0.874033
SYPL1	0.855736	SYPL1	0.350254	0.602995
KIAA0247	0.855616	KIAA0247	0.423164	0.63939
SIX5	0.855549	SIX5	0.630285	0.742917
KDM1B	0.855315	KDM1B	0.935008	0.895161
TTC23	0.855174	TTC23	0.421645	0.638409
SLC22A20	0.854726	SLC22A20	0.499721	0.677223
COBLL1	0.854606	COBLL1	0.860782	0.857694
ULK4P2,ULK4P3	0.854593	ULK4P2,ULK4P3	0.219707	0.53715
LOC100507217	0.854581	LOC100507217	1.32631	1.09045
CAMK2N2	0.854578	CAMK2N2	0.981505	0.918041
SP100	0.85457	SP100	0.725979	0.790274
CUL5	0.854351	CUL5	0.723601	0.788976
IFI44L	0.854175	IFI44L	1.64529	1.24973
DZIP3	0.854104	DZIP3	0.662461	0.758282
BTBD8	0.854006	BTBD8	0.855615	0.854811
WBP4	0.85391	WBP4	0.700099	0.777004
OAS2	0.853748	OAS2	1.2285	1.04112
ITPK1	0.853392	ITPK1	0.166076	0.509734
BOLA3	0.853371	BOLA3	0.589236	0.721303
DST	0.852981	DST	0.610642	0.731812
CDRT4,FAM18B2,FAM18B2-CDRT4	0.852726	CDRT4,FAM18B2,FAM18B2-CDRT4	0.647572	0.750149
MANEA	0.8521	MANEA	0.81865	0.835375
TBCA	0.852034	TBCA	0.777722	0.814878
LOC339524	0.851971	LOC339524	0.410466	0.631219
LOC646214	0.851827	LOC646214	1.05734	0.954584
FPR1	0.851453	FPR1	0.139732	0.495592
GDAP1	0.851294	GDAP1	0.642276	0.746785
FSCN3	0.850935	FSCN3	0.239534	0.545234
LOC100507588	0.850887	LOC100507588	0.514121	0.682504
SIAH2	0.850272	SIAH2	1.06406	0.957166
PRKAR1A	0.850262	PRKAR1A	0.901403	0.875833
IL12RB1	0.850058	IL12RB1	0.727997	0.789027
NSFP1	0.850017	NSFP1	0.7277	0.788859
ATP1A1OS	0.850012	ATP1A1OS	0.490129	0.670071
BMP8B	0.849899	BMP8B	0.555378	0.702638
NAGS	0.849898	NAGS	0.013325	0.431612
NPL	0.849834	NPL	0.76724	0.808537
LOC100506866	0.849673	LOC100506866	0.689448	0.76956
HOXC10	0.849658	HOXC10	0.507556	0.678607
TSGA10	0.849598	TSGA10	0.926637	0.888118
ZNF215	0.849146	ZNF215	1.11132	0.980233
BRWD3	0.848666	BRWD3	0.897762	0.873214
RHD	0.848575	RHD	0.718019	0.783297
EXOC1	0.848523	EXOC1	0.675774	0.762149
CHN2	0.847507	CHN2	0.685329	0.766418
TMEM131	0.847439	TMEM131	1.06239	0.954914
PTPN4	0.84738	PTPN4	0.732672	0.790026
MYO5C	0.847003	MYO5C	0.63343	0.740217
DSE	0.846841	DSE	0.70603	0.776436
CCZ1	0.846611	CCZ1	0.700341	0.773476
FFAR1	0.846242	FFAR1	1.014	0.930121
TAS2R10	0.845581	TAS2R10	2.24131	1.54345
CCDC151	0.845076	CCDC151	0.754383	0.799729
FAM215A	0.8448	FAM215A	0.266739	0.55577
OSBPL8	0.844725	OSBPL8	0.896228	0.870476
TRA2A	0.844498	TRA2A	0.946209	0.895353
LOC100507421	0.843536	LOC100507421	0.79451	0.819023
ZBTB32	0.843003	ZBTB32	0.673832	0.758417
TMEM22	0.842372	TMEM22	1.68003	1.2612
C13orf15	0.841913	C13orf15	0.882813	0.862363
AKAP2,PALM2,PALM2-AKAP2	0.841555	AKAP2,PALM2,PALM2-AKAP2	0.673873	0.757714
FCRL2	0.841484	FCRL2	0.606314	0.723899
C12orf35	0.841341	C12orf35	0.889419	0.86538
CHD7	0.841327	CHD7	0.8974	0.869363
CCDC58	0.841076	CCDC58	0.811287	0.826182
H2AFX	0.841052	H2AFX	0.938153	0.889603
LRRCC1	0.840622	LRRCC1	0.745437	0.79303
ATRX	0.840346	ATRX	0.862639	0.851492
HIST1H4C	0.840006	HIST1H4C	1.62544	1.23272
DMXL2	0.839621	DMXL2	0.847836	0.843728
GYLTL1B	0.839142	GYLTL1B	0.940827	0.889984
GDF11	0.839064	GDF11	0.520553	0.679809
ZNF154	0.838376	ZNF154	1.1936	1.01599
FOXN2	0.838257	FOXN2	0.813751	0.826004
ITGA3	0.838197	ITGA3	0.368469	0.603333
CACNA2D2	0.838182	CACNA2D2	0.579566	0.708874
FFAR3	0.838142	FFAR3	1.13099	0.984566
RPS6KA5	0.838006	RPS6KA5	0.43075	0.634378
RBM11	0.837877	RBM11	0.853962	0.845919
MAN2A1	0.837825	MAN2A1	1.2099	1.02386
ASAP3	0.837225	ASAP3	0.435238	0.636232
RAB11FIP2	0.837137	RAB11FIP2	0.989135	0.913136
RAP2C	0.836946	RAP2C	0.979876	0.908411
ZBTB7A	0.836615	ZBTB7A	1.01234	0.924478
FAM120C	0.835768	FAM120C	0.935658	0.885713
VTI1A	0.835604	VTI1A	0.711059	0.773332
NDUFA5	0.835517	NDUFA5	0.488454	0.661986
ALS2CR8	0.835205	ALS2CR8	0.930989	0.883097
LINC00487	0.834983	LINC00487	0.164493	0.499738
EFCAB2	0.834974	EFCAB2	0.506308	0.670641
TAF4B	0.83453	TAF4B	0.905679	0.870105
LOC643723	0.83442	LOC643723	0.295847	0.565134
ZEB1-AS1	0.834334	ZEB1-AS1	0.474894	0.654614
CN5H6.4	0.834235	CN5H6.4	0.417609	0.625922
RGS9BP	0.834233	RGS9BP	0.861885	0.848059
DPRXP4	0.833479	DPRXP4	0.758785	0.796132
ATP8A1	0.83326	ATP8A1	0.910451	0.871856
LOC641298	0.832716	LOC641298	1.2019	1.01731
SRP54	0.831275	SRP54	0.448478	0.639876
CXCR6	0.830494	CXCR6	1.16934	0.999917
TMEM154	0.830362	TMEM154	0.830365	0.830364
GOLPH3	0.830237	GOLPH3	1.08265	0.956444
GBA3	0.830134	GBA3	0.886901	0.858518
STK17B	0.82948	STK17B	0.597628	0.713554
MIR3180-5	0.828507	MIR3180-5	-0.204734	0.311887
HSPA2	0.828326	HSPA2	0.26186	0.545093
KIAA0889	0.828018	KIAA0889	0.891377	0.859698
CD1A	0.82758	CD1A	0.963259	0.89542
NCOA2	0.82758	NCOA2	0.937979	0.88278
LOC100506046	0.826831	LOC100506046	0.147472	0.487151
WBSCR27	0.826172	WBSCR27	-0.169122	0.328525
DHFR	0.825893	DHFR	0.754749	0.790321
CDYL2	0.825745	CDYL2	0.825392	0.825568
BCKDHB	0.825722	BCKDHB	0.630163	0.727942
FLJ31813	0.825612	FLJ31813	0.510264	0.667938
KIF6	0.82558	KIF6	0.00645551	0.416018
TECPR2	0.825564	TECPR2	0.304548	0.565056
ST18	0.825415	ST18	0.840579	0.832997
BRCA2	0.825326	BRCA2	0.668366	0.746846
MAGI3	0.825257	MAGI3	0.825398	0.825327
C17orf99	0.824438	C17orf99	0.944666	0.884552
ACN9	0.824409	ACN9	0.71546	0.769934
LOC100506649	0.824169	LOC100506649	0.951403	0.887786
RAB12	0.823985	RAB12	1.39297	1.10848
LOC730101	0.823883	LOC730101	0.510343	0.667113
C2orf76	0.823585	C2orf76	0.778226	0.800906
ARID4B	0.82311	ARID4B	0.793964	0.808537
LDLRAP1	0.823074	LDLRAP1	0.801085	0.81208
EXOC5	0.822809	EXOC5	0.479139	0.650974
ACAP2	0.822794	ACAP2	0.89167	0.857232
SCN2A	0.822782	SCN2A	0.319076	0.570929
FONG	0.822717	FONG	0.698984	0.760851
MTRNR2L8	0.822585	MTRNR2L8	0.984781	0.903683
C16orf74	0.822344	C16orf74	2.71784	1.77009
XRCC4	0.822032	XRCC4	0.491778	0.656905
CCNE2	0.821598	CCNE2	0.704851	0.763224
CFL2	0.820959	CFL2	0.314721	0.56784
ZNF594	0.820912	ZNF594	0.767681	0.794296
ITGB5	0.820795	ITGB5	0.454783	0.637789
MTMR6	0.820496	MTMR6	0.768551	0.794523
SLC6A8	0.820257	SLC6A8	0.389053	0.604655
HCG25	0.820227	HCG25	0.601651	0.710939
C14orf102	0.819783	C14orf102	0.438145	0.628964
CELSR1	0.819705	CELSR1	0.561898	0.690802
CCDC87	0.819627	CCDC87	0.248371	0.533999
MRPL1	0.819578	MRPL1	0.736165	0.777872
USP32P1	0.819341	USP32P1	0.603214	0.711278
SLC16A6	0.81872	SLC16A6	0.580548	0.699634
WRB	0.818639	WRB	0.527248	0.672944
SYNJ1	0.818271	SYNJ1	0.803625	0.810948
CPLX1	0.81803	CPLX1	0.924556	0.871293
GPM6A	0.817805	GPM6A	1.30961	1.06371
ZNF727	0.817667	ZNF727	0.874589	0.846128
MAX	0.817657	MAX	0.499963	0.65881
CHAC2	0.817512	CHAC2	0.750462	0.783987
TRIB1	0.817399	TRIB1	0.542185	0.679792
PRSS8	0.817122	PRSS8	0.588973	0.703048
SBDSP1	0.816926	SBDSP1	0.868889	0.842908
KLF15	0.816623	KLF15	0.787888	0.802256
ZNF658	0.816578	ZNF658	0.385843	0.60121
SORBS1	0.816566	SORBS1	0.617227	0.716897
GARS	0.816482	GARS	1.03125	0.923866
TBK1	0.816463	TBK1	0.649196	0.73283
SPATS2	0.81632	SPATS2	0.67837	0.747345
EPB41L4A	0.816063	EPB41L4A	0.972165	0.894114
ROCK2	0.816052	ROCK2	1.15727	0.986661
KLC1	0.816023	KLC1	0.34249	0.579257
TNFAIP8	0.816002	TNFAIP8	1.03498	0.925491
LOC729013	0.815847	LOC729013	0.593503	0.704675
RALGAPA1	0.815571	RALGAPA1	0.465115	0.640343
C14orf166	0.815322	C14orf166	0.342032	0.578677
KIAA1109	0.814547	KIAA1109	0.747522	0.781035
CLOCK	0.814457	CLOCK	0.821488	0.817972
ERI2	0.813624	ERI2	0.681289	0.747456
HOXC13	0.813105	HOXC13	0.927982	0.870543
HOXA10,HOXA10-HOXA9,HOXA9	0.813087	HOXA10,HOXA10-HOXA9,HOXA9	0.763213	0.78815
PTCH1	0.812791	PTCH1	0.704577	0.758684
UBE2Q2P2,UBE2Q2P3	0.812458	UBE2Q2P2,UBE2Q2P3	0.985679	0.899069
F8A1	0.812272	F8A1	0.590597	0.701434
HIST1H3G	0.812264	HIST1H3G	0.307737	0.560001
KLF12	0.812197	KLF12	0.688427	0.750312
ANKRD36BP1	0.811681	ANKRD36BP1	1.08548	0.948581
LOC653061	0.811221	LOC653061	0.74606	0.77864
ZBTB11	0.811213	ZBTB11	0.956621	0.883917
FAM184A	0.811141	FAM184A	0.878026	0.844583
PAX6	0.811126	PAX6	0.968414	0.88977
PKN2	0.810531	PKN2	0.802865	0.806698
PHIP	0.810498	PHIP	0.873994	0.842246
RBM25	0.810496	RBM25	0.751036	0.780766
MAGEF1	0.810081	MAGEF1	0.712046	0.761064
MAP3K9	0.809728	MAP3K9	0.823957	0.816843
BST1	0.809614	BST1	1.20413	1.00687
SLC35D1	0.809181	SLC35D1	0.928564	0.868872
CENPP	0.809102	CENPP	0.814242	0.811672
C12orf61	0.808696	C12orf61	0.714924	0.76181
LOC150197	0.808589	LOC150197	0.44198	0.625285
NPW	0.808401	NPW	0.982187	0.895294
GXYLT2	0.808184	GXYLT2	0.686591	0.747387
ZNF782	0.808128	ZNF782	0.924087	0.866108
KIAA0564	0.808069	KIAA0564	1.02676	0.917415
NTM	0.807186	NTM	0.307738	0.557462
CR2	0.806674	CR2	0.52388	0.665277
FAR1	0.806502	FAR1	0.753652	0.780077
DNAJC1	0.806448	DNAJC1	0.831834	0.819141
MZT1	0.80632	MZT1	0.800868	0.803594
IRF6	0.80622	IRF6	0.451619	0.62892
C2CD4C	0.806074	C2CD4C	0.495077	0.650575
ZNF778	0.805704	ZNF778	1.03314	0.919422
TCEA1	0.805484	TCEA1	0.77694	0.791212
SNX29	0.805426	SNX29	0.520156	0.662791
RNF213	0.804922	RNF213	1.15563	0.980276
TBC1D12	0.80485	TBC1D12	0.848776	0.826813
TNFSF8	0.804445	TNFSF8	-0.753948	0.0252485
BRP44L	0.803862	BRP44L	0.584314	0.694088
SLAMF6	0.80381	SLAMF6	0.412057	0.607934
CDK14	0.803749	CDK14	0.342246	0.572998
CLVS1	0.803546	CLVS1	0.340684	0.572115
TERF2	0.803135	TERF2	0.723531	0.763333
B3GNT5	0.802958	B3GNT5	2.16241	1.48268
ACTL10	0.802595	ACTL10	0.881404	0.842
FAM174A	0.802488	FAM174A	0.652202	0.727345
KIF1B	0.802438	KIF1B	0.699262	0.75085
CCDC71L	0.801667	CCDC71L	0.99112	0.896394
CALHM3	0.800465	CALHM3	0.554313	0.677389
SH3KBP1	0.800381	SH3KBP1	0.618618	0.709499
AKIRIN1	0.800299	AKIRIN1	0.935143	0.867721
IQSEC2	0.799785	IQSEC2	0.123818	0.461801
CDK6	0.799672	CDK6	0.84151	0.820591
PRCD	0.799473	PRCD	0.355098	0.577286
PANX1	0.79878	PANX1	0.719097	0.758938
KIF14	0.798626	KIF14	0.603444	0.701035
KCNK12	0.798401	KCNK12	0.0647508	0.431576
SFT2D3	0.798348	SFT2D3	0.89152	0.844934
LGALS8	0.798313	LGALS8	0.740631	0.769472
LOC100616530	0.798235	LOC100616530	0.418166	0.608201
LPHN2	0.798164	LPHN2	0.451953	0.625058
SCML4	0.797411	SCML4	0.906273	0.851842
GTPBP10	0.797152	GTPBP10	0.682522	0.739837
LOC100505687	0.796846	LOC100505687	0.965484	0.881165
HIST1H4J	0.796425	HIST1H4J	0.778403	0.787414
USP24	0.796028	USP24	0.868567	0.832297
LINC00173	0.796024	LINC00173	0.570438	0.683231
PALLD	0.795687	PALLD	0.516891	0.656289
RWDD1	0.795491	RWDD1	0.687016	0.741254
CACNA1A	0.795424	CACNA1A	1.59008	1.19275
CD19	0.795377	CD19	0.523705	0.659541
BTN3A3	0.795114	BTN3A3	0.730584	0.762849
EPHA2	0.795082	EPHA2	-0.0352204	0.379931
CPT2	0.794684	CPT2	0.825307	0.809995
HSP90AB2P	0.794289	HSP90AB2P	1.18047	0.987379
FAM126B	0.794256	FAM126B	0.9514	0.872828
SLC12A6	0.794196	SLC12A6	0.663085	0.728641
SOS2	0.793956	SOS2	0.650836	0.722396
CHRNA6	0.793658	CHRNA6	0.737433	0.765545
SPSB1	0.793581	SPSB1	0.92422	0.858901
DNAJB9	0.793395	DNAJB9	1.19965	0.996522
MIR3134,PTBP3	0.793343	MIR3134,PTBP3	0.75237	0.772857
MPDZ	0.793251	MPDZ	1.46984	1.13155
ZNF91	0.792932	ZNF91	0.723155	0.758043
SH2B3	0.792906	SH2B3	1.03461	0.913758
C9orf41	0.792344	C9orf41	0.879788	0.836066
ELOVL4	0.792002	ELOVL4	0.615843	0.703923
TARS	0.791704	TARS	1.03801	0.914857
RAB10	0.791079	RAB10	0.699629	0.745354
OR7E37P	0.790949	OR7E37P	0.604268	0.697609
PCYT1A	0.790318	PCYT1A	0.889016	0.839667
RCOR1	0.790253	RCOR1	0.500072	0.645162
FHIT	0.790054	FHIT	-0.0443681	0.372843
LTN1	0.789989	LTN1	0.712878	0.751434
ELAC1	0.789828	ELAC1	0.646766	0.718297
CENPF	0.789008	CENPF	0.581405	0.685207
RFXAP	0.788962	RFXAP	1.08736	0.938161
MAP4K5	0.788582	MAP4K5	0.418129	0.603355
GADD45GIP1	0.788494	GADD45GIP1	0.573286	0.68089
SRP19	0.788342	SRP19	0.79232	0.790331
N4BP2	0.788138	N4BP2	0.800906	0.794522
UCHL5	0.787841	UCHL5	0.798136	0.792988
HNRNPAB	0.787609	HNRNPAB	0.9638	0.875704
CMTM6	0.787582	CMTM6	0.756662	0.772122
C16orf87	0.786163	C16orf87	0.871764	0.828963
RANBP9	0.786011	RANBP9	1.21276	0.999386
LINC00336	0.785435	LINC00336	0.682453	0.733944
MCL1	0.785064	MCL1	0.781322	0.783193
LOC100505549	0.784714	LOC100505549	0.805158	0.794936
LOC100506874	0.78428	LOC100506874	-0.289935	0.247172
CPSF2	0.784236	CPSF2	0.43301	0.608623
KLHL4	0.783836	KLHL4	0.882003	0.83292
GNA11	0.783444	GNA11	0.797178	0.790311
CLSTN1	0.783368	CLSTN1	0.863007	0.823187
LOC100294145	0.782973	LOC100294145	0.655209	0.719091
FOXN3	0.782966	FOXN3	0.776433	0.779699
ELL2	0.782157	ELL2	0.93984	0.860998
PAPOLA	0.781768	PAPOLA	0.385706	0.583737
ZNF644	0.781093	ZNF644	0.794	0.787547
SMC5	0.780926	SMC5	0.768049	0.774487
IL37	0.780897	IL37	1.34303	1.06196
SENP6	0.780869	SENP6	0.872618	0.826744
KIAA1524	0.780739	KIAA1524	0.649649	0.715194
RBBP6	0.780242	RBBP6	0.911217	0.84573
ZNF280B	0.779961	ZNF280B	0.950144	0.865053
LOC285540	0.77981	LOC285540	0.369383	0.574596
FAM126A	0.779734	FAM126A	0.785445	0.78259
ANP32E	0.779654	ANP32E	0.713674	0.746664
LIPI	0.779455	LIPI	0.617178	0.698317
KIAA1377	0.778825	KIAA1377	0.68834	0.733583
UNC93B1	0.778326	UNC93B1	0.568125	0.673226
LOC100506305	0.777987	LOC100506305	-0.183262	0.297362
ATP5S	0.777854	ATP5S	0.208474	0.493164
NKG7	0.777592	NKG7	-0.00911546	0.384238
HIST2H2BF	0.777588	HIST2H2BF	0.884305	0.830947
EPS15	0.777575	EPS15	0.641767	0.709671
HOXA13	0.777234	HOXA13	0.699343	0.738289
MYO5A	0.776349	MYO5A	0.553039	0.664694
TPM3	0.775934	TPM3	0.748049	0.761991
PIGB	0.775691	PIGB	0.668268	0.721979
RTP4	0.775285	RTP4	0.93191	0.853598
ZNF747	0.775239	ZNF747	0.735106	0.755173
MDN1	0.774879	MDN1	0.914061	0.84447
PRRT1	0.774646	PRRT1	0.656444	0.715545
LOC254128	0.774528	LOC254128	0.679557	0.727043
ZNF596	0.774384	ZNF596	0.619403	0.696894
EPM2A	0.774038	EPM2A	0.887758	0.830898
MAP3K1	0.773971	MAP3K1	0.865399	0.819685
LHX4	0.773805	LHX4	0.595397	0.684601
KRT9	0.773714	KRT9	0.79448	0.784097
MS4A1	0.773679	MS4A1	0.917952	0.845816
POLR2J4	0.773398	POLR2J4	0.46835	0.620874
PLSCR1	0.773333	PLSCR1	0.740967	0.75715
GJC2	0.773316	GJC2	0.446826	0.610071
OSBP	0.773167	OSBP	0.896648	0.834908
SRGAP2	0.77287	SRGAP2	0.582926	0.677898
TRMT5	0.772601	TRMT5	0.232533	0.502567
AKAP11	0.772557	AKAP11	0.805609	0.789083
METTL20	0.772336	METTL20	0.249206	0.510771
CYP4V2	0.772199	CYP4V2	0.858612	0.815406
STAP1	0.772131	STAP1	0.740031	0.756081
LPAR3	0.771995	LPAR3	0.0339374	0.402966
LOC283710	0.771452	LOC283710	0.508501	0.639976
ZCWPW2	0.771296	ZCWPW2	-0.680873	0.0452115
CCDC96	0.771261	CCDC96	0.675536	0.723399
CLEC2D	0.77085	CLEC2D	1.0286	0.899725
ITGAV	0.770188	ITGAV	0.729391	0.749789
HBEGF	0.770134	HBEGF	0.604647	0.687391
FAM149A	0.770065	FAM149A	0.811038	0.790552
C20orf132	0.769606	C20orf132	0.674972	0.722289
COQ2	0.769131	COQ2	0.672664	0.720897
KIAA0226,MIR922	0.769124	KIAA0226,MIR922	0.627402	0.698263
C14orf176	0.768952	C14orf176	-0.083245	0.342853
HIST1H2AG	0.768883	HIST1H2AG	1.148	0.958441
IER5L	0.768849	IER5L	1.73005	1.24945
LOC653712	0.768705	LOC653712	1.32753	1.04812
POMZP3	0.768528	POMZP3	0.918561	0.843544
MIAT	0.768485	MIAT	0.71631	0.742398
JAKMIP2	0.768153	JAKMIP2	0.447517	0.607835
EML6	0.768017	EML6	0.763494	0.765756
SCYL3	0.767891	SCYL3	0.847699	0.807795
SLC35G1	0.767748	SLC35G1	0.5744	0.671074
PIK3AP1	0.767286	PIK3AP1	0.817397	0.792342
FGD2	0.766448	FGD2	0.551091	0.65877
RBM43	0.766433	RBM43	0.791034	0.778733
RIMBP3C	0.766294	RIMBP3C	0.63042	0.698357
DEK	0.765924	DEK	0.836641	0.801283
CXXC5	0.76568	CXXC5	0.748007	0.756844
MMP11	0.765661	MMP11	0.0203728	0.393017
TTC30A	0.765535	TTC30A	0.246859	0.506197
LOC100507404	0.765151	LOC100507404	-0.084945	0.340103
SPDYE8P	0.765144	SPDYE8P	1.12739	0.946267
AEBP1,MIR4649	0.765055	AEBP1,MIR4649	0.788265	0.77666
ANKRD18DP	0.765021	ANKRD18DP	1.2492	1.00711
C5orf43	0.764942	C5orf43	0.697238	0.73109
RNFT1	0.764881	RNFT1	0.831972	0.798427
ZNF80	0.764879	ZNF80	0.831479	0.798179
CIITA	0.764854	CIITA	0.861718	0.813286
MTMR12	0.764791	MTMR12	0.752317	0.758554
SLC30A1	0.764791	SLC30A1	0.617035	0.690913
THOC2	0.764455	THOC2	0.643204	0.703829
KLHL28	0.763804	KLHL28	0.576737	0.67027
MLL	0.76373	MLL	0.840203	0.801967
NOXRED1	0.763459	NOXRED1	0.536932	0.650195
TOP1P1	0.76323	TOP1P1	1.87517	1.3192
REPS2	0.76293	REPS2	0.611291	0.68711
DMXL1	0.762816	DMXL1	0.846552	0.804684
KIDINS220	0.762695	KIDINS220	0.765653	0.764174
APAF1	0.762355	APAF1	0.658361	0.710358
ZNF655	0.762354	ZNF655	0.867445	0.814899
C8orf51	0.76229	C8orf51	-0.131452	0.315419
CCDC82	0.76218	CCDC82	0.914249	0.838214
FUT1	0.762156	FUT1	0.568731	0.665443
POLR3G	0.761964	POLR3G	0.716393	0.739178
ALCAM	0.761811	ALCAM	0.634409	0.69811
ZNF787	0.761618	ZNF787	0.882796	0.822207
TRMT1L	0.76142	TRMT1L	0.507217	0.634319
SLC46A3	0.761235	SLC46A3	0.796537	0.778886
NXT2	0.761179	NXT2	0.569236	0.665207
FAM83H	0.761096	FAM83H	0.656135	0.708616
FAM84B	0.760638	FAM84B	0.888181	0.82441
RDH10	0.760505	RDH10	1.21511	0.987807
C12orf5	0.76021	C12orf5	0.810567	0.785389
RASSF6	0.759834	RASSF6	0.506789	0.633312
DNAH17	0.75958	DNAH17	0.715847	0.737714
ZNF680	0.759411	ZNF680	0.685436	0.722423
PPP2CA	0.758863	PPP2CA	0.797263	0.778063
YAF2	0.75857	YAF2	0.823396	0.790983
CGRRF1	0.75839	CGRRF1	0.257049	0.507719
DKFZP434I0714	0.758325	DKFZP434I0714	0.559993	0.659159
MMP7	0.758256	MMP7	2.19398	1.47612
TBC1D8B	0.75787	TBC1D8B	0.454258	0.606064
LOC93622	0.75767	LOC93622	0.966235	0.861952
HSPA12B	0.757624	HSPA12B	0.902963	0.830294
APC2	0.757383	APC2	1.09023	0.923806
MTM1	0.7573	MTM1	0.702187	0.729743
CEP128	0.757228	CEP128	0.31691	0.537069
ADAT1	0.756969	ADAT1	0.864594	0.810782
IQCJ,IQCJ-SCHIP1,SCHIP1	0.756942	IQCJ,IQCJ-SCHIP1,SCHIP1	0.578838	0.66789
THAP1	0.756271	THAP1	0.750408	0.75334
CFLAR	0.756268	CFLAR	0.651284	0.703776
SMAD6	0.75622	SMAD6	0.431815	0.594017
ARMC2	0.755954	ARMC2	0.492881	0.624418
LOC654342	0.755112	LOC654342	0.0640378	0.409575
LOC100216545	0.755094	LOC100216545	0.858833	0.806963
RRM2B	0.754952	RRM2B	0.648509	0.701731
SNW1	0.754675	SNW1	0.367482	0.561079
SUZ12P	0.754326	SUZ12P	0.923764	0.839045
LINGO3	0.754076	LINGO3	0.160216	0.457146
SPRNP1,SYCE1	0.753882	SPRNP1,SYCE1	0.640577	0.697229
ZNF890P	0.753571	ZNF890P	0.513672	0.633622
HIATL1	0.752834	HIATL1	0.972069	0.862451
C14orf149	0.752784	C14orf149	0.364733	0.558758
REV3L	0.752748	REV3L	0.727625	0.740186
DCAF17	0.752686	DCAF17	0.75257	0.752628
LOC100130015	0.752579	LOC100130015	1.52955	1.14106
SPTB	0.752271	SPTB	0.541609	0.64694
CSNK2A1P	0.752142	CSNK2A1P	1.24741	0.999776
C14orf182	0.751949	C14orf182	0.454225	0.603087
IKZF2	0.751875	IKZF2	0.663321	0.707598
WDR44	0.751384	WDR44	0.757565	0.754475
CTSO	0.751124	CTSO	0.637839	0.694481
GLOD5	0.750693	GLOD5	-1.04817	-0.148738
POU2F1	0.750448	POU2F1	0.718162	0.734305
LOC284837	0.749975	LOC284837	0.420102	0.585039
KIF13B	0.74976	KIF13B	0.740529	0.745144
RRAS2	0.749686	RRAS2	0.689625	0.719656
FBXO8	0.749448	FBXO8	0.737999	0.743723
TFAP2A	0.748965	TFAP2A	0.870833	0.809899
LOC401074	0.748802	LOC401074	0.890193	0.819497
MAP7D3	0.748356	MAP7D3	0.469769	0.609063
ZFYVE26	0.748299	ZFYVE26	0.350506	0.549403
CDC14A	0.748262	CDC14A	0.551579	0.649921
UPF2	0.747889	UPF2	0.589946	0.668918
C5orf15	0.747679	C5orf15	0.743229	0.745454
CRYZ	0.74764	CRYZ	0.426509	0.587074
ITPR1	0.747462	ITPR1	1.02568	0.886571
UBR3	0.746838	UBR3	1.00945	0.878144
TCP11L2	0.7468	TCP11L2	0.771678	0.759239
FBXO4	0.746411	FBXO4	0.693685	0.720048
C12orf26	0.746112	C12orf26	0.640241	0.693176
ZFAND3	0.746047	ZFAND3	0.862511	0.804279
NUF2	0.745718	NUF2	0.47839	0.612054
C7orf25	0.745682	C7orf25	0.790168	0.767925
TRIO	0.745475	TRIO	1.05378	0.899628
RGL3	0.744967	RGL3	0.862192	0.80358
LSAMP	0.744769	LSAMP	0.540569	0.642669
LOC144486	0.74458	LOC144486	0.401652	0.573116
LOC113230	0.743968	LOC113230	0.976113	0.86004
HSD17B1	0.742799	HSD17B1	0.754165	0.748482
IQUB	0.74276	IQUB	0.365283	0.554021
FAM203A	0.742386	FAM203A	0.52422	0.633303
PAPSS2	0.742267	PAPSS2	0.464563	0.603415
RASA2	0.741329	RASA2	0.682176	0.711753
ANGPTL1	0.741237	ANGPTL1	1.28705	1.01414
PGRMC2	0.741129	PGRMC2	0.88194	0.811535
ABHD3	0.740811	ABHD3	0.513804	0.627308
KIN	0.740563	KIN	0.771998	0.75628
TLR3	0.740543	TLR3	1.00001	0.870277
DPP7	0.740315	DPP7	0.660751	0.700533
C17orf97	0.740139	C17orf97	0.578347	0.659243
CCDC53	0.739908	CCDC53	0.895564	0.817736
SYNC	0.739849	SYNC	0.946009	0.842929
C5orf51	0.739616	C5orf51	0.769947	0.754781
FANCM	0.739449	FANCM	0.378119	0.558784
DNAJC25,DNAJC25-GNG10,GNG10	0.739034	DNAJC25,DNAJC25-GNG10,GNG10	0.747872	0.743453
ARFIP1	0.738837	ARFIP1	0.48672	0.612779
MXRA8	0.738808	MXRA8	0.501084	0.619946
VPS37B	0.738643	VPS37B	0.63472	0.686681
UTP14A	0.738231	UTP14A	0.471367	0.604799
TPM2	0.738183	TPM2	0.684315	0.711249
RFK	0.737833	RFK	0.894468	0.816151
CCDC85C	0.737524	CCDC85C	0.385533	0.561528
IGF2R	0.737365	IGF2R	0.831645	0.784505
CYP26A1	0.737364	CYP26A1	0.0745963	0.40598
SEC62	0.737147	SEC62	0.716992	0.72707
IL23R	0.73708	IL23R	1.5135	1.12529
TCF4	0.737063	TCF4	0.609711	0.673387
PMS2P3	0.736981	PMS2P3	0.703033	0.720007
POLR2K	0.73692	POLR2K	0.494664	0.615792
SLTM	0.73655	SLTM	0.788804	0.762677
DLEU2	0.736249	DLEU2	0.908571	0.82241
CCDC50	0.73606	CCDC50	0.649894	0.692977
ZNF800	0.735698	ZNF800	0.97681	0.856254
LACTB	0.735616	LACTB	0.794906	0.765261
BTBD7	0.735462	BTBD7	0.480428	0.607945
RAD51B	0.735159	RAD51B	-0.0524034	0.341378
RPS6KC1	0.735109	RPS6KC1	0.493993	0.614551
TAF13	0.734095	TAF13	0.740531	0.737313
CREM	0.73404	CREM	0.70895	0.721495
HSP90B1,MIR3652	0.733891	HSP90B1,MIR3652	0.807485	0.770688
TOMM20L	0.733863	TOMM20L	0.365743	0.549803
TRAF3IP1	0.733717	TRAF3IP1	0.929787	0.831752
FAM106CP	0.733458	FAM106CP	0.0424132	0.387936
ATP6V1D	0.733444	ATP6V1D	0.333338	0.533391
CENPBD1	0.733141	CENPBD1	0.709147	0.721144
TMEM169	0.733104	TMEM169	0.787712	0.760408
SLC4A8	0.733097	SLC4A8	0.884256	0.808677
UBASH3B	0.732869	UBASH3B	0.684801	0.708835
LOC100505826	0.732613	LOC100505826	0.941714	0.837163
C17orf50	0.73261	C17orf50	1.00869	0.87065
WWOX	0.731995	WWOX	0.182606	0.4573
PAR5	0.731887	PAR5	1.50263	1.11726
TMED5	0.73179	TMED5	0.861166	0.796478
DTWD2	0.731761	DTWD2	0.982154	0.856958
GAN	0.731742	GAN	0.887326	0.809534
PM20D2	0.731633	PM20D2	0.624094	0.677863
SEC11A	0.731623	SEC11A	0.732817	0.73222
TAF10	0.731616	TAF10	0.858902	0.795259
HSDL2	0.731371	HSDL2	0.734348	0.732859
CASC5	0.731288	CASC5	0.57264	0.651964
LOC100134713	0.730815	LOC100134713	0.76409	0.747453
ITGB1	0.730743	ITGB1	0.627145	0.678944
PIK3R3	0.730695	PIK3R3	0.762386	0.746541
TMEM139	0.730406	TMEM139	0.297433	0.513919
UBE2B	0.7303	UBE2B	1.0937	0.912
KIAA0430	0.730234	KIAA0430	0.663417	0.696826
PAK1	0.729818	PAK1	-0.114394	0.307712
LOC145783	0.729498	LOC145783	0.759377	0.744437
HEPACAM2	0.729189	HEPACAM2	0.333795	0.531492
ANKRD36B	0.729128	ANKRD36B	0.943012	0.83607
LOC100507250	0.728724	LOC100507250	0.888575	0.80865
PIP5K1B	0.728312	PIP5K1B	0.878995	0.803654
PTP4A2	0.728092	PTP4A2	0.629362	0.678727
LRRC39	0.728028	LRRC39	0.968279	0.848154
TUG1	0.72797	TUG1	0.644871	0.68642
ZNF638	0.727878	ZNF638	0.726659	0.727269
PLEKHA3	0.72783	PLEKHA3	0.758602	0.743216
GSPT2	0.727433	GSPT2	0.632216	0.679825
GREB1	0.727409	GREB1	0.746506	0.736957
TMEM27	0.727322	TMEM27	1.08761	0.907466
VTI1B	0.727203	VTI1B	0.292735	0.509969
SPTBN1	0.726664	SPTBN1	0.847434	0.787049
PSAT1	0.72658	PSAT1	0.732317	0.729448
EFHA1	0.725954	EFHA1	0.60573	0.665842
UBE2D1	0.725783	UBE2D1	0.941773	0.833778
PPCS	0.725742	PPCS	0.671881	0.698811
YBX1	0.725428	YBX1	0.705505	0.715467
BROX	0.725284	BROX	0.542012	0.633648
SMPDL3A	0.72528	SMPDL3A	1.06244	0.89386
ABCB10	0.725071	ABCB10	0.96731	0.846191
KIAA1143	0.724987	KIAA1143	0.567982	0.646485
DSTN	0.724949	DSTN	0.732877	0.728913
USPL1	0.724949	USPL1	0.676715	0.700832
PYROXD1	0.723994	PYROXD1	0.715434	0.719714
OBFC2A	0.723976	OBFC2A	1.10913	0.916553
FAS	0.723909	FAS	0.439268	0.581589
STX11	0.723735	STX11	0.627262	0.675499
GFI1B	0.723582	GFI1B	0.436868	0.580225
YEATS4	0.723561	YEATS4	0.393757	0.558659
NUDT17	0.723548	NUDT17	0.715812	0.71968
MIR1282	0.723508	MIR1282	-0.449458	0.137025
STAMBPL1	0.723476	STAMBPL1	1.13637	0.929923
S100A2	0.723376	S100A2	0.189757	0.456566
LOC554206	0.723266	LOC554206	0.509536	0.616401
ARL13B	0.723257	ARL13B	0.904052	0.813654
SEMA4A	0.72307	SEMA4A	0.312897	0.517983
FAM27C	0.723063	FAM27C	0.395959	0.559511
AP1S2	0.722877	AP1S2	0.700856	0.711866
NRGN	0.72282	NRGN	0.270811	0.496816
ILDR2	0.722664	ILDR2	0.499337	0.611
RGS19	0.722512	RGS19	0.564269	0.64339
TTC19	0.722505	TTC19	0.94343	0.832967
EPS8	0.721873	EPS8	1.00078	0.861326
APOBEC3H	0.721845	APOBEC3H	1.10315	0.912497
NAAA	0.721622	NAAA	0.850094	0.785858
C1orf220	0.721434	C1orf220	0.73339	0.727412
C19orf43	0.721341	C19orf43	0.808202	0.764771
MYLK3	0.721329	MYLK3	0.546018	0.633674
OCLM	0.721168	OCLM	0.710457	0.715812
FNDC3B	0.721021	FNDC3B	0.523315	0.622168
SMC4	0.721004	SMC4	0.618644	0.669824
TPMT	0.720956	TPMT	0.764383	0.74267
KIAA0182	0.720482	KIAA0182	0.73974	0.730111
BIRC6	0.720481	BIRC6	0.890277	0.805379
KLRAP1	0.720214	KLRAP1	0.955556	0.837885
RASL10B	0.720117	RASL10B	0.10183	0.410973
CD3G	0.719663	CD3G	0.166136	0.4429
IDI1	0.719012	IDI1	0.813446	0.766229
PECAM1	0.718998	PECAM1	-0.172129	0.273435
SHROOM3	0.718724	SHROOM3	0.596527	0.657625
TRUB1	0.718575	TRUB1	0.85984	0.789208
[truncated: 11,505 more rows]

## Sheet: mRNA-PCEP4-replicates
First replicate	ratio Log2	Second replicate	ratio Log2	Average Log2		BJAB-EBNA1-EBER1/2 vs BJAB-EBNA1 comparison (PCEP4)
HSPA6	7.2696	HSPA6	-0.337138	3.46623		total mRNA
TNS1	6.46028	TNS1	3.55695	5.00861
CCR7	6.19402	CCR7	1.94835	4.07118
CDH17	6.08753	CDH17	2.41533	4.25143
GDF15	6.08382	GDF15	0.737013	3.41042
BHLHE41	5.95336	BHLHE41	5.22769	5.59052
ADM	5.49216	ADM	2.04454	3.76835
CA9	5.44488	CA9	3.33057	4.38772
HCAR3	5.42907	HCAR3	-0.51814	2.45547
CCL3L1	5.37691	CCL3L1	0.862927	3.11992
CCL3L1	4.69057	CCL3L1	0.862927	2.77675
LRRC25	4.62634	LRRC25	1.32778	2.97706
NDRG1	4.61948	NDRG1	1.75458	3.18703
GEM	4.45406	GEM	2.43916	3.44661
BCL2	4.44496	BCL2	0.685279	2.56512
TNFRSF13B	4.38198	TNFRSF13B	3.27927	3.83063
CCL3	4.29568	CCL3	3.50039	3.89804
BIRC7	4.26229	BIRC7	-0.391262	1.93551
SNORA18	4.17205	SNORA18	0.904961	2.53851
PPFIA4	4.12035	PPFIA4	2.68828	3.40431
TNFAIP3	4.05961	TNFAIP3	2.07347	3.06654
HILPDA	3.96728	HILPDA	2.14439	3.05584
MIR210HG	3.86105	MIR210HG	2.64717	3.25411
SLAMF7	3.84804	SLAMF7	0.0841285	1.96608
LRRC32	3.77145	LRRC32	3.35768	3.56456
SSPN	3.75545	SSPN	2.30049	3.02797
SNORA7B	3.7058	SNORA7B	2.0795	2.89265
HSPA1B	3.67421	HSPA1B	1.20828	2.44124
HSPA1A	3.6144	HSPA1A	1.16591	2.39016
PFKFB4	3.57448	PFKFB4	2.05445	2.81447
AK4	3.54648	AK4	2.14699	2.84673
PVRL1	3.52445	PVRL1	1.26859	2.39652
D4S234E	3.51488	D4S234E	0.52326	2.01907
ITGAX	3.48117	ITGAX	1.70581	2.59349
SNORA40	3.36601	SNORA40	2.2144	2.79021
GPR146	3.35374	GPR146	0.971252	2.1625
KCP	3.33838	KCP	-0.579655	1.37936
ALDOC	3.2804	ALDOC	1.63793	2.45917
RGS2	3.20755	RGS2	0.983798	2.09567
PHACTR1	3.20217	PHACTR1	3.25895	3.23056
SNX9	3.18043	SNX9	1.75156	2.46599
YPEL4	3.15168	YPEL4	-0.0407492	1.55547
RAB17	3.1296	RAB17	0.847644	1.98862
KLK1	3.10762	KLK1	-0.226424	1.4406
HBD	2.98623	HBD	1.61567	2.30095
TEC	2.95016	TEC	1.84964	2.3999
GRID1	2.93853	GRID1	1.15604	2.04729
LRRC4	2.89261	LRRC4	1.06	1.9763
SCNN1G	2.87363	SCNN1G	-0.345611	1.26401
SCARNA9	2.87244	SCARNA9	2.57963	2.72603
CCL22	2.83319	CCL22	2.32213	2.57766
C12orf36	2.83286	C12orf36	3.94584	3.38935
SNORD79	2.80773	SNORD79	4.29532	3.55152
IL2RB	2.78926	IL2RB	0.64525	1.71725
MS4A14	2.76271	MS4A14	2.79281	2.77776
IFI30	2.66018	IFI30	0.607149	1.63366
WNT10A	2.65938	WNT10A	1.53503	2.0972
GBE1	2.58861	GBE1	1.3092	1.9489
MIR4639,MYLIP	2.57567	MIR4639,MYLIP	0.787967	1.68182
P4HA1	2.54262	P4HA1	1.38038	1.9615
FAM166A	2.52168	FAM166A	2.08213	2.3019
TUBBP5	2.50353	TUBBP5	1.86381	2.18367
PPARG	2.48906	PPARG	2.86532	2.67719
C6orf7	2.48466	C6orf7	1.08651	1.78558
LOC100130872,SPON2	2.47969	LOC100130872,SPON2	1.63314	2.05642
NRN1	2.46913	NRN1	0.796464	1.6328
MIR4632,TNFRSF1B	2.46642	MIR4632,TNFRSF1B	1.20842	1.83742
CIITA	2.46545	CIITA	2.5255	2.49547
GPR82	2.45377	GPR82	2.87335	2.66356
FNIP2	2.45299	FNIP2	0.705816	1.5794
NR4A3	2.45056	NR4A3	0.981539	1.71605
LDHA	2.43661	LDHA	1.86529	2.15095
HES1	2.42668	HES1	1.66875	2.04772
DNAJB1	2.41811	DNAJB1	0.236813	1.32746
HAVCR2	2.40785	HAVCR2	0.717472	1.56266
MIR1260B	2.39853	MIR1260B	2.09626	2.2474
EFCAB3	2.388	EFCAB3	2.36039	2.3742
PDE4D	2.37375	PDE4D	1.39108	1.88241
PRDM1	2.36881	PRDM1	1.96446	2.16663
AKR7A2P1	2.36132	AKR7A2P1	0.344824	1.35307
C6orf223	2.33477	C6orf223	1.93255	2.13366
TSPAN11	2.31517	TSPAN11	1.19581	1.75549
RBM24	2.31408	RBM24	1.10052	1.7073
WSB1	2.30727	WSB1	0.716604	1.51194
OR5H6	2.30623	OR5H6	-0.820659	0.742785
CRTAC1	2.25491	CRTAC1	1.59253	1.92372
KCNN1	2.25027	KCNN1	2.10621	2.17824
SLC1A2	2.24853	SLC1A2	2.44913	2.34883
BSND	2.23683	BSND	-0.918026	0.659402
PYGO1	2.23475	PYGO1	0.789684	1.51222
GADD45B	2.22794	GADD45B	0.78617	1.50705
FUT11	2.21128	FUT11	1.44429	1.82778
PARP15	2.20848	PARP15	1.75416	1.98132
RGS1	2.19657	RGS1	1.28294	1.73975
GCNT1	2.17569	GCNT1	1.62376	1.89973
PDK1	2.16102	PDK1	0.997114	1.57907
CNTN6	2.13561	CNTN6	1.83328	1.98445
PRR25	2.11712	PRR25	0.929942	1.52353
CCL4L2	2.11402	CCL4L2	1.55916	1.83659
LRP5	2.1045	LRP5	0.0101981	1.05735
LOC283663	2.09751	LOC283663	1.63248	1.86499
LEMD1	2.09466	LEMD1	0.40256	1.24861
MYB	2.08326	MYB	1.19753	1.6404
PXDNL	2.06959	PXDNL	0.900162	1.48488
LOC442132	2.06663	LOC442132	1.86496	1.96579
LOC100192426	2.06562	LOC100192426	0.824824	1.44522
PIK3C2B	2.05329	PIK3C2B	1.41223	1.73276
LOC399715	2.05173	LOC399715	-0.126525	0.962603
PGAM4	2.03447	PGAM4	1.34058	1.68752
SNORA8	2.02871	SNORA8	1.63448	1.83159
S100A4	2.0097	S100A4	1.75562	1.88266
SIGLECP3	2.00028	SIGLECP3	1.61732	1.8088
LOC100272216	1.9991	LOC100272216	1.41265	1.70588
MYO1G	1.99536	MYO1G	0.814102	1.40473
COL5A1	1.98986	COL5A1	1.01978	1.50482
SIRPB1	1.97642	SIRPB1	0.934256	1.45534
LOC731424	1.97429	LOC731424	2.1913	2.08279
CITED2	1.97321	CITED2	1.86106	1.91714
DDIT4	1.95784	DDIT4	0.81298	1.38541
LPAR4	1.95659	LPAR4	3.28651	2.62155
LOC606724	1.94095	LOC606724	0.92764	1.4343
C7orf72	1.93506	C7orf72	1.89534	1.9152
NEGR1	1.93436	NEGR1	2.38306	2.15871
SCARNA17	1.93084	SCARNA17	0.300186	1.11551
HSP90AB3P	1.92447	HSP90AB3P	2.06967	1.99707
EBI3	1.92159	EBI3	1.64097	1.78128
PGK1	1.91005	PGK1	1.08603	1.49804
ACP5	1.89964	ACP5	0.640236	1.26994
ESYT2	1.89493	ESYT2	-0.283833	0.805549
DFNB31	1.89205	DFNB31	0.231975	1.06201
VEGFA	1.86815	VEGFA	-0.363198	0.752476
PFKP	1.86591	PFKP	1.38097	1.62344
ULK4P3	1.8657	ULK4P3	1.32511	1.5954
FNDC9	1.86143	FNDC9	1.24737	1.5544
IL10	1.84221	IL10	2.06415	1.95318
DSEL	1.83713	DSEL	1.0674	1.45226
KLF6	1.83612	KLF6	0.99588	1.416
FAM162A	1.83547	FAM162A	1.07618	1.45582
CD68	1.83298	CD68	-0.330456	0.751262
ALDOA	1.82357	ALDOA	1.05364	1.4386
FGR	1.81348	FGR	0.850686	1.33208
MIR1184-3	1.807	MIR1184-3	0.736145	1.27157
ZNF292	1.80582	ZNF292	1.12964	1.46773
LOC100286979	1.80563	LOC100286979	1.64696	1.72629
EEPD1	1.80056	EEPD1	0.342826	1.07169
GPI	1.76762	GPI	1.39822	1.58292
CD109	1.76685	CD109	0.738575	1.25271
HIVEP3	1.75479	HIVEP3	1.43686	1.59583
IL37	1.74607	IL37	0.451268	1.09867
NOTCH2NL	1.74239	NOTCH2NL	1.18458	1.46348
TPI1P3	1.72905	TPI1P3	0.304931	1.01699
ANKRD18B	1.72854	ANKRD18B	1.51414	1.62134
AFF1	1.72249	AFF1	1.5477	1.6351
TUBA1A	1.7211	TUBA1A	1.67009	1.69559
LOC154761	1.72034	LOC154761	1.18412	1.45223
GAD1	1.71879	GAD1	1.12391	1.42135
LOC100129138	1.71001	LOC100129138	1.19516	1.45259
SHB	1.70861	SHB	1.26364	1.48612
FDFT1	1.69658	FDFT1	1.55796	1.62727
RNF183	1.69197	RNF183	0.417664	1.05482
FAM65B	1.68505	FAM65B	1.41383	1.54944
MYADML	1.68112	MYADML	0.676672	1.1789
ITGAL	1.67564	ITGAL	1.28012	1.47788
LY9	1.67558	LY9	-1.0299	0.32284
ASB2	1.67018	ASB2	1.27291	1.47154
NACAP1	1.66947	NACAP1	1.28543	1.47745
SYT12	1.66716	SYT12	1.19085	1.42901
FCAR	1.66165	FCAR	0.121095	0.891373
PPP1R15A	1.65942	PPP1R15A	-0.0446962	0.807362
OCLM	1.65545	OCLM	1.10932	1.38239
RLF	1.64994	RLF	1.18116	1.41555
GBP2	1.64633	GBP2	0.788964	1.21765
AKAP5	1.64515	AKAP5	1.01715	1.33115
KIAA1217	1.64295	KIAA1217	1.41363	1.52829
PAR5	1.63823	PAR5	2.18829	1.91326
MXI1	1.63477	MXI1	0.358644	0.996707
PPIAL4G	1.62229	PPIAL4G	1.56114	1.59171
FAM211A	1.61852	FAM211A	2.05615	1.83733
SNORD22	1.61242	SNORD22	-0.5165	0.54796
INSIG1	1.60137	INSIG1	1.70985	1.65561
AMPD3	1.59923	AMPD3	1.36246	1.48084
FNDC1	1.5971	FNDC1	1.91674	1.75692
SLC2A1	1.59486	SLC2A1	1.04746	1.32116
SLC38A11	1.59122	SLC38A11	0.297697	0.944459
ZEB2,ZEB2-AS1	1.5912	ZEB2,ZEB2-AS1	0.0410915	0.816146
DPCR1	1.59048	DPCR1	1.5032	1.54684
LOC158257	1.58694	LOC158257	1.82755	1.70724
LOC100130357	1.57813	LOC100130357	0.34416	0.961145
LAMB3,MIR4260	1.5748	LAMB3,MIR4260	0.600475	1.08764
HSP90B1,MIR3652	1.57207	HSP90B1,MIR3652	2.06378	1.81793
LINC00260	1.56499	LINC00260	1.91424	1.73962
ZBTB43	1.56205	ZBTB43	0.540799	1.05142
GRIK1-AS2	1.55995	GRIK1-AS2	2.36436	1.96216
LOC100133445	1.55092	LOC100133445	-0.239469	0.655726
FAM35B	1.547	FAM35B	1.38573	1.46636
ANKRD30BP2	1.54533	ANKRD30BP2	1.31071	1.42802
IGSF21	1.54406	IGSF21	1.36778	1.45592
CCDC74B	1.54317	CCDC74B	-0.235731	0.65372
ENO2	1.5414	ENO2	0.391382	0.966391
ABCC4	1.53216	ABCC4	1.14342	1.33779
SH3D21	1.52959	SH3D21	0.817659	1.17362
PRX	1.50521	PRX	1.04722	1.27622
TYMS	1.49967	TYMS	1.36751	1.43359
SELPLG	1.49708	SELPLG	1.1316	1.31434
LOC650226	1.49512	LOC650226	-0.316052	0.589534
KLF10	1.49301	KLF10	0.733406	1.11321
ARID5B	1.49231	ARID5B	1.90611	1.69921
PAR-SN	1.4886	PAR-SN	1.82597	1.65728
KDM3A	1.48593	KDM3A	0.760701	1.12332
PCDH11Y	1.48564	PCDH11Y	0.676167	1.0809
CYTIP	1.48522	CYTIP	1.0904	1.28781
ANKRD37	1.48444	ANKRD37	0.155731	0.820086
PHLDA1	1.47832	PHLDA1	2.69196	2.08514
ZNF165	1.46516	ZNF165	0.937684	1.20142
PRG2	1.46322	PRG2	1.63617	1.54969
CX3CL1	1.45937	CX3CL1	2.47739	1.96838
LGALS9C	1.45831	LGALS9C	1.23742	1.34787
BEND5	1.45206	BEND5	-2.2831	-0.41552
PNOC	1.45187	PNOC	0.139079	0.795474
ZNF878	1.44449	ZNF878	1.08707	1.26578
LOC100190986	1.44311	LOC100190986	1.88569	1.6644
SH3GL1P2	1.44126	SH3GL1P2	0.307183	0.874221
REREP3	1.43885	REREP3	-0.29134	0.573755
UAP1L1	1.43839	UAP1L1	0.00401782	0.721204
TUBA3E	1.43402	TUBA3E	1.05914	1.24658
ZNF160	1.43303	ZNF160	1.03823	1.23563
RAB3A	1.43276	RAB3A	0.497357	0.965059
PAM	1.43261	PAM	0.570138	1.00137
SLC9A1	1.43181	SLC9A1	-0.0713339	0.680238
C1orf216	1.42898	C1orf216	2.18963	1.80931
STARD4	1.42114	STARD4	1.43351	1.42733
HES7	1.42016	HES7	0.645013	1.03259
ERO1L	1.41891	ERO1L	0.687672	1.05329
TERC	1.41491	TERC	0.025366	0.720138
CCL17	1.41416	CCL17	1.07642	1.24529
HMGCS1	1.40951	HMGCS1	1.66608	1.5378
MUC21	1.40126	MUC21	0.0675995	0.73443
LOC100287722	1.39962	LOC100287722	0.910115	1.15487
IQSEC1	1.39944	IQSEC1	0.732705	1.06607
B3GNT6	1.38978	B3GNT6	1.74948	1.56963
CLDN20	1.38962	CLDN20	1.65814	1.52388
SIGLEC11	1.38845	SIGLEC11	1.90726	1.64785
THAP8	1.38775	THAP8	0.447093	0.917422
ABCA6	1.38609	ABCA6	1.80647	1.59628
SERHL	1.3847	SERHL	0.865301	1.125
MGC45922	1.37865	MGC45922	-1.09469	0.14198
HIST1H2BG	1.37262	HIST1H2BG	0.937138	1.15488
VAV3	1.36637	VAV3	0.391166	0.878768
DUSP10	1.36274	DUSP10	0.521278	0.942009
HPGDS	1.36041	HPGDS	1.74521	1.55281
LOC100129617	1.35388	LOC100129617	1.01325	1.18356
CYP19A1	1.35077	CYP19A1	3.56864	2.45971
NLRC5	1.34956	NLRC5	0.0390448	0.694302
PKM2	1.34322	PKM2	0.948353	1.14579
C8orf39	1.34296	C8orf39	1.4739	1.40843
N4BP3	1.3349	N4BP3	0.258319	0.796609
CLCNKA	1.33386	CLCNKA	-0.309241	0.512309
CORO6	1.33308	CORO6	0.320197	0.826639
SDSL	1.3298	SDSL	0.213953	0.771877
GRB14	1.32943	GRB14	2.60378	1.9666
FAM115C	1.32276	FAM115C	1.43981	1.38129
HIST1H2AH	1.3177	HIST1H2AH	0.46142	0.88956
C4orf47	1.30976	C4orf47	0.973166	1.14146
HSPA2	1.30545	HSPA2	0.26018	0.782815
HIST1H2BF	1.30418	HIST1H2BF	2.0729	1.68854
LOC283761	1.3041	LOC283761	0.963447	1.13377
ZBTB25	1.29886	ZBTB25	0.44768	0.87327
ENO1	1.2983	ENO1	0.681146	0.989723
LUST	1.29512	LUST	0.232948	0.764034
HNRNPA3,MIR4444-1	1.29375	HNRNPA3,MIR4444-1	1.85322	1.57349
CELSR3,MIR4793	1.29356	CELSR3,MIR4793	0.370247	0.831904
CNN3	1.28893	CNN3	0.707873	0.998401
LINC00299	1.28506	LINC00299	1.07612	1.18059
SLC25A25	1.28226	SLC25A25	-0.0354563	0.623402
IFNW1	1.28184	IFNW1	0.137272	0.709556
KCNN4	1.2781	KCNN4	-0.0877398	0.59518
HIST1H4D	1.27735	HIST1H4D	0.0691898	0.67327
ZXDA	1.2726	ZXDA	0.949785	1.11119
EFNA3	1.27095	EFNA3	0.290383	0.780667
CRYM-AS1	1.27086	CRYM-AS1	0.974021	1.12244
LOC100506321	1.26811	LOC100506321	1.51923	1.39367
METTL16	1.26721	METTL16	0.519965	0.893587
ZNF727	1.26325	ZNF727	0.792227	1.02774
FTH1P3	1.26158	FTH1P3	0.548283	0.904931
WDR60	1.2571	WDR60	-0.311641	0.47273
NFKBID	1.25691	NFKBID	0.0972066	0.677058
SLC5A5	1.25515	SLC5A5	-0.177811	0.53867
RBM44	1.25329	RBM44	1.39314	1.32322
LRRC33	1.25297	LRRC33	0.754077	1.00352
FAM18A	1.24913	FAM18A	0.75526	1.00219
LOC440028	1.24778	LOC440028	0.0451533	0.646467
CHST4	1.24646	CHST4	1.43135	1.33891
IAPP	1.24625	IAPP	0.637426	0.941838
AP1S3	1.24299	AP1S3	0.635589	0.939289
CRYM	1.24102	CRYM	-0.378457	0.431281
EIF2C2	1.23986	EIF2C2	1.23867	1.23927
SCD	1.23624	SCD	1.57717	1.40671
HAPLN4	1.23533	HAPLN4	-0.57773	0.3288
RTN4R	1.2345	RTN4R	0.478428	0.856464
CCR6	1.23123	CCR6	1.09871	1.16497
ULK4P1	1.23013	ULK4P1	0.584182	0.907156
ANKRD20A4	1.22571	ANKRD20A4	0.449859	0.837785
GPNMB	1.22335	GPNMB	-0.148541	0.537404
DPY19L1P1	1.22208	DPY19L1P1	0.686963	0.954522
SEMA6A	1.22141	SEMA6A	-0.00449138	0.608459
LOC441454	1.22055	LOC441454	1.78824	1.5044
C22orf45	1.21994	C22orf45	0.0223409	0.62114
HPCAL1	1.21478	HPCAL1	-0.0753204	0.56973
IRF2BP2	1.2138	IRF2BP2	0.397437	0.805619
OMG	1.21146	OMG	-0.932664	0.139398
DIAPH3	1.21087	DIAPH3	1.38707	1.29897
ZNF318	1.21026	ZNF318	0.576264	0.893262
LSP1	1.20999	LSP1	0.795567	1.00278
HLA-DRB5	1.20586	HLA-DRB5	0.122956	0.664408
MAML2	1.20569	MAML2	-0.438693	0.383498
HSPH1	1.20421	HSPH1	2.00347	1.60384
CPPED1	1.20253	CPPED1	0.202584	0.702557
RRN3P1	1.20038	RRN3P1	0.752676	0.976528
SNORA4	1.1991	SNORA4	0.380569	0.789834
CETN4P	1.19818	CETN4P	-0.42236	0.38791
HCG27	1.19687	HCG27	0.812725	1.0048
AMIGO2	1.19646	AMIGO2	0.536931	0.866696
HLA-DQB2	1.19543	HLA-DQB2	0.161864	0.678647
RSRC2	1.195	RSRC2	0.934034	1.06452
LTBP1	1.19003	LTBP1	-0.045625	0.572202
CEACAM1	1.18911	CEACAM1	1.317	1.25305
SQSTM1	1.18562	SQSTM1	-0.201204	0.492208
SNX29P1	1.18362	SNX29P1	0.588316	0.885968
YBX1	1.18204	YBX1	1.17995	1.181
ACAT2	1.17531	ACAT2	1.29169	1.2335
ZFP36L1	1.17313	ZFP36L1	0.198822	0.685976
MSMO1	1.1726	MSMO1	1.10746	1.14003
ORC1	1.16968	ORC1	1.38852	1.2791
RIMS1	1.1696	RIMS1	1.42456	1.29708
ZBTB1	1.16938	ZBTB1	0.218571	0.693976
UBASH3B	1.16876	UBASH3B	1.11399	1.14138
SIRPA	1.16849	SIRPA	0.309888	0.739189
FAN1	1.16682	FAN1	1.66597	1.4164
FAM35B2	1.16521	FAM35B2	1.13271	1.14896
NCF1B	1.16514	NCF1B	0.180174	0.672657
CCRL1	1.1638	CCRL1	0.973948	1.06887
LOC115110	1.16248	LOC115110	-0.412219	0.37513
ABLIM1	1.16187	ABLIM1	-0.407858	0.377006
ANKRD20A3	1.15789	ANKRD20A3	1.02394	1.09092
LIMS3,LIMS3-LOC440895,LOC440895	1.15655	LIMS3,LIMS3-LOC440895,LOC440895	0.628074	0.892312
LOC493754	1.1549	LOC493754	0.513889	0.834395
IER5	1.1508	IER5	0.786588	0.968694
LOC644669	1.15034	LOC644669	0.0448024	0.597571
C15orf39	1.14866	C15orf39	0.425287	0.786973
GM2A	1.14616	GM2A	0.828293	0.987227
ASTL	1.14125	ASTL	0.565446	0.853348
SRGAP1	1.14071	SRGAP1	0.863648	1.00218
TUBA1C	1.14058	TUBA1C	1.43503	1.28781
HRK	1.12651	HRK	-1.72377	-0.29863
LOC541471	1.12322	LOC541471	0.952625	1.03792
H2BFXP	1.12316	H2BFXP	0.561094	0.842127
TRAF1	1.12016	TRAF1	0.351662	0.735911
LOC100288123	1.11832	LOC100288123	0.000253087	0.559287
ADORA2A	1.11652	ADORA2A	-0.516467	0.300026
TPI1	1.11556	TPI1	0.753988	0.934774
PNRC1	1.11434	PNRC1	1.06896	1.09165
PLGLA	1.11338	PLGLA	0.375552	0.744466
RGPD5,RGPD6	1.1059	RGPD5,RGPD6	1.05077	1.07834
AQPEP	1.10575	AQPEP	0.562355	0.834053
C14orf43	1.10371	C14orf43	0.203673	0.653691
HMGCR	1.10203	HMGCR	1.24844	1.17524
AHDC1	1.10056	AHDC1	0.640703	0.870632
PGLYRP1	1.10035	PGLYRP1	-0.11046	0.494945
ZNF844	1.08907	ZNF844	0.76528	0.927175
CD244	1.08326	CD244	-0.731148	0.176056
CD72	1.08287	CD72	0.30593	0.6944
CLYBL	1.08205	CLYBL	0.783247	0.932648
ARHGAP11B	1.08185	ARHGAP11B	1.53331	1.30758
TAS2R31	1.08037	TAS2R31	-1.32093	-0.12028
SLC34A3	1.07926	SLC34A3	-0.78136	0.14895
TUBA3D	1.07835	TUBA3D	1.11976	1.09905
SPATS1	1.07759	SPATS1	0.824656	0.951123
MAST2	1.07722	MAST2	0.993872	1.03555
P2RY12	1.07668	P2RY12	1.1476	1.11214
PRND	1.07459	PRND	-1.55455	-0.23998
FDPSL2A	1.07286	FDPSL2A	0.0424021	0.557631
SLC43A3	1.0728	SLC43A3	1.00003	1.03641
TAS2R20	1.07211	TAS2R20	0.227743	0.649926
UPB1	1.07097	UPB1	0.865861	0.968415
SETDB2	1.07091	SETDB2	0.442916	0.756913
PPP2R3B-AS1	1.0694	PPP2R3B-AS1	1.30881	1.18911
RGPD4	1.06812	RGPD4	1.03002	1.04907
CD48	1.06768	CD48	-0.474524	0.296578
TUBB	1.06702	TUBB	1.42867	1.24785
KIAA0754	1.06584	KIAA0754	1.33915	1.20249
MAP3K5	1.06404	MAP3K5	0.662254	0.863147
H3F3C	1.06206	H3F3C	-0.124206	0.468927
HK1	1.06059	HK1	0.762539	0.911564
GNG7	1.0596	GNG7	-1.32785	-0.134125
GYS1	1.05919	GYS1	0.71518	0.887185
HPD	1.0568	HPD	0.535314	0.796057
GOLGA8A	1.0554	GOLGA8A	0.538772	0.797086
IL15	1.0547	IL15	1.04033	1.04751
TTYH3	1.05237	TTYH3	-0.130453	0.460958
LIMS3,LIMS3-LOC440895,LOC100288570,LOC440895	1.04741	LIMS3,LIMS3-LOC440895,LOC100288570,LOC440895	0.752985	0.900197
CD9	1.04685	CD9	0.436177	0.741514
CLCNKB	1.04617	CLCNKB	-1.64464	-0.299235
C16orf74	1.04444	C16orf74	-1.22481	-0.090185
CD302,LY75,LY75-CD302	1.04276	CD302,LY75,LY75-CD302	-0.185828	0.428466
RBMXL2	1.04135	RBMXL2	1.60458	1.32296
ZNF395	1.04072	ZNF395	0.146051	0.593386
SRI	1.04003	SRI	0.925079	0.982554
PGAM1	1.03981	PGAM1	0.54972	0.794765
LCP1	1.03825	LCP1	0.715357	0.876803
EMP3	1.03672	EMP3	0.755481	0.8961
CDH18	1.03454	CDH18	0.576966	0.805753
PGPEP1	1.03123	PGPEP1	-0.550965	0.240133
PFKFB3	1.02902	PFKFB3	0.586635	0.807828
ROBO2	1.02611	ROBO2	0.906857	0.966484
MARCKS	1.02585	MARCKS	0.976627	1.00124
GRM8	1.0255	GRM8	1.01786	1.02168
SPP1	1.02548	SPP1	1.31682	1.17115
LOC100289656	1.02521	LOC100289656	-0.352299	0.336456
FEM1C	1.02418	FEM1C	0.800942	0.912561
FNIP1	1.02379	FNIP1	-0.0104322	0.506679
UGCG	1.02163	UGCG	0.514848	0.768239
PDK3	1.02083	PDK3	0.368764	0.694797
GABRR2	1.01995	GABRR2	1.27802	1.14898
RSPH6A	1.01912	RSPH6A	-0.0371161	0.491002
RPS15AP10	1.01832	RPS15AP10	1.95543	1.48687
H2AFJ	1.0179	H2AFJ	0.775417	0.896659
ULK4P2,ULK4P3	1.0142	ULK4P2,ULK4P3	0.592348	0.803274
LOC150776	1.00779	LOC150776	0.684391	0.84609
SPATS2L	1.00378	SPATS2L	1.7254	1.36459
RAD54L	1.00133	RAD54L	1.33949	1.17041
ANKRD20A3	1.00089	ANKRD20A3	1.02394	1.01242
ALLC	1.00046	ALLC	0.434881	0.71767
P4HA2	1.00013	P4HA2	-0.353805	0.323163
PGM1	0.999249	PGM1	0.516436	0.757842
LOC81691	0.997144	LOC81691	0.493699	0.745421
LSS	0.996401	LSS	0.916811	0.956606
AQP1	0.995205	AQP1	0.613515	0.80436
FASN	0.99462	FASN	1.56019	1.2774
SLC6A6	0.992919	SLC6A6	1.3803	1.18661
SLC16A3	0.992767	SLC16A3	0.816463	0.904615
PPP1R32	0.990699	PPP1R32	0.857275	0.923987
ARGFXP2	0.990418	ARGFXP2	0.950974	0.970696
HSPB7	0.989458	HSPB7	0.237173	0.613316
FRMD6-AS1	0.986231	FRMD6-AS1	0.330022	0.658126
ANKZF1	0.986208	ANKZF1	0.647915	0.817061
LOC100506071	0.985838	LOC100506071	1.32413	1.15498
GTF2E2	0.983314	GTF2E2	0.0801394	0.531727
EID3	0.983124	EID3	2.07775	1.53044
CD70	0.98111	CD70	0.717631	0.849371
SLC16A7	0.979891	SLC16A7	1.20981	1.09485
LOC729970	0.978476	LOC729970	0.423159	0.700817
CATSPER2P1	0.978337	CATSPER2P1	-0.0235685	0.477384
ANKRD50	0.977558	ANKRD50	0.489734	0.733646
MAPK10	0.976771	MAPK10	0.895632	0.936201
CD1C	0.976698	CD1C	2.51877	1.74773
GIPR	0.975916	GIPR	0.504205	0.740061
C4orf26	0.975582	C4orf26	0.566547	0.771065
RNF24	0.973859	RNF24	0.659444	0.816652
KDM5B	0.972972	KDM5B	0.363526	0.668249
PPP4R4	0.972912	PPP4R4	0.469007	0.720959
SH3KBP1	0.972503	SH3KBP1	0.901152	0.936827
C3orf58	0.970503	C3orf58	0.874893	0.922698
CBFA2T3	0.968164	CBFA2T3	0.105331	0.536748
TRAF3IP3	0.968054	TRAF3IP3	0.973307	0.970681
PPM1L	0.965334	PPM1L	0.461371	0.713353
ACOT7	0.964656	ACOT7	1.47902	1.22184
MIR155,MIR155HG	0.96444	MIR155,MIR155HG	1.55094	1.25769
LDLR	0.963671	LDLR	1.19293	1.0783
NCF1	0.963459	NCF1	0.178322	0.57089
FLCN	0.96343	FLCN	-0.460515	0.251458
MCM4	0.960862	MCM4	1.48813	1.2245
BCL2A1	0.960064	BCL2A1	0.792763	0.876413
TOX2	0.959651	TOX2	0.925662	0.942657
CDC6	0.957225	CDC6	1.57901	1.26812
SUCLG2	0.954517	SUCLG2	0.608333	0.781425
ZFP36	0.953086	ZFP36	0.622736	0.787911
SMARCC1	0.951239	SMARCC1	1.06674	1.00899
DGKH	0.951063	DGKH	1.22955	1.09031
LOC100130894	0.950663	LOC100130894	0.857031	0.903847
MID1	0.950184	MID1	0.766896	0.85854
IVNS1ABP	0.949568	IVNS1ABP	0.745861	0.847714
NUP205	0.949043	NUP205	1.24473	1.09689
MIR4709,NPC2	0.947985	MIR4709,NPC2	-0.211013	0.368486
PATL1	0.946802	PATL1	0.280032	0.613417
C8orf80	0.946051	C8orf80	0.338648	0.64235
WTIP	0.945141	WTIP	0.760875	0.853008
ZC3H12D	0.94327	ZC3H12D	0.834015	0.888643
NPC1	0.943055	NPC1	0.240501	0.591778
NCKIPSD	0.942638	NCKIPSD	0.379936	0.661287
KISS1R	0.940284	KISS1R	0.776089	0.858186
MED12	0.93913	MED12	0.963945	0.951538
LOC642846	0.937469	LOC642846	1.17212	1.05479
LINC00494	0.936113	LINC00494	-0.34651	0.294801
CNDP1	0.936059	CNDP1	0.375808	0.655933
ARHGAP15	0.93363	ARHGAP15	0.112218	0.522924
RGPD3	0.929901	RGPD3	1.3097	1.1198
LOC100131234	0.929081	LOC100131234	-0.423999	0.252541
BCO2	0.92495	BCO2	0.688963	0.806957
SLCO4A1	0.923115	SLCO4A1	-0.0255363	0.448789
LPIN1	0.922628	LPIN1	0.218154	0.570391
DOT1L	0.922185	DOT1L	0.888912	0.905549
HNRNPA2B1	0.920656	HNRNPA2B1	1.4914	1.20603
SLC22A4	0.92057	SLC22A4	0.540828	0.730699
ARRDC3	0.918858	ARRDC3	1.00497	0.961914
LOC100127888	0.918242	LOC100127888	-0.0177157	0.450263
CAB39L	0.917838	CAB39L	0.506088	0.711963
SEC14L2	0.915612	SEC14L2	0.815116	0.865364
MLKL	0.914624	MLKL	1.45579	1.18521
CCL4L1	0.914459	CCL4L1	1.71116	1.31281
JUND	0.912708	JUND	0.192623	0.552666
LOC100289511	0.912091	LOC100289511	0.13807	0.52508
NBEAP1	0.911967	NBEAP1	-0.47689	0.217538
SH3GL1P1	0.911883	SH3GL1P1	0.392017	0.65195
MCF2	0.909661	MCF2	2.28871	1.59919
GAS7	0.9073	GAS7	1.67192	1.28961
PLIN2	0.906466	PLIN2	0.388364	0.647415
NDRG4	0.905346	NDRG4	0.376536	0.640941
GSTM5	0.904075	GSTM5	0.512917	0.708496
ING2	0.903679	ING2	0.665837	0.784758
RAD23B	0.902277	RAD23B	0.674875	0.788576
GH1	0.900797	GH1	-0.421953	0.239422
LRRC70	0.899691	LRRC70	-1.4053	-0.252804
MKS1	0.898667	MKS1	1.0707	0.984684
FAM210A	0.897451	FAM210A	0.554767	0.726109
PI4KAP1	0.8969	PI4KAP1	0.600127	0.748514
MSN	0.896091	MSN	1.03395	0.96502
KCNIP2	0.896069	KCNIP2	-0.781105	0.057482
HAUS4,MIR4707	0.894382	HAUS4,MIR4707	-0.180043	0.35717
CDH23	0.890036	CDH23	0.774307	0.832172
TP53I11	0.889037	TP53I11	1.34058	1.11481
H2BFXP	0.887774	H2BFXP	0.561094	0.724434
LOC100505622	0.887503	LOC100505622	0.0483847	0.467944
DHCR7	0.886763	DHCR7	0.783875	0.835319
LINC00426	0.886425	LINC00426	0.640719	0.763572
GDPD5	0.884947	GDPD5	-0.191368	0.34679
ANKRD33B	0.882836	ANKRD33B	1.13535	1.00909
LOC648809	0.881722	LOC648809	0.422165	0.651944
AKT3	0.881203	AKT3	0.839845	0.860524
STRA6	0.878882	STRA6	-0.395425	0.241729
ANGPT4	0.878787	ANGPT4	0.874596	0.876691
UVRAG	0.878717	UVRAG	0.49019	0.684454
WHAMM	0.876732	WHAMM	0.806262	0.841497
TMOD3	0.876306	TMOD3	0.601433	0.73887
RASGRP1	0.87622	RASGRP1	0.607236	0.741728
RNF43	0.872191	RNF43	0.972336	0.922264
WDFY1	0.871473	WDFY1	-0.70335	0.0840615
HHLA2	0.870024	HHLA2	1.40342	1.13672
LOC440434	0.868079	LOC440434	0.685045	0.776562
LINS	0.866664	LINS	0.548746	0.707705
TXNDC17	0.866377	TXNDC17	0.892229	0.879303
HSPA4L	0.865851	HSPA4L	1.38048	1.12317
SOWAHD	0.865813	SOWAHD	1.33312	1.09947
KBTBD10	0.862946	KBTBD10	0.297528	0.580237
MGLL	0.85991	MGLL	0.336999	0.598455
RRM2	0.858931	RRM2	1.23192	1.04543
WNT8B	0.857046	WNT8B	1.39193	1.12449
CTNNA3	0.853826	CTNNA3	-0.301916	0.275955
CTNNAL1	0.853722	CTNNAL1	0.954199	0.90396
PPP2R3B-AS1	0.85348	PPP2R3B-AS1	1.30881	1.08115
CLK3	0.853156	CLK3	0.404935	0.629046
CETP	0.853121	CETP	-0.79311	0.0300055
MS4A1	0.852767	MS4A1	0.454006	0.653387
PIM3	0.851928	PIM3	-0.193379	0.329275
C1orf96	0.851421	C1orf96	0.709027	0.780224
NCF1C	0.850177	NCF1C	-0.0715897	0.389294
MKI67	0.849078	MKI67	1.36978	1.10943
DCHS1	0.848396	DCHS1	1.21185	1.03012
C6orf115	0.847088	C6orf115	0.612065	0.729576
HSP90AA1	0.845291	HSP90AA1	1.35786	1.10158
MALAT1	0.843383	MALAT1	0.789767	0.816575
FNDC5	0.843299	FNDC5	0.533249	0.688274
DCUN1D5	0.842415	DCUN1D5	1.02764	0.935028
MACF1	0.83761	MACF1	1.1002	0.968905
ARHGAP25	0.836933	ARHGAP25	0.32947	0.583202
OLA1	0.835205	OLA1	0.776325	0.805765
FAM176B	0.835158	FAM176B	-0.945945	-0.0553935
FAS-AS1	0.834414	FAS-AS1	2.80123	1.81782
RTP1	0.834109	RTP1	0.762955	0.798532
FDPS	0.833616	FDPS	0.777424	0.80552
DOCK11	0.832339	DOCK11	-0.272034	0.280153
RHOBTB3	0.832247	RHOBTB3	0.2315	0.531873
HIST2H2BF	0.831023	HIST2H2BF	1.35194	1.09148
SMAP1	0.8309	SMAP1	0.427888	0.629394
LOC729603	0.829949	LOC729603	0.895932	0.86294
CCDC141	0.829515	CCDC141	0.898125	0.86382
MS4A7	0.829303	MS4A7	1.02323	0.926267
MACC1	0.827602	MACC1	1.56721	1.19741
CENPH	0.82721	CENPH	0.927462	0.877336
SGTB	0.827112	SGTB	0.34977	0.588441
SLC20A1	0.825962	SLC20A1	0.425963	0.625962
RTN4	0.825913	RTN4	0.219609	0.522761
NRG4	0.825112	NRG4	0.487501	0.656307
ACSL1	0.822832	ACSL1	0.537679	0.680256
FFAR2	0.821857	FFAR2	1.08474	0.953299
ICA1	0.821512	ICA1	0.469878	0.645695
POU5F1P3	0.820127	POU5F1P3	0.36993	0.595028
FAM102A	0.819586	FAM102A	-1.12268	-0.151547
CXorf21	0.818563	CXorf21	1.1878	1.00318
ZNF654	0.817184	ZNF654	0.864134	0.840659
NLRP14	0.816974	NLRP14	1.43532	1.12615
C6orf106	0.816956	C6orf106	-0.140193	0.338382
HSPA8	0.815418	HSPA8	2.13641	1.47591
OTUD3	0.815265	OTUD3	0.725078	0.770172
DNM3	0.815262	DNM3	0.119446	0.467354
ENHO	0.813302	ENHO	0.541547	0.677424
TRIP10	0.809973	TRIP10	0.256754	0.533363
DLL1	0.809777	DLL1	-0.584784	0.112496
HBS1L	0.807827	HBS1L	0.325046	0.566437
SRSF4	0.806576	SRSF4	0.675667	0.741121
SWAP70	0.805498	SWAP70	0.436276	0.620887
LPAR5	0.80464	LPAR5	0.773421	0.78903
SLC15A3	0.804028	SLC15A3	0.42464	0.614334
SUPT3H	0.803408	SUPT3H	0.0158624	0.409635
MPI	0.803299	MPI	0.0392504	0.421275
HMBOX1	0.802096	HMBOX1	0.908258	0.855177
JAZF1-AS1	0.800808	JAZF1-AS1	0.530143	0.665475
PLXNA2	0.798306	PLXNA2	1.27084	1.03457
CYP51A1	0.797316	CYP51A1	0.89564	0.846478
NFKBIE	0.796337	NFKBIE	-0.107426	0.344455
LTA	0.794739	LTA	0.868643	0.831691
CORO1C	0.792563	CORO1C	0.651238	0.721901
SLC23A2	0.791898	SLC23A2	0.299842	0.54587
KPNA3	0.79186	KPNA3	1.0849	0.93838
ZNF827	0.790471	ZNF827	1.18501	0.98774
FLNA	0.789963	FLNA	1.28218	1.03607
NFXL1	0.789874	NFXL1	1.09476	0.942317
SRRT	0.788516	SRRT	1.14572	0.967118
LOC100129924	0.786663	LOC100129924	-0.577617	0.104523
LFNG,MIR4648	0.786268	LFNG,MIR4648	1.12576	0.956014
CHD2	0.78576	CHD2	0.172776	0.479268
ARHGAP24	0.784156	ARHGAP24	0.420416	0.602286
LOC100132062,LOC100133331	0.783074	LOC100132062,LOC100133331	-0.712584	0.035245
LOC284454,MIR24-2	0.782362	LOC284454,MIR24-2	1.16957	0.975966
LOC401320	0.780601	LOC401320	0.442175	0.611388
EGR2	0.778717	EGR2	0.30907	0.543894
BLVRB	0.774404	BLVRB	-0.588713	0.0928455
LHFP	0.774263	LHFP	-0.364194	0.205035
AGAP8	0.774207	AGAP8	0.314268	0.544237
TMEM48	0.772875	TMEM48	1.23389	1.00338
HOXA4	0.772835	HOXA4	0.345076	0.558956
LOC100216546	0.772196	LOC100216546	0.670237	0.721216
C1QTNF4	0.770575	C1QTNF4	0.411227	0.590901
DHRS4L1	0.76919	DHRS4L1	0.540428	0.654809
SLC39A8	0.768947	SLC39A8	1.09152	0.930234
PYGL	0.768872	PYGL	1.03892	0.903896
LOC100129148	0.768656	LOC100129148	0.580176	0.674416
EBLN2	0.767957	EBLN2	0.676267	0.722112
DDX12P	0.767252	DDX12P	0.994669	0.880961
GTDC1	0.766977	GTDC1	0.0958028	0.43139
NOTCH2	0.765343	NOTCH2	0.873681	0.819512
DIAPH2	0.76524	DIAPH2	0.549953	0.657597
FES	0.762334	FES	0.732899	0.747616
PHC1	0.762328	PHC1	-0.263911	0.249208
IDH2	0.761771	IDH2	0.384331	0.573051
TAGLN2	0.761731	TAGLN2	0.641629	0.70168
GUCA1B	0.76124	GUCA1B	0.0867691	0.424005
COMMD10	0.761043	COMMD10	0.20531	0.483177
KDM4B	0.760947	KDM4B	0.0141115	0.387529
GPER	0.760107	GPER	0.6598	0.709954
LOC100216545	0.760087	LOC100216545	0.485994	0.62304
MAPK6	0.758457	MAPK6	0.430824	0.594641
IL36G	0.758088	IL36G	-1.84113	-0.541521
SUSD1	0.75731	SUSD1	-0.133743	0.311783
AGFG1	0.756921	AGFG1	0.888873	0.822897
C1orf200	0.754279	C1orf200	-0.175172	0.289554
ADM2	0.754004	ADM2	-0.945413	-0.0957045
LRRC19	0.753897	LRRC19	-0.217723	0.268087
MAK	0.753892	MAK	0.600335	0.677113
FXYD1	0.751364	FXYD1	0.388748	0.570056
FOXN3	0.750817	FOXN3	-0.318696	0.21606
TUBG2	0.749616	TUBG2	1.07325	0.911433
FOS	0.745921	FOS	0.335941	0.540931
SPAG5	0.745191	SPAG5	0.863896	0.804544
PRPF38A	0.744383	PRPF38A	0.509605	0.626994
FAM131C	0.743788	FAM131C	0.0740207	0.408904
SERINC2	0.743671	SERINC2	-0.871314	-0.0638215
C17orf67	0.742947	C17orf67	-0.408907	0.16702
LOC100507034	0.74151	LOC100507034	0.843071	0.792291
CTRC	0.741298	CTRC	0.882327	0.811813
LOC283710	0.741025	LOC283710	0.532941	0.636983
FLJ42289	0.73899	FLJ42289	0.191169	0.46508
TNF	0.737804	TNF	1.51988	1.12884
SLA	0.737725	SLA	1.48651	1.11212
ACTR3C	0.73604	ACTR3C	0.549837	0.642939
SEC24A	0.73351	SEC24A	0.600461	0.666986
AARS2	0.732262	AARS2	0.640517	0.686389
CYP2E1	0.73173	CYP2E1	-1.02206	-0.145165
ENOSF1	0.731492	ENOSF1	0.957211	0.844352
FLJ11235	0.731411	FLJ11235	0.174237	0.452824
FLJ39534	0.729325	FLJ39534	-0.346664	0.19133
LOC641298	0.728746	LOC641298	0.694937	0.711842
BNIP3L	0.728434	BNIP3L	0.0326614	0.380548
TUBA1B	0.728237	TUBA1B	1.10868	0.918459
DTL	0.727153	DTL	1.31698	1.02207
CEP152	0.725845	CEP152	0.996119	0.860982
DLGAP5	0.725736	DLGAP5	1.1346	0.930168
RNF224	0.724692	RNF224	-1.60871	-0.442009
LINC00173	0.724608	LINC00173	0.736313	0.73046
PAPSS2	0.723898	PAPSS2	0.640217	0.682057
FKBP1AP1	0.723566	FKBP1AP1	1.92433	1.32395
WARS2	0.723467	WARS2	0.489944	0.606706
SPTBN1	0.720716	SPTBN1	0.189542	0.455129
MYEOV	0.719857	MYEOV	0.40025	0.560053
GINS2	0.719408	GINS2	0.797438	0.758423
SETBP1	0.719087	SETBP1	0.315635	0.517361
FFAR1	0.718216	FFAR1	-0.00412471	0.357046
ZNF474	0.717964	ZNF474	1.1199	0.918932
NFATC3	0.717576	NFATC3	0.557018	0.637297
TSNARE1	0.717288	TSNARE1	-0.548276	0.084506
CACYBP	0.717169	CACYBP	1.08664	0.901904
MCART2	0.716466	MCART2	0.905492	0.810979
CLCN6,NPPA-AS1	0.715754	CLCN6,NPPA-AS1	0.279238	0.497496
RAB33A	0.71545	RAB33A	0.548561	0.632005
PCP2	0.715128	PCP2	-0.585277	0.0649255
SQLE	0.714668	SQLE	0.860841	0.787754
ASB14	0.714282	ASB14	0.791069	0.752676
CFDP1	0.713983	CFDP1	0.274021	0.494002
CHRFAM7A	0.713868	CHRFAM7A	1.23017	0.972019
NEIL2	0.7137	NEIL2	-0.226163	0.243768
MIR600HG	0.713106	MIR600HG	0.938405	0.825756
BUB1	0.71107	BUB1	0.815442	0.763256
PLOD1	0.711043	PLOD1	0.196638	0.45384
LOC653786	0.710797	LOC653786	-0.475345	0.117726
NFATC2	0.709627	NFATC2	0.563396	0.636512
GMPS	0.708858	GMPS	0.829433	0.769146
RRP7B	0.707608	RRP7B	1.03712	0.872364
WDR4	0.707272	WDR4	1.26753	0.987401
LOC100505815	0.706064	LOC100505815	0.15415	0.430107
GATAD2B	0.705924	GATAD2B	0.567449	0.636686
BANK1	0.705601	BANK1	0.406374	0.555988
CNN2	0.705289	CNN2	0.506414	0.605851
PTTG1	0.704235	PTTG1	0.502961	0.603598
LACE1	0.703171	LACE1	0.728818	0.715994
VEGFB	0.703129	VEGFB	-0.232627	0.235251
CD52	0.702479	CD52	0.528168	0.615323
MTRNR2L8	0.702273	MTRNR2L8	-0.0558044	0.323234
FAF1	0.702045	FAF1	0.289585	0.495815
CCDC41	0.702012	CCDC41	0.68268	0.692346
PIK3IP1	0.701312	PIK3IP1	-0.166254	0.267529
RIMKLB	0.701097	RIMKLB	-0.0241668	0.338465
GOLGA8B	0.700629	GOLGA8B	0.23513	0.46788
DNM1L	0.700374	DNM1L	0.776893	0.738633
SNRPA1	0.699287	SNRPA1	1.01277	0.856028
CHRNA7	0.698489	CHRNA7	1.2318	0.965145
SMAD5-AS1	0.697869	SMAD5-AS1	0.63481	0.666339
FAM134B	0.695527	FAM134B	0.327946	0.511737
MED15	0.695148	MED15	0.346378	0.520763
PRSS50	0.69368	PRSS50	0.00699581	0.350338
MLF1IP	0.692938	MLF1IP	0.861622	0.77728
LOC100271836	0.692204	LOC100271836	0.762868	0.727536
SCN2A	0.691423	SCN2A	0.557925	0.624674
GNA13	0.691286	GNA13	0.0233004	0.357293
MYH9	0.690992	MYH9	0.354457	0.522725
HLA-DQA2	0.690739	HLA-DQA2	0.478368	0.584553
NAMPT	0.690308	NAMPT	0.657648	0.673978
KCNQ1OT1	0.689821	KCNQ1OT1	1.09833	0.894076
LOC653513	0.689674	LOC653513	0.908012	0.798843
LOC100268168	0.688535	LOC100268168	-0.52236	0.0830875
HLA-DRA	0.687919	HLA-DRA	0.28277	0.485344
ATP10D	0.687843	ATP10D	0.665578	0.67671
CDRT15	0.686957	CDRT15	0.70267	0.694813
FKBP9L	0.686801	FKBP9L	-1.98166	-0.647429
HNRNPL	0.686371	HNRNPL	0.775135	0.730753
LOC100132247	0.684907	LOC100132247	0.527999	0.606453
LOC257358	0.684612	LOC257358	1.13112	0.907866
CDRT1	0.684304	CDRT1	0.963235	0.82377
TSPAN18	0.683756	TSPAN18	0.193654	0.438705
PTAFR	0.683632	PTAFR	0.700322	0.691977
CDRT4,FAM18B2,FAM18B2-CDRT4	0.681777	CDRT4,FAM18B2,FAM18B2-CDRT4	0.228364	0.45507
RUFY1	0.681127	RUFY1	0.44354	0.562334
LOC284581	0.680851	LOC284581	-0.255052	0.212899
KAZN	0.680796	KAZN	-0.153112	0.263842
PDZK1P1	0.680418	PDZK1P1	0.737374	0.708896
PRKDC	0.67969	PRKDC	1.21215	0.94592
C5	0.679688	C5	0.522752	0.60122
DNAJB4	0.67908	DNAJB4	0.736557	0.707819
HEY1	0.678807	HEY1	0.595149	0.636978
HSD17B7P2	0.678503	HSD17B7P2	0.147921	0.413212
MANBA	0.677065	MANBA	0.36274	0.519903
YAF2	0.676624	YAF2	0.410789	0.543706
LOC728758	0.676059	LOC728758	0.6111	0.643579
IGF2BP1	0.676037	IGF2BP1	1.07217	0.874104
LOC646938	0.675834	LOC646938	1.51368	1.09476
RNF19A	0.673438	RNF19A	0.158232	0.415835
TPX2	0.672235	TPX2	0.816789	0.744512
STAC3	0.672179	STAC3	0.991731	0.831955
TYW1B	0.67146	TYW1B	0.493542	0.582501
ANKRD20A3	0.671	ANKRD20A3	1.02394	0.84747
SERTAD2	0.670759	SERTAD2	0.608803	0.639781
CD84	0.669568	CD84	0.998322	0.833945
KCNAB2	0.669448	KCNAB2	-0.0490341	0.310207
ZEB1	0.66899	ZEB1	0.564814	0.616902
SNAI1	0.668812	SNAI1	0.262505	0.465658
RAB8B	0.666774	RAB8B	0.0987675	0.382771
MIR3714,PLCL2	0.666399	MIR3714,PLCL2	-0.223503	0.221448
AKIRIN2-AS1	0.665722	AKIRIN2-AS1	-0.080862	0.29243
LOC338817	0.665411	LOC338817	-0.084007	0.290702
RNF168	0.665364	RNF168	1.06535	0.865357
RNF169	0.66459	RNF169	0.798468	0.731529
TSC22D1-AS1	0.664501	TSC22D1-AS1	0.401587	0.533044
FAM106CP	0.664492	FAM106CP	0.740236	0.702364
POLE	0.664238	POLE	0.79944	0.731839
SKIV2L2	0.664231	SKIV2L2	0.950113	0.807172
EFR3B	0.663467	EFR3B	0.413818	0.538643
EPB41L4A	0.662734	EPB41L4A	0.946784	0.804759
NSRP1	0.661736	NSRP1	0.507248	0.584492
ABCB1	0.661586	ABCB1	0.297443	0.479515
MAFF	0.661208	MAFF	0.0964548	0.378831
PABPC3	0.659983	PABPC3	-0.0331849	0.313399
AREG	0.658624	AREG	1.26813	0.963377
RBX1	0.658068	RBX1	0.604001	0.631034
SLC15A2	0.657705	SLC15A2	1.08744	0.872572
SGK223	0.657232	SGK223	0.531135	0.594183
CDC14C	0.657171	CDC14C	-0.911062	-0.126946
FAM102B	0.656754	FAM102B	0.470638	0.563696
INSIG2	0.655495	INSIG2	0.361694	0.508595
CAPS2	0.653901	CAPS2	0.231185	0.442543
EPB49	0.652275	EPB49	-1.3884	-0.368063
RSRC1	0.651816	RSRC1	0.797541	0.724679
PSMD1	0.651801	PSMD1	1.13694	0.89437
LOC100288615	0.651758	LOC100288615	1.05009	0.850924
MTHFD1	0.650691	MTHFD1	1.20977	0.93023
GLA	0.650531	GLA	0.925774	0.788153
CRX	0.650494	CRX	-0.939772	-0.144639
ZNF354B	0.650251	ZNF354B	0.265021	0.457636
HEG1	0.648081	HEG1	0.797455	0.722768
C20orf123	0.64802	C20orf123	1.37945	1.01374
SPACA4	0.647788	SPACA4	0.574284	0.611036
DHRS13	0.647519	DHRS13	-0.0951678	0.276176
TIAM2	0.647485	TIAM2	0.275079	0.461282
MIR17,MIR17HG,MIR18A,MIR19A,MIR19B1,MIR20A,MIR92A1	0.64697	MIR17,MIR17HG,MIR18A,MIR19A,MIR19B1,MIR20A,MIR92A1	1.97406	1.31052
DCDC2B	0.646808	DCDC2B	-0.176401	0.235204
CMYA5	0.64593	CMYA5	1.45331	1.04962
SRRM1	0.645673	SRRM1	0.63549	0.640582
FSD2	0.644532	FSD2	0.184336	0.414434
ACTG2	0.64345	ACTG2	-0.446052	0.098699
ZNF335	0.643163	ZNF335	0.636861	0.640012
SMC1A	0.643004	SMC1A	0.932379	0.787691
CLSPN	0.642816	CLSPN	1.5864	1.11461
C4orf21	0.642435	C4orf21	0.93571	0.789073
CCDC61	0.641846	CCDC61	0.718412	0.680129
LANCL3	0.638534	LANCL3	1.12823	0.883382
CCDC107	0.638502	CCDC107	-0.117856	0.260323
C10orf12	0.638334	C10orf12	0.964517	0.801425
ABCB4	0.638204	ABCB4	0.97218	0.805192
RRAGC	0.637408	RRAGC	-0.506911	0.0652485
KIF15	0.636593	KIF15	0.777368	0.706981
P2RY4	0.636032	P2RY4	0.348123	0.492078
UBE2Q2P1	0.635989	UBE2Q2P1	0.931718	0.783853
NPIPL3	0.635912	NPIPL3	0.515969	0.57594
CA14	0.635466	CA14	-0.0144302	0.310518
NUDT8	0.634895	NUDT8	0.997277	0.816086
PDLIM1	0.634515	PDLIM1	0.381983	0.508249
POU2F2	0.63138	POU2F2	0.561099	0.59624
C11orf92	0.631272	C11orf92	-0.0401512	0.29556
EPS15L1	0.630498	EPS15L1	0.571534	0.601016
GALE	0.628909	GALE	0.577656	0.603282
PHF3	0.628803	PHF3	0.257188	0.442995
ZNF80	0.627389	ZNF80	0.887827	0.757608
LOC644656	0.627369	LOC644656	0.39695	0.512159
LAIR1	0.627024	LAIR1	0.00266067	0.314842
ATXN2	0.626941	ATXN2	0.478973	0.552957
CT45A4	0.626293	CT45A4	-0.311309	0.157492
KEL	0.62564	KEL	0.58476	0.6052
DDX11	0.624716	DDX11	0.965932	0.795324
IPO9	0.624153	IPO9	0.894138	0.759146
RP9P	0.623306	RP9P	0.0824013	0.352854
SLC17A5	0.622837	SLC17A5	0.00600291	0.31442
HPRT1	0.622667	HPRT1	1.06107	0.841868
DDX10	0.622109	DDX10	0.830436	0.726272
DNMBP-AS1	0.622043	DNMBP-AS1	0.315739	0.468891
TFRC	0.62115	TFRC	0.440559	0.530855
COTL1	0.620641	COTL1	0.337932	0.479287
CLEC4A	0.62025	CLEC4A	0.506109	0.563179
EYA3	0.620032	EYA3	0.80136	0.710696
MCU	0.619935	MCU	0.489898	0.554917
CCDC74A	0.619732	CCDC74A	-0.81636	-0.098314
KIF11	0.619425	KIF11	1.05966	0.839543
AGAP4	0.618858	AGAP4	1.12431	0.871584
KLB	0.61871	KLB	1.16352	0.891115
E2F7	0.617879	E2F7	1.17851	0.898195
TUBB8	0.617682	TUBB8	0.0189306	0.318306
ERP44	0.617426	ERP44	0.182459	0.399943
LENG1	0.616958	LENG1	0.75263	0.684794
PPME1	0.616055	PPME1	0.291827	0.453941
C1orf170	0.616002	C1orf170	0.106233	0.361118
PBK	0.615977	PBK	0.859279	0.737628
PDZK1P1	0.614694	PDZK1P1	0.737374	0.676034
NUSAP1	0.614549	NUSAP1	0.65333	0.633939
AREG	0.614221	AREG	1.26813	0.941175
LOC100129518	0.614141	LOC100129518	1.23712	0.925631
KLHL35	0.613719	KLHL35	0.433875	0.523797
NKG7	0.613677	NKG7	1.28626	0.949968
MELK	0.613144	MELK	1.00819	0.810667
IDI1	0.612334	IDI1	0.864084	0.738209
YEATS2	0.611825	YEATS2	0.369709	0.490767
SHISA8	0.611403	SHISA8	-0.148077	0.231663
ANKRD36	0.609826	ANKRD36	1.21476	0.912293
ERLIN1	0.609184	ERLIN1	0.352657	0.48092
RFC4	0.609077	RFC4	0.963673	0.786375
GNL2	0.607495	GNL2	0.870901	0.739198
ZNF554	0.607132	ZNF554	-0.258327	0.174403
MGAT4B	0.606138	MGAT4B	-0.116623	0.244757
ZNF285	0.605734	ZNF285	0.022338	0.314036
FAIM3	0.605402	FAIM3	-1.22028	-0.307439
FAM209B	0.605146	FAM209B	-0.692329	-0.0435915
TIGIT	0.604504	TIGIT	0.852614	0.728559
LYZ	0.604384	LYZ	0.448915	0.526649
ATP1B3	0.604212	ATP1B3	0.753999	0.679105
LMNB1	0.603307	LMNB1	0.95357	0.778439
LOC644714	0.602767	LOC644714	-0.00552041	0.298623
ZNF556	0.601914	ZNF556	0.406214	0.504064
BTN3A3	0.601859	BTN3A3	0.635488	0.618674
CA5B	0.601806	CA5B	0.401626	0.501716
ST3GAL1	0.601643	ST3GAL1	0.646393	0.624018
FXR1	0.601619	FXR1	0.534739	0.568179
BATF	0.601482	BATF	0.365803	0.483642
LOC100499405	0.601467	LOC100499405	0.756942	0.679204
MTFP1	0.600962	MTFP1	0.191048	0.396005
NXPH4	0.600688	NXPH4	-0.170587	0.215051
MRPL45P2	0.60021	MRPL45P2	0.402389	0.5013
HUS1	0.599158	HUS1	0.441	0.520079
ANKRD12	0.598979	ANKRD12	0.536063	0.567521
CMAHP	0.597916	CMAHP	0.825636	0.711776
ACAD9	0.597269	ACAD9	0.753446	0.675358
SDCCAG8	0.597087	SDCCAG8	0.609063	0.603075
PIPOX	0.596645	PIPOX	-0.13933	0.228657
ZBTB38	0.596178	ZBTB38	-0.19719	0.199494
ASUN	0.595263	ASUN	0.895262	0.745262
MRPL19	0.595089	MRPL19	0.949814	0.772452
NRGN	0.594861	NRGN	0.995197	0.795029
HELLS	0.594047	HELLS	1.43486	1.01445
SERHL2	0.594007	SERHL2	0.280461	0.437234
INTS7	0.593678	INTS7	0.818587	0.706133
LOC283922	0.59352	LOC283922	0.248722	0.421121
CHST5	0.593486	CHST5	0.331051	0.462268
C12orf77	0.593279	C12orf77	0.497242	0.545261
IGF2BP2	0.592337	IGF2BP2	0.444587	0.518462
EIF5B	0.591932	EIF5B	0.920299	0.756115
SLAMF1	0.591502	SLAMF1	-0.125885	0.232808
RBM17	0.59143	RBM17	0.449838	0.520634
LOC143188	0.591386	LOC143188	0.403856	0.497621
MIR1244-3,PTMA	0.590094	MIR1244-3,PTMA	0.828914	0.709504
FRMD3	0.589845	FRMD3	1.2177	0.903772
POMP	0.589827	POMP	0.550107	0.569967
SATB1	0.589322	SATB1	-0.187574	0.200874
POM121C	0.588793	POM121C	0.382029	0.485411
UBE2T	0.588674	UBE2T	0.890548	0.739611
CLN8	0.58839	CLN8	0.072728	0.330559
PPP1R12B	0.588212	PPP1R12B	0.845197	0.716704
SCG3	0.58802	SCG3	-1.04075	-0.226365
RIMKLA	0.58787	RIMKLA	0.245524	0.416697
CCNK	0.587798	CCNK	0.621334	0.604566
RYBP	0.587283	RYBP	0.179419	0.383351
DHCR24	0.585531	DHCR24	1.13625	0.860891
RASA4P	0.585346	RASA4P	0.117701	0.351523
MYCT1	0.584901	MYCT1	1.02502	0.80496
CD81	0.584559	CD81	-0.0842424	0.250158
DFFA	0.583846	DFFA	0.884529	0.734187
EAF2	0.583122	EAF2	0.997679	0.790401
EIF3H	0.582989	EIF3H	0.33241	0.457699
UBR4	0.5818	UBR4	0.544929	0.563365
NCKAP5	0.581735	NCKAP5	0.867672	0.724703
PIAS1	0.580392	PIAS1	0.524314	0.552353
TIPARP	0.579686	TIPARP	0.540893	0.560289
GNG2	0.57884	GNG2	0.291404	0.435122
STAT5A	0.578606	STAT5A	-0.665515	-0.0434545
KIF20A	0.578538	KIF20A	0.947144	0.762841
SAP30	0.577594	SAP30	0.322521	0.450057
RRM1	0.576586	RRM1	0.822851	0.699719
LMO7	0.576138	LMO7	0.42818	0.502159
AGBL3	0.573051	AGBL3	-0.192934	0.190058
MRPS30	0.572721	MRPS30	0.506637	0.539679
ZNF341	0.572633	ZNF341	0.352541	0.462587
CD101	0.572432	CD101	1.37211	0.972271
CITED1	0.572411	CITED1	1.70862	1.14052
C17orf110	0.571937	C17orf110	0.64936	0.610649
TET2	0.570874	TET2	0.427602	0.499238
XRCC2	0.569565	XRCC2	1.62688	1.09822
SESTD1	0.569367	SESTD1	0.446789	0.508078
PDE6A	0.569088	PDE6A	0.371951	0.470519
TCERG1	0.56894	TCERG1	0.826543	0.697742
ASAH1	0.568244	ASAH1	-0.278967	0.144638
BTBD3	0.567697	BTBD3	0.903417	0.735557
CT45A2,CT45A3,CT45A4	0.567451	CT45A2,CT45A3,CT45A4	-0.914742	-0.173646
FAM104B	0.567448	FAM104B	0.430674	0.499061
CBWD3	0.567344	CBWD3	1.03264	0.799992
DNAJC5B	0.566375	DNAJC5B	-0.258759	0.153808
TPTE2	0.566341	TPTE2	-1.21344	-0.32355
CUL3	0.566311	CUL3	0.741672	0.653992
MLL5	0.565851	MLL5	0.539426	0.552639
NUP188	0.565834	NUP188	0.742269	0.654052
LUC7L	0.563843	LUC7L	0.55297	0.558407
UBQLN1	0.563759	UBQLN1	0.639897	0.601828
HEMGN	0.562591	HEMGN	1.04625	0.80442
PSD2	0.562497	PSD2	-0.170799	0.195849
CSE1L	0.562021	CSE1L	1.14417	0.853096
CAST	0.561694	CAST	0.154867	0.358281
SPC25	0.561605	SPC25	0.745344	0.653474
FBXO42	0.56043	FBXO42	0.322151	0.441291
LOC613037	0.560024	LOC613037	0.457872	0.508948
C1orf21	0.559959	C1orf21	0.174703	0.367331
EPB41L1	0.559599	EPB41L1	-0.335936	0.111831
VPS13A	0.559489	VPS13A	1.02709	0.793289
LZTS1	0.558039	LZTS1	0.12777	0.342904
OSR2	0.556861	OSR2	0.556983	0.556922
CCHCR1	0.556586	CCHCR1	0.571347	0.563967
KIAA1984	0.556373	KIAA1984	-0.432493	0.06194
PLAU	0.556242	PLAU	0.313439	0.434841
PDHX	0.556233	PDHX	0.220449	0.388341
HADHA	0.556102	HADHA	0.4281	0.492101
LRRC59	0.556035	LRRC59	0.750846	0.65344
TNFSF9	0.555139	TNFSF9	0.704367	0.629753
CTNNA1	0.554924	CTNNA1	0.462387	0.508655
BMP2K	0.553862	BMP2K	0.644317	0.59909
DARS2	0.553812	DARS2	0.759816	0.656814
SRGAP2P2	0.553812	SRGAP2P2	0.773655	0.663733
C5orf4	0.553517	C5orf4	0.324116	0.438817
COX18	0.553278	COX18	0.81827	0.685774
RBPJ	0.552894	RBPJ	0.407391	0.480143
NLRC4	0.552197	NLRC4	0.778163	0.66518
NGLY1	0.551825	NGLY1	0.268721	0.410273
IL9R	0.551707	IL9R	-0.231856	0.159925
TMEM190	0.551262	TMEM190	-0.821465	-0.135101
RIT1	0.55117	RIT1	-0.167768	0.191701
FANCB	0.550399	FANCB	1.49525	1.02282
KCNA6	0.550348	KCNA6	0.800542	0.675445
USO1	0.549648	USO1	0.570404	0.560026
RAB38	0.549334	RAB38	2.55252	1.55093
TOP2B	0.549055	TOP2B	0.701852	0.625453
SMC4	0.548422	SMC4	0.818116	0.683269
WDR54	0.548325	WDR54	0.123342	0.335833
ORC6	0.54828	ORC6	0.991431	0.769856
BAGE,BAGE3,BAGE4,BAGE5	0.548046	BAGE,BAGE3,BAGE4,BAGE5	0.43937	0.493708
OAZ3	0.547828	OAZ3	0.103393	0.32561
MMAB	0.547665	MMAB	0.346894	0.447279
LOC100129722	0.546714	LOC100129722	-0.458125	0.0442945
PRDM15	0.546208	PRDM15	0.268957	0.407583
NAA15	0.545811	NAA15	0.884689	0.71525
TUBGCP4	0.545552	TUBGCP4	0.925875	0.735714
LOC100499183	0.544758	LOC100499183	0.324167	0.434462
FUT8	0.543928	FUT8	0.554683	0.549306
SFXN1	0.54374	SFXN1	0.702853	0.623296
LOC100506746	0.543662	LOC100506746	0.691681	0.617671
RCOR1	0.543439	RCOR1	0.662314	0.602877
PDXDC2P	0.543048	PDXDC2P	0.370411	0.45673
LOC100133050	0.542384	LOC100133050	0.691476	0.61693
KCTD7	0.542043	KCTD7	-0.421637	0.060203
CBWD6	0.541568	CBWD6	0.971327	0.756448
CCNG1	0.541365	CCNG1	-0.0956575	0.222854
HSD17B7	0.541323	HSD17B7	0.746462	0.643892
UNC79	0.54099	UNC79	0.485809	0.5134
C3AR1	0.540711	C3AR1	1.0863	0.813505
CCNB2	0.540482	CCNB2	0.307606	0.424044
DDIT3	0.540269	DDIT3	-1.96042	-0.710076
HIST1H2BO	0.54009	HIST1H2BO	0.101162	0.320626
ZNF544	0.53998	ZNF544	-0.596829	-0.0284245
LOC100131257	0.539537	LOC100131257	0.551949	0.545743
LINC00264	0.538873	LINC00264	0.111065	0.324969
RAB13	0.538471	RAB13	0.320095	0.429283
TMF1	0.538412	TMF1	0.485972	0.512192
ZPBP2	0.538194	ZPBP2	0.788356	0.663275
GCET2	0.538059	GCET2	0.521703	0.529881
LOC440297	0.537797	LOC440297	-0.109364	0.214216
ANGPTL1	0.537435	ANGPTL1	-0.667497	-0.065031
FAM27C	0.536865	FAM27C	0.913895	0.72538
SSB	0.536639	SSB	0.96744	0.752039
OXTR	0.535945	OXTR	1.40124	0.968592
MIOS	0.535758	MIOS	0.186027	0.360892
FBXW7	0.535537	FBXW7	0.264573	0.400055
ME2	0.535393	ME2	0.500988	0.51819
ZNF890P	0.535273	ZNF890P	0.0776389	0.306456
RPS6KA2	0.534993	RPS6KA2	0.227612	0.381303
KCMF1	0.534151	KCMF1	0.241047	0.387599
TRAF6	0.533988	TRAF6	0.354278	0.444133
PIGR	0.533094	PIGR	-1.04584	-0.256373
POLQ	0.532755	POLQ	1.14875	0.840753
PRDX1	0.530606	PRDX1	0.817998	0.674302
CCDC167	0.530065	CCDC167	0.56929	0.549678
DKFZP686I15217	0.529732	DKFZP686I15217	-0.111908	0.208912
PCBP1	0.5297	PCBP1	0.672626	0.601163
KIAA1328	0.529473	KIAA1328	0.576762	0.553117
FAM57A	0.529424	FAM57A	0.375918	0.452671
EBP	0.529399	EBP	0.463472	0.496435
MTCH2	0.528613	MTCH2	0.703739	0.616176
LOC91948	0.528517	LOC91948	0.474124	0.501321
GTF2IP1,LOC100093631	0.528318	GTF2IP1,LOC100093631	0.432893	0.480605
PMS2CL	0.527563	PMS2CL	0.48818	0.507872
KIAA1024	0.527472	KIAA1024	0.827442	0.677457
EML5	0.527422	EML5	0.576409	0.551916
MIF	0.527117	MIF	-0.0615491	0.232784
SLC5A10	0.526833	SLC5A10	0.43527	0.481051
GFRA3	0.526775	GFRA3	-2.16562	-0.819423
MRPS27	0.526655	MRPS27	0.534072	0.530363
IPMK	0.526395	IPMK	0.561834	0.544114
POLD1	0.525795	POLD1	0.787385	0.65659
ANKRD36B	0.525521	ANKRD36B	0.974047	0.749784
CATSPER3	0.52467	CATSPER3	0.583432	0.554051
FBXW4P1	0.524027	FBXW4P1	-0.694261	-0.085117
NIPBL	0.52389	NIPBL	0.222235	0.373062
C9orf129	0.523745	C9orf129	0.488021	0.505883
ULK4	0.523133	ULK4	0.570004	0.546569
ARHGEF38	0.522986	ARHGEF38	0.773491	0.648238
LOC100505746	0.522546	LOC100505746	0.401866	0.462206
FMN1	0.522142	FMN1	0.872308	0.697225
MYO3B	0.521384	MYO3B	0.0964979	0.308941
EFEMP2	0.521372	EFEMP2	-1.2047	-0.341664
CCDC87	0.521067	CCDC87	1.55437	1.03772
CD14	0.520205	CD14	0.487043	0.503624
KCTD11	0.519925	KCTD11	0.0239601	0.271943
NUCB2	0.518921	NUCB2	0.137034	0.327977
SLC4A7	0.51881	SLC4A7	1.21362	0.866215
CTPS	0.518767	CTPS	1.12958	0.824174
FAM70A	0.518681	FAM70A	0.763247	0.640964
NCAPH	0.517554	NCAPH	0.909276	0.713415
PREP	0.517195	PREP	0.431706	0.47445
TBC1D3	0.517081	TBC1D3	0.394754	0.455917
NBAS	0.517076	NBAS	0.354418	0.435747
ABCC1	0.516865	ABCC1	0.326521	0.421693
SARS2	0.516521	SARS2	0.632975	0.574748
ATG16L2	0.516481	ATG16L2	0.115729	0.316105
TCF19	0.516397	TCF19	0.70637	0.611384
ZNF217	0.516376	ZNF217	-0.0466467	0.234865
MSR1	0.516138	MSR1	-0.592138	-0.038
POLR2J4	0.515171	POLR2J4	0.183492	0.349332
C21orf62	0.514428	C21orf62	0.377907	0.446167
UCP2	0.514167	UCP2	0.86128	0.687724
NCAPG2	0.514079	NCAPG2	0.210523	0.362301
RNF115	0.512539	RNF115	0.551301	0.53192
FAM27B	0.512404	FAM27B	0.530444	0.521424
NDUFAF1	0.512359	NDUFAF1	0.508594	0.510476
APOBR	0.51233	APOBR	0.741051	0.626691
GAS2L3	0.511501	GAS2L3	0.366171	0.438836
FCER1G	0.511031	FCER1G	0.434349	0.47269
CRIP3	0.510957	CRIP3	-0.427801	0.041578
PPP3CA	0.510753	PPP3CA	0.527903	0.519328
ATAD5	0.510508	ATAD5	0.911622	0.711065
C15orf42	0.510397	C15orf42	1.13468	0.822538
VPS26B	0.510274	VPS26B	0.395231	0.452753
TXK	0.510125	TXK	0.0806241	0.295375
HAT1	0.509865	HAT1	0.77335	0.641607
KIAA1274	0.508805	KIAA1274	-0.43564	0.0365825
CARD6	0.508519	CARD6	0.921757	0.715138
KIF20B	0.508457	KIF20B	0.958254	0.733356
FYB	0.508301	FYB	0.501089	0.504695
LIMA1	0.508268	LIMA1	-0.0467466	0.230761
SH3BP2	0.507665	SH3BP2	0.188269	0.347967
CENPF	0.507099	CENPF	0.890843	0.698971
ZNF510	0.507091	ZNF510	0.556583	0.531837
KIAA1715	0.506752	KIAA1715	0.420832	0.463792
TTC27	0.50635	TTC27	0.560562	0.533456
PARP9	0.506152	PARP9	0.796876	0.651514
FGD4	0.505755	FGD4	0.439971	0.472863
EIF3J	0.505325	EIF3J	0.696022	0.600674
CFB	0.504734	CFB	0.22673	0.365732
HSPA5	0.504566	HSPA5	1.08209	0.793328
PPP1R13L	0.504373	PPP1R13L	-0.119439	0.192467
TRAP1	0.503611	TRAP1	0.60281	0.553211
TCP1	0.503527	TCP1	1.0349	0.769213
PIP4K2A	0.502784	PIP4K2A	0.0995471	0.301166
ZFAND5	0.501458	ZFAND5	0.12102	0.311239
SPAG5-AS1	0.500977	SPAG5-AS1	-0.336381	0.082298
EPHX1	0.500318	EPHX1	-0.406883	0.0467175
DNMT1	0.500158	DNMT1	0.241608	0.370883
PRRC2C	0.49965	PRRC2C	0.939656	0.719653
COCH	0.499613	COCH	0.91745	0.708531
PLAC8L1	0.499571	PLAC8L1	-1.0407	-0.270564
DENND4C	0.498358	DENND4C	0.364758	0.431558
VAT1	0.497809	VAT1	0.0593849	0.278597
GOLGA8IP	0.497629	GOLGA8IP	0.314435	0.406032
DPP3	0.497555	DPP3	0.679967	0.588761
TNPO3	0.497474	TNPO3	0.0632126	0.280343
TSPAN13	0.496496	TSPAN13	1.04676	0.771628
VWDE	0.49637	VWDE	0.896114	0.696242
DTX3L	0.495845	DTX3L	0.763512	0.629679
PBX4	0.495825	PBX4	0.620823	0.558324
SMC2	0.494723	SMC2	0.861115	0.677919
SYT13	0.494481	SYT13	0.191479	0.34298
CCDC104	0.494291	CCDC104	0.0476795	0.270985
GUSBP3	0.494129	GUSBP3	0.720929	0.607529
LARP1B	0.493867	LARP1B	0.667092	0.58048
LOC154092	0.493802	LOC154092	1.15042	0.822111
CENPI	0.493774	CENPI	1.20077	0.847272
ENPP3	0.493158	ENPP3	-1.10851	-0.307676
NCAPG	0.492778	NCAPG	0.985082	0.73893
SERBP1	0.49268	SERBP1	0.741394	0.617037
LOC100506730	0.492376	LOC100506730	0.647114	0.569745
CDC20	0.49233	CDC20	0.773497	0.632914
SNX29P2	0.492238	SNX29P2	0.123174	0.307706
NANP	0.491937	NANP	1.25764	0.874789
SYT15	0.491909	SYT15	-0.200334	0.145787
DYNC1H1	0.491802	DYNC1H1	0.714072	0.602937
LOC649395	0.491139	LOC649395	-0.441968	0.0245855
EIF2S1	0.490578	EIF2S1	0.930323	0.71045
ELMO1	0.490147	ELMO1	0.6597	0.574923
TOP1	0.489992	TOP1	0.883002	0.686497
HLA-DRB1	0.489969	HLA-DRB1	0.271645	0.380807
GTF2IP1,LOC100093631	0.489838	GTF2IP1,LOC100093631	0.432893	0.461365
DUXA	0.489796	DUXA	1.39638	0.943088
IFT172	0.489622	IFT172	0.119563	0.304592
BZRAP1	0.489048	BZRAP1	0.967712	0.72838
TLK1	0.488939	TLK1	0.240615	0.364777
C2orf56	0.488313	C2orf56	0.595137	0.541725
MAGIX	0.488311	MAGIX	0.205734	0.347023
DDHD1	0.486542	DDHD1	0.876427	0.681484
DDHD2	0.48652	DDHD2	0.025066	0.255793
NUP93	0.48601	NUP93	0.757536	0.621773
MAP3K8	0.485629	MAP3K8	0.697523	0.591576
FOXP2	0.485544	FOXP2	0.429865	0.457704
CDKAL1	0.48519	CDKAL1	0.529473	0.507332
LOC400958	0.485079	LOC400958	1.56298	1.02403
SRSF7	0.484974	SRSF7	0.827236	0.656105
ZNF98	0.484483	ZNF98	0.563616	0.52405
CDK14	0.484364	CDK14	0.598014	0.541189
C12orf73	0.484204	C12orf73	0.347924	0.416064
LOC440894	0.484035	LOC440894	-1.90503	-0.710498
SCLT1	0.483882	SCLT1	0.747646	0.615764
FNBP1	0.483823	FNBP1	0.190218	0.337021
CHMP2B	0.483703	CHMP2B	0.173834	0.328769
SNRPA	0.483416	SNRPA	0.823418	0.653417
ST18	0.48307	ST18	0.88275	0.68291
PNP	0.483002	PNP	1.05164	0.767321
ACLY	0.482715	ACLY	0.646518	0.564617
GTPBP1	0.4819	GTPBP1	0.479922	0.480911
LGALS9	0.481297	LGALS9	0.361041	0.421169
SLC25A1	0.481137	SLC25A1	0.497721	0.489429
LIG1	0.480606	LIG1	0.407891	0.444248
LOC440297	0.479763	LOC440297	-0.109364	0.185199
ZNF414	0.479751	ZNF414	0.0669667	0.273359
FAM113B	0.479745	FAM113B	-0.0186826	0.230531
PRINS	0.479693	PRINS	1.24194	0.860816
HSP90AB1	0.478936	HSP90AB1	0.90888	0.693908
KARS	0.478848	KARS	0.50705	0.492949
ARMCX3	0.478169	ARMCX3	-0.0498649	0.214152
LOC646214	0.477866	LOC646214	0.568421	0.523143
DONSON	0.477584	DONSON	0.595758	0.536671
KIAA0101	0.477383	KIAA0101	0.810804	0.644093
NUP155	0.477259	NUP155	0.976724	0.726992
ANLN	0.477228	ANLN	0.663839	0.570534
APBB1IP	0.477061	APBB1IP	0.594078	0.53557
LINC00152	0.47689	LINC00152	0.513087	0.494988
TPD52	0.476604	TPD52	-0.101757	0.187424
LOC285074	0.476574	LOC285074	0.361814	0.419194
FANCI	0.476334	FANCI	0.460557	0.468445
DOK3	0.47579	DOK3	-0.020037	0.227876
CCRN4L	0.474663	CCRN4L	0.84149	0.658076
NBEAL2	0.474365	NBEAL2	0.402369	0.438367
MAST3	0.473379	MAST3	-0.00100476	0.236187
EIF3C,EIF3CL	0.472948	EIF3C,EIF3CL	0.539852	0.5064
FANCD2	0.472383	FANCD2	0.587617	0.53
HERC2P3	0.472176	HERC2P3	0.655954	0.564065
PGAP1	0.471872	PGAP1	0.926652	0.699262
HEXB	0.471565	HEXB	0.140295	0.30593
EEF2K	0.470513	EEF2K	0.521421	0.495967
EIF3C,EIF3CL	0.470398	EIF3C,EIF3CL	0.539852	0.505125
POLH	0.470291	POLH	0.611667	0.540979
SLC2A13	0.470149	SLC2A13	1.02921	0.749679
TTC30A	0.470132	TTC30A	0.293202	0.381667
TAMM41	0.46977	TAMM41	0.610069	0.539919
SBNO1	0.469371	SBNO1	0.625286	0.547328
FLJ12334	0.468605	FLJ12334	-0.317223	0.075691
RAD51	0.468524	RAD51	0.773848	0.621186
SGSH	0.468134	SGSH	-0.609804	-0.070835
DENND1A	0.46804	DENND1A	0.106084	0.287062
SRSF3	0.467968	SRSF3	0.778599	0.623283
SGOL2	0.467835	SGOL2	0.976537	0.722186
UBR5	0.467686	UBR5	0.385331	0.426508
CBWD3,CBWD5	0.467542	CBWD3,CBWD5	0.718782	0.593162
LOC729737	0.467498	LOC729737	-0.0621695	0.202664
TCF7	0.467381	TCF7	-0.196132	0.135624
FUBP1	0.467195	FUBP1	0.622988	0.545092
PLB1	0.467071	PLB1	-0.387956	0.0395575
INTS4L1	0.467053	INTS4L1	0.42317	0.445111
CLPX	0.466809	CLPX	0.400161	0.433485
C6orf25	0.4662	C6orf25	0.297566	0.381883
THOC2	0.466064	THOC2	0.681012	0.573538
HERC1	0.465473	HERC1	0.628216	0.546844
ANKHD1,ANKHD1-EIF4EBP3,EIF4EBP3	0.464872	ANKHD1,ANKHD1-EIF4EBP3,EIF4EBP3	0.523808	0.49434
SLC14A2	0.464702	SLC14A2	-0.407392	0.028655
CCT5	0.46369	CCT5	0.84067	0.65218
DYRK1A	0.463467	DYRK1A	-0.0237772	0.219845
RRN3P2	0.463296	RRN3P2	0.443573	0.453434
TRIM9	0.462975	TRIM9	0.626857	0.544916
FAM21B	0.462626	FAM21B	-0.0524734	0.205076
XRCC5	0.462507	XRCC5	0.856072	0.65929
STAT5B	0.462027	STAT5B	-0.498751	-0.018362
SLC29A2	0.461923	SLC29A2	0.728291	0.595107
FEV	0.461654	FEV	0.787875	0.624764
SPEN	0.460357	SPEN	0.663889	0.562123
FAM46C	0.46034	FAM46C	0.194888	0.327614
CDK8	0.460156	CDK8	0.613484	0.53682
NSMCE1	0.459359	NSMCE1	0.0853918	0.272375
LGALS9B	0.459106	LGALS9B	0.394175	0.42664
GPBP1	0.458911	GPBP1	0.250478	0.354695
CNR2	0.458787	CNR2	0.669839	0.564313
BMS1P5	0.458583	BMS1P5	0.825398	0.641991
MIDN	0.457937	MIDN	0.0572982	0.257618
ESR2	0.45766	ESR2	-0.181355	0.138153
IGF2R	0.457614	IGF2R	0.10163	0.279622
CACNA1D	0.457149	CACNA1D	1.18493	0.82104
PI4KA	0.456508	PI4KA	0.612525	0.534517
TUBA4B	0.456131	TUBA4B	0.162361	0.309246
LOC100129196	0.455718	LOC100129196	0.593697	0.524707
HOOK3	0.455461	HOOK3	0.854068	0.654764
TEX9	0.455224	TEX9	0.468789	0.462006
CDC73	0.455119	CDC73	0.193793	0.324456
DUSP22	0.454865	DUSP22	-0.44808	0.0033925
CHD4	0.45462	CHD4	0.601915	0.528268
MICAL3	0.454529	MICAL3	0.223799	0.339164
UCHL5	0.454506	UCHL5	1.03762	0.746063
SPNS2	0.454311	SPNS2	-0.118813	0.167749
UBE2R2	0.45325	UBE2R2	-0.174817	0.139216
USP48	0.452944	USP48	0.369221	0.411083
INE1,UBA1	0.452795	INE1,UBA1	0.690425	0.57161
UBAP1	0.452741	UBAP1	0.108319	0.28053
LRRCC1	0.452724	LRRCC1	0.965508	0.709116
LOC100505716	0.452002	LOC100505716	0.899474	0.675738
KIAA1456	0.451911	KIAA1456	0.346623	0.399267
PTPN23	0.45191	PTPN23	0.120548	0.286229
MCM6	0.451845	MCM6	0.770382	0.611113
BBS5	0.451355	BBS5	0.458423	0.454889
TPM4	0.450661	TPM4	-0.338489	0.056086
NFAT5	0.450606	NFAT5	0.524884	0.487745
MIR4687,STIM1	0.449267	MIR4687,STIM1	-0.215795	0.116736
PFKL	0.449219	PFKL	-0.115975	0.166622
KDM1A	0.449148	KDM1A	0.697251	0.573199
POLR2A	0.449083	POLR2A	0.58911	0.519097
FIGF,PIR,PIR-FIGF	0.448553	FIGF,PIR,PIR-FIGF	1.0122	0.730376
TUBB4B	0.448484	TUBB4B	0.795345	0.621914
PARP14	0.448318	PARP14	0.740778	0.594548
SPATA12	0.448162	SPATA12	0.590703	0.519432
GAPDH	0.448054	GAPDH	0.202316	0.325185
KLHL21	0.447927	KLHL21	-0.602406	-0.0772395
MYO18A,TIAF1	0.447804	MYO18A,TIAF1	0.347826	0.397815
RFC2	0.44686	RFC2	0.552163	0.499511
HMSD	0.44483	HMSD	-0.169425	0.137703
TMEM159	0.444627	TMEM159	0.284519	0.364573
BTN3A2	0.444588	BTN3A2	0.240544	0.342566
HLA-L	0.444356	HLA-L	-0.358422	0.042967
NPFFR2	0.444289	NPFFR2	0.0513967	0.247843
CCNG2	0.444046	CCNG2	-0.00707746	0.218484
TK1	0.443772	TK1	0.343479	0.393625
PPP2R1B	0.443149	PPP2R1B	0.792909	0.618029
WDR62	0.443035	WDR62	0.843542	0.643289
ARHGDIB	0.442525	ARHGDIB	0.221712	0.332118
KIAA1524	0.442476	KIAA1524	1.24435	0.843413
CATSPER2	0.442063	CATSPER2	-0.0534917	0.194286
EMR2	0.441294	EMR2	1.06691	0.754102
DHFR	0.440922	DHFR	0.927631	0.684276
ANKRD18A	0.440638	ANKRD18A	0.574471	0.507554
BRIP1	0.44057	BRIP1	0.988808	0.714689
LOC643669	0.440271	LOC643669	-0.170002	0.135135
LMO2	0.440194	LMO2	0.844197	0.642195
RNF111	0.43965	RNF111	0.104208	0.271929
BRWD3	0.439532	BRWD3	0.667213	0.553372
CHAC2	0.439217	CHAC2	1.36187	0.900543
ZNF555	0.439146	ZNF555	-0.349818	0.044664
FOXI1	0.439115	FOXI1	1.22448	0.831797
SEMA4B	0.43903	SEMA4B	-0.263673	0.0876785
SGOL1	0.43859	SGOL1	0.712743	0.575666
LOC440297	0.438499	LOC440297	-0.109364	0.164568
SETD2	0.438294	SETD2	0.111229	0.274761
KCNQ5	0.437528	KCNQ5	0.969663	0.703596
CYP1A1	0.437295	CYP1A1	-0.730941	-0.146823
GGA2	0.43727	GGA2	0.413372	0.425321
HERC2P2	0.437217	HERC2P2	0.561147	0.499182
TUBG1	0.436542	TUBG1	0.949614	0.693078
CCDC86	0.436407	CCDC86	0.840729	0.638568
TMC8	0.435988	TMC8	0.0087303	0.222359
MAGED1	0.435981	MAGED1	0.783379	0.60968
DDX24	0.435784	DDX24	0.556615	0.4962
CLCN5	0.435633	CLCN5	0.393858	0.414745
CRB2	0.435539	CRB2	-0.113103	0.161218
GPLD1	0.435387	GPLD1	0.493396	0.464392
PARK2	0.43482	PARK2	-0.501178	-0.033179
TGFBR3	0.434688	TGFBR3	0.355614	0.395151
THAP3	0.434527	THAP3	-0.0404269	0.19705
ELF1	0.434287	ELF1	0.398938	0.416612
ARAP1	0.434099	ARAP1	-0.134771	0.149664
SMARCA4	0.434036	SMARCA4	0.536005	0.48502
WBP2	0.433992	WBP2	-0.0234546	0.205269
DUT	0.433782	DUT	0.697764	0.565773
PAPD7	0.433668	PAPD7	0.425292	0.42948
VDAC1	0.432874	VDAC1	0.504912	0.468893
HAUS2	0.432765	HAUS2	0.642815	0.53779
NUPL1	0.432604	NUPL1	0.741763	0.587183
MAP6	0.430675	MAP6	-0.30822	0.0612275
RIPK2	0.430513	RIPK2	0.223273	0.326893
LRRC58	0.430338	LRRC58	0.793256	0.611797
PRH2	0.429783	PRH2	0.145869	0.287826
FBXL8,HSF4	0.429605	FBXL8,HSF4	-0.0536533	0.187976
SELO	0.429216	SELO	0.552788	0.491002
HAUS7	0.427972	HAUS7	0.860052	0.644012
ACACA	0.427523	ACACA	0.804545	0.616034
HMMR	0.427454	HMMR	1.0215	0.724477
BMS1P4	0.427343	BMS1P4	0.800176	0.61376
HNRPDL	0.42704	HNRPDL	1.0187	0.72287
FGFR1OP	0.426212	FGFR1OP	0.393548	0.40988
PABPC4	0.425551	PABPC4	0.421112	0.423331
VPS13B	0.425353	VPS13B	0.349436	0.387394
PAPLN	0.425229	PAPLN	0.183485	0.304357
SCN3A	0.424961	SCN3A	0.191862	0.308412
HIST1H3J	0.424925	HIST1H3J	0.332338	0.378632
POLA1	0.424807	POLA1	1.01583	0.720318
LY6G5C	0.424798	LY6G5C	0.578221	0.50151
LIPT1	0.424676	LIPT1	0.407703	0.416189
KIAA1467	0.424129	KIAA1467	0.293382	0.358756
IRF2	0.424057	IRF2	-0.233817	0.09512
GPR152	0.423948	GPR152	-0.246246	0.088851
ZFP36L2	0.423731	ZFP36L2	0.743472	0.583601
GLMN	0.423547	GLMN	0.732365	0.577956
EIF2C3	0.423358	EIF2C3	0.543975	0.483666
SFI1	0.422991	SFI1	0.293081	0.358036
HIST1H2AL	0.4228	HIST1H2AL	1.08844	0.75562
AKR7L	0.422626	AKR7L	0.144847	0.283737
TNNI2	0.422319	TNNI2	0.235832	0.329076
PPHLN1	0.42227	PPHLN1	0.49161	0.45694
ALMS1	0.422041	ALMS1	0.433131	0.427586
TMEM135	0.420142	TMEM135	0.249316	0.334729
SGPP1	0.418667	SGPP1	-0.603184	-0.0922585
PMFBP1	0.418645	PMFBP1	0.873043	0.645844
TFB1M	0.418465	TFB1M	0.560856	0.48966
NSMCE2	0.418459	NSMCE2	0.226931	0.322695
LOC728743	0.418245	LOC728743	-0.387606	0.0153195
PP2D1	0.418217	PP2D1	0.683362	0.55079
WDHD1	0.418196	WDHD1	0.879718	0.648957
SRP72	0.418139	SRP72	0.397106	0.407622
SMYD3	0.418023	SMYD3	-0.0321427	0.19294
EPHA4	0.416936	EPHA4	0.904493	0.660714
GDI2	0.416931	GDI2	-0.0889164	0.164007
CRKL	0.416885	CRKL	0.318053	0.367469
PRPF8	0.416813	PRPF8	0.704256	0.560534
ANKRD20A11P	0.416212	ANKRD20A11P	-0.210673	0.10277
BTAF1	0.41619	BTAF1	0.455998	0.436094
MRVI1-AS1	0.416091	MRVI1-AS1	-0.613053	-0.098481
ZSCAN12P1	0.416045	ZSCAN12P1	1.19832	0.807183
METTL8	0.415764	METTL8	0.918801	0.667283
WDR26	0.415608	WDR26	-0.0518191	0.181894
LOC339666	0.41486	LOC339666	0.943437	0.679148
LYG1	0.414704	LYG1	0.191713	0.303208
LINC00115	0.414647	LINC00115	-0.264052	0.0752975
LOC147804,ZNF761	0.413857	LOC147804,ZNF761	0.668179	0.541018
ARPC5	0.413331	ARPC5	0.521891	0.467611
ACTA1	0.413243	ACTA1	0.426419	0.419831
CCDC43	0.4131	CCDC43	0.0695855	0.241343
SPAG4	0.413023	SPAG4	-0.61636	-0.101669
BTN2A2	0.412853	BTN2A2	0.238568	0.325711
RNMT	0.412553	RNMT	0.12968	0.271116
PAXIP1	0.411898	PAXIP1	0.844756	0.628327
EZH2	0.411857	EZH2	0.419692	0.415774
ADAM21	0.411177	ADAM21	-1.36703	-0.477926
LCORL	0.410834	LCORL	0.466871	0.438852
MCM8	0.410465	MCM8	0.849354	0.62991
C10orf68,CCDC7	0.41009	C10orf68,CCDC7	0.272903	0.341496
DOCK7	0.41005	DOCK7	0.560338	0.485194
CA5A	0.409927	CA5A	-1.16841	-0.379242
C18orf54	0.409844	C18orf54	1.05265	0.731247
EGR1	0.40956	EGR1	-0.739787	-0.165113
CRYBB2P1	0.409317	CRYBB2P1	0.123909	0.266613
SNRNP70	0.409218	SNRNP70	0.781313	0.595266
FMNL1	0.408817	FMNL1	-0.0611173	0.17385
MRGPRG	0.408613	MRGPRG	-1.59505	-0.593219
BGLAP,PMF1,PMF1-BGLAP	0.408579	BGLAP,PMF1,PMF1-BGLAP	0.182896	0.295737
SLC7A5P2	0.408481	SLC7A5P2	-0.285708	0.0613865
ABCB7	0.408224	ABCB7	0.260441	0.334332
MORF4L2	0.407731	MORF4L2	0.720804	0.564268
TFG	0.407627	TFG	0.418281	0.412954
CDCA7L	0.407056	CDCA7L	0.441139	0.424098
NUP210	0.406992	NUP210	0.338068	0.37253
UGT2A3	0.406849	UGT2A3	1.20602	0.806435
BACE2	0.406818	BACE2	-0.188164	0.109327
CEP57L1	0.406379	CEP57L1	0.520585	0.463482
SFR1	0.406375	SFR1	0.825457	0.615916
DDR2	0.406085	DDR2	1.49346	0.949773
IMPA2	0.406027	IMPA2	0.418704	0.412366
KIAA1919	0.405851	KIAA1919	0.526266	0.466059
SCAF8	0.405775	SCAF8	0.25605	0.330912
TRIM16L	0.405653	TRIM16L	-0.120141	0.142756
AP3S1	0.405544	AP3S1	0.14956	0.277552
C19orf79	0.405423	C19orf79	0.451864	0.428643
POM121	0.405355	POM121	0.351258	0.378306
CXorf57	0.40458	CXorf57	0.746633	0.575607
CHL1	0.40422	CHL1	-0.0272299	0.188495
DYRK3	0.404089	DYRK3	0.875775	0.639932
SPIRE1	0.403759	SPIRE1	0.826795	0.615277
TUBB6	0.403729	TUBB6	-0.120423	0.141653
ADRA2B	0.403696	ADRA2B	0.680235	0.541965
CENPP	0.403681	CENPP	0.752395	0.578038
UTP11L	0.403589	UTP11L	0.657954	0.530771
ANP32A-IT1	0.403397	ANP32A-IT1	1.40737	0.905384
TMSB10	0.403111	TMSB10	0.518852	0.460981
CDC5L	0.402949	CDC5L	0.377869	0.390409
CXXC1	0.402782	CXXC1	0.467179	0.43498
KSR1	0.402624	KSR1	-0.561303	-0.0793395
RAB30	0.402434	RAB30	0.391307	0.396871
NOL3	0.402152	NOL3	-0.524444	-0.061146
ANKRD26	0.40188	ANKRD26	0.622011	0.511945
USP37	0.401631	USP37	0.78343	0.59253
RSBN1L	0.401345	RSBN1L	0.749448	0.575396
SPINK2	0.400466	SPINK2	-0.368296	0.016085
NDUFS2	0.400171	NDUFS2	0.204946	0.302559
FKBP4	0.400138	FKBP4	1.01021	0.705174
PRIM2	0.400117	PRIM2	0.583907	0.492012
LOC285626	0.399339	LOC285626	0.993079	0.696209
CWF19L2	0.399073	CWF19L2	0.321937	0.360505
GPKOW	0.399048	GPKOW	0.371253	0.385151
VNN3	0.398169	VNN3	0.641611	0.51989
STK17A	0.39792	STK17A	0.320827	0.359374
ARL17A,ARL17B	0.397862	ARL17A,ARL17B	0.454672	0.426267
ANO10	0.396307	ANO10	0.131427	0.263867
ACIN1	0.396027	ACIN1	0.348259	0.372143
MCM7	0.395824	MCM7	0.569534	0.482679
EME1	0.395422	EME1	0.488553	0.441987
IGLL3P	0.395377	IGLL3P	0.407713	0.401545
DNAH6	0.395078	DNAH6	0.907704	0.651391
ITSN1	0.394583	ITSN1	0.378627	0.386605
CD80	0.394333	CD80	0.233382	0.313858
WBP11	0.394029	WBP11	0.413176	0.403602
ANKRD32	0.393679	ANKRD32	0.779313	0.586496
ALG10	0.393527	ALG10	0.729713	0.56162
LOC100133161	0.393503	LOC100133161	-0.271266	0.0611185
PIBF1	0.392505	PIBF1	0.849668	0.621086
MTTP	0.392401	MTTP	0.927238	0.65982
NUDT9	0.392336	NUDT9	0.547353	0.469844
NSFP1	0.392193	NSFP1	0.367151	0.379672
ZC3H13	0.391848	ZC3H13	0.674723	0.533285
C2	0.390868	C2	-0.777059	-0.193096
PLAA	0.390679	PLAA	0.637768	0.514223
ZNF330	0.390614	ZNF330	0.261606	0.32611
COPS3	0.390494	COPS3	0.461255	0.425875
UBE2E1	0.39039	UBE2E1	0.354467	0.372428
RGPD8	0.390266	RGPD8	0.867172	0.628719
GINS4	0.390261	GINS4	0.873736	0.631999
PSMB6	0.38971	PSMB6	0.350694	0.370202
QPRT	0.389388	QPRT	0.202573	0.29598
ASXL3	0.388995	ASXL3	1.01532	0.702157
EFNA1	0.388902	EFNA1	-0.0335395	0.177681
CCBL1	0.388604	CCBL1	0.167748	0.278176
LOC644961	0.388569	LOC644961	0.345692	0.367131
ANXA2	0.387574	ANXA2	0.422071	0.404822
INTS1	0.387139	INTS1	0.126211	0.256675
TFEC	0.3871	TFEC	-0.0426266	0.172237
THADA	0.387074	THADA	0.534618	0.460846
UBE2D4	0.386952	UBE2D4	0.625603	0.506278
ABHD4	0.3867	ABHD4	-0.807773	-0.210536
HIST1H4C	0.386389	HIST1H4C	0.70263	0.544509
ZNF25	0.386169	ZNF25	0.406413	0.396291
AMFR	0.386012	AMFR	-0.527252	-0.07062
NCAPD3	0.385472	NCAPD3	0.761077	0.573275
TMEM234	0.38483	TMEM234	-0.49132	-0.053245
ADAM15	0.384727	ADAM15	0.392628	0.388678
RSF1	0.384556	RSF1	0.400482	0.392519
TLN1	0.384478	TLN1	0.280357	0.332418
RBM28	0.38441	RBM28	0.754443	0.569426
EEA1	0.383835	EEA1	0.56538	0.474607
STAU2	0.382682	STAU2	0.500449	0.441566
FAM105B	0.382643	FAM105B	0.428845	0.405744
CLIP3	0.38231	CLIP3	-0.0831038	0.149603
SRBD1	0.381676	SRBD1	0.552781	0.467228
MLL3	0.381285	MLL3	0.504628	0.442956
SIT1	0.381225	SIT1	0.287838	0.334531
LYAR	0.381071	LYAR	0.860038	0.620555
NSDHL	0.380839	NSDHL	0.363513	0.372176
SORL1	0.380602	SORL1	-0.0927153	0.143943
MDM4	0.380373	MDM4	0.105744	0.243059
C21orf15	0.379412	C21orf15	-0.740769	-0.180678
MRPL23	0.379297	MRPL23	0.411635	0.395466
CNTNAP4	0.37895	CNTNAP4	-0.0308179	0.174066
NSMAF	0.37884	NSMAF	0.0363817	0.207611
C19orf29-AS1	0.378169	C19orf29-AS1	-0.336527	0.020821
NFIL3	0.378125	NFIL3	-0.049263	0.164431
SCGB1B2P	0.377947	SCGB1B2P	-1.35501	-0.488532
FAM83G	0.377377	FAM83G	-0.0451457	0.166116
PDSS2	0.376933	PDSS2	0.300525	0.338729
SND1	0.376806	SND1	0.210766	0.293786
SRRM2	0.376525	SRRM2	0.315512	0.346019
MGC16142	0.37643	MGC16142	0.936826	0.656628
ERMP1	0.376297	ERMP1	0.379557	0.377927
LOC100505875	0.375702	LOC100505875	-0.357973	0.0088645
FADS1	0.375663	FADS1	0.722008	0.548836
ACO2	0.374762	ACO2	0.324954	0.349858
B3GALT4	0.37427	B3GALT4	-0.718897	-0.172314
PANK4	0.374081	PANK4	0.323749	0.348915
IFNA21	0.373768	IFNA21	-1.78418	-0.705206
GIGYF2	0.373766	GIGYF2	0.659906	0.516836
PRKD3	0.373509	PRKD3	0.377624	0.375567
SPDYE2L	0.373332	SPDYE2L	0.384874	0.379103
SPDYE2	0.372475	SPDYE2	0.464296	0.418385
GMEB1	0.372468	GMEB1	0.506008	0.439238
NCKAP1L	0.372326	NCKAP1L	0.334374	0.35335
SLC31A1	0.371614	SLC31A1	0.426967	0.39929
ZNF589	0.371592	ZNF589	0.321313	0.346452
ZSCAN12	0.371347	ZSCAN12	0.821218	0.596283
C12orf69	0.371137	C12orf69	-0.987191	-0.308027
MIR1248,SNORA81	0.37112	MIR1248,SNORA81	-0.427836	-0.028358
PPP2R2A	0.371034	PPP2R2A	0.468871	0.419952
TNFRSF10A	0.370485	TNFRSF10A	0.256872	0.313678
GNAI3	0.37005	GNAI3	0.300414	0.335232
HLA-G	0.369799	HLA-G	-0.344149	0.012825
PXK	0.369609	PXK	0.404277	0.386943
MVD	0.369537	MVD	0.0932452	0.231391
XRN2	0.368972	XRN2	0.552595	0.460784
MIR943,WHSC2	0.368855	MIR943,WHSC2	0.195137	0.281996
MFGE8	0.368658	MFGE8	-0.140276	0.114191
ANP32AP1	0.367856	ANP32AP1	0.372225	0.37004
CEP55	0.367752	CEP55	1.07479	0.721271
LINC00487	0.36766	LINC00487	0.239966	0.303813
AMPD2	0.367532	AMPD2	0.165191	0.266362
PRH1,PRH1-PRR4,PRR4	0.367362	PRH1,PRH1-PRR4,PRR4	0.107243	0.237303
LGSN	0.367134	LGSN	0.879326	0.62323
CHD3	0.366463	CHD3	0.845676	0.60607
LOC389458,RBAK,RBAK-LOC389458	0.366242	LOC389458,RBAK,RBAK-LOC389458	0.393481	0.379862
KHDC1L	0.365946	KHDC1L	-0.193368	0.086289
ATP5A1	0.365756	ATP5A1	0.446513	0.406135
ARHGEF7	0.365474	ARHGEF7	0.0156851	0.19058
COIL	0.365441	COIL	0.235062	0.300252
ZNF488	0.364887	ZNF488	1.40173	0.883308
API5	0.36483	API5	0.657981	0.511405
RLIM	0.364722	RLIM	0.704757	0.534739
PDLIM5	0.364685	PDLIM5	0.604978	0.484831
ELOVL6	0.364645	ELOVL6	0.99568	0.680163
BIVM,BIVM-ERCC5,ERCC5	0.36438	BIVM,BIVM-ERCC5,ERCC5	0.313321	0.33885
LYL1	0.364121	LYL1	0.043104	0.203612
BUB1B,PAK6	0.36378	BUB1B,PAK6	0.838808	0.601294
KPNA1	0.363328	KPNA1	0.550201	0.456765
LOC728175	0.363231	LOC728175	-0.0392372	0.161997
MRPS9	0.362993	MRPS9	0.626582	0.494787
EXOSC9	0.362809	EXOSC9	0.72192	0.542365
EVL	0.362791	EVL	0.0658002	0.214296
RBP5	0.36279	RBP5	-0.772398	-0.204804
CYFIP2	0.362782	CYFIP2	0.0779988	0.22039
TMEM60	0.362725	TMEM60	0.255358	0.309041
CNTRL	0.362386	CNTRL	0.55461	0.458498
C11orf30	0.36223	C11orf30	0.556236	0.459233
POLE2	0.362033	POLE2	0.876166	0.6191
MRPS6,SLC5A3	0.361963	MRPS6,SLC5A3	0.736556	0.54926
STRBP	0.361707	STRBP	0.152946	0.257327
ARL17A	0.361642	ARL17A	0.481323	0.421482
FER	0.361294	FER	0.585237	0.473266
MPP1	0.361148	MPP1	0.238481	0.299814
TMPRSS6	0.36088	TMPRSS6	-0.173012	0.093934
ZNF692	0.360741	ZNF692	0.555528	0.458135
WDFY2	0.360695	WDFY2	0.637105	0.4989
DSTNP2	0.360655	DSTNP2	0.246875	0.303765
MRPL44	0.360511	MRPL44	0.113987	0.237249
ZNF143	0.360242	ZNF143	0.21631	0.288276
ZNF121	0.360084	ZNF121	1.21167	0.785877
TAS2R19	0.359865	TAS2R19	-0.823884	-0.232009
KIAA0922	0.35959	KIAA0922	0.46702	0.413305
TG	0.359265	TG	0.484574	0.42192
BCAS2	0.359119	BCAS2	0.621115	0.490117
LBX2	0.358799	LBX2	1.28693	0.822864
REEP3	0.358129	REEP3	0.0580263	0.208078
ACTR3	0.358116	ACTR3	0.162141	0.260128
TFCP2L1	0.358074	TFCP2L1	0.929944	0.644009
CCDC9	0.357311	CCDC9	0.124168	0.240739
PUSL1	0.357082	PUSL1	0.17583	0.266456
ASB9P1	0.356913	ASB9P1	-0.0433436	0.156785
TUBB3	0.356844	TUBB3	0.715362	0.536103
C7orf50	0.356526	C7orf50	-0.32601	0.015258
POU2F1	0.356294	POU2F1	0.628249	0.492271
WDFY4	0.355969	WDFY4	0.718675	0.537322
AIFM1	0.355759	AIFM1	0.669947	0.512853
GCFC1	0.355628	GCFC1	0.863573	0.6096
RBM26	0.355598	RBM26	0.6342	0.494899
BMS1P1	0.355464	BMS1P1	0.649844	0.502654
TRIM7	0.355444	TRIM7	-0.127464	0.11399
TP53TG3,TP53TG3B	0.355033	TP53TG3,TP53TG3B	-1.15867	-0.401819
LOC100506123	0.354557	LOC100506123	0.530085	0.442321
SETD5	0.354356	SETD5	0.360723	0.35754
FAM188B,INMT,INMT-FAM188B	0.35408	FAM188B,INMT,INMT-FAM188B	-0.101262	0.126409
VASN	0.353856	VASN	-0.0275197	0.163168
HIST1H1E	0.353505	HIST1H1E	0.194706	0.274106
CAND1	0.35323	CAND1	0.862789	0.608009
RBL1	0.352877	RBL1	0.820081	0.586479
UBE2O	0.35269	UBE2O	0.430357	0.391524
SEC62	0.352612	SEC62	0.0921765	0.222394
GJA10	0.352256	GJA10	1.69542	1.02384
DNAJC2	0.352112	DNAJC2	0.555794	0.453953
EXO1	0.351719	EXO1	1.01219	0.681955
LAS1L	0.350578	LAS1L	0.657832	0.504205
CECR6	0.350469	CECR6	-0.0582246	0.146122
GPR89C	0.350454	GPR89C	0.13581	0.243132
PIM1	0.350225	PIM1	-0.548125	-0.09895
ELP2	0.350197	ELP2	0.318905	0.334551
UHRF1BP1L	0.34992	UHRF1BP1L	0.387838	0.368879
UBAP2L	0.349873	UBAP2L	0.433381	0.391627
LEF1	0.349312	LEF1	-0.101162	0.124075
GTF2H2B	0.349238	GTF2H2B	0.696879	0.523058
TNFRSF21	0.349108	TNFRSF21	0.890134	0.619621
ADI1	0.348789	ADI1	0.100776	0.224782
ZNF578	0.348304	ZNF578	0.260694	0.304499
MYBL2	0.34822	MYBL2	0.688028	0.518124
ABHD11	0.347778	ABHD11	0.884137	0.615957
IMMT	0.347233	IMMT	0.447595	0.397414
OSGEPL1	0.346992	OSGEPL1	0.334213	0.340603
LAT2	0.346988	LAT2	-0.490955	-0.0719835
LOC646719	0.346916	LOC646719	-0.00774317	0.169586
RNASET2	0.346749	RNASET2	-0.544407	-0.098829
GSS	0.346418	GSS	0.195414	0.270916
AK2	0.345841	AK2	0.329553	0.337697
TRIM69	0.345399	TRIM69	-0.0419316	0.151734
UBE2Q2P2,UBE2Q2P3	0.344988	UBE2Q2P2,UBE2Q2P3	0.0838423	0.214415
RPUSD3	0.344768	RPUSD3	0.324771	0.334769
E2F8	0.344713	E2F8	1.11701	0.730862
LOC100132356	0.344688	LOC100132356	0.384678	0.364683
KDM5C	0.344121	KDM5C	0.00889469	0.176508
IRF5	0.34392	IRF5	-0.572227	-0.114154
JPX	0.343749	JPX	0.473804	0.408776
PNKP	0.343372	PNKP	0.166272	0.254822
CRYBB2	0.343133	CRYBB2	-0.147159	0.097987
ABCC2	0.343087	ABCC2	0.76237	0.552728
MUC20	0.343065	MUC20	-0.622073	-0.139504
FNBP4	0.343032	FNBP4	0.521606	0.432319
LSM12	0.342892	LSM12	0.332981	0.337936
ZNF527	0.342431	ZNF527	0.242889	0.29266
CAPRIN1	0.34219	CAPRIN1	0.64033	0.49126
FAM153C	0.342177	FAM153C	-0.724827	-0.191325
MSH6	0.342019	MSH6	0.841675	0.591847
NLN	0.341244	NLN	0.61041	0.475827
EXOSC10	0.341186	EXOSC10	0.4411	0.391143
RABEP1	0.341012	RABEP1	0.373722	0.357367
SPTSSA	0.340927	SPTSSA	0.0774437	0.209185
TMEM139	0.340896	TMEM139	-0.0453916	0.147752
ARHGAP19,ARHGAP19-SLIT1,SLIT1	0.340676	ARHGAP19,ARHGAP19-SLIT1,SLIT1	0.199725	0.270201
KAT7	0.340331	KAT7	0.21625	0.27829
PPP1R12A	0.340216	PPP1R12A	0.304591	0.322404
HADH	0.340038	HADH	0.196319	0.268178
GPR114	0.33999	GPR114	0.81559	0.57779
ARHGEF3	0.339849	ARHGEF3	0.614704	0.477276
NIPA1	0.339675	NIPA1	0.221746	0.28071
DPCD	0.339225	DPCD	-0.318928	0.0101485
LOC286437	0.338409	LOC286437	0.128588	0.233498
SNAPC3	0.3378	SNAPC3	-0.0351013	0.151349
ZNRF2P1	0.337798	ZNRF2P1	-0.0302535	0.153772
VPS53	0.337609	VPS53	0.160657	0.249133
EPHB3	0.337393	EPHB3	-0.645387	-0.153997
DUSP5	0.33729	DUSP5	0.128396	0.232843
TBC1D25	0.337289	TBC1D25	0.00629144	0.17179
FNBP1L	0.337173	FNBP1L	-0.0919417	0.122616
WDR76	0.337165	WDR76	0.636694	0.48693
AHSA1	0.337159	AHSA1	0.844313	0.590736
RUNX3	0.336859	RUNX3	-0.0168582	0.16
RHD	0.336677	RHD	0.523777	0.430227
GOT2	0.336534	GOT2	0.609965	0.473249
TFAP2E	0.336039	TFAP2E	0.64925	0.492644
EP300	0.335658	EP300	0.541467	0.438563
LOC643406	0.335556	LOC643406	0.176432	0.255994
CLSTN1	0.334944	CLSTN1	0.206434	0.270689
GDA	0.334927	GDA	0.502975	0.418951
CCDC138	0.334681	CCDC138	0.431594	0.383138
TTF1	0.334447	TTF1	0.531177	0.432812
LOC100129917	0.334304	LOC100129917	0.953731	0.644018
LASP1	0.334261	LASP1	0.244564	0.289412
RAB42	0.334094	RAB42	0.404878	0.369486
PFN1P2	0.334077	PFN1P2	0.923703	0.62889
YARS2	0.333732	YARS2	0.204921	0.269326
ACPP	0.333601	ACPP	1.11474	0.724171
EFHA1	0.33257	EFHA1	0.305529	0.319049
MTL5	0.332499	MTL5	-0.0672816	0.132609
UPP1	0.332258	UPP1	-1.07126	-0.369501
EIF4A3	0.332132	EIF4A3	0.366657	0.349394
FLJ26850	0.332104	FLJ26850	-0.660967	-0.164431
PLCXD1	0.331821	PLCXD1	0.0511017	0.191461
PNMA1	0.331795	PNMA1	0.231955	0.281875
LOC100133091	0.331745	LOC100133091	0.0981156	0.21493
DIS3L2	0.33167	DIS3L2	0.304293	0.317982
GRINA	0.331461	GRINA	-0.480343	-0.074441
PLCXD1	0.33051	PLCXD1	0.0511017	0.190806
HIST1H1B	0.330467	HIST1H1B	1.30759	0.819029
WHAMMP3	0.329996	WHAMMP3	0.457104	0.39355
LOC440905	0.329942	LOC440905	1.22358	0.776761
KDM2A	0.329716	KDM2A	0.0921033	0.21091
LOC652276	0.329663	LOC652276	0.528623	0.429143
CDK2	0.329149	CDK2	0.742976	0.536062
ZMYM3	0.328942	ZMYM3	0.337666	0.333304
SGMS2	0.328677	SGMS2	-0.168882	0.0798975
PLEKHF2	0.328608	PLEKHF2	-0.36477	-0.018081
PMEL	0.328571	PMEL	-0.107086	0.110742
SYN3	0.328308	SYN3	-0.574625	-0.123159
PLAC2	0.328099	PLAC2	0.853475	0.590787
PARD3	0.328053	PARD3	0.472016	0.400034
STEAP2	0.327718	STEAP2	0.196628	0.262173
NUBP1	0.326276	NUBP1	0.292116	0.309196
CHEK1	0.325562	CHEK1	0.675309	0.500436
LUM	0.325453	LUM	0.74404	0.534747
SLC12A7	0.325394	SLC12A7	1.46564	0.895517
NAGLU	0.325146	NAGLU	-0.100908	0.112119
TBC1D5	0.325106	TBC1D5	0.283557	0.304331
C11orf48	0.324458	C11orf48	0.568435	0.446447
QKI	0.323936	QKI	0.295574	0.309755
C20orf7	0.323745	C20orf7	0.684982	0.504363
APOO	0.323108	APOO	0.710138	0.516623
TRPC4AP	0.322738	TRPC4AP	0.0478229	0.18528
SP100	0.32271	SP100	0.484658	0.403684
HERC3	0.32229	HERC3	-0.0801479	0.121071
TBX10	0.321995	TBX10	0.0502336	0.186114
GTPBP8	0.320003	GTPBP8	0.396717	0.35836
STK3	0.319807	STK3	0.432083	0.375945
CLTC	0.319793	CLTC	0.423817	0.371805
MKL1	0.319518	MKL1	0.191709	0.255613
CCDC153	0.319341	CCDC153	-1.20034	-0.440499
MED27	0.318803	MED27	0.275875	0.297339
GPR174	0.318747	GPR174	0.368571	0.343659
C2orf43	0.318743	C2orf43	0.420202	0.369472
NAT10	0.318169	NAT10	0.294676	0.306422
HSD17B4	0.317833	HSD17B4	0.427256	0.372545
SPATA13	0.317681	SPATA13	1.13161	0.724646
XPO1	0.317651	XPO1	0.816429	0.56704
ZNF227	0.317456	ZNF227	0.176409	0.246932
SULF2	0.317414	SULF2	-0.201861	0.0577765
VARS	0.317147	VARS	0.640416	0.478781
AP1S2	0.316961	AP1S2	0.479053	0.398007
SPDYE7P	0.316947	SPDYE7P	0.415989	0.366468
MBD5	0.31691	MBD5	0.290221	0.303566
CWC27	0.316907	CWC27	0.00493692	0.160922
CENPV	0.316575	CENPV	0.514498	0.415536
LOC440300	0.316504	LOC440300	-0.422219	-0.0528575
TMEM45A	0.316396	TMEM45A	-0.0415531	0.137421
RNGTT	0.316318	RNGTT	0.25877	0.287544
AVEN	0.315971	AVEN	0.115553	0.215762
CDC45	0.315883	CDC45	0.705488	0.510686
C11orf65	0.315698	C11orf65	-0.355618	-0.01996
TRIT1	0.314824	TRIT1	0.264704	0.289764
SRF	0.314473	SRF	-0.468026	-0.0767765
EGLN1	0.313484	EGLN1	-0.223621	0.0449315
HLTF	0.313409	HLTF	0.485453	0.399431
SLC17A9	0.312962	SLC17A9	0.877497	0.595229
C5orf41	0.31263	C5orf41	-0.915748	-0.301559
IL20RB	0.312583	IL20RB	0.490677	0.40163
NCBP1	0.312275	NCBP1	0.81945	0.565863
MRPS18C	0.31218	MRPS18C	0.197321	0.25475
UBXN7	0.312031	UBXN7	0.751683	0.531857
MSH3	0.311472	MSH3	0.298667	0.305069
SPAG9	0.311314	SPAG9	0.258973	0.285143
HTRA4	0.311229	HTRA4	-0.142521	0.084354
PTGR2	0.310973	PTGR2	0.291555	0.301264
ALDH1A1	0.310949	ALDH1A1	0.889894	0.600421
PDS5B	0.310425	PDS5B	0.524571	0.417498
UBAP2	0.31023	UBAP2	0.213	0.261615
TBC1D22A	0.310205	TBC1D22A	-0.198152	0.0560265
HIST1H4E	0.310187	HIST1H4E	1.36791	0.839048
WWOX	0.309991	WWOX	0.291974	0.300983
RAC2	0.309736	RAC2	0.0875011	0.198619
LOC100132215	0.309651	LOC100132215	0.373317	0.341484
CRABP2	0.309396	CRABP2	1.61308	0.961238
LOC100129046	0.309387	LOC100129046	-0.266903	0.021242
MICU1	0.309136	MICU1	-0.141385	0.0838755
PRC1	0.308689	PRC1	0.304334	0.306511
KXD1	0.308537	KXD1	0.00936121	0.158949
PLEKHH2	0.3075	PLEKHH2	0.0126009	0.16005
CHN1	0.307185	CHN1	-0.193907	0.056639
HERC2P9	0.307148	HERC2P9	0.376311	0.34173
ANKRD18DP	0.307072	ANKRD18DP	0.0261443	0.166608
SFXN2	0.306968	SFXN2	0.960404	0.633686
HIST1H2BI	0.30678	HIST1H2BI	0.161741	0.23426
MCTS1	0.306152	MCTS1	0.347349	0.32675
ZNF775	0.306084	ZNF775	-0.488485	-0.0912005
ERCC6L	0.306037	ERCC6L	0.877522	0.59178
PRR11	0.305794	PRR11	0.423214	0.364504
CENPJ	0.304991	CENPJ	1.01612	0.660555
MAGOHB	0.304807	MAGOHB	0.799205	0.552006
GINS1	0.304754	GINS1	0.849653	0.577203
YY1AP1	0.304733	YY1AP1	0.0844123	0.194573
HDLBP	0.304217	HDLBP	0.247165	0.275691
CCDC59	0.30405	CCDC59	0.360152	0.332101
PSMD11	0.30379	PSMD11	0.613487	0.458639
ASXL1	0.303765	ASXL1	0.242123	0.272944
TCOF1	0.303601	TCOF1	0.609878	0.45674
DNA2	0.303326	DNA2	0.80333	0.553328
LRCH3	0.303119	LRCH3	0.532829	0.417974
OR7E37P	0.302908	OR7E37P	-0.716417	-0.206754
BPTF	0.302777	BPTF	0.495835	0.399306
CDYL2	0.302435	CDYL2	0.251328	0.276882
SUMO2	0.301939	SUMO2	0.298227	0.300083
LOC100506123	0.301837	LOC100506123	0.530085	0.415961
HTT	0.301807	HTT	0.283661	0.292734
C1orf151-NBL1,MINOS1,NBL1	0.301736	C1orf151-NBL1,MINOS1,NBL1	0.367734	0.334735
COQ3	0.301658	COQ3	0.482641	0.392149
TCTN2	0.301055	TCTN2	0.704303	0.502679
ASPM	0.30075	ASPM	1.01377	0.65726
FAM72A	0.300585	FAM72A	0.728498	0.514541
AIF1L	0.300531	AIF1L	-0.184438	0.0580465
AVL9	0.300306	AVL9	0.334659	0.317483
SMARCA5	0.300156	SMARCA5	0.627791	0.463973
GTF2F2	0.298873	GTF2F2	0.357969	0.328421
SLC25A37	0.298843	SLC25A37	0.296458	0.297651
EIF2B5	0.298169	EIF2B5	0.375112	0.336641
TRAK1	0.298013	TRAK1	0.354586	0.326299
COPS2	0.29801	COPS2	0.186264	0.242137
SAR1B	0.297828	SAR1B	0.552775	0.425301
RNF122	0.297815	RNF122	-0.223086	0.0373645
COL4A3BP	0.297734	COL4A3BP	0.186252	0.241993
MNF1	0.297376	MNF1	-0.101475	0.0979505
ZNF317	0.297216	ZNF317	0.265132	0.281174
BTK	0.296775	BTK	0.384589	0.340682
GNPDA1	0.296481	GNPDA1	-0.573576	-0.138547
ABHD6	0.296056	ABHD6	0.506623	0.40134
CHAD	0.295894	CHAD	0.77521	0.535552
SRP68	0.295351	SRP68	0.250983	0.273167
CEP128	0.295158	CEP128	0.569361	0.43226
UACA	0.295049	UACA	0.238088	0.266568
SNRNP25	0.294978	SNRNP25	0.436696	0.365837
RASGEF1B	0.294525	RASGEF1B	0.737329	0.515927
KIAA1211	0.294324	KIAA1211	0.584368	0.439346
SART1	0.294243	SART1	0.484436	0.389339
FOXO3B,ZNF286B	0.294079	FOXO3B,ZNF286B	0.46619	0.380134
ANAPC1	0.293914	ANAPC1	0.612968	0.453441
LOC100128288	0.293053	LOC100128288	-0.688732	-0.19784
CS	0.292899	CS	0.586145	0.439522
TNKS	0.292703	TNKS	-0.129505	0.081599
MKNK2	0.292513	MKNK2	-0.0535428	0.119485
SCFD1	0.292228	SCFD1	0.175494	0.233861
SPTAN1	0.292185	SPTAN1	0.392826	0.342506
FFAR3	0.29198	FFAR3	-0.118116	0.086932
SPECC1	0.291451	SPECC1	0.500735	0.396093
ATF7IP	0.291253	ATF7IP	0.568247	0.42975
HNRNPU-AS1	0.291179	HNRNPU-AS1	0.44922	0.3702
GTF2I	0.291133	GTF2I	0.354427	0.32278
PTPLAD1	0.291014	PTPLAD1	0.626064	0.458539
BAG6	0.290908	BAG6	0.132314	0.211611
VOPP1	0.290557	VOPP1	-0.206259	0.042149
WDR77	0.290364	WDR77	0.644988	0.467676
TUBB4A	0.289941	TUBB4A	0.696959	0.49345
SART3	0.289801	SART3	0.365497	0.327649
CECR5	0.289677	CECR5	-0.0970317	0.0963227
RANBP2	0.289608	RANBP2	0.57834	0.433974
SPICE1	0.288761	SPICE1	0.336162	0.312462
ZNF573	0.28875	ZNF573	0.50299	0.39587
NNAT	0.288538	NNAT	0.0509449	0.169741
PDZRN3	0.288239	PDZRN3	-1.90725	-0.809505
CHCHD8	0.287757	CHCHD8	0.365614	0.326685
SKP1	0.28668	SKP1	0.303296	0.294988
PPP2R1A	0.286312	PPP2R1A	0.0646396	0.175476
FAM122B	0.286188	FAM122B	0.403228	0.344708
RNF145	0.286188	RNF145	0.280484	0.283336
GGT3P	0.285693	GGT3P	-0.102524	0.0915845
RAB3GAP2	0.284819	RAB3GAP2	0.378503	0.331661
SC5DL	0.284783	SC5DL	0.295285	0.290034
PPP2R5A	0.284513	PPP2R5A	0.420116	0.352314
CDCA7	0.284179	CDCA7	0.669011	0.476595
CNOT1	0.283901	CNOT1	0.420603	0.352252
ZNF586	0.283756	ZNF586	0.276518	0.280137
TMCO1	0.283324	TMCO1	0.194635	0.23898
TNFRSF14	0.282966	TNFRSF14	-1.46895	-0.592992
VCP	0.282789	VCP	0.616274	0.449531
MASTL	0.282559	MASTL	0.626843	0.454701
ZNF383	0.282477	ZNF383	0.221264	0.25187
SUV420H2	0.2824	SUV420H2	0.0690207	0.17571
TMEM214	0.282336	TMEM214	0.374072	0.328204
LOC100507341	0.282264	LOC100507341	-1.1957	-0.456718
LOC283104	0.282225	LOC283104	-0.187298	0.0474635
CEACAM21	0.282193	CEACAM21	-0.19803	0.0420815
NDUFB4	0.282193	NDUFB4	0.0920373	0.187115
SLC30A7	0.282027	SLC30A7	0.622919	0.452473
CEP72	0.281832	CEP72	0.657439	0.469635
NT5DC1	0.281684	NT5DC1	0.344311	0.312997
PLCD4	0.281612	PLCD4	0.948687	0.61515
FAHD2A	0.281063	FAHD2A	0.159406	0.220234
NEIL1	0.280889	NEIL1	-0.631457	-0.175284
TAOK3	0.280716	TAOK3	0.468219	0.374468
NAP1L1	0.280631	NAP1L1	0.176492	0.228562
TRIM17	0.280348	TRIM17	0.283092	0.28172
ANP32A	0.280233	ANP32A	0.429174	0.354704
PIF1	0.280163	PIF1	0.614911	0.447537
IZUMO4	0.279537	IZUMO4	-0.891385	-0.305924
ADK	0.279503	ADK	0.537263	0.408383
C14orf182	0.279229	C14orf182	0.485507	0.382368
FAR2	0.279167	FAR2	-0.708517	-0.214675
METTL10	0.279165	METTL10	-0.0827408	0.0982121
CLIC1	0.279128	CLIC1	0.244525	0.261826
CCNI	0.279089	CCNI	0.00538074	0.142235
TMEM126A	0.278921	TMEM126A	0.12262	0.20077
PDP2	0.278864	PDP2	0.431259	0.355062
RNF7	0.278808	RNF7	0.133388	0.206098
ZNF431	0.2784	ZNF431	0.594767	0.436584
CCNA2	0.27816	CCNA2	0.534773	0.406467
R3HDM1	0.277923	R3HDM1	0.489153	0.383538
MIS18A	0.277594	MIS18A	0.611706	0.44465
ALOX15	0.277246	ALOX15	0.47262	0.374933
DEAF1	0.277026	DEAF1	-0.0591307	0.108948
EED	0.276921	EED	0.530672	0.403797
MEF2D	0.276834	MEF2D	0.519895	0.398365
UQCR10	0.276807	UQCR10	0.267233	0.27202
INCENP	0.276717	INCENP	0.563892	0.420304
BACH1	0.276585	BACH1	0.182987	0.229786
ZNF184	0.276526	ZNF184	0.333125	0.304825
RUSC2	0.275739	RUSC2	0.53731	0.406524
SP140	0.275717	SP140	0.814498	0.545108
NOP58	0.275612	NOP58	0.69136	0.483486
CNIH2	0.275561	CNIH2	0.488	0.38178
MDN1	0.275469	MDN1	1.00128	0.638374
LOC643837	0.275288	LOC643837	-0.118306	0.078491
LATS1	0.275287	LATS1	0.424837	0.350062
KPNA6	0.275221	KPNA6	0.448373	0.361797
RABGAP1L	0.27514	RABGAP1L	0.211851	0.243496
DNAJC1	0.274958	DNAJC1	-0.319862	-0.022452
KHDRBS1	0.274861	KHDRBS1	0.215946	0.245403
PHF13	0.274781	PHF13	0.0625514	0.168666
[truncated: 11,858 more rows]

## Sheet: isoform-FRT-replicates
First replicate	ratio Log2	Second replicate	ratio Log2	Gene symbol		BJAB-EBER1/2 vs BJAB-CTL comparison (FRT)
TCONS_00012340	-1.79769e+308	TCONS_00012340	-3.12757	ACIN1
TCONS_00000762	-1.79769e+308	TCONS_00000762	-2.56422	ACOT11
TCONS_00020644	-1.79769e+308	TCONS_00020644	-10.6581	ACP5
TCONS_00020647	-1.79769e+308	TCONS_00020647	3.06934	ACP5
TCONS_00005070	-1.79769e+308	TCONS_00005070	-4.41715	ACSL5
TCONS_00005760	-1.79769e+308	TCONS_00005760	-5.50039	ACTA2
TCONS_00009094	-1.79769e+308	TCONS_00009094	-1.79769e+308	ACVR1B
TCONS_00003523	-1.79769e+308	TCONS_00003523	-7.72476	ADAR
TCONS_00011950	-1.79769e+308	TCONS_00011950	-0.136972	ADCK1
TCONS_00013989	-1.79769e+308	TCONS_00013989	2.73819	ADPGK
TCONS_00034127	-1.79769e+308	TCONS_00034127	-4.14997	AGER
TCONS_00001015	-1.79769e+308	TCONS_00001015	0.261434	AGL
TCONS_00001017	-1.79769e+308	TCONS_00001017	-1.79769e+308	AGL
TCONS_00038004	-1.79769e+308	TCONS_00038004	-1.79769e+308	AHCYL2
TCONS_00044121	-1.79769e+308	TCONS_00044121	-0.164197	AIFM1
TCONS_00002682	-1.79769e+308	TCONS_00002682	-1.79769e+308	AK2
TCONS_00043060	-1.79769e+308	TCONS_00043060	-1.79769e+308	ALG13
TCONS_00043070	-1.79769e+308	TCONS_00043070	-1.79769e+308	ALG13
TCONS_00028517	-1.79769e+308	TCONS_00028517	-1.79769e+308	AMT
TCONS_00028519	-1.79769e+308	TCONS_00028519	-1.79769e+308	AMT
TCONS_00028520	-1.79769e+308	TCONS_00028520	-1.79769e+308	AMT
TCONS_00030753	-1.79769e+308	TCONS_00030753	0.696614	ANAPC10
TCONS_00028267	-1.79769e+308	TCONS_00028267	-1.79769e+308	ANKRD28
TCONS_00011632	-1.79769e+308	TCONS_00011632	1.79769e+308	AP4S1
TCONS_00007383	-1.79769e+308	TCONS_00007383	-1.79769e+308	APLP2
TCONS_00041613	-1.79769e+308	TCONS_00041613	1.79769e+308	APTX
TCONS_00041617	-1.79769e+308	TCONS_00041617	0.595596	APTX
TCONS_00037384	-1.79769e+308	TCONS_00037384	-1.79769e+308	AQP1
TCONS_00008211	-1.79769e+308	TCONS_00008211	-1.79769e+308	ARAP1
TCONS_00027916	-1.79769e+308	TCONS_00027916	-1.79769e+308	ARHGEF26
TCONS_00037759	-1.79769e+308	TCONS_00037759	-0.194754	ARPC1A
TCONS_00043411	-1.79769e+308	TCONS_00043411	-0.751679	ASMTL
TCONS_00044548	-1.79769e+308	TCONS_00044548	-0.341054	ASMTL
TCONS_00043413	-1.79769e+308	TCONS_00043413	-1.10434	ASMTL
TCONS_00040186	-1.79769e+308	TCONS_00040186	-1.79769e+308	ASPH
TCONS_00040189	-1.79769e+308	TCONS_00040189	-1.79769e+308	ASPH
TCONS_00033016	-1.79769e+308	TCONS_00033016	-8.70064	ATAT1
TCONS_00023949	-1.79769e+308	TCONS_00023949	0.611004	ATF2
TCONS_00023258	-1.79769e+308	TCONS_00023258	-2.45194	ATL2
TCONS_00010221	-1.79769e+308	TCONS_00010221	-0.205461	ATP5G2
TCONS_00040159	-1.79769e+308	TCONS_00040159	-7.67787	ATP6V1H
TCONS_00011361	-1.79769e+308	TCONS_00011361	-1.79769e+308	ATP7B
TCONS_00002868	-1.79769e+308	TCONS_00002868	-1.79769e+308	ATPAF1
TCONS_00015115	-1.79769e+308	TCONS_00015115	0.167335	BANP
TCONS_00019964	-1.79769e+308	TCONS_00019964	0.247011	BAX
TCONS_00021260	-1.79769e+308	TCONS_00021260	-0.731258	BBC3
TCONS_00015783	-1.79769e+308	TCONS_00015783	4.95508	BCAR1
TCONS_00015787	-1.79769e+308	TCONS_00015787	-1.79769e+308	BCAR1
TCONS_00043610	-1.79769e+308	TCONS_00043610	-1.79769e+308	BCOR
TCONS_00007736	-1.79769e+308	TCONS_00007736	-0.052572	BDNF
TCONS_00006389	-1.79769e+308	TCONS_00006389	0.758671	BDNF-AS1
TCONS_00007983	-1.79769e+308	TCONS_00007983	-1.79769e+308	BSCL2
TCONS_00034273	-1.79769e+308	TCONS_00034273	-1.79769e+308	BTBD9
TCONS_00005030	-1.79769e+308	TCONS_00005030	1.57993	C10orf32-AS3MT
TCONS_00009099	-1.79769e+308	TCONS_00009099	-1.9979	C12orf44
TCONS_00012368	-1.79769e+308	TCONS_00012368	0.427594	C14orf167
TCONS_00012240	-1.79769e+308	TCONS_00012240	-1.44434	C14orf80
TCONS_00014142	-1.79769e+308	TCONS_00014142	0.787	C15orf40
TCONS_00014145	-1.79769e+308	TCONS_00014145	1.79769e+308	C15orf40
TCONS_00013929	-1.79769e+308	TCONS_00013929	-1.79769e+308	C15orf44
TCONS_00016149	-1.79769e+308	TCONS_00016149	1.62355	C17orf76-AS1
TCONS_00016170	-1.79769e+308	TCONS_00016170	-1.79769e+308	C17orf76-AS1
TCONS_00016172	-1.79769e+308	TCONS_00016172	-1.2732	C17orf76-AS1
TCONS_00016173	-1.79769e+308	TCONS_00016173	1.79769e+308	C17orf76-AS1
TCONS_00020882	-1.79769e+308	TCONS_00020882	-1.888	C19orf12
TCONS_00026808	-1.79769e+308	TCONS_00026808	0.481634	C1QTNF6
TCONS_00023342	-1.79769e+308	TCONS_00023342	-1.79769e+308	C2orf63
TCONS_00022678	-1.79769e+308	TCONS_00022678	-1.79769e+308	C2orf88
TCONS_00028574	-1.79769e+308	TCONS_00028574	-0.301753	C3orf18
TCONS_00030688	-1.79769e+308	TCONS_00030688	-1.79769e+308	C4orf3
TCONS_00039025	-1.79769e+308	TCONS_00039025	-1.00335	C7orf49
TCONS_00041059	-1.79769e+308	TCONS_00041059	-1.79769e+308	C9orf30
TCONS_00020701	-1.79769e+308	TCONS_00020701	-9.84354	CACNA1A
TCONS_00008696	-1.79769e+308	TCONS_00008696	-0.562853	CACNA1C
TCONS_00037979	-1.79769e+308	TCONS_00037979	8.52462	CALU
TCONS_00017134	-1.79769e+308	TCONS_00017134	-16.0305	CAMKK1
TCONS_00023510	-1.79769e+308	TCONS_00023510	2.03542	CAPG
TCONS_00022743	-1.79769e+308	TCONS_00022743	-0.115411	CASP10
TCONS_00013759	-1.79769e+308	TCONS_00013759	1.79769e+308	CATSPER2
TCONS_00041482	-1.79769e+308	TCONS_00041482	-1.55733	CBWD1
TCONS_00040818	-1.79769e+308	TCONS_00040818	1.79769e+308	CCDC107
TCONS_00027470	-1.79769e+308	TCONS_00027470	-0.445127	CCDC66
TCONS_00037458	-1.79769e+308	TCONS_00037458	-1.79769e+308	CCM2
TCONS_00004548	-1.79769e+308	TCONS_00004548	-6.45291	CCNY
TCONS_00033418	-1.79769e+308	TCONS_00033418	-1.79769e+308	CD109
TCONS_00032444	-1.79769e+308	TCONS_00032444	-1.79769e+308	CD14
TCONS_00019604	-1.79769e+308	TCONS_00019604	-1.79769e+308	CD22
TCONS_00000312	-1.79769e+308	TCONS_00000312	-1.79769e+308	CDC42
TCONS_00002282	-1.79769e+308	TCONS_00002282	-1.79769e+308	CDK11B
TCONS_00025158	-1.79769e+308	TCONS_00025158	-2.68346	CDK5RAP1
TCONS_00041576	-1.79769e+308	TCONS_00041576	-1.4414	CDKN2A
TCONS_00023932	-1.79769e+308	TCONS_00023932	-1.79769e+308	CHN1
TCONS_00037365	-1.79769e+308	TCONS_00037365	-3.80249	CHN2
TCONS_00008147	-1.79769e+308	TCONS_00008147	-1.79769e+308	CLCF1
TCONS_00008805	-1.79769e+308	TCONS_00008805	-0.605161	CLEC4A
TCONS_00019857	-1.79769e+308	TCONS_00019857	-3.54279	CLPTM1
TCONS_00002701	-1.79769e+308	TCONS_00002701	1.2118	CLSPN
TCONS_00040840	-1.79769e+308	TCONS_00040840	-1.79769e+308	CLTA
TCONS_00014897	-1.79769e+308	TCONS_00014897	-0.415844	CMTM1
TCONS_00028958	-1.79769e+308	TCONS_00028958	-0.346715	CNBP
TCONS_00027189	-1.79769e+308	TCONS_00027189	-1.79769e+308	CNOT10
TCONS_00027190	-1.79769e+308	TCONS_00027190	0.0940216	CNOT10
TCONS_00027191	-1.79769e+308	TCONS_00027191	-14.2369	CNOT10
TCONS_00021741	-1.79769e+308	TCONS_00021741	1.79769e+308	COLEC11
TCONS_00017359	-1.79769e+308	TCONS_00017359	-1.79769e+308	COPS3
TCONS_00015321	-1.79769e+308	TCONS_00015321	3.72056	CORO7-PAM16
TCONS_00001338	-1.79769e+308	TCONS_00001338	-2.1566	CREB3L4
TCONS_00004539	-1.79769e+308	TCONS_00004539	0.253837	CREM
TCONS_00006487	-1.79769e+308	TCONS_00006487	-1.79769e+308	CRY2
TCONS_00003236	-1.79769e+308	TCONS_00003236	-1.79769e+308	CSDE1
TCONS_00007646	-1.79769e+308	TCONS_00007646	-1.79769e+308	CSNK2A1P
TCONS_00003996	-1.79769e+308	TCONS_00003996	-1.79769e+308	CSRP1
TCONS_00011670	-1.79769e+308	TCONS_00011670	-1.79769e+308	CTAGE5
TCONS_00039926	-1.79769e+308	TCONS_00039926	0.985896	CTSB
TCONS_00005449	-1.79769e+308	TCONS_00005449	-1.79769e+308	CUL2
TCONS_00037838	-1.79769e+308	TCONS_00037838	-1.79769e+308	CUX1
TCONS_00024706	-1.79769e+308	TCONS_00024706	-1.79769e+308	DBNDD2
TCONS_00001617	-1.79769e+308	TCONS_00001617	3.02497	DCAF6
TCONS_00003718	-1.79769e+308	TCONS_00003718	2.07968	DCAF8
TCONS_00023456	-1.79769e+308	TCONS_00023456	-4.28852	DCTN1
TCONS_00003038	-1.79769e+308	TCONS_00003038	-1.79769e+308	DDAH1
TCONS_00010340	-1.79769e+308	TCONS_00010340	-0.601284	DDIT3
TCONS_00023695	-1.79769e+308	TCONS_00023695	0.588497	DDX11L2
TCONS_00022988	-1.79769e+308	TCONS_00022988	-1.79769e+308	DGKD
TCONS_00020671	-1.79769e+308	TCONS_00020671	-1.79769e+308	DHPS
TCONS_00034332	-1.79769e+308	TCONS_00034332	-1.79769e+308	DLK2
TCONS_00000648	-1.79769e+308	TCONS_00000648	-14.1065	DMAP1
TCONS_00044356	-1.79769e+308	TCONS_00044356	0.991628	DNASE1L1
TCONS_00041249	-1.79769e+308	TCONS_00041249	-1.79769e+308	DNM1
TCONS_00024554	-1.79769e+308	TCONS_00024554	-1.79769e+308	DNMT3B
TCONS_00020500	-1.79769e+308	TCONS_00020500	-1.79769e+308	DUS3L
TCONS_00040618	-1.79769e+308	TCONS_00040618	-1.79769e+308	EEF1D
TCONS_00026742	-1.79769e+308	TCONS_00026742	0.963313	EIF4ENIF1
TCONS_00028056	-1.79769e+308	TCONS_00028056	-1.79769e+308	EIF4G1
TCONS_00003395	-1.79769e+308	TCONS_00003395	-1.79769e+308	ENSA
TCONS_00034682	-1.79769e+308	TCONS_00034682	-11.1864	EPB41L2
TCONS_00008666	-1.79769e+308	TCONS_00008666	-2.54317	ERC1
TCONS_00008673	-1.79769e+308	TCONS_00008673	-1.79769e+308	ERC1
TCONS_00021201	-1.79769e+308	TCONS_00021201	-1.79769e+308	ERCC1
TCONS_00012554	-1.79769e+308	TCONS_00012554	-2.00435	ESR2
TCONS_00002166	-1.79769e+308	TCONS_00002166	-1.84715	EXO1
TCONS_00039108	-1.79769e+308	TCONS_00039108	-0.332317	EZH2
TCONS_00043786	-1.79769e+308	TCONS_00043786	-1.9748	FAM104B
TCONS_00024345	-1.79769e+308	TCONS_00024345	-1.79769e+308	FAM110A
TCONS_00006654	-1.79769e+308	TCONS_00006654	0.415506	FAM111A
TCONS_00038146	-1.79769e+308	TCONS_00038146	-1.79769e+308	FAM115C
TCONS_00038704	-1.79769e+308	TCONS_00038704	-1.79769e+308	FAM133B
TCONS_00043732	-1.79769e+308	TCONS_00043732	-1.79769e+308	FAM156A
TCONS_00043737	-1.79769e+308	TCONS_00043737	-1.79769e+308	FAM156A
TCONS_00043742	-1.79769e+308	TCONS_00043742	-1.79769e+308	FAM156A
TCONS_00034645	-1.79769e+308	TCONS_00034645	-5.23264	FAM184A
TCONS_00004626	-1.79769e+308	TCONS_00004626	-1.79769e+308	FAM21B
TCONS_00003085	-1.79769e+308	TCONS_00003085	-1.79769e+308	FAM69A
TCONS_00011733	-1.79769e+308	TCONS_00011733	-4.30827	FBXO34
TCONS_00032619	-1.79769e+308	TCONS_00032619	2.83547	FBXW11
TCONS_00038562	-1.79769e+308	TCONS_00038562	-1.79769e+308	FKBP9L
TCONS_00043246	-1.79769e+308	TCONS_00043246	1.90637	FMR1
TCONS_00002785	-1.79769e+308	TCONS_00002785	-1.79769e+308	FOXJ3
TCONS_00028016	-1.79769e+308	TCONS_00028016	-1.79769e+308	FXR1
TCONS_00026165	-1.79769e+308	TCONS_00026165	-0.455025	GGT1
TCONS_00018024	-1.79769e+308	TCONS_00018024	-1.11226	GH1
TCONS_00017793	-1.79769e+308	TCONS_00017793	-1.79769e+308	GJC1
TCONS_00005960	-1.79769e+308	TCONS_00005960	0.611768	GPAM
TCONS_00034078	-1.79769e+308	TCONS_00034078	-1.79769e+308	GPANK1
TCONS_00043466	-1.79769e+308	TCONS_00043466	-1.79769e+308	GPM6B
TCONS_00043470	-1.79769e+308	TCONS_00043470	-1.79769e+308	GPM6B
TCONS_00021777	-1.79769e+308	TCONS_00021777	0.190237	GREB1
TCONS_00017620	-1.79769e+308	TCONS_00017620	1.79769e+308	GSDMB
TCONS_00002061	-1.79769e+308	TCONS_00002061	-1.79769e+308	GUK1
TCONS_00027882	-1.79769e+308	TCONS_00027882	-1.56495	GYG1
TCONS_00032378	-1.79769e+308	TCONS_00032378	-1.79769e+308	H2AFY
TCONS_00043430	-1.79769e+308	TCONS_00043430	1.45846	HDHD1
TCONS_00001146	-1.79769e+308	TCONS_00001146	-1.79769e+308	HIPK1
TCONS_00002778	-1.79769e+308	TCONS_00002778	-1.79769e+308	HIVEP3
TCONS_00002781	-1.79769e+308	TCONS_00002781	-1.79769e+308	HIVEP3
TCONS_00034146	-1.79769e+308	TCONS_00034146	-0.893186	HLA-DQB1
TCONS_00007269	-1.79769e+308	TCONS_00007269	-2.38777	HMBS
TCONS_00030541	-1.79769e+308	TCONS_00030541	-16.573	HSD17B13
TCONS_00014720	-1.79769e+308	TCONS_00014720	0.728645	HSD3B7
TCONS_00028556	-1.79769e+308	TCONS_00028556	4.51706	HYAL1
TCONS_00028545	-1.79769e+308	TCONS_00028545	-1.79769e+308	HYAL3
TCONS_00007353	-1.79769e+308	TCONS_00007353	0.0515585	HYLS1
TCONS_00011933	-1.79769e+308	TCONS_00011933	-1.79769e+308	IFT43
TCONS_00015242	-1.79769e+308	TCONS_00015242	-0.816258	IGFALS
TCONS_00043374	-1.79769e+308	TCONS_00043374	-1.79769e+308	IKBKG
TCONS_00037484	-1.79769e+308	TCONS_00037484	-1.87271	IKZF1
TCONS_00037487	-1.79769e+308	TCONS_00037487	-3.48425	IKZF1
TCONS_00022366	-1.79769e+308	TCONS_00022366	-1.79769e+308	IL37
TCONS_00031144	-1.79769e+308	TCONS_00031144	-1.79769e+308	IPO11
TCONS_00037993	-1.79769e+308	TCONS_00037993	-1.79769e+308	IRF5
TCONS_00037995	-1.79769e+308	TCONS_00037995	-13.935	IRF5
TCONS_00006173	-1.79769e+308	TCONS_00006173	-1.79769e+308	KCNQ1
TCONS_00040725	-1.79769e+308	TCONS_00040725	-2.04578	KDM4C
TCONS_00003847	-1.79769e+308	TCONS_00003847	-1.79769e+308	KIFAP3
TCONS_00005251	-1.79769e+308	TCONS_00005251	2.94258	KLF6
TCONS_00030080	-1.79769e+308	TCONS_00030080	-1.79769e+308	KLHL2
TCONS_00009056	-1.79769e+308	TCONS_00009056	3.41352	LARP4
TCONS_00014639	-1.79769e+308	TCONS_00014639	-0.784263	LAT
TCONS_00019320	-1.79769e+308	TCONS_00019320	-1.79769e+308	LDLR
TCONS_00039442	-1.79769e+308	TCONS_00039442	-0.575941	LETM2
TCONS_00039441	-1.79769e+308	TCONS_00039441	1.23571	LETM2
TCONS_00037221	-1.79769e+308	TCONS_00037221	-2.54314	LFNG
TCONS_00001832	-1.79769e+308	TCONS_00001832	-1.79769e+308	LGR6
TCONS_00022309	-1.79769e+308	TCONS_00022309	1.79769e+308	LIMS1
TCONS_00022257	-1.79769e+308	TCONS_00022257	1.68349	LIPT1
TCONS_00023587	-1.79769e+308	TCONS_00023587	-1.79769e+308	LMAN2L
TCONS_00023583	-1.79769e+308	TCONS_00023583	2.2004	LMAN2L
TCONS_00013002	-1.79769e+308	TCONS_00013002	3.07599	LOC100288637
TCONS_00031314	-1.79769e+308	TCONS_00031314	-1.79769e+308	LOC100505894
TCONS_00019674	-1.79769e+308	TCONS_00019674	0.740275	LOC100507433
TCONS_00034119	-1.79769e+308	TCONS_00034119	0.411251	LOC100507547
TCONS_00033242	-1.79769e+308	TCONS_00033242	-1.79769e+308	LOC221442
TCONS_00032664	-1.79769e+308	TCONS_00032664	-0.182217	LOC340037
TCONS_00003302	-1.79769e+308	TCONS_00003302	-1.79769e+308	LOC728875
TCONS_00005646	-1.79769e+308	TCONS_00005646	-1.79769e+308	LRRC20
TCONS_00030216	-1.79769e+308	TCONS_00030216	-2.8977	LYAR
TCONS_00033838	-1.79769e+308	TCONS_00033838	-1.37014	LYRM4
TCONS_00026355	-1.79769e+308	TCONS_00026355	-1.10905	MAFF
TCONS_00019601	-1.79769e+308	TCONS_00019601	-1.89115	MAG
TCONS_00013301	-1.79769e+308	TCONS_00013301	-1.79769e+308	MAP2K5
TCONS_00028069	-1.79769e+308	TCONS_00028069	-1.79769e+308	MAP3K13
TCONS_00022274	-1.79769e+308	TCONS_00022274	-1.79769e+308	MAP4K4
TCONS_00034739	-1.79769e+308	TCONS_00034739	-1.79769e+308	MAP7
TCONS_00044198	-1.79769e+308	TCONS_00044198	-11.0274	MAP7D3
TCONS_00042106	-1.79769e+308	TCONS_00042106	-1.79769e+308	MAPKAP1
TCONS_00042113	-1.79769e+308	TCONS_00042113	-1.79769e+308	MAPKAP1
TCONS_00042114	-1.79769e+308	TCONS_00042114	-1.79769e+308	MAPKAP1
TCONS_00006766	-1.79769e+308	TCONS_00006766	-1.79769e+308	MARK2
TCONS_00006769	-1.79769e+308	TCONS_00006769	-1.79769e+308	MARK2
TCONS_00023312	-1.79769e+308	TCONS_00023312	-2.04326	MCFD2
TCONS_00012377	-1.79769e+308	TCONS_00012377	-2.33362	MDP1
TCONS_00020831	-1.79769e+308	TCONS_00020831	-1.79769e+308	MEF2BNB-MEF2B
TCONS_00040842	-1.79769e+308	TCONS_00040842	-1.79769e+308	MELK
TCONS_00040844	-1.79769e+308	TCONS_00040844	-1.52	MELK
TCONS_00008961	-1.79769e+308	TCONS_00008961	-1.79769e+308	METTL20
TCONS_00019747	-1.79769e+308	TCONS_00019747	-1.79769e+308	MIA
TCONS_00000847	-1.79769e+308	TCONS_00000847	-1.16355	MIER1
TCONS_00020417	-1.79769e+308	TCONS_00020417	1.79769e+308	MIR1227
TCONS_00007120	-1.79769e+308	TCONS_00007120	-0.665382	MIR1260B
TCONS_00008350	-1.79769e+308	TCONS_00008350	-1.79769e+308	MIR1304
TCONS_00011404	-1.79769e+308	TCONS_00011404	-1.79769e+308	MIR3665
TCONS_00042122	-1.79769e+308	TCONS_00042122	-1.79769e+308	MIR3911
TCONS_00032342	-1.79769e+308	TCONS_00032342	-0.368705	MIR3936
TCONS_00014064	-1.79769e+308	TCONS_00014064	-1.79769e+308	MIR4313
TCONS_00037834	-1.79769e+308	TCONS_00037834	-1.79769e+308	MIR4653
TCONS_00018040	-1.79769e+308	TCONS_00018040	-2.52076	MIR5047
TCONS_00029490	-1.79769e+308	TCONS_00029490	1.96987	MIR572
TCONS_00006841	-1.79769e+308	TCONS_00006841	-0.736473	MIR612
TCONS_00018063	-1.79769e+308	TCONS_00018063	-1.79769e+308	MIR635
TCONS_00021072	-1.79769e+308	TCONS_00021072	-1.79769e+308	MIR641
TCONS_00026819	-1.79769e+308	TCONS_00026819	-1.79769e+308	MIR658
TCONS_00014712	-1.79769e+308	TCONS_00014712	-1.79769e+308	MIR762
TCONS_00042457	-1.79769e+308	TCONS_00042457	-1.79769e+308	MOSPD2
TCONS_00001420	-1.79769e+308	TCONS_00001420	-1.79769e+308	MSTO1
TCONS_00015618	-1.79769e+308	TCONS_00015618	0.00404041	MT1G
TCONS_00033705	-1.79769e+308	TCONS_00033705	-2.96619	MTHFD1L
TCONS_00033706	-1.79769e+308	TCONS_00033706	-1.95843	MTHFD1L
TCONS_00015843	-1.79769e+308	TCONS_00015843	-1.79769e+308	MTHFSD
TCONS_00021268	-1.79769e+308	TCONS_00021268	-10.3533	NAPA
TCONS_00029192	-1.79769e+308	TCONS_00029192	-1.79769e+308	NCEH1
TCONS_00009161	-1.79769e+308	TCONS_00009161	-3.89755	NCKAP1L
TCONS_00014872	-1.79769e+308	TCONS_00014872	-1.03183	NDRG4
TCONS_00027358	-1.79769e+308	TCONS_00027358	-1.79769e+308	NDUFAF3
TCONS_00024095	-1.79769e+308	TCONS_00024095	-1.79769e+308	NDUFS1
TCONS_00041192	-1.79769e+308	TCONS_00041192	-1.79769e+308	NEK6
TCONS_00041194	-1.79769e+308	TCONS_00041194	-1.79769e+308	NEK6
TCONS_00042305	-1.79769e+308	TCONS_00042305	0.463543	NELF
TCONS_00026234	-1.79769e+308	TCONS_00026234	-1.79769e+308	NF2
TCONS_00023409	-1.79769e+308	TCONS_00023409	-3.7705	NFU1
TCONS_00022731	-1.79769e+308	TCONS_00022731	-10.5609	NIF3L1
TCONS_00016461	-1.79769e+308	TCONS_00016461	0.422629	NKIRAS2
TCONS_00016700	-1.79769e+308	TCONS_00016700	-1.79769e+308	NME1-NME2
TCONS_00032273	-1.79769e+308	TCONS_00032273	0.119009	NREP
TCONS_00032265	-1.79769e+308	TCONS_00032265	-1.79769e+308	NREP
TCONS_00038606	-1.79769e+308	TCONS_00038606	-1.79769e+308	NSUN5
TCONS_00037211	-1.79769e+308	TCONS_00037211	-0.00215064	NUDT1
TCONS_00037212	-1.79769e+308	TCONS_00037212	-0.86123	NUDT1
TCONS_00040791	-1.79769e+308	TCONS_00040791	-1.79769e+308	NUDT2
TCONS_00009376	-1.79769e+308	TCONS_00009376	-1.79769e+308	NUDT4
TCONS_00013082	-1.79769e+308	TCONS_00013082	-1.79769e+308	NUSAP1
TCONS_00013085	-1.79769e+308	TCONS_00013085	-1.79769e+308	NUSAP1
TCONS_00041270	-1.79769e+308	TCONS_00041270	-1.79769e+308	ODF2
TCONS_00027041	-1.79769e+308	TCONS_00027041	-0.623811	OGG1
TCONS_00033454	-1.79769e+308	TCONS_00033454	-0.789715	ORC3
TCONS_00021555	-1.79769e+308	TCONS_00021555	1.79769e+308	OSCAR
TCONS_00026906	-1.79769e+308	TCONS_00026906	-1.79769e+308	PACSIN2
TCONS_00005218	-1.79769e+308	TCONS_00005218	1.36793	PAOX
TCONS_00028589	-1.79769e+308	TCONS_00028589	-9.63146	PCBP4
TCONS_00031604	-1.79769e+308	TCONS_00031604	-1.79769e+308	PCDHGA7
TCONS_00004884	-1.79769e+308	TCONS_00004884	-15.4613	PCGF5
TCONS_00018246	-1.79769e+308	TCONS_00018246	-1.57387	PCYT2
TCONS_00018253	-1.79769e+308	TCONS_00018253	-6.97396	PCYT2
TCONS_00034909	-1.79769e+308	TCONS_00034909	-1.79769e+308	PDCD2
TCONS_00019281	-1.79769e+308	TCONS_00019281	-3.71888	PDE4A
TCONS_00006880	-1.79769e+308	TCONS_00006880	-1.79769e+308	PELI3
TCONS_00006187	-1.79769e+308	TCONS_00006187	1.79769e+308	PGAP2
TCONS_00006196	-1.79769e+308	TCONS_00006196	-1.79769e+308	PGAP2
TCONS_00006197	-1.79769e+308	TCONS_00006197	-2.91536	PGAP2
TCONS_00006182	-1.79769e+308	TCONS_00006182	-1.79769e+308	PGAP2
TCONS_00022569	-1.79769e+308	TCONS_00022569	-1.79769e+308	PHOSPHO2
TCONS_00037659	-1.79769e+308	TCONS_00037659	-1.79769e+308	PHTF2
TCONS_00024717	-1.79769e+308	TCONS_00024717	-1.19649	PIGT
TCONS_00022809	-1.79769e+308	TCONS_00022809	1.06884	PIKFYVE
TCONS_00019257	-1.79769e+308	TCONS_00019257	-9.34665	PIN1
TCONS_00028348	-1.79769e+308	TCONS_00028348	-0.63317	PLCD1
TCONS_00027141	-1.79769e+308	TCONS_00027141	-1.79769e+308	PLCL2
TCONS_00040636	-1.79769e+308	TCONS_00040636	-1.79769e+308	PLEC
TCONS_00005149	-1.79769e+308	TCONS_00005149	-1.79769e+308	PLEKHA1
TCONS_00014187	-1.79769e+308	TCONS_00014187	-0.921653	PLIN1
TCONS_00025398	-1.79769e+308	TCONS_00025398	-1.79769e+308	PMEPA1
TCONS_00025400	-1.79769e+308	TCONS_00025400	-2.21785	PMEPA1
TCONS_00001447	-1.79769e+308	TCONS_00001447	1.18831	PMF1-BGLAP
TCONS_00022854	-1.79769e+308	TCONS_00022854	-3.00135	PNKD
TCONS_00043436	-1.79769e+308	TCONS_00043436	-1.21518	PNPLA4
TCONS_00009478	-1.79769e+308	TCONS_00009478	-3.29751	POLR3B
TCONS_00039680	-1.79769e+308	TCONS_00039680	-1.79769e+308	POP1
TCONS_00034046	-1.79769e+308	TCONS_00034046	-14.5251	POU5F1
TCONS_00027102	-1.79769e+308	TCONS_00027102	-1.59881	PPARG
TCONS_00008989	-1.79769e+308	TCONS_00008989	0.37702	PPHLN1
TCONS_00024643	-1.79769e+308	TCONS_00024643	-0.0768984	PPP1R16B
TCONS_00039363	-1.79769e+308	TCONS_00039363	-3.62694	PPP2R2A
TCONS_00012168	-1.79769e+308	TCONS_00012168	-1.79769e+308	PPP2R5C
TCONS_00033130	-1.79769e+308	TCONS_00033130	-1.79769e+308	PPT2-EGFL8
TCONS_00026623	-1.79769e+308	TCONS_00026623	-1.79769e+308	PRAME
TCONS_00003160	-1.79769e+308	TCONS_00003160	-0.712668	PSMA5
TCONS_00024347	-1.79769e+308	TCONS_00024347	-0.73798	PSMF1
TCONS_00041997	-1.79769e+308	TCONS_00041997	-0.181169	PTBP3
TCONS_00042002	-1.79769e+308	TCONS_00042002	1.29544	PTBP3
TCONS_00041904	-1.79769e+308	TCONS_00041904	-1.79769e+308	PTCH1
TCONS_00039370	-1.79769e+308	TCONS_00039370	-1.79769e+308	PTK2B
TCONS_00037650	-1.79769e+308	TCONS_00037650	-12.6738	PTPN12
TCONS_00018727	-1.79769e+308	TCONS_00018727	-1.79769e+308	PTPN2
TCONS_00008783	-1.79769e+308	TCONS_00008783	-1.79769e+308	PTPN6
TCONS_00022474	-1.79769e+308	TCONS_00022474	-1.79769e+308	RAB3GAP1
TCONS_00000450	-1.79769e+308	TCONS_00000450	1.11479	RAB42
TCONS_00009200	-1.79769e+308	TCONS_00009200	0.337924	RAB5B
TCONS_00031195	-1.79769e+308	TCONS_00031195	0.00335635	RAD17
TCONS_00024810	-1.79769e+308	TCONS_00024810	-1.1034	RAE1
TCONS_00044200	-1.79769e+308	TCONS_00044200	-1.79769e+308	RBMX
TCONS_00025883	-1.79769e+308	TCONS_00025883	-1.79769e+308	RCAN1
TCONS_00017497	-1.79769e+308	TCONS_00017497	-1.79769e+308	RFFL
TCONS_00020516	-1.79769e+308	TCONS_00020516	-1.81161	RFX2
TCONS_00003206	-1.79769e+308	TCONS_00003206	0.532128	RHOC
TCONS_00024486	-1.79769e+308	TCONS_00024486	1.00862	RIN2
TCONS_00032593	-1.79769e+308	TCONS_00032593	-1.79769e+308	RNF145
TCONS_00033584	-1.79769e+308	TCONS_00033584	-1.79769e+308	RNF146
TCONS_00010280	-1.79769e+308	TCONS_00010280	1.79769e+308	RNF41
TCONS_00015149	-1.79769e+308	TCONS_00015149	-1.79769e+308	RPL13
TCONS_00034221	-1.79769e+308	TCONS_00034221	0.790731	RPS10
TCONS_00006806	-1.79769e+308	TCONS_00006806	-1.79769e+308	RPS6KA4
TCONS_00007658	-1.79769e+308	TCONS_00007658	-1.79769e+308	RRAS2
TCONS_00001409	-1.79769e+308	TCONS_00001409	1.22107	RUSC1
TCONS_00000999	-1.79769e+308	TCONS_00000999	-5.27167	RWDD3
TCONS_00003498	-1.79769e+308	TCONS_00003498	0.281664	S100A13
TCONS_00000507	-1.79769e+308	TCONS_00000507	2.57406	S100PBP
TCONS_00000916	-1.79769e+308	TCONS_00000916	-0.111663	SAMD13
TCONS_00021039	-1.79769e+308	TCONS_00021039	-1.44842	SARS2
TCONS_00037565	-1.79769e+308	TCONS_00037565	-1.79769e+308	SBDSP1
TCONS_00033860	-1.79769e+308	TCONS_00033860	1.85283	SCARNA27
TCONS_00003622	-1.79769e+308	TCONS_00003622	1.79769e+308	SCARNA4
TCONS_00041547	-1.79769e+308	TCONS_00041547	-1.79769e+308	SCARNA8
TCONS_00022533	-1.79769e+308	TCONS_00022533	-1.79769e+308	SCN2A
TCONS_00026962	-1.79769e+308	TCONS_00026962	-0.797237	SCO2
TCONS_00024970	-1.79769e+308	TCONS_00024970	-1.79769e+308	SDCBP2
TCONS_00015920	-1.79769e+308	TCONS_00015920	-1.79769e+308	SERPINF2
TCONS_00014878	-1.79769e+308	TCONS_00014878	1.00606	SETD6
TCONS_00015496	-1.79769e+308	TCONS_00015496	-0.628598	SEZ6L2
TCONS_00008050	-1.79769e+308	TCONS_00008050	-1.79769e+308	SF1
TCONS_00003663	-1.79769e+308	TCONS_00003663	-1.79769e+308	SH2D2A
TCONS_00029415	-1.79769e+308	TCONS_00029415	1.79769e+308	SH3BP2
TCONS_00043539	-1.79769e+308	TCONS_00043539	-1.79769e+308	SH3KBP1
TCONS_00010137	-1.79769e+308	TCONS_00010137	-1.79769e+308	SLC11A2
TCONS_00015693	-1.79769e+308	TCONS_00015693	-0.240061	SLC12A4
TCONS_00013660	-1.79769e+308	TCONS_00013660	-0.122364	SLC12A6
TCONS_00017027	-1.79769e+308	TCONS_00017027	0.602323	SLC16A3
TCONS_00017164	-1.79769e+308	TCONS_00017164	1.97692	SLC25A11
TCONS_00004715	-1.79769e+308	TCONS_00004715	-0.951997	SLC29A3
TCONS_00041453	-1.79769e+308	TCONS_00041453	3.35052	SLC34A3
TCONS_00025308	-1.79769e+308	TCONS_00025308	-13.1673	SLC35C2
TCONS_00011841	-1.79769e+308	TCONS_00011841	-1.79769e+308	SLC39A9
TCONS_00025410	-1.79769e+308	TCONS_00025410	-1.79769e+308	SLMO2-ATP5E
TCONS_00013293	-1.79769e+308	TCONS_00013293	-1.79769e+308	SMAD3
TCONS_00013294	-1.79769e+308	TCONS_00013294	-1.79769e+308	SMAD3
TCONS_00002627	-1.79769e+308	TCONS_00002627	-1.79769e+308	SNORA16A
TCONS_00029909	-1.79769e+308	TCONS_00029909	1.5895	SNORA24
TCONS_00008343	-1.79769e+308	TCONS_00008343	-1.79769e+308	SNORA25
TCONS_00034861	-1.79769e+308	TCONS_00034861	-0.177732	SNORA29
TCONS_00033615	-1.79769e+308	TCONS_00033615	1.79769e+308	SNORA33
TCONS_00043382	-1.79769e+308	TCONS_00043382	1.79769e+308	SNORA36A
TCONS_00009415	-1.79769e+308	TCONS_00009415	-0.145785	SNORA53
TCONS_00007495	-1.79769e+308	TCONS_00007495	-1.79769e+308	SNORA54
TCONS_00016236	-1.79769e+308	TCONS_00016236	-1.79769e+308	SNORA59B
TCONS_00038524	-1.79769e+308	TCONS_00038524	-1.79769e+308	SNORA5B
TCONS_00015253	-1.79769e+308	TCONS_00015253	1.79769e+308	SNORA64
TCONS_00023883	-1.79769e+308	TCONS_00023883	-1.79769e+308	SNORA70F
TCONS_00016801	-1.79769e+308	TCONS_00016801	1.95594	SNORA76
TCONS_00014334	-1.79769e+308	TCONS_00014334	1.79769e+308	SNORA78
TCONS_00016800	-1.79769e+308	TCONS_00016800	-0.973082	SNORD104
TCONS_00012920	-1.79769e+308	TCONS_00012920	-1.79769e+308	SNORD116-23
TCONS_00011682	-1.79769e+308	TCONS_00011682	-1.79769e+308	SNORD127
TCONS_00019919	-1.79769e+308	TCONS_00019919	-1.79769e+308	SNORD23
TCONS_00003876	-1.79769e+308	TCONS_00003876	1.30958	SNORD76
TCONS_00003872	-1.79769e+308	TCONS_00003872	-1.79769e+308	SNORD79
TCONS_00021413	-1.79769e+308	TCONS_00021413	1.12132	SNORD88C
TCONS_00022180	-1.79769e+308	TCONS_00022180	-1.79769e+308	SNORD94
TCONS_00013268	-1.79769e+308	TCONS_00013268	-1.79769e+308	SNX1
TCONS_00043842	-1.79769e+308	TCONS_00043842	1.79769e+308	SNX12
TCONS_00017903	-1.79769e+308	TCONS_00017903	-1.79769e+308	SPAG9
TCONS_00025346	-1.79769e+308	TCONS_00025346	-1.34881	SPATA2
TCONS_00022713	-1.79769e+308	TCONS_00022713	-1.79769e+308	SPATS2L
TCONS_00013895	-1.79769e+308	TCONS_00013895	-1.79769e+308	SPG21
TCONS_00016896	-1.79769e+308	TCONS_00016896	-5.61511	SPHK1
TCONS_00030178	-1.79769e+308	TCONS_00030178	-1.79769e+308	SPON2
TCONS_00017877	-1.79769e+308	TCONS_00017877	1.03734	SPOP
TCONS_00032184	-1.79769e+308	TCONS_00032184	-1.213	SSBP2
TCONS_00007366	-1.79769e+308	TCONS_00007366	-1.79769e+308	ST3GAL4
TCONS_00023521	-1.79769e+308	TCONS_00023521	-1.79769e+308	ST3GAL5
TCONS_00017717	-1.79769e+308	TCONS_00017717	-1.79769e+308	STAT3
TCONS_00011429	-1.79769e+308	TCONS_00011429	-1.79769e+308	STK24
TCONS_00002579	-1.79769e+308	TCONS_00002579	-7.19316	STMN1
TCONS_00024829	-1.79769e+308	TCONS_00024829	-1.79769e+308	STX16-NPEPL1
TCONS_00024833	-1.79769e+308	TCONS_00024833	-1.79769e+308	STX16-NPEPL1
TCONS_00034346	-1.79769e+308	TCONS_00034346	-1.13717	SUPT3H
TCONS_00019718	-1.79769e+308	TCONS_00019718	-4.7809	SUPT5H
TCONS_00033750	-1.79769e+308	TCONS_00033750	-14.1302	SYNJ2
TCONS_00024700	-1.79769e+308	TCONS_00024700	-1.79769e+308	SYS1
TCONS_00024701	-1.79769e+308	TCONS_00024701	-7.26594	SYS1-DBNDD2
TCONS_00034176	-1.79769e+308	TCONS_00034176	-1.79769e+308	TAPBP
TCONS_00020020	-1.79769e+308	TCONS_00020020	-1.79769e+308	TBC1D17
TCONS_00030627	-1.79769e+308	TCONS_00030627	1.15091	TBCK
TCONS_00042420	-1.79769e+308	TCONS_00042420	-1.79769e+308	TBL1X
TCONS_00021335	-1.79769e+308	TCONS_00021335	-1.79769e+308	TEAD2
TCONS_00027412	-1.79769e+308	TCONS_00027412	-1.79769e+308	TEX264
TCONS_00003576	-1.79769e+308	TCONS_00003576	4.70929	THBS3
TCONS_00016425	-1.79769e+308	TCONS_00016425	-1.79769e+308	THRA
TCONS_00040904	-1.79769e+308	TCONS_00040904	-9.98919	TJP2
TCONS_00040906	-1.79769e+308	TCONS_00040906	-1.79769e+308	TJP2
TCONS_00015646	-1.79769e+308	TCONS_00015646	2.05213	TK2
TCONS_00017451	-1.79769e+308	TCONS_00017451	-0.780779	TLCD1
TCONS_00023912	-1.79769e+308	TCONS_00023912	-4.04245	TLK1
TCONS_00006697	-1.79769e+308	TCONS_00006697	-1.79769e+308	TMEM132A
TCONS_00020824	-1.79769e+308	TCONS_00020824	2.51228	TMEM161A
TCONS_00008506	-1.79769e+308	TCONS_00008506	0.480803	TMPRSS13
TCONS_00010940	-1.79769e+308	TCONS_00010940	-2.9442	TNFSF11
TCONS_00016053	-1.79769e+308	TCONS_00016053	-1.28534	TNFSF13
TCONS_00032554	-1.79769e+308	TCONS_00032554	-5.5199	TNIP1
TCONS_00006162	-1.79769e+308	TCONS_00006162	-15.5302	TNNT3
TCONS_00042126	-1.79769e+308	TCONS_00042126	0.282582	TOR2A
TCONS_00002327	-1.79769e+308	TCONS_00002327	-1.79769e+308	TP73-AS1
TCONS_00024930	-1.79769e+308	TCONS_00024930	-0.702081	TPD52L2
TCONS_00013249	-1.79769e+308	TCONS_00013249	-1.79769e+308	TPM1
TCONS_00042053	-1.79769e+308	TCONS_00042053	-1.79769e+308	TRAF1
TCONS_00012187	-1.79769e+308	TCONS_00012187	-0.932785	TRAF3
TCONS_00006241	-1.79769e+308	TCONS_00006241	1.5215	TRIM22
TCONS_00003942	-1.79769e+308	TCONS_00003942	-4.01205	TRMT1L
TCONS_00017119	-1.79769e+308	TCONS_00017119	-1.79769e+308	TRPV1
TCONS_00042207	-1.79769e+308	TCONS_00042207	-1.79769e+308	TSC1
TCONS_00018448	-1.79769e+308	TCONS_00018448	-1.79769e+308	TTC39C
TCONS_00027048	-1.79769e+308	TCONS_00027048	-3.02041	TTLL3
TCONS_00020943	-1.79769e+308	TCONS_00020943	3.34116	TYROBP
TCONS_00030607	-1.79769e+308	TCONS_00030607	4.80435	UBE2D3
TCONS_00030610	-1.79769e+308	TCONS_00030610	-0.388012	UBE2D3
TCONS_00038998	-1.79769e+308	TCONS_00038998	-1.79769e+308	UBE2H
TCONS_00003953	-1.79769e+308	TCONS_00003953	-1.79769e+308	UCHL5
TCONS_00013649	-1.79769e+308	TCONS_00013649	0.563131	ULK4P2
TCONS_00019524	-1.79769e+308	TCONS_00019524	-1.79769e+308	URI1
TCONS_00019525	-1.79769e+308	TCONS_00019525	-5.58728	URI1
TCONS_00044536	-1.79769e+308	TCONS_00044536	0.107096	VAMP7
TCONS_00028064	-1.79769e+308	TCONS_00028064	0.15615	VPS8
TCONS_00041374	-1.79769e+308	TCONS_00041374	-5.90267	WDR5
TCONS_00015916	-1.79769e+308	TCONS_00015916	2.77079	WDR81
TCONS_00028639	-1.79769e+308	TCONS_00028639	-1.79769e+308	WNT5A
TCONS_00025721	-1.79769e+308	TCONS_00025721	-1.58048	YBEY
TCONS_00021006	-1.79769e+308	TCONS_00021006	2.70382	YIF1B
TCONS_00003603	-1.79769e+308	TCONS_00003603	-1.79769e+308	YY1AP1
TCONS_00003605	-1.79769e+308	TCONS_00003605	-2.73277	YY1AP1
TCONS_00023813	-1.79769e+308	TCONS_00023813	-1.79769e+308	ZEB2
TCONS_00005487	-1.79769e+308	TCONS_00005487	-9.97111	ZFAND4
TCONS_00040561	-1.79769e+308	TCONS_00040561	-1.79769e+308	ZFAT
TCONS_00012583	-1.79769e+308	TCONS_00012583	-5.37453	ZFP36L1
TCONS_00004958	-1.79769e+308	TCONS_00004958	3.535	ZFYVE27
TCONS_00009699	-1.79769e+308	TCONS_00009699	1.79769e+308	ZNF268
TCONS_00011898	-1.79769e+308	TCONS_00011898	-1.79769e+308	ZNF410
TCONS_00020859	-1.79769e+308	TCONS_00020859	-1.79769e+308	ZNF43
TCONS_00020995	-1.79769e+308	TCONS_00020995	0.804634	ZNF573
TCONS_00020635	-1.79769e+308	TCONS_00020635	9.63057	ZNF653
TCONS_00015536	-1.79769e+308	TCONS_00015536	-1.09342	ZNF668
TCONS_00043631	-1.79769e+308	TCONS_00043631	2.29221	ZNF674
TCONS_00021061	-1.79769e+308	TCONS_00021061	-1.79769e+308	ZNF780A
TCONS_00015744	-1.79769e+308	TCONS_00015744	-2.07081	ZNF821
TCONS_00024768	-1.79769e+308	TCONS_00024768	2.54753	ZNFX1-AS1
TCONS_00027426	1.79769e+308	TCONS_00027426	1.79769e+308	ABHD14A-ACY1
TCONS_00003906	1.79769e+308	TCONS_00003906	11.1657	ABL2
TCONS_00003907	1.79769e+308	TCONS_00003907	0.123619	ABL2
TCONS_00028350	1.79769e+308	TCONS_00028350	1.79769e+308	ACAA1
TCONS_00012337	1.79769e+308	TCONS_00012337	1.79769e+308	ACIN1
TCONS_00037690	1.79769e+308	TCONS_00037690	-0.0540856	ADAM22
TCONS_00025706	1.79769e+308	TCONS_00025706	3.41612	ADARB1
TCONS_00004755	1.79769e+308	TCONS_00004755	1.79769e+308	ADK
TCONS_00002680	1.79769e+308	TCONS_00002680	1.79769e+308	AK2
TCONS_00043062	1.79769e+308	TCONS_00043062	1.79769e+308	ALG13
TCONS_00030756	1.79769e+308	TCONS_00030756	1.79769e+308	ANAPC10
TCONS_00009421	1.79769e+308	TCONS_00009421	1.79769e+308	APAF1
TCONS_00005031	1.79769e+308	TCONS_00005031	-8.02383	AS3MT
TCONS_00014478	1.79769e+308	TCONS_00014478	0.824579	ATF7IP2
TCONS_00024393	1.79769e+308	TCONS_00024393	1.79769e+308	ATRN
TCONS_00037887	1.79769e+308	TCONS_00037887	1.79769e+308	BCAP29
TCONS_00013920	1.79769e+308	TCONS_00013920	2.92247	C15orf44
TCONS_00025235	1.79769e+308	TCONS_00025235	-0.138953	C20orf132
TCONS_00039557	1.79769e+308	TCONS_00039557	1.79769e+308	C8orf44-SGK3
TCONS_00000113	1.79769e+308	TCONS_00000113	1.79769e+308	CAMTA1
TCONS_00021292	1.79769e+308	TCONS_00021292	1.79769e+308	CARD8
TCONS_00011103	1.79769e+308	TCONS_00011103	0.304211	CARKD
TCONS_00011104	1.79769e+308	TCONS_00011104	-0.0490917	CARKD
TCONS_00037461	1.79769e+308	TCONS_00037461	1.79769e+308	CCM2
TCONS_00037670	1.79769e+308	TCONS_00037670	4.26469	CD36
TCONS_00004393	1.79769e+308	TCONS_00004393	1.79769e+308	CELF2
TCONS_00012423	1.79769e+308	TCONS_00012423	4.07517	CFL2
TCONS_00007342	1.79769e+308	TCONS_00007342	1.79769e+308	CHEK1
TCONS_00028757	1.79769e+308	TCONS_00028757	1.79769e+308	CLDND1
TCONS_00027186	1.79769e+308	TCONS_00027186	1.79769e+308	CNOT10
TCONS_00027185	1.79769e+308	TCONS_00027185	2.07619	CNOT10
TCONS_00026980	1.79769e+308	TCONS_00026980	1.79769e+308	CPT1B
TCONS_00024470	1.79769e+308	TCONS_00024470	1.79769e+308	CSRP2BP
TCONS_00011673	1.79769e+308	TCONS_00011673	1.79769e+308	CTAGE5
TCONS_00006626	1.79769e+308	TCONS_00006626	2.63204	CTNND1
TCONS_00037839	1.79769e+308	TCONS_00037839	1.79769e+308	CUX1
TCONS_00037845	1.79769e+308	TCONS_00037845	1.79769e+308	CUX1
TCONS_00037847	1.79769e+308	TCONS_00037847	1.79769e+308	CUX1
TCONS_00043262	1.79769e+308	TCONS_00043262	1.79769e+308	CXorf40A
TCONS_00001475	1.79769e+308	TCONS_00001475	3.12344	CYCSP52
TCONS_00039435	1.79769e+308	TCONS_00039435	5.1971	DDHD2
TCONS_00010935	1.79769e+308	TCONS_00010935	1.27925	DGKH
TCONS_00011572	1.79769e+308	TCONS_00011572	-8.95029	DHRS4L2
TCONS_00024551	1.79769e+308	TCONS_00024551	1.79769e+308	DNMT3B
TCONS_00021000	1.79769e+308	TCONS_00021000	3.15064	DPF1
TCONS_00025225	1.79769e+308	TCONS_00025225	-0.00669554	DSN1
TCONS_00023171	1.79769e+308	TCONS_00023171	0.499479	DTNB
TCONS_00002508	1.79769e+308	TCONS_00002508	3.92818	ECE1
TCONS_00000464	1.79769e+308	TCONS_00000464	1.79769e+308	EPB41
TCONS_00034683	1.79769e+308	TCONS_00034683	1.29016	EPB41L2
TCONS_00034685	1.79769e+308	TCONS_00034685	1.79769e+308	EPB41L2
TCONS_00020749	1.79769e+308	TCONS_00020749	5.74243	EPHX3
TCONS_00008608	1.79769e+308	TCONS_00008608	3.49767	ETS1
TCONS_00039109	1.79769e+308	TCONS_00039109	2.70297	EZH2
TCONS_00044174	1.79769e+308	TCONS_00044174	1.79769e+308	FAM122B
TCONS_00038705	1.79769e+308	TCONS_00038705	1.79769e+308	FAM133B
TCONS_00033390	1.79769e+308	TCONS_00033390	1.79769e+308	FAM135A
TCONS_00000375	1.79769e+308	TCONS_00000375	1.79769e+308	FAM54B
TCONS_00018779	1.79769e+308	TCONS_00018779	-0.658866	FAM59A
TCONS_00004868	1.79769e+308	TCONS_00004868	1.79769e+308	FAS
TCONS_00031239	1.79769e+308	TCONS_00031239	1.18881	FCHO2
TCONS_00013536	1.79769e+308	TCONS_00013536	1.79769e+308	FES
TCONS_00012690	1.79769e+308	TCONS_00012690	1.79769e+308	FOXN3
TCONS_00028717	1.79769e+308	TCONS_00028717	1.79769e+308	FOXP1
TCONS_00034610	1.79769e+308	TCONS_00034610	2.95781	FYN
TCONS_00019089	1.79769e+308	TCONS_00019089	1.79769e+308	FZR1
TCONS_00025874	1.79769e+308	TCONS_00025874	1.79769e+308	GART
TCONS_00018115	1.79769e+308	TCONS_00018115	1.79769e+308	GGA3
TCONS_00020729	1.79769e+308	TCONS_00020729	1.79769e+308	GIPC1
TCONS_00013666	1.79769e+308	TCONS_00013666	1.79769e+308	GOLGA8A
TCONS_00017789	1.79769e+308	TCONS_00017789	0.520814	GPATCH8
TCONS_00031124	1.79769e+308	TCONS_00031124	1.79769e+308	GPBP1
TCONS_00031125	1.79769e+308	TCONS_00031125	1.79769e+308	GPBP1
TCONS_00043471	1.79769e+308	TCONS_00043471	15.5183	GPM6B
TCONS_00002060	1.79769e+308	TCONS_00002060	8.96188	GUK1
TCONS_00039833	1.79769e+308	TCONS_00039833	11.5178	HEATR7A
TCONS_00038713	1.79769e+308	TCONS_00038713	2.4654	HEPACAM2
TCONS_00030489	1.79769e+308	TCONS_00030489	1.79769e+308	HNRNPD
TCONS_00037348	1.79769e+308	TCONS_00037348	1.21958	HOXA-AS3
TCONS_00019136	1.79769e+308	TCONS_00019136	-1.79769e+308	HSD11B1L
TCONS_00012024	1.79769e+308	TCONS_00012024	-9.16925	IFI27
TCONS_00040759	1.79769e+308	TCONS_00040759	-4.64464	IFT74
TCONS_00037489	1.79769e+308	TCONS_00037489	1.79769e+308	IKZF1
TCONS_00037378	1.79769e+308	TCONS_00037378	8.47139	INMT
TCONS_00028477	1.79769e+308	TCONS_00028477	-0.979786	IP6K2
TCONS_00013097	1.79769e+308	TCONS_00013097	1.79769e+308	JMJD7-PLA2G4B
TCONS_00007848	1.79769e+308	TCONS_00007848	-1.79769e+308	KBTBD4
TCONS_00011389	1.79769e+308	TCONS_00011389	0.777537	KLHL1
TCONS_00008838	1.79769e+308	TCONS_00008838	-8.84113	KLRD1
TCONS_00006343	1.79769e+308	TCONS_00006343	4.20097	LDHA
TCONS_00011730	1.79769e+308	TCONS_00011730	-1.79769e+308	LGALS3
TCONS_00022310	1.79769e+308	TCONS_00022310	1.79769e+308	LIMS1
TCONS_00009044	1.79769e+308	TCONS_00009044	1.79769e+308	LOC100286844
TCONS_00039661	1.79769e+308	TCONS_00039661	-1.7655	LOC100616530
TCONS_00037851	1.79769e+308	TCONS_00037851	1.79769e+308	LOC100630923
TCONS_00010493	1.79769e+308	TCONS_00010493	2.54806	LOC256021
TCONS_00003303	1.79769e+308	TCONS_00003303	1.79769e+308	LOC728875
TCONS_00021907	1.79769e+308	TCONS_00021907	1.79769e+308	LTBP1
TCONS_00006534	1.79769e+308	TCONS_00006534	1.79769e+308	MADD
TCONS_00018881	1.79769e+308	TCONS_00018881	1.79769e+308	MBD1
TCONS_00006003	1.79769e+308	TCONS_00006003	1.79769e+308	MCMBP
TCONS_00032206	1.79769e+308	TCONS_00032206	1.79769e+308	MEF2C
TCONS_00032207	1.79769e+308	TCONS_00032207	1.79769e+308	MEF2C
TCONS_00040841	1.79769e+308	TCONS_00040841	1.79769e+308	MELK
TCONS_00040853	1.79769e+308	TCONS_00040853	1.79769e+308	MELK
TCONS_00008960	1.79769e+308	TCONS_00008960	0.615764	METTL20
TCONS_00043446	1.79769e+308	TCONS_00043446	-0.0275242	MID1
TCONS_00043396	1.79769e+308	TCONS_00043396	2.02715	MIR1184-3
TCONS_00020405	1.79769e+308	TCONS_00020405	-1.79769e+308	MIR1909
TCONS_00004312	1.79769e+308	TCONS_00004312	-1.79769e+308	MIR3916
TCONS_00043987	1.79769e+308	TCONS_00043987	-0.133816	MORF4L2
TCONS_00016726	1.79769e+308	TCONS_00016726	1.79769e+308	MSI2
TCONS_00001419	1.79769e+308	TCONS_00001419	0.186288	MSTO1
TCONS_00021266	1.79769e+308	TCONS_00021266	1.79769e+308	NAPA
TCONS_00017345	1.79769e+308	TCONS_00017345	1.79769e+308	NCOR1
TCONS_00019697	1.79769e+308	TCONS_00019697	-1.48411	NFKBIB
TCONS_00008628	1.79769e+308	TCONS_00008628	1.79769e+308	NFRKB
TCONS_00022727	1.79769e+308	TCONS_00022727	3.12773	NIF3L1
TCONS_00012479	1.79769e+308	TCONS_00012479	1.79769e+308	NIN
TCONS_00016702	1.79769e+308	TCONS_00016702	1.79769e+308	NME1-NME2
TCONS_00016706	1.79769e+308	TCONS_00016706	1.79769e+308	NME2
TCONS_00015190	1.79769e+308	TCONS_00015190	1.79769e+308	NPRL3
TCONS_00038604	1.79769e+308	TCONS_00038604	1.79769e+308	NSUN5
TCONS_00007522	1.79769e+308	TCONS_00007522	1.79769e+308	NUP98
TCONS_00041269	1.79769e+308	TCONS_00041269	1.79769e+308	ODF2
TCONS_00030763	1.79769e+308	TCONS_00030763	1.79769e+308	OTUD4
TCONS_00005448	1.79769e+308	TCONS_00005448	5.00933	PARD3
TCONS_00031597	1.79769e+308	TCONS_00031597	4.56197	PCDHGA5
TCONS_00031591	1.79769e+308	TCONS_00031591	1.79769e+308	PCDHGB1
TCONS_00031595	1.79769e+308	TCONS_00031595	1.79769e+308	PCDHGB2
TCONS_00031599	1.79769e+308	TCONS_00031599	1.79769e+308	PCDHGB3
TCONS_00004886	1.79769e+308	TCONS_00004886	15.5384	PCGF5
TCONS_00034908	1.79769e+308	TCONS_00034908	1.79769e+308	PDCD2
TCONS_00003323	1.79769e+308	TCONS_00003323	0.591969	PDE4DIP
TCONS_00040274	1.79769e+308	TCONS_00040274	1.79769e+308	PEX2
TCONS_00006183	1.79769e+308	TCONS_00006183	1.79769e+308	PGAP2
TCONS_00037273	1.79769e+308	TCONS_00037273	1.79769e+308	PHF14
TCONS_00043759	1.79769e+308	TCONS_00043759	1.79769e+308	PHF8
TCONS_00043762	1.79769e+308	TCONS_00043762	-6.38699	PHF8
TCONS_00022568	1.79769e+308	TCONS_00022568	4.34395	PHOSPHO2
TCONS_00022808	1.79769e+308	TCONS_00022808	1.79769e+308	PIKFYVE
TCONS_00040634	1.79769e+308	TCONS_00040634	1.60648	PLEC
TCONS_00013272	1.79769e+308	TCONS_00013272	-0.27133	PLEKHO2
TCONS_00005885	1.79769e+308	TCONS_00005885	0.0371847	POLL
TCONS_00021115	1.79769e+308	TCONS_00021115	1.79769e+308	POU2F2
TCONS_00027103	1.79769e+308	TCONS_00027103	0.0144572	PPARG
TCONS_00008992	1.79769e+308	TCONS_00008992	1.79769e+308	PPHLN1
TCONS_00011771	1.79769e+308	TCONS_00011771	-4.48137	PPM1A
TCONS_00033134	1.79769e+308	TCONS_00033134	1.79769e+308	PPT2-EGFL8
TCONS_00010028	1.79769e+308	TCONS_00010028	1.79769e+308	PRICKLE1
TCONS_00022942	1.79769e+308	TCONS_00022942	-0.552498	PSMD1
TCONS_00018057	1.79769e+308	TCONS_00018057	1.72772	PSMD12
TCONS_00041996	1.79769e+308	TCONS_00041996	1.79769e+308	PTBP3
TCONS_00039369	1.79769e+308	TCONS_00039369	1.79769e+308	PTK2B
TCONS_00008780	1.79769e+308	TCONS_00008780	1.79769e+308	PTPN6
TCONS_00025262	1.79769e+308	TCONS_00025262	0.533913	PTPRT
TCONS_00013825	1.79769e+308	TCONS_00013825	0.61062	RAB27A
TCONS_00009306	1.79769e+308	TCONS_00009306	-1.79769e+308	RAP1B
TCONS_00025208	1.79769e+308	TCONS_00025208	6.85644	RBM39
TCONS_00044204	1.79769e+308	TCONS_00044204	1.79769e+308	RBMX
TCONS_00000351	1.79769e+308	TCONS_00000351	1.79769e+308	RCAN3
TCONS_00017541	1.79769e+308	TCONS_00017541	1.79769e+308	RDM1
TCONS_00022502	1.79769e+308	TCONS_00022502	1.79769e+308	RIF1
TCONS_00016013	1.79769e+308	TCONS_00016013	1.79769e+308	RNASEK-C17ORF49
TCONS_00018480	1.79769e+308	TCONS_00018480	3.12395	RNF138
TCONS_00000451	1.79769e+308	TCONS_00000451	1.79769e+308	RNU11
TCONS_00022419	1.79769e+308	TCONS_00022419	1.60678	RNU4ATAC
TCONS_00015980	1.79769e+308	TCONS_00015980	2.66685	RPAIN
TCONS_00015990	1.79769e+308	TCONS_00015990	0.798819	RPAIN
TCONS_00015148	1.79769e+308	TCONS_00015148	1.79769e+308	RPL13
TCONS_00018857	1.79769e+308	TCONS_00018857	1.79769e+308	RPL17
TCONS_00018859	1.79769e+308	TCONS_00018859	-1.79769e+308	RPL17
TCONS_00034217	1.79769e+308	TCONS_00034217	4.3211	RPS10-NUDT3
TCONS_00017075	1.79769e+308	TCONS_00017075	-0.795243	SCARF1
TCONS_00002772	1.79769e+308	TCONS_00002772	1.79769e+308	SCMH1
TCONS_00030503	1.79769e+308	TCONS_00030503	1.79769e+308	SEC31A
TCONS_00031208	1.79769e+308	TCONS_00031208	15.1809	SERF1A
TCONS_00012789	1.79769e+308	TCONS_00012789	-0.299658	SERPINA9
TCONS_00014617	1.79769e+308	TCONS_00014617	1.79769e+308	SH2B1
TCONS_00020474	1.79769e+308	TCONS_00020474	2.18822	SH3GL1
TCONS_00009237	1.79769e+308	TCONS_00009237	-1.32726	SHMT2
TCONS_00025320	1.79769e+308	TCONS_00025320	1.79769e+308	SLC13A3
TCONS_00031182	1.79769e+308	TCONS_00031182	1.79769e+308	SLC30A5
TCONS_00025310	1.79769e+308	TCONS_00025310	1.79769e+308	SLC35C2
TCONS_00002294	1.79769e+308	TCONS_00002294	1.79769e+308	SLC35E2
TCONS_00007336	1.79769e+308	TCONS_00007336	-0.420133	SLC37A2
TCONS_00011845	1.79769e+308	TCONS_00011845	1.79769e+308	SLC39A9
TCONS_00028911	1.79769e+308	TCONS_00028911	0.869016	SLC41A3
TCONS_00005825	1.79769e+308	TCONS_00005825	1.79769e+308	SLIT1
TCONS_00021393	1.79769e+308	TCONS_00021393	1.79769e+308	SNAR-B1
TCONS_00021394	1.79769e+308	TCONS_00021394	1.79769e+308	SNAR-B2
TCONS_00021252	1.79769e+308	TCONS_00021252	1.79769e+308	SNAR-E
TCONS_00011993	1.79769e+308	TCONS_00011993	1.79769e+308	SNORA11B
TCONS_00005866	1.79769e+308	TCONS_00005866	1.79769e+308	SNORA12
TCONS_00044072	1.79769e+308	TCONS_00044072	-1.79769e+308	SNORA69
TCONS_00025255	1.79769e+308	TCONS_00025255	1.55073	SNORA71D
TCONS_00028964	1.79769e+308	TCONS_00028964	2.85576	SNORA7B
TCONS_00024773	1.79769e+308	TCONS_00024773	1.74179	SNORD12B
TCONS_00000655	1.79769e+308	TCONS_00000655	-1.79769e+308	SNORD46
TCONS_00037343	1.79769e+308	TCONS_00037343	2.52532	SNX10
TCONS_00022925	1.79769e+308	TCONS_00022925	-5.72134	SP100
TCONS_00024233	1.79769e+308	TCONS_00024233	15.8446	SP110
TCONS_00022716	1.79769e+308	TCONS_00022716	1.79769e+308	SPATS2L
TCONS_00028090	1.79769e+308	TCONS_00028090	1.79769e+308	ST6GAL1
TCONS_00002578	1.79769e+308	TCONS_00002578	1.79769e+308	STMN1
TCONS_00042059	1.79769e+308	TCONS_00042059	1.79769e+308	STOM
TCONS_00017995	1.79769e+308	TCONS_00017995	1.79769e+308	STRADA
TCONS_00017996	1.79769e+308	TCONS_00017996	1.79769e+308	STRADA
TCONS_00018002	1.79769e+308	TCONS_00018002	-0.188197	STRADA
TCONS_00034174	1.79769e+308	TCONS_00034174	8.04107	TAPBP
TCONS_00018916	1.79769e+308	TCONS_00018916	1.79769e+308	TCF4
TCONS_00026249	1.79769e+308	TCONS_00026249	-1.79769e+308	TCN2
TCONS_00021344	1.79769e+308	TCONS_00021344	1.79769e+308	TEAD2
TCONS_00041946	1.79769e+308	TCONS_00041946	1.79769e+308	TEX10
TCONS_00018368	1.79769e+308	TCONS_00018368	-0.27892	TGIF1
TCONS_00016428	1.79769e+308	TCONS_00016428	1.79769e+308	THRA
TCONS_00003810	1.79769e+308	TCONS_00003810	2.96775	TMCO1
TCONS_00041060	1.79769e+308	TCONS_00041060	1.79769e+308	TMEFF1
TCONS_00007067	1.79769e+308	TCONS_00007067	1.79769e+308	TMEM126B
TCONS_00025350	1.79769e+308	TCONS_00025350	-1.79769e+308	TMEM189-UBE2V1
TCONS_00029188	1.79769e+308	TCONS_00029188	-2.84151	TNFSF10
TCONS_00016947	1.79769e+308	TCONS_00016947	1.79769e+308	TNRC6C
TCONS_00026300	1.79769e+308	TCONS_00026300	1.79769e+308	TOM1
TCONS_00042131	1.79769e+308	TCONS_00042131	1.16023	TOR2A
TCONS_00013251	1.79769e+308	TCONS_00013251	1.79769e+308	TPM1
TCONS_00001968	1.79769e+308	TCONS_00001968	-1.79769e+308	TRAF5
TCONS_00004216	1.79769e+308	TCONS_00004216	1.79769e+308	TRIM17
TCONS_00027047	1.79769e+308	TCONS_00027047	1.79769e+308	TTLL3
TCONS_00006078	1.79769e+308	TCONS_00006078	-0.877944	TUBGCP2
TCONS_00001342	1.79769e+308	TCONS_00001342	1.79769e+308	UBAP2L
TCONS_00030596	1.79769e+308	TCONS_00030596	1.79769e+308	UBE2D3
TCONS_00030605	1.79769e+308	TCONS_00030605	1.79769e+308	UBE2D3
TCONS_00026114	1.79769e+308	TCONS_00026114	1.79769e+308	UBE2L3
TCONS_00017781	1.79769e+308	TCONS_00017781	1.79769e+308	UBTF
TCONS_00030910	1.79769e+308	TCONS_00030910	0.788903	UFSP2
TCONS_00025187	1.79769e+308	TCONS_00025187	1.79769e+308	UQCC
TCONS_00019527	1.79769e+308	TCONS_00019527	1.79769e+308	URI1
TCONS_00034708	1.79769e+308	TCONS_00034708	1.79769e+308	VNN2
TCONS_00034710	1.79769e+308	TCONS_00034710	1.09576	VNN2
TCONS_00022011	1.79769e+308	TCONS_00022011	1.79769e+308	VRK2
TCONS_00012174	1.79769e+308	TCONS_00012174	1.79769e+308	WDR20
TCONS_00015915	1.79769e+308	TCONS_00015915	0.0546452	WDR81
TCONS_00023856	1.79769e+308	TCONS_00023856	2.1989	WDSUB1
TCONS_00029392	1.79769e+308	TCONS_00029392	1.79769e+308	WHSC1
TCONS_00025718	1.79769e+308	TCONS_00025718	1.79769e+308	YBEY
TCONS_00003606	1.79769e+308	TCONS_00003606	1.79769e+308	YY1AP1
TCONS_00003608	1.79769e+308	TCONS_00003608	1.79769e+308	YY1AP1
TCONS_00003612	1.79769e+308	TCONS_00003612	1.79769e+308	YY1AP1
TCONS_00040306	1.79769e+308	TCONS_00040306	1.79769e+308	ZFAND1
TCONS_00012582	1.79769e+308	TCONS_00012582	1.79769e+308	ZFP36L1
TCONS_00042507	1.79769e+308	TCONS_00042507	1.79769e+308	ZFX
TCONS_00011894	1.79769e+308	TCONS_00011894	1.79769e+308	ZNF410
TCONS_00020847	1.79769e+308	TCONS_00020847	1.79769e+308	ZNF506
TCONS_00022087	1.79769e+308	TCONS_00022087	2.21712	ZNF638
TCONS_00041778	22.534	TCONS_00041778	3.59173	TRPM3
TCONS_00017991	16.8734	TCONS_00017991	1.79769e+308	CYB561
TCONS_00029264	16.857	TCONS_00029264	1.79769e+308	DGKG
TCONS_00041822	16.5345	TCONS_00041822	-0.96224	SLC28A3
TCONS_00043468	16.1019	TCONS_00043468	1.79769e+308	GPM6B
TCONS_00012634	15.8688	TCONS_00012634	-0.0730289	PROX2
TCONS_00034746	15.7659	TCONS_00034746	17.0448	MAP7
TCONS_00013760	15.7136	TCONS_00013760	-1.23859	CATSPER2
TCONS_00040539	15.2592	TCONS_00040539	5.51562	ASAP1
TCONS_00039255	15.2381	TCONS_00039255	6.48986	NEIL2
TCONS_00021931	15.0519	TCONS_00021931	1.79769e+308	FAM82A1
TCONS_00032442	14.9104	TCONS_00032442	0.538058	CD14
TCONS_00008282	14.8466	TCONS_00008282	0.219248	DLG2
TCONS_00002356	14.6859	TCONS_00002356	1.9688	PLEKHG5
TCONS_00037383	14.5881	TCONS_00037383	1.07903	AQP1
TCONS_00041150	14.1387	TCONS_00041150	12.8446	TLR4
TCONS_00042656	14.1016	TCONS_00042656	-10.9249	CCDC120
TCONS_00002913	14.0171	TCONS_00002913	12.8603	LRP8
TCONS_00038377	13.576	TCONS_00038377	0.761764	HOXA3
TCONS_00023860	13.4269	TCONS_00023860	14.5647	CD302
TCONS_00031220	13.3888	TCONS_00031220	2.90903	SERF1A
TCONS_00009987	13.1952	TCONS_00009987	14.3056	TMTC1
TCONS_00037708	13.174	TCONS_00037708	-1.57829	C7orf63
TCONS_00006907	13.148	TCONS_00006907	15.0862	SYT12
TCONS_00038660	12.783	TCONS_00038660	2.54365	HGF
TCONS_00042111	12.4392	TCONS_00042111	1.79769e+308	MAPKAP1
TCONS_00009704	12.1492	TCONS_00009704	-1.68654	ZNF268
TCONS_00028929	12.1288	TCONS_00028929	-1.28415	MGLL
TCONS_00003123	12.0745	TCONS_00003123	0.651784	DPH5
TCONS_00028170	11.9721	TCONS_00028170	-7.45021	SUMF1
TCONS_00033901	11.9619	TCONS_00033901	9.78567	DTNBP1
TCONS_00025370	11.7113	TCONS_00025370	7.19011	ZFP64
TCONS_00003720	11.662	TCONS_00003720	1.79769e+308	PEX19
TCONS_00025952	11.5648	TCONS_00025952	-0.0570508	ZNF295
TCONS_00027755	11.5007	TCONS_00027755	10.0753	IFT122
TCONS_00026827	11.4255	TCONS_00026827	9.51314	PLA2G6
TCONS_00032947	11.361	TCONS_00032947	-9.93998	ZNF193
TCONS_00011785	11.2375	TCONS_00011785	1.79769e+308	HIF1A
TCONS_00009269	11.2064	TCONS_00009269	0.50649	METTL21B
TCONS_00016049	11.0482	TCONS_00016049	1.79769e+308	TNFSF12-TNFSF13
TCONS_00024735	10.9418	TCONS_00024735	1.86904	SNX21
TCONS_00013534	10.4864	TCONS_00013534	-1.79769e+308	FES
TCONS_00004806	10.4711	TCONS_00004806	1.95957	C10orf58
TCONS_00038702	10.4637	TCONS_00038702	2.04534	KRIT1
TCONS_00034729	10.4531	TCONS_00034729	2.42154	AHI1
TCONS_00039315	10.369	TCONS_00039315	5.32469	BMP1
TCONS_00034129	10.2553	TCONS_00034129	1.79769e+308	AGER
TCONS_00012297	9.92488	TCONS_00012297	1.79769e+308	HNRNPC
TCONS_00009185	9.89564	TCONS_00009185	-1.79769e+308	RDH5
TCONS_00025434	9.83958	TCONS_00025434	1.38443	DIDO1
TCONS_00019954	9.53914	TCONS_00019954	11.0658	FUT2
TCONS_00011720	9.5246	TCONS_00011720	0.797053	SAMD4A
TCONS_00003527	9.49916	TCONS_00003527	5.12425	ADAR
TCONS_00043058	9.21613	TCONS_00043058	1.63736	ALG13
TCONS_00039470	9.05879	TCONS_00039470	1.29968	IKBKB
TCONS_00000410	8.86043	TCONS_00000410	1.79769e+308	TMEM222
TCONS_00000997	8.81479	TCONS_00000997	1.40038	RWDD3
TCONS_00029421	8.77908	TCONS_00029421	2.44563	ADD1
TCONS_00030284	8.44348	TCONS_00030284	1.79769e+308	PROM1
TCONS_00023015	8.20608	TCONS_00023015	0.332587	LRRFIP1
TCONS_00030534	8.1779	TCONS_00030534	0.623028	MAPK10
TCONS_00040577	8.15957	TCONS_00040577	8.1309	PTK2
TCONS_00034733	8.15439	TCONS_00034733	0.193035	BCLAF1
TCONS_00024395	8.06968	TCONS_00024395	3.01334	HSPA12B
TCONS_00024704	7.94361	TCONS_00024704	8.08083	SYS1
TCONS_00043389	7.92855	TCONS_00043389	-1.15583	BRCC3
TCONS_00039529	7.84934	TCONS_00039529	11.4045	SDCBP
TCONS_00025729	7.81533	TCONS_00025729	0.298739	DIP2A
TCONS_00006358	7.73505	TCONS_00006358	-1.73998	NAV2
TCONS_00027101	7.64089	TCONS_00027101	7.40203	PPARG
TCONS_00004281	7.57454	TCONS_00004281	9.50262	CEP170
TCONS_00038904	7.55847	TCONS_00038904	5.69297	PNPLA8
TCONS_00032151	7.51646	TCONS_00032151	1.93197	COL4A3BP
TCONS_00028159	7.42329	TCONS_00028159	3.52209	LMLN
TCONS_00031200	7.22604	TCONS_00031200	-0.0978125	MARVELD2
TCONS_00007986	7.13717	TCONS_00007986	1.79769e+308	HNRNPUL2-BSCL2
TCONS_00003599	7.09862	TCONS_00003599	9.70024	YY1AP1
TCONS_00029132	7.06783	TCONS_00029132	0.359361	LOC647107
TCONS_00000251	7.03115	TCONS_00000251	1.79769e+308	NECAP2
TCONS_00033339	6.9682	TCONS_00033339	2.45355	RUNX2
TCONS_00024086	6.96163	TCONS_00024086	-11.6042	ICA1L
TCONS_00020830	6.87658	TCONS_00020830	5.96291	MEF2BNB-MEF2B
TCONS_00009201	6.806	TCONS_00009201	6.86726	RAB5B
TCONS_00000560	6.77669	TCONS_00000560	2.36469	PPIE
TCONS_00039111	6.61256	TCONS_00039111	5.67759	EZH2
TCONS_00038907	6.57812	TCONS_00038907	-1.79769e+308	PNPLA8
TCONS_00013670	6.50938	TCONS_00013670	1.79769e+308	GOLGA8B
TCONS_00002925	6.42839	TCONS_00002925	1.49636	YIPF1
TCONS_00006431	6.36741	TCONS_00006431	6.21018	PDHX
TCONS_00041430	6.28118	TCONS_00041430	4.53729	MAN1B1
TCONS_00011873	6.1967	TCONS_00011873	7.93278	DCAF4
TCONS_00020820	6.1489	TCONS_00020820	1.79769e+308	HOMER3
TCONS_00003440	6.132	TCONS_00003440	10.0839	POGZ
TCONS_00016319	6.09765	TCONS_00016319	5.45771	NF1
TCONS_00030634	6.08324	TCONS_00030634	-2.69037	LEF1
TCONS_00011105	6.07658	TCONS_00011105	1.0467	CARKD
TCONS_00039031	6.0315	TCONS_00039031	1.03514	C7orf49
TCONS_00018656	6.02639	TCONS_00018656	0.935456	CTDP1
TCONS_00040991	5.9969	TCONS_00040991	3.84393	FGD3
TCONS_00018820	5.9362	TCONS_00018820	3.88831	ATP5A1
TCONS_00043867	5.92696	TCONS_00043867	0.933856	HDAC8
TCONS_00027050	5.86791	TCONS_00027050	1.79769e+308	ARPC4
TCONS_00006725	5.85504	TCONS_00006725	3.83004	BEST1
TCONS_00020084	5.80887	TCONS_00020084	5.02595	PPP2R1A
TCONS_00025433	5.78685	TCONS_00025433	1.79769e+308	DIDO1
TCONS_00039440	5.73713	TCONS_00039440	2.79814	LETM2
TCONS_00042777	5.72229	TCONS_00042777	-12.6577	TRO
TCONS_00021005	5.72102	TCONS_00021005	-5.60486	YIF1B
TCONS_00037328	5.6106	TCONS_00037328	1.84193	C7orf46
TCONS_00040901	5.59741	TCONS_00040901	7.47872	TJP2
TCONS_00016167	5.52181	TCONS_00016167	7.95796	C17orf76-AS1
TCONS_00021320	5.50799	TCONS_00021320	2.82867	GYS1
TCONS_00040160	5.44626	TCONS_00040160	4.72146	ATP6V1H
TCONS_00026775	5.43723	TCONS_00026775	1.39457	RBFOX2
TCONS_00007247	5.4292	TCONS_00007247	1.67661	TMEM25
TCONS_00025453	5.39497	TCONS_00025453	2.12219	PTK6
TCONS_00010536	5.3802	TCONS_00010536	1.43361	ANKS1B
TCONS_00027042	5.3603	TCONS_00027042	2.92284	OGG1
TCONS_00000077	5.35477	TCONS_00000077	1.78142	TP73
TCONS_00018240	5.34916	TCONS_00018240	4.67681	ARHGDIA
TCONS_00002761	5.3248	TCONS_00002761	5.47125	PPT1
TCONS_00009308	5.30353	TCONS_00009308	3.88181	RAP1B
TCONS_00027480	5.23131	TCONS_00027480	4.12394	FLNB
TCONS_00023802	5.21783	TCONS_00023802	1.79769e+308	GTDC1
TCONS_00028296	5.20624	TCONS_00028296	1.14107	SGOL1
TCONS_00012849	5.17491	TCONS_00012849	4.16462	AKT1
TCONS_00019307	5.16899	TCONS_00019307	3.07436	SMARCA4
TCONS_00025725	5.15347	TCONS_00025725	1.79769e+308	DIP2A
TCONS_00043986	5.09888	TCONS_00043986	2.97899	MORF4L2
TCONS_00008055	5.08646	TCONS_00008055	1.10373	SF1
TCONS_00033051	5.07225	TCONS_00033051	-9.01467	NFKBIL1
TCONS_00002889	4.9964	TCONS_00002889	-10.4551	EPS15
TCONS_00013442	4.96815	TCONS_00013442	4.28852	ZFAND6
TCONS_00014076	4.94906	TCONS_00014076	4.88183	TSPAN3
TCONS_00017702	4.92653	TCONS_00017702	2.97375	DNAJC7
TCONS_00002806	4.92543	TCONS_00002806	0.80543	ELOVL1
TCONS_00043761	4.88841	TCONS_00043761	12.3443	PHF8
TCONS_00012566	4.86618	TCONS_00012566	3.8654	MAX
TCONS_00002287	4.85612	TCONS_00002287	0.00499083	CDK11B
TCONS_00003726	4.84019	TCONS_00003726	2.86325	SLAMF6
TCONS_00005603	4.83853	TCONS_00005603	2.80335	ANK3
TCONS_00043130	4.83381	TCONS_00043130	5.69894	STAG2
TCONS_00001213	4.75505	TCONS_00001213	4.18601	CHD1L
TCONS_00021958	4.75346	TCONS_00021958	4.711	PPM1B
TCONS_00012198	4.72757	TCONS_00012198	2.54234	MARK3
TCONS_00016753	4.71918	TCONS_00016753	3.99763	GDPD1
TCONS_00024230	4.70188	TCONS_00024230	4.62754	SP110
TCONS_00019254	4.69253	TCONS_00019254	5.59632	PIN1
TCONS_00000354	4.65913	TCONS_00000354	2.59809	RCAN3
TCONS_00037552	4.63985	TCONS_00037552	3.30795	KCTD7
TCONS_00013992	4.61374	TCONS_00013992	-0.0907425	ADPGK
TCONS_00037637	4.59271	TCONS_00037637	2.68762	DTX2
TCONS_00028615	4.56577	TCONS_00028615	9.17305	PBRM1
TCONS_00038033	4.53857	TCONS_00038033	2.76429	EXOC4
TCONS_00013081	4.519	TCONS_00013081	4.92848	NUSAP1
TCONS_00031216	4.5032	TCONS_00031216	1.48433	SMN2
TCONS_00037454	4.49033	TCONS_00037454	1.79769e+308	ZMIZ2
TCONS_00006458	4.49013	TCONS_00006458	3.22702	API5
TCONS_00033274	4.48548	TCONS_00033274	3.88665	PPP2R5D
TCONS_00039035	4.47448	TCONS_00039035	-2.54386	CNOT4
TCONS_00031799	4.46149	TCONS_00031799	6.87293	C5orf41
TCONS_00039012	4.46095	TCONS_00039012	3.93541	FLJ43663
TCONS_00000349	4.45615	TCONS_00000349	5.46244	RCAN3
TCONS_00017249	4.45047	TCONS_00017249	0.0433625	TP53
TCONS_00008945	4.41866	TCONS_00008945	0.570535	PPFIBP1
TCONS_00017310	4.38628	TCONS_00017310	4.56517	GAS7
TCONS_00010941	4.38496	TCONS_00010941	5.8684	TNFSF11
TCONS_00032676	4.33069	TCONS_00032676	2.14039	DOK3
TCONS_00019428	4.31432	TCONS_00019428	3.22423	GTPBP3
TCONS_00022485	4.28896	TCONS_00022485	4.66324	LOC647012
TCONS_00016930	4.2865	TCONS_00016930	1.79769e+308	SEC14L1
TCONS_00019132	4.27777	TCONS_00019132	13.6893	HSD11B1L
TCONS_00003375	4.27486	TCONS_00003375	4.04429	ANP32E
TCONS_00018907	4.23635	TCONS_00018907	2.25405	TCF4
TCONS_00008047	4.23089	TCONS_00008047	1.63604	RASGRP2
TCONS_00025411	4.22954	TCONS_00025411	4.20131	SLMO2-ATP5E
TCONS_00033009	4.19446	TCONS_00033009	0.570114	ABCF1
TCONS_00038835	4.17733	TCONS_00038835	4.07412	RABL5
TCONS_00027289	4.16933	TCONS_00027289	1.79769e+308	C3orf23
TCONS_00028823	4.16182	TCONS_00028823	3.72051	ZBTB20
TCONS_00043595	4.15452	TCONS_00043595	1.55706	DMD
TCONS_00006200	4.0996	TCONS_00006200	1.69213	PGAP2
TCONS_00014104	4.07925	TCONS_00014104	1.5302	ST20-MTHFS
TCONS_00042075	4.06364	TCONS_00042075	1.25187	RBM18
TCONS_00013984	4.06169	TCONS_00013984	3.12818	CELF6
TCONS_00011651	4.0526	TCONS_00011651	2.81572	KIAA0391
TCONS_00011751	4.03545	TCONS_00011751	-8.7e-05	ARID4A
TCONS_00001803	4.03159	TCONS_00001803	4.83357	PTPRC
TCONS_00015150	4.01678	TCONS_00015150	3.25668	RPL13
TCONS_00031761	4.01487	TCONS_00031761	2.07927	CCNG1
TCONS_00038207	4.01444	TCONS_00038207	-0.38526	ACCN3
TCONS_00031181	4.00696	TCONS_00031181	1.79769e+308	SLC30A5
TCONS_00044202	4.00082	TCONS_00044202	4.87449	RBMX
TCONS_00039608	3.98417	TCONS_00039608	0.823427	ZBTB10
TCONS_00001741	3.96275	TCONS_00001741	1.05217	SMG7
TCONS_00039712	3.95327	TCONS_00039712	1.79769e+308	OXR1
TCONS_00004757	3.94482	TCONS_00004757	4.89574	ADK
TCONS_00010512	3.937	TCONS_00010512	1.77941	USP44
TCONS_00012233	3.93262	TCONS_00012233	4.96668	PACS2
TCONS_00021904	3.92829	TCONS_00021904	2.68283	LTBP1
TCONS_00031219	3.9263	TCONS_00031219	13.3914	SERF1A
TCONS_00030282	3.92353	TCONS_00030282	3.54509	PROM1
TCONS_00007311	3.92098	TCONS_00007311	1.36282	GRAMD1B
TCONS_00033588	3.92029	TCONS_00033588	1.86262	RNF146
TCONS_00008475	3.92028	TCONS_00008475	3.83304	CADM1
TCONS_00043143	3.91699	TCONS_00043143	2.44943	UTP14A
TCONS_00014347	3.90334	TCONS_00014347	5.90103	TSC2
TCONS_00015885	3.8961	TCONS_00015885	1.79769e+308	ANKRD11
TCONS_00043933	3.88728	TCONS_00043933	1.80996	TRMT2B
TCONS_00038471	3.88247	TCONS_00038471	0.665024	VPS41
TCONS_00000309	3.88162	TCONS_00000309	1.79586	LINC00339
TCONS_00039616	3.87591	TCONS_00039616	1.64108	E2F5
TCONS_00028575	3.87103	TCONS_00028575	2.01556	C3orf18
TCONS_00043186	3.86575	TCONS_00043186	2.80108	SLC9A6
TCONS_00039666	3.84711	TCONS_00039666	3.52807	LOC100616530
TCONS_00039611	3.84632	TCONS_00039611	1.62567	RALYL
TCONS_00013358	3.84144	TCONS_00013358	3.95821	PML
TCONS_00026279	3.83494	TCONS_00026279	2.40448	DEPDC5
TCONS_00022172	3.82013	TCONS_00022172	1.79769e+308	USP39
TCONS_00018483	3.81643	TCONS_00018483	1.48811	ASXL3
TCONS_00029623	3.80997	TCONS_00029623	3.53159	EXOC1
TCONS_00000737	3.7968	TCONS_00000737	1.22159	SCP2
TCONS_00028466	3.77483	TCONS_00028466	3.63608	SLC26A6
TCONS_00029851	3.77075	TCONS_00029851	2.57549	ARHGEF38
TCONS_00031603	3.76761	TCONS_00031603	1.72839	PCDHGA7
TCONS_00002525	3.76531	TCONS_00002525	0.328749	LUZP1
TCONS_00042110	3.74803	TCONS_00042110	11.4128	MAPKAP1
TCONS_00000059	3.74719	TCONS_00000059	1.0589	FAM213B
TCONS_00012860	3.74496	TCONS_00012860	3.59737	BRF1
TCONS_00022386	3.73442	TCONS_00022386	1.19614	LOC440900
TCONS_00038973	3.69153	TCONS_00038973	1.24703	RBM28
TCONS_00010638	3.68165	TCONS_00010638	3.06007	GIT2
TCONS_00030463	3.67783	TCONS_00030463	3.82492	G3BP2
TCONS_00026700	3.6697	TCONS_00026700	-0.420987	THOC5
TCONS_00004634	3.66763	TCONS_00004634	2.37094	UBE2D1
TCONS_00007296	3.65566	TCONS_00007296	3.10337	TMEM136
TCONS_00040937	3.64728	TCONS_00040937	4.26789	VPS13A
TCONS_00014532	3.6456	TCONS_00014532	1.50613	TMC5
TCONS_00006111	3.63901	TCONS_00006111	-1.79769e+308	RASSF7
TCONS_00017136	3.63587	TCONS_00017136	1.88817	CAMKK1
TCONS_00040729	3.62935	TCONS_00040729	0.858859	KDM4C
TCONS_00011895	3.62088	TCONS_00011895	-0.177348	ZNF410
TCONS_00015696	3.61961	TCONS_00015696	0.394692	SLC12A4
TCONS_00010616	3.61279	TCONS_00010616	0.744389	ALKBH2
TCONS_00043814	3.60796	TCONS_00043814	0.187165	LAS1L
TCONS_00011752	3.60773	TCONS_00011752	1.21283	ARID4A
TCONS_00022422	3.58042	TCONS_00022422	1.3287	LOC254128
TCONS_00003717	3.57045	TCONS_00003717	0.116579	DCAF8
TCONS_00008767	3.55933	TCONS_00008767	1.44975	TPI1
TCONS_00031625	3.5551	TCONS_00031625	2.22134	PCDHGC3
TCONS_00034728	3.55332	TCONS_00034728	0.670089	AHI1
TCONS_00010240	3.55268	TCONS_00010240	2.48309	CBX5
TCONS_00030337	3.55095	TCONS_00030337	2.49688	RBM47
TCONS_00030280	3.54431	TCONS_00030280	4.95263	PROM1
TCONS_00027772	3.53674	TCONS_00027772	2.90285	ATP2C1
TCONS_00038265	3.52398	TCONS_00038265	2.67459	C7orf50
TCONS_00044540	3.50253	TCONS_00044540	2.6768	VAMP7
TCONS_00037566	3.50076	TCONS_00037566	12.3122	SBDSP1
TCONS_00037187	3.48375	TCONS_00037187	2.96801	SUN1
TCONS_00019605	3.48289	TCONS_00019605	5.82372	CD22
TCONS_00010965	3.45699	TCONS_00010965	2.92262	MLNR
TCONS_00021562	3.45655	TCONS_00021562	2.62226	MBOAT7
TCONS_00020369	3.45388	TCONS_00020369	-0.0821495	PPAP2C
TCONS_00043851	3.45307	TCONS_00043851	2.82947	BCYRN1
TCONS_00028325	3.45013	TCONS_00028325	2.19464	OSBPL10
TCONS_00010871	3.44951	TCONS_00010871	0.388583	WASF3
TCONS_00030528	3.4464	TCONS_00030528	0.609846	MAPK10
TCONS_00041543	3.44047	TCONS_00041543	1.79769e+308	PSIP1
TCONS_00023256	3.43238	TCONS_00023256	12.7442	ATL2
TCONS_00030170	3.41761	TCONS_00030170	5.51176	SLC26A1
TCONS_00044197	3.41437	TCONS_00044197	2.63499	MAP7D3
TCONS_00008059	3.41429	TCONS_00008059	11.0864	SF1
TCONS_00027001	3.4088	TCONS_00027001	3.20817	CHL1
TCONS_00016934	3.40639	TCONS_00016934	3.72003	SEC14L1
TCONS_00026781	3.39982	TCONS_00026781	0.295409	APOL3
TCONS_00000210	3.38262	TCONS_00000210	2.09356	PRDM2
TCONS_00043646	3.37742	TCONS_00043646	1.2219	UXT
TCONS_00028678	3.37301	TCONS_00028678	0.53193	CADPS
TCONS_00007304	3.36033	TCONS_00007304	2.08477	SC5DL
TCONS_00016241	3.35858	TCONS_00016241	1.6475	SPECC1
TCONS_00033451	3.35439	TCONS_00033451	1.79769e+308	SLC35A1
TCONS_00002251	3.35236	TCONS_00002251	2.95773	TNFRSF18
TCONS_00033146	3.33853	TCONS_00033146	0.943659	LOC100507463
TCONS_00043433	3.33058	TCONS_00043433	1.67215	HDHD1
TCONS_00013583	3.31748	TCONS_00013583	2.84106	ASB7
TCONS_00031209	3.30913	TCONS_00031209	2.05025	SERF1A
TCONS_00032144	3.30258	TCONS_00032144	3.21173	GFM2
TCONS_00040247	3.30148	TCONS_00040247	0.552098	STAU2
TCONS_00022009	3.3003	TCONS_00022009	2.72781	CCDC85A
TCONS_00039728	3.2986	TCONS_00039728	3.14894	RAD21-AS1
TCONS_00031283	3.29733	TCONS_00031283	-0.225403	ZFYVE16
TCONS_00008458	3.29474	TCONS_00008458	1.35141	PIH1D2
TCONS_00020485	3.28949	TCONS_00020485	-3.6968	PLIN3
TCONS_00033315	3.28338	TCONS_00033315	1.79769e+308	VEGFA
TCONS_00012515	3.2824	TCONS_00012515	0.499515	TBPL2
TCONS_00025178	3.25942	TCONS_00025178	-1.02226	EDEM2
TCONS_00014475	3.25923	TCONS_00014475	3.21448	ATF7IP2
TCONS_00033512	3.23824	TCONS_00033512	3.39695	AMD1
TCONS_00018126	3.23409	TCONS_00018126	2.75578	MIF4GD
TCONS_00012006	3.22912	TCONS_00012006	3.04841	UBR7
TCONS_00018417	3.22619	TCONS_00018417	0.7502	C18orf1
TCONS_00002832	3.22173	TCONS_00002832	2.41411	MUTYH
TCONS_00021116	3.22112	TCONS_00021116	2.70033	POU2F2
TCONS_00032659	3.21807	TCONS_00032659	-0.0231926	MXD3
TCONS_00009782	3.2054	TCONS_00009782	3.16832	PHB2
TCONS_00018658	3.2046	TCONS_00018658	2.66185	KCNG2
TCONS_00014749	3.20203	TCONS_00014749	1.01037	LOC729264
TCONS_00007380	3.19546	TCONS_00007380	0.222325	APLP2
TCONS_00001567	3.18523	TCONS_00001567	1.07372	FCRLA
TCONS_00026444	3.18326	TCONS_00026444	2.62281	PARVG
TCONS_00006826	3.17445	TCONS_00006826	0.505472	MRPL49
TCONS_00012863	3.17054	TCONS_00012863	-1.29925	BRF1
TCONS_00025702	3.1674	TCONS_00025702	2.70373	ADARB1
TCONS_00034582	3.16393	TCONS_00034582	5.13322	CD164
TCONS_00037485	3.15675	TCONS_00037485	4.79265	IKZF1
TCONS_00004253	3.14783	TCONS_00004253	3.66127	RBM34
TCONS_00002086	3.14579	TCONS_00002086	0.777178	TSNAX-DISC1
TCONS_00026558	3.14077	TCONS_00026558	3.40547	MICAL3
TCONS_00033760	3.13414	TCONS_00033760	0.566477	FNDC1
TCONS_00022405	3.1338	TCONS_00022405	1.64654	TMEM37
TCONS_00033446	3.12682	TCONS_00033446	3.07016	C6orf162
TCONS_00023593	3.11924	TCONS_00023593	-1.79769e+308	FAM178B
TCONS_00043574	3.11665	TCONS_00043574	3.36996	DMD
TCONS_00011069	3.10713	TCONS_00011069	0.479791	UBAC2
TCONS_00001157	3.10317	TCONS_00001157	4.51136	ATP1A1
TCONS_00006647	3.10193	TCONS_00006647	-0.651019	GLYATL1
TCONS_00043744	3.09904	TCONS_00043744	2.11035	FAM156A
TCONS_00006726	3.09338	TCONS_00006726	4.63481	BEST1
TCONS_00030283	3.09286	TCONS_00030283	3.62884	PROM1
TCONS_00007097	3.08819	TCONS_00007097	2.7783	FAT3
TCONS_00023921	3.08682	TCONS_00023921	2.8847	SP3
TCONS_00021776	3.08094	TCONS_00021776	4.39445	GREB1
TCONS_00021600	3.07898	TCONS_00021600	0.461743	TNNT1
TCONS_00011641	3.07632	TCONS_00011641	2.29999	NPAS3
TCONS_00003585	3.07356	TCONS_00003585	3.49743	GBA
TCONS_00023297	3.06851	TCONS_00023297	3.18563	PREPL
TCONS_00027052	3.06491	TCONS_00027052	2.52078	ARPC4
TCONS_00012681	3.05663	TCONS_00012681	3.38287	SEL1L
TCONS_00023982	3.05318	TCONS_00023982	-0.3003	FKBP7
TCONS_00000867	3.04932	TCONS_00000867	3.45221	ZRANB2-AS1
TCONS_00009806	3.04531	TCONS_00009806	3.52658	M6PR
TCONS_00018720	3.0417	TCONS_00018720	0.82099	MPPE1
TCONS_00017753	3.02138	TCONS_00017753	2.14328	BRCA1
TCONS_00013225	3.01317	TCONS_00013225	0.718495	POLR2M
TCONS_00007354	3.01142	TCONS_00007354	2.5766	HYLS1
TCONS_00030626	3.0094	TCONS_00030626	2.99428	TBCK
TCONS_00034661	3.00926	TCONS_00034661	0.960839	ECHDC1
TCONS_00019743	3.00571	TCONS_00019743	3.40377	LTBP4
TCONS_00024317	2.99887	TCONS_00024317	0.782245	PASK
TCONS_00010295	2.99159	TCONS_00010295	3.34517	PAN2
TCONS_00013328	2.99088	TCONS_00013328	1.77583	THSD4
TCONS_00012992	2.98342	TCONS_00012992	2.27583	LOC100289656
TCONS_00000914	2.97666	TCONS_00000914	1.9908	SAMD13
TCONS_00017719	2.97626	TCONS_00017719	1.79769e+308	STAT3
TCONS_00001730	2.9748	TCONS_00001730	-0.290877	NPL
TCONS_00027429	2.97345	TCONS_00027429	1.74112	ACY1
TCONS_00002931	2.97015	TCONS_00002931	1.09052	SSBP3
TCONS_00019304	2.96281	TCONS_00019304	2.27601	SMARCA4
TCONS_00015123	2.95583	TCONS_00015123	2.14149	IL17C
TCONS_00015005	2.95318	TCONS_00015005	1.98207	CLEC18A
TCONS_00030733	2.94886	TCONS_00030733	-0.00570225	NDUFC1
TCONS_00015297	2.94782	TCONS_00015297	-6.12761	ZNF200
TCONS_00015059	2.94682	TCONS_00015059	3.15184	WWOX
TCONS_00003382	2.9456	TCONS_00003382	-1.79769e+308	APH1A
TCONS_00019306	2.94326	TCONS_00019306	2.96566	SMARCA4
TCONS_00034529	2.93709	TCONS_00034529	1.95347	LYRM2
TCONS_00022549	2.92914	TCONS_00022549	2.21229	CERS6
TCONS_00041451	2.92852	TCONS_00041451	0.346392	SLC34A3
TCONS_00018465	2.92774	TCONS_00018465	1.67712	PSMA8
TCONS_00021880	2.92351	TCONS_00021880	1.46536	YPEL5
TCONS_00031439	2.91166	TCONS_00031439	3.24142	CDC42SE2
TCONS_00001440	2.902	TCONS_00001440	-8.74389	SEMA4A
TCONS_00032878	2.90199	TCONS_00032878	3.12915	HIST1H4E
TCONS_00038522	2.89598	TCONS_00038522	3.63008	SNORA5A
TCONS_00000912	2.89432	TCONS_00000912	2.63685	PRKACB
TCONS_00027114	2.88581	TCONS_00027114	-11.4085	HDAC11
TCONS_00025170	2.88233	TCONS_00025170	1.62899	NCOA6
TCONS_00044146	2.88	TCONS_00044146	1.36145	MBNL3
TCONS_00003905	2.87909	TCONS_00003905	1.67479	ABL2
TCONS_00022702	2.8724	TCONS_00022702	2.04096	HSPE1-MOB4
TCONS_00031605	2.87195	TCONS_00031605	1.79769e+308	PCDHGB4
TCONS_00021762	2.86508	TCONS_00021762	3.07599	RRM2
TCONS_00000043	2.86329	TCONS_00000043	1.79769e+308	MIB2
TCONS_00022643	2.85889	TCONS_00022643	2.714	UBE2E3
TCONS_00023833	2.85621	TCONS_00023833	2.06336	ARL5A
TCONS_00031713	2.85529	TCONS_00031713	2.46352	MFAP3
TCONS_00012436	2.8542	TCONS_00012436	-0.604973	NKX2-1
TCONS_00008448	2.85333	TCONS_00008448	2.06333	PPP2R1B
TCONS_00023688	2.85241	TCONS_00023688	2.02098	IL1B
TCONS_00026931	2.849	TCONS_00026931	-0.111146	KIAA0930
TCONS_00040267	2.84488	TCONS_00040267	-2.37269	TCEB1
TCONS_00029336	2.83913	TCONS_00029336	-0.0826892	TM4SF19
TCONS_00003136	2.8381	TCONS_00003136	1.7508	SLC25A24
TCONS_00042029	2.83695	TCONS_00042029	0.398581	TNFSF15
TCONS_00000717	2.83072	TCONS_00000717	1.79769e+308	OSBPL9
TCONS_00023659	2.82651	TCONS_00023659	0.369222	NPHP1
TCONS_00016438	2.81495	TCONS_00016438	2.4607	RARA
TCONS_00012829	2.81216	TCONS_00012829	1.36403	CINP
TCONS_00001767	2.80904	TCONS_00001767	1.01463	RGS21
TCONS_00028988	2.80134	TCONS_00028988	0.55449	ANAPC13
TCONS_00031373	2.79873	TCONS_00031373	3.47143	APC
TCONS_00042786	2.79825	TCONS_00042786	2.13061	FOXR2
TCONS_00011652	2.79642	TCONS_00011652	0.377763	KIAA0391
TCONS_00023778	2.79357	TCONS_00023778	3.21781	WTH3DI
TCONS_00023904	2.79148	TCONS_00023904	2.30625	LOC100861402
TCONS_00033024	2.77329	TCONS_00033024	2.21659	DDR1
TCONS_00025261	2.77259	TCONS_00025261	0.670074	PTPRT
TCONS_00043403	2.77141	TCONS_00043403	1.76123	VAMP7
TCONS_00031865	2.77063	TCONS_00031865	-0.623122	RUFY1
TCONS_00003899	2.77037	TCONS_00003899	0.509077	ABL2
TCONS_00006895	2.76187	TCONS_00006895	4.05296	RBM14-RBM4
TCONS_00042643	2.75876	TCONS_00042643	1.79769e+308	PQBP1
TCONS_00032180	2.75866	TCONS_00032180	1.22118	LOC100131067
TCONS_00023154	2.74534	TCONS_00023154	3.3622	ITSN2
TCONS_00014482	2.74193	TCONS_00014482	3.47661	CLEC16A
TCONS_00019612	2.73385	TCONS_00019612	2.27649	FFAR2
TCONS_00008851	2.73189	TCONS_00008851	2.56336	MIR1244-2
TCONS_00034056	2.72811	TCONS_00034056	1.69645	ATP6V1G2-DDX39B
TCONS_00014278	2.72793	TCONS_00014278	-0.013795	RAB40C
TCONS_00012848	2.724	TCONS_00012848	2.47222	AKT1
TCONS_00033579	2.72368	TCONS_00033579	2.4027	NCOA7
TCONS_00003610	2.72366	TCONS_00003610	-6.04022	YY1AP1
TCONS_00032764	2.72316	TCONS_00032764	2.56337	CDYL
TCONS_00014012	2.72204	TCONS_00014012	0.6284	STOML1
TCONS_00009645	2.71719	TCONS_00009645	2.88659	TCTN2
TCONS_00039139	2.71441	TCONS_00039139	3.7159	KCNH2
TCONS_00026393	2.7099	TCONS_00026393	1.19559	TNRC6B
TCONS_00003442	2.70926	TCONS_00003442	2.52049	POGZ
TCONS_00025354	2.70389	TCONS_00025354	-5.14486	TMEM189-UBE2V1
TCONS_00023412	2.70285	TCONS_00023412	2.35742	NFU1
TCONS_00022564	2.69667	TCONS_00022564	2.56297	DHRS9
TCONS_00022012	2.69321	TCONS_00022012	1.71054	VRK2
TCONS_00010890	2.68585	TCONS_00010890	1.10923	ALOX5AP
TCONS_00015142	2.68465	TCONS_00015142	14.9467	ZNF778
TCONS_00028011	2.68387	TCONS_00028011	0.564686	NDUFB5
TCONS_00001568	2.68156	TCONS_00001568	0.467078	FCRLA
TCONS_00022488	2.6808	TCONS_00022488	0.147229	KYNU
TCONS_00034635	2.67883	TCONS_00034635	2.67977	CEP85L
TCONS_00043784	2.6756	TCONS_00043784	1.79769e+308	FAM104B
TCONS_00013751	2.67395	TCONS_00013751	-0.761894	TP53BP1
TCONS_00015175	2.66629	TCONS_00015175	3.1966	DEF8
TCONS_00000449	2.66303	TCONS_00000449	1.58139	RAB42
TCONS_00020348	2.66266	TCONS_00020348	1.92615	ZNF274
TCONS_00044090	2.66014	TCONS_00044090	0.231043	C1GALT1C1
TCONS_00037209	2.65806	TCONS_00037209	-0.999395	NUDT1
TCONS_00026829	2.65688	TCONS_00026829	-1.69014	PLA2G6
TCONS_00026548	2.65575	TCONS_00026548	1.76213	BID
TCONS_00016052	2.65494	TCONS_00016052	3.69481	TNFSF13
TCONS_00031158	2.64915	TCONS_00031158	4.47686	C5orf44
TCONS_00043064	2.64134	TCONS_00043064	2.19541	ALG13
TCONS_00005921	2.63298	TCONS_00005921	1.79769e+308	PCGF6
TCONS_00030471	2.63263	TCONS_00030471	1.77607	CXCL10
TCONS_00011165	2.62414	TCONS_00011165	1.10248	ZMYM5
TCONS_00007775	2.62398	TCONS_00007775	0.444452	CD59
TCONS_00024979	2.62304	TCONS_00024979	0.857057	NSFL1C
TCONS_00040637	2.62234	TCONS_00040637	1.80437	PLEC
TCONS_00000805	2.61706	TCONS_00000805	2.28044	DLEU2L
TCONS_00022589	2.61548	TCONS_00022589	1.15228	DCAF17
TCONS_00041866	2.60364	TCONS_00041866	-1.79769e+308	SNORA84
TCONS_00010462	2.59885	TCONS_00010462	1.37562	DUSP6
TCONS_00007288	2.5982	TCONS_00007288	0.817736	POU2F3
TCONS_00040175	2.59552	TCONS_00040175	1.84891	SDR16C5
TCONS_00000782	2.59426	TCONS_00000782	2.92972	FGGY
TCONS_00024766	2.59318	TCONS_00024766	3.52824	ZNFX1-AS1
TCONS_00002669	2.58898	TCONS_00002669	2.16265	SYNC
TCONS_00034575	2.58247	TCONS_00034575	2.8368	SNX3
TCONS_00023094	2.58113	TCONS_00023094	0.967178	CYS1
TCONS_00028830	2.58086	TCONS_00028830	2.79363	ZBTB20
TCONS_00009812	2.57989	TCONS_00009812	3.18896	MIR1244-1
TCONS_00013794	2.57923	TCONS_00013794	0.204435	GABPB1
TCONS_00000761	2.5787	TCONS_00000761	1.32043	ACOT11
TCONS_00016150	2.57737	TCONS_00016150	4.15587	C17orf76-AS1
TCONS_00039114	2.5752	TCONS_00039114	0.68186	EZH2
TCONS_00040899	2.57508	TCONS_00040899	1.23982	TJP2
TCONS_00019305	2.57403	TCONS_00019305	1.75848	SMARCA4
TCONS_00042115	2.57256	TCONS_00042115	1.79769e+308	MAPKAP1
TCONS_00043341	2.5717	TCONS_00043341	1.8964	SSR4
TCONS_00025254	2.56749	TCONS_00025254	1.52353	SNORA71C
TCONS_00011834	2.56267	TCONS_00011834	0.910686	EXD2
TCONS_00013496	2.5623	TCONS_00013496	1.08602	PDE8A
TCONS_00011646	2.56169	TCONS_00011646	1.19285	SRP54
TCONS_00038744	2.55891	TCONS_00038744	1.34346	ASNS
TCONS_00040662	2.55545	TCONS_00040662	2.53292	CYHR1
TCONS_00023809	2.55283	TCONS_00023809	1.86793	ZEB2
TCONS_00013255	2.54873	TCONS_00013255	2.96416	LACTB
TCONS_00023007	2.54847	TCONS_00023007	1.67176	COPS8
TCONS_00013746	2.54805	TCONS_00013746	0.934389	LCMT2
TCONS_00000159	2.54619	TCONS_00000159	1.39105	AGTRAP
TCONS_00034186	2.5446	TCONS_00034186	1.43038	CUTA
TCONS_00013265	2.54413	TCONS_00013265	4.56488	SNX1
TCONS_00012182	2.54115	TCONS_00012182	2.44836	TECPR2
TCONS_00009694	2.53493	TCONS_00009694	2.43031	ZNF84
TCONS_00033688	2.53226	TCONS_00033688	-0.342254	PCMT1
TCONS_00026264	2.53038	TCONS_00026264	2.63718	RNF185
TCONS_00020721	2.52583	TCONS_00020721	1.79769e+308	DDX39A
TCONS_00029894	2.52364	TCONS_00029894	2.16938	LARP7
TCONS_00006375	2.52359	TCONS_00006375	1.23849	NELL1
TCONS_00027988	2.51785	TCONS_00027988	11.292	SKIL
TCONS_00003213	2.51427	TCONS_00003213	4.72256	PTPN22
TCONS_00026395	2.51368	TCONS_00026395	-2.48063	TNRC6B
TCONS_00003308	2.51359	TCONS_00003308	2.06361	LOC653513
TCONS_00043552	2.51307	TCONS_00043552	2.17744	SCARNA9L
TCONS_00017913	2.51165	TCONS_00017913	1.58863	COX11
TCONS_00003072	2.51014	TCONS_00003072	-0.145785	TGFBR3
TCONS_00007410	2.50853	TCONS_00007410	0.922326	SIGIRR
TCONS_00006679	2.50758	TCONS_00006679	0.350577	MS4A7
TCONS_00028277	2.50677	TCONS_00028277	1.34787	TBC1D5
TCONS_00012489	2.50593	TCONS_00012489	1.22166	TXNDC16
TCONS_00006792	2.50346	TCONS_00006792	3.74351	GPR137
TCONS_00026978	2.50307	TCONS_00026978	2.31367	CPT1B
TCONS_00022127	2.50003	TCONS_00022127	1.22171	BOLA3-AS1
TCONS_00001571	2.49879	TCONS_00001571	1.07459	FCRLB
TCONS_00022023	2.4955	TCONS_00022023	1.71502	KIAA1841
TCONS_00029086	2.48935	TCONS_00029086	1.53083	DHX36
TCONS_00024923	2.48877	TCONS_00024923	3.30114	TPD52L2
TCONS_00011687	2.48772	TCONS_00011687	0.706432	LRR1
TCONS_00006762	2.48573	TCONS_00006762	0.958637	RTN3
TCONS_00034568	2.48554	TCONS_00034568	0.625088	LOC100422737
TCONS_00005549	2.48082	TCONS_00005549	3.19729	ERCC6
TCONS_00016960	2.47941	TCONS_00016960	0.885561	TMEM235
TCONS_00005904	2.47781	TCONS_00005904	0.0814257	KCNIP2
TCONS_00026535	2.47728	TCONS_00026535	1.35868	XKR3
TCONS_00029869	2.47376	TCONS_00029869	0.457604	HADH
TCONS_00040770	2.47316	TCONS_00040770	2.28932	CHMP5
TCONS_00032877	2.47248	TCONS_00032877	4.11834	HIST1H2BF
TCONS_00029120	2.47244	TCONS_00029120	1.98699	IFT80
TCONS_00007955	2.46965	TCONS_00007955	-0.016849	CPSF7
TCONS_00006771	2.46707	TCONS_00006771	2.42233	MARK2
TCONS_00014608	2.467	TCONS_00014608	-1.6552	EIF3CL
TCONS_00034275	2.46508	TCONS_00034275	1.09952	BTBD9
TCONS_00013027	2.46299	TCONS_00013027	1.71965	ANP32AP1
TCONS_00024770	2.45814	TCONS_00024770	3.27409	ZNFX1-AS1
TCONS_00043041	2.45499	TCONS_00043041	0.952017	NXT2
TCONS_00003607	2.45324	TCONS_00003607	0.711456	YY1AP1
TCONS_00003676	2.44982	TCONS_00003676	1.68685	FCRL4
TCONS_00014648	2.44791	TCONS_00014648	-0.194986	SPN
TCONS_00028018	2.44643	TCONS_00028018	5.76119	FXR1
TCONS_00009518	2.44391	TCONS_00009518	1.66455	TCTN1
TCONS_00017614	2.44175	TCONS_00017614	0.920635	IKZF3
TCONS_00020884	2.43842	TCONS_00020884	0.491696	C19orf12
TCONS_00028814	2.43773	TCONS_00028814	3.09208	WDR52
TCONS_00027253	2.43761	TCONS_00027253	1.40169	ZNF619
TCONS_00019564	2.43561	TCONS_00019564	-12.0083	ZNF302
TCONS_00032267	2.42919	TCONS_00032267	1.1421	NREP
TCONS_00042074	2.42891	TCONS_00042074	1.08162	RBM18
TCONS_00006374	2.42841	TCONS_00006374	1.96966	SLC6A5
TCONS_00031228	2.42817	TCONS_00031228	2.21818	SMN2
TCONS_00034183	2.42697	TCONS_00034183	1.95192	DAXX
TCONS_00020716	2.42493	TCONS_00020716	2.72916	PRKACA
TCONS_00017811	2.42264	TCONS_00017811	1.58447	PLEKHM1
TCONS_00020645	2.42109	TCONS_00020645	1.80716	ACP5
TCONS_00032876	2.42014	TCONS_00032876	0.386979	HIST1H2BE
TCONS_00024355	2.4189	TCONS_00024355	2.99482	SIRPA
TCONS_00020695	2.41629	TCONS_00020695	3.16577	TRMT1
TCONS_00014905	2.41392	TCONS_00014905	1.23945	CMTM3
TCONS_00041112	2.41323	TCONS_00041112	3.59751	DNAJC25-GNG10
TCONS_00027497	2.41056	TCONS_00027497	2.74228	ATXN7
TCONS_00042231	2.40879	TCONS_00042231	1.67259	RNU6ATAC
TCONS_00007506	2.40589	TCONS_00007506	1.61961	MRGPRG
TCONS_00026158	2.40313	TCONS_00026158	2.93875	SPECC1L
TCONS_00031153	2.40128	TCONS_00031153	1.72973	PPWD1
TCONS_00019528	2.40118	TCONS_00019528	2.67183	URI1
TCONS_00015653	2.39761	TCONS_00015653	2.24911	NAE1
TCONS_00004520	2.39374	TCONS_00004520	-0.576259	ZEB1
TCONS_00009955	2.3926	TCONS_00009955	2.49578	KRAS
TCONS_00023393	2.38956	TCONS_00023393	0.903998	C1D
TCONS_00003727	2.38706	TCONS_00003727	1.34113	SLAMF6
TCONS_00010613	2.38689	TCONS_00010613	1.63471	ALKBH2
TCONS_00029898	2.38675	TCONS_00029898	1.92851	ANK2
TCONS_00039814	2.38654	TCONS_00039814	2.4381	ZNF623
TCONS_00012164	2.3856	TCONS_00012164	2.23169	PPP2R5C
TCONS_00030034	2.38552	TCONS_00030034	1.59503	GUCY1A3
TCONS_00041788	2.38498	TCONS_00041788	0.707129	ALDH1A1
TCONS_00026195	2.38405	TCONS_00026195	3.48435	MIAT
TCONS_00016757	2.38327	TCONS_00016757	2.58608	DHX40
TCONS_00012426	2.38314	TCONS_00012426	2.3051	CFL2
TCONS_00039368	2.37968	TCONS_00039368	1.11189	PTK2B
TCONS_00003202	2.37566	TCONS_00003202	0.504372	ST7L
TCONS_00016011	2.37442	TCONS_00016011	-2.02082	RNASEK-C17ORF49
TCONS_00010470	2.37352	TCONS_00010470	-0.101804	POC1B-GALNT4
TCONS_00015710	2.3734	TCONS_00015710	0.992528	TMED6
TCONS_00020920	2.37229	TCONS_00020920	0.0368038	DMKN
TCONS_00001432	2.37224	TCONS_00001432	2.27546	RXFP4
TCONS_00006831	2.37093	TCONS_00006831	0.990846	CAPN1
TCONS_00017391	2.36901	TCONS_00017391	0.927096	B9D1
TCONS_00009605	2.36898	TCONS_00009605	0.487966	P2RX4
TCONS_00032243	2.36404	TCONS_00032243	1.86716	ERAP1
TCONS_00014109	2.35836	TCONS_00014109	2.1253	ST20
TCONS_00015049	2.35746	TCONS_00015049	0.774571	SYCE1L
TCONS_00005306	2.35601	TCONS_00005306	1.87939	UPF2
TCONS_00017899	2.35263	TCONS_00017899	2.14682	TOB1
TCONS_00011118	2.35131	TCONS_00011118	2.48077	ARHGEF7
TCONS_00011463	2.34951	TCONS_00011463	1.81667	LIG4
TCONS_00013621	2.34936	TCONS_00013621	1.37331	ATP10A
TCONS_00024031	2.34809	TCONS_00024031	2.60102	STAT1
TCONS_00038074	2.34458	TCONS_00038074	1.94912	LUC7L2
TCONS_00005055	2.33967	TCONS_00005055	1.7581	ADD3
TCONS_00029852	2.3359	TCONS_00029852	2.74096	ARHGEF38
TCONS_00018349	2.33589	TCONS_00018349	1.89823	ROCK1P1
TCONS_00039739	2.33327	TCONS_00039739	1.56046	SAMD12-AS1
TCONS_00026084	2.32767	TCONS_00026084	0.912873	ZNF74
TCONS_00000267	2.32381	TCONS_00000267	-0.0431722	IGSF21
TCONS_00024047	2.32307	TCONS_00024047	2.02164	SF3B1
TCONS_00031499	2.3199	TCONS_00031499	2.11166	MATR3
TCONS_00022931	2.3195	TCONS_00022931	-0.0301075	SP100
TCONS_00031504	2.31859	TCONS_00031504	2.04895	MATR3
TCONS_00009233	2.31665	TCONS_00009233	2.51532	SHMT2
TCONS_00031346	2.31501	TCONS_00031346	1.86383	PAM
TCONS_00025951	2.31463	TCONS_00025951	-0.933441	ZNF295
TCONS_00018113	2.31442	TCONS_00018113	-6.26146	GGA3
TCONS_00038708	2.31252	TCONS_00038708	0.623717	CDK6
TCONS_00029078	2.31152	TCONS_00029078	1.92855	P2RY12
TCONS_00027439	2.31008	TCONS_00027439	0.207734	GLYCTK
TCONS_00032313	2.30969	TCONS_00032313	2.27888	RAPGEF6
TCONS_00030472	2.30841	TCONS_00030472	2.02907	CXCL11
TCONS_00043075	2.30831	TCONS_00043075	0.753233	ZCCHC16
TCONS_00018927	2.30616	TCONS_00018927	1.35147	TCF4
TCONS_00027637	2.30374	TCONS_00027637	2.33303	PLCXD2
TCONS_00030632	2.30153	TCONS_00030632	2.27564	DKK2
TCONS_00018124	2.3012	TCONS_00018124	2.569	MIF4GD
TCONS_00023787	2.30087	TCONS_00023787	0.974023	LYPD1
TCONS_00034055	2.2981	TCONS_00034055	2.61069	ATP6V1G2-DDX39B
TCONS_00002689	2.29697	TCONS_00002689	1.53601	C1orf212
TCONS_00001780	2.29027	TCONS_00001780	3.59432	TROVE2
TCONS_00041189	2.28885	TCONS_00041189	1.72558	NEK6
TCONS_00019447	2.28748	TCONS_00019447	2.76689	SLC5A5
TCONS_00033896	2.28693	TCONS_00033896	2.69104	GFOD1
TCONS_00030336	2.28554	TCONS_00030336	2.51337	RBM47
TCONS_00012584	2.28044	TCONS_00012584	2.58641	ZFP36L1
TCONS_00023410	2.27479	TCONS_00023410	1.45782	NFU1
TCONS_00001669	2.27375	TCONS_00001669	1.65358	RABGAP1L
TCONS_00027045	2.27267	TCONS_00027045	1.72891	ARPC4
TCONS_00030717	2.26733	TCONS_00030717	-1.79769e+308	ANKRD50
TCONS_00014110	2.267	TCONS_00014110	3.11585	ST20
TCONS_00011793	2.26648	TCONS_00011793	1.62057	SYNE2
TCONS_00030334	2.26592	TCONS_00030334	2.96781	PDS5A
TCONS_00024841	2.26449	TCONS_00024841	2.08983	GNAS
TCONS_00025600	2.25991	TCONS_00025600	3.23482	SH3BGR
TCONS_00023869	2.25939	TCONS_00023869	0.656634	ITGB6
TCONS_00016095	2.25935	TCONS_00016095	1.3849	GUCY2D
TCONS_00006620	2.25798	TCONS_00006620	-9.13796	CTNND1
TCONS_00022003	2.25785	TCONS_00022003	1.46685	RPS27A
TCONS_00032235	2.25676	TCONS_00032235	1.06758	GLRX
TCONS_00029131	2.25496	TCONS_00029131	1.35348	SPTSSB
TCONS_00009733	2.25382	TCONS_00009733	0.301034	FOXM1
TCONS_00015780	2.25308	TCONS_00015780	0.432122	BCAR1
TCONS_00007381	2.25228	TCONS_00007381	4.10643	APLP2
TCONS_00005333	2.25152	TCONS_00005333	2.45803	C1QL3
TCONS_00017617	2.2504	TCONS_00017617	0.988448	IKZF3
TCONS_00026800	2.24821	TCONS_00026800	2.50576	IFT27
TCONS_00023837	2.24769	TCONS_00023837	1.97281	CACNB4
TCONS_00005488	2.2466	TCONS_00005488	1.1087	ZFAND4
TCONS_00026077	2.24504	TCONS_00026077	2.52397	ZDHHC8
TCONS_00040685	2.24484	TCONS_00040685	2.28495	DOCK8
TCONS_00038579	2.2407	TCONS_00038579	2.35381	ZNF680
TCONS_00031505	2.2399	TCONS_00031505	2.36081	MATR3
TCONS_00034858	2.23969	TCONS_00034858	0.810251	TCP1
TCONS_00002162	2.23885	TCONS_00002162	0.775457	FMN2
TCONS_00002688	2.23677	TCONS_00002688	2.74253	C1orf212
TCONS_00022270	2.23645	TCONS_00022270	1.88866	MAP4K4
TCONS_00007765	2.23473	TCONS_00007765	1.9556	CCDC73
TCONS_00002302	2.23296	TCONS_00002302	-0.0326763	NADK
TCONS_00014571	2.23094	TCONS_00014571	0.877267	SCNN1B
TCONS_00011823	2.23008	TCONS_00011823	1.21381	MPP5
TCONS_00034231	2.22928	TCONS_00034231	0.585542	FKBP5
TCONS_00015707	2.22811	TCONS_00015707	-0.609402	CHTF8
TCONS_00039183	2.22799	TCONS_00039183	0.764463	VIPR2
TCONS_00023373	2.225	TCONS_00023373	3.29763	CCT4
TCONS_00013279	2.22338	TCONS_00013279	1.53891	SLC24A1
TCONS_00000982	2.22262	TCONS_00000982	1.53355	LOC100129046
TCONS_00013437	2.22174	TCONS_00013437	2.15802	ZFAND6
TCONS_00030111	2.21589	TCONS_00030111	2.70421	WDR17
TCONS_00014058	2.21563	TCONS_00014058	0.0849741	SNUPN
TCONS_00038787	2.21538	TCONS_00038787	1.61875	TRIM4
TCONS_00013585	2.21496	TCONS_00013585	1.86988	ALDH1A3
TCONS_00013837	2.21426	TCONS_00013837	3.8622	DYX1C1
TCONS_00030332	2.21265	TCONS_00030332	1.41735	C4orf34
TCONS_00033382	2.21248	TCONS_00033382	0.921161	ZNF451
TCONS_00001156	2.20573	TCONS_00001156	2.29984	ATP1A1
TCONS_00037548	2.19994	TCONS_00037548	-1.79769e+308	CRCP
TCONS_00001155	2.19911	TCONS_00001155	2.63867	MAB21L3
TCONS_00010538	2.19442	TCONS_00010538	2.0706	ANKS1B
TCONS_00021249	2.19398	TCONS_00021249	1.95239	SLC1A5
TCONS_00017165	2.19362	TCONS_00017165	2.13396	SLC25A11
TCONS_00001228	2.19266	TCONS_00001228	1.27581	LOC645166
TCONS_00043022	2.19056	TCONS_00043022	1.54931	TBC1D8B
TCONS_00001438	2.19021	TCONS_00001438	2.4327	LMNA
TCONS_00013535	2.18725	TCONS_00013535	4.35123	FES
TCONS_00003833	2.18437	TCONS_00003833	-1.79769e+308	NME7
TCONS_00044082	2.18143	TCONS_00044082	1.66253	FAM70A
TCONS_00010921	2.18087	TCONS_00010921	0.352459	COG6
TCONS_00024544	2.17871	TCONS_00024544	2.57713	ASXL1
TCONS_00027489	2.17793	TCONS_00027489	1.69837	PTPRG
TCONS_00026381	2.17712	TCONS_00026381	2.51257	MGAT3
TCONS_00012567	2.1748	TCONS_00012567	1.75257	MAX
TCONS_00006512	2.16984	TCONS_00006512	2.953	ATG13
TCONS_00021289	2.16965	TCONS_00021289	3.55544	CARD8
TCONS_00003093	2.15919	TCONS_00003093	1.34616	BCAR3
TCONS_00024121	2.15896	TCONS_00024121	2.0623	LANCL1
TCONS_00009076	2.15403	TCONS_00009076	4.65896	DAZAP2
TCONS_00020247	2.15011	TCONS_00020247	0.857821	RPL28
TCONS_00000143	2.14686	TCONS_00000143	0.361989	APITD1-CORT
TCONS_00005071	2.14659	TCONS_00005071	0.343236	ACSL5
TCONS_00040907	2.14638	TCONS_00040907	0.588678	FAM189A2
TCONS_00020544	2.14604	TCONS_00020544	1.6923	FCER2
TCONS_00021381	2.1456	TCONS_00021381	1.45486	SIGLEC11
TCONS_00038141	2.14509	TCONS_00038141	1.73182	TAS2R60
TCONS_00026139	2.14491	TCONS_00026139	1.72233	C22orf15
TCONS_00008218	2.14261	TCONS_00008218	1.30636	RAB6A
TCONS_00023968	2.14221	TCONS_00023968	0.627306	NFE2L2
TCONS_00015635	2.14088	TCONS_00015635	2.29333	CNOT1
TCONS_00041303	2.14052	TCONS_00041303	4.52481	PPP2R4
TCONS_00003971	2.13918	TCONS_00003971	1.27969	ATP6V1G3
TCONS_00018648	2.13785	TCONS_00018648	1.24456	NFATC1
TCONS_00042587	2.13687	TCONS_00042587	0.960685	RBM10
TCONS_00026758	2.13597	TCONS_00026758	-0.532105	BPIFC
TCONS_00042133	2.13575	TCONS_00042133	2.57566	SH2D3C
TCONS_00007625	2.13523	TCONS_00007625	1.98701	TMEM41B
TCONS_00014698	2.13511	TCONS_00014698	2.06419	ZNF771
TCONS_00009059	2.13508	TCONS_00009059	1.90242	LARP4
TCONS_00012657	2.13375	TCONS_00012657	2.3915	C14orf133
TCONS_00025931	2.13345	TCONS_00025931	2.02788	BRWD1
TCONS_00018389	2.1328	TCONS_00018389	2.77613	ANKRD12
TCONS_00030725	2.12992	TCONS_00030725	0.731409	ELF2
TCONS_00028598	2.12916	TCONS_00028598	11.8158	POC1A
TCONS_00041522	2.12795	TCONS_00041522	0.520484	FLJ41200
TCONS_00023804	2.12682	TCONS_00023804	1.70387	GTDC1
TCONS_00004961	2.12611	TCONS_00004961	1.33204	ZFYVE27
TCONS_00008670	2.12552	TCONS_00008670	1.07153	ERC1
TCONS_00010471	2.12369	TCONS_00010471	2.69467	POC1B-GALNT4
TCONS_00000551	2.12316	TCONS_00000551	2.15661	AKIRIN1
TCONS_00007776	2.12099	TCONS_00007776	1.4424	CD59
TCONS_00025613	2.12046	TCONS_00025613	0.381172	BACE2
TCONS_00011744	2.1202	TCONS_00011744	1.65435	MUDENG
TCONS_00007385	2.11805	TCONS_00007385	0.565497	APLP2
TCONS_00027164	2.11595	TCONS_00027164	-10.7348	OXSM
TCONS_00025363	2.11402	TCONS_00025363	4.58718	NFATC2
TCONS_00032185	2.11316	TCONS_00032185	0.657014	SSBP2
TCONS_00008239	2.10606	TCONS_00008239	2.02266	MAP6
TCONS_00013010	2.10234	TCONS_00013010	1.46683	CHRNA7
TCONS_00000820	2.09657	TCONS_00000820	1.68215	LEPROT
TCONS_00000852	2.09377	TCONS_00000852	1.17244	GADD45A
TCONS_00011368	2.09046	TCONS_00011368	4.16532	NEK3
TCONS_00006256	2.08989	TCONS_00006256	2.79649	DNHD1
TCONS_00034852	2.08815	TCONS_00034852	-0.113546	TAGAP
TCONS_00028156	2.0877	TCONS_00028156	1.14579	LMLN
TCONS_00011736	2.08689	TCONS_00011736	1.02848	KTN1
TCONS_00024357	2.08682	TCONS_00024357	2.97723	SIRPA
TCONS_00040665	2.08637	TCONS_00040665	0.861348	CYHR1
TCONS_00025930	2.08635	TCONS_00025930	2.33388	BRWD1
TCONS_00013436	2.08527	TCONS_00013436	2.04848	ZFAND6
TCONS_00040852	2.08237	TCONS_00040852	0.874384	MELK
TCONS_00021511	2.08108	TCONS_00021511	1.66686	ZNF611
TCONS_00010265	2.07771	TCONS_00010265	0.339592	SARNP
TCONS_00031587	2.07694	TCONS_00031587	1.79769e+308	PCDHGA2
TCONS_00018935	2.07558	TCONS_00018935	1.83269	ATP8B1
TCONS_00042621	2.07492	TCONS_00042621	1.80354	FTSJ1
TCONS_00027898	2.07383	TCONS_00027898	1.83222	SUCNR1
TCONS_00044384	2.07342	TCONS_00044384	3.61576	MPP1
TCONS_00022717	2.07137	TCONS_00022717	0.782661	SGOL2
TCONS_00025338	2.06955	TCONS_00025338	1.3939	STAU1
TCONS_00038881	2.0694	TCONS_00038881	1.77337	SYPL1
TCONS_00006273	2.06873	TCONS_00006273	2.36626	PPFIBP2
TCONS_00012424	2.06714	TCONS_00012424	1.8189	CFL2
TCONS_00023370	2.06506	TCONS_00023370	1.32252	FAM161A
TCONS_00022927	2.06459	TCONS_00022927	1.46527	SP100
TCONS_00021131	2.06428	TCONS_00021131	2.08238	CEACAM1
TCONS_00009470	2.06411	TCONS_00009470	0.493078	CHST11
TCONS_00037595	2.06335	TCONS_00037595	2.12905	LIMK1
TCONS_00016542	2.06081	TCONS_00016542	-1.79769e+308	ACBD4
TCONS_00010465	2.05902	TCONS_00010465	2.05113	POC1B
TCONS_00034835	2.05791	TCONS_00034835	1.32104	RGS17
TCONS_00037498	2.05723	TCONS_00037498	0.88944	EGFR
TCONS_00012178	2.05618	TCONS_00012178	1.9725	WDR20
TCONS_00025781	2.05489	TCONS_00025781	1.68946	ATP5J
TCONS_00037359	2.05391	TCONS_00037359	2.07671	CREB5
TCONS_00006271	2.05041	TCONS_00006271	2.51667	OLFML1
TCONS_00024038	2.04954	TCONS_00024038	1.7891	HECW2
TCONS_00020467	2.04902	TCONS_00020467	1.09016	SIRT6
TCONS_00023907	2.04706	TCONS_00023907	1.72905	LRP2
TCONS_00024975	2.0456	TCONS_00024975	1.42456	FKBP1A
TCONS_00031163	2.04381	TCONS_00031163	1.364	ERBB2IP
TCONS_00038314	2.04177	TCONS_00038314	2.21764	ICA1
TCONS_00011784	2.04136	TCONS_00011784	2.03292	HIF1A
TCONS_00003510	2.0411	TCONS_00003510	2.35779	TPM3
TCONS_00034705	2.03973	TCONS_00034705	2.80869	VNN2
TCONS_00027607	2.03879	TCONS_00027607	2.18077	FAM55C
TCONS_00016067	2.03468	TCONS_00016067	-0.591142	MPDU1
TCONS_00011892	2.03445	TCONS_00011892	1.65131	PTGR2
TCONS_00038762	2.03298	TCONS_00038762	1.11082	ATP5J2-PTCD1
TCONS_00025352	2.03264	TCONS_00025352	1.54635	UBE2V1
TCONS_00039191	2.03229	TCONS_00039191	3.11434	FBXO25
TCONS_00018105	2.03067	TCONS_00018105	0.434691	NT5C
TCONS_00004530	2.03051	TCONS_00004530	2.69865	CREM
TCONS_00009042	2.02836	TCONS_00009042	2.47916	TMBIM6
TCONS_00012579	2.02542	TCONS_00012579	0.173014	RDH11
TCONS_00039476	2.02528	TCONS_00039476	0.67482	IKBKB
TCONS_00040417	2.02525	TCONS_00040417	1.53188	YWHAZ
TCONS_00013054	2.02465	TCONS_00013054	0.975532	C15orf23
TCONS_00039362	2.02047	TCONS_00039362	1.9641	PPP2R2A
TCONS_00023372	2.01711	TCONS_00023372	1.186	FAM161A
TCONS_00017713	2.01621	TCONS_00017713	1.49551	GHDC
TCONS_00016157	2.01283	TCONS_00016157	-1.27869	C17orf76-AS1
TCONS_00023533	2.01176	TCONS_00023533	0.0793158	CHMP3
TCONS_00031601	2.01101	TCONS_00031601	2.40252	PCDHGA6
TCONS_00034150	2.01006	TCONS_00034150	2.45733	TAP2
TCONS_00007829	2.00803	TCONS_00007829	-13.408	PACSIN3
TCONS_00038652	2.00788	TCONS_00038652	3.2533	POMZP3
TCONS_00040458	2.00738	TCONS_00040458	1.9191	SYBU
TCONS_00043255	2.0062	TCONS_00043255	0.660008	AFF2
TCONS_00027361	2.00452	TCONS_00027361	0.633818	NDUFAF3
TCONS_00025615	2.00421	TCONS_00025615	1.07545	BACE2
TCONS_00003680	2.00322	TCONS_00003680	0.530778	FCRL1
TCONS_00011698	2.0031	TCONS_00011698	-8.39205	ATL1
TCONS_00008447	2.00195	TCONS_00008447	2.47098	PPP2R1B
TCONS_00042511	2.00033	TCONS_00042511	1.93561	ZFX
TCONS_00037898	2.00011	TCONS_00037898	2.69972	LRRN3
TCONS_00018654	1.99509	TCONS_00018654	1.66941	CTDP1
TCONS_00040498	1.99253	TCONS_00040498	1.75274	SNTB1
TCONS_00011740	1.99162	TCONS_00011740	1.14746	PELI2
TCONS_00003004	1.99145	TCONS_00003004	-1.14503	CRYZ
TCONS_00021096	1.99068	TCONS_00021096	1.79769e+308	ATP5SL
TCONS_00006050	1.99007	TCONS_00006050	2.1009	DHX32
TCONS_00028760	1.98838	TCONS_00028760	-0.353179	CLDND1
TCONS_00006131	1.9879	TCONS_00006131	0.650352	TSPAN4
TCONS_00003732	1.98719	TCONS_00003732	-10.2155	CD84
TCONS_00003951	1.98481	TCONS_00003951	1.33831	UCHL5
TCONS_00000353	1.98321	TCONS_00000353	0.697719	RCAN3
TCONS_00006090	1.98114	TCONS_00006090	1.51661	SYCE1
TCONS_00041280	1.97849	TCONS_00041280	1.32938	SET
TCONS_00038680	1.97798	TCONS_00038680	0.263636	ABCB4
TCONS_00032907	1.97768	TCONS_00032907	-0.632787	BTN3A3
TCONS_00009505	1.97672	TCONS_00009505	0.662032	TCHP
TCONS_00024045	1.97655	TCONS_00024045	2.12673	ANKRD44
TCONS_00041102	1.97559	TCONS_00041102	1.82252	AKAP2
TCONS_00005926	1.97366	TCONS_00005926	3.40957	CALHM2
TCONS_00002869	1.97206	TCONS_00002869	0.29256	ATPAF1
TCONS_00011922	1.97201	TCONS_00011922	1.09505	JDP2
TCONS_00018392	1.97146	TCONS_00018392	1.09699	RAB31
TCONS_00004427	1.96985	TCONS_00004427	0.100621	MEIG1
TCONS_00029498	1.96766	TCONS_00029498	1.74839	CPEB2
TCONS_00006718	1.96544	TCONS_00006718	3.00193	RPLP0P2
TCONS_00018777	1.96507	TCONS_00018777	1.77468	MCART2
TCONS_00001377	1.9647	TCONS_00001377	-2.1199	ADAM15
TCONS_00012448	1.96362	TCONS_00012448	1.69657	LOC100288846
TCONS_00038743	1.96346	TCONS_00038743	1.40756	ASNS
TCONS_00018165	1.96302	TCONS_00018165	1.61351	RHBDF2
TCONS_00006201	1.96189	TCONS_00006201	-1.79769e+308	PGAP2
TCONS_00024105	1.95916	TCONS_00024105	1.1838	KLF7
TCONS_00004415	1.95913	TCONS_00004415	1.71422	OPTN
TCONS_00039394	1.95644	TCONS_00039394	2.4031	RBPMS
TCONS_00029028	1.95533	TCONS_00029028	0.150709	XRN1
TCONS_00020925	1.9539	TCONS_00020925	1.56297	DMKN
TCONS_00039127	1.95335	TCONS_00039127	3.15013	ACTR3C
TCONS_00001556	1.95318	TCONS_00001556	0.684397	FCGR2C
TCONS_00000482	1.95312	TCONS_00000482	1.09439	TINAGL1
TCONS_00024966	1.95275	TCONS_00024966	0.932251	ANGPT4
TCONS_00015064	1.95226	TCONS_00015064	1.60231	CENPN
TCONS_00027923	1.94837	TCONS_00027923	1.87421	KCNAB1
TCONS_00010199	1.94552	TCONS_00010199	2.44194	CSAD
TCONS_00016221	1.94407	TCONS_00016221	1.89354	PRPSAP2
TCONS_00015736	1.94337	TCONS_00015736	0.897509	TAT
TCONS_00008958	1.94304	TCONS_00008958	1.93183	FLJ13224
TCONS_00031382	1.94081	TCONS_00031382	-0.517398	DCP2
TCONS_00014616	1.94046	TCONS_00014616	1.49976	SH2B1
TCONS_00012540	1.93991	TCONS_00012540	1.98779	HIF1A-AS2
TCONS_00002528	1.93825	TCONS_00002528	-3.2164	HNRNPR
TCONS_00031376	1.93653	TCONS_00031376	2.82481	SRP19
TCONS_00022926	1.93577	TCONS_00022926	2.04926	SP100
TCONS_00023444	1.93572	TCONS_00023444	0.604617	EGR4
TCONS_00015666	1.93524	TCONS_00015666	1.54104	FAM96B
TCONS_00024842	1.93287	TCONS_00024842	1.65938	GNAS
TCONS_00001570	1.9325	TCONS_00001570	0.400164	FCRLA
TCONS_00002660	1.93073	TCONS_00002660	1.18698	MTMR9LP
TCONS_00019188	1.93069	TCONS_00019188	1.34192	TRAPPC5
TCONS_00027899	1.93041	TCONS_00027899	1.81192	MBNL1
TCONS_00009501	1.92674	TCONS_00009501	1.09972	MVK
TCONS_00039186	1.92558	TCONS_00039186	0.189565	ZNF596
TCONS_00011567	1.92488	TCONS_00011567	2.26042	DHRS2
TCONS_00038903	1.92467	TCONS_00038903	2.15552	PNPLA8
TCONS_00017149	1.92451	TCONS_00017149	2.63956	ANKFY1
TCONS_00010928	1.92424	TCONS_00010928	1.6025	NAA16
TCONS_00041706	1.92421	TCONS_00041706	1.61918	RNF38
TCONS_00033624	1.92356	TCONS_00033624	0.823829	TBPL1
TCONS_00004848	1.92294	TCONS_00004848	-0.868068	MINPP1
TCONS_00017816	1.92073	TCONS_00017816	1.60133	KANSL1
TCONS_00011969	1.92062	TCONS_00011969	1.6521	ZC3H14
TCONS_00023929	1.92013	TCONS_00023929	2.46468	WIPF1
TCONS_00020673	1.91932	TCONS_00020673	-0.604907	DHPS
TCONS_00022186	1.91861	TCONS_00022186	1.74675	LOC100286979
TCONS_00033448	1.91702	TCONS_00033448	1.45432	C6orf163
TCONS_00020041	1.91686	TCONS_00020041	0.05098	MYBPC2
TCONS_00011975	1.91681	TCONS_00011975	1.53595	LOC400236
TCONS_00024229	1.91564	TCONS_00024229	2.89748	SP110
TCONS_00014596	1.91266	TCONS_00014596	2.04505	IL4R
TCONS_00026458	1.91242	TCONS_00026458	2.02992	PRR5
TCONS_00031810	1.91208	TCONS_00031810	0.857846	HMP19
TCONS_00019067	1.91204	TCONS_00019067	0.936996	ZNF555
TCONS_00019353	1.90838	TCONS_00019353	0.573626	GCDH
TCONS_00025237	1.90806	TCONS_00025237	1.25368	C20orf132
TCONS_00014054	1.90791	TCONS_00014054	3.41853	SIN3A
TCONS_00001670	1.90521	TCONS_00001670	2.65029	RABGAP1L
TCONS_00010740	1.90306	TCONS_00010740	0.00305129	CAMKK2
TCONS_00025581	1.90277	TCONS_00025581	2.39199	DYRK1A
TCONS_00041979	1.90239	TCONS_00041979	2.34736	TXN
TCONS_00007298	1.90202	TCONS_00007298	0.162468	ARHGEF12
TCONS_00019036	1.89975	TCONS_00019036	0.455363	CIRBP
TCONS_00009390	1.89804	TCONS_00009390	0.447315	VEZT
TCONS_00022328	1.89792	TCONS_00022328	1.28108	LOC440894
TCONS_00026303	1.89644	TCONS_00026303	0.223697	TOM1
TCONS_00038853	1.89497	TCONS_00038853	0.723225	DPY19L2P2
TCONS_00029218	1.89338	TCONS_00029218	2.28085	CCDC39
TCONS_00026545	1.89289	TCONS_00026545	1.45895	ATP6V1E1
TCONS_00031631	1.89245	TCONS_00031631	0.729028	PCDHGC5
TCONS_00018449	1.89198	TCONS_00018449	0.81159	TTC39C
TCONS_00027206	1.89031	TCONS_00027206	1.01789	ARPP21
TCONS_00018284	1.88985	TCONS_00018284	1.09186	C17orf62
TCONS_00001563	1.88827	TCONS_00001563	0.891818	FCGR2B
TCONS_00037997	1.88821	TCONS_00037997	1.39618	TPI1P2
TCONS_00000311	1.88772	TCONS_00000311	10.8681	CDC42
TCONS_00010364	1.88684	TCONS_00010364	0.234266	DPY19L2
TCONS_00002183	1.88652	TCONS_00002183	1.64381	EFCAB2
TCONS_00038902	1.88634	TCONS_00038902	1.75606	PNPLA8
TCONS_00024621	1.88578	TCONS_00024621	0.886957	RPN2
TCONS_00030729	1.88214	TCONS_00030729	0.67125	NDUFC1
TCONS_00029625	1.88132	TCONS_00029625	-0.00805858	EXOC1
TCONS_00019212	1.88066	TCONS_00019212	1.92495	LRRC8E
TCONS_00027802	1.87821	TCONS_00027802	2.09154	CDV3
TCONS_00033914	1.87768	TCONS_00033914	4.1859	DEK
TCONS_00016923	1.87679	TCONS_00016923	-0.188915	MFSD11
TCONS_00004874	1.87625	TCONS_00004874	1.51614	IFIT3
TCONS_00041705	1.8757	TCONS_00041705	2.2526	RNF38
TCONS_00041751	1.87441	TCONS_00041751	2.18378	PGM5P2
TCONS_00025602	1.87433	TCONS_00025602	1.65067	B3GALT5
TCONS_00039684	1.8735	TCONS_00039684	2.20638	VPS13B
TCONS_00020923	1.87304	TCONS_00020923	1.46371	DMKN
TCONS_00016812	1.87274	TCONS_00016812	0.646019	PITPNC1
TCONS_00018388	1.87254	TCONS_00018388	2.18404	ANKRD12
TCONS_00027259	1.86794	TCONS_00027259	0.615935	ZNF620
TCONS_00032589	1.86745	TCONS_00032589	-0.591869	CLINT1
TCONS_00024667	1.86573	TCONS_00024667	-1.00723	LOC100505783
TCONS_00021079	1.8646	TCONS_00021079	0.747038	PRX
TCONS_00024742	1.86414	TCONS_00024742	-0.322599	CTSA
TCONS_00044274	1.86396	TCONS_00044274	1.42535	IDS
TCONS_00004777	1.86287	TCONS_00004777	2.28867	RPS24
TCONS_00034678	1.86202	TCONS_00034678	-0.640153	EPB41L2
TCONS_00012573	1.86175	TCONS_00012573	1.37625	LOC645431
TCONS_00026229	1.86113	TCONS_00026229	1.03619	NF2
TCONS_00016412	1.85839	TCONS_00016412	1.67875	ZPBP2
TCONS_00020802	1.85831	TCONS_00020802	0.357414	ISYNA1
TCONS_00022040	1.85818	TCONS_00022040	0.925577	UGP2
TCONS_00039689	1.85814	TCONS_00039689	1.62754	SPAG1
TCONS_00020545	1.85808	TCONS_00020545	1.79815	FCER2
TCONS_00031339	1.85541	TCONS_00031339	2.96583	ERAP2
TCONS_00042427	1.85332	TCONS_00042427	1.88502	CLCN4
TCONS_00017355	1.85161	TCONS_00017355	1.3574	TNFRSF13B
TCONS_00011923	1.85093	TCONS_00011923	1.78225	JDP2
TCONS_00015882	1.84925	TCONS_00015882	0.945604	ANKRD11
TCONS_00005607	1.84899	TCONS_00005607	3.27708	ANK3
TCONS_00009113	1.84887	TCONS_00009113	0.0746472	MFSD5
TCONS_00032711	1.84813	TCONS_00032711	2.16407	MAPK9
TCONS_00010279	1.84812	TCONS_00010279	0.532097	SMARCC2
TCONS_00003300	1.84784	TCONS_00003300	1.62252	LOC728855
TCONS_00021955	1.84611	TCONS_00021955	3.87096	PPM1B
TCONS_00032485	1.84555	TCONS_00032485	2.56338	NR3C1
TCONS_00028619	1.8455	TCONS_00028619	1.65607	GLT8D1
TCONS_00015975	1.84537	TCONS_00015975	1.47614	USP6
TCONS_00004603	1.84437	TCONS_00004603	-0.499116	MAPK8
TCONS_00019754	1.84428	TCONS_00019754	0.411353	EGLN2
TCONS_00002038	1.8438	TCONS_00002038	2.15945	MIXL1
TCONS_00039326	1.84319	TCONS_00039326	0.740714	PPP3CC
TCONS_00034502	1.84261	TCONS_00034502	2.02146	SYNCRIP
TCONS_00006064	1.84244	TCONS_00006064	1.97001	BNIP3
TCONS_00026318	1.84077	TCONS_00026318	2.26226	MPST
TCONS_00011738	1.83944	TCONS_00011738	1.53427	KTN1
TCONS_00025455	1.83777	TCONS_00025455	0.947831	SRMS
TCONS_00029780	1.83731	TCONS_00029780	0.620431	SPP1
TCONS_00024376	1.83478	TCONS_00024376	1.49738	VPS16
TCONS_00037356	1.8346	TCONS_00037356	1.73203	TAX1BP1
TCONS_00027106	1.83457	TCONS_00027106	2.68862	TSEN2
TCONS_00019641	1.83315	TCONS_00019641	0.131203	WDR62
TCONS_00040252	1.83286	TCONS_00040252	0.700941	STAU2
TCONS_00039028	1.8327	TCONS_00039028	1.69894	C7orf49
TCONS_00024738	1.83227	TCONS_00024738	0.288777	ZSWIM3
TCONS_00016839	1.83198	TCONS_00016839	-0.0127111	C17orf80
TCONS_00001665	1.83166	TCONS_00001665	2.16216	ZBTB37
TCONS_00015647	1.83126	TCONS_00015647	2.01645	TK2
TCONS_00043785	1.83057	TCONS_00043785	2.00277	FAM104B
TCONS_00010696	1.83025	TCONS_00010696	2.28707	HRK
TCONS_00009393	1.82836	TCONS_00009393	1.27779	VEZT
TCONS_00022297	1.82826	TCONS_00022297	2.5061	PLGLA
TCONS_00033560	1.82697	TCONS_00033560	-1.71997	NKAIN2
TCONS_00021463	1.82594	TCONS_00021463	0.78447	SIGLEC10
TCONS_00008618	1.82539	TCONS_00008618	0.154557	C11orf45
TCONS_00005397	1.82293	TCONS_00005397	1.456	SVIL
TCONS_00028870	1.82144	TCONS_00028870	2.25094	PARP9
TCONS_00009546	1.8183	TCONS_00009546	1.63383	OAS2
TCONS_00000580	1.81829	TCONS_00000580	1.05142	NFYC
TCONS_00007944	1.81653	TCONS_00007944	1.18878	PTGDR2
TCONS_00015461	1.81626	TCONS_00015461	-1.79769e+308	EIF3CL
TCONS_00029494	1.81623	TCONS_00029494	1.12595	CPEB2
TCONS_00023213	1.81564	TCONS_00023213	2.30439	FTH1P3
TCONS_00040416	1.81447	TCONS_00040416	2.30322	YWHAZ
TCONS_00015895	1.81298	TCONS_00015895	3.76579	DBNDD1
TCONS_00022676	1.81272	TCONS_00022676	0.347692	PMS1
TCONS_00013388	1.81246	TCONS_00013388	-0.3061	SCAMP5
TCONS_00011437	1.8122	TCONS_00011437	1.09094	UBAC2-AS1
TCONS_00005384	1.81181	TCONS_00005384	3.12486	ACBD5
TCONS_00039531	1.81077	TCONS_00039531	0.905307	RAB2A
TCONS_00044374	1.81027	TCONS_00044374	1.60743	FAM3A
TCONS_00023392	1.80703	TCONS_00023392	2.14612	C1D
TCONS_00004621	1.8068	TCONS_00004621	0.172259	NCOA4
TCONS_00022413	1.8063	TCONS_00022413	1.9229	EPB41L5
TCONS_00017191	1.80618	TCONS_00017191	1.116	LOC728392
TCONS_00004241	1.80565	TCONS_00004241	0.352663	LOC100287814
TCONS_00000981	1.80383	TCONS_00000981	0.297504	FNBP1L
TCONS_00037776	1.80368	TCONS_00037776	1.66836	ZNF655
TCONS_00033409	1.80177	TCONS_00033409	-0.412567	KCNQ5
TCONS_00023168	1.79849	TCONS_00023168	4.09376	DTNB
TCONS_00033140	1.79785	TCONS_00033140	0.183809	HCG23
TCONS_00031641	1.79785	TCONS_00031641	0.969462	RNF14
TCONS_00002158	1.79639	TCONS_00002158	1.33399	RYR2
TCONS_00015768	1.79558	TCONS_00015768	2.5532	MLKL
TCONS_00003584	1.79437	TCONS_00003584	1.27207	GBA
TCONS_00021927	1.7935	TCONS_00021927	1.39377	C2orf56
TCONS_00014139	1.79307	TCONS_00014139	1.38143	HOMER2
TCONS_00042851	1.78922	TCONS_00042851	1.31116	FLJ46446
TCONS_00040775	1.78919	TCONS_00040775	1.57473	ANKRD18B
TCONS_00009091	1.78856	TCONS_00009091	1.57174	ACVR1B
TCONS_00009401	1.78749	TCONS_00009401	1.61093	NEDD1
TCONS_00025037	1.78663	TCONS_00025037	0.373995	C20orf30
TCONS_00029400	1.78578	TCONS_00029400	0.115762	SCARNA22
TCONS_00007251	1.78472	TCONS_00007251	0.372568	TMEM25
TCONS_00011216	1.7844	TCONS_00011216	1.44674	KATNAL1
TCONS_00005313	1.78289	TCONS_00005313	-0.35385	SEPHS1
TCONS_00027213	1.78037	TCONS_00027213	0.412128	MLH1
TCONS_00003858	1.77983	TCONS_00003858	-1.7951	PIGC
TCONS_00030319	1.77937	TCONS_00030319	-0.0804074	TLR10
TCONS_00009253	1.77845	TCONS_00009253	1.74143	PIP4K2C
TCONS_00008053	1.77708	TCONS_00008053	1.77785	SF1
TCONS_00043772	1.77706	TCONS_00043772	-0.435414	PFKFB1
TCONS_00042426	1.77643	TCONS_00042426	3.45287	WWC3
TCONS_00019150	1.77538	TCONS_00019150	1.17417	CRB3
TCONS_00009804	1.77434	TCONS_00009804	0.372051	AICDA
TCONS_00032369	1.77428	TCONS_00032369	0.185049	SAR1B
TCONS_00027140	1.7721	TCONS_00027140	1.96361	PLCL2
TCONS_00033578	1.77106	TCONS_00033578	1.75344	NCOA7
TCONS_00033327	1.76877	TCONS_00033327	0.717685	SLC29A1
TCONS_00041057	1.76873	TCONS_00041057	2.01465	C9orf30
TCONS_00016892	1.76857	TCONS_00016892	1.8707	GALR2
TCONS_00000933	1.76781	TCONS_00000933	2.51338	HS2ST1
TCONS_00008146	1.76766	TCONS_00008146	0.214539	CLCF1
TCONS_00001477	1.76697	TCONS_00001477	1.47763	CD1D
TCONS_00001967	1.76626	TCONS_00001967	2.3163	TRAF5
TCONS_00001859	1.76525	TCONS_00001859	1.46117	LINC00260
TCONS_00024041	1.76497	TCONS_00024041	1.81832	GTF3C3
TCONS_00000949	1.76459	TCONS_00000949	1.86641	ZNF326
TCONS_00017710	1.76446	TCONS_00017710	2.37167	HCRT
TCONS_00003080	1.76364	TCONS_00003080	1.70437	GFI1
TCONS_00004672	1.76328	TCONS_00004672	1.21728	STOX1
TCONS_00027723	1.76272	TCONS_00027723	-0.16726	LOC100125556
TCONS_00031593	1.76098	TCONS_00031593	3.32682	PCDHGA4
TCONS_00038569	1.76033	TCONS_00038569	2.02847	LOC389493
TCONS_00029508	1.75965	TCONS_00029508	1.46748	FLJ39653
TCONS_00003711	1.75958	TCONS_00003711	1.95054	IGSF8
TCONS_00004282	1.75955	TCONS_00004282	1.76721	CEP170
TCONS_00019870	1.75954	TCONS_00019870	1.79769e+308	FOSB
TCONS_00023591	1.75878	TCONS_00023591	0.772516	SEMA4C
TCONS_00032210	1.75817	TCONS_00032210	1.87504	MEF2C
TCONS_00023786	1.75808	TCONS_00023786	0.688971	LYPD1
TCONS_00041931	1.75763	TCONS_00041931	1.36746	HEMGN
TCONS_00002998	1.75749	TCONS_00002998	2.46607	NEGR1
TCONS_00005957	1.75623	TCONS_00005957	1.61152	BBIP1
TCONS_00000183	1.75479	TCONS_00000183	-1.79769e+308	SNORA59A
TCONS_00018992	1.75337	TCONS_00018992	1.99005	PARD6G
TCONS_00018864	1.74919	TCONS_00018864	2.53488	RPL17
TCONS_00015494	1.74828	TCONS_00015494	-1.48062	SEZ6L2
TCONS_00016531	1.74788	TCONS_00016531	1.00986	C17orf104
TCONS_00023770	1.74646	TCONS_00023770	0.406313	LOC100216479
TCONS_00027803	1.7464	TCONS_00027803	2.10412	CDV3
TCONS_00040276	1.74626	TCONS_00040276	0.830233	IL7
TCONS_00014282	1.74549	TCONS_00014282	1.65246	RAB40C
TCONS_00032187	1.7435	TCONS_00032187	0.650461	SSBP2
TCONS_00000947	1.74347	TCONS_00000947	1.53833	LRRC8D
TCONS_00025734	1.74317	TCONS_00025734	0.522905	PRMT2
TCONS_00018042	1.7424	TCONS_00018042	1.56153	LOC146880
TCONS_00010522	1.74146	TCONS_00010522	1.60405	CDK17
TCONS_00000095	1.74088	TCONS_00000095	0.747512	KCNAB2
TCONS_00014777	1.73864	TCONS_00014777	1.10012	PAPD5
TCONS_00039777	1.73774	TCONS_00039777	-0.56638	TG
TCONS_00039685	1.73773	TCONS_00039685	1.72645	VPS13B
TCONS_00034464	1.73613	TCONS_00034464	1.185	C6orf7
TCONS_00023206	1.73366	TCONS_00023206	0.784257	GTF3C2
TCONS_00038433	1.73338	TCONS_00038433	2.04846	NT5C3
TCONS_00037459	1.73248	TCONS_00037459	0.804088	CCM2
TCONS_00001236	1.73169	TCONS_00001236	1.5737	FAM91A2
TCONS_00028679	1.73149	TCONS_00028679	1.34615	CADPS
TCONS_00027769	1.73129	TCONS_00027769	1.8406	ATP2C1
TCONS_00013234	1.73044	TCONS_00013234	1.4279	LDHAL6B
TCONS_00016378	1.73022	TCONS_00016378	1.0981	TADA2A
TCONS_00010963	1.73014	TCONS_00010963	2.06651	FNDC3A
TCONS_00032747	1.72996	TCONS_00032747	1.49553	WRNIP1
TCONS_00033715	1.72939	TCONS_00033715	0.678009	MYCT1
TCONS_00012840	1.72937	TCONS_00012840	0.495155	XRCC3
TCONS_00012893	1.72918	TCONS_00012893	1.52338	SNURF
TCONS_00039461	1.72896	TCONS_00039461	0.823831	GOLGA7
TCONS_00037649	1.72891	TCONS_00037649	2.14539	PTPN12
TCONS_00003205	1.72882	TCONS_00003205	1.8502	RHOC
TCONS_00041780	1.7285	TCONS_00041780	1.24904	TMEM2
TCONS_00002631	1.72736	TCONS_00002631	2.19069	TMEM200B
TCONS_00030574	1.72722	TCONS_00030574	1.63063	RG9MTD2
TCONS_00011772	1.72685	TCONS_00011772	1.63031	PPM1A
TCONS_00004426	1.72601	TCONS_00004426	-1.79769e+308	SUV39H2
TCONS_00038375	1.72572	TCONS_00038375	1.48602	HOXA1
TCONS_00000866	1.72374	TCONS_00000866	1.69036	CTH
TCONS_00043154	1.72278	TCONS_00043154	1.40605	MST4
TCONS_00005362	1.72216	TCONS_00005362	-1.79769e+308	ABI1
TCONS_00012682	1.72126	TCONS_00012682	0.978171	GALC
TCONS_00000115	1.72079	TCONS_00000115	1.31791	CAMTA1
TCONS_00021241	1.71929	TCONS_00021241	0.655207	DACT3
TCONS_00024152	1.71826	TCONS_00024152	0.955426	CXCR1
TCONS_00042225	1.717	TCONS_00042225	0.687286	FAM163B
TCONS_00004571	1.7169	TCONS_00004571	1.53265	C10orf136
TCONS_00026684	1.71552	TCONS_00026684	2.79203	XBP1
TCONS_00030874	1.71466	TCONS_00030874	0.222076	GLRA3
TCONS_00004532	1.714	TCONS_00004532	0.997631	CREM
TCONS_00003443	1.71353	TCONS_00003443	2.24923	POGZ
TCONS_00023027	1.71319	TCONS_00023027	1.41492	TRAF3IP1
TCONS_00005474	1.71261	TCONS_00005474	0.838228	HNRNPA3P1
TCONS_00013864	1.71253	TCONS_00013864	1.63327	ANXA2
TCONS_00012058	1.71239	TCONS_00012058	0.173296	WDR25
TCONS_00032064	1.71203	TCONS_00032064	1.05386	ARL15
TCONS_00040936	1.71195	TCONS_00040936	1.78263	VPS13A
TCONS_00011014	1.71132	TCONS_00011014	1.15665	PCDH17
TCONS_00006738	1.71026	TCONS_00006738	0.776155	SNORA57
TCONS_00012447	1.70986	TCONS_00012447	1.23875	TRAPPC6B
TCONS_00029041	1.70785	TCONS_00029041	-0.24204	PLSCR2
TCONS_00023082	1.70778	TCONS_00023082	2.26852	CMPK2
TCONS_00032276	1.7075	TCONS_00032276	1.07905	MCC
TCONS_00039811	1.70619	TCONS_00039811	1.0551	GSDMD
TCONS_00027973	1.7028	TCONS_00027973	0.819472	SERPINI1
TCONS_00037874	1.70113	TCONS_00037874	1.81503	PSMC2
TCONS_00012524	1.70043	TCONS_00012524	2.62214	SLC35F4
TCONS_00011677	1.70038	TCONS_00011677	1.47205	CTAGE5
TCONS_00009516	1.70023	TCONS_00009516	1.90022	TCTN1
TCONS_00006554	1.70007	TCONS_00006554	1.81216	PTPRJ
TCONS_00032241	1.69918	TCONS_00032241	1.14148	ERAP1
TCONS_00015363	1.69659	TCONS_00015363	2.50342	PRM1
TCONS_00015552	1.69645	TCONS_00015552	1.9394	HERC2P4
TCONS_00032047	1.69487	TCONS_00032047	0.915098	LOC648987
TCONS_00041932	1.69411	TCONS_00041932	-1.79769e+308	HEMGN
TCONS_00007209	1.69402	TCONS_00007209	0.953908	HTR3A
TCONS_00005620	1.69388	TCONS_00005620	2.0555	JMJD1C
TCONS_00025756	1.69338	TCONS_00025756	0.960516	ANKRD20A11P
TCONS_00001114	1.69092	TCONS_00001114	1.80455	CEPT1
TCONS_00002733	1.69061	TCONS_00002733	1.17513	POU3F1
TCONS_00011205	1.68918	TCONS_00011205	1.8419	PAN3-AS1
TCONS_00002770	1.68853	TCONS_00002770	0.452263	SCMH1
TCONS_00005950	1.68758	TCONS_00005950	1.0167	LOC100505933
TCONS_00001998	1.68535	TCONS_00001998	1.00084	PROX1
TCONS_00006372	1.68518	TCONS_00006372	1.28152	PRMT3
TCONS_00041091	1.68477	TCONS_00041091	1.69149	RAD23B
TCONS_00038449	1.68416	TCONS_00038449	1.29751	KIAA0895
TCONS_00040112	1.68393	TCONS_00040112	1.3852	ANK1
TCONS_00007484	1.68271	TCONS_00007484	1.72702	ASCL2
TCONS_00011767	1.68255	TCONS_00011767	1.09021	DAAM1
TCONS_00033955	1.68215	TCONS_00033955	1.04266	HIST1H4D
TCONS_00016981	1.68209	TCONS_00016981	2.15728	RNF213
TCONS_00034303	1.68119	TCONS_00034303	1.811	TFEB
TCONS_00009471	1.68118	TCONS_00009471	0.488552	CHST11
TCONS_00003018	1.68102	TCONS_00003018	2.00187	ELTD1
TCONS_00002940	1.68098	TCONS_00002940	1.23405	PPAP2B
TCONS_00003389	1.68076	TCONS_00003389	1.96355	MCL1
TCONS_00032477	1.68043	TCONS_00032477	0.656058	NR3C1
TCONS_00019907	1.67987	TCONS_00019907	0.472976	SAE1
TCONS_00030266	1.67946	TCONS_00030266	0.627771	FBXL5
TCONS_00026537	1.6784	TCONS_00026537	1.795	CECR6
TCONS_00024931	1.67688	TCONS_00024931	-0.232131	TPD52L2
TCONS_00040915	1.67515	TCONS_00040915	1.80547	GDA
TCONS_00014487	1.67363	TCONS_00014487	1.01123	TNFRSF17
TCONS_00031391	1.673	TCONS_00031391	2.75928	MIR1244-2
TCONS_00003255	1.67213	TCONS_00003255	1.24571	ATP1A1OS
TCONS_00016517	1.6707	TCONS_00016517	0.792188	G6PC3
TCONS_00009191	1.67024	TCONS_00009191	0.469102	TMEM198B
TCONS_00023790	1.67021	TCONS_00023790	0.668219	TMEM163
TCONS_00006077	1.6687	TCONS_00006077	1.22934	TUBGCP2
TCONS_00004586	1.66854	TCONS_00004586	0.965552	FAM35B
TCONS_00000583	1.66777	TCONS_00000583	-0.09772	NFYC
TCONS_00011566	1.66745	TCONS_00011566	1.3389	THTPA
TCONS_00041738	1.66743	TCONS_00041738	0.543043	ANKRD20A3
TCONS_00037398	1.66737	TCONS_00037398	1.95028	LOC401321
TCONS_00016555	1.6666	TCONS_00016555	2.03571	MGC57346
TCONS_00030183	1.66582	TCONS_00030183	-8.08865	FAM53A
TCONS_00042423	1.66501	TCONS_00042423	1.72672	TBL1X
TCONS_00004893	1.66493	TCONS_00004893	1.52357	HHEX
TCONS_00025892	1.66391	TCONS_00025892	-2.86504	SETD4
TCONS_00023151	1.66344	TCONS_00023151	1.62179	PFN4
TCONS_00018650	1.66343	TCONS_00018650	1.91872	NFATC1
TCONS_00009377	1.66265	TCONS_00009377	1.93036	NUDT4P1
TCONS_00030659	1.66262	TCONS_00030659	1.22235	ELOVL6
TCONS_00018185	1.66242	TCONS_00018185	1.04627	SOCS3
TCONS_00028544	1.66236	TCONS_00028544	0.817601	HYAL3
TCONS_00000590	1.6611	TCONS_00000590	0.42525	KCNQ4
TCONS_00031642	1.66006	TCONS_00031642	2.06955	RNF14
TCONS_00027478	1.65976	TCONS_00027478	0.514888	FLNB
TCONS_00040434	1.65953	TCONS_00040434	2.27265	RRM2B
TCONS_00019496	1.65927	TCONS_00019496	1.08151	ZNF85
TCONS_00002831	1.65876	TCONS_00002831	0.883991	MUTYH
TCONS_00025472	1.6586	TCONS_00025472	2.3007	C20orf201
TCONS_00028254	1.65685	TCONS_00028254	0.0867539	FGD5-AS1
TCONS_00037573	1.65632	TCONS_00037573	2.31545	GTF2IP1
TCONS_00022943	1.65553	TCONS_00022943	6.10554	PSMD1
TCONS_00027007	1.65532	TCONS_00027007	13.5227	CNTN4
TCONS_00029842	1.65421	TCONS_00029842	1.78641	BANK1
TCONS_00005781	1.65341	TCONS_00005781	1.22172	CPEB3
TCONS_00014138	1.65309	TCONS_00014138	1.83657	FSD2
TCONS_00010790	1.65291	TCONS_00010790	1.32972	CDK2AP1
TCONS_00015366	1.64903	TCONS_00015366	1.61415	LITAF
TCONS_00012463	1.64896	TCONS_00012463	1.35484	DNAAF2
TCONS_00026966	1.64826	TCONS_00026966	2.49387	TYMP
TCONS_00014320	1.64804	TCONS_00014320	1.78422	TMEM204
TCONS_00031084	1.64744	TCONS_00031084	1.42544	LOC153684
TCONS_00021195	1.64691	TCONS_00021195	0.8039	ERCC2
TCONS_00026638	1.64499	TCONS_00026638	1.23436	CHCHD10
TCONS_00029144	1.6449	TCONS_00029144	1.26726	PDCD10
TCONS_00042042	1.64388	TCONS_00042042	2.13832	ASTN2
TCONS_00015989	1.64379	TCONS_00015989	1.05662	RPAIN
TCONS_00041887	1.64321	TCONS_00041887	1.13888	C9orf129
TCONS_00003867	1.64304	TCONS_00003867	1.66366	CENPL
TCONS_00008204	1.64278	TCONS_00008204	0.45039	PDE2A
TCONS_00011935	1.64178	TCONS_00011935	0.0885593	C14orf118
TCONS_00019877	1.64108	TCONS_00019877	0.18722	QPCTL
TCONS_00020219	1.64061	TCONS_00020219	0.54214	KIR3DL2
TCONS_00012837	1.64047	TCONS_00012837	1.12242	BAG5
TCONS_00022015	1.64042	TCONS_00022015	2.01653	VRK2
TCONS_00025215	1.63877	TCONS_00025215	3.51558	RBM39
TCONS_00024015	1.63825	TCONS_00024015	1.50649	CALCRL
TCONS_00008091	1.63743	TCONS_00008091	-3.43649	SLC25A45
TCONS_00025124	1.63604	TCONS_00025124	1.40712	ABHD12
TCONS_00003525	1.63478	TCONS_00003525	2.42422	ADAR
TCONS_00016190	1.63276	TCONS_00016190	1.59345	CCDC144A
TCONS_00012999	1.63257	TCONS_00012999	1.50681	ULK4P1
TCONS_00004899	1.63088	TCONS_00004899	0.926046	CEP55
TCONS_00034643	1.63057	TCONS_00034643	2.28937	FAM184A
TCONS_00002077	1.63025	TCONS_00002077	-0.116243	COG2
TCONS_00014640	1.63005	TCONS_00014640	1.30552	RRN3P2
TCONS_00011748	1.62953	TCONS_00011748	1.18645	PSMA3
TCONS_00022683	1.62902	TCONS_00022683	1.45588	INPP1
TCONS_00040212	1.62684	TCONS_00040212	0.978478	MYBL1
TCONS_00011659	1.6264	TCONS_00011659	0.748752	PAX9
TCONS_00017701	1.62636	TCONS_00017701	1.9295	DNAJC7
TCONS_00014424	1.62628	TCONS_00014424	1.7623	ZNF174
TCONS_00014999	1.62625	TCONS_00014999	1.7283	NFAT5
TCONS_00023411	1.62625	TCONS_00023411	-1.79769e+308	NFU1
[truncated: 20,267 more rows]

## Sheet: isoform-PCEP4-replicates
First replicate	ratio Log2	Second replicate	ratio Log2	Gene symbol		BJAB-EBNA1-EBER1/2 vs BJAB-EBNA1 comparison (PCEP4)
TCONS_00030653	-0.156767	TCONS_00030653	-1.15722	1/2-SBSRNA4		Isoform
TCONS_00021683	-1.17266	TCONS_00021683	-1.28443	A1BG
TCONS_00020354	-0.277868	TCONS_00020354	0.061069	A1BG-AS1
TCONS_00026902	0.211652	TCONS_00026902	-0.515982	A4GALT
TCONS_00010207	-0.272761	TCONS_00010207	-0.0886663	AAAS
TCONS_00010206	-0.45066	TCONS_00010206	-1.33252	AAAS
TCONS_00009654	-0.475155	TCONS_00009654	-0.73905	AACS
TCONS_00032690	-2.32657	TCONS_00032690	-2.52415	AACSP1
TCONS_00027895	-1.49451	TCONS_00027895	-1.79769e+308	AADACL2
TCONS_00013944	-0.446384	TCONS_00013944	-0.302827	AAGAB
TCONS_00023413	-0.234792	TCONS_00023413	-0.178521	AAK1
TCONS_00024153	-0.122394	TCONS_00024153	0.0159077	AAMP
TCONS_00016901	0.210497	TCONS_00016901	0.584164	AANAT
TCONS_00015720	-0.284396	TCONS_00015720	-1.02679	AARS
TCONS_00034344	0.732262	TCONS_00034344	0.640517	AARS2
TCONS_00017745	0.615399	TCONS_00017745	-1.70363	AARSD1
TCONS_00017743	-0.468299	TCONS_00017743	-0.0185455	AARSD1
TCONS_00017742	-0.588673	TCONS_00017742	-0.470541	AARSD1
TCONS_00030392	0.128416	TCONS_00030392	0.235557	AASDH
TCONS_00007153	-0.194722	TCONS_00007153	0.175657	AASDHPPT
TCONS_00038938	-0.853743	TCONS_00038938	-0.394062	AASS
TCONS_00016373	0.253918	TCONS_00016373	0.450058	AATF
TCONS_00014469	-0.462931	TCONS_00014469	-0.339119	ABAT
TCONS_00014470	-0.581716	TCONS_00014470	0.213992	ABAT
TCONS_00030159	-0.807166	TCONS_00030159	-0.56049	ABCA11P
TCONS_00014362	-0.701296	TCONS_00014362	0.176007	ABCA17P
TCONS_00042285	0.22832	TCONS_00042285	-1.21701	ABCA2
TCONS_00042284	-1.07874	TCONS_00042284	-1.00518	ABCA2
TCONS_00015271	-1.15486	TCONS_00015271	-2.07677	ABCA3
TCONS_00018077	0.281706	TCONS_00018077	0.115144	ABCA5
TCONS_00018076	-0.165325	TCONS_00018076	-0.0275716	ABCA5
TCONS_00018071	1.38609	TCONS_00018071	1.80647	ABCA6
TCONS_00019024	-0.529051	TCONS_00019024	-0.308689	ABCA7
TCONS_00018069	-0.563389	TCONS_00018069	-1.09874	ABCA8
TCONS_00038681	0.661586	TCONS_00038681	0.297443	ABCB1
TCONS_00004224	-0.310817	TCONS_00004224	0.132747	ABCB10
TCONS_00038680	1.90572	TCONS_00038680	1.2502	ABCB4
TCONS_00024174	-0.324588	TCONS_00024174	-0.379186	ABCB6
TCONS_00043893	0.408224	TCONS_00043893	0.260441	ABCB7
TCONS_00038204	-0.0893311	TCONS_00038204	0.0925832	ABCB8
TCONS_00010785	3.42097	TCONS_00010785	-1.79769e+308	ABCB9
TCONS_00010784	0.448866	TCONS_00010784	-1.60467	ABCB9
TCONS_00010786	-0.161144	TCONS_00010786	0.0795257	ABCB9
TCONS_00014513	0.617399	TCONS_00014513	0.301239	ABCC1
TCONS_00014516	0.381025	TCONS_00014516	1.00193	ABCC1
TCONS_00014514	-0.00319976	TCONS_00014514	0.229719	ABCC1
TCONS_00014517	-9.88348	TCONS_00014517	-1.79769e+308	ABCC1
TCONS_00033296	2.27283	TCONS_00033296	1.73661	ABCC10
TCONS_00033297	1.02069	TCONS_00033297	1.18484	ABCC10
TCONS_00033295	-1.00055	TCONS_00033295	-0.95515	ABCC10
TCONS_00004973	0.343087	TCONS_00004973	0.76237	ABCC2
TCONS_00011422	1.3122	TCONS_00011422	0.823961	ABCC4
TCONS_00029238	-0.180861	TCONS_00029238	0.128025	ABCC5
TCONS_00029239	-0.924166	TCONS_00029239	-0.999807	ABCC5
TCONS_00009930	-0.164953	TCONS_00009930	0.311149	ABCC9
TCONS_00043334	-0.945553	TCONS_00043334	-0.716346	ABCD1
TCONS_00000985	0.240305	TCONS_00000985	0.631638	ABCD3
TCONS_00000984	-1.39238	TCONS_00000984	0.447372	ABCD3
TCONS_00012628	0.503241	TCONS_00012628	-0.804151	ABCD4
TCONS_00012627	-0.848058	TCONS_00012627	-0.644031	ABCD4
TCONS_00029984	0.299262	TCONS_00029984	0.547106	ABCE1
TCONS_00029983	-0.0487434	TCONS_00029983	1.04319	ABCE1
TCONS_00033008	-0.0583475	TCONS_00033008	-0.03844	ABCF1
TCONS_00033009	-1.67584	TCONS_00033009	0.150153	ABCF1
TCONS_00039153	-0.34955	TCONS_00039153	0.345134	ABCF2
TCONS_00039152	-1.45802	TCONS_00039152	-1.87627	ABCF2
TCONS_00028041	-0.419271	TCONS_00028041	-0.244581	ABCF3
TCONS_00021831	0.0248507	TCONS_00021831	0.0891885	ABHD1
TCONS_00027643	-0.785095	TCONS_00027643	-0.468654	ABHD10
TCONS_00038624	0.873923	TCONS_00038624	1.22779	ABHD11
TCONS_00038627	0.0142348	TCONS_00038627	0.644191	ABHD11
TCONS_00038622	-0.320262	TCONS_00038622	0.800717	ABHD11
TCONS_00038625	-1.09772	TCONS_00038625	-0.168973	ABHD11
TCONS_00037585	-0.806633	TCONS_00037585	-1.79769e+308	ABHD11-AS1
TCONS_00025125	-0.280008	TCONS_00025125	-0.281624	ABHD12
TCONS_00025124	-0.858241	TCONS_00025124	-0.374411	ABHD12
TCONS_00011096	-0.860429	TCONS_00011096	-0.169436	ABHD13
TCONS_00027424	-0.745186	TCONS_00027424	-0.562289	ABHD14A
TCONS_00027426	-0.158176	TCONS_00027426	-7.42483	ABHD14A-ACY1
TCONS_00027425	-0.821635	TCONS_00027425	-0.922847	ABHD14A-ACY1
TCONS_00028594	-0.507749	TCONS_00028594	-0.941144	ABHD14B
TCONS_00028593	-0.605666	TCONS_00028593	-1.08771	ABHD14B
TCONS_00028592	-1.02161	TCONS_00028592	-0.912682	ABHD14B
TCONS_00017467	-0.204273	TCONS_00017467	0.0281178	ABHD15
TCONS_00034086	-0.175298	TCONS_00034086	-0.185001	ABHD16A
TCONS_00034084	-0.856907	TCONS_00034084	-1.33134	ABHD16A
TCONS_00034087	-1.0799	TCONS_00034087	-1.02147	ABHD16A
TCONS_00034085	-1.62808	TCONS_00034085	-2.59355	ABHD16A
TCONS_00024918	-0.698722	TCONS_00024918	-0.14634	ABHD16B
TCONS_00013513	-0.0285304	TCONS_00013513	0.277658	ABHD2
TCONS_00018743	-0.815805	TCONS_00018743	-0.7499	ABHD3
TCONS_00011532	0.3867	TCONS_00011532	-0.807773	ABHD4
TCONS_00027285	-0.557709	TCONS_00027285	-0.281679	ABHD5
TCONS_00027483	0.296056	TCONS_00027483	0.506623	ABHD6
TCONS_00020775	-1.27619	TCONS_00020775	-1.00429	ABHD8
TCONS_00005374	1.51745	TCONS_00005374	-0.98217	ABI1
TCONS_00005370	1.00597	TCONS_00005370	-0.317275	ABI1
TCONS_00005365	0.467025	TCONS_00005365	0.142522	ABI1
TCONS_00005366	0.43303	TCONS_00005366	0.380195	ABI1
TCONS_00005362	-0.0264851	TCONS_00005362	-0.56548	ABI1
TCONS_00005373	-0.526822	TCONS_00005373	-0.783362	ABI1
TCONS_00022774	-0.394528	TCONS_00022774	-0.260765	ABI2
TCONS_00016618	0.656566	TCONS_00016618	1.9354	ABI3
TCONS_00016619	-0.249426	TCONS_00016619	0.336677	ABI3
TCONS_00041325	-0.222557	TCONS_00041325	-0.0695655	ABL1
TCONS_00041324	-0.583726	TCONS_00041324	-0.499795	ABL1
TCONS_00003900	1.69213	TCONS_00003900	-0.0969892	ABL2
TCONS_00003903	-2.11001	TCONS_00003903	0.873276	ABL2
TCONS_00003904	-11.6029	TCONS_00003904	0.220387	ABL2
TCONS_00003905	1.83314	TCONS_00003905	-1.63068	ABL2
TCONS_00003906	1.61597	TCONS_00003906	-2.10797	ABL2
TCONS_00003901	-0.22504	TCONS_00003901	1.78177	ABL2
TCONS_00005974	1.49544	TCONS_00005974	-0.197638	ABLIM1
TCONS_00005972	1.10333	TCONS_00005972	-0.446649	ABLIM1
TCONS_00030245	-2.51533	TCONS_00030245	-1.81653	ABLIM2
TCONS_00017057	0.369439	TCONS_00017057	-0.702637	ABR
TCONS_00017056	0.2059	TCONS_00017056	-0.453561	ABR
TCONS_00017055	0.174903	TCONS_00017055	-0.48572	ABR
TCONS_00032920	-0.560581	TCONS_00032920	-0.434373	ABT1
TCONS_00027734	0.0938754	TCONS_00027734	-2.26738	ABTB1
TCONS_00027733	-0.638573	TCONS_00027733	-1.71144	ABTB1
TCONS_00027732	-1.57415	TCONS_00027732	-1.70327	ABTB1
TCONS_00007783	-0.691047	TCONS_00007783	-0.167891	ABTB2
TCONS_00028353	-0.0928354	TCONS_00028353	-0.331264	ACAA1
TCONS_00028352	-0.577541	TCONS_00028352	-0.287371	ACAA1
TCONS_00028351	-1.14542	TCONS_00028351	-1.70268	ACAA1
TCONS_00018874	0.121145	TCONS_00018874	0.0349173	ACAA2
TCONS_00017567	1.77624	TCONS_00017567	1.81817	ACACA
TCONS_00017568	0.621262	TCONS_00017568	0.945983	ACACA
TCONS_00017569	-0.750667	TCONS_00017569	0.099851	ACACA
TCONS_00017570	-1.16563	TCONS_00017570	0.142693	ACACA
TCONS_00009496	-0.36206	TCONS_00009496	0.00940935	ACACB
TCONS_00009526	0.263253	TCONS_00009526	0.14821	ACAD10
TCONS_00009525	-1.06127	TCONS_00009525	-0.620104	ACAD10
TCONS_00028978	-0.150445	TCONS_00028978	-0.624803	ACAD11
TCONS_00007397	-0.653654	TCONS_00007397	-0.556972	ACAD8
TCONS_00027742	0.696688	TCONS_00027742	0.915834	ACAD9
TCONS_00027743	-0.194613	TCONS_00027743	-0.559093	ACAD9
TCONS_00000882	-0.114678	TCONS_00000882	-0.135116	ACADM
TCONS_00000881	-0.513535	TCONS_00000881	-0.391253	ACADM
TCONS_00009591	-0.78515	TCONS_00009591	-1.30491	ACADS
TCONS_00005165	-0.871006	TCONS_00005165	-0.509264	ACADSB
TCONS_00016020	0.1705	TCONS_00016020	-0.0737174	ACADVL
TCONS_00016019	0.0828393	TCONS_00016019	-0.20556	ACADVL
TCONS_00016031	-0.368436	TCONS_00016031	-0.707258	ACAP1
TCONS_00029313	-0.0381439	TCONS_00029313	0.191823	ACAP2
TCONS_00002261	-0.292725	TCONS_00002261	-0.121262	ACAP3
TCONS_00007159	0.110222	TCONS_00007159	0.0857429	ACAT1
TCONS_00033765	1.17531	TCONS_00033765	1.29169	ACAT2
TCONS_00004193	-0.316273	TCONS_00004193	-0.247976	ACBD3
TCONS_00016543	-0.424345	TCONS_00016543	-1.50278	ACBD4
TCONS_00016544	-0.74392	TCONS_00016544	-1.26853	ACBD4
TCONS_00016546	-1.5207	TCONS_00016546	-1.26507	ACBD4
TCONS_00016545	-1.7408	TCONS_00016545	-1.3911	ACBD4
TCONS_00005383	1.04844	TCONS_00005383	0.504626	ACBD5
TCONS_00005382	-1.02275	TCONS_00005382	-0.419117	ACBD5
TCONS_00003914	-0.051772	TCONS_00003914	-0.296025	ACBD6
TCONS_00005326	-1.04696	TCONS_00005326	-0.710403	ACBD7
TCONS_00009050	0.897534	TCONS_00009050	-2.61115	ACCN2
TCONS_00009049	-0.290622	TCONS_00009049	0.0034765	ACCN2
TCONS_00038205	-0.136953	TCONS_00038205	-0.363486	ACCN3
TCONS_00038206	-1.01032	TCONS_00038206	-1.68948	ACCN3
TCONS_00038207	-1.37809	TCONS_00038207	-1.25766	ACCN3
TCONS_00015682	2.05386	TCONS_00015682	0.724472	ACD
TCONS_00015681	-0.206085	TCONS_00015681	0.174831	ACD
TCONS_00015683	-1.51944	TCONS_00015683	-0.0215371	ACD
TCONS_00016780	-2.08841	TCONS_00016780	-2.26734	ACE
TCONS_00043495	-0.720288	TCONS_00043495	-1.01262	ACE2
TCONS_00040745	-1.04915	TCONS_00040745	0.503925	ACER2
TCONS_00007049	0.0330256	TCONS_00007049	0.399317	ACER3
TCONS_00012338	1.28415	TCONS_00012338	1.79769e+308	ACIN1
TCONS_00012343	0.828028	TCONS_00012343	1.12568	ACIN1
TCONS_00012340	0.566417	TCONS_00012340	1.79769e+308	ACIN1
TCONS_00012344	0.53457	TCONS_00012344	0.169726	ACIN1
TCONS_00012341	-0.247578	TCONS_00012341	-0.654434	ACIN1
TCONS_00012339	-0.334419	TCONS_00012339	-1.05206	ACIN1
TCONS_00012336	-0.984368	TCONS_00012336	1.2305	ACIN1
TCONS_00012342	-7.56475	TCONS_00012342	-7.27647	ACIN1
TCONS_00017698	0.615986	TCONS_00017698	0.755981	ACLY
TCONS_00017699	-0.414253	TCONS_00017699	0.011812	ACLY
TCONS_00037745	0.091739	TCONS_00037745	0.236136	ACN9
TCONS_00040764	0.267749	TCONS_00040764	0.374583	ACO1
TCONS_00026410	0.374762	TCONS_00026410	0.324954	ACO2
TCONS_00000761	-1.11878	TCONS_00000761	-1.09292	ACOT11
TCONS_00032182	-2.86924	TCONS_00032182	-2.84453	ACOT12
TCONS_00032846	0.0340966	TCONS_00032846	-0.0147339	ACOT13
TCONS_00032847	-0.192912	TCONS_00032847	-0.266712	ACOT13
TCONS_00002341	2.15202	TCONS_00002341	2.19435	ACOT7
TCONS_00002344	0.158757	TCONS_00002344	0.877898	ACOT7
TCONS_00025298	-0.801294	TCONS_00025298	-1.00734	ACOT8
TCONS_00043557	1.02446	TCONS_00043557	1.29078	ACOT9
TCONS_00043558	-1.21633	TCONS_00043558	0.163262	ACOT9
TCONS_00018148	-0.215006	TCONS_00018148	-0.125627	ACOX1
TCONS_00018149	-0.590692	TCONS_00018149	-0.0214782	ACOX1
TCONS_00018147	-0.889663	TCONS_00018147	0.101779	ACOX1
TCONS_00030247	-0.19642	TCONS_00030247	-0.294329	ACOX3
TCONS_00030246	-0.642706	TCONS_00030246	0.0337507	ACOX3
TCONS_00022331	-0.804015	TCONS_00022331	-1.29889	ACOXL
TCONS_00021717	-1.84161	TCONS_00021717	-1.606	ACP1
TCONS_00021715	0.3008	TCONS_00021715	0.957317	ACP1
TCONS_00021716	-0.287475	TCONS_00021716	-0.403209	ACP1
TCONS_00021718	-0.520685	TCONS_00021718	-1.34538	ACP1
TCONS_00007831	-0.509391	TCONS_00007831	-0.338872	ACP2
TCONS_00007832	-0.661926	TCONS_00007832	-0.345166	ACP2
TCONS_00020644	13.2997	TCONS_00020644	1.79769e+308	ACP5
TCONS_00020647	-1.94905	TCONS_00020647	-0.193862	ACP5
TCONS_00003346	-0.742293	TCONS_00003346	-0.924491	ACP6
TCONS_00027791	0.935377	TCONS_00027791	1.39087	ACPP
TCONS_00027792	-0.13163	TCONS_00027792	0.969382	ACPP
TCONS_00009762	-1.43885	TCONS_00009762	-1.56344	ACRBP
TCONS_00042850	-0.882291	TCONS_00042850	-0.669669	ACRC
TCONS_00019146	-0.862148	TCONS_00019146	-0.919355	ACSBG2
TCONS_00016645	-0.477876	TCONS_00016645	-0.731706	ACSF2
TCONS_00015130	0.201485	TCONS_00015130	-0.56896	ACSF3
TCONS_00015131	0.135113	TCONS_00015131	-0.015546	ACSF3
TCONS_00015133	-0.579395	TCONS_00015133	-1.30863	ACSF3
TCONS_00015136	-0.834841	TCONS_00015136	-0.486942	ACSF3
TCONS_00015132	-0.9111	TCONS_00015132	-1.04348	ACSF3
TCONS_00015135	-4.26693	TCONS_00015135	-2.79571	ACSF3
TCONS_00030900	0.822832	TCONS_00030900	0.537679	ACSL1
TCONS_00022903	0.288548	TCONS_00022903	0.398055	ACSL3
TCONS_00022902	-0.534073	TCONS_00022902	0.25246	ACSL3
TCONS_00044022	0.845139	TCONS_00044022	0.983501	ACSL4
TCONS_00044021	-0.0943094	TCONS_00044021	0.198266	ACSL4
TCONS_00005072	-0.432883	TCONS_00005072	-0.0666433	ACSL5
TCONS_00005071	-1.01331	TCONS_00005071	-0.842851	ACSL5
TCONS_00014542	-1.15642	TCONS_00014542	-1.79769e+308	ACSM3
TCONS_00025114	-1.79596	TCONS_00025114	-1.80152	ACSS1
TCONS_00004222	0.413243	TCONS_00004222	0.426419	ACTA1
TCONS_00005760	2.37908	TCONS_00005760	2.05145	ACTA2
TCONS_00005761	-1.31566	TCONS_00005761	-1.01994	ACTA2
TCONS_00022120	0.661891	TCONS_00022120	-0.4615	ACTG2
TCONS_00022119	0.0225066	TCONS_00022119	-0.053593	ACTG2
TCONS_00024572	-0.583721	TCONS_00024572	-0.129859	ACTL10
TCONS_00028008	-0.217683	TCONS_00028008	-0.282195	ACTL6A
TCONS_00028007	-0.553486	TCONS_00028007	0.0313185	ACTL6A
TCONS_00002156	-0.191947	TCONS_00002156	-0.68178	ACTN2
TCONS_00019695	0.208647	TCONS_00019695	0.454097	ACTN4
TCONS_00011746	-1.44095	TCONS_00011746	-1.35351	ACTR10
TCONS_00005915	-0.385327	TCONS_00005915	-0.355258	ACTR1A
TCONS_00023598	0.00111976	TCONS_00023598	-0.429	ACTR1B
TCONS_00022051	0.26653	TCONS_00022051	0.418791	ACTR2
TCONS_00022050	-1.16869	TCONS_00022050	0.57492	ACTR2
TCONS_00022385	0.358116	TCONS_00022385	0.162141	ACTR3
TCONS_00038226	0.185569	TCONS_00038226	-0.0122159	ACTR3B
TCONS_00038227	-0.574485	TCONS_00038227	-0.0798061	ACTR3B
TCONS_00039126	1.84825	TCONS_00039126	0.87056	ACTR3C
TCONS_00039127	-0.308332	TCONS_00039127	-0.846057	ACTR3C
TCONS_00024642	-0.975025	TCONS_00024642	-0.281878	ACTR5
TCONS_00009424	0.0155876	TCONS_00009424	0.0421514	ACTR6
TCONS_00028635	-0.358705	TCONS_00028635	0.10541	ACTR8
TCONS_00023852	0.986758	TCONS_00023852	-1.79769e+308	ACVR1
TCONS_00023853	-3.83982	TCONS_00023853	-0.759891	ACVR1
TCONS_00009091	-2.14906	TCONS_00009091	-2.05752	ACVR1B
TCONS_00009092	-0.527616	TCONS_00009092	0.546668	ACVR1B
TCONS_00022493	-0.400754	TCONS_00022493	-0.313818	ACVR2A
TCONS_00027428	-0.226239	TCONS_00027428	-1.75437	ACY1
TCONS_00027427	-0.615951	TCONS_00027427	-0.981151	ACY1
TCONS_00008166	-0.939948	TCONS_00008166	-1.3625	ACY3
TCONS_00012641	-0.103803	TCONS_00012641	0.0152252	ACYP1
TCONS_00012642	-1.33033	TCONS_00012642	-0.505047	ACYP1
TCONS_00021996	-1.36972	TCONS_00021996	-1.20163	ACYP2
TCONS_00025271	-0.710425	TCONS_00025271	-0.711356	ADA
TCONS_00013120	-0.18043	TCONS_00013120	0.791431	ADAL
TCONS_00013122	-0.724814	TCONS_00013122	-0.751483	ADAL
TCONS_00013121	-7.04647	TCONS_00013121	-1.5682	ADAL
TCONS_00009531	-0.971236	TCONS_00009531	-0.540149	ADAM1
TCONS_00013855	-0.266044	TCONS_00013855	-0.00180958	ADAM10
TCONS_00016536	-0.86849	TCONS_00016536	-0.911196	ADAM11
TCONS_00001373	1.40153	TCONS_00001373	-0.938524	ADAM15
TCONS_00001372	0.776595	TCONS_00001372	0.699965	ADAM15
TCONS_00001374	0.312724	TCONS_00001374	-0.132352	ADAM15
TCONS_00001376	-0.51538	TCONS_00001376	-0.00920848	ADAM15
TCONS_00001375	-1.06553	TCONS_00001375	0.0547095	ADAM15
TCONS_00023092	0.0940344	TCONS_00023092	0.25233	ADAM17
TCONS_00032584	-0.0854331	TCONS_00032584	0.556594	ADAM19
TCONS_00011853	0.411177	TCONS_00011853	-1.36703	ADAM21
TCONS_00037693	0.0977593	TCONS_00037693	0.384125	ADAM22
TCONS_00037691	-1.56711	TCONS_00037691	-2.72153	ADAM22
TCONS_00039352	0.311905	TCONS_00039352	-2.207	ADAM28
TCONS_00039353	-1.46711	TCONS_00039353	-0.564923	ADAM28
TCONS_00030107	-16.9584	TCONS_00030107	-14.9925	ADAM29
TCONS_00006074	0.172942	TCONS_00006074	-0.819838	ADAM8
TCONS_00006072	-0.740353	TCONS_00006072	-1.1051	ADAM8
TCONS_00039452	0.228644	TCONS_00039452	0.727353	ADAM9
TCONS_00039449	-1.15696	TCONS_00039449	-0.635294	ADAM9
TCONS_00041361	-0.352361	TCONS_00041361	-1.64369	ADAMTS13
TCONS_00041362	-1.89198	TCONS_00041362	-1.61236	ADAMTS13
TCONS_00031436	-0.509478	TCONS_00031436	-0.10047	ADAMTS19
TCONS_00003759	-1.20841	TCONS_00003759	-0.602726	ADAMTS4
TCONS_00032107	0.0894938	TCONS_00032107	0.790242	ADAMTS6
TCONS_00014093	-0.992784	TCONS_00014093	-2.69951	ADAMTS7
TCONS_00041369	-3.06876	TCONS_00041369	-2.34282	ADAMTSL2
TCONS_00001260	-2.14428	TCONS_00001260	-0.579155	ADAMTSL4
TCONS_00038261	-0.463438	TCONS_00038261	-0.954741	ADAP1
TCONS_00016314	-1.14186	TCONS_00016314	-0.949048	ADAP2
TCONS_00003526	-1.42501	TCONS_00003526	-1.74869	ADAR
TCONS_00003525	-2.74044	TCONS_00003525	-0.185094	ADAR
TCONS_00003528	-2.87101	TCONS_00003528	0.373774	ADAR
TCONS_00003527	0.436945	TCONS_00003527	0.516773	ADAR
TCONS_00003529	0.137099	TCONS_00003529	-0.0237873	ADAR
TCONS_00003524	-0.437126	TCONS_00003524	0.528151	ADAR
TCONS_00025700	2.64888	TCONS_00025700	0.147743	ADARB1
TCONS_00025699	0.307055	TCONS_00025699	1.32879	ADARB1
TCONS_00025703	-0.0715099	TCONS_00025703	0.0066629	ADARB1
TCONS_00025704	-0.10176	TCONS_00025704	-0.550193	ADARB1
TCONS_00004357	-1.94198	TCONS_00004357	-1.15571	ADARB2-AS1
TCONS_00015797	-0.592006	TCONS_00015797	-0.120106	ADAT1
TCONS_00015798	-0.857682	TCONS_00015798	0.539805	ADAT1
TCONS_00034780	0.190579	TCONS_00034780	0.60104	ADAT2
TCONS_00019052	-0.404577	TCONS_00019052	0.264588	ADAT3
TCONS_00011950	0.991141	TCONS_00011950	0.65533	ADCK1
TCONS_00011951	-0.723237	TCONS_00011951	-0.396301	ADCK1
TCONS_00038090	-0.783296	TCONS_00038090	-0.612448	ADCK2
TCONS_00002042	-1.50921	TCONS_00002042	-1.13487	ADCK3
TCONS_00021085	-0.416044	TCONS_00021085	-0.527591	ADCK4
TCONS_00021087	-0.88178	TCONS_00021087	0.00113073	ADCK4
TCONS_00039844	-0.651046	TCONS_00039844	-0.506067	ADCK5
TCONS_00023157	-0.211088	TCONS_00023157	0.0641973	ADCY3
TCONS_00028884	-1.3736	TCONS_00028884	-1.06707	ADCY5
TCONS_00010092	-0.957232	TCONS_00010092	-1.96211	ADCY6
TCONS_00014778	-0.138506	TCONS_00014778	-0.132423	ADCY7
TCONS_00015314	-0.516907	TCONS_00015314	-0.210372	ADCY9
TCONS_00029422	-3.0168	TCONS_00029422	-0.583453	ADD1
TCONS_00029420	0.760355	TCONS_00029420	-1.36451	ADD1
TCONS_00029419	-0.251632	TCONS_00029419	-0.644147	ADD1
TCONS_00029421	-0.392593	TCONS_00029421	-0.68025	ADD1
TCONS_00005053	1.47069	TCONS_00005053	1.90986	ADD3
TCONS_00005056	-1.15508	TCONS_00005056	-1.33552	ADD3
TCONS_00005055	-1.97096	TCONS_00005055	1.97793	ADD3
TCONS_00030563	-0.60033	TCONS_00030563	-0.469942	ADH5
TCONS_00023075	0.348789	TCONS_00023075	0.100776	ADI1
TCONS_00008677	-0.213042	TCONS_00008677	-0.135915	ADIPOR2
TCONS_00004757	1.3188	TCONS_00004757	1.61382	ADK
TCONS_00004755	1.28403	TCONS_00004755	1.41909	ADK
TCONS_00004754	0.458915	TCONS_00004754	0.764157	ADK
TCONS_00004756	-0.445979	TCONS_00004756	-0.290167	ADK
TCONS_00006296	5.49216	TCONS_00006296	2.04454	ADM
TCONS_00026518	0.754004	TCONS_00026518	-1.57412	ADM2
TCONS_00025359	-0.093675	TCONS_00025359	0.176632	ADNP
TCONS_00025360	-0.102822	TCONS_00025360	-0.282053	ADNP
TCONS_00018662	-0.469268	TCONS_00018662	-0.231111	ADNP2
TCONS_00004652	-1.08844	TCONS_00004652	-0.794783	ADO
TCONS_00026161	1.11652	TCONS_00026161	-0.516467	ADORA2A
TCONS_00016141	-0.5207	TCONS_00016141	0.147563	ADORA2B
TCONS_00003192	-1.09041	TCONS_00003192	-0.931139	ADORA3
TCONS_00013987	1.17556	TCONS_00013987	-0.483086	ADPGK
TCONS_00013991	0.151971	TCONS_00013991	1.02862	ADPGK
TCONS_00013992	-0.693186	TCONS_00013992	2.11652	ADPGK
TCONS_00013990	-1.03597	TCONS_00013990	-0.178916	ADPGK
TCONS_00013988	-1.61847	TCONS_00013988	-2.30057	ADPGK
TCONS_00013989	-8.13594	TCONS_00013989	-7.74746	ADPGK
TCONS_00027677	-0.702008	TCONS_00027677	-0.703835	ADPRH
TCONS_00011477	-0.217704	TCONS_00011477	-0.297846	ADPRHL1
TCONS_00000535	-0.485262	TCONS_00000535	-0.281306	ADPRHL2
TCONS_00023573	0.403696	TCONS_00023573	0.680235	ADRA2B
TCONS_00006913	-0.79377	TCONS_00006913	-0.965082	ADRBK1
TCONS_00026183	-0.296269	TCONS_00026183	0.234346	ADRBK2
TCONS_00024877	0.117817	TCONS_00024877	-0.01103	ADRM1
TCONS_00024876	-0.521844	TCONS_00024876	-0.163363	ADRM1
TCONS_00026398	-0.0766927	TCONS_00026398	0.0443388	ADSL
TCONS_00026397	-0.322938	TCONS_00026397	-0.105301	ADSL
TCONS_00004290	-0.46898	TCONS_00004290	0.194671	ADSS
TCONS_00012220	0.251984	TCONS_00012220	-2.22121	ADSSL1
TCONS_00037448	-0.554068	TCONS_00037448	-0.77817	AEBP1
TCONS_00008897	-0.103183	TCONS_00008897	0.283312	AEBP2
TCONS_00008896	-0.286039	TCONS_00008896	-0.529728	AEBP2
TCONS_00013508	-1.32708	TCONS_00013508	-0.393479	AEN
TCONS_00020440	-0.170857	TCONS_00020440	-0.104604	AES
TCONS_00020438	-0.684747	TCONS_00020438	-0.723663	AES
TCONS_00020439	-0.737204	TCONS_00020439	-0.622205	AES
TCONS_00030238	-0.823562	TCONS_00030238	-0.822611	AFAP1
TCONS_00029463	-0.110542	TCONS_00029463	0.591459	AFAP1-AS1
TCONS_00005969	-0.358912	TCONS_00005969	-0.252179	AFAP1L2
TCONS_00005970	-1.35249	TCONS_00005970	-0.51563	AFAP1L2
TCONS_00029765	1.82916	TCONS_00029765	1.62819	AFF1
TCONS_00029766	0.382146	TCONS_00029766	0.895796	AFF1
TCONS_00043253	-2.76021	TCONS_00043253	-1.20046	AFF2
TCONS_00043255	0.0364541	TCONS_00043255	-1.01902	AFF2
TCONS_00023614	0.190629	TCONS_00023614	0.0244157	AFF3
TCONS_00023613	-0.350976	TCONS_00023613	0.187702	AFF3
TCONS_00032355	-0.0965711	TCONS_00032355	-0.0954401	AFF4
TCONS_00015184	0.398532	TCONS_00015184	0.978615	AFG3L1P
TCONS_00015183	-0.262474	TCONS_00015183	-0.0410835	AFG3L1P
TCONS_00015182	-0.799771	TCONS_00015182	0.0554001	AFG3L1P
TCONS_00018721	-0.259353	TCONS_00018721	-0.028625	AFG3L2
TCONS_00016954	-2.1405	TCONS_00016954	-1.25799	AFMID
TCONS_00016953	-0.681829	TCONS_00016953	-0.701618	AFMID
TCONS_00016952	-1.58711	TCONS_00016952	-0.927661	AFMID
TCONS_00022042	-0.159133	TCONS_00022042	-0.0845147	AFTPH
TCONS_00022043	-0.429353	TCONS_00022043	-0.291287	AFTPH
TCONS_00022044	-0.703891	TCONS_00022044	-0.868078	AFTPH
TCONS_00030883	-3.19967	TCONS_00030883	-2.89756	AGA
TCONS_00030884	-0.738048	TCONS_00030884	0.258406	AGA
TCONS_00030882	-1.01849	TCONS_00030882	-1.05427	AGA
TCONS_00010347	-0.283455	TCONS_00010347	-0.468303	AGAP2
TCONS_00010349	-0.353975	TCONS_00010349	-0.662602	AGAP2
TCONS_00038213	-0.561737	TCONS_00038213	-0.307788	AGAP3
TCONS_00038212	-0.657901	TCONS_00038212	-0.176462	AGAP3
TCONS_00005489	0.618858	TCONS_00005489	1.12431	AGAP4
TCONS_00005702	-0.172005	TCONS_00005702	-0.00796959	AGAP5
TCONS_00004624	0.172732	TCONS_00004624	0.494484	AGAP6
TCONS_00005556	-1.4323	TCONS_00005556	-0.267996	AGAP7
TCONS_00005554	0.774207	TCONS_00005554	0.314268	AGAP8
TCONS_00004595	0.209073	TCONS_00004595	-0.213152	AGAP9
TCONS_00005509	0.0930833	TCONS_00005509	0.217092	AGAP9
TCONS_00007851	-1.01192	TCONS_00007851	-1.51394	AGBL2
TCONS_00038046	0.573051	TCONS_00038046	-0.192934	AGBL3
TCONS_00021827	-0.427228	TCONS_00021827	-0.492044	AGBL5
TCONS_00021826	-0.857891	TCONS_00021826	-1.1176	AGBL5
TCONS_00034127	0.40743	TCONS_00034127	2.00893	AGER
TCONS_00034135	-0.40722	TCONS_00034135	-1.14954	AGER
TCONS_00034131	-0.48168	TCONS_00034131	-0.458999	AGER
TCONS_00034126	-0.968609	TCONS_00034126	-0.387239	AGER
TCONS_00034128	-1.54695	TCONS_00034128	-0.650721	AGER
TCONS_00022912	1.95086	TCONS_00022912	2.0083	AGFG1
TCONS_00022915	0.796696	TCONS_00022915	0.886925	AGFG1
TCONS_00022913	0.49319	TCONS_00022913	0.882482	AGFG1
TCONS_00022914	0.429578	TCONS_00022914	-0.505456	AGFG1
TCONS_00037807	-1.09343	TCONS_00037807	-0.659365	AGFG2
TCONS_00038093	-0.44428	TCONS_00038093	-0.43333	AGK
TCONS_00001018	1.46048	TCONS_00001018	-1.79769e+308	AGL
TCONS_00001014	-0.302962	TCONS_00001014	0.250543	AGL
TCONS_00034123	0.98322	TCONS_00034123	-0.806642	AGPAT1
TCONS_00034122	-0.524244	TCONS_00034122	-0.379812	AGPAT1
TCONS_00042268	-0.216861	TCONS_00042268	-0.537026	AGPAT2
TCONS_00042269	-0.636123	TCONS_00042269	-0.411548	AGPAT2
TCONS_00025670	0.898199	TCONS_00025670	0.440527	AGPAT3
TCONS_00025669	-0.345818	TCONS_00025669	-0.22568	AGPAT3
TCONS_00039202	0.258027	TCONS_00039202	0.329612	AGPAT5
TCONS_00039465	-0.319787	TCONS_00039465	-0.400006	AGPAT6
TCONS_00013420	-0.47018	TCONS_00013420	1.08917	AGPHD1
TCONS_00013421	-0.776725	TCONS_00013421	-1.23363	AGPHD1
TCONS_00022629	0.260951	TCONS_00022629	0.675456	AGPS
TCONS_00000012	-0.302459	TCONS_00000012	-0.312929	AGRN
TCONS_00014129	0.391994	TCONS_00014129	-0.276802	AGSK1
TCONS_00013464	0.378372	TCONS_00013464	-0.289112	AGSK1
TCONS_00014124	0.218665	TCONS_00014124	-0.247471	AGSK1
TCONS_00041826	-0.146418	TCONS_00041826	-0.27345	AGTPBP1
TCONS_00000158	0.351632	TCONS_00000158	0.00157787	AGTRAP
TCONS_00000161	0.190132	TCONS_00000161	-3.95341	AGTRAP
TCONS_00000159	0.0599928	TCONS_00000159	-1.4708	AGTRAP
TCONS_00000162	-0.137284	TCONS_00000162	-0.311853	AGTRAP
TCONS_00000160	-9.22633	TCONS_00000160	1.79769e+308	AGTRAP
TCONS_00032686	-0.553095	TCONS_00032686	-1.16955	AGXT2L2
TCONS_00004298	0.105743	TCONS_00004298	0.616051	AHCTF1
TCONS_00025168	0.793355	TCONS_00025168	-0.871568	AHCY
TCONS_00025167	-0.365992	TCONS_00025167	-0.287641	AHCY
TCONS_00001099	1.81712	TCONS_00001099	1.4844	AHCYL1
TCONS_00001098	-1.20893	TCONS_00001098	-0.823692	AHCYL1
TCONS_00038003	0.50835	TCONS_00038003	-0.672265	AHCYL2
TCONS_00038001	-0.184019	TCONS_00038001	-0.790863	AHCYL2
TCONS_00038002	-2.10144	TCONS_00038002	0.146233	AHCYL2
TCONS_00002608	1.10056	TCONS_00002608	0.640703	AHDC1
TCONS_00034728	1.14302	TCONS_00034728	0.193403	AHI1
TCONS_00034727	-0.13106	TCONS_00034727	-1.60987	AHI1
TCONS_00034726	-0.807563	TCONS_00034726	1.42867	AHI1
TCONS_00034730	-11.1766	TCONS_00034730	-1.79769e+308	AHI1
TCONS_00012850	0.141091	TCONS_00012850	-0.300527	AHNAK2
TCONS_00030962	0.00838048	TCONS_00030962	-5.15238	AHRR
TCONS_00030963	-0.337062	TCONS_00030963	1.71543	AHRR
TCONS_00011946	0.337159	TCONS_00011946	0.844313	AHSA1
TCONS_00022026	0.259235	TCONS_00022026	0.13422	AHSA2
TCONS_00009804	-4.78972	TCONS_00009804	-6.66189	AICDA
TCONS_00004166	-0.325982	TCONS_00004166	0.0280696	AIDA
TCONS_00033072	0.675016	TCONS_00033072	0.386557	AIF1
TCONS_00033070	-1.26821	TCONS_00033070	-0.621233	AIF1
TCONS_00033073	-2.48998	TCONS_00033073	-0.513379	AIF1
TCONS_00041329	-14.2584	TCONS_00041329	-11.2896	AIF1L
TCONS_00044124	0.389573	TCONS_00044124	0.661576	AIFM1
TCONS_00044125	-0.9031	TCONS_00044125	1.53903	AIFM1
TCONS_00005639	0.532178	TCONS_00005639	-0.320073	AIFM2
TCONS_00005638	-0.987041	TCONS_00005638	0.238127	AIFM2
TCONS_00033660	0.0349608	TCONS_00033660	-0.37979	AIG1
TCONS_00033492	-0.672285	TCONS_00033492	-0.183156	AIM1
TCONS_00002593	-0.948528	TCONS_00002593	-0.492173	AIM1L
TCONS_00003695	-2.57433	TCONS_00003695	-1.96262	AIM2
TCONS_00029864	-0.0953083	TCONS_00029864	-0.148287	AIMP1
TCONS_00029863	-0.307779	TCONS_00029863	0.178109	AIMP1
TCONS_00037254	-1.3659	TCONS_00037254	-0.693769	AIMP2
TCONS_00006930	-0.492412	TCONS_00006930	-0.846228	AIP
TCONS_00012327	-3.35095	TCONS_00012327	-3.62019	AJUBA
TCONS_00042141	0.15464	TCONS_00042141	-0.559927	AK1
TCONS_00002678	0.791833	TCONS_00002678	0.679043	AK2
TCONS_00002681	0.710548	TCONS_00002681	0.48426	AK2
TCONS_00002680	0.170293	TCONS_00002680	-1.25312	AK2
TCONS_00002679	-0.217812	TCONS_00002679	0.225244	AK2
TCONS_00041497	5.72347	TCONS_00041497	5.61406	AK3
TCONS_00041494	2.12791	TCONS_00041494	-0.0952371	AK3
TCONS_00041493	-0.12308	TCONS_00041493	0.248725	AK3
TCONS_00041495	-0.811794	TCONS_00041495	-0.775635	AK3
TCONS_00000817	4.51318	TCONS_00000817	2.53324	AK4
TCONS_00000815	2.68516	TCONS_00000815	2.28562	AK4
TCONS_00000816	1.54859	TCONS_00000816	0.719414	AK4
TCONS_00012040	0.0071936	TCONS_00012040	-1.48058	AK7
TCONS_00042206	-1.22547	TCONS_00042206	-0.790195	AK8
TCONS_00016724	0.480515	TCONS_00016724	0.437571	AKAP1
TCONS_00016725	-0.0310809	TCONS_00016725	0.449585	AKAP1
TCONS_00016723	-0.268826	TCONS_00016723	0.376806	AKAP1
TCONS_00017409	-0.0872678	TCONS_00017409	-0.326121	AKAP10
TCONS_00010939	-0.00180554	TCONS_00010939	0.716658	AKAP11
TCONS_00013499	0.39754	TCONS_00013499	0.0209692	AKAP13
TCONS_00013500	0.345789	TCONS_00013500	0.150518	AKAP13
TCONS_00013498	-0.950548	TCONS_00013498	-0.410513	AKAP13
TCONS_00044426	-0.744694	TCONS_00044426	-0.65665	AKAP17A
TCONS_00042389	-0.769864	TCONS_00042389	-0.716247	AKAP17A
TCONS_00042388	-1.13702	TCONS_00042388	-0.930837	AKAP17A
TCONS_00044425	-1.3973	TCONS_00044425	-0.922363	AKAP17A
TCONS_00041104	-0.259237	TCONS_00041104	-0.0769217	AKAP2
TCONS_00041102	-0.52076	TCONS_00041102	-0.075437	AKAP2
TCONS_00011798	1.64515	TCONS_00011798	1.01715	AKAP5
TCONS_00011640	-0.40473	TCONS_00011640	-0.338704	AKAP6
TCONS_00033601	-0.442184	TCONS_00033601	-0.45914	AKAP7
TCONS_00020753	-0.0232746	TCONS_00020753	0.0033257	AKAP8
TCONS_00020754	0.0170571	TCONS_00020754	-0.227861	AKAP8L
TCONS_00037717	0.718284	TCONS_00037717	0.405	AKAP9
TCONS_00037716	-0.0505356	TCONS_00037716	0.267764	AKAP9
TCONS_00034591	-0.415416	TCONS_00034591	-0.306476	AKD1
TCONS_00034590	-1.81375	TCONS_00034590	-0.679702	AKD1
TCONS_00006282	0.0175912	TCONS_00006282	-0.161141	AKIP1
TCONS_00006284	-0.841835	TCONS_00006284	-0.527512	AKIP1
TCONS_00006286	-1.24549	TCONS_00006286	0.172578	AKIP1
TCONS_00006285	-1.50307	TCONS_00006285	-1.36631	AKIP1
TCONS_00006287	-4.48781	TCONS_00006287	-1.79769e+308	AKIP1
TCONS_00000551	0.0812244	TCONS_00000551	0.211668	AKIRIN1
TCONS_00000552	-0.590718	TCONS_00000552	-0.275177	AKIRIN1
TCONS_00034510	-0.242606	TCONS_00034510	-0.163572	AKIRIN2
TCONS_00033457	0.665722	TCONS_00033457	-0.080862	AKIRIN2-AS1
TCONS_00042022	0.26183	TCONS_00042022	-0.0246793	AKNA
TCONS_00000666	0.116479	TCONS_00000666	0.0181564	AKR1A1
TCONS_00000668	-0.492997	TCONS_00000668	-0.73565	AKR1A1
TCONS_00000667	-0.74855	TCONS_00000667	-0.317047	AKR1A1
TCONS_00000669	-1.03753	TCONS_00000669	-0.792627	AKR1A1
TCONS_00039022	-0.549923	TCONS_00039022	-0.434553	AKR1B1
TCONS_00002477	-0.0239278	TCONS_00002477	-0.109813	AKR7A2
TCONS_00001138	2.36132	TCONS_00001138	0.344824	AKR7A2P1
TCONS_00002475	-0.162865	TCONS_00002475	-0.0854689	AKR7A3
TCONS_00002473	0.495467	TCONS_00002473	0.255573	AKR7L
TCONS_00012847	-0.642477	TCONS_00012847	-0.684987	AKT1
TCONS_00012848	-0.793172	TCONS_00012848	-0.568166	AKT1
TCONS_00012849	-0.948413	TCONS_00012849	-0.601194	AKT1
TCONS_00021371	-0.417026	TCONS_00021371	-0.593761	AKT1S1
TCONS_00021369	-0.723104	TCONS_00021369	-0.473137	AKT1S1
TCONS_00021370	-0.823048	TCONS_00021370	-0.462801	AKT1S1
TCONS_00021070	0.789923	TCONS_00021070	0.151539	AKT2
TCONS_00021069	0.583427	TCONS_00021069	0.728713	AKT2
TCONS_00021071	-0.373887	TCONS_00021071	-0.480956	AKT2
TCONS_00004286	0.881203	TCONS_00004286	0.839845	AKT3
TCONS_00015599	-1.26095	TCONS_00015599	-1.02875	AKTIP
TCONS_00015598	-2.3308	TCONS_00015598	-0.224635	AKTIP
TCONS_00042017	-0.567301	TCONS_00042017	-0.838853	ALAD
TCONS_00027432	-0.161727	TCONS_00027432	-0.254626	ALAS1
TCONS_00027433	-0.425326	TCONS_00027433	-0.314785	ALAS1
TCONS_00029690	-0.706236	TCONS_00029690	-0.830194	ALB
TCONS_00027616	-0.426295	TCONS_00027616	0.0989702	ALCAM
TCONS_00027615	-0.676726	TCONS_00027615	-0.341259	ALCAM
TCONS_00019984	-0.637047	TCONS_00019984	-0.391512	ALDH16A1
TCONS_00019983	-1.82865	TCONS_00019983	-0.38758	ALDH16A1
TCONS_00005812	-0.0284046	TCONS_00005812	0.247218	ALDH18A1
TCONS_00005811	-0.325623	TCONS_00005811	0.442852	ALDH18A1
TCONS_00041788	0.310949	TCONS_00041788	0.889894	ALDH1A1
TCONS_00013585	-1.34642	TCONS_00013585	-0.713623	ALDH1A3
TCONS_00040861	-0.503217	TCONS_00040861	-0.0849446	ALDH1B1
TCONS_00010583	-13.9132	TCONS_00010583	0.269714	ALDH1L2
TCONS_00009527	-1.80542	TCONS_00009527	-2.7401	ALDH2
TCONS_00009528	-1.32258	TCONS_00009528	-0.508718	ALDH2
TCONS_00016238	-0.36639	TCONS_00016238	0.0768002	ALDH3A2
TCONS_00016237	-0.482621	TCONS_00016237	0.32713	ALDH3A2
TCONS_00006936	1.51491	TCONS_00006936	-12.4879	ALDH3B1
TCONS_00006935	-0.46939	TCONS_00006935	1.95534	ALDH3B1
TCONS_00006934	-12.2	TCONS_00006934	-14.4345	ALDH3B1
TCONS_00002467	-2.42249	TCONS_00002467	-2.28161	ALDH4A1
TCONS_00032845	0.698293	TCONS_00032845	0.257163	ALDH5A1
TCONS_00032844	0.123165	TCONS_00032844	-0.360233	ALDH5A1
TCONS_00012626	-1.40274	TCONS_00012626	-1.55758	ALDH6A1
TCONS_00003809	-0.254697	TCONS_00003809	-0.279291	ALDH9A1
TCONS_00014678	2.0164	TCONS_00014678	1.3575	ALDOA
TCONS_00014679	1.88636	TCONS_00014679	0.937219	ALDOA
TCONS_00014682	1.80301	TCONS_00014682	1.07384	ALDOA
TCONS_00014681	1.73223	TCONS_00014681	1.10601	ALDOA
TCONS_00041951	-0.670255	TCONS_00041951	-0.775855	ALDOB
TCONS_00017431	3.2804	TCONS_00017431	1.63793	ALDOC
TCONS_00014459	-0.921736	TCONS_00014459	-0.468863	ALG1
TCONS_00008969	0.393527	TCONS_00008969	0.729713	ALG10
TCONS_00008970	0.0460638	TCONS_00008970	0.264097	ALG10B
TCONS_00010997	0.368757	TCONS_00010997	0.693629	ALG11
TCONS_00010998	-1.01212	TCONS_00010998	-0.479983	ALG11
TCONS_00026949	-0.378598	TCONS_00026949	-0.333068	ALG12
TCONS_00043063	0.735463	TCONS_00043063	0.596158	ALG13
TCONS_00043064	0.569345	TCONS_00043064	1.91376	ALG13
TCONS_00043065	-0.100745	TCONS_00043065	-0.846244	ALG13
TCONS_00043058	-0.112021	TCONS_00043058	1.64644	ALG13
TCONS_00043059	-0.452184	TCONS_00043059	-0.836827	ALG13
TCONS_00043057	-0.516514	TCONS_00043057	-2.20951	ALG13
TCONS_00043066	-1.24228	TCONS_00043066	-0.940956	ALG13
TCONS_00043061	-1.43323	TCONS_00043061	-1.79769e+308	ALG13
TCONS_00003101	-2.08099	TCONS_00003101	-1.99012	ALG14
TCONS_00028904	-2.35995	TCONS_00028904	-0.205457	ALG1L
TCONS_00028905	-2.53939	TCONS_00028905	-1.79769e+308	ALG1L
TCONS_00027760	-0.661538	TCONS_00027760	0.137432	ALG1L2
TCONS_00041941	0.0827789	TCONS_00041941	0.0200166	ALG2
TCONS_00041942	-0.87257	TCONS_00041942	-0.8169	ALG2
TCONS_00029241	0.701876	TCONS_00029241	0.68236	ALG3
TCONS_00029240	-0.385021	TCONS_00029240	-0.30017	ALG3
TCONS_00029242	-1.28364	TCONS_00029242	-0.916095	ALG3
TCONS_00029243	-1.50898	TCONS_00029243	-0.975903	ALG3
TCONS_00011261	0.318604	TCONS_00011261	-1.47889	ALG5
TCONS_00011262	-0.323051	TCONS_00011262	-0.0262199	ALG5
TCONS_00000803	-0.261726	TCONS_00000803	-0.0117045	ALG6
TCONS_00008260	0.0760318	TCONS_00008260	-0.899226	ALG8
TCONS_00008261	0.0315138	TCONS_00008261	0.311804	ALG8
TCONS_00008450	1.7241	TCONS_00008450	-10.7434	ALG9
TCONS_00008452	1.28068	TCONS_00008452	-2.52922	ALG9
TCONS_00008453	-0.906014	TCONS_00008453	0.873865	ALG9
TCONS_00008451	-10.5809	TCONS_00008451	0.503293	ALG9
TCONS_00012663	0.0559726	TCONS_00012663	0.391661	ALKBH1
TCONS_00010613	-4.78939	TCONS_00010613	-0.568632	ALKBH2
TCONS_00010616	0.37923	TCONS_00010616	1.16192	ALKBH2
TCONS_00010615	-0.94913	TCONS_00010615	-0.457144	ALKBH2
TCONS_00010614	-1.19134	TCONS_00010614	-0.748449	ALKBH2
TCONS_00010612	-1.35822	TCONS_00010612	-1.16135	ALKBH2
TCONS_00038840	-0.44428	TCONS_00038840	-0.524422	ALKBH4
TCONS_00016206	-0.112105	TCONS_00016206	-0.295844	ALKBH5
TCONS_00020949	0.356639	TCONS_00020949	-0.727854	ALKBH6
TCONS_00020948	-0.711293	TCONS_00020948	-0.731214	ALKBH6
TCONS_00019148	-0.874091	TCONS_00019148	-1.33346	ALKBH7
TCONS_00008430	-0.680194	TCONS_00008430	-0.385811	ALKBH8
TCONS_00021745	1.00046	TCONS_00021745	0.434881	ALLC
TCONS_00022113	0.422041	TCONS_00022113	0.433131	ALMS1
TCONS_00022114	-1.09613	TCONS_00022114	-0.596167	ALMS1P
TCONS_00016006	-1.08058	TCONS_00016006	0.233021	ALOX12
TCONS_00017266	-1.51538	TCONS_00017266	-0.887054	ALOX12B
TCONS_00017155	0.277246	TCONS_00017155	0.47262	ALOX15
TCONS_00016001	-0.229064	TCONS_00016001	-1.28431	ALOX15P1
TCONS_00010890	1.45636	TCONS_00010890	0.599152	ALOX5AP
TCONS_00010891	-0.907625	TCONS_00010891	-0.891316	ALOX5AP
TCONS_00017267	-0.120666	TCONS_00017267	-2.77579	ALOXE3
TCONS_00029893	-0.247628	TCONS_00029893	-0.47068	ALPK1
TCONS_00029891	-8.22359	TCONS_00029891	-1.79769e+308	ALPK1
TCONS_00013491	-1.17327	TCONS_00013491	-0.938869	ALPK3
TCONS_00024082	0.260174	TCONS_00024082	-0.265531	ALS2
TCONS_00024081	-1.09647	TCONS_00024081	-0.529388	ALS2
TCONS_00024071	-1.74688	TCONS_00024071	-0.81487	ALS2CR12
TCONS_00022771	-0.311524	TCONS_00022771	-0.147475	ALS2CR8
TCONS_00022770	-0.4563	TCONS_00022770	-0.563472	ALS2CR8
TCONS_00003170	-0.516679	TCONS_00003170	-0.095269	ALX3
TCONS_00018244	0.24998	TCONS_00018244	0.617661	ALYREF
TCONS_00031971	-0.546587	TCONS_00031971	-0.507655	AMACR
TCONS_00031972	-1.01626	TCONS_00031972	-1.07843	AMACR
TCONS_00031970	-1.51601	TCONS_00031970	0.884932	AMACR
TCONS_00007818	0.0755646	TCONS_00007818	-0.052827	AMBRA1
TCONS_00033512	1.27691	TCONS_00033512	0.827772	AMD1
TCONS_00033511	-0.437386	TCONS_00033511	0.285405	AMD1
TCONS_00009399	-1.15952	TCONS_00009399	-0.628	AMDHD1
TCONS_00014370	-0.824759	TCONS_00014370	-0.85587	AMDHD2
TCONS_00014371	-2.51845	TCONS_00014371	-1.79769e+308	AMDHD2
TCONS_00015615	0.386012	TCONS_00015615	-0.527252	AMFR
TCONS_00019058	-1.5778	TCONS_00019058	-1.02188	AMH
TCONS_00008518	-1.12681	TCONS_00008518	-1.56385	AMICA1
TCONS_00003162	-2.2544	TCONS_00003162	-1.69451	AMIGO1
TCONS_00010055	2.99073	TCONS_00010055	-1.79769e+308	AMIGO2
TCONS_00028525	-0.638188	TCONS_00028525	-0.591248	AMIGO3
TCONS_00044023	0.379869	TCONS_00044023	0.609994	AMMECR1
TCONS_00044024	-0.147005	TCONS_00044024	0.310619	AMMECR1
TCONS_00023749	2.49547	TCONS_00023749	-0.687904	AMMECR1L
TCONS_00023750	-1.09134	TCONS_00023750	-0.394582	AMMECR1L
TCONS_00012190	-2.05441	TCONS_00012190	-1.85247	AMN
TCONS_00010004	0.34838	TCONS_00010004	-0.0723956	AMN1
TCONS_00010005	0.190781	TCONS_00010005	-0.468695	AMN1
TCONS_00007111	-0.309406	TCONS_00007111	0.138585	AMOTL1
TCONS_00003231	-1.62266	TCONS_00003231	-3.09437	AMPD1
TCONS_00001083	0.845253	TCONS_00001083	0.0268135	AMPD2
TCONS_00001082	0.263623	TCONS_00001082	0.167767	AMPD2
TCONS_00006300	2.05157	TCONS_00006300	1.49004	AMPD3
TCONS_00006301	1.13218	TCONS_00006301	0.868669	AMPD3
TCONS_00001040	-0.933324	TCONS_00001040	-0.49842	AMY2B
TCONS_00037229	0.135665	TCONS_00037229	0.426327	AMZ1
TCONS_00016824	1.03205	TCONS_00016824	0.228803	AMZ2
TCONS_00016822	-0.0586164	TCONS_00016822	0.0587304	AMZ2
TCONS_00016821	-0.496197	TCONS_00016821	-0.301222	AMZ2
TCONS_00016826	-1.11591	TCONS_00016826	-0.870018	AMZ2
TCONS_00016823	-1.15683	TCONS_00016823	-1.13041	AMZ2
TCONS_00016825	-1.20724	TCONS_00016825	0.861656	AMZ2
TCONS_00018048	-0.464242	TCONS_00018048	-0.793622	AMZ2P1
TCONS_00023681	0.293914	TCONS_00023681	0.612968	ANAPC1
TCONS_00030756	6.51431	TCONS_00030756	-7.24612	ANAPC10
TCONS_00030759	1.0574	TCONS_00030759	-1.79769e+308	ANAPC10
TCONS_00030752	0.23759	TCONS_00030752	0.19141	ANAPC10
TCONS_00030757	0.0692208	TCONS_00030757	0.00574352	ANAPC10
TCONS_00030758	-0.0689951	TCONS_00030758	-0.147075	ANAPC10
TCONS_00030754	-0.147035	TCONS_00030754	-0.939514	ANAPC10
TCONS_00030755	-2.0779	TCONS_00030755	-1.04359	ANAPC10
TCONS_00017006	0.463829	TCONS_00017006	0.300067	ANAPC11
TCONS_00017009	0.135404	TCONS_00017009	0.413633	ANAPC11
TCONS_00017007	-0.187192	TCONS_00017007	-0.481402	ANAPC11
TCONS_00017010	-0.392907	TCONS_00017010	-1.07631	ANAPC11
TCONS_00017008	-0.658282	TCONS_00017008	-1.03953	ANAPC11
TCONS_00017012	-0.961253	TCONS_00017012	-1.36555	ANAPC11
TCONS_00017011	-0.969507	TCONS_00017011	-0.823811	ANAPC11
TCONS_00028989	-0.429716	TCONS_00028989	-0.52877	ANAPC13
TCONS_00028990	-1.10531	TCONS_00028990	-0.606136	ANAPC13
TCONS_00028988	-1.31215	TCONS_00028988	-0.0285985	ANAPC13
TCONS_00004729	1.53225	TCONS_00004729	-0.182246	ANAPC16
TCONS_00004732	1.22148	TCONS_00004732	-0.550851	ANAPC16
TCONS_00004731	-0.484417	TCONS_00004731	-0.482128	ANAPC16
TCONS_00004730	-0.7653	TCONS_00004730	-1.08606	ANAPC16
TCONS_00004733	-0.968145	TCONS_00004733	-0.385267	ANAPC16
TCONS_00004728	-0.981235	TCONS_00004728	-1.31321	ANAPC16
TCONS_00042295	-0.503242	TCONS_00042295	-0.273643	ANAPC2
TCONS_00029525	-0.296499	TCONS_00029525	0.291501	ANAPC4
TCONS_00010751	0.0830621	TCONS_00010751	0.270228	ANAPC5
TCONS_00010752	-0.00924321	TCONS_00010752	0.593383	ANAPC5
TCONS_00010645	-0.272873	TCONS_00010645	0.025208	ANAPC7
TCONS_00010646	-1.09734	TCONS_00010646	-0.703203	ANAPC7
TCONS_00011510	-2.42772	TCONS_00011510	-0.460796	ANG
TCONS_00012647	-0.840708	TCONS_00012647	-0.317111	ANGEL1
TCONS_00004121	-0.664871	TCONS_00004121	-0.221383	ANGEL2
TCONS_00024966	0.878787	TCONS_00024966	0.874596	ANGPT4
TCONS_00003898	0.537435	TCONS_00003898	-0.667497	ANGPTL1
TCONS_00019221	-0.980288	TCONS_00019221	-0.520689	ANGPTL4
TCONS_00020595	0.129189	TCONS_00020595	-0.367083	ANGPTL6
TCONS_00040112	-1.83125	TCONS_00040112	-2.62318	ANK1
TCONS_00029898	-4.78236	TCONS_00029898	-1.00678	ANK2
TCONS_00029897	-0.140952	TCONS_00029897	-1.5802	ANK2
TCONS_00029899	-0.328124	TCONS_00029899	0.364815	ANK2
TCONS_00005607	-0.645201	TCONS_00005607	-0.4105	ANK3
TCONS_00005603	-1.14847	TCONS_00005603	-2.31962	ANK3
TCONS_00005606	-13.8169	TCONS_00005606	-0.811296	ANK3
TCONS_00022673	0.15705	TCONS_00022673	1.608	ANKAR
TCONS_00013274	-0.162957	TCONS_00013274	0.0435974	ANKDD1A
TCONS_00017148	-0.314472	TCONS_00017148	-0.228778	ANKFY1
TCONS_00017149	-0.478342	TCONS_00017149	-0.662744	ANKFY1
TCONS_00031944	0.17355	TCONS_00031944	-0.0862108	ANKH
TCONS_00031519	1.00173	TCONS_00031519	-8.32199	ANKHD1
TCONS_00031518	0.925527	TCONS_00031518	2.85975	ANKHD1
TCONS_00031520	0.264494	TCONS_00031520	0.13008	ANKHD1
TCONS_00031521	0.605717	TCONS_00031521	1.34264	ANKHD1-EIF4EBP3
TCONS_00037718	-0.36613	TCONS_00037718	-0.0990524	ANKIB1
TCONS_00019425	-0.543283	TCONS_00019425	0.428409	ANKLE1
TCONS_00010820	0.14822	TCONS_00010820	0.159194	ANKLE2
TCONS_00024301	-0.401655	TCONS_00024301	-0.535517	ANKMY1
TCONS_00024299	-1.07211	TCONS_00024299	0.40369	ANKMY1
TCONS_00024300	-1.4767	TCONS_00024300	-1.26891	ANKMY1
TCONS_00038334	-0.0342146	TCONS_00038334	-0.117029	ANKMY2
TCONS_00032136	-0.823353	TCONS_00032136	-0.667821	ANKRA2
TCONS_00011470	-0.251365	TCONS_00011470	-0.504295	ANKRD10
TCONS_00015882	-9.33121	TCONS_00015882	0.337016	ANKRD11
TCONS_00015881	-0.113391	TCONS_00015881	-1.31744	ANKRD11
TCONS_00015884	-0.355564	TCONS_00015884	-1.94976	ANKRD11
TCONS_00015883	-0.40609	TCONS_00015883	-0.285648	ANKRD11
TCONS_00015886	-0.542307	TCONS_00015886	-0.235407	ANKRD11
TCONS_00015885	-0.553168	TCONS_00015885	-1.14085	ANKRD11
TCONS_00018388	0.921696	TCONS_00018388	0.759236	ANKRD12
TCONS_00018387	0.568331	TCONS_00018387	0.403172	ANKRD12
TCONS_00018389	0.454115	TCONS_00018389	0.825826	ANKRD12
TCONS_00009506	-0.598471	TCONS_00009506	-0.741952	ANKRD13A
TCONS_00016295	-0.494885	TCONS_00016295	-0.135656	ANKRD13B
TCONS_00002984	-0.0356057	TCONS_00002984	0.243515	ANKRD13C
TCONS_00006915	-2.41338	TCONS_00006915	-1.35929	ANKRD13D
TCONS_00006914	-1.03959	TCONS_00006914	-0.864828	ANKRD13D
TCONS_00005270	0.433113	TCONS_00005270	0.574571	ANKRD16
TCONS_00005271	0.126049	TCONS_00005271	-0.577601	ANKRD16
TCONS_00005272	-1.40805	TCONS_00005272	0.0643639	ANKRD16
TCONS_00030445	0.289324	TCONS_00030445	0.816266	ANKRD17
TCONS_00030446	0.0352031	TCONS_00030446	0.625525	ANKRD17
TCONS_00041724	0.440638	TCONS_00041724	0.574471	ANKRD18A
TCONS_00040775	1.72854	TCONS_00040775	1.51414	ANKRD18B
TCONS_00029365	0.307072	TCONS_00029365	0.0261443	ANKRD18DP
TCONS_00040990	-0.730144	TCONS_00040990	0.23386	ANKRD19P
TCONS_00004949	-2.33249	TCONS_00004949	-15.6779	ANKRD2
TCONS_00025756	0.416212	TCONS_00025756	-0.210673	ANKRD20A11P
TCONS_00040874	1.12068	TCONS_00040874	1.02391	ANKRD20A3
TCONS_00040886	0.670617	TCONS_00040886	0.815074	ANKRD20A3
TCONS_00041738	-0.788234	TCONS_00041738	0.624648	ANKRD20A3
TCONS_00040888	1.22571	TCONS_00040888	0.449859	ANKRD20A4
TCONS_00018423	-0.341882	TCONS_00018423	1.05431	ANKRD20A5P
TCONS_00011151	-0.159	TCONS_00011151	0.103432	ANKRD20A9P
TCONS_00023589	-0.387782	TCONS_00023589	-0.183177	ANKRD23
TCONS_00019103	-0.607675	TCONS_00019103	-1.02076	ANKRD24
TCONS_00005377	0.557611	TCONS_00005377	0.494256	ANKRD26
TCONS_00005378	0.297825	TCONS_00005378	0.743412	ANKRD26
TCONS_00020891	-0.0520243	TCONS_00020891	0.215501	ANKRD27
TCONS_00028269	-0.427782	TCONS_00028269	0.0124863	ANKRD28
TCONS_00025476	1.54533	TCONS_00025476	1.31071	ANKRD30BP2
TCONS_00031321	0.393679	TCONS_00031321	0.779313	ANKRD32
TCONS_00030998	0.882836	TCONS_00030998	1.13535	ANKRD33B
TCONS_00001193	-0.243519	TCONS_00001193	0.969591	ANKRD34A
TCONS_00022237	0.609826	TCONS_00022237	1.21476	ANKRD36
TCONS_00023597	0.525521	TCONS_00023597	0.974047	ANKRD36B
TCONS_00003828	-0.310234	TCONS_00003828	0.275669	ANKRD36BP1
TCONS_00022204	-0.556488	TCONS_00022204	-0.534004	ANKRD36BP2
TCONS_00030129	1.48444	TCONS_00030129	0.155731	ANKRD37
TCONS_00023590	-0.378616	TCONS_00023590	-0.195887	ANKRD39
TCONS_00017897	-1.04985	TCONS_00017897	-0.621565	ANKRD40
TCONS_00007063	-0.549483	TCONS_00007063	-0.301077	ANKRD42
TCONS_00024045	0.597283	TCONS_00024045	-1.15643	ANKRD44
TCONS_00024044	-0.53838	TCONS_00024044	-0.307959	ANKRD44
TCONS_00040412	-0.894722	TCONS_00040412	-0.713129	ANKRD46
TCONS_00007107	-0.746861	TCONS_00007107	-0.540655	ANKRD49
TCONS_00024440	-0.863045	TCONS_00024440	-0.538134	ANKRD5
TCONS_00024439	-1.61934	TCONS_00024439	-0.389037	ANKRD5
TCONS_00030716	1.01399	TCONS_00030716	0.417721	ANKRD50
TCONS_00030717	-0.918605	TCONS_00030717	1.80501	ANKRD50
TCONS_00010287	-0.416499	TCONS_00010287	0.0932833	ANKRD52
TCONS_00026817	-0.642651	TCONS_00026817	-0.436351	ANKRD54
TCONS_00026818	-0.994761	TCONS_00026818	0.175299	ANKRD54
TCONS_00013703	-0.331786	TCONS_00013703	0.190402	ANKRD63
TCONS_00037937	-1.60885	TCONS_00037937	-1.65075	ANKRD7
TCONS_00012831	-3.21354	TCONS_00012831	-1.59328	ANKRD9
TCONS_00033188	-0.653882	TCONS_00033188	-0.396001	ANKS1A
TCONS_00010534	-0.708273	TCONS_00010534	-0.829197	ANKS1B
TCONS_00015332	-2.45957	TCONS_00015332	-1.58258	ANKS3
TCONS_00015334	0.393133	TCONS_00015334	-0.495163	ANKS3
TCONS_00015333	-0.286385	TCONS_00015333	0.971379	ANKS3
TCONS_00022879	1.03421	TCONS_00022879	0.74044	ANKZF1
TCONS_00037412	0.477228	TCONS_00037412	0.663839	ANLN
TCONS_00028397	0.969414	TCONS_00028397	0.7697	ANO10
TCONS_00028393	0.7521	TCONS_00028393	-2.60778	ANO10
TCONS_00028396	-0.179768	TCONS_00028396	0.0114813	ANO10
TCONS_00028395	-1.20574	TCONS_00028395	0.0384665	ANO10
TCONS_00009001	-0.915118	TCONS_00009001	0.0881126	ANO6
TCONS_00009002	-1.1532	TCONS_00009002	-0.911128	ANO6
TCONS_00020776	-1.0333	TCONS_00020776	-1.17827	ANO8
TCONS_00007411	-0.0113862	TCONS_00007411	-0.876431	ANO9
TCONS_00013956	0.280233	TCONS_00013956	0.429174	ANP32A
TCONS_00013958	0.403397	TCONS_00013958	1.40737	ANP32A-IT1
TCONS_00013027	0.367856	TCONS_00013027	0.372225	ANP32AP1
TCONS_00041042	-0.143915	TCONS_00041042	-0.319971	ANP32B
TCONS_00003376	2.55613	TCONS_00003376	-0.718261	ANP32E
TCONS_00003377	0.465552	TCONS_00003377	0.998958	ANP32E
TCONS_00003375	-0.853925	TCONS_00003375	-3.84677	ANP32E
TCONS_00030483	0.471916	TCONS_00030483	0.617212	ANTXR2
TCONS_00030484	-0.993142	TCONS_00030484	-1.66642	ANTXR2
TCONS_00040921	-0.219287	TCONS_00040921	1.41261	ANXA1
TCONS_00005741	0.478802	TCONS_00005741	-0.300204	ANXA11
TCONS_00005742	-0.241199	TCONS_00005742	-0.896243	ANXA11
TCONS_00005743	-0.985358	TCONS_00005743	-0.647592	ANXA11
TCONS_00013866	0.404208	TCONS_00013866	0.403578	ANXA2
TCONS_00013863	0.383325	TCONS_00013863	0.497764	ANXA2
TCONS_00013864	-1.0608	TCONS_00013864	-0.207961	ANXA2
TCONS_00040776	-1.14819	TCONS_00040776	-0.753512	ANXA2P2
TCONS_00022068	-1.06885	TCONS_00022068	-0.566099	ANXA4
TCONS_00030703	-0.447962	TCONS_00030703	-0.311444	ANXA5
TCONS_00032556	0.300734	TCONS_00032556	-0.290522	ANXA6
TCONS_00032555	-2.35331	TCONS_00032555	-1.79769e+308	ANXA6
TCONS_00005693	1.81027	TCONS_00005693	1.24215	ANXA7
TCONS_00005692	0.0386411	TCONS_00005692	0.240906	ANXA7
TCONS_00001266	-0.0294761	TCONS_00001266	-0.515486	ANXA9
TCONS_00016491	-1.21394	TCONS_00016491	-0.728294	AOC2
TCONS_00016490	-1.42508	TCONS_00016490	-0.213868	AOC2
TCONS_00016492	-1.25525	TCONS_00016492	-0.528729	AOC3
TCONS_00016493	-2.30757	TCONS_00016493	-0.949977	AOC4
TCONS_00029889	-2.19304	TCONS_00029889	-2.25051	AP1AR
TCONS_00029890	-1.28788	TCONS_00029890	-0.830493	AP1AR
TCONS_00026693	6.46342	TCONS_00026693	4.93678	AP1B1
TCONS_00026691	2.57194	TCONS_00026691	-0.129422	AP1B1
TCONS_00026690	-0.105515	TCONS_00026690	1.10616	AP1B1
TCONS_00026695	-0.127316	TCONS_00026695	-0.251195	AP1B1
TCONS_00026694	-1.09806	TCONS_00026694	-0.176026	AP1B1
TCONS_00015740	0.0148416	TCONS_00015740	0.257693	AP1G1
TCONS_00015739	-0.472443	TCONS_00015739	-1.05464	AP1G1
TCONS_00019412	0.0230221	TCONS_00019412	-0.207261	AP1M1
TCONS_00019411	-2.16394	TCONS_00019411	0.253863	AP1M1
TCONS_00037833	-0.234774	TCONS_00037833	-0.80948	AP1S1
TCONS_00043498	0.316961	TCONS_00043498	0.479053	AP1S2
TCONS_00024205	1.24299	TCONS_00024205	0.635589	AP1S3
TCONS_00020015	0.401094	TCONS_00020015	-1.79769e+308	AP2A1
TCONS_00020016	0.0667749	TCONS_00020016	0.126424	AP2A1
TCONS_00006135	0.10885	TCONS_00006135	0.0149687	AP2A2
TCONS_00006134	-0.408946	TCONS_00006134	0.143121	AP2A2
TCONS_00016357	-0.137203	TCONS_00016357	-0.47887	AP2B1
TCONS_00016358	-0.407775	TCONS_00016358	-0.382748	AP2B1
TCONS_00028040	0.469688	TCONS_00028040	-0.0274002	AP2M1
TCONS_00028039	-0.362277	TCONS_00028039	-0.276297	AP2M1
TCONS_00021254	0.36408	TCONS_00021254	-0.58164	AP2S1
TCONS_00021253	-0.403859	TCONS_00021253	-0.501617	AP2S1
TCONS_00032161	-0.0702716	TCONS_00032161	0.049052	AP3B1
TCONS_00020414	0.059478	TCONS_00020414	-0.0492664	AP3D1
TCONS_00020415	-1.23187	TCONS_00020415	-1.09387	AP3D1
TCONS_00005714	-0.189532	TCONS_00005714	0.103649	AP3M1
TCONS_00005713	-0.287521	TCONS_00005713	-0.117163	AP3M1
TCONS_00039466	-0.590708	TCONS_00039466	-0.491872	AP3M2
TCONS_00039467	-1.7697	TCONS_00039467	-0.329356	AP3M2
TCONS_00031386	0.405544	TCONS_00031386	0.14956	AP3S1
TCONS_00014193	2.05387	TCONS_00014193	-1.20817	AP3S2
TCONS_00014192	-0.414197	TCONS_00014192	-1.05522	AP3S2
TCONS_00014191	-0.983338	TCONS_00014191	-0.505022	AP3S2
TCONS_00003219	1.31556	TCONS_00003219	0.7014	AP4B1
TCONS_00003218	0.218326	TCONS_00003218	0.588522	AP4B1
TCONS_00003220	-1.22687	TCONS_00003220	-0.673826	AP4B1
TCONS_00013198	-0.0615212	TCONS_00013198	0.234091	AP4E1
TCONS_00013197	-0.573572	TCONS_00013197	0.918551	AP4E1
TCONS_00037788	0.157666	TCONS_00037788	0.26989	AP4M1
TCONS_00011629	1.10146	TCONS_00011629	-7.27308	AP4S1
TCONS_00011633	-1.66759	TCONS_00011633	-1.30134	AP4S1
TCONS_00011632	-2.19315	TCONS_00011632	-1.86832	AP4S1
TCONS_00011628	-5.62044	TCONS_00011628	-0.434398	AP4S1
TCONS_00008109	-0.428714	TCONS_00008109	0.0984434	AP5B1
TCONS_00009420	0.0900061	TCONS_00009420	0.531374	APAF1
TCONS_00009419	-0.891709	TCONS_00009419	-1.45801	APAF1
TCONS_00009421	-1.19983	TCONS_00009421	1.87386	APAF1
TCONS_00020453	-1.08731	TCONS_00020453	-1.16229	APBA3
TCONS_00007574	-1.84521	TCONS_00007574	-1.767	APBB1
TCONS_00004493	0.477061	TCONS_00004493	0.594078	APBB1IP
TCONS_00030347	-1.19088	TCONS_00030347	-1.08647	APBB2
TCONS_00030344	-1.47993	TCONS_00030344	-1.53749	APBB2
TCONS_00032437	1.27289	TCONS_00032437	-1.1716	APBB3
TCONS_00032439	0.856582	TCONS_00032439	1.0299	APBB3
TCONS_00032440	-1.22077	TCONS_00032440	-1.22808	APBB3
TCONS_00031371	2.35239	TCONS_00031371	1.14695	APC
TCONS_00031372	0.687114	TCONS_00031372	0.795712	APC
TCONS_00031370	-1.42247	TCONS_00031370	0.148262	APC
TCONS_00031373	-1.50267	TCONS_00031373	0.100215	APC
TCONS_00019046	-0.307742	TCONS_00019046	0.187374	APC2
TCONS_00027381	-0.195445	TCONS_00027381	-0.0132401	APEH
TCONS_00011507	-0.0803399	TCONS_00011507	0.249603	APEX1
TCONS_00011505	-0.340488	TCONS_00011505	0.12034	APEX1
TCONS_00011506	-0.583362	TCONS_00011506	-0.413205	APEX1
TCONS_00011504	-0.63039	TCONS_00011504	-0.840878	APEX1
TCONS_00042779	-0.0461192	TCONS_00042779	0.124885	APEX2
TCONS_00003382	1.38284	TCONS_00003382	3.03309	APH1A
TCONS_00003384	-0.0536901	TCONS_00003384	0.705185	APH1A
TCONS_00003383	-0.396083	TCONS_00003383	-0.73522	APH1A
TCONS_00003380	-0.988801	TCONS_00003380	-1.07374	APH1A
TCONS_00003385	-1.04645	TCONS_00003385	-0.756573	APH1A
TCONS_00003378	-1.33185	TCONS_00003378	-0.392751	APH1A
TCONS_00003386	-7.84734	TCONS_00003386	0.703921	APH1A
TCONS_00013258	-0.839609	TCONS_00013258	0.51768	APH1B
TCONS_00013259	-1.54502	TCONS_00013259	-1.27991	APH1B
TCONS_00006454	-5.67644	TCONS_00006454	0.605286	API5
TCONS_00006458	1.0836	TCONS_00006458	1.49713	API5
TCONS_00006460	0.594234	TCONS_00006460	0.529306	API5
TCONS_00006459	0.392251	TCONS_00006459	0.615941	API5
TCONS_00006456	0.303603	TCONS_00006456	0.654597	API5
TCONS_00007789	-0.082987	TCONS_00007789	-0.0709076	APIP
TCONS_00000138	-0.0889367	TCONS_00000138	0.174825	APITD1
TCONS_00000141	-0.62596	TCONS_00000141	-0.54088	APITD1
TCONS_00000139	0.303244	TCONS_00000139	-2.47209	APITD1-CORT
TCONS_00000143	-1.26675	TCONS_00000143	0.673039	APITD1-CORT
TCONS_00022056	-0.25706	TCONS_00022056	-0.23357	APLF
TCONS_00019635	-0.401101	TCONS_00019635	-0.569341	APLP1
TCONS_00007381	1.69314	TCONS_00007381	2.74333	APLP2
TCONS_00007382	0.0982813	TCONS_00007382	0.298305	APLP2
TCONS_00007378	0.0701209	TCONS_00007378	-0.135016	APLP2
TCONS_00007379	-0.880545	TCONS_00007379	-0.408208	APLP2
TCONS_00007385	-0.894063	TCONS_00007385	-1.43502	APLP2
TCONS_00007380	-1.04528	TCONS_00007380	-1.79769e+308	APLP2
TCONS_00007377	-7.46174	TCONS_00007377	-10.7308	APLP2
TCONS_00008484	-1.75192	TCONS_00008484	-1.67608	APOA1
TCONS_00001462	-0.209557	TCONS_00001462	-0.397933	APOA1BP
TCONS_00033239	-0.186457	TCONS_00033239	-0.453996	APOBEC2
TCONS_00026363	0.491432	TCONS_00026363	0.677036	APOBEC3A
TCONS_00026362	0.155162	TCONS_00026362	0.197581	APOBEC3A
TCONS_00026364	-0.229776	TCONS_00026364	-0.519274	APOBEC3B
TCONS_00026365	0.00487797	TCONS_00026365	0.0272284	APOBEC3C
TCONS_00026366	-0.884482	TCONS_00026366	-1.20095	APOBEC3D
TCONS_00026368	-0.823923	TCONS_00026368	-0.956646	APOBEC3F
TCONS_00026367	-1.79881	TCONS_00026367	-1.79769e+308	APOBEC3F
TCONS_00026369	-0.800891	TCONS_00026369	-0.992071	APOBEC3G
TCONS_00026374	0.357228	TCONS_00026374	-1.46357	APOBEC3H
TCONS_00014603	0.51233	TCONS_00014603	0.741051	APOBR
TCONS_00019849	-0.717936	TCONS_00019849	0.362743	APOC1
TCONS_00019854	-3.02934	TCONS_00019854	-1.28129	APOC4-APOC2
TCONS_00019848	-0.0592743	TCONS_00019848	-1.30518	APOE
TCONS_00010302	-0.310243	TCONS_00010302	-1.09994	APOF
TCONS_00026312	-0.660547	TCONS_00026312	-1.16538	APOL1
TCONS_00026311	-1.52587	TCONS_00026311	0.963214	APOL1
TCONS_00026789	-0.566075	TCONS_00026789	0.108588	APOL2
TCONS_00026780	1.02791	TCONS_00026780	-1.0834	APOL3
TCONS_00026779	0.600176	TCONS_00026779	1.0595	APOL3
TCONS_00026782	-14.5933	TCONS_00026782	-1.51656	APOL3
TCONS_00026788	-0.652184	TCONS_00026788	-0.218554	APOL4
TCONS_00026308	-1.0669	TCONS_00026308	-1.62576	APOL6
TCONS_00008855	-1.33036	TCONS_00008855	-1.31823	APOLD1
TCONS_00033079	-0.416827	TCONS_00033079	-1.75884	APOM
TCONS_00033077	-0.83558	TCONS_00033077	-0.93281	APOM
TCONS_00033078	-1.5642	TCONS_00033078	-1.85353	APOM
TCONS_00043559	0.347536	TCONS_00043559	0.726578	APOO
TCONS_00043560	0.208831	TCONS_00043560	0.627276	APOO
TCONS_00042890	0.223532	TCONS_00042890	0.147823	APOOL
TCONS_00012205	-0.750861	TCONS_00012205	-0.802671	APOPT1
TCONS_00017980	-0.329873	TCONS_00017980	0.090179	APPBP2
TCONS_00027475	0.190998	TCONS_00027475	0.31365	APPL1
TCONS_00010585	1.22253	TCONS_00010585	1.10448	APPL2
TCONS_00010587	-0.94573	TCONS_00010587	-1.05642	APPL2
TCONS_00015874	-0.499469	TCONS_00015874	-0.421367	APRT
TCONS_00015875	-0.898963	TCONS_00015875	-0.730986	APRT
TCONS_00041622	0.585035	TCONS_00041622	0.509571	APTX
TCONS_00041628	0.455847	TCONS_00041628	-0.0453292	APTX
TCONS_00041614	0.199412	TCONS_00041614	-1.00246	APTX
TCONS_00041621	0.082566	TCONS_00041621	0.0425566	APTX
TCONS_00041618	-0.0164079	TCONS_00041618	-0.815728	APTX
TCONS_00041619	-0.116905	TCONS_00041619	0.914551	APTX
TCONS_00041626	-0.138628	TCONS_00041626	0.167157	APTX
TCONS_00041613	-0.27962	TCONS_00041613	-0.45717	APTX
TCONS_00041627	-0.48819	TCONS_00041627	-0.071106	APTX
TCONS_00041611	-0.611441	TCONS_00041611	-0.0588025	APTX
TCONS_00041612	-8.07034	TCONS_00041612	-1.79769e+308	APTX
TCONS_00037382	0.697254	TCONS_00037382	-1.02181	AQP1
TCONS_00007056	-0.663393	TCONS_00007056	0.25418	AQP11
TCONS_00041633	-0.833416	TCONS_00041633	-0.935373	AQP3
TCONS_00009048	-0.788099	TCONS_00009048	-0.256287	AQP6
TCONS_00041748	-0.00605981	TCONS_00041748	-0.276356	AQP7P1
TCONS_00040877	-0.856049	TCONS_00040877	-1.04958	AQP7P3
TCONS_00031387	1.10575	TCONS_00031387	0.562355	AQPEP
TCONS_00013675	0.147395	TCONS_00013675	0.278572	AQR
TCONS_00042600	0.290091	TCONS_00042600	-0.202852	ARAF
TCONS_00042602	-0.0574137	TCONS_00042602	-0.235883	ARAF
TCONS_00042601	-0.75154	TCONS_00042601	0.200763	ARAF
TCONS_00008209	1.01083	TCONS_00008209	-0.152443	ARAP1
TCONS_00008212	0.450461	TCONS_00008212	-1.7005	ARAP1
TCONS_00008213	0.305393	TCONS_00008213	0.0384793	ARAP1
TCONS_00008211	-8.94039	TCONS_00008211	-5.5877	ARAP1
TCONS_00030312	-0.0654236	TCONS_00030312	0.156004	ARAP2
TCONS_00007253	1.31658	TCONS_00007253	0.044361	ARCN1
TCONS_00007254	-0.103867	TCONS_00007254	0.0633241	ARCN1
TCONS_00029701	0.658624	TCONS_00029701	1.26813	AREG
TCONS_00029702	0.614221	TCONS_00029702	1.03067	AREG
TCONS_00002053	-0.153532	TCONS_00002053	-1.79769e+308	ARF1
TCONS_00002051	-0.271108	TCONS_00002051	-0.394622	ARF1
TCONS_00002052	-0.73057	TCONS_00002052	-1.63379	ARF1
TCONS_00002050	-1.72243	TCONS_00002050	-0.704061	ARF1
TCONS_00010099	-1.12526	TCONS_00010099	-0.792592	ARF3
TCONS_00028656	-0.88597	TCONS_00028656	-0.650084	ARF4
TCONS_00037962	-0.840841	TCONS_00037962	-0.906313	ARF5
TCONS_00011691	-0.118999	TCONS_00011691	0.00527116	ARF6
TCONS_00024899	2.08476	TCONS_00024899	0.872549	ARFGAP1
TCONS_00024898	-0.410919	TCONS_00024898	-0.573324	ARFGAP1
TCONS_00007826	1.00158	TCONS_00007826	-0.39444	ARFGAP2
TCONS_00007827	-0.495052	TCONS_00007827	-0.192714	ARFGAP2
TCONS_00026904	-0.119967	TCONS_00026904	-0.373212	ARFGAP3
TCONS_00040220	-0.376828	TCONS_00040220	-0.402289	ARFGEF1
TCONS_00024761	-0.392087	TCONS_00024761	-0.0614533	ARFGEF2
TCONS_00030007	-0.13215	TCONS_00030007	-0.142207	ARFIP1
TCONS_00030009	-0.397143	TCONS_00030009	-0.452575	ARFIP1
TCONS_00030008	-0.407054	TCONS_00030008	-0.349326	ARFIP1
TCONS_00007580	-0.580384	TCONS_00007580	-0.0775714	ARFIP2
TCONS_00007583	-0.796619	TCONS_00007583	-0.819832	ARFIP2
TCONS_00007581	-1.20554	TCONS_00007581	-1.06837	ARFIP2
TCONS_00025460	-0.534945	TCONS_00025460	-0.0185434	ARFRP1
TCONS_00025461	-1.04902	TCONS_00025461	-0.767431	ARFRP1
TCONS_00011827	-0.184301	TCONS_00011827	-0.166515	ARG2
TCONS_00017485	0.990418	TCONS_00017485	0.950974	ARGFXP2
TCONS_00011460	0.0150169	TCONS_00011460	0.0639361	ARGLU1
TCONS_00007821	-0.375062	TCONS_00007821	-0.422431	ARHGAP1
TCONS_00029996	-0.857865	TCONS_00029996	-1.09292	ARHGAP10
TCONS_00013014	1.56605	TCONS_00013014	1.01205	ARHGAP11A
TCONS_00013015	0.0882612	TCONS_00013015	0.745818	ARHGAP11A
TCONS_00013000	1.08185	TCONS_00013000	1.53331	ARHGAP11B
TCONS_00005420	-0.300671	TCONS_00005420	-0.37482	ARHGAP12
TCONS_00022490	0.93363	TCONS_00022490	0.112218	ARHGAP15
TCONS_00015452	0.421064	TCONS_00015452	-0.218598	ARHGAP17
TCONS_00015451	-0.710363	TCONS_00015451	0.553279	ARHGAP17
TCONS_00034672	-0.27159	TCONS_00034672	0.159865	ARHGAP18
TCONS_00005832	1.72329	TCONS_00005832	0.0790189	ARHGAP19
TCONS_00005833	0.249423	TCONS_00005833	0.223154	ARHGAP19
TCONS_00005355	-0.163487	TCONS_00005355	0.281264	ARHGAP21
TCONS_00029756	0.825684	TCONS_00029756	0.389053	ARHGAP24
TCONS_00022060	2.51762	TCONS_00022060	3.54816	ARHGAP25
TCONS_00022059	-3.27635	TCONS_00022059	-0.028466	ARHGAP25
TCONS_00022062	1.08685	TCONS_00022062	-0.464942	ARHGAP25
TCONS_00022061	0.732103	TCONS_00022061	0.427436	ARHGAP25
TCONS_00022058	-2.92259	TCONS_00022058	0.0367245	ARHGAP25
TCONS_00031644	-1.06725	TCONS_00031644	-0.218434	ARHGAP26
TCONS_00017806	-0.927758	TCONS_00017806	-0.776033	ARHGAP27
TCONS_00017807	-1.74881	TCONS_00017807	-1.06181	ARHGAP27
TCONS_00003749	0.237033	TCONS_00003749	0.554034	ARHGAP30
TCONS_00027673	0.0664351	TCONS_00027673	0.323774	ARHGAP31
TCONS_00008626	-0.223867	TCONS_00008626	-0.311291	ARHGAP32
TCONS_00019629	-0.166147	TCONS_00019629	-0.628279	ARHGAP33
TCONS_00019628	-0.599	TCONS_00019628	-1.33782	ARHGAP33
TCONS_00019901	-0.446101	TCONS_00019901	-0.298153	ARHGAP35
TCONS_00044338	-0.271005	TCONS_00044338	-0.301086	ARHGAP4
TCONS_00044337	-1.35689	TCONS_00044337	-2.05627	ARHGAP4
TCONS_00007127	-0.483421	TCONS_00007127	-0.301308	ARHGAP42
TCONS_00016130	-0.0923256	TCONS_00016130	-0.200698	ARHGAP44
TCONS_00011639	0.449831	TCONS_00011639	0.662565	ARHGAP5
TCONS_00011638	-0.688108	TCONS_00011638	-0.365449	ARHGAP5
TCONS_00012416	-0.34693	TCONS_00012416	0.590994	ARHGAP5-AS1
TCONS_00010336	6.76746	TCONS_00010336	2.55096	ARHGAP9
TCONS_00010334	-0.103834	TCONS_00010334	-0.555619	ARHGAP9
TCONS_00010338	-0.837323	TCONS_00010338	-1.43439	ARHGAP9
TCONS_00010335	-1.07214	TCONS_00010335	-0.652749	ARHGAP9
TCONS_00018243	-0.39548	TCONS_00018243	-0.215108	ARHGDIA
TCONS_00018241	-0.642689	TCONS_00018241	-0.582398	ARHGDIA
TCONS_00009901	0.442525	TCONS_00009901	0.221712	ARHGDIB
TCONS_00014265	0.497015	TCONS_00014265	-1.79769e+308	ARHGDIG
TCONS_00019786	2.98302	TCONS_00019786	1.1209	ARHGEF1
TCONS_00019785	0.323034	TCONS_00019785	0.338757	ARHGEF1
TCONS_00019787	-0.0405245	TCONS_00019787	-0.468282	ARHGEF1
TCONS_00039195	-0.876013	TCONS_00039195	-1.59595	ARHGEF10
TCONS_00003668	-0.501548	TCONS_00003668	-0.620309	ARHGEF11
TCONS_00003669	-1.21472	TCONS_00003669	-0.961421	ARHGEF11
TCONS_00007298	0.0936831	TCONS_00007298	0.0199482	ARHGEF12
TCONS_00007297	-1.30283	TCONS_00007297	-0.783498	ARHGEF12
TCONS_00000070	-1.733	TCONS_00000070	-1.30108	ARHGEF16
TCONS_00007017	-1.98204	TCONS_00007017	-1.43608	ARHGEF17
TCONS_00019166	-0.430228	TCONS_00019166	-0.342886	ARHGEF18
TCONS_00019165	-0.715655	TCONS_00019165	-0.972783	ARHGEF18
TCONS_00003625	-0.297974	TCONS_00003625	0.127194	ARHGEF2
TCONS_00003623	-0.434595	TCONS_00003623	-2.0736	ARHGEF2
TCONS_00003626	-0.440975	TCONS_00003626	0.282719	ARHGEF2
TCONS_00003624	-0.773228	TCONS_00003624	-1.31542	ARHGEF2
TCONS_00009258	-0.970155	TCONS_00009258	-1.69756	ARHGEF25
TCONS_00027917	0.0303446	TCONS_00027917	-0.611401	ARHGEF26
TCONS_00027915	-0.951164	TCONS_00027915	2.74671	ARHGEF26
TCONS_00029085	-0.415952	TCONS_00029085	0.052189	ARHGEF26-AS1
TCONS_00028649	0.350355	TCONS_00028649	0.611927	ARHGEF3
TCONS_00031677	-2.11862	TCONS_00031677	-1.07533	ARHGEF37
TCONS_00029851	1.87342	TCONS_00029851	0.99897	ARHGEF38
TCONS_00029852	-0.250109	TCONS_00029852	0.682452	ARHGEF38
TCONS_00011527	-1.33342	TCONS_00011527	-1.29838	ARHGEF40
TCONS_00044199	-0.027119	TCONS_00044199	-0.227446	ARHGEF6
TCONS_00011119	1.51354	TCONS_00011119	2.20602	ARHGEF7
TCONS_00011114	1.97642	TCONS_00011114	-0.24131	ARHGEF7
TCONS_00011118	-0.503025	TCONS_00011118	-0.713195	ARHGEF7
TCONS_00043802	-0.0562775	TCONS_00043802	0.375202	ARHGEF9
TCONS_00043803	-0.0880736	TCONS_00043803	-0.526723	ARHGEF9
TCONS_00000398	0.0798211	TCONS_00000398	0.160098	ARID1A
TCONS_00000399	-0.988674	TCONS_00000399	0.58179	ARID1A
TCONS_00033744	-0.28795	TCONS_00033744	-1.45863	ARID1B
TCONS_00033743	-0.513925	TCONS_00033743	-0.43213	ARID1B
TCONS_00009006	0.0276246	TCONS_00009006	0.237768	ARID2
TCONS_00019019	-0.420886	TCONS_00019019	0.0188492	ARID3A
TCONS_00013378	0.18645	TCONS_00013378	0.0650454	ARID3B
TCONS_00041662	-0.847504	TCONS_00041662	-0.904438	ARID3C
TCONS_00011752	-0.0451632	TCONS_00011752	0.694465	ARID4A
TCONS_00011750	-0.0691735	TCONS_00011750	0.102184	ARID4A
TCONS_00011751	-0.287757	TCONS_00011751	-0.298989	ARID4A
TCONS_00004254	1.72111	TCONS_00004254	5.10786	ARID4B
TCONS_00004257	0.264398	TCONS_00004257	-0.27801	ARID4B
TCONS_00004256	-0.222718	TCONS_00004256	0.414629	ARID4B
TCONS_00022231	-1.15014	TCONS_00022231	-0.918404	ARID5A
TCONS_00013338	-0.0570509	TCONS_00013338	0.164989	ARIH1
TCONS_00027354	-0.350823	TCONS_00027354	-0.161791	ARIH2
TCONS_00010559	-0.00215791	TCONS_00010559	-0.169115	ARL1
TCONS_00031822	-3.03178	TCONS_00031822	-1.3454	ARL10
TCONS_00010975	-0.0695303	TCONS_00010975	-0.380825	ARL11
TCONS_00027561	2.36553	TCONS_00027561	0.0157875	ARL13B
TCONS_00027558	1.37577	TCONS_00027558	1.02407	ARL13B
TCONS_00027559	1.10384	TCONS_00027559	-0.0819549	ARL13B
TCONS_00027557	-0.901682	TCONS_00027557	0.00297281	ARL13B
TCONS_00032064	-2.30996	TCONS_00032064	-1.77087	ARL15
TCONS_00018235	-1.18309	TCONS_00018235	-1.0206	ARL16
TCONS_00017822	0.511226	TCONS_00017822	0.51881	ARL17A
TCONS_00017825	0.398033	TCONS_00017825	0.469051	ARL17A
TCONS_00017820	-0.588946	TCONS_00017820	-0.345396	ARL17A
TCONS_00017824	-0.891171	TCONS_00017824	0.76329	ARL17A
TCONS_00006814	-0.285498	TCONS_00006814	-0.41064	ARL2
TCONS_00006815	-0.865524	TCONS_00006815	-0.839313	ARL2
TCONS_00014837	-0.657059	TCONS_00014837	-0.758218	ARL2BP
TCONS_00005916	-0.0478357	TCONS_00005916	0.285947	ARL3
TCONS_00037281	0.205388	TCONS_00037281	0.440862	ARL4A
TCONS_00037280	-0.104028	TCONS_00037280	0.140338	ARL4A
TCONS_00037283	-0.198489	TCONS_00037283	-0.442309	ARL4A
TCONS_00016504	-1.1952	TCONS_00016504	-1.25723	ARL4D
TCONS_00023833	1.3094	TCONS_00023833	1.30045	ARL5A
TCONS_00023832	-0.337619	TCONS_00023832	0.119912	ARL5A
TCONS_00004458	-0.0113471	TCONS_00004458	0.294338	ARL5B
TCONS_00027568	0.212743	TCONS_00027568	0.499868	ARL6
TCONS_00027567	-2.42934	TCONS_00027567	-1.44109	ARL6
TCONS_00015408	-0.192787	TCONS_00015408	-0.359679	ARL6IP1
TCONS_00009631	-0.101921	TCONS_00009631	-0.281521	ARL6IP4
TCONS_00009630	-0.695359	TCONS_00009630	-0.505759	ARL6IP4
TCONS_00009633	-0.700934	TCONS_00009633	-0.831566	ARL6IP4
TCONS_00009632	-0.977195	TCONS_00009632	-0.652604	ARL6IP4
TCONS_00027513	-0.0866119	TCONS_00027513	0.0940983	ARL6IP5
TCONS_00022508	-0.276471	TCONS_00022508	0.631221	ARL6IP6
TCONS_00022507	-0.469661	TCONS_00022507	0.0168475	ARL6IP6
TCONS_00004001	-0.397224	TCONS_00004001	-0.856933	ARL8A
TCONS_00004000	-0.774055	TCONS_00004000	-1.79769e+308	ARL8A
TCONS_00027020	-0.489563	TCONS_00027020	-0.652366	ARL8B
TCONS_00040206	-0.762149	TCONS_00040206	-0.401023	ARMC1
TCONS_00037869	2.07881	TCONS_00037869	-0.89456	ARMC10
TCONS_00037871	0.186747	TCONS_00037871	0.510681	ARMC10
TCONS_00037872	-0.127794	TCONS_00037872	-0.580498	ARMC10
TCONS_00037870	-0.373225	TCONS_00037870	0.144462	ARMC10
TCONS_00037867	-0.78846	TCONS_00037867	-0.162863	ARMC10
TCONS_00037866	-9.05541	TCONS_00037866	3.72637	ARMC10
TCONS_00033201	-1.13349	TCONS_00033201	-1.93702	ARMC12
TCONS_00033503	-0.372717	TCONS_00033503	-0.0818836	ARMC2
TCONS_00014740	0.515931	TCONS_00014740	0.62008	ARMC5
TCONS_00014739	-0.652003	TCONS_00014739	-0.243972	ARMC5
TCONS_00019478	-0.594286	TCONS_00019478	-0.389662	ARMC6
TCONS_00019477	-1.04665	TCONS_00019477	-0.629539	ARMC6
TCONS_00016868	-0.47798	TCONS_00016868	-0.517592	ARMC7
TCONS_00027827	0.565104	TCONS_00027827	0.225702	ARMC8
TCONS_00027829	-0.157523	TCONS_00027829	0.549317	ARMC8
TCONS_00027830	-1.05034	TCONS_00027830	-0.823959	ARMC8
TCONS_00022946	-0.70091	TCONS_00022946	-0.852041	ARMC9
TCONS_00042949	1.78321	TCONS_00042949	0.618553	ARMCX3
TCONS_00042951	1.62931	TCONS_00042951	-0.268253	ARMCX3
TCONS_00042950	-0.270026	TCONS_00042950	-0.356488	ARMCX3
TCONS_00043945	1.61105	TCONS_00043945	-0.187629	ARMCX6
TCONS_00043947	0.0369997	TCONS_00043947	-0.183948	ARMCX6
TCONS_00043944	-0.570955	TCONS_00043944	-0.438477	ARMCX6
TCONS_00043948	-1.26761	TCONS_00043948	-1.35193	ARMCX6
TCONS_00043949	-1.46601	TCONS_00043949	0.0912864	ARMCX6
TCONS_00003405	0.496031	TCONS_00003405	0.0163851	ARNT
TCONS_00003408	0.333092	TCONS_00003408	-0.164992	ARNT
TCONS_00003407	0.0054859	TCONS_00003407	0.0992818	ARNT
TCONS_00003406	-0.451787	TCONS_00003406	-1.80117	ARNT
TCONS_00008940	0.64524	TCONS_00008940	-0.00424458	ARNTL2
TCONS_00008936	0.393717	TCONS_00008936	-1.18127	ARNTL2
TCONS_00008937	0.105503	TCONS_00008937	-0.346358	ARNTL2
TCONS_00008938	-0.349128	TCONS_00008938	0.782751	ARNTL2
TCONS_00037760	-0.705889	TCONS_00037760	-0.591628	ARPC1A
TCONS_00037761	0.0735645	TCONS_00037761	-0.234447	ARPC1B
TCONS_00022849	1.1964	TCONS_00022849	1.18328	ARPC2
TCONS_00022848	-1.05539	TCONS_00022848	-0.906935	ARPC2
TCONS_00010647	0.138627	TCONS_00010647	-0.0497607	ARPC3
TCONS_00027046	-2.1924	TCONS_00027046	-2.89121	ARPC4
TCONS_00027052	0.830864	TCONS_00027052	0.973813	ARPC4
TCONS_00027045	-1.45555	TCONS_00027045	-1.26799	ARPC4
TCONS_00027051	0.397771	TCONS_00027051	-0.268618	ARPC4-TTLL3
TCONS_00003936	0.413331	TCONS_00003936	0.521891	ARPC5
TCONS_00041202	-0.953427	TCONS_00041202	-0.686514	ARPC5L
TCONS_00029159	0.0562732	TCONS_00029159	-0.00289705	ARPM1
TCONS_00013819	-0.348223	TCONS_00013819	-0.0384751	ARPP19
TCONS_00027204	-2.33048	TCONS_00027204	-1.93822	ARPP21
TCONS_00027205	-2.3502	TCONS_00027205	-1.48597	ARPP21
TCONS_00027206	-2.43765	TCONS_00027206	-1.53326	ARPP21
TCONS_00027203	-0.819845	TCONS_00027203	-0.150038	ARPP21
TCONS_00015954	-0.14152	TCONS_00015954	-0.417427	ARRB2
TCONS_00015953	-0.375516	TCONS_00015953	-0.0342759	ARRB2
TCONS_00041469	-0.901017	TCONS_00041469	-0.846116	ARRDC1
TCONS_00019452	-0.0412994	TCONS_00019452	0.688475	ARRDC2
TCONS_00019451	-0.967916	TCONS_00019451	-1.01956	ARRDC2
TCONS_00032216	0.918858	TCONS_00032216	1.00497	ARRDC3
TCONS_00026987	1.16716	TCONS_00026987	-2.34996	ARSA
TCONS_00026988	0.10261	TCONS_00026988	-0.961673	ARSA
TCONS_00026985	-0.0117282	TCONS_00026985	0.734538	ARSA
TCONS_00026984	-0.0294021	TCONS_00026984	-0.317944	ARSA
TCONS_00026986	-1.45437	TCONS_00026986	-1.45574	ARSA
TCONS_00032163	0.203804	TCONS_00032163	0.746257	ARSB
TCONS_00032164	-0.237656	TCONS_00032164	0.0902256	ARSB
TCONS_00016827	-1.08574	TCONS_00016827	-0.7882	ARSG
TCONS_00031323	-0.219846	TCONS_00031323	-0.254668	ARSK
TCONS_00000635	-1.54991	TCONS_00000635	-0.565781	ARTN
TCONS_00000636	-12.0858	TCONS_00000636	-1.79769e+308	ARTN
TCONS_00002081	-0.203354	TCONS_00002081	0.0239845	ARV1
TCONS_00026590	-1.41617	TCONS_00026590	-0.820155	ARVCF
TCONS_00039967	2.26391	TCONS_00039967	0.248874	ASAH1
TCONS_00039966	0.742426	TCONS_00039966	-0.205548	ASAH1
TCONS_00039968	-1.8302	TCONS_00039968	-0.782023	ASAH1
TCONS_00040538	1.5855	TCONS_00040538	1.79769e+308	ASAP1
TCONS_00040539	-0.0228614	TCONS_00040539	-0.147512	ASAP1
TCONS_00002535	-2.24091	TCONS_00002535	-1.62536	ASAP3
TCONS_00023028	-0.31836	TCONS_00023028	-0.117905	ASB1
TCONS_00005264	-1.3812	TCONS_00005264	-1.25596	ASB13
TCONS_00005265	-0.00744104	TCONS_00005265	1.01984	ASB13
TCONS_00005266	-1.5103	TCONS_00005266	-0.704814	ASB13
TCONS_00028652	0.728291	TCONS_00028652	0.791069	ASB14
TCONS_00016521	-0.174289	TCONS_00016521	0.752562	ASB16
TCONS_00012771	1.82225	TCONS_00012771	1.36566	ASB2
TCONS_00012770	1.64625	TCONS_00012770	1.25725	ASB2
TCONS_00023328	-0.150726	TCONS_00023328	0.120263	ASB3
TCONS_00023329	-0.290748	TCONS_00023329	-0.143768	ASB3
TCONS_00023330	-1.99073	TCONS_00023330	-1.23905	ASB3
TCONS_00042182	0.683773	TCONS_00042182	2.7012	ASB6
TCONS_00042184	0.54018	TCONS_00042184	-0.763144	ASB6
TCONS_00042183	-0.541476	TCONS_00042183	-0.470267	ASB6
TCONS_00013584	-0.889545	TCONS_00013584	-0.589044	ASB7
TCONS_00013583	-1.15191	TCONS_00013583	-0.165576	ASB7
TCONS_00010076	-0.0720595	TCONS_00010076	-0.388636	ASB8
TCONS_00013552	0.356913	TCONS_00013552	-0.0433436	ASB9P1
TCONS_00005671	0.649712	TCONS_00005671	0.147196	ASCC1
TCONS_00005669	0.291693	TCONS_00005669	-0.0206173	ASCC1
TCONS_00005668	-0.276528	TCONS_00005668	-0.203739	ASCC1
TCONS_00005666	-0.641706	TCONS_00005666	-0.138863	ASCC1
TCONS_00026707	0.128623	TCONS_00026707	-0.940934	ASCC2
TCONS_00026708	-0.392366	TCONS_00026708	-0.538442	ASCC2
TCONS_00034556	0.118888	TCONS_00034556	0.730171	ASCC3
TCONS_00034557	-0.366844	TCONS_00034557	0.0886743	ASCC3
TCONS_00007484	-0.949284	TCONS_00007484	0.0648249	ASCL2
TCONS_00033549	-0.81339	TCONS_00033549	-0.323661	ASF1A
TCONS_00020717	-0.251832	TCONS_00020717	0.21756	ASF1B
TCONS_00017223	0.615685	TCONS_00017223	-1.79769e+308	ASGR1
TCONS_00003595	0.271054	TCONS_00003595	0.384429	ASH1L
TCONS_00039432	-0.0860419	TCONS_00039432	0.100581	ASH2L
TCONS_00039431	-0.514077	TCONS_00039431	-0.555821	ASH2L
TCONS_00024578	0.111913	TCONS_00024578	-0.36577	ASIP
TCONS_00037544	-0.0589277	TCONS_00037544	2.61874	ASL
TCONS_00037545	-0.134158	TCONS_00037545	-0.168644	ASL
TCONS_00037542	-0.148108	TCONS_00037542	-0.115141	ASL
TCONS_00037543	-0.430773	TCONS_00037543	-0.414004	ASL
TCONS_00043411	0.815471	TCONS_00043411	-0.475522	ASMTL
TCONS_00043413	0.459587	TCONS_00043413	-1.79769e+308	ASMTL
TCONS_00044549	-0.929808	TCONS_00044549	-1.14483	ASMTL
TCONS_00043412	-1.37106	TCONS_00043412	-1.24487	ASMTL
TCONS_00042386	0.0659161	TCONS_00042386	-1.39017	ASMTL-AS1
TCONS_00044423	-0.0538035	TCONS_00044423	-0.023508	ASMTL-AS1
TCONS_00044424	-0.508224	TCONS_00044424	-0.383184	ASMTL-AS1
TCONS_00042387	-0.850042	TCONS_00042387	-0.194259	ASMTL-AS1
TCONS_00019347	-0.897719	TCONS_00019347	-0.866781	ASNA1
TCONS_00038743	-0.0354642	TCONS_00038743	-1.29498	ASNS
TCONS_00038745	-0.959166	TCONS_00038745	-1.77973	ASNS
TCONS_00038744	-1.02835	TCONS_00038744	-0.874096	ASNS
TCONS_00038742	-1.32944	TCONS_00038742	-1.97523	ASNS
TCONS_00038746	-1.36703	TCONS_00038746	-1.84832	ASNS
TCONS_00022672	-0.409747	TCONS_00022672	-0.149668	ASNSD1
TCONS_00040195	8.81091	TCONS_00040195	9.29339	ASPH
TCONS_00040187	-2.92015	TCONS_00040187	-1.60378	ASPH
TCONS_00040188	0.893749	TCONS_00040188	1.93184	ASPH
TCONS_00040194	-0.438391	TCONS_00040194	-0.314496	ASPH
TCONS_00040199	-0.761971	TCONS_00040199	1.23117	ASPH
TCONS_00040196	-12.6571	TCONS_00040196	-1.00889	ASPH
TCONS_00014668	-2.8508	TCONS_00014668	-2.91952	ASPHD1
TCONS_00026191	-1.12053	TCONS_00026191	-0.755834	ASPHD2
TCONS_00003965	1.01983	TCONS_00003965	1.32267	ASPM
TCONS_00003966	0.16952	TCONS_00003966	0.966817	ASPM
TCONS_00017017	-0.75641	TCONS_00017017	-0.94885	ASPSCR1
TCONS_00017018	-1.00108	TCONS_00017018	-1.20047	ASPSCR1
TCONS_00006733	0.168831	TCONS_00006733	0.179503	ASRGL1
TCONS_00006734	0.0145776	TCONS_00006734	0.39477	ASRGL1
TCONS_00041320	-0.29074	TCONS_00041320	-0.383782	ASS1
TCONS_00028973	-0.347769	TCONS_00028973	-0.258761	ASTE1
TCONS_00023574	1.14125	TCONS_00023574	0.565446	ASTL
TCONS_00042037	1.86723	TCONS_00042037	0.662463	ASTN2
TCONS_00042042	0.259593	TCONS_00042042	0.528707	ASTN2
TCONS_00042035	0.130814	TCONS_00042035	-0.0455704	ASTN2
TCONS_00042040	-1.21819	TCONS_00042040	-0.588833	ASTN2
TCONS_00042038	-2.01678	TCONS_00042038	-0.604036	ASTN2
TCONS_00009975	0.595263	TCONS_00009975	0.895262	ASUN
TCONS_00024544	0.445129	TCONS_00024544	0.96819	ASXL1
TCONS_00024545	0.272414	TCONS_00024545	0.0424195	ASXL1
TCONS_00023176	0.128008	TCONS_00023176	0.497983	ASXL2
TCONS_00018483	0.388995	TCONS_00018483	1.01532	ASXL3
TCONS_00005755	-0.305984	TCONS_00005755	-0.155624	ATAD1
TCONS_00040511	0.228365	TCONS_00040511	0.633078	ATAD2
TCONS_00023144	0.1487	TCONS_00023144	0.442795	ATAD2B
TCONS_00023143	-0.395141	TCONS_00023143	0.0586107	ATAD2B
TCONS_00000034	1.55304	TCONS_00000034	2.32961	ATAD3A
TCONS_00000032	-0.659111	TCONS_00000032	0.0371393	ATAD3A
TCONS_00000033	-1.34159	TCONS_00000033	-0.0955304	ATAD3A
TCONS_00000031	-0.325536	TCONS_00000031	0.152632	ATAD3B
TCONS_00000030	-0.607778	TCONS_00000030	-0.311089	ATAD3C
TCONS_00016313	0.510508	TCONS_00016313	0.911622	ATAD5
TCONS_00033013	0.704213	TCONS_00033013	-2.05254	ATAT1
TCONS_00033015	0.517866	TCONS_00033015	0.404338	ATAT1
TCONS_00033014	-0.230295	TCONS_00033014	0.0341383	ATAT1
TCONS_00006021	-0.0944504	TCONS_00006021	0.408325	ATE1
TCONS_00006020	-0.633886	TCONS_00006020	-0.397663	ATE1
TCONS_00009064	-0.388534	TCONS_00009064	-0.541544	ATF1
TCONS_00023952	1.23225	TCONS_00023952	1.79769e+308	ATF2
TCONS_00023943	0.796941	TCONS_00023943	-0.778279	ATF2
TCONS_00023946	0.753411	TCONS_00023946	-1.79769e+308	ATF2
TCONS_00023945	0.699593	TCONS_00023945	0.327182	ATF2
TCONS_00023947	-0.852421	TCONS_00023947	-0.623728	ATF2
TCONS_00023953	-2.41132	TCONS_00023953	0.531118	ATF2
TCONS_00023942	-7.00366	TCONS_00023942	-0.828767	ATF2
TCONS_00026384	-0.705424	TCONS_00026384	-0.442179	ATF4
TCONS_00026385	-1.32142	TCONS_00026385	-1.49483	ATF4
TCONS_00020023	-1.79726	TCONS_00020023	-2.02184	ATF5
TCONS_00020024	-2.2709	TCONS_00020024	-4.28517	ATF5
TCONS_00001573	-0.331847	TCONS_00001573	-0.15228	ATF6
TCONS_00034113	0.346063	TCONS_00034113	-0.440154	ATF6B
TCONS_00034114	-0.908196	TCONS_00034114	-0.883465	ATF6B
TCONS_00010214	1.26415	TCONS_00010214	1.64531	ATF7
TCONS_00010219	0.520755	TCONS_00010219	0.658879	ATF7
TCONS_00010217	0.378873	TCONS_00010217	0.566948	ATF7
TCONS_00010216	-0.0501393	TCONS_00010216	2.1145	ATF7
TCONS_00010218	-1.00264	TCONS_00010218	-1.48523	ATF7
TCONS_00008867	0.291253	TCONS_00008867	0.568247	ATF7IP
TCONS_00014477	0.983336	TCONS_00014477	0.613272	ATF7IP2
TCONS_00014475	0.379336	TCONS_00014475	0.333527	ATF7IP2
TCONS_00014476	0.122315	TCONS_00014476	-14.6321	ATF7IP2
TCONS_00031296	-0.306769	TCONS_00031296	-0.154639	ATG10
TCONS_00031297	-0.379823	TCONS_00031297	-0.235617	ATG10
TCONS_00032291	-0.48804	TCONS_00032291	-0.487894	ATG12
TCONS_00032292	-1.09763	TCONS_00032292	-0.676887	ATG12
TCONS_00032293	-2.23779	TCONS_00032293	-3.10631	ATG12
TCONS_00006505	0.494159	TCONS_00006505	-0.973225	ATG13
TCONS_00006511	-0.62561	TCONS_00006511	-0.441932	ATG13
TCONS_00006513	-1.05754	TCONS_00006513	-0.743008	ATG13
TCONS_00006508	-8.2384	TCONS_00006508	-1.79769e+308	ATG13
TCONS_00012514	-0.307516	TCONS_00012514	-0.626274	ATG14
TCONS_00022983	0.384875	TCONS_00022983	1.49681	ATG16L1
TCONS_00022982	-0.352583	TCONS_00022982	-0.653219	ATG16L1
TCONS_00022981	-1.14777	TCONS_00022981	-0.880222	ATG16L1
TCONS_00007005	0.516481	TCONS_00007005	0.115729	ATG16L2
TCONS_00008079	-0.621948	TCONS_00008079	-0.437146	ATG2A
TCONS_00012806	-0.485132	TCONS_00012806	-0.212511	ATG2B
TCONS_00028801	0.172615	TCONS_00028801	0.40439	ATG3
TCONS_00043035	-0.601043	TCONS_00043035	-0.365322	ATG4A
TCONS_00023055	1.11911	TCONS_00023055	0.693617	ATG4B
TCONS_00023054	-0.548293	TCONS_00023054	-0.6341	ATG4B
TCONS_00000801	-0.0950927	TCONS_00000801	-0.647513	ATG4C
TCONS_00000800	-0.666634	TCONS_00000800	0.257166	ATG4C
TCONS_00019282	-0.712669	TCONS_00019282	-0.450176	ATG4D
TCONS_00034566	-0.533913	TCONS_00034566	-0.334498	ATG5
TCONS_00027097	-0.0680469	TCONS_00027097	-0.301886	ATG7
TCONS_00024176	0.699164	TCONS_00024176	-0.51369	ATG9A
TCONS_00024175	-1.27209	TCONS_00024175	-0.406104	ATG9A
TCONS_00039140	-0.10618	TCONS_00039140	-0.343295	ATG9B
TCONS_00006101	-0.333791	TCONS_00006101	-1.37337	ATHL1
TCONS_00022831	0.179124	TCONS_00022831	0.455459	ATIC
TCONS_00011698	-3.25476	TCONS_00011698	-1.9435	ATL1
TCONS_00023256	-2.16464	TCONS_00023256	-0.453082	ATL2
TCONS_00023258	0.822528	TCONS_00023258	0.711997	ATL2
TCONS_00023257	-0.665107	TCONS_00023257	-0.187692	ATL2
TCONS_00008027	0.126007	TCONS_00008027	0.296477	ATL3
TCONS_00007160	-0.121374	TCONS_00007160	0.197909	ATM
TCONS_00015065	-0.883938	TCONS_00015065	-0.549468	ATMIN
TCONS_00008777	0.236038	TCONS_00008777	-1.79769e+308	ATN1
TCONS_00008778	-0.444598	TCONS_00008778	-0.606196	ATN1
TCONS_00032563	-0.763703	TCONS_00032563	-0.52172	ATOX1
TCONS_00013621	-1.81102	TCONS_00013621	-0.76862	ATP10A
TCONS_00029591	0.687843	TCONS_00029591	0.665578	ATP10D
TCONS_00011125	-0.440656	TCONS_00011125	0.120339	ATP11A
TCONS_00011124	-1.02974	TCONS_00011124	-0.739484	ATP11A
TCONS_00028022	0.00575642	TCONS_00028022	0.201325	ATP11B
TCONS_00044225	0.39201	TCONS_00044225	1.42803	ATP11C
TCONS_00044224	0.185417	TCONS_00044224	0.602313	ATP11C
TCONS_00020843	-0.478448	TCONS_00020843	-0.267868	ATP13A1
TCONS_00002457	0.287875	TCONS_00002457	0.350698	ATP13A2
TCONS_00002459	-0.345466	TCONS_00002459	0.0844558	ATP13A2
TCONS_00002458	-9.43718	TCONS_00002458	-0.58993	ATP13A2
TCONS_00029305	-0.309385	TCONS_00029305	0.178784	ATP13A3
TCONS_00029297	0.0421329	TCONS_00029297	0.0292652	ATP13A4
TCONS_00001158	7.35627	TCONS_00001158	4.04444	ATP1A1
TCONS_00001157	0.227418	TCONS_00001157	0.281479	ATP1A1
TCONS_00001156	-0.322347	TCONS_00001156	0.0938236	ATP1A1
TCONS_00003254	-0.488899	TCONS_00003254	-0.525717	ATP1A1OS
TCONS_00003252	-0.739888	TCONS_00003252	-1.57407	ATP1A1OS
TCONS_00003253	-1.24139	TCONS_00003253	-0.0645953	ATP1A1OS
TCONS_00003256	-2.70987	TCONS_00003256	-0.767335	ATP1A1OS
TCONS_00021109	0.558499	TCONS_00021109	0.857248	ATP1A3
TCONS_00021111	-0.58764	TCONS_00021111	-0.465623	ATP1A3
TCONS_00021110	-1.59841	TCONS_00021110	0.704029	ATP1A3
TCONS_00001629	0.256265	TCONS_00001629	0.0639867	ATP1B1
TCONS_00027860	0.604212	TCONS_00027860	0.753999	ATP1B3
TCONS_00014622	-0.22959	TCONS_00014622	-0.308031	ATP2A1
TCONS_00009511	-1.55098	TCONS_00009511	-0.400958	ATP2A2
TCONS_00009512	0.238798	TCONS_00009512	0.716338	ATP2A2
TCONS_00017142	0.872823	TCONS_00017142	1.18216	ATP2A3
TCONS_00017141	0.33711	TCONS_00017141	0.998553	ATP2A3
TCONS_00017144	0.0566619	TCONS_00017144	0.499532	ATP2A3
TCONS_00017146	-0.590032	TCONS_00017146	-0.174118	ATP2A3
TCONS_00017143	-0.624736	TCONS_00017143	0.246154	ATP2A3
TCONS_00017140	-0.864561	TCONS_00017140	-0.768583	ATP2A3
TCONS_00017145	-0.955831	TCONS_00017145	-0.763064	ATP2A3
TCONS_00010473	-0.571804	TCONS_00010473	-0.0936497	ATP2B1
TCONS_00028224	-0.373061	TCONS_00028224	-0.367096	ATP2B2
TCONS_00001856	-0.289251	TCONS_00001856	0.372134	ATP2B4
TCONS_00001857	-0.527938	TCONS_00001857	-0.117318	ATP2B4
TCONS_00027769	1.42955	TCONS_00027769	1.46907	ATP2C1
TCONS_00027765	1.25232	TCONS_00027765	1.37809	ATP2C1
TCONS_00027777	0.99719	TCONS_00027777	0.117015	ATP2C1
TCONS_00027773	-0.521664	TCONS_00027773	-0.295563	ATP2C1
TCONS_00027768	-0.982687	TCONS_00027768	1.61402	ATP2C1
TCONS_00018820	3.04436	TCONS_00018820	3.17717	ATP5A1
TCONS_00018819	0.295018	TCONS_00018819	0.362756	ATP5A1
TCONS_00010307	-0.172548	TCONS_00010307	-0.111238	ATP5B
TCONS_00004387	-0.0485624	TCONS_00004387	-0.663387	ATP5C1
TCONS_00004386	-0.776227	TCONS_00004386	-0.638547	ATP5C1
TCONS_00019032	-0.220209	TCONS_00019032	-0.241615	ATP5D
TCONS_00019031	-0.643629	TCONS_00019031	-0.41749	ATP5D
TCONS_00025409	-0.668932	TCONS_00025409	-0.68485	ATP5E
TCONS_00001123	0.0323431	TCONS_00001123	0.0627841	ATP5F1
TCONS_00016611	-0.623094	TCONS_00016611	-0.392801	ATP5G1
TCONS_00016610	-0.755913	TCONS_00016610	-0.509246	ATP5G1
TCONS_00010221	0.0798529	TCONS_00010221	0.277234	ATP5G2
TCONS_00010220	-0.56074	TCONS_00010220	-0.959168	ATP5G2
TCONS_00023959	0.997372	TCONS_00023959	0.893068	ATP5G3
TCONS_00023960	0.188634	TCONS_00023960	0.39171	ATP5G3
TCONS_00023958	0.13522	TCONS_00023958	-0.138446	ATP5G3
TCONS_00018103	0.0202155	TCONS_00018103	0.636065	ATP5H
TCONS_00018104	-0.0211021	TCONS_00018104	0.107344	ATP5H
TCONS_00030162	-2.76448	TCONS_00030162	-2.20346	ATP5I
TCONS_00030161	-0.960416	TCONS_00030161	-0.87609	ATP5I
TCONS_00025783	0.240525	TCONS_00025783	0.31288	ATP5J
TCONS_00025784	-0.836945	TCONS_00025784	-1.18583	ATP5J
TCONS_00025781	-1.07826	TCONS_00025781	-0.618577	ATP5J
TCONS_00025780	-1.60156	TCONS_00025780	-1.08941	ATP5J
TCONS_00025782	-2.44097	TCONS_00025782	-1.3032	ATP5J
TCONS_00038765	0.233384	TCONS_00038765	0.676342	ATP5J2
TCONS_00038763	0.130835	TCONS_00038763	0.0508765	ATP5J2
TCONS_00038764	-0.692107	TCONS_00038764	0.700878	ATP5J2
TCONS_00038766	-0.770177	TCONS_00038766	-0.407274	ATP5J2
TCONS_00038762	-0.18151	TCONS_00038762	0.839322	ATP5J2-PTCD1
TCONS_00007239	-0.561291	TCONS_00007239	-0.539698	ATP5L
TCONS_00007240	-0.942018	TCONS_00007240	-0.172642	ATP5L
TCONS_00025877	0.15189	TCONS_00025877	-0.0646171	ATP5O
TCONS_00011696	-2.43339	TCONS_00011696	-2.17929	ATP5S
TCONS_00011692	1.21189	TCONS_00011692	4.83447	ATP5S
TCONS_00011695	0.223004	TCONS_00011695	0.272803	ATP5S
TCONS_00011694	-0.56674	TCONS_00011694	-1.1959	ATP5S
TCONS_00021103	5.12184	TCONS_00021103	-1.79769e+308	ATP5SL
TCONS_00021100	0.869243	TCONS_00021100	-0.148826	ATP5SL
TCONS_00021102	-0.63776	TCONS_00021102	-0.671277	ATP5SL
TCONS_00021099	-0.772897	TCONS_00021099	0.105326	ATP5SL
TCONS_00021101	-1.04324	TCONS_00021101	-0.693362	ATP5SL
TCONS_00021096	-6.88081	TCONS_00021096	0.127382	ATP5SL
TCONS_00043369	-0.508265	TCONS_00043369	-0.621245	ATP6AP1
TCONS_00031298	-1.47761	TCONS_00031298	-1.70972	ATP6AP1L
TCONS_00042558	-0.797939	TCONS_00042558	-0.551977	ATP6AP2
TCONS_00016468	-0.211043	TCONS_00016468	-0.0901269	ATP6V0A1
TCONS_00016470	-0.332752	TCONS_00016470	-0.983835	ATP6V0A1
TCONS_00009647	-0.721462	TCONS_00009647	-0.134569	ATP6V0A2
TCONS_00000641	-0.665008	TCONS_00000641	-0.502164	ATP6V0B
TCONS_00000640	-0.948559	TCONS_00000640	-0.982843	ATP6V0B
TCONS_00014368	1.54224	TCONS_00014368	1.0152	ATP6V0C
TCONS_00014369	-0.00438229	TCONS_00014369	-0.33819	ATP6V0C
TCONS_00015679	-0.405209	TCONS_00015679	-0.662375	ATP6V0D1
TCONS_00031796	-0.753722	TCONS_00031796	-1.10832	ATP6V0E1
TCONS_00038177	-0.884839	TCONS_00038177	-0.626891	ATP6V0E2
TCONS_00027660	-0.154847	TCONS_00027660	0.18656	ATP6V1A
TCONS_00039296	-0.210703	TCONS_00039296	-0.350865	ATP6V1B2
TCONS_00039696	-0.30028	TCONS_00039696	-0.265931	ATP6V1C1
TCONS_00021767	-1.65558	TCONS_00021767	-1.26655	ATP6V1C2
TCONS_00021768	-1.75361	TCONS_00021768	-2.2484	ATP6V1C2
TCONS_00012574	-0.255227	TCONS_00012574	-1.02398	ATP6V1D
TCONS_00026544	0.731867	TCONS_00026544	-0.0659392	ATP6V1E1
TCONS_00026545	0.47107	TCONS_00026545	0.40591	ATP6V1E1
TCONS_00026546	-0.77738	TCONS_00026546	-0.989869	ATP6V1E1
TCONS_00023305	-1.09766	TCONS_00023305	-1.21628	ATP6V1E2
TCONS_00037987	1.09116	TCONS_00037987	0.701298	ATP6V1F
TCONS_00037988	0.108115	TCONS_00037988	-0.610439	ATP6V1F
TCONS_00041141	-0.614454	TCONS_00041141	-0.769547	ATP6V1G1
TCONS_00034059	-0.653527	TCONS_00034059	0.00327183	ATP6V1G2
TCONS_00034060	-1.28221	TCONS_00034060	-1.96016	ATP6V1G2
TCONS_00034061	-1.60705	TCONS_00034061	-1.27392	ATP6V1G2
TCONS_00034056	-0.320137	TCONS_00034056	-1.79769e+308	ATP6V1G2-DDX39B
TCONS_00003971	-1.21886	TCONS_00003971	-0.447056	ATP6V1G3
TCONS_00040159	1.48363	TCONS_00040159	0.313913	ATP6V1H
TCONS_00040161	-0.451649	TCONS_00040161	-0.550424	ATP6V1H
TCONS_00040160	-0.77364	TCONS_00040160	0.508858	ATP6V1H
TCONS_00042875	0.134397	TCONS_00042875	0.515959	ATP7A
TCONS_00011363	1.15764	TCONS_00011363	-1.79769e+308	ATP7B
TCONS_00011362	-1.19781	TCONS_00011362	-1.13801	ATP7B
TCONS_00030353	0.389501	TCONS_00030353	0.337166	ATP8A1
TCONS_00030352	-0.0533918	TCONS_00030352	0.0101527	ATP8A1
TCONS_00018935	-0.58287	TCONS_00018935	-0.0438278	ATP8B1
TCONS_00001349	-1.38307	TCONS_00001349	-0.947015	ATP8B2
TCONS_00001347	-1.72897	TCONS_00001347	-1.59943	ATP8B2
TCONS_00020403	-0.00406873	TCONS_00020403	-0.813434	ATP8B3
TCONS_00040811	-0.542513	TCONS_00040811	0.394642	ATP8B5P
TCONS_00040809	-0.893479	TCONS_00040809	-10.3674	ATP8B5P
TCONS_00040810	-4.94233	TCONS_00040810	0.681823	ATP8B5P
TCONS_00025368	-0.839891	TCONS_00025368	-1.44423	ATP9A
TCONS_00018647	-0.101151	TCONS_00018647	-0.0846955	ATP9B
TCONS_00002868	6.06503	TCONS_00002868	1.79769e+308	ATPAF1
TCONS_00002870	-0.10019	TCONS_00002870	-0.121908	ATPAF1
TCONS_00002869	-0.649572	TCONS_00002869	-2.10108	ATPAF1
TCONS_00002871	-0.743415	TCONS_00002871	-0.381529	ATPAF1
TCONS_00017372	-0.424306	TCONS_00017372	-0.758517	ATPAF2
TCONS_00013677	-0.0153659	TCONS_00013677	0.0556745	ATPBD4
TCONS_00013679	-0.239371	TCONS_00013679	-0.789579	ATPBD4
TCONS_00000433	-0.349027	TCONS_00000433	-0.431772	ATPIF1
TCONS_00000432	-0.978765	TCONS_00000432	-0.990401	ATPIF1
TCONS_00000431	-1.21831	TCONS_00000431	-1.08741	ATPIF1
TCONS_00029029	0.0440537	TCONS_00029029	0.907001	ATR
TCONS_00027350	0.960932	TCONS_00027350	0.661116	ATRIP
TCONS_00027351	-0.191065	TCONS_00027351	0.468922	ATRIP
TCONS_00024392	3.79777	TCONS_00024392	3.57626	ATRN
TCONS_00024393	-0.800854	TCONS_00024393	-0.562134	ATRN
TCONS_00024391	-1.0628	TCONS_00024391	-1.18608	ATRN
TCONS_00043901	0.747012	TCONS_00043901	0.567532	ATRX
TCONS_00043900	-0.345029	TCONS_00043900	-0.0656146	ATRX
TCONS_00026474	0.191443	TCONS_00026474	0.365454	ATXN10
TCONS_00026475	0.0306482	TCONS_00026475	-0.0274277	ATXN10
TCONS_00015029	-0.353881	TCONS_00015029	-0.176944	ATXN1L
TCONS_00015030	-0.561692	TCONS_00015030	0.257234	ATXN1L
TCONS_00010663	0.626941	TCONS_00010663	0.478973	ATXN2
TCONS_00014614	-1.43973	TCONS_00014614	-1.72022	ATXN2L
TCONS_00014613	-1.61101	TCONS_00014613	-1.86043	ATXN2L
TCONS_00014611	1.16188	TCONS_00014611	0.755969	ATXN2L
TCONS_00014609	0.0105122	TCONS_00014609	-0.0465107	ATXN2L
TCONS_00014612	-1.3085	TCONS_00014612	-0.963937	ATXN2L
TCONS_00012744	1.85362	TCONS_00012744	1.05538	ATXN3
TCONS_00012726	-0.197135	TCONS_00012726	0.676283	ATXN3
TCONS_00012736	-0.393312	TCONS_00012736	-0.0715259	ATXN3
TCONS_00012727	-5.70673	TCONS_00012727	-1.79769e+308	ATXN3
TCONS_00012738	-10.5946	TCONS_00012738	-9.38329	ATXN3
TCONS_00027499	0.051489	TCONS_00027499	-0.319079	ATXN7
TCONS_00027497	-0.276221	TCONS_00027497	0.0331301	ATXN7
TCONS_00001072	-0.229028	TCONS_00001072	-0.221146	ATXN7L2
TCONS_00017776	-1.01493	TCONS_00017776	-0.863848	ATXN7L3
TCONS_00017777	-1.4282	TCONS_00017777	-1.02635	ATXN7L3
TCONS_00009344	-0.719208	TCONS_00009344	-0.392151	ATXN7L3B
TCONS_00041857	-0.306087	TCONS_00041857	-0.80469	AUH
TCONS_00023478	-0.375553	TCONS_00023478	-0.370211	AUP1
TCONS_00025387	0.703911	TCONS_00025387	0.82609	AURKA
TCONS_00025385	0.162747	TCONS_00025385	0.278205	AURKA
TCONS_00025382	0.136098	TCONS_00025382	0.743661	AURKA
TCONS_00025386	-0.45801	TCONS_00025386	-0.0872961	AURKA
TCONS_00025383	-0.868593	TCONS_00025383	-0.79011	AURKA
TCONS_00025384	-1.16747	TCONS_00025384	-0.239393	AURKA
TCONS_00002270	-0.565821	TCONS_00002270	-0.331481	AURKAIP1
TCONS_00002269	-1.12847	TCONS_00002269	-0.939545	AURKAIP1
TCONS_00002271	-1.43713	TCONS_00002271	-1.49727	AURKAIP1
TCONS_00004156	-0.111967	TCONS_00004156	0.51937	AURKAPS1
TCONS_00017276	0.246892	TCONS_00017276	0.395658	AURKB
TCONS_00020301	14.0969	TCONS_00020301	5.44699	AURKC
TCONS_00020302	-8.70089	TCONS_00020302	-12.5914	AURKC
TCONS_00037559	-0.27899	TCONS_00037559	-0.24926	AUTS2
TCONS_00037561	-0.41117	TCONS_00037561	-0.454107	AUTS2
TCONS_00037560	-0.45985	TCONS_00037560	-0.649028	AUTS2
TCONS_00013653	0.315971	TCONS_00013653	0.115553	AVEN
TCONS_00010354	-2.13583	TCONS_00010354	-1.80014	AVIL
TCONS_00037395	0.300306	TCONS_00037395	0.334659	AVL9
TCONS_00005841	-0.711242	TCONS_00005841	-0.83638	AVPI1
TCONS_00043345	0.147097	TCONS_00043345	-0.315759	AVPR2
TCONS_00043348	-1.26682	TCONS_00043348	-0.629226	AVPR2
TCONS_00001696	-1.10707	TCONS_00001696	-0.740389	AXDND1
TCONS_00015200	-0.407165	TCONS_00015200	-0.312787	AXIN1
TCONS_00015199	-0.836015	TCONS_00015199	-1.09776	AXIN1
TCONS_00038790	-1.93073	TCONS_00038790	-1.81553	AZGP1
TCONS_00037784	-0.935565	TCONS_00037784	-0.700518	AZGP1P1
TCONS_00018214	1.05887	TCONS_00018214	-0.44911	AZI1
TCONS_00018215	-0.53903	TCONS_00018215	0.0148964	AZI1
TCONS_00028323	-0.483285	TCONS_00028323	-1.58578	AZI2
TCONS_00028321	-0.71769	TCONS_00028321	-0.56928	AZI2
TCONS_00028322	-1.67166	TCONS_00028322	-0.912634	AZI2
TCONS_00040439	0.24842	TCONS_00040439	0.424593	AZIN1
TCONS_00040440	-0.348635	TCONS_00040440	-0.447048	AZIN1
TCONS_00013149	-0.487048	TCONS_00013149	-0.801783	B2M
TCONS_00004259	-0.0980678	TCONS_00004259	0.15085	B3GALNT2
TCONS_00033166	0.37427	TCONS_00033166	-0.718897	B3GALT4
TCONS_00025602	-1.58217	TCONS_00025602	-1.07582	B3GALT5
TCONS_00000020	-1.19926	TCONS_00000020	-0.715059	B3GALT6
TCONS_00010894	-1.16516	TCONS_00010894	-0.803561	B3GALTL
TCONS_00034432	-0.2584	TCONS_00034432	-0.314179	B3GAT2
TCONS_00007976	-0.832855	TCONS_00007976	-0.67189	B3GAT3
TCONS_00008132	-1.26164	TCONS_00008132	-0.822579	B3GNT1
TCONS_00022028	-0.489959	TCONS_00022028	0.0737218	B3GNT2
TCONS_00009622	-2.0529	TCONS_00009622	-1.54289	B3GNT4
TCONS_00028023	0.248874	TCONS_00028023	0.692955	B3GNT5
TCONS_00007050	1.38978	TCONS_00007050	1.74948	B3GNT6
TCONS_00022948	-0.199194	TCONS_00022948	-0.41063	B3GNT7
TCONS_00021095	-1.21078	TCONS_00021095	-1.24114	B3GNT8
TCONS_00015667	-1.31678	TCONS_00015667	-1.46593	B3GNT9
TCONS_00018293	0.170643	TCONS_00018293	0.0332771	B3GNTL1
TCONS_00041630	-0.299434	TCONS_00041630	-0.109759	B4GALT1
TCONS_00000644	0.0328439	TCONS_00000644	-0.264105	B4GALT2
TCONS_00000642	-1.04577	TCONS_00000642	-0.670468	B4GALT2
TCONS_00003756	-0.217455	TCONS_00003756	-0.672287	B4GALT3
TCONS_00003758	-0.620003	TCONS_00003758	-1.30211	B4GALT3
TCONS_00003757	-1.17682	TCONS_00003757	-0.667207	B4GALT3
TCONS_00028835	-0.353905	TCONS_00028835	-0.403027	B4GALT4
TCONS_00028836	-0.54633	TCONS_00028836	-0.20351	B4GALT4
TCONS_00025345	-0.1613	TCONS_00025345	0.198436	B4GALT5
TCONS_00018776	-0.66635	TCONS_00018776	-0.238137	B4GALT6
TCONS_00031850	-0.910177	TCONS_00031850	-0.973064	B4GALT7
TCONS_00006327	0.230843	TCONS_00006327	1.07138	B7H6
TCONS_00017394	0.0892169	TCONS_00017394	0.481115	B9D1
TCONS_00017395	-0.483847	TCONS_00017395	-0.444945	B9D1
TCONS_00021093	-0.285482	TCONS_00021093	-0.474012	B9D2
TCONS_00041949	0.102642	TCONS_00041949	0.845932	BAAT
TCONS_00019423	-0.0904477	TCONS_00019423	-0.266945	BABAM1
TCONS_00019424	-0.866158	TCONS_00019424	-0.525839	BABAM1
TCONS_00008489	-0.48747	TCONS_00008489	-0.265048	BACE1
TCONS_00007226	-0.375388	TCONS_00007226	-0.585058	BACE1-AS
TCONS_00025615	1.30254	TCONS_00025615	-0.418537	BACE2
TCONS_00025613	0.314394	TCONS_00025613	-0.179656	BACE2
TCONS_00025520	0.499328	TCONS_00025520	0.18856	BACH1
TCONS_00025522	-0.332347	TCONS_00025522	0.956184	BACH1
TCONS_00025521	-0.778321	TCONS_00025521	-0.0275557	BACH1
TCONS_00034534	0.0232477	TCONS_00034534	-1.07767	BACH2
TCONS_00034533	-0.829549	TCONS_00034533	-1.25029	BACH2
TCONS_00008039	-0.515546	TCONS_00008039	-0.366513	BAD
TCONS_00008040	-0.572118	TCONS_00008040	-0.75493	BAD
TCONS_00041631	0.00824308	TCONS_00041631	0.189491	BAG1
TCONS_00033383	-0.0960694	TCONS_00033383	0.477028	BAG2
TCONS_00005133	-1.5129	TCONS_00005133	-0.938883	BAG3
TCONS_00039433	0.241696	TCONS_00039433	-0.39474	BAG4
TCONS_00039434	-0.393409	TCONS_00039434	0.106074	BAG4
TCONS_00012836	-0.28125	TCONS_00012836	0.262555	BAG5
TCONS_00012837	-0.427609	TCONS_00012837	0.0721453	BAG5
TCONS_00012835	-0.881635	TCONS_00012835	-0.131583	BAG5
TCONS_00034067	0.697977	TCONS_00034067	0.712841	BAG6
TCONS_00034070	0.459747	TCONS_00034070	0.472424	BAG6
TCONS_00034075	0.265875	TCONS_00034075	-0.100818	BAG6
TCONS_00034072	-0.192343	TCONS_00034072	-0.41621	BAG6
TCONS_00034069	-0.90794	TCONS_00034069	-7.64912	BAG6
TCONS_00016997	-0.334655	TCONS_00016997	-1.24156	BAHCC1
TCONS_00013058	-0.790461	TCONS_00013058	-0.387344	BAHD1
TCONS_00039795	-0.0962133	TCONS_00039795	-1.42206	BAI1
TCONS_00002651	-1.14127	TCONS_00002651	-0.969382	BAI2
TCONS_00016990	0.341132	TCONS_00016990	-0.306575	BAIAP2
TCONS_00026825	-0.430117	TCONS_00026825	-0.711496	BAIAP2L2
TCONS_00014311	-1.12393	TCONS_00014311	-1.61372	BAIAP3
TCONS_00034190	-0.482765	TCONS_00034190	-0.570128	BAK1
TCONS_00006867	0.292902	TCONS_00006867	0.148381	BANF1
TCONS_00006868	-0.261331	TCONS_00006868	-0.138942	BANF1
TCONS_00029844	2.68738	TCONS_00029844	1.30199	BANK1
TCONS_00029843	0.509486	TCONS_00029843	0.658566	BANK1
TCONS_00029842	-0.0189704	TCONS_00029842	-0.501455	BANK1
TCONS_00015110	-0.494305	TCONS_00015110	-1.00174	BANP
TCONS_00015109	-0.883588	TCONS_00015109	-0.0988718	BANP
TCONS_00015113	-0.937574	TCONS_00015113	-1.02272	BANP
TCONS_00015111	-1.29719	TCONS_00015111	-1.79769e+308	BANP
TCONS_00015115	-1.44912	TCONS_00015115	-0.534061	BANP
TCONS_00015119	-1.92964	TCONS_00015119	-2.6919	BANP
TCONS_00028607	-0.899402	TCONS_00028607	-0.885563	BAP1
TCONS_00024132	-0.0241571	TCONS_00024132	0.461323	BARD1
TCONS_00031005	-0.355958	TCONS_00031005	-0.146994	BASP1
TCONS_00011924	0.601482	TCONS_00011924	0.365803	BATF
TCONS_00008082	-0.57274	TCONS_00008082	-0.571225	BATF2
TCONS_00019964	1.54494	TCONS_00019964	1.04049	BAX
TCONS_00019960	-0.987746	TCONS_00019960	-1.25184	BAX
TCONS_00019965	-1.03001	TCONS_00019965	-0.199639	BAX
TCONS_00019962	-1.48027	TCONS_00019962	-1.15071	BAX
TCONS_00019963	-2.70423	TCONS_00019963	-2.80203	BAX
TCONS_00012428	0.36484	TCONS_00012428	0.688838	BAZ1A
TCONS_00012427	-0.268793	TCONS_00012427	0.840886	BAZ1A
TCONS_00038610	0.124463	TCONS_00038610	0.456381	BAZ1B
TCONS_00010306	0.054596	TCONS_00010306	0.192713	BAZ2A
TCONS_00023859	-0.415703	TCONS_00023859	-0.171687	BAZ2B
TCONS_00021257	-2.1129	TCONS_00021257	-3.12866	BBC3
TCONS_00021260	-1.68706	TCONS_00021260	-1.79769e+308	BBC3
TCONS_00021259	-2.34234	TCONS_00021259	-1.79769e+308	BBC3
TCONS_00021258	-2.35577	TCONS_00021258	-0.934661	BBC3
TCONS_00005957	-0.250584	TCONS_00005957	0.882477	BBIP1
TCONS_00005955	-0.260185	TCONS_00005955	-0.217323	BBIP1
TCONS_00005953	-1.0719	TCONS_00005953	-1.07569	BBIP1
TCONS_00005954	-1.46264	TCONS_00005954	-1.20115	BBIP1
TCONS_00006888	-1.46275	TCONS_00006888	-1.7379	BBS1
TCONS_00010417	-0.496443	TCONS_00010417	0.0537917	BBS10
TCONS_00029928	-0.783624	TCONS_00029928	-0.32234	BBS12
TCONS_00015617	-0.710448	TCONS_00015617	-1.02418	BBS2
TCONS_00013343	1.5433	TCONS_00013343	0.101869	BBS4
TCONS_00013341	0.217249	TCONS_00013341	-0.452381	BBS4
TCONS_00013342	-0.857354	TCONS_00013342	-0.911683	BBS4
TCONS_00013344	-0.979919	TCONS_00013344	-1.44992	BBS4
TCONS_00022565	0.451355	TCONS_00022565	0.458423	BBS5
TCONS_00030706	-0.14513	TCONS_00030706	-0.251975	BBS7
TCONS_00030707	-0.375973	TCONS_00030707	-0.122539	BBS7
TCONS_00037402	1.55211	TCONS_00037402	0.577421	BBS9
TCONS_00037401	0.0893553	TCONS_00037401	-0.288305	BBS9
TCONS_00037403	-0.683209	TCONS_00037403	-0.527822	BBS9
TCONS_00027621	-0.312811	TCONS_00027621	-0.270607	BBX
TCONS_00027620	-1.23186	TCONS_00027620	-0.386495	BBX
TCONS_00037888	-0.239475	TCONS_00037888	-0.00590635	BCAP29
TCONS_00037889	-0.862827	TCONS_00037889	0.626629	BCAP29
TCONS_00044327	-0.0357395	TCONS_00044327	0.336108	BCAP31
TCONS_00044328	-0.238265	TCONS_00044328	-0.212097	BCAP31
TCONS_00044329	-0.676019	TCONS_00044329	-0.733264	BCAP31
TCONS_00044326	-0.919632	TCONS_00044326	-0.886846	BCAP31
TCONS_00015780	2.23286	TCONS_00015780	1.1701	BCAR1
TCONS_00015779	-0.602906	TCONS_00015779	-0.56874	BCAR1
TCONS_00015785	-1.01788	TCONS_00015785	-0.710641	BCAR1
TCONS_00015784	-1.15873	TCONS_00015784	-2.09532	BCAR1
TCONS_00015775	-1.64276	TCONS_00015775	-3.50755	BCAR1
TCONS_00003093	-0.507617	TCONS_00003093	-0.0546451	BCAR3
TCONS_00025377	-0.177935	TCONS_00025377	-0.769878	BCAS1
TCONS_00003226	0.359119	TCONS_00003226	0.621115	BCAS2
TCONS_00016767	-0.667523	TCONS_00016767	-0.876584	BCAS3
TCONS_00024783	-0.51519	TCONS_00024783	-0.997487	BCAS4
TCONS_00024785	-0.861481	TCONS_00024785	-1.38833	BCAS4
TCONS_00024784	-1.46614	TCONS_00024784	-2.35193	BCAS4
TCONS_00021311	-0.238095	TCONS_00021311	-0.29751	BCAT2
TCONS_00021313	-0.440778	TCONS_00021313	-0.100375	BCAT2
TCONS_00021312	-0.802132	TCONS_00021312	-0.568305	BCAT2
TCONS_00021310	-0.833022	TCONS_00021310	-1.59411	BCAT2
TCONS_00005182	0.302124	TCONS_00005182	0.5836	BCCIP
TCONS_00005181	0.0663101	TCONS_00005181	0.550648	BCCIP
TCONS_00005180	-0.241143	TCONS_00005180	0.114064	BCCIP
TCONS_00010120	-0.873831	TCONS_00010120	-0.175126	BCDIN3D
TCONS_00029135	-1.50655	TCONS_00029135	-1.07882	BCHE
TCONS_00019773	0.248206	TCONS_00019773	-0.437019	BCKDHA
TCONS_00019774	-0.445044	TCONS_00019774	-0.428532	BCKDHA
TCONS_00033430	-1.68675	TCONS_00033430	-1.31501	BCKDHB
TCONS_00033431	-0.0421325	TCONS_00033431	0.342744	BCKDHB
TCONS_00014724	0.737369	TCONS_00014724	0.207269	BCKDK
TCONS_00014725	-0.412327	TCONS_00014725	-0.46508	BCKDK
TCONS_00003036	-0.925659	TCONS_00003036	-0.385827	BCL10
TCONS_00023361	-0.601885	TCONS_00023361	-0.579825	BCL11A
TCONS_00023362	-0.605582	TCONS_00023362	-0.110163	BCL11A
TCONS_00023360	-1.51407	TCONS_00023360	-1.24133	BCL11A
TCONS_00018946	2.8134	TCONS_00018946	0.691351	BCL2
TCONS_00014112	0.985796	TCONS_00014112	0.75569	BCL2A1
TCONS_00014111	0.634008	TCONS_00014111	1.21335	BCL2A1
TCONS_00025143	0.293693	TCONS_00025143	0.518707	BCL2L1
TCONS_00025144	-0.340529	TCONS_00025144	-0.276383	BCL2L1
TCONS_00013812	-3.01998	TCONS_00013812	-1.79769e+308	BCL2L10
TCONS_00022350	-3.20054	TCONS_00022350	1.33262	BCL2L11
TCONS_00022337	0.929609	TCONS_00022337	-0.013343	BCL2L11
TCONS_00022349	0.738219	TCONS_00022349	-3.35482	BCL2L11
TCONS_00022346	0.710757	TCONS_00022346	0.293798	BCL2L11
TCONS_00022351	0.155768	TCONS_00022351	0.699834	BCL2L11
TCONS_00022332	-0.347373	TCONS_00022332	-0.457298	BCL2L11
TCONS_00022348	-0.426518	TCONS_00022348	0.133415	BCL2L11
TCONS_00022347	-0.579343	TCONS_00022347	-0.0102653	BCL2L11
TCONS_00022344	-0.815955	TCONS_00022344	-1.19566	BCL2L11
TCONS_00022343	-0.868834	TCONS_00022343	-0.843383	BCL2L11
TCONS_00022345	-0.879782	TCONS_00022345	-0.742666	BCL2L11
TCONS_00022336	-1.33493	TCONS_00022336	-1.26431	BCL2L11
TCONS_00022341	-1.64077	TCONS_00022341	0.683053	BCL2L11
TCONS_00022333	-1.99541	TCONS_00022333	-0.696914	BCL2L11
TCONS_00022335	-2.13511	TCONS_00022335	-0.870482	BCL2L11
TCONS_00020003	-0.321227	TCONS_00020003	-0.109256	BCL2L12
TCONS_00020002	-1.17476	TCONS_00020002	-0.660335	BCL2L12
TCONS_00026035	-0.0645782	TCONS_00026035	-0.221137	BCL2L13
TCONS_00003217	0.0503089	TCONS_00003217	0.169763	BCL2L15
TCONS_00019838	-0.0627884	TCONS_00019838	0.0811358	BCL3
TCONS_00029283	0.0337602	TCONS_00029283	0.183954	BCL6
TCONS_00029285	-0.466791	TCONS_00029285	-0.401601	BCL6
TCONS_00009618	-0.872673	TCONS_00009618	-1.07792	BCL7A
TCONS_00009617	-1.27517	TCONS_00009617	-1.282	BCL7A
TCONS_00038613	-1.34779	TCONS_00038613	-0.871735	BCL7B
TCONS_00038611	0.0815098	TCONS_00038611	-0.399964	BCL7B
TCONS_00038612	-0.521845	TCONS_00038612	-0.262141	BCL7B
TCONS_00015533	-0.873435	TCONS_00015533	-1.10096	BCL7C
TCONS_00001215	-1.07913	TCONS_00001215	-0.571093	BCL9
TCONS_00008530	-0.307734	TCONS_00008530	-0.220526	BCL9L
TCONS_00034734	0.404614	TCONS_00034734	1.22349	BCLAF1
TCONS_00034736	0.295989	TCONS_00034736	0.338263	BCLAF1
TCONS_00034733	-0.26093	TCONS_00034733	-0.186027	BCLAF1
TCONS_00043609	0.224315	TCONS_00043609	0.191187	BCOR
TCONS_00043611	-0.336392	TCONS_00043611	-0.411649	BCOR
TCONS_00043613	-1.64295	TCONS_00043613	-2.18296	BCOR
TCONS_00043145	-0.111146	TCONS_00043145	-0.0147633	BCORL1
TCONS_00026135	-1.25727	TCONS_00026135	-0.954308	BCR
TCONS_00026107	-0.732096	TCONS_00026107	-1.06498	BCRP2
TCONS_00026171	-0.673894	TCONS_00026171	-0.347237	BCRP3
TCONS_00022866	0.0539636	TCONS_00022866	0.970256	BCS1L
TCONS_00022865	-0.587527	TCONS_00022865	-0.731889	BCS1L
TCONS_00043851	-3.74915	TCONS_00043851	-2.7211	BCYRN1
TCONS_00041031	-0.202827	TCONS_00041031	0.726798	BDAG1
TCONS_00041033	-0.535629	TCONS_00041033	-0.528142	BDAG1
TCONS_00041028	-1.12524	TCONS_00041028	0.405263	BDAG1
TCONS_00041034	-1.55759	TCONS_00041034	-1.79769e+308	BDAG1
TCONS_00029355	-0.325358	TCONS_00029355	-0.359723	BDH1
TCONS_00029356	-1.58703	TCONS_00029356	-0.987628	BDH1
TCONS_00030616	-0.655709	TCONS_00030616	-0.738189	BDH2
TCONS_00012037	-0.585306	TCONS_00012037	-3.01475	BDKRB2
TCONS_00007742	0.164906	TCONS_00007742	-0.107626	BDNF
TCONS_00007736	-1.24152	TCONS_00007736	-1.02481	BDNF
TCONS_00006392	-0.145968	TCONS_00006392	-10.2052	BDNF-AS1
TCONS_00006389	-0.575414	TCONS_00006389	-1.0011	BDNF-AS1
TCONS_00006390	-1.09157	TCONS_00006390	-1.87393	BDNF-AS1
TCONS_00006391	-1.95354	TCONS_00006391	-0.27796	BDNF-AS1
TCONS_00031230	-0.113549	TCONS_00031230	0.384031	BDP1
TCONS_00017740	-0.586776	TCONS_00017740	-0.426707	BECN1
TCONS_00034569	-0.512083	TCONS_00034569	0.243097	BEND3
TCONS_00030350	0.328189	TCONS_00030350	1.06252	BEND4
TCONS_00030351	-0.159032	TCONS_00030351	0.158112	BEND4
TCONS_00002884	1.45206	TCONS_00002884	-2.2831	BEND5
TCONS_00033379	-2.56703	TCONS_00033379	-2.76961	BEND6
TCONS_00005317	-0.76851	TCONS_00005317	-0.0342102	BEND7
TCONS_00005318	-0.795515	TCONS_00005318	-0.565649	BEND7
TCONS_00006725	-3.38573	TCONS_00006725	-6.73955	BEST1
TCONS_00006726	-4.81413	TCONS_00006726	-6.87037	BEST1
TCONS_00002822	-0.142658	TCONS_00002822	-0.616744	BEST4
TCONS_00038722	0.0602169	TCONS_00038722	-0.334415	BET1
TCONS_00007402	-0.737538	TCONS_00007402	-0.535716	BET1L
TCONS_00007403	-1.0099	TCONS_00007403	-0.0744708	BET1L
TCONS_00014496	-0.656993	TCONS_00014496	-0.606969	BFAR
TCONS_00027801	-1.43821	TCONS_00027801	-0.83915	BFSP2
TCONS_00001451	0.975039	TCONS_00001451	-1.79769e+308	BGLAP
TCONS_00043326	-1.33921	TCONS_00043326	-1.44262	BGN
TCONS_00009973	5.95336	TCONS_00009973	5.22769	BHLHE41
TCONS_00008964	0.590554	TCONS_00008964	-0.136198	BICD1
TCONS_00008963	-0.223505	TCONS_00008963	0.478859	BICD1
TCONS_00041882	0.158291	TCONS_00041882	0.488885	BICD2
TCONS_00041883	-1.32713	TCONS_00041883	-0.829577	BICD2
TCONS_00026554	1.19776	TCONS_00026554	-1.22601	BID
TCONS_00026551	0.748282	TCONS_00026551	0.269824	BID
TCONS_00026548	0.214411	TCONS_00026548	-0.119285	BID
TCONS_00026552	-0.542467	TCONS_00026552	-0.274828	BID
TCONS_00026549	-0.639419	TCONS_00026549	-0.443708	BID
TCONS_00026550	-2.23701	TCONS_00026550	-0.077492	BID
TCONS_00026429	-1.58323	TCONS_00026429	-1.28371	BIK
TCONS_00010159	-0.940784	TCONS_00010159	-1.23762	BIN2
TCONS_00039996	-0.167954	TCONS_00039996	-0.347107	BIN3
TCONS_00007140	-0.256585	TCONS_00007140	-0.222393	BIRC2
TCONS_00007139	-0.101517	TCONS_00007139	-0.345051	BIRC3
TCONS_00007138	-0.182896	TCONS_00007138	0.49821	BIRC3
TCONS_00016957	-0.0956859	TCONS_00016957	-0.136861	BIRC5
TCONS_00016955	-0.696952	TCONS_00016955	0.0236827	BIRC5
TCONS_00016956	-0.989339	TCONS_00016956	-1.07756	BIRC5
TCONS_00021894	0.0104623	TCONS_00021894	0.344183	BIRC6
TCONS_00024895	4.65857	TCONS_00024895	0.224872	BIRC7
TCONS_00024894	3.5371	TCONS_00024894	-2.28265	BIRC7
TCONS_00026418	-0.820711	TCONS_00026418	-0.604943	BK250D10.8
TCONS_00025241	1.94147	TCONS_00025241	1.76081	BLCAP
TCONS_00025244	-1.94345	TCONS_00025244	-1.35759	BLCAP
TCONS_00025242	1.98873	TCONS_00025242	-9.40661	BLCAP
TCONS_00025243	0.000139586	TCONS_00025243	0.157361	BLCAP
TCONS_00039251	-0.428474	TCONS_00039251	-0.74563	BLK
TCONS_00013532	-0.457294	TCONS_00013532	-0.145504	BLM
TCONS_00017474	-0.327892	TCONS_00017474	0.0238385	BLMH
TCONS_00005817	0.39909	TCONS_00005817	0.355881	BLNK
TCONS_00005818	-0.189031	TCONS_00005818	-0.562671	BLNK
TCONS_00009182	-0.283802	TCONS_00009182	-0.483528	BLOC1S1
TCONS_00009180	-0.499507	TCONS_00009180	-1.26734	BLOC1S1
TCONS_00009183	-0.806135	TCONS_00009183	-0.556489	BLOC1S1
TCONS_00009179	-1.17664	TCONS_00009179	-1.46906	BLOC1S1
TCONS_00009181	-0.720699	TCONS_00009181	-0.198392	BLOC1S1-RDH5
TCONS_00005870	2.44157	TCONS_00005870	1.17713	BLOC1S2
TCONS_00005868	-0.241331	TCONS_00005868	-0.165503	BLOC1S2
TCONS_00005869	-0.439263	TCONS_00005869	-0.761152	BLOC1S2
TCONS_00019865	-0.257067	TCONS_00019865	-0.155053	BLOC1S3
TCONS_00037440	0.446731	TCONS_00037440	0.427453	BLVRA
TCONS_00037439	-0.0833558	TCONS_00037439	-0.0472513	BLVRA
TCONS_00021083	0.774404	TCONS_00021083	-0.588713	BLVRB
TCONS_00001630	-0.361604	TCONS_00001630	0.0511003	BLZF1
TCONS_00013699	-1.22137	TCONS_00013699	-2.86295	BMF
TCONS_00013701	-1.58856	TCONS_00013701	-1.6826	BMF
TCONS_00013700	-8.22762	TCONS_00013700	-1.79769e+308	BMF
TCONS_00004472	-0.735067	TCONS_00004472	-0.806163	BMI1
TCONS_00039316	2.33135	TCONS_00039316	-0.919088	BMP1
TCONS_00039317	-2.60161	TCONS_00039317	-0.732638	BMP1
TCONS_00039315	1.92764	TCONS_00039315	-8.58518	BMP1
TCONS_00039314	-2.29041	TCONS_00039314	0.18155	BMP1
TCONS_00029735	0.866252	TCONS_00029735	-0.186642	BMP2K
TCONS_00029736	0.507025	TCONS_00029736	0.767033	BMP2K
TCONS_00029746	-1.15428	TCONS_00029746	-2.11864	BMP3
TCONS_00025389	-0.89667	TCONS_00025389	-1.28267	BMP7
TCONS_00000557	-0.746801	TCONS_00000557	-0.705493	BMP8A
TCONS_00002754	-0.247351	TCONS_00002754	0.000204253	BMP8B
TCONS_00004837	-0.414628	TCONS_00004837	-0.101104	BMPR1A
TCONS_00022768	-0.349308	TCONS_00022768	-0.0532316	BMPR2
TCONS_00004562	0.193654	TCONS_00004562	0.748368	BMS1
TCONS_00005501	0.355464	TCONS_00005501	0.649844	BMS1P1
TCONS_00005703	0.427343	TCONS_00005703	0.800176	BMS1P4
TCONS_00005526	0.458583	TCONS_00005526	0.825398	BMS1P5
TCONS_00031805	0.607548	TCONS_00031805	2.31069	BNIP1
TCONS_00031804	0.230312	TCONS_00031804	-0.0357071	BNIP1
TCONS_00031802	-0.828581	TCONS_00031802	-1.11394	BNIP1
TCONS_00031803	-8.31535	TCONS_00031803	-2.4098	BNIP1
TCONS_00013862	-0.794067	TCONS_00013862	-0.528646	BNIP2
TCONS_00006064	-1.29079	TCONS_00006064	-0.70064	BNIP3
TCONS_00039364	0.728434	TCONS_00039364	0.0326614	BNIP3L
TCONS_00001268	0.983817	TCONS_00001268	0.551042	BNIPL
TCONS_00001269	-12.2105	TCONS_00001269	-3.09578	BNIPL
TCONS_00032632	-0.296732	TCONS_00032632	0.41125	BOD1
TCONS_00032633	-0.440867	TCONS_00032633	-0.663417	BOD1
TCONS_00030264	-0.0294065	TCONS_00030264	0.0765663	BOD1L
TCONS_00023053	-1.10093	TCONS_00023053	0.377874	BOK
TCONS_00024326	-2.07318	TCONS_00024326	0.0274045	BOK-AS1
TCONS_00015510	-0.0995855	TCONS_00015510	0.0781727	BOLA2B
TCONS_00015484	-0.157993	TCONS_00015484	-0.0346109	BOLA2B
TCONS_00023450	0.174918	TCONS_00023450	0.171851	BOLA3
TCONS_00023449	-0.190955	TCONS_00023449	-0.624076	BOLA3
TCONS_00022126	0.654185	TCONS_00022126	0.649048	BOLA3-AS1
TCONS_00022127	-0.214244	TCONS_00022127	0.300694	BOLA3-AS1
TCONS_00024052	-0.758922	TCONS_00024052	-0.97869	BOLL
TCONS_00040646	-0.169751	TCONS_00040646	0.266991	BOP1
TCONS_00011021	-0.162609	TCONS_00011021	0.172111	BORA
TCONS_00038038	-0.135291	TCONS_00038038	-0.0872625	BPGM
TCONS_00038039	-0.927513	TCONS_00038039	1.22552	BPGM
TCONS_00032753	0.393643	TCONS_00032753	0.985514	BPHL
TCONS_00032754	-0.516682	TCONS_00032754	8.98045	BPHL
TCONS_00032756	-2.54532	TCONS_00032756	-1.24699	BPHL
TCONS_00026758	-1.15001	TCONS_00026758	-2.0517	BPIFC
TCONS_00004150	-0.768114	TCONS_00004150	-0.554473	BPNT1
TCONS_00016817	0.400372	TCONS_00016817	0.660638	BPTF
TCONS_00016816	0.237499	TCONS_00016816	0.384881	BPTF
TCONS_00039069	0.0986442	TCONS_00039069	0.0391257	BRAF
TCONS_00010664	0.11306	TCONS_00010664	0.100642	BRAP
TCONS_00038279	-0.528121	TCONS_00038279	-0.292171	BRAT1
TCONS_00017753	0.679809	TCONS_00017753	0.247139	BRCA1
TCONS_00017751	0.18316	TCONS_00017751	-0.924601	BRCA1
TCONS_00017755	0.0740729	TCONS_00017755	-0.0262709	BRCA1
TCONS_00017749	-0.214251	TCONS_00017749	0.314239	BRCA1
TCONS_00017754	-0.295302	TCONS_00017754	0.178598	BRCA1
TCONS_00017750	-0.611745	TCONS_00017750	0.953412	BRCA1
TCONS_00017752	-1.63814	TCONS_00017752	0.0838125	BRCA1
TCONS_00010899	0.267326	TCONS_00010899	1.21203	BRCA2
TCONS_00043391	-0.0324015	TCONS_00043391	-0.444416	BRCC3
TCONS_00043390	-0.0694745	TCONS_00043390	0.529411	BRCC3
TCONS_00043392	-0.142028	TCONS_00043392	0.185707	BRCC3
TCONS_00043389	-3.01886	TCONS_00043389	-0.856248	BRCC3
TCONS_00026946	0.456577	TCONS_00026946	0.641731	BRD1
TCONS_00026947	-0.544087	TCONS_00026947	-0.482743	BRD1
TCONS_00033156	0.132844	TCONS_00033156	0.573527	BRD2
TCONS_00033154	-0.484944	TCONS_00033154	-0.0461531	BRD2
TCONS_00033152	-0.665341	TCONS_00033152	-0.580263	BRD2
TCONS_00042230	-0.849889	TCONS_00042230	-0.356546	BRD3
TCONS_00020751	0.388572	TCONS_00020751	0.0125183	BRD4
TCONS_00020752	-0.112236	TCONS_00020752	-0.517902	BRD4
TCONS_00015586	-0.202142	TCONS_00015586	-0.101963	BRD7
TCONS_00015585	-0.743125	TCONS_00015585	-0.297412	BRD7
TCONS_00032403	0.199695	TCONS_00032403	-0.0922003	BRD8
TCONS_00032404	-0.686944	TCONS_00032404	-0.290752	BRD8
TCONS_00032405	-1.04077	TCONS_00032405	-0.917221	BRD8
TCONS_00031902	0.257672	TCONS_00031902	0.428289	BRD9
TCONS_00031905	0.067973	TCONS_00031905	-0.210686	BRD9
TCONS_00031904	-0.721399	TCONS_00031904	-0.433093	BRD9
TCONS_00021856	-3.37929	TCONS_00021856	-0.0984381	BRE
TCONS_00021861	0.724259	TCONS_00021861	0.607432	BRE
TCONS_00021859	0.0636787	TCONS_00021859	-1.69095	BRE
TCONS_00021860	-0.218334	TCONS_00021860	-0.131663	BRE
TCONS_00039819	-0.28492	TCONS_00039819	0.34948	BREA2
TCONS_00012863	0.898706	TCONS_00012863	-2.4781	BRF1
TCONS_00012858	-0.419068	TCONS_00012858	-0.797354	BRF1
TCONS_00012861	-1.27715	TCONS_00012861	-1.14522	BRF1
TCONS_00040069	-0.657483	TCONS_00040069	-0.548905	BRF2
TCONS_00037752	-0.0312816	TCONS_00037752	-1.47846	BRI3
TCONS_00009653	-0.06163	TCONS_00009653	0.173064	BRI3BP
TCONS_00017982	0.44057	TCONS_00017982	0.988808	BRIP1
TCONS_00031032	0.17202	TCONS_00031032	0.823237	BRIX1
TCONS_00027077	-0.507746	TCONS_00027077	-0.628578	BRK1
TCONS_00008131	-0.786562	TCONS_00008131	-0.763602	BRMS1
TCONS_00008130	-0.984501	TCONS_00008130	-0.191675	BRMS1
TCONS_00011658	-0.0718497	TCONS_00011658	-0.0856222	BRMS1L
[truncated: 20,047 more rows]
