# Supplementary material for: Proteomics and Transcriptomics of BJAB Cells Expressing the Epstein-Barr Virus Noncoding RNAs EBER1 and EBER2
Source: PLoS One. 2015 Jun 29;10(6):e0124638. doi: 10.1371/journal.pone.0124638 (PMC4487896; doi:10.1371/journal.pone.0124638)
Supplement: S4 File — These files contain the changes in total mRNA levels in the FRT dataset, first and second biological replicates respectively. Plus the tracking output generated by Cuffdiff. (XLSX) [file pone.0124638.s009.xlsx]

## Sheet: 1vs2-OK
test_id	gene_id	gene	locus	sample_1	sample_2	status	value_1	value_2	log2(fold_change)	test_stat	p_value	q_value	significant		Comparison BJAB-EBER1/2 vs BJAB-CTL (FRT)
XLOC_016730	XLOC_016730	2013-03-01	chr4:164445449-165304407	q1	q2	OK	5.29465	5.57898	0.0754646	-0.156576	0.875579	0.999987	no		1- BJAB-CTL first replicate
XLOC_010387	XLOC_010387	2013-03-02	chr19:8478186-8503899	q1	q2	OK	6.09451	8.00268	0.392974	-1.38887	0.164872	0.995726	no		2 -BJAB-EBER1/2 first replicate
XLOC_017523	XLOC_017523	2013-03-03	chr5:126203405-126366440	q1	q2	OK	0.189391	0.139507	-0.441036	0.676358	0.498813	0.999987	no		3 -BJAB-CTL second replicate
XLOC_002568	XLOC_002568	2013-03-05	chr10:94050919-94113721	q1	q2	OK	16.4272	15.7483	-0.0608948	0.131076	0.895716	0.999987	no		4 -BJAB-EBER1/2 second replicate
XLOC_016822	XLOC_016822	2013-03-06	chr5:10353827-10435491	q1	q2	OK	82.7576	81.0006	-0.0309591	0.0641698	0.948835	0.999987	no
XLOC_012294	XLOC_012294	2013-03-07	chr2:160569009-160625084	q1	q2	OK	22.2011	30.2238	0.445053	-0.976341	0.328896	0.999987	no
XLOC_002873	XLOC_002873	2013-03-08	chr10:45952816-46090354	q1	q2	OK	3.48178	4.97998	0.516317	-1.80855	0.0705207	0.758973	no
XLOC_004902	XLOC_004902	2013-03-09	chr12:58148880-58154193	q1	q2	OK	8.29277	9.34952	0.173038	-0.365376	0.714831	0.999987	no
XLOC_008377	XLOC_008377	2013-09-01	chr16:30389453-30411429	q1	q2	OK	31.8704	38.3458	0.266852	-0.580705	0.561439	0.999987	no
XLOC_012560	XLOC_012560	2013-09-02	chr2:242166681-242293441	q1	q2	OK	84.8211	119.195	0.490826	-1.1101	0.266958	0.999987	no
XLOC_014392	XLOC_014392	2013-09-03	chr22:42372930-42394225	q1	q2	OK	0.133896	0.0447584	-1.58089	2.32821	0.0199009	0.432623	no
XLOC_023704	XLOC_023704	2013-09-06	chrX:118749687-118827333	q1	q2	OK	31.4009	33.4414	0.0908289	-0.249624	0.802878	0.999987	no
XLOC_020150	XLOC_020150	2013-09-07	chr7:35840595-35946715	q1	q2	OK	61.9699	99.0229	0.676195	-1.5325	0.125399	0.927995	no
XLOC_017538	XLOC_017538	2013-09-08	chr5:132083136-132113561	q1	q2	OK	9.92753	10.9256	0.138211	-0.388891	0.697357	0.999987	no
XLOC_009160	XLOC_009160	2013-09-09	chr17:75277491-75496678	q1	q2	OK	298.688	267.781	-0.157586	0.277531	0.781373	0.999987	no
XLOC_016139	XLOC_016139	2013-09-11	chr4:77870894-77959768	q1	q2	OK	1.19377	0.0448557	-4.73409	6.91968	4.5266e-12	1.24513e-08	yes
XLOC_020770	XLOC_020770	2013-09-14	chr7:55861236-55930482	q1	q2	OK	0.0996492	0.102657	0.0429005	-0.0604256	0.951817	0.999987	no
XLOC_001625	XLOC_001625	2013-09-15	chr1:87328127-87380107	q1	q2	OK	44.236	69.8783	0.659623	-1.59619	0.110446	0.890343	no
XLOC_016633	XLOC_016633	1/2-SBSRNA4	chr4:110351118-110461615	q1	q2	OK	1.30186	1.17431	-0.148763	0.238946	0.811147	0.999987	no
XLOC_011826	XLOC_011826	A1BG	chr19:58858171-58874214	q1	q2	OK	1.7354	0.968849	-0.840929	1.48472	0.137619	0.956801	no
XLOC_011072	XLOC_011072	A1BG-AS1	chr19:58858171-58874214	q1	q2	OK	0.398135	0.41721	0.0675191	-0.111125	0.911517	0.999987	no
XLOC_014662	XLOC_014662	A4GALT	chr22:43088126-43116876	q1	q2	OK	0.570432	1.42011	1.31588	-2.31661	0.0205251	0.438748	no
XLOC_005427	XLOC_005427	AAAS	chr12:53701239-53715412	q1	q2	OK	28.2471	27.9277	-0.0164056	0.036528	0.970861	0.999987	no
XLOC_005124	XLOC_005124	AACS	chr12:125549924-125627871	q1	q2	OK	16.6843	18.2052	0.125853	-0.273364	0.784573	0.999987	no
XLOC_007520	XLOC_007520	AAGAB	chr15:67493366-67547074	q1	q2	OK	9.20467	11.3037	0.296353	-0.623126	0.533202	0.999987	no
XLOC_012765	XLOC_012765	AAK1	chr2:69685126-69870977	q1	q2	OK	0.0959302	0.143947	0.585482	-1.01194	0.311567	0.999987	no
XLOC_013165	XLOC_013165	AAMP	chr2:219128851-219134893	q1	q2	OK	29.8058	19.0206	-0.648031	1.38045	0.167447	0.999987	no
XLOC_009149	XLOC_009149	AANAT	chr17:74449432-74466199	q1	q2	OK	0.182553	0.167063	-0.127922	0.211032	0.832862	0.999987	no
XLOC_008510	XLOC_008510	AARS	chr16:70286296-70323412	q1	q2	OK	70.6058	90.2938	0.354841	-0.732249	0.464016	0.999987	no
XLOC_018621	XLOC_018621	AARS2	chr6:44266462-44281063	q1	q2	OK	6.95173	5.71621	-0.282312	0.600223	0.548358	0.999987	no
XLOC_009602	XLOC_009602	AARSD1	chr17:41102542-41132545	q1	q2	OK	14.1432	12.9372	-0.128581	0.293164	0.769397	0.999987	no
XLOC_016498	XLOC_016498	AASDH	chr4:57204456-57253638	q1	q2	OK	6.34467	6.45942	0.0258601	-0.0529373	0.957782	0.999987	no
XLOC_003756	XLOC_003756	AASDHPPT	chr11:105921824-105969419	q1	q2	OK	30.044	42.4398	0.498337	-1.092	0.274834	0.999987	no
XLOC_020981	XLOC_020981	AASS	chr7:121713597-121784344	q1	q2	OK	0.193718	0.133714	-0.534814	0.83472	0.403875	0.999987	no
XLOC_008863	XLOC_008863	AATF	chr17:35306174-35414171	q1	q2	OK	35.9179	37.2389	0.0521095	-0.113146	0.909915	0.999987	no
XLOC_007793	XLOC_007793	ABAT	chr16:8768443-8878432	q1	q2	OK	6.00072	9.6222	0.681233	-1.50558	0.132174	0.941267	no
XLOC_009783	XLOC_009783	ABCA10,ABCA5	chr17:67144147-67323323	q1	q2	OK	0.930529	1.49472	0.68375	-1.87751	0.0604481	0.711033	no
XLOC_016367	XLOC_016367	ABCA11P,ZNF721	chr4:419223-533320	q1	q2	OK	10.6542	13.7491	0.367915	-1.05441	0.291695	0.999987	no
XLOC_007741	XLOC_007741	ABCA17P	chr16:2390922-2476700	q1	q2	OK	0.173718	0.117471	-0.564445	0.848788	0.395999	0.999987	no
XLOC_022861	XLOC_022861	ABCA2	chr9:139901685-139931234	q1	q2	OK	4.86971	3.45629	-0.494612	1.32798	0.184184	0.999987	no
XLOC_008225	XLOC_008225	ABCA3	chr16:2325878-2390747	q1	q2	OK	0.771997	0.629679	-0.293978	0.548775	0.58316	0.999987	no
XLOC_009781	XLOC_009781	ABCA6	chr17:67074846-67138015	q1	q2	OK	0.365767	1.08813	1.57285	-2.74383	0.00607261	0.228821	no
XLOC_010276	XLOC_010276	ABCA7	chr19:1040101-1065570	q1	q2	OK	3.71597	5.71131	0.62008	-1.3359	0.181583	0.999987	no
XLOC_009779	XLOC_009779	ABCA8	chr17:66863430-66951533	q1	q2	OK	0.681844	0.521153	-0.387735	0.677782	0.49791	0.999987	no
XLOC_002219	XLOC_002219	ABCB10	chr1:229652328-229694442	q1	q2	OK	13.4305	22.2004	0.725071	-1.57803	0.114559	0.904385	no
XLOC_020847	XLOC_020847	ABCB4	chr7:87031360-87105019	q1	q2	OK	0.298931	0.308302	0.044532	-0.103184	0.917817	0.999987	no
XLOC_020095	XLOC_020095	ABCB5	chr7:20655244-20796637	q1	q2	OK	0.0738438	0.0213217	-1.79215	2.06499	0.0389238	0.588132	no
XLOC_013180	XLOC_013180	ABCB6	chr2:220074487-220083712	q1	q2	OK	5.25045	4.38703	-0.259197	0.519913	0.603124	0.999987	no
XLOC_023618	XLOC_023618	ABCB7	chrX:74273104-74376132	q1	q2	OK	17.4205	17.663	0.0199486	-0.0427521	0.965899	0.999987	no
XLOC_020566	XLOC_020566	ABCB8	chr7:150725509-150744869	q1	q2	OK	6.317	5.95306	-0.0856091	0.182833	0.854929	0.999987	no
XLOC_005705	XLOC_005705	ABCB9	chr12:123405497-123451056	q1	q2	OK	2.38208	3.26665	0.455591	-1.15593	0.247711	0.999987	no
XLOC_007820	XLOC_007820	ABCC1	chr16:16043433-16236930	q1	q2	OK	12.4164	11.5028	-0.11026	0.33496	0.737655	0.999987	no
XLOC_018043	XLOC_018043	ABCC10	chr6:43395291-43423786	q1	q2	OK	5.5413	5.07257	-0.127508	0.475646	0.634326	0.999987	no
XLOC_002611	XLOC_002611	ABCC2	chr10:101542462-101611662	q1	q2	OK	0.547366	0.46892	-0.223165	0.389266	0.697079	0.999987	no
XLOC_006076	XLOC_006076	ABCC4	chr13:95672082-95953687	q1	q2	OK	0.452771	1.15214	1.34746	-2.82078	0.00479072	0.199866	no
XLOC_015848	XLOC_015848	ABCC5	chr3:183637723-183735727	q1	q2	OK	12.2313	12.1087	-0.014538	0.0429961	0.965705	0.999987	no
XLOC_005290	XLOC_005290	ABCC9	chr12:21950323-22089628	q1	q2	OK	2.61295	3.72702	0.512347	-1.06264	0.287945	0.999987	no
XLOC_023370	XLOC_023370	ABCD1	chrX:152990322-153010216	q1	q2	OK	5.05473	6.07151	0.264421	-0.556383	0.577949	0.999987	no
XLOC_005324	XLOC_005324	ABCD2	chr12:39945021-40013843	q1	q2	OK	0.057872	0.128188	1.14732	-1.62138	0.104936	0.869979	no
XLOC_000516	XLOC_000516	ABCD3	chr1:94883932-94984219	q1	q2	OK	14.1909	15.8973	0.163809	-0.364705	0.715332	0.999987	no
XLOC_006767	XLOC_006767	ABCD4	chr14:74751979-74769767	q1	q2	OK	6.26685	6.51109	0.0551579	-0.169867	0.865115	0.999987	no
XLOC_016269	XLOC_016269	ABCE1	chr4:145915726-146050676	q1	q2	OK	52.8267	66.3872	0.329638	-0.810991	0.417371	0.999987	no
XLOC_017904	XLOC_017904	ABCF1	chr6:30539169-30559309	q1	q2	OK	41.2303	37.7689	-0.126506	0.272981	0.784868	0.999987	no
XLOC_021100	XLOC_021100	ABCF2	chr7:150904922-150924317	q1	q2	OK	23.495	24.4004	0.0545478	-0.199551	0.841832	0.999987	no
XLOC_015254	XLOC_015254	ABCF3	chr3:183903862-183911795	q1	q2	OK	12.4485	11.917	-0.0629539	0.134312	0.893156	0.999987	no
XLOC_016587	XLOC_016587	ABCG2	chr4:89011415-89080011	q1	q2	OK	0.0511738	0.15268	1.57703	-2.22831	0.0258596	0.488656	no
XLOC_011913	XLOC_011913	ABHD1	chr2:27346656-27357542	q1	q2	OK	0.132039	0.130244	-0.0197469	0.0263234	0.978999	0.999987	no
XLOC_015037	XLOC_015037	ABHD10	chr3:111697827-111712210	q1	q2	OK	13.7028	17.3941	0.344125	-0.728829	0.466106	0.999987	no
XLOC_020809	XLOC_020809	ABHD11	chr7:73150424-73153190	q1	q2	OK	11.3989	11.0403	-0.046109	0.129778	0.896742	0.999987	no
XLOC_020250	XLOC_020250	ABHD11-AS1	chr7:73149398-73150330	q1	q2	OK	0.295614	0.0983839	-1.58722	1.5667	0.117186	0.910189	no
XLOC_013707	XLOC_013707	ABHD12	chr20:25228705-25371618	q1	q2	OK	30.3362	28.0138	-0.114904	0.263116	0.792461	0.999987	no
XLOC_005896	XLOC_005896	ABHD13	chr13:108870762-108886603	q1	q2	OK	1.79728	2.67626	0.574406	-1.07578	0.282023	0.999987	no
XLOC_014924	XLOC_014924	ABHD14A,ABHD14A-ACY1,ACY1	chr3:52009041-52023218	q1	q2	OK	34.6368	27.0526	-0.356537	1.23309	0.217542	0.999987	no
XLOC_015519	XLOC_015519	ABHD14B	chr3:52002525-52008646	q1	q2	OK	21.2763	16.2147	-0.391947	1.32579	0.184908	0.999987	no
XLOC_009438	XLOC_009438	ABHD15	chr17:27887688-27894042	q1	q2	OK	5.7166	5.79501	0.0196529	-0.0407191	0.96752	0.999987	no
XLOC_018490	XLOC_018490	ABHD16A	chr6:31654725-31671137	q1	q2	OK	9.35335	8.0721	-0.21254	0.522645	0.601221	0.999987	no
XLOC_013593	XLOC_013593	ABHD16B	chr20:62492565-62494341	q1	q2	OK	3.77399	5.63438	0.578167	-1.1174	0.263822	0.999987	no
XLOC_007261	XLOC_007261	ABHD2	chr15:89631380-89745591	q1	q2	OK	5.40459	5.98157	0.146339	-0.312488	0.75467	0.999987	no
XLOC_010139	XLOC_010139	ABHD3	chr18:19230857-19284766	q1	q2	OK	29.9953	50.1256	0.740811	-1.62246	0.104705	0.869491	no
XLOC_006158	XLOC_006158	ABHD4	chr14:23067146-23081265	q1	q2	OK	16.2022	10.5724	-0.615882	1.31673	0.187929	0.999987	no
XLOC_014845	XLOC_014845	ABHD5	chr3:43732374-43764217	q1	q2	OK	3.81041	5.30678	0.47789	-0.977345	0.328398	0.999987	no
XLOC_014950	XLOC_014950	ABHD6	chr3:58223258-58280461	q1	q2	OK	5.06971	4.70935	-0.106375	0.212431	0.831771	0.999987	no
XLOC_011345	XLOC_011345	ABHD8	chr19:17402939-17414282	q1	q2	OK	17.5636	22.5339	0.359507	-0.773834	0.439029	0.999987	no
XLOC_002825	XLOC_002825	ABI1	chr10:26986594-27150016	q1	q2	OK	12.4962	12.7048	0.0238873	-0.0930831	0.925838	0.999987	no
XLOC_012412	XLOC_012412	ABI2	chr2:204193002-204296892	q1	q2	OK	8.2026	7.97628	-0.0403649	0.0874135	0.930343	0.999987	no
XLOC_009004	XLOC_009004	ABI3	chr17:47283595-47300587	q1	q2	OK	3.75682	5.85319	0.639709	-1.28386	0.199192	0.999987	no
XLOC_022299	XLOC_022299	ABL1	chr9:133589267-133763062	q1	q2	OK	15.0932	12.7399	-0.244536	0.932119	0.351275	0.999987	no
XLOC_002042	XLOC_002042	ABL2	chr1:179068461-179198819	q1	q2	OK	4.56352	5.16617	0.178945	-1.21303	0.225119	0.999987	no
XLOC_003116	XLOC_003116	ABLIM1	chr10:116190868-116444414	q1	q2	OK	8.44419	9.38353	0.152172	-0.36626	0.714171	0.999987	no
XLOC_016411	XLOC_016411	ABLIM2	chr4:7967036-8160559	q1	q2	OK	0.135162	0.136491	0.0141073	-0.0256228	0.979558	0.999987	no
XLOC_009220	XLOC_009220	ABR	chr17:906758-1090616	q1	q2	OK	63.5005	61.7578	-0.0401464	0.158692	0.873911	0.999987	no
XLOC_017849	XLOC_017849	ABT1	chr6:26597170-26600277	q1	q2	OK	27.285	26.4099	-0.0470281	0.102075	0.918697	0.999987	no
XLOC_015096	XLOC_015096	ABTB1	chr3:127391780-127399769	q1	q2	OK	4.46486	2.91194	-0.616636	1.54271	0.122902	0.925628	no
XLOC_004096	XLOC_004096	ABTB2	chr11:34172533-34379555	q1	q2	OK	0.671355	1.7362	1.37078	-2.59699	0.00940441	0.296043	no
XLOC_015407	XLOC_015407	ACAA1	chr3:38080695-38178733	q1	q2	OK	17.9571	17.3731	-0.0476944	0.139297	0.889216	0.999987	no
XLOC_010199	XLOC_010199	ACAA2	chr18:47309873-47340251	q1	q2	OK	32.6564	37.0979	0.183973	-0.401371	0.688147	0.999987	no
XLOC_009488	XLOC_009488	ACACA	chr17:35441926-35766902	q1	q2	OK	17.0957	18.0106	0.0752123	-0.206666	0.836271	0.999987	no
XLOC_005033	XLOC_005033	ACACB	chr12:109577201-109706030	q1	q2	OK	1.28866	1.65189	0.358247	-0.732108	0.464103	0.999987	no
XLOC_005050	XLOC_005050	ACAD10	chr12:112123856-112194911	q1	q2	OK	4.2322	5.11932	0.274546	-0.737799	0.460637	0.999987	no
XLOC_015722	XLOC_015722	ACAD11,NPHP3,NPHP3-ACAD11	chr3:132276981-132593050	q1	q2	OK	10.3302	8.88292	-0.217766	0.536199	0.591821	0.999987	no
XLOC_003887	XLOC_003887	ACAD8	chr11:134123433-134135746	q1	q2	OK	2.48892	2.04367	-0.284359	0.52602	0.598874	0.999987	no
XLOC_015104	XLOC_015104	ACAD9	chr3:128598332-128631957	q1	q2	OK	8.49162	10.5025	0.306625	-0.718118	0.472685	0.999987	no
XLOC_000458	XLOC_000458	ACADM	chr1:76190042-76229355	q1	q2	OK	30.9113	80.765	1.3856	-3.07057	0.00213651	0.1201	no
XLOC_005090	XLOC_005090	ACADS	chr12:121163570-121177811	q1	q2	OK	3.05255	1.52213	-1.00392	1.86545	0.0621189	0.720268	no
XLOC_002713	XLOC_002713	ACADSB	chr10:124768428-124817806	q1	q2	OK	4.24361	5.88181	0.470966	-0.991222	0.321577	0.999987	no
XLOC_008665	XLOC_008665	ACADVL	chr17:7093209-7128585	q1	q2	OK	76.828	98.1574	0.353464	-0.760059	0.447219	0.999987	no
XLOC_008669	XLOC_008669	ACAP1	chr17:7239847-7254793	q1	q2	OK	12.9868	11.4641	-0.179923	0.383006	0.701715	0.999987	no
XLOC_015891	XLOC_015891	ACAP2	chr3:194995464-195163817	q1	q2	OK	25.8638	45.7486	0.822794	-1.7602	0.0783733	0.783292	no
XLOC_001187	XLOC_001187	ACAP3	chr1:1227763-1243269	q1	q2	OK	16.7958	13.2869	-0.338091	0.722865	0.469763	0.999987	no
XLOC_003761	XLOC_003761	ACAT1	chr11:107992257-108018891	q1	q2	OK	41.2444	34.7891	-0.24556	0.533577	0.593634	0.999987	no
XLOC_018308	XLOC_018308	ACAT2	chr6:160181290-160210735	q1	q2	OK	148.215	130.092	-0.188161	0.395007	0.692838	0.999987	no
XLOC_002202	XLOC_002202	ACBD3	chr1:226332379-226374423	q1	q2	OK	22.3874	32.4177	0.534091	-1.16853	0.242595	0.999987	no
XLOC_008966	XLOC_008966	ACBD4	chr17:43209966-43221543	q1	q2	OK	3.96792	4.94563	0.317772	-1.54914	0.121347	0.920208	no
XLOC_002829	XLOC_002829	ACBD5	chr10:27484142-27531068	q1	q2	OK	4.28805	4.67489	0.124611	-0.423805	0.671708	0.999987	no
XLOC_002046	XLOC_002046	ACBD6	chr1:180257351-180472022	q1	q2	OK	29.9321	39.3544	0.394832	-0.857761	0.391024	0.999987	no
XLOC_002796	XLOC_002796	ACBD7	chr10:15117473-15130775	q1	q2	OK	0.521466	0.588929	0.175521	-0.294217	0.768592	0.999987	no
XLOC_004788	XLOC_004788	ACCN2	chr12:50451486-50477394	q1	q2	OK	10.2643	5.70428	-0.847516	1.80568	0.0709682	0.760575	no
XLOC_020567	XLOC_020567	ACCN3	chr7:150745604-150749843	q1	q2	OK	3.82181	2.35953	-0.695754	1.96295	0.0496523	0.656839	no
XLOC_008486	XLOC_008486	ACD	chr16:67679029-67694718	q1	q2	OK	19.1649	20.2652	0.0805378	-0.185043	0.853195	0.999987	no
XLOC_009074	XLOC_009074	ACE	chr17:61554421-61575741	q1	q2	OK	0.311929	0.403465	0.371223	-0.981103	0.326542	0.999987	no
XLOC_021981	XLOC_021981	ACER2	chr9:19408924-19452500	q1	q2	OK	0.342395	0.43647	0.350221	-0.566949	0.570749	0.999987	no
XLOC_003689	XLOC_003689	ACER3	chr11:76571916-76734850	q1	q2	OK	5.17208	5.71315	0.143542	-0.293981	0.768773	0.999987	no
XLOC_006594	XLOC_006594	ACIN1	chr14:23527773-23569665	q1	q2	OK	44.9791	50.1707	0.157592	-1.11447	0.265079	0.999987	no
XLOC_009581	XLOC_009581	ACLY	chr17:40023178-40075272	q1	q2	OK	127.017	122.027	-0.057822	0.14023	0.888478	0.999987	no
XLOC_020324	XLOC_020324	ACN9	chr7:96745904-96811075	q1	q2	OK	20.3162	35.9761	0.824409	-1.80298	0.0713919	0.7614	no
XLOC_021995	XLOC_021995	ACO1	chr9:32384600-32450832	q1	q2	OK	13.0235	11.9121	-0.128698	0.277189	0.781635	0.999987	no
XLOC_014383	XLOC_014383	ACO2	chr22:41865128-41940479	q1	q2	OK	37.6148	31.545	-0.253889	0.545248	0.585583	0.999987	no
XLOC_000407	XLOC_000407	ACOT11	chr1:55013806-55100417	q1	q2	OK	0.191068	0.705811	1.88519	-3.72643	0.000194214	0.0242462	yes
XLOC_017460	XLOC_017460	ACOT12	chr5:80256507-81047072	q1	q2	OK	0.0888733	0.172562	0.957292	-1.28177	0.199924	0.999987	no
XLOC_017816	XLOC_017816	ACOT13	chr6:24667262-24719403	q1	q2	OK	6.59209	6.48801	-0.0229584	0.0507066	0.959559	0.999987	no
XLOC_013805	XLOC_013805	ACOT8	chr20:44462469-44486048	q1	q2	OK	13.535	12.4302	-0.122848	0.254123	0.799401	0.999987	no
XLOC_023466	XLOC_023466	ACOT9	chrX:23721776-23761407	q1	q2	OK	0.877445	1.2796	0.54431	-1.55104	0.120893	0.918281	no
XLOC_009825	XLOC_009825	ACOX1	chr17:73937588-74002080	q1	q2	OK	4.8869	5.6113	0.199416	-0.61825	0.536411	0.999987	no
XLOC_016412	XLOC_016412	ACOX3	chr4:8368008-8442452	q1	q2	OK	5.91594	5.90547	-0.00255577	0.00682886	0.994551	0.999987	no
XLOC_012188	XLOC_012188	ACOXL	chr2:111490149-111875799	q1	q2	OK	0.101269	0.112558	0.152477	-0.208616	0.834748	0.999987	no
XLOC_011844	XLOC_011844	ACP1	chr2:264868-278282	q1	q2	OK	88.8749	97.1905	0.129039	-0.310215	0.756397	0.999987	no
XLOC_004125	XLOC_004125	ACP2	chr11:47260852-47290584	q1	q2	OK	3.62864	4.33417	0.256326	-0.5077	0.611664	0.999987	no
XLOC_011266	XLOC_011266	ACP5	chr19:11685474-11689801	q1	q2	OK	0.759076	0.69212	-0.133223	0.333243	0.738951	0.999987	no
XLOC_001765	XLOC_001765	ACP6	chr1:147119167-147142634	q1	q2	OK	3.10567	3.87927	0.320879	-0.61218	0.540419	0.999987	no
XLOC_015123	XLOC_015123	ACPP	chr3:132036210-132087146	q1	q2	OK	6.91063	9.11154	0.398879	-1.22861	0.219219	0.999987	no
XLOC_005189	XLOC_005189	ACRBP	chr12:6747241-6756580	q1	q2	OK	0.394982	0.510275	0.369486	-0.609188	0.5424	0.999987	no
XLOC_023144	XLOC_023144	ACRC	chrX:70430034-70948962	q1	q2	OK	0.549937	0.614296	0.159668	-0.274336	0.783827	0.999987	no
XLOC_010353	XLOC_010353	ACSBG2	chr19:6135709-6193112	q1	q2	OK	0.109877	0.150635	0.455168	-0.656201	0.511695	0.999987	no
XLOC_009017	XLOC_009017	ACSF2	chr17:48503518-48552200	q1	q2	OK	6.60906	6.62671	0.00384781	-0.00794763	0.993659	0.999987	no
XLOC_008148	XLOC_008148	ACSF3	chr16:89160216-89222171	q1	q2	OK	8.59321	7.76845	-0.14557	0.514207	0.607107	0.999987	no
XLOC_016770	XLOC_016770	ACSL1	chr4:185676748-185747215	q1	q2	OK	26.2455	35.3717	0.430523	-0.935429	0.349568	0.999987	no
XLOC_012483	XLOC_012483	ACSL3	chr2:223725731-223808119	q1	q2	OK	14.4529	20.8175	0.526437	-1.73322	0.0830569	0.799111	no
XLOC_023686	XLOC_023686	ACSL4	chrX:108884563-108976621	q1	q2	OK	24.65	46.2131	0.906716	-3.17442	0.00150137	0.0968682	no
XLOC_002667	XLOC_002667	ACSL5	chr10:114133915-114188138	q1	q2	OK	7.88393	8.52389	0.112597	-0.296012	0.767221	0.999987	no
XLOC_007837	XLOC_007837	ACSM3	chr16:20775311-20860990	q1	q2	OK	0.122185	0.0944384	-0.371616	0.537553	0.590886	0.999987	no
XLOC_013704	XLOC_013704	ACSS1	chr20:24986865-25038818	q1	q2	OK	0.422611	0.370216	-0.190962	0.394445	0.693253	0.999987	no
XLOC_002217	XLOC_002217	ACTA1	chr1:229566992-229569843	q1	q2	OK	0.080534	0.0708183	-0.185475	0.228624	0.819161	0.999987	no
XLOC_003006	XLOC_003006	ACTA2	chr10:90694830-90775542	q1	q2	OK	6.45889	5.70046	-0.180208	0.411477	0.680723	0.999987	no
XLOC_012063	XLOC_012063	ACTG2	chr2:74120092-74146780	q1	q2	OK	111.604	68.5469	-0.703229	1.51264	0.13037	0.936566	no
XLOC_013414	XLOC_013414	ACTL10	chr20:32244892-32262264	q1	q2	OK	0.335115	0.584519	0.802595	-1.29417	0.195608	0.999987	no
XLOC_015236	XLOC_015236	ACTL6A	chr3:179280707-179306193	q1	q2	OK	62.0008	66.9444	0.110678	-0.332179	0.739754	0.999987	no
XLOC_010670	XLOC_010670	ACTN4	chr19:39138266-39235114	q1	q2	OK	52.5469	58.0445	0.143553	-0.292645	0.769794	0.999987	no
XLOC_006256	XLOC_006256	ACTR10	chr14:58666832-58702353	q1	q2	OK	16.0822	22.9418	0.512514	-1.10433	0.269449	0.999987	no
XLOC_003085	XLOC_003085	ACTR1A	chr10:104238985-104262512	q1	q2	OK	38.4091	39.3816	0.0360754	-0.0777743	0.938008	0.999987	no
XLOC_012866	XLOC_012866	ACTR1B	chr2:98272401-98280561	q1	q2	OK	46.7706	35.6117	-0.393253	0.840575	0.400586	0.999987	no
XLOC_012029	XLOC_012029	ACTR2	chr2:65454828-65498390	q1	q2	OK	174.811	216.417	0.308024	-0.591454	0.554216	0.999987	no
XLOC_012211	XLOC_012211	ACTR3	chr2:114647536-114716167	q1	q2	OK	198.619	305.528	0.621301	-1.21639	0.223836	0.999987	no
XLOC_020578	XLOC_020578	ACTR3B	chr7:152456850-152552463	q1	q2	OK	10.801	10.8229	0.00291838	-0.00687137	0.994517	0.999987	no
XLOC_021089	XLOC_021089	ACTR3C	chr7:149944300-150035245	q1	q2	OK	1.25293	1.8641	0.573177	-1.37045	0.170545	0.999987	no
XLOC_013459	XLOC_013459	ACTR5	chr20:37377096-37401089	q1	q2	OK	5.95143	5.3697	-0.148395	0.298732	0.765144	0.999987	no
XLOC_004995	XLOC_004995	ACTR6	chr12:100594573-100618201	q1	q2	OK	21.4389	22.9396	0.0976066	-0.205344	0.837304	0.999987	no
XLOC_015543	XLOC_015543	ACTR8	chr3:53901093-53916229	q1	q2	OK	7.65297	9.19005	0.264054	-0.557269	0.577343	0.999987	no
XLOC_012999	XLOC_012999	ACVR1	chr2:158592957-158732374	q1	q2	OK	0.530295	0.596945	0.170803	-0.339307	0.734379	0.999987	no
XLOC_004804	XLOC_004804	ACVR1B	chr12:52345450-52390863	q1	q2	OK	3.7577	4.31079	0.198103	-0.502982	0.614977	0.999987	no
XLOC_012275	XLOC_012275	ACVR2A	chr2:148602569-149271044	q1	q2	OK	0.58376	0.613158	0.0708836	-0.12232	0.902646	0.999987	no
XLOC_004321	XLOC_004321	ACY3	chr11:67410025-67418130	q1	q2	OK	7.10207	19.3643	1.44709	-3.02897	0.00245387	0.132005	no
XLOC_006776	XLOC_006776	ACYP1	chr14:75519927-75530736	q1	q2	OK	18.8933	18.7854	-0.00826083	0.0176425	0.985924	0.999987	no
XLOC_012000	XLOC_012000	ACYP2	chr2:54342409-54532435	q1	q2	OK	4.95447	9.31279	0.910483	-1.73734	0.0823273	0.795976	no
XLOC_013785	XLOC_013785	ADA	chr20:43248162-43280376	q1	q2	OK	68.3391	72.661	0.0884696	-0.189289	0.849866	0.999987	no
XLOC_007048	XLOC_007048	ADAL	chr15:43622871-43646096	q1	q2	OK	0.146338	0.353619	1.27289	-2.39687	0.0165358	0.398395	no
XLOC_005053	XLOC_005053	ADAM1	chr12:112336866-112339706	q1	q2	OK	1.11618	1.20319	0.108299	-0.190395	0.849	0.999987	no
XLOC_007470	XLOC_007470	ADAM10	chr15:58888509-59042177	q1	q2	OK	11.1108	16.6008	0.579286	-1.26235	0.206821	0.999987	no
XLOC_008962	XLOC_008962	ADAM11	chr17:42836567-42859214	q1	q2	OK	0.762284	0.447786	-0.767522	1.37367	0.169546	0.999987	no
XLOC_000743	XLOC_000743	ADAM15	chr1:155006281-155042029	q1	q2	OK	21.9554	12.2474	-0.842093	2.42006	0.0155181	0.385335	no
XLOC_012590	XLOC_012590	ADAM17	chr2:9629410-9695917	q1	q2	OK	22.7677	29.556	0.376458	-0.8239	0.409997	0.999987	no
XLOC_017659	XLOC_017659	ADAM19	chr5:156904311-157002783	q1	q2	OK	4.69121	6.92452	0.561755	-1.22234	0.221578	0.999987	no
XLOC_006303	XLOC_006303	ADAM21	chr14:70918873-70926622	q1	q2	OK	0.0973781	0.10324	0.084333	-0.110673	0.911876	0.999987	no
XLOC_020298	XLOC_020298	ADAM22	chr7:87563565-87832204	q1	q2	OK	3.80481	4.75849	0.322678	-0.914574	0.360415	0.999987	no
XLOC_021219	XLOC_021219	ADAM28	chr8:24151579-24212726	q1	q2	OK	0.428263	0.429342	0.00362893	-0.00770121	0.993855	0.999987	no
XLOC_003173	XLOC_003173	ADAM8	chr10:135075919-135090407	q1	q2	OK	2.54881	1.42817	-0.835656	2.31326	0.0207083	0.440771	no
XLOC_021261	XLOC_021261	ADAM9	chr8:38854504-38962779	q1	q2	OK	4.3238	7.86499	0.863146	-1.79277	0.0730103	0.768601	no
XLOC_022324	XLOC_022324	ADAMTS13	chr9:136243283-136324508	q1	q2	OK	0.703346	0.635117	-0.147212	0.356467	0.721491	0.999987	no
XLOC_017044	XLOC_017044	ADAMTS19	chr5:128796102-129074376	q1	q2	OK	3.41961	8.6981	1.34687	-2.86687	0.00414556	0.182637	no
XLOC_001962	XLOC_001962	ADAMTS4	chr1:161159537-161168845	q1	q2	OK	0.0682185	0.160529	1.2346	-1.87947	0.0601804	0.710249	no
XLOC_017414	XLOC_017414	ADAMTS6	chr5:64444562-64777704	q1	q2	OK	0.0781712	0.165237	1.07982	-1.69526	0.0900256	0.824894	no
XLOC_000673	XLOC_000673	ADAMTSL4	chr1:150521897-150533412	q1	q2	OK	0.0699101	0.131773	0.914487	-1.52759	0.126613	0.929879	no
XLOC_020597	XLOC_020597	ADAP1	chr7:937536-994289	q1	q2	OK	14.8628	10.957	-0.439857	0.934642	0.349973	0.999987	no
XLOC_008819	XLOC_008819	ADAP2	chr17:29248753-29286211	q1	q2	OK	0.732002	1.02692	0.488405	-0.863901	0.387642	0.999987	no
XLOC_001862	XLOC_001862	ADAR	chr1:154554533-154600456	q1	q2	OK	52.9771	57.8904	0.127956	-0.409502	0.682172	0.999987	no
XLOC_014021	XLOC_014021	ADARB1	chr21:46494492-46646478	q1	q2	OK	1.97379	3.82783	0.955554	-4.16099	3.16871e-05	0.0065046	yes
XLOC_002302	XLOC_002302	ADARB2-AS1	chr10:1223252-1779670	q1	q2	OK	0.569866	0.745858	0.388278	-0.597532	0.550152	0.999987	no
XLOC_008545	XLOC_008545	ADAT1	chr16:75632246-75657221	q1	q2	OK	6.66557	11.2644	0.756969	-1.78238	0.0746872	0.774351	no
XLOC_018841	XLOC_018841	ADAT2	chr6:143743968-143771841	q1	q2	OK	4.96984	3.18646	-0.641246	1.30927	0.190444	0.999987	no
XLOC_010294	XLOC_010294	ADAT3,SCAMP4	chr19:1905372-1926012	q1	q2	OK	18.3671	16.859	-0.123607	0.303171	0.761759	0.999987	no
XLOC_006353	XLOC_006353	ADCK1	chr14:78266425-78400297	q1	q2	OK	3.75889	5.55779	0.564206	-1.26883	0.204503	0.999987	no
XLOC_020494	XLOC_020494	ADCK2	chr7:140372952-140394908	q1	q2	OK	13.8127	12.6491	-0.12696	0.270135	0.787057	0.999987	no
XLOC_001072	XLOC_001072	ADCK3	chr1:227127937-227175246	q1	q2	OK	7.45991	5.81863	-0.358479	0.744402	0.456634	0.999987	no
XLOC_011508	XLOC_011508	ADCK4	chr19:41197433-41222790	q1	q2	OK	7.93796	7.91869	-0.00350544	0.010445	0.991666	0.999987	no
XLOC_021498	XLOC_021498	ADCK5	chr8:145597730-145634733	q1	q2	OK	3.21834	2.50727	-0.3602	0.676692	0.498601	0.999987	no
XLOC_012629	XLOC_012629	ADCY3	chr2:25013135-25142055	q1	q2	OK	22.198	19.278	-0.203475	0.438411	0.661088	0.999987	no
XLOC_015676	XLOC_015676	ADCY5	chr3:123001142-123167392	q1	q2	OK	1.58989	2.58687	0.702282	-1.39872	0.161896	0.991504	no
XLOC_005361	XLOC_005361	ADCY6,MIR4701	chr12:49159974-49182820	q1	q2	OK	0.0881339	0.0598868	-0.557458	0.849669	0.395509	0.999987	no
XLOC_007958	XLOC_007958	ADCY7	chr16:50321822-50352043	q1	q2	OK	12.9193	13.2929	0.0411223	-0.0891907	0.92893	0.999987	no
XLOC_008252	XLOC_008252	ADCY9	chr16:4012649-4166186	q1	q2	OK	2.07572	2.4215	0.22229	-0.461099	0.644727	0.999987	no
XLOC_015940	XLOC_015940	ADD1	chr4:2845583-2931802	q1	q2	OK	25.6067	32.4125	0.340027	-0.818851	0.412872	0.999987	no
XLOC_002658	XLOC_002658	ADD3	chr10:111705316-111895323	q1	q2	OK	26.122	41.2716	0.659886	-2.14486	0.0319644	0.537551	no
XLOC_016599	XLOC_016599	ADH5	chr4:99992129-100009931	q1	q2	OK	47.4494	43.6076	-0.121812	0.265247	0.790819	0.999987	no
XLOC_021321	XLOC_021321	ADHFE1	chr8:67344717-67381044	q1	q2	OK	0.0795968	0.0396882	-1.004	1.09129	0.275145	0.999987	no
XLOC_012578	XLOC_012578	ADI1	chr2:3501689-3523350	q1	q2	OK	49.4328	38.951	-0.34381	0.742859	0.457567	0.999987	no
XLOC_004600	XLOC_004600	ADIPOR2	chr12:1800246-1897845	q1	q2	OK	28.8902	30.4024	0.0736027	-0.160219	0.872709	0.999987	no
XLOC_002501	XLOC_002501	ADK	chr10:75910942-76469061	q1	q2	OK	32.0211	45.9966	0.522503	-1.54107	0.123301	0.925628	no
XLOC_003296	XLOC_003296	ADM	chr11:10326641-10328923	q1	q2	OK	37.9553	15.5731	-1.28525	2.68211	0.00731594	0.254949	no
XLOC_014440	XLOC_014440	ADM2	chr22:50919984-50924866	q1	q2	OK	0.0975588	0.188809	0.952584	-1.68425	0.0921327	0.831732	no
XLOC_013830	XLOC_013830	ADNP	chr20:49506882-49547527	q1	q2	OK	30.4966	37.5236	0.29915	-1.20784	0.22711	0.999987	no
XLOC_010099	XLOC_010099	ADNP2	chr18:77866914-77898228	q1	q2	OK	15.078	19.2477	0.352243	-0.76837	0.442267	0.999987	no
XLOC_002454	XLOC_002454	ADO	chr10:64564515-64568239	q1	q2	OK	6.4292	9.61898	0.581244	-1.23422	0.217121	0.999987	no
XLOC_014262	XLOC_014262	ADORA2A	chr22:24823529-24890783	q1	q2	OK	62.3886	40.6824	-0.616878	1.30215	0.192865	0.999987	no
XLOC_008730	XLOC_008730	ADORA2B	chr17:15848230-15879210	q1	q2	OK	0.33208	0.42591	0.359019	-0.560416	0.575195	0.999987	no
XLOC_007541	XLOC_007541	ADPGK	chr15:73043707-73090540	q1	q2	OK	17.3379	18.6546	0.105606	-0.512089	0.608589	0.999987	no
XLOC_015062	XLOC_015062	ADPRH	chr3:119298522-119308792	q1	q2	OK	3.56255	3.32627	-0.0990068	0.195006	0.845388	0.999987	no
XLOC_006116	XLOC_006116	ADPRHL1	chr13:114076259-114107839	q1	q2	OK	1.92897	3.58735	0.895087	-1.67053	0.0948141	0.838497	no
XLOC_000284	XLOC_000284	ADPRHL2	chr1:36554452-36559533	q1	q2	OK	20.844	15.9323	-0.387675	0.817889	0.41342	0.999987	no
XLOC_012850	XLOC_012850	ADRA2B	chr2:96778622-96781888	q1	q2	OK	0.933925	1.45165	0.63631	-1.16282	0.244902	0.999987	no
XLOC_003620	XLOC_003620	ADRBK1	chr11:67033904-67054029	q1	q2	OK	56.4519	66.9796	0.246699	-0.50666	0.612394	0.999987	no
XLOC_014274	XLOC_014274	ADRBK2	chr22:25960860-26125258	q1	q2	OK	5.87767	8.59229	0.547799	-1.19734	0.231176	0.999987	no
XLOC_013565	XLOC_013565	ADRM1	chr20:60878026-60883918	q1	q2	OK	36.8769	42.7511	0.213243	-0.534007	0.593337	0.999987	no
XLOC_014373	XLOC_014373	ADSL	chr22:40742503-40762575	q1	q2	OK	69.4903	83.8781	0.271482	-0.61399	0.539222	0.999987	no
XLOC_002263	XLOC_002263	ADSS	chr1:244571793-244615436	q1	q2	OK	20.3919	31.5001	0.627361	-1.3686	0.171123	0.999987	no
XLOC_006535	XLOC_006535	ADSSL1	chr14:105190533-105213647	q1	q2	OK	0.795182	1.44693	0.863641	-1.511	0.130787	0.937336	no
XLOC_020175	XLOC_020175	AEBP1,MIR4649	chr7:44143959-44154159	q1	q2	OK	0.115785	0.19677	0.765055	-1.24512	0.213089	0.999987	no
XLOC_004712	XLOC_004712	AEBP2	chr12:19592607-19675173	q1	q2	OK	8.48404	13.0708	0.62353	-1.67376	0.0941787	0.837245	no
XLOC_007258	XLOC_007258	AEN	chr15:89164526-89175512	q1	q2	OK	8.73853	9.50656	0.121533	-0.25919	0.795489	0.999987	no
XLOC_011133	XLOC_011133	AES	chr19:3052907-3062964	q1	q2	OK	145.702	142.009	-0.0370433	0.0831736	0.933713	0.999987	no
XLOC_015970	XLOC_015970	AFAP1-AS1	chr4:7755816-7941653	q1	q2	OK	0.90914	0.0792704	-3.51965	5.86712	4.43433e-09	5.0823e-06	yes
XLOC_003115	XLOC_003115	AFAP1L2	chr10:116054582-116164515	q1	q2	OK	0.383936	0.591135	0.622623	-1.73367	0.0829773	0.798965	no
XLOC_016164	XLOC_016164	AFF1	chr4:87856153-88062206	q1	q2	OK	1.24778	1.05685	-0.239591	0.566851	0.570815	0.999987	no
XLOC_023335	XLOC_023335	AFF2	chrX:147582138-148082193	q1	q2	OK	0.557231	0.874823	0.650715	-2.14621	0.0318562	0.536996	no
XLOC_012877	XLOC_012877	AFF3	chr2:100163715-100759037	q1	q2	OK	4.73654	6.35398	0.423827	-1.02966	0.303169	0.999987	no
XLOC_017541	XLOC_017541	AFF4	chr5:132211070-132299354	q1	q2	OK	10.6129	15.6199	0.557564	-1.2135	0.224938	0.999987	no
XLOC_008168	XLOC_008168	AFG3L1P	chr16:90036182-90067195	q1	q2	OK	3.42627	3.14202	-0.124944	0.381345	0.702948	0.999987	no
XLOC_010126	XLOC_010126	AFG3L2	chr18:12328942-12377275	q1	q2	OK	29.7819	31.5067	0.0812239	-0.176363	0.860009	0.999987	no
XLOC_009166	XLOC_009166	AFMID	chr17:76183397-76203782	q1	q2	OK	32.8628	31.2696	-0.0716937	0.264401	0.791471	0.999987	no
XLOC_012024	XLOC_012024	AFTPH	chr2:64751438-64820138	q1	q2	OK	17.0756	21.7968	0.352179	-1.74045	0.0817796	0.794132	no
XLOC_016756	XLOC_016756	AGA	chr4:178351928-178363657	q1	q2	OK	8.27689	9.2411	0.158977	-0.351028	0.725567	0.999987	no
XLOC_002537	XLOC_002537	AGAP11,C10orf116	chr10:88728187-88769960	q1	q2	OK	0.0662208	0.11752	0.827555	-1.23957	0.215134	0.999987	no
XLOC_005488	XLOC_005488	AGAP2	chr12:58118075-58135944	q1	q2	OK	3.57256	4.06931	0.187826	-0.405951	0.684778	0.999987	no
XLOC_020569	XLOC_020569	AGAP3	chr7:150783825-150841523	q1	q2	OK	13.6172	9.79857	-0.474788	1.26384	0.206289	0.999987	no
XLOC_002875	XLOC_002875	AGAP4	chr10:46321049-46342921	q1	q2	OK	0.329074	0.171752	-0.938089	1.4604	0.144181	0.969816	no
XLOC_002971	XLOC_002971	AGAP5	chr10:75434032-75457554	q1	q2	OK	0.575622	0.304715	-0.917663	1.514	0.130025	0.935322	no
XLOC_002437	XLOC_002437	AGAP6	chr10:51748077-51770259	q1	q2	OK	2.32884	1.70682	-0.448297	0.847792	0.396554	0.999987	no
XLOC_002905	XLOC_002905	AGAP7	chr10:51464161-51486327	q1	q2	OK	0.18402	0.133613	-0.461804	0.688702	0.491011	0.999987	no
XLOC_002904	XLOC_002904	AGAP8	chr10:51026324-51371331	q1	q2	OK	0.423599	0.285047	-0.5715	0.930518	0.352103	0.999987	no
XLOC_002424	XLOC_002424	AGAP9	chr10:48215723-48237508	q1	q2	OK	0.558421	0.315276	-0.824737	1.36054	0.173658	0.999987	no
XLOC_002883	XLOC_002883	AGAP9	chr10:47191843-47213626	q1	q2	OK	0.571268	0.306993	-0.89596	1.47631	0.13986	0.961423	no
XLOC_004134	XLOC_004134	AGBL2	chr11:47681142-47736928	q1	q2	OK	0.20548	0.177244	-0.213255	0.332622	0.73942	0.999987	no
XLOC_020475	XLOC_020475	AGBL3	chr7:134671258-134820530	q1	q2	OK	0.0743659	0.0984139	0.404221	-0.561028	0.574779	0.999987	no
XLOC_011910	XLOC_011910	AGBL5	chr2:27274490-27294567	q1	q2	OK	31.9926	31.2087	-0.0357884	0.105542	0.915946	0.999987	no
XLOC_018514	XLOC_018514	AGER	chr6:32148744-32152099	q1	q2	OK	4.11485	4.06436	-0.0178132	0.0669415	0.946628	0.999987	no
XLOC_012491	XLOC_012491	AGFG1	chr2:228336887-228425938	q1	q2	OK	22.9939	19.7774	-0.2174	0.619688	0.535463	0.999987	no
XLOC_020358	XLOC_020358	AGFG2	chr7:100136833-100165843	q1	q2	OK	4.00056	4.91498	0.296983	-0.627864	0.530093	0.999987	no
XLOC_020497	XLOC_020497	AGK	chr7:141251077-141354209	q1	q2	OK	12.5913	12.616	0.00282614	-0.0060792	0.99515	0.999987	no
XLOC_000527	XLOC_000527	AGL	chr1:100315639-100389579	q1	q2	OK	11.6611	16.1376	0.468728	-1.31905	0.187153	0.999987	no
XLOC_018513	XLOC_018513	AGPAT1	chr6:32120578-32145888	q1	q2	OK	40.5289	28.6431	-0.500762	1.35207	0.176352	0.999987	no
XLOC_022851	XLOC_022851	AGPAT2	chr9:139567594-139581911	q1	q2	OK	16.3855	11.9846	-0.45124	1.27974	0.200637	0.999987	no
XLOC_014002	XLOC_014002	AGPAT3	chr21:45285115-45407475	q1	q2	OK	15.052	15.0129	-0.00375218	0.00813892	0.993506	0.999987	no
XLOC_021133	XLOC_021133	AGPAT5	chr8:6565877-6619021	q1	q2	OK	14.6742	18.8992	0.365045	-0.797928	0.424913	0.999987	no
XLOC_021271	XLOC_021271	AGPAT6	chr8:41435706-41482520	q1	q2	OK	10.5115	8.70711	-0.271699	0.587685	0.556744	0.999987	no
XLOC_007204	XLOC_007204	AGPHD1	chr15:78799905-78829715	q1	q2	OK	1.35233	2.12082	0.649173	-1.49395	0.13519	0.948076	no
XLOC_012347	XLOC_012347	AGPS	chr2:178257470-178408564	q1	q2	OK	11.1726	14.514	0.377483	-0.826511	0.408514	0.999987	no
XLOC_000010	XLOC_000010	AGRN	chr1:955502-991499	q1	q2	OK	7.66486	6.06961	-0.336656	0.718184	0.472644	0.999987	no
XLOC_007228	XLOC_007228	AGSK1,LOC727849	chr15:82944792-82986427	q1	q2	OK	2.80449	2.76387	-0.0210498	0.0651008	0.948094	0.999987	no
XLOC_007602	XLOC_007602	AGSK1,LOC727849	chr15:82753446-82798352	q1	q2	OK	3.80195	3.43566	-0.146154	0.468244	0.63961	0.999987	no
XLOC_007606	XLOC_007606	AGSK1,LOC727849	chr15:83130032-83182930	q1	q2	OK	3.83472	3.76766	-0.0254511	0.0779694	0.937852	0.999987	no
XLOC_022585	XLOC_022585	AGTPBP1	chr9:88161453-88356944	q1	q2	OK	5.28843	6.81948	0.366824	-0.767585	0.442734	0.999987	no
XLOC_000086	XLOC_000086	AGTRAP	chr1:11796141-11810828	q1	q2	OK	15.3002	12.6163	-0.278256	0.836738	0.40274	0.999987	no
XLOC_017722	XLOC_017722	AGXT2L2	chr5:177631507-177659803	q1	q2	OK	7.80882	6.20466	-0.331753	0.677473	0.498106	0.999987	no
XLOC_002269	XLOC_002269	AHCTF1	chr1:247002401-247094726	q1	q2	OK	21.457	29.0687	0.438015	-0.938913	0.347775	0.999987	no
XLOC_013737	XLOC_013737	AHCY	chr20:32868070-32899608	q1	q2	OK	112.7	109.299	-0.0441979	0.0898527	0.928404	0.999987	no
XLOC_000571	XLOC_000571	AHCYL1	chr1:110527386-110566364	q1	q2	OK	29.8296	33.4313	0.164459	-0.63922	0.52268	0.999987	no
XLOC_020455	XLOC_020455	AHCYL2	chr7:128864854-129070052	q1	q2	OK	2.41982	3.59205	0.569908	-1.60706	0.108042	0.882397	no
XLOC_001376	XLOC_001376	AHDC1	chr1:27860755-27930143	q1	q2	OK	4.48175	2.93329	-0.611543	1.29286	0.196059	0.999987	no
XLOC_018818	XLOC_018818	AHI1	chr6:135605109-135818903	q1	q2	OK	1.67008	2.35022	0.49288	-1.60099	0.109379	0.886292	no
XLOC_006869	XLOC_006869	AHNAK2	chr14:105403590-105444694	q1	q2	OK	0.382915	0.883044	1.20546	-2.46871	0.01356	0.358495	no
XLOC_016799	XLOC_016799	AHRR,PDCD6	chr5:271735-438405	q1	q2	OK	74.3001	69.0165	-0.106422	0.233016	0.815749	0.999987	no
XLOC_006350	XLOC_006350	AHSA1	chr14:77924372-77935815	q1	q2	OK	95.9943	94.2199	-0.0269173	0.0576685	0.954013	0.999987	no
XLOC_012016	XLOC_012016	AHSA2	chr2:61404554-61697849	q1	q2	OK	23.0413	22.0827	-0.0613034	0.132426	0.894647	0.999987	no
XLOC_005215	XLOC_005215	AICDA	chr12:8754761-8765442	q1	q2	OK	0.094412	0.322967	1.77434	-2.61253	0.0089876	0.288811	no
XLOC_002186	XLOC_002186	AIDA	chr1:222841354-222885864	q1	q2	OK	25.3442	33.4779	0.401553	-0.879449	0.379158	0.999987	no
XLOC_017930	XLOC_017930	AIF1	chr6:31582993-31584798	q1	q2	OK	2.91472	2.8483	-0.0332578	0.0626024	0.950083	0.999987	no
XLOC_023739	XLOC_023739	AIFM1	chrX:129263337-129299861	q1	q2	OK	20.2033	25.7596	0.350515	-0.771513	0.440403	0.999987	no
XLOC_002940	XLOC_002940	AIFM2	chr10:71812356-71892690	q1	q2	OK	3.88826	3.07595	-0.338091	0.917727	0.358762	0.999987	no
XLOC_018260	XLOC_018260	AIG1	chr6:143382022-143661441	q1	q2	OK	15.0748	27.5109	0.867868	-1.83886	0.0659355	0.739375	no
XLOC_018158	XLOC_018158	AIM1	chr6:106959729-107018334	q1	q2	OK	3.95365	7.63367	0.949191	-2.0735	0.0381255	0.585647	no
XLOC_001364	XLOC_001364	AIM1L	chr1:26648349-26680621	q1	q2	OK	0.217377	0.165623	-0.392299	0.65197	0.51442	0.999987	no
XLOC_001931	XLOC_001931	AIM2	chr1:159032274-159046647	q1	q2	OK	0.0945932	0.275834	1.54399	-2.06523	0.0389015	0.588054	no
XLOC_016203	XLOC_016203	AIMP1	chr4:106967232-107270381	q1	q2	OK	23.7492	24.4538	0.0421777	-0.0970962	0.92265	0.999987	no
XLOC_020070	XLOC_020070	AIMP2	chr7:6048881-6098860	q1	q2	OK	11.6089	18.5207	0.673905	-1.40833	0.159035	0.985465	no
XLOC_003629	XLOC_003629	AIP	chr11:67250504-67258579	q1	q2	OK	47.2045	31.8771	-0.566402	1.21888	0.222889	0.999987	no
XLOC_006590	XLOC_006590	AJUBA	chr14:23440409-23451848	q1	q2	OK	0.165304	0.0563125	-1.55359	2.33072	0.0197681	0.431441	no
XLOC_022765	XLOC_022765	AK1	chr9:130628758-130640022	q1	q2	OK	5.97176	3.70461	-0.688835	1.36967	0.170791	0.999987	no
XLOC_001421	XLOC_001421	AK2	chr1:33473540-33502512	q1	q2	OK	92.8161	70.16	-0.403727	1.45459	0.145783	0.972177	no
XLOC_022397	XLOC_022397	AK3	chr9:4709556-4742043	q1	q2	OK	9.64542	11.4623	0.248982	-0.628275	0.529824	0.999987	no
XLOC_000436	XLOC_000436	AK4	chr1:65613231-65697828	q1	q2	OK	31.5259	20.3154	-0.633963	2.10715	0.0351048	0.564174	no
XLOC_006402	XLOC_006402	AK7	chr14:96858447-96955112	q1	q2	OK	0.0729405	0.100342	0.460137	-0.605738	0.544689	0.999987	no
XLOC_022806	XLOC_022806	AK8	chr9:135600964-135754198	q1	q2	OK	0.074546	0.121614	0.706111	-0.975245	0.329439	0.999987	no
XLOC_009040	XLOC_009040	AKAP1	chr17:55162552-55198710	q1	q2	OK	13.5632	13.8278	0.0278728	-0.063672	0.949231	0.999987	no
XLOC_009401	XLOC_009401	AKAP10	chr17:19808749-19881129	q1	q2	OK	7.29171	8.48833	0.219223	-0.457222	0.647512	0.999987	no
XLOC_005804	XLOC_005804	AKAP11	chr13:42846288-42897403	q1	q2	OK	7.60339	12.9888	0.772557	-1.69538	0.0900028	0.824869	no
XLOC_007251	XLOC_007251	AKAP13	chr15:85923870-86292586	q1	q2	OK	12.1517	18.8524	0.63359	-2.23637	0.0253278	0.483662	no
XLOC_023270	XLOC_023270	AKAP14	chrX:119029935-119054679	q1	q2	OK	0.057286	0.196945	1.78154	-1.76878	0.0769302	0.782132	no
XLOC_022917	XLOC_022917	AKAP17A,ASMT	chrX:1710485-1761974	q1	q2	OK	8.53889	8.35849	-0.0308057	0.0777989	0.937988	0.999987	no
XLOC_023889	XLOC_023889	AKAP17A,ASMT	chrY:1660485-1711974	q1	q2	OK	8.57146	8.42461	-0.0249309	0.0595483	0.952515	0.999987	no
XLOC_022185	XLOC_022185	AKAP2,PALM2,PALM2-AKAP2	chr9:112403067-112934791	q1	q2	OK	9.02604	16.1745	0.841555	-2.83019	0.00465203	0.19628	no
XLOC_006278	XLOC_006278	AKAP5	chr14:64932216-64941221	q1	q2	OK	0.795826	1.0873	0.450224	-0.821149	0.411562	0.999987	no
XLOC_006201	XLOC_006201	AKAP6	chr14:32798478-33302268	q1	q2	OK	0.192581	0.517306	1.42555	-2.52869	0.0114488	0.328747	no
XLOC_018224	XLOC_018224	AKAP7	chr6:131456825-131604675	q1	q2	OK	2.55891	3.73204	0.544432	-1.01839	0.308494	0.999987	no
XLOC_011325	XLOC_011325	AKAP8	chr19:15464331-15490612	q1	q2	OK	8.56987	8.50298	-0.0113059	0.0240628	0.980803	0.999987	no
XLOC_011326	XLOC_011326	AKAP8L	chr19:15490858-15529833	q1	q2	OK	28.3377	33.5717	0.244522	-0.532124	0.59464	0.999987	no
XLOC_020308	XLOC_020308	AKAP9	chr7:91570188-91739987	q1	q2	OK	8.03884	14.6947	0.870234	-3.01967	0.00253049	0.134722	no
XLOC_018754	XLOC_018754	AKD1	chr6:109814058-110012415	q1	q2	OK	1.70374	2.38454	0.485009	-0.869259	0.384706	0.999987	no
XLOC_003288	XLOC_003288	AKIP1	chr11:8932700-8954553	q1	q2	OK	4.36224	3.74678	-0.219417	0.76049	0.446962	0.999987	no
XLOC_000296	XLOC_000296	AKIRIN1	chr1:39456915-39471737	q1	q2	OK	25.1825	43.8544	0.800299	-1.85706	0.0633029	0.726065	no
XLOC_018710	XLOC_018710	AKIRIN2	chr6:88384577-88411985	q1	q2	OK	22.6732	30.8077	0.442306	-0.962037	0.336031	0.999987	no
XLOC_018134	XLOC_018134	AKIRIN2-AS1	chr6:88384577-88411985	q1	q2	OK	4.37048	2.17887	-1.00421	1.64533	0.0999026	0.854093	no
XLOC_022707	XLOC_022707	AKNA	chr9:117096432-117156685	q1	q2	OK	23.7393	20.9999	-0.176896	0.367093	0.71355	0.999987	no
XLOC_000362	XLOC_000362	AKR1A1	chr1:46016454-46035723	q1	q2	OK	50.4016	44.8841	-0.167266	0.909618	0.363024	0.999987	no
XLOC_021026	XLOC_021026	AKR1B1	chr7:134127106-134143888	q1	q2	OK	26.0731	27.9392	0.0997266	-0.215435	0.829429	0.999987	no
XLOC_001310	XLOC_001310	AKR7A2	chr1:19629201-19638640	q1	q2	OK	32.0718	24.6037	-0.382433	0.825012	0.409365	0.999987	no
XLOC_000595	XLOC_000595	AKR7A2P1	chr1:113454469-113498975	q1	q2	OK	1.1039	0.2994	-1.88246	2.90884	0.00362767	0.169034	no
XLOC_001308	XLOC_001308	AKR7A3	chr1:19609056-19615280	q1	q2	OK	0.945412	0.649048	-0.542617	0.886347	0.375431	0.999987	no
XLOC_001307	XLOC_001307	AKR7L	chr1:19592475-19600568	q1	q2	OK	0.747781	0.614352	-0.28355	0.502059	0.615626	0.999987	no
XLOC_006868	XLOC_006868	AKT1	chr14:105235686-105262080	q1	q2	OK	59.8423	84.0949	0.490854	-1.38434	0.166255	0.998535	no
XLOC_011669	XLOC_011669	AKT1S1	chr19:50372296-50380644	q1	q2	OK	12.5244	12.5612	0.00423764	-0.0193797	0.984538	0.999987	no
XLOC_011499	XLOC_011499	AKT2	chr19:40736223-40791302	q1	q2	OK	26.8801	23.3644	-0.202226	0.532396	0.594452	0.999987	no
XLOC_002262	XLOC_002262	AKT3	chr1:243419306-244006886	q1	q2	OK	0.413273	0.385878	-0.0989498	0.181743	0.855785	0.999987	no
XLOC_008434	XLOC_008434	AKTIP	chr16:53468350-53537170	q1	q2	OK	8.10121	10.4464	0.366799	-0.811824	0.416893	0.999987	no
XLOC_022703	XLOC_022703	ALAD	chr9:116148591-116163618	q1	q2	OK	14.8069	15.5165	0.0675365	-0.146575	0.883467	0.999987	no
XLOC_014925	XLOC_014925	ALAS1	chr3:52232098-52248343	q1	q2	OK	23.6439	19.6088	-0.269969	0.756188	0.449536	0.999987	no
XLOC_016117	XLOC_016117	ALB	chr4:74269971-74287129	q1	q2	OK	0.0660448	0.0539828	-0.290945	0.341484	0.732739	0.999987	no
XLOC_015023	XLOC_015023	ALCAM	chr3:105085556-105295757	q1	q2	OK	8.56568	14.5241	0.761811	-2.03378	0.0419736	0.606073	no
XLOC_010851	XLOC_010851	ALDH16A1	chr19:49956472-49974305	q1	q2	OK	9.59027	9.12284	-0.0720878	0.174196	0.861711	0.999987	no
XLOC_003033	XLOC_003033	ALDH18A1	chr10:97365685-97416567	q1	q2	OK	38.8794	42.8532	0.1404	-0.361849	0.717465	0.999987	no
XLOC_022564	XLOC_022564	ALDH1A1	chr9:75515577-75568233	q1	q2	OK	0.602778	3.14853	2.38498	-4.19161	2.76985e-05	0.00592151	yes
XLOC_007302	XLOC_007302	ALDH1A3	chr15:101420008-101456830	q1	q2	OK	0.608088	2.82316	2.21496	-4.03076	5.55958e-05	0.00982403	yes
XLOC_022041	XLOC_022041	ALDH1B1	chr9:38392660-38398662	q1	q2	OK	13.1717	13.4749	0.0328266	-0.0708654	0.943505	0.999987	no
XLOC_005606	XLOC_005606	ALDH1L2	chr12:105413561-105478341	q1	q2	OK	0.0875022	0.362054	2.04881	-3.88073	0.000104145	0.015457	yes
XLOC_005051	XLOC_005051	ALDH2	chr12:112204690-112247789	q1	q2	OK	16.7789	15.2825	-0.134761	0.287518	0.773716	0.999987	no
XLOC_008769	XLOC_008769	ALDH3A2	chr17:19552063-19580908	q1	q2	OK	11.5436	16.1475	0.484221	-1.23938	0.215206	0.999987	no
XLOC_003632	XLOC_003632	ALDH3B1	chr11:67776047-67796743	q1	q2	OK	0.57233	0.768305	0.424831	-1.26776	0.204884	0.999987	no
XLOC_001303	XLOC_001303	ALDH4A1,MIR4695	chr1:19197923-19229293	q1	q2	OK	1.9419	1.91657	-0.0189405	0.0527909	0.957898	0.999987	no
XLOC_017815	XLOC_017815	ALDH5A1	chr6:24495196-24537435	q1	q2	OK	37.2308	38.6173	0.052751	-0.147688	0.882589	0.999987	no
XLOC_006766	XLOC_006766	ALDH6A1	chr14:74486058-74551196	q1	q2	OK	5.87689	10.6743	0.861022	-1.76986	0.0767501	0.781849	no
XLOC_018815	XLOC_018815	ALDH8A1	chr6:135238527-135271260	q1	q2	OK	0.106492	0.127785	0.262964	-0.486318	0.626741	0.999987	no
XLOC_001979	XLOC_001979	ALDH9A1	chr1:165631448-165667900	q1	q2	OK	12.7957	19.5664	0.612722	-1.31783	0.187561	0.999987	no
XLOC_007906	XLOC_007906	ALDOA	chr16:30064410-30081741	q1	q2	OK	1765.16	853.751	-1.04791	2.96633	0.0030138	0.151319	no
XLOC_022661	XLOC_022661	ALDOB	chr9:104182841-104198062	q1	q2	OK	0.115698	0.159775	0.46568	-0.66143	0.508337	0.999987	no
XLOC_009420	XLOC_009420	ALDOC	chr17:26900132-26903951	q1	q2	OK	298.036	94.4001	-1.65863	3.27677	0.00105001	0.0769805	no
XLOC_007790	XLOC_007790	ALG1	chr16:5121809-5147789	q1	q2	OK	3.26621	2.75262	-0.24681	0.489939	0.624177	0.999987	no
XLOC_004750	XLOC_004750	ALG10	chr12:34175215-34181236	q1	q2	OK	4.51586	7.3645	0.705587	-1.39706	0.162397	0.992256	no
XLOC_004751	XLOC_004751	ALG10B	chr12:38710556-38723528	q1	q2	OK	2.58578	4.8939	0.920384	-1.90023	0.0574027	0.696296	no
XLOC_005839	XLOC_005839	ALG11,UTP14C	chr13:52586522-52607736	q1	q2	OK	7.77741	11.5053	0.564933	-1.63265	0.102542	0.861446	no
XLOC_014692	XLOC_014692	ALG12	chr22:50296853-50312106	q1	q2	OK	9.22697	8.22397	-0.166023	0.347254	0.728401	0.999987	no
XLOC_023242	XLOC_023242	ALG13	chrX:110924345-111003875	q1	q2	OK	9.91106	13.2659	0.420607	-1.81985	0.0687821	0.751291	no
XLOC_001654	XLOC_001654	ALG14	chr1:95448278-95538507	q1	q2	OK	2.06225	2.61576	0.343009	-0.589351	0.555626	0.999987	no
XLOC_015689	XLOC_015689	ALG1L	chr3:125635443-125655887	q1	q2	OK	0.276661	0.344548	0.316589	-0.429123	0.667834	0.999987	no
XLOC_015115	XLOC_015115	ALG1L2	chr3:129800673-129830276	q1	q2	OK	0.222087	0.215043	-0.0464976	0.0627259	0.949985	0.999987	no
XLOC_022655	XLOC_022655	ALG2	chr9:101978706-101984246	q1	q2	OK	8.19005	9.6842	0.241761	-0.74826	0.454303	0.999987	no
XLOC_015849	XLOC_015849	ALG3	chr3:183948316-183967313	q1	q2	OK	66.4411	41.6701	-0.673063	2.05905	0.0394896	0.592051	no
XLOC_005981	XLOC_005981	ALG5	chr13:37523907-37573504	q1	q2	OK	5.76284	6.32433	0.134132	-0.257134	0.797075	0.999987	no
XLOC_000427	XLOC_000427	ALG6	chr1:63833260-63904233	q1	q2	OK	6.94117	8.5021	0.29264	-0.592155	0.553747	0.999987	no
XLOC_004384	XLOC_004384	ALG8	chr11:77811987-77850699	q1	q2	OK	30.6453	29.8057	-0.0400753	0.103138	0.917854	0.999987	no
XLOC_004477	XLOC_004477	ALG9	chr11:111652918-111742305	q1	q2	OK	6.67489	5.89775	-0.178579	0.878652	0.37959	0.999987	no
XLOC_006791	XLOC_006791	ALKBH1	chr14:78138748-78174356	q1	q2	OK	7.26635	9.56179	0.396049	-0.825164	0.409278	0.999987	no
XLOC_005624	XLOC_005624	ALKBH2	chr12:109525992-109531293	q1	q2	OK	16.1755	36.5348	1.17546	-5.36093	8.27934e-08	5.59811e-05	yes
XLOC_020932	XLOC_020932	ALKBH4	chr7:102073995-102105321	q1	q2	OK	10.8163	10.3049	-0.069883	0.146704	0.883366	0.999987	no
XLOC_008751	XLOC_008751	ALKBH5	chr17:18086866-18113267	q1	q2	OK	97.8892	89.308	-0.13236	0.263205	0.792393	0.999987	no
XLOC_011438	XLOC_011438	ALKBH6	chr19:36500021-36505141	q1	q2	OK	8.07078	9.44786	0.22728	-0.584999	0.558549	0.999987	no
XLOC_010355	XLOC_010355	ALKBH7	chr19:6372443-6375261	q1	q2	OK	24.6501	14.3176	-0.783808	1.61801	0.105661	0.872184	no
XLOC_004463	XLOC_004463	ALKBH8	chr11:107373452-107436461	q1	q2	OK	2.93032	4.29756	0.552459	-1.08562	0.277649	0.999987	no
XLOC_011852	XLOC_011852	ALLC	chr2:3705785-3750260	q1	q2	OK	0.393328	0.809713	1.04168	-1.68436	0.0921113	0.831732	no
XLOC_012059	XLOC_012059	ALMS1	chr2:73612885-73837046	q1	q2	OK	3.72023	5.15014	0.469217	-1.02879	0.303577	0.999987	no
XLOC_012060	XLOC_012060	ALMS1P	chr2:73872045-73912694	q1	q2	OK	0.0771032	0.120225	0.640872	-0.824117	0.409873	0.999987	no
XLOC_008661	XLOC_008661	ALOX12	chr17:6888441-6915653	q1	q2	OK	0.169885	0.162383	-0.0651647	0.0978478	0.922053	0.999987	no
XLOC_009322	XLOC_009322	ALOX12B	chr17:7975953-7991021	q1	q2	OK	0.168645	0.199648	0.243473	-0.371615	0.71018	0.999987	no
XLOC_009267	XLOC_009267	ALOX15	chr17:4534213-4544960	q1	q2	OK	0.215422	0.426172	0.984266	-1.58763	0.112369	0.896617	no
XLOC_008657	XLOC_008657	ALOX15P1	chr17:6561037-6564701	q1	q2	OK	0.96993	0.908466	-0.0944474	0.146476	0.883545	0.999987	no
XLOC_005775	XLOC_005775	ALOX5AP	chr13:31287614-31338565	q1	q2	OK	254.535	271.495	0.0930635	-0.192138	0.847634	0.999987	no
XLOC_009323	XLOC_009323	ALOXE3	chr17:7999217-8022234	q1	q2	OK	0.126026	0.195658	0.634613	-1.16302	0.244823	0.999987	no
XLOC_016219	XLOC_016219	ALPK1	chr4:113218498-113363764	q1	q2	OK	2.29317	2.71895	0.245702	-0.607995	0.543191	0.999987	no
XLOC_007248	XLOC_007248	ALPK3	chr15:85359910-85416713	q1	q2	OK	0.125212	0.0820771	-0.609323	1.01641	0.309435	0.999987	no
XLOC_013120	XLOC_013120	ALS2	chr2:202564985-202645895	q1	q2	OK	3.96608	5.53583	0.481086	-1.41329	0.157572	0.984892	no
XLOC_013115	XLOC_013115	ALS2CR12	chr2:202153146-202222101	q1	q2	OK	0.138387	0.174724	0.336368	-0.490952	0.62346	0.999987	no
XLOC_012409	XLOC_012409	ALS2CR8	chr2:203776977-203851060	q1	q2	OK	2.22398	3.96782	0.835205	-2.16191	0.0306253	0.526769	no
XLOC_001687	XLOC_001687	ALX3	chr1:110602996-110613322	q1	q2	OK	0.613021	0.436034	-0.491497	0.800262	0.423559	0.999987	no
XLOC_009886	XLOC_009886	ALYREF	chr17:79845710-79849462	q1	q2	OK	89.663	164.91	0.879093	-1.86791	0.0617744	0.717909	no
XLOC_017343	XLOC_017343	AMACR,C1QTNF3,C1QTNF3-AMACR	chr5:33987090-34124633	q1	q2	OK	3.27231	3.42765	0.066908	-0.22068	0.825342	0.999987	no
XLOC_016109	XLOC_016109	AMBN	chr4:71457974-71473004	q1	q2	OK	0.130515	0.0758075	-0.783801	1.03479	0.300765	0.999987	no
XLOC_004116	XLOC_004116	AMBRA1	chr11:46417963-46612914	q1	q2	OK	7.77172	6.02329	-0.367681	0.790053	0.429497	0.999987	no
XLOC_018173	XLOC_018173	AMD1	chr6:111195986-111216913	q1	q2	OK	18.2398	29.3106	0.684334	-1.61414	0.106497	0.875154	no
XLOC_004983	XLOC_004983	AMDHD1	chr12:96337070-96362370	q1	q2	OK	0.63056	0.841794	0.416834	-0.698354	0.484956	0.999987	no
XLOC_007747	XLOC_007747	AMDHD2	chr16:2570362-2581409	q1	q2	OK	4.04104	3.96358	-0.0279225	0.0535498	0.957294	0.999987	no
XLOC_008442	XLOC_008442	AMFR	chr16:56395363-56459444	q1	q2	OK	107.398	92.5245	-0.215055	0.428419	0.668346	0.999987	no
XLOC_010299	XLOC_010299	AMH,MIR4321	chr19:2249112-2252072	q1	q2	OK	2.30715	3.61705	0.648702	-1.23779	0.215794	0.999987	no
XLOC_004510	XLOC_004510	AMICA1	chr11:118064441-118095809	q1	q2	OK	0.117692	0.0781506	-0.590682	0.747238	0.45492	0.999987	no
XLOC_001683	XLOC_001683	AMIGO1	chr1:110049445-110052336	q1	q2	OK	0.583637	0.458958	-0.346709	0.583142	0.559798	0.999987	no
XLOC_005343	XLOC_005343	AMIGO2	chr12:47469489-47473734	q1	q2	OK	0.608753	0.5564	-0.129736	0.31113	0.755702	0.999987	no
XLOC_015491	XLOC_015491	AMIGO3	chr3:49726949-49761384	q1	q2	OK	2.36228	1.86194	-0.343376	0.659032	0.509875	0.999987	no
XLOC_023687	XLOC_023687	AMMECR1	chrX:109437413-109699562	q1	q2	OK	6.41217	9.47675	0.563581	-1.43834	0.150339	0.981752	no
XLOC_012946	XLOC_012946	AMMECR1L	chr2:128619206-128643514	q1	q2	OK	5.83838	5.62522	-0.0536596	0.117073	0.906802	0.999987	no
XLOC_006518	XLOC_006518	AMN	chr14:103388992-103397179	q1	q2	OK	0.0658423	0.133828	1.0233	-1.26564	0.205641	0.999987	no
XLOC_005317	XLOC_005317	AMN1	chr12:31824070-31882108	q1	q2	OK	2.98795	4.91067	0.716762	-1.89988	0.0574493	0.696558	no
XLOC_003735	XLOC_003735	AMOTL1	chr11:94501507-94609918	q1	q2	OK	5.32418	4.29534	-0.309788	0.669698	0.50305	0.999987	no
XLOC_001719	XLOC_001719	AMPD1	chr1:115215719-115238239	q1	q2	OK	0.15375	0.45315	1.5594	-2.4201	0.0155163	0.385335	no
XLOC_000565	XLOC_000565	AMPD2	chr1:110162458-110174677	q1	q2	OK	16.8701	11.0812	-0.60635	1.70721	0.0877827	0.815332	no
XLOC_003297	XLOC_003297	AMPD3	chr11:10471867-10529126	q1	q2	OK	3.89353	4.00197	0.0396294	-0.225994	0.821206	0.999987	no
XLOC_015488	XLOC_015488	AMT,NICN1	chr3:49454210-49466757	q1	q2	OK	12.1315	9.31783	-0.38069	1.0316	0.302261	0.999987	no
XLOC_000539	XLOC_000539	AMY2B,RNPC3	chr1:104068577-104122149	q1	q2	OK	4.9649	8.08495	0.703475	-1.49462	0.135014	0.947725	no
XLOC_009101	XLOC_009101	AMZ2	chr17:66244144-66253305	q1	q2	OK	56.2921	69.2933	0.299785	-1.85414	0.0637197	0.728587	no
XLOC_009767	XLOC_009767	AMZ2P1	chr17:62962667-62971703	q1	q2	OK	4.72347	7.41688	0.650965	-1.34359	0.179081	0.999987	no
XLOC_012912	XLOC_012912	ANAPC1	chr2:112525213-112641741	q1	q2	OK	20.9417	23.1007	0.141559	-0.304821	0.760503	0.999987	no
XLOC_016695	XLOC_016695	ANAPC10	chr4:145915726-146050676	q1	q2	OK	11.6235	17.1084	0.557656	-2.07671	0.0378286	0.58447	no
XLOC_009195	XLOC_009195	ANAPC11	chr17:79849598-79858363	q1	q2	OK	117.525	61.3045	-0.938903	6.93535	4.05209e-12	1.15304e-08	yes
XLOC_015729	XLOC_015729	ANAPC13	chr3:134196545-134293855	q1	q2	OK	22.314	28.481	0.352052	-0.881661	0.37796	0.999987	no
XLOC_002487	XLOC_002487	ANAPC16	chr10:73855789-73995618	q1	q2	OK	33.9758	25.4884	-0.414667	2.04694	0.0406637	0.599322	no
XLOC_022870	XLOC_022870	ANAPC2	chr9:140069235-140084822	q1	q2	OK	17.2049	18.8643	0.132842	-0.286203	0.774723	0.999987	no
XLOC_016016	XLOC_016016	ANAPC4	chr4:25378847-25420120	q1	q2	OK	8.85662	11.6591	0.396623	-0.818835	0.412881	0.999987	no
XLOC_005689	XLOC_005689	ANAPC5	chr12:121746047-121792012	q1	q2	OK	78.4767	85.3817	0.121662	-0.397294	0.691151	0.999987	no
XLOC_005633	XLOC_005633	ANAPC7	chr12:110810704-110841535	q1	q2	OK	14.3647	16.8995	0.23445	-0.748271	0.454297	0.999987	no
XLOC_006141	XLOC_006141	ANG,RNASE4	chr14:21152335-21168758	q1	q2	OK	0.767463	0.608573	-0.334667	0.834984	0.403727	0.999987	no
XLOC_006781	XLOC_006781	ANGEL1	chr14:77253585-77279283	q1	q2	OK	9.32549	12.7835	0.455027	-0.990008	0.32217	0.999987	no
XLOC_002166	XLOC_002166	ANGEL2	chr1:213165523-213189168	q1	q2	OK	5.15003	7.54582	0.551098	-1.1494	0.250393	0.999987	no
XLOC_013615	XLOC_013615	ANGPT4	chr20:853296-896960	q1	q2	OK	0.134701	0.521445	1.95275	-3.08633	0.00202641	0.116449	no
XLOC_002041	XLOC_002041	ANGPTL1	chr1:178694299-178889237	q1	q2	OK	0.0729621	0.121964	0.741237	-1.02823	0.30384	0.999987	no
XLOC_010385	XLOC_010385	ANGPTL4	chr19:8429010-8439257	q1	q2	OK	0.0585902	0.0802411	0.453683	-0.554625	0.579151	0.999987	no
XLOC_011236	XLOC_011236	ANGPTL6	chr19:10196805-10213425	q1	q2	OK	6.821	8.94808	0.391596	-0.796459	0.425766	0.999987	no
XLOC_021662	XLOC_021662	ANK1	chr8:41510743-41754280	q1	q2	OK	0.16022	0.503563	1.65212	-3.05407	0.00225757	0.124947	no
XLOC_016221	XLOC_016221	ANK2	chr4:113739238-114304896	q1	q2	OK	0.511077	0.814869	0.673027	-1.71226	0.0868487	0.813121	no
XLOC_002923	XLOC_002923	ANK3	chr10:61786055-62493284	q1	q2	OK	0.323034	1.04134	1.68869	-5.30751	1.11135e-07	6.94768e-05	yes
XLOC_012371	XLOC_012371	ANKAR	chr2:190540710-190611376	q1	q2	OK	0.554927	0.436274	-0.347062	0.584832	0.558661	0.999987	no
XLOC_007125	XLOC_007125	ANKDD1A	chr15:65204100-65251041	q1	q2	OK	0.799041	1.67634	1.06897	-1.9057	0.0566897	0.692158	no
XLOC_009263	XLOC_009263	ANKFY1	chr17:4066664-4167274	q1	q2	OK	11.413	12.5746	0.139835	-0.312726	0.754489	0.999987	no
XLOC_017323	XLOC_017323	ANKH	chr5:14704908-14871887	q1	q2	OK	18.7023	18.2255	-0.0372599	0.0800081	0.936231	0.999987	no
XLOC_017098	XLOC_017098	ANKHD1,ANKHD1-EIF4EBP3,EIF4EBP3	chr5:139781398-139929163	q1	q2	OK	46.7622	49.783	0.0903096	-0.478833	0.632058	0.999987	no
XLOC_020309	XLOC_020309	ANKIB1	chr7:91875547-92030698	q1	q2	OK	8.19331	11.9366	0.542869	-1.18851	0.234634	0.999987	no
XLOC_010507	XLOC_010507	ANKLE1	chr19:17392453-17398454	q1	q2	OK	8.3347	7.37215	-0.177045	0.375996	0.70692	0.999987	no
XLOC_005732	XLOC_005732	ANKLE2	chr12:133302253-133338451	q1	q2	OK	18.2191	18.1886	-0.00241433	0.00524908	0.995812	0.999987	no
XLOC_013262	XLOC_013262	ANKMY1	chr2:241418838-241497405	q1	q2	OK	4.18734	4.18072	-0.00228256	0.00879437	0.992983	0.999987	no
XLOC_020646	XLOC_020646	ANKMY2	chr7:16639400-16685442	q1	q2	OK	9.0457	10.0757	0.155574	-0.323901	0.746013	0.999987	no
XLOC_017433	XLOC_017433	ANKRA2	chr5:72848024-72861511	q1	q2	OK	4.1576	5.00195	0.266741	-0.51463	0.606811	0.999987	no
XLOC_006111	XLOC_006111	ANKRD10	chr13:111530886-111567416	q1	q2	OK	5.87171	4.68956	-0.324328	0.646969	0.517652	0.999987	no
XLOC_008590	XLOC_008590	ANKRD11	chr16:89334028-89556969	q1	q2	OK	5.61066	11.381	1.02039	-4.92963	8.23857e-07	0.000367489	yes
XLOC_009955	XLOC_009955	ANKRD12	chr18:9136750-9285983	q1	q2	OK	4.54914	10.0225	1.13957	-3.61222	0.000303585	0.033763	yes
XLOC_005040	XLOC_005040	ANKRD13A	chr12:110437234-110477235	q1	q2	OK	53.456	78.6234	0.556607	-1.15888	0.246504	0.999987	no
XLOC_008808	XLOC_008808	ANKRD13B	chr17:27920526-27948441	q1	q2	OK	6.08052	5.09391	-0.255421	0.532627	0.594292	0.999987	no
XLOC_001593	XLOC_001593	ANKRD13C	chr1:70724684-70820417	q1	q2	OK	6.13524	7.22954	0.236784	-0.503471	0.614633	0.999987	no
XLOC_003621	XLOC_003621	ANKRD13D	chr11:67056761-67069955	q1	q2	OK	5.55275	6.89034	0.311374	-0.685907	0.492772	0.999987	no
XLOC_002771	XLOC_002771	ANKRD16	chr10:5903688-5931860	q1	q2	OK	3.10211	3.78469	0.286924	-0.847037	0.396974	0.999987	no
XLOC_016533	XLOC_016533	ANKRD17	chr4:73940501-74124502	q1	q2	OK	19.5528	23.2555	0.250195	-0.919848	0.357652	0.999987	no
XLOC_022523	XLOC_022523	ANKRD18A	chr9:38571360-38620360	q1	q2	OK	3.1457	3.67194	0.223162	-0.442493	0.658132	0.999987	no
XLOC_022002	XLOC_022002	ANKRD18B	chr9:33524410-33573001	q1	q2	OK	0.157532	0.544465	1.78919	-2.90107	0.0037189	0.17135	no
XLOC_015915	XLOC_015915	ANKRD18DP	chr3:197784403-197807542	q1	q2	OK	0.840868	1.42897	0.765021	-1.3505	0.176857	0.999987	no
XLOC_022121	XLOC_022121	ANKRD19P	chr9:95571892-95600739	q1	q2	OK	0.0759896	0.0794358	0.063987	-0.0834362	0.933505	0.999987	no
XLOC_014037	XLOC_014037	ANKRD20A11P	chr21:15316095-15352765	q1	q2	OK	0.0591799	0.191396	1.69338	-2.07181	0.0382836	0.585647	no
XLOC_022050	XLOC_022050	ANKRD20A3	chr9:42368302-42411863	q1	q2	OK	0.213564	0.222623	0.0599326	-0.103794	0.917332	0.999987	no
XLOC_022061	XLOC_022061	ANKRD20A3	chr9:67926760-67970293	q1	q2	OK	0.202976	0.218657	0.107357	-0.177885	0.858813	0.999987	no
XLOC_022533	XLOC_022533	ANKRD20A3	chr9:43089971-43133544	q1	q2	OK	0.179578	0.280131	0.641494	-1.21074	0.225996	0.999987	no
XLOC_022063	XLOC_022063	ANKRD20A4	chr9:69381980-69425109	q1	q2	OK	0.221846	0.216577	-0.0346786	0.0539723	0.956957	0.999987	no
XLOC_012844	XLOC_012844	ANKRD20A8P,LOC90499	chr2:95421070-95522820	q1	q2	OK	0.0722136	0.145155	1.00725	-1.73969	0.0819128	0.794243	no
XLOC_005924	XLOC_005924	ANKRD20A9P	chr13:19408542-19446109	q1	q2	OK	0.470056	0.480445	0.0315393	-0.0623977	0.950246	0.999987	no
XLOC_012859	XLOC_012859	ANKRD23	chr2:97503650-97509758	q1	q2	OK	0.938883	1.22043	0.378368	-0.678587	0.4974	0.999987	no
XLOC_010327	XLOC_010327	ANKRD24	chr19:4183350-4224811	q1	q2	OK	1.13977	1.16444	0.0308899	-0.0583061	0.953505	0.999987	no
XLOC_002827	XLOC_002827	ANKRD26	chr10:27293044-27389427	q1	q2	OK	1.75011	3.65741	1.06338	-3.81091	0.000138457	0.019235	yes
XLOC_011409	XLOC_011409	ANKRD27	chr19:33087906-33166102	q1	q2	OK	12.0978	11.5678	-0.0646192	0.140589	0.888194	0.999987	no
XLOC_015371	XLOC_015371	ANKRD28	chr3:15708743-15901053	q1	q2	OK	12.3197	15.3063	0.31316	-0.779059	0.435945	0.999987	no
XLOC_013901	XLOC_013901	ANKRD30BP2	chr21:14410486-14490571	q1	q2	OK	0.0652655	0.0891719	0.450269	-0.619119	0.535838	0.999987	no
XLOC_016979	XLOC_016979	ANKRD32	chr5:93954390-94031573	q1	q2	OK	7.31961	7.73577	0.0797775	-0.165714	0.868382	0.999987	no
XLOC_016824	XLOC_016824	ANKRD33B	chr5:10564434-10657928	q1	q2	OK	6.59473	10.1111	0.616549	-1.34596	0.178314	0.999987	no
XLOC_000633	XLOC_000633	ANKRD34A	chr1:145470507-145475647	q1	q2	OK	1.5465	1.66943	0.110348	-0.211051	0.832847	0.999987	no
XLOC_012134	XLOC_012134	ANKRD36	chr2:97779232-97930257	q1	q2	OK	2.52307	5.08459	1.01095	-2.12748	0.0333802	0.550145	no
XLOC_012865	XLOC_012865	ANKRD36B	chr2:98121260-98206428	q1	q2	OK	2.63467	4.36733	0.729128	-1.51612	0.129488	0.934632	no
XLOC_001991	XLOC_001991	ANKRD36BP1	chr1:168214818-168216668	q1	q2	OK	4.19389	7.36135	0.811681	-1.57394	0.115501	0.906002	no
XLOC_016346	XLOC_016346	ANKRD37	chr4:186317839-186347139	q1	q2	OK	6.58366	2.74962	-1.25966	2.30157	0.0213594	0.448155	no
XLOC_012860	XLOC_012860	ANKRD39	chr2:97513723-97523756	q1	q2	OK	12.7002	11.4991	-0.143334	0.289116	0.772493	0.999987	no
XLOC_009693	XLOC_009693	ANKRD40	chr17:48770550-48785270	q1	q2	OK	13.0217	16.5936	0.349707	-0.764989	0.444278	0.999987	no
XLOC_003701	XLOC_003701	ANKRD42	chr11:82905290-82960013	q1	q2	OK	1.19633	1.36845	0.19393	-0.342769	0.731772	0.999987	no
XLOC_013100	XLOC_013100	ANKRD44	chr2:197851385-198175521	q1	q2	OK	7.09111	14.7231	1.054	-2.77869	0.00545792	0.216639	no
XLOC_021808	XLOC_021808	ANKRD46	chr8:101532999-101572012	q1	q2	OK	12.4104	16.7584	0.433331	-0.922368	0.356337	0.999987	no
XLOC_003731	XLOC_003731	ANKRD49	chr11:94227152-94232744	q1	q2	OK	9.79549	11.8168	0.270653	-0.552202	0.58081	0.999987	no
XLOC_013332	XLOC_013332	ANKRD5	chr20:10004459-10288066	q1	q2	OK	6.2855	8.33217	0.406664	-1.09451	0.273733	0.999987	no
XLOC_016671	XLOC_016671	ANKRD50	chr4:125585203-125633887	q1	q2	OK	2.06797	1.94663	-0.0872375	0.190045	0.849274	0.999987	no
XLOC_005459	XLOC_005459	ANKRD52	chr12:56623819-56652143	q1	q2	OK	11.0512	12.2857	0.152782	-0.330689	0.74088	0.999987	no
XLOC_012048	XLOC_012048	ANKRD53	chr2:71205574-71212629	q1	q2	OK	0.0958984	0.0636016	-0.592445	0.894293	0.371165	0.999987	no
XLOC_014607	XLOC_014607	ANKRD54,MIR658	chr22:38226861-38240378	q1	q2	OK	11.2755	11.9498	0.0837969	-0.227192	0.820274	0.999987	no
XLOC_007375	XLOC_007375	ANKRD63	chr15:40573644-40574787	q1	q2	OK	0.10539	0.218775	1.0537	-1.40684	0.159475	0.986361	no
XLOC_020421	XLOC_020421	ANKRD7	chr7:117864711-117882784	q1	q2	OK	0.387221	0.840107	1.11742	-1.72245	0.0849882	0.805819	no
XLOC_017984	XLOC_017984	ANKS1A	chr6:34857037-35059190	q1	q2	OK	4.47635	5.52698	0.304171	-0.658453	0.510247	0.999987	no
XLOC_005585	XLOC_005585	ANKS1B	chr12:99039077-100378432	q1	q2	OK	1.27559	0.958525	-0.412278	0.890267	0.373323	0.999987	no
XLOC_008260	XLOC_008260	ANKS3	chr16:4746510-4799397	q1	q2	OK	2.80566	2.24426	-0.322097	1.22236	0.22157	0.999987	no
XLOC_012468	XLOC_012468	ANKZF1	chr2:220094478-220101391	q1	q2	OK	40.4509	23.7048	-0.770994	1.88498	0.0594319	0.707178	no
XLOC_020152	XLOC_020152	ANLN	chr7:36363758-36493400	q1	q2	OK	15.9452	21.9838	0.463314	-1.01473	0.310233	0.999987	no
XLOC_015427	XLOC_015427	ANO10	chr3:43407817-43663560	q1	q2	OK	14.3184	19.8422	0.470707	-1.70477	0.0882371	0.817035	no
XLOC_004759	XLOC_004759	ANO6	chr12:45566816-45834187	q1	q2	OK	6.19372	5.72497	-0.113538	0.341867	0.732451	0.999987	no
XLOC_011346	XLOC_011346	ANO8	chr19:17420336-17445638	q1	q2	OK	0.855628	0.744796	-0.200139	0.364738	0.715307	0.999987	no
XLOC_003897	XLOC_003897	ANO9	chr11:417929-442011	q1	q2	OK	3.33606	2.24389	-0.572138	1.11191	0.266176	0.999987	no
XLOC_007525	XLOC_007525	ANP32A	chr15:69070874-69113261	q1	q2	OK	94.386	104.416	0.145697	-0.306336	0.759349	0.999987	no
XLOC_007527	XLOC_007527	ANP32A-IT1	chr15:69070874-69113261	q1	q2	OK	0.446489	1.016	1.18621	-2.03558	0.0417929	0.604944	no
XLOC_007002	XLOC_007002	ANP32AP1	chr15:35529526-35530264	q1	q2	OK	0.352238	1.94209	2.46299	-3.89989	9.62353e-05	0.0145744	yes
XLOC_022154	XLOC_022154	ANP32B	chr9:100745488-100778224	q1	q2	OK	120.062	133.836	0.156687	-0.325951	0.744462	0.999987	no
XLOC_001786	XLOC_001786	ANP32E	chr1:150190716-150208504	q1	q2	OK	48.789	83.757	0.779654	-2.00253	0.0452277	0.62943	no
XLOC_012038	XLOC_012038	ANTXR1	chr2:69240275-69476459	q1	q2	OK	0.149454	0.079954	-0.902464	1.39021	0.164464	0.995089	no
XLOC_016560	XLOC_016560	ANTXR2	chr4:80822770-80994477	q1	q2	OK	0.921764	0.68657	-0.424991	0.927626	0.353602	0.999987	no
XLOC_022079	XLOC_022079	ANXA1	chr9:75766780-75785307	q1	q2	OK	0.283729	0.579089	1.02927	-1.5815	0.113763	0.901552	no
XLOC_002990	XLOC_002990	ANXA11	chr10:81914879-81965328	q1	q2	OK	39.7248	34.5991	-0.199305	0.781757	0.434357	0.999987	no
XLOC_007477	XLOC_007477	ANXA2	chr15:60639349-60690185	q1	q2	OK	46.5832	51.3643	0.140956	-0.398404	0.690333	0.999987	no
XLOC_022003	XLOC_022003	ANXA2P2	chr9:33624222-33625532	q1	q2	OK	1.07751	1.38897	0.366316	-0.622696	0.533485	0.999987	no
XLOC_012040	XLOC_012040	ANXA4	chr2:69969126-70053596	q1	q2	OK	15.741	35.7136	1.18195	-2.57986	0.0098841	0.304914	no
XLOC_016662	XLOC_016662	ANXA5	chr4:122589151-122618147	q1	q2	OK	62.8731	62.7256	-0.00338717	0.0073705	0.994119	0.999987	no
XLOC_017638	XLOC_017638	ANXA6	chr5:150480266-150537443	q1	q2	OK	8.33193	7.39412	-0.172272	0.433496	0.664654	0.999987	no
XLOC_002965	XLOC_002965	ANXA7	chr10:75135188-75173841	q1	q2	OK	32.0079	34.0012	0.0871593	-0.195731	0.844821	0.999987	no
XLOC_000676	XLOC_000676	ANXA9	chr1:150954498-150968114	q1	q2	OK	2.71936	2.68402	-0.0188733	0.0356756	0.971541	0.999987	no
XLOC_008935	XLOC_008935	AOC2	chr17:40996608-41002724	q1	q2	OK	1.76881	1.66552	-0.0868136	0.194849	0.845511	0.999987	no
XLOC_008936	XLOC_008936	AOC3	chr17:41003200-41010140	q1	q2	OK	1.00658	0.85322	-0.238472	0.435386	0.663282	0.999987	no
XLOC_008937	XLOC_008937	AOC4	chr17:41019161-41021234	q1	q2	OK	0.0775839	0.0828572	0.0948705	-0.123912	0.901385	0.999987	no
XLOC_016218	XLOC_016218	AP1AR	chr4:113152894-113191211	q1	q2	OK	8.12726	13.3394	0.71485	-1.59657	0.110362	0.890159	no
XLOC_014544	XLOC_014544	AP1B1	chr22:29723668-29784572	q1	q2	OK	17.8538	19.2463	0.108351	-0.306886	0.75893	0.999987	no
XLOC_008523	XLOC_008523	AP1G1	chr16:71762904-71842976	q1	q2	OK	30.8667	38.7645	0.328687	-0.731167	0.464677	0.999987	no
XLOC_006606	XLOC_006606	AP1G2,JPH4	chr14:23980968-24048009	q1	q2	OK	16.9035	16.8942	-0.000797017	0.00172235	0.998626	0.999987	no
XLOC_010496	XLOC_010496	AP1M1	chr19:16308664-16346156	q1	q2	OK	26.8633	18.8248	-0.513002	1.09804	0.272187	0.999987	no
XLOC_020373	XLOC_020373	AP1S1	chr7:100797685-100804557	q1	q2	OK	103.674	81.0943	-0.354376	0.759615	0.447485	0.999987	no
XLOC_023446	XLOC_023446	AP1S2	chrX:15843928-15873100	q1	q2	OK	4.32347	7.13576	0.722877	-1.39443	0.163189	0.993794	no
XLOC_013196	XLOC_013196	AP1S3	chr2:224620046-224702319	q1	q2	OK	14.6746	14.6255	-0.0048431	0.0104731	0.991644	0.999987	no
XLOC_010869	XLOC_010869	AP2A1	chr19:50270179-50316567	q1	q2	OK	21.3706	21.1827	-0.012738	0.0272054	0.978296	0.999987	no
XLOC_003207	XLOC_003207	AP2A2	chr11:925808-1012245	q1	q2	OK	5.2175	5.79146	0.150569	-0.416465	0.67707	0.999987	no
XLOC_008849	XLOC_008849	AP2B1	chr17:33914281-34053436	q1	q2	OK	26.7482	30.1254	0.171539	-0.592247	0.553685	0.999987	no
XLOC_015253	XLOC_015253	AP2M1	chr3:183892633-183901879	q1	q2	OK	154.171	142.765	-0.110887	0.237567	0.812217	0.999987	no
XLOC_011610	XLOC_011610	AP2S1	chr19:47341422-47354203	q1	q2	OK	63.7168	41.3373	-0.624227	1.38321	0.1666	0.998835	no
XLOC_017447	XLOC_017447	AP3B1	chr5:77298149-77590528	q1	q2	OK	11.8407	16.5429	0.482458	-1.05361	0.29206	0.999987	no
XLOC_011118	XLOC_011118	AP3D1	chr19:2100992-2151556	q1	q2	OK	27.0671	32.0716	0.244756	-0.809804	0.418053	0.999987	no
XLOC_002977	XLOC_002977	AP3M1	chr10:75880014-75910826	q1	q2	OK	21.1391	23.5221	0.154101	-0.587477	0.556883	0.999987	no
XLOC_021272	XLOC_021272	AP3M2	chr8:42010463-42028701	q1	q2	OK	1.48819	0.923347	-0.688614	1.56405	0.117805	0.911351	no
XLOC_017013	XLOC_017013	AP3S1	chr5:115177618-115249778	q1	q2	OK	54.7423	73.3268	0.421685	-0.922488	0.356274	0.999987	no
XLOC_007642	XLOC_007642	AP3S2,C15orf38,C15orf38-AP3S2	chr15:90373830-90456222	q1	q2	OK	5.98396	7.15266	0.25738	-0.668765	0.503646	0.999987	no
XLOC_001714	XLOC_001714	AP4B1	chr1:114356432-114447741	q1	q2	OK	19.8482	18.4934	-0.102001	0.247017	0.804895	0.999987	no
XLOC_007086	XLOC_007086	AP4E1	chr15:51200868-51298097	q1	q2	OK	5.01817	7.68138	0.614205	-1.53882	0.123849	0.925628	no
XLOC_020347	XLOC_020347	AP4M1	chr7:99690403-99723128	q1	q2	OK	11.9303	10.1058	-0.239443	0.499267	0.617591	0.999987	no
XLOC_006198	XLOC_006198	AP4S1	chr14:31363004-31565656	q1	q2	OK	0.770091	1.62257	1.07518	-2.33238	0.0196806	0.430453	no
XLOC_004286	XLOC_004286	AP5B1	chr11:65543377-65547822	q1	q2	OK	8.84052	10.1924	0.205297	-0.441695	0.65871	0.999987	no
XLOC_004992	XLOC_004992	APAF1	chr12:99039077-100378432	q1	q2	OK	3.73336	6.33273	0.762355	-2.52408	0.0116002	0.331231	no
XLOC_011140	XLOC_011140	APBA3	chr19:3750770-3761673	q1	q2	OK	5.87292	5.38756	-0.124444	0.253106	0.800186	0.999987	no
XLOC_003991	XLOC_003991	APBB1	chr11:6416354-6440644	q1	q2	OK	1.8216	0.688127	-1.40446	2.54024	0.0110777	0.322448	no
XLOC_002374	XLOC_002374	APBB1IP	chr10:26727265-26856732	q1	q2	OK	16.9621	25.5375	0.590301	-1.29258	0.196158	0.999987	no
XLOC_016466	XLOC_016466	APBB2	chr4:40812043-41216635	q1	q2	OK	0.401351	0.386139	-0.0557459	0.120335	0.904218	0.999987	no
XLOC_017592	XLOC_017592	APBB3	chr5:139937852-139944189	q1	q2	OK	10.7672	8.7141	-0.305219	1.0364	0.300017	0.999987	no
XLOC_017008	XLOC_017008	APC	chr5:112043201-112181936	q1	q2	OK	5.43192	8.17394	0.589568	-2.03567	0.0417832	0.604944	no
XLOC_010289	XLOC_010289	APC2	chr19:1450147-1479228	q1	q2	OK	0.405637	0.685697	0.757383	-1.45211	0.14647	0.973789	no
XLOC_014898	XLOC_014898	APEH	chr3:49711434-49720934	q1	q2	OK	42.0794	51.2805	0.285297	-0.607964	0.543212	0.999987	no
XLOC_006138	XLOC_006138	APEX1	chr14:20923289-20925931	q1	q2	OK	69.1719	74.5905	0.108806	-0.394403	0.693284	0.999987	no
XLOC_023103	XLOC_023103	APEX2	chrX:55026779-55034212	q1	q2	OK	16.575	15.5358	-0.0934113	0.200631	0.840987	0.999987	no
XLOC_001787	XLOC_001787	APH1A	chr1:150237798-150241609	q1	q2	OK	61.7507	53.5758	-0.204873	0.772465	0.439839	0.999987	no
XLOC_007117	XLOC_007117	APH1B	chr15:63569748-63601325	q1	q2	OK	1.23467	1.46538	0.247144	-0.633816	0.526201	0.999987	no
XLOC_003376	XLOC_003376	API5	chr11:43333504-43366080	q1	q2	OK	48.6496	66.6125	0.453364	-2.00102	0.0453907	0.630375	no
XLOC_004098	XLOC_004098	APIP	chr11:34903842-35017675	q1	q2	OK	30.7714	59.8084	0.958758	-2.09165	0.0364702	0.574408	no
XLOC_000077	XLOC_000077	APITD1,APITD1-CORT,CORT	chr1:10490158-10512060	q1	q2	OK	7.1334	9.46207	0.407566	-1.28205	0.199824	0.999987	no
XLOC_012034	XLOC_012034	APLF	chr2:68694690-68807294	q1	q2	OK	1.87671	2.49497	0.410819	-0.774388	0.438701	0.999987	no
XLOC_010636	XLOC_010636	APLP1	chr19:36359400-36370699	q1	q2	OK	1.48658	1.43028	-0.0556931	0.119934	0.904535	0.999987	no
XLOC_003880	XLOC_003880	APLP2	chr11:129939715-130014706	q1	q2	OK	31.2241	39.053	0.322772	-1.47646	0.139819	0.961423	no
XLOC_000771	XLOC_000771	APOA1BP	chr1:156561557-156564091	q1	q2	OK	62.3019	49.8296	-0.322272	0.699223	0.484412	0.999987	no
XLOC_014357	XLOC_014357	APOBEC3A,APOBEC3B	chr22:39353526-39388783	q1	q2	OK	17.0207	23.1961	0.446592	-0.99966	0.317475	0.999987	no
XLOC_014358	XLOC_014358	APOBEC3C	chr22:39410264-39414825	q1	q2	OK	16.9821	20.6132	0.279553	-0.585941	0.557915	0.999987	no
XLOC_014359	XLOC_014359	APOBEC3D	chr22:39417117-39429256	q1	q2	OK	0.846989	0.905911	0.0970249	-0.169128	0.865696	0.999987	no
XLOC_014360	XLOC_014360	APOBEC3F	chr22:39436672-39451975	q1	q2	OK	1.08187	1.17546	0.119696	-0.245175	0.806321	0.999987	no
XLOC_014361	XLOC_014361	APOBEC3G	chr22:39473009-39483748	q1	q2	OK	4.93595	5.57077	0.174551	-0.342462	0.732004	0.999987	no
XLOC_014362	XLOC_014362	APOBEC3H	chr22:39493228-39500072	q1	q2	OK	0.394727	0.651019	0.721845	-1.64001	0.101003	0.857411	no
XLOC_007878	XLOC_007878	APOBR	chr16:28505969-28510291	q1	q2	OK	2.00356	1.94288	-0.044371	0.0860822	0.931401	0.999987	no
XLOC_010761	XLOC_010761	APOE	chr19:45409038-45412650	q1	q2	OK	1.00308	1.12316	0.163123	-0.270953	0.786428	0.999987	no
XLOC_014330	XLOC_014330	APOL1	chr22:36649116-36663577	q1	q2	OK	0.854971	0.837143	-0.0304019	0.0740627	0.94096	0.999987	no
XLOC_014588	XLOC_014588	APOL2	chr22:36622254-36636000	q1	q2	OK	1.84892	2.13321	0.206343	-0.401148	0.688311	0.999987	no
XLOC_014586	XLOC_014586	APOL3	chr22:36536370-36562225	q1	q2	OK	0.38403	0.365618	-0.0708809	0.170519	0.864602	0.999987	no
XLOC_014587	XLOC_014587	APOL4	chr22:36585175-36600879	q1	q2	OK	0.181776	0.191189	0.0728402	-0.136451	0.891465	0.999987	no
XLOC_014328	XLOC_014328	APOL6	chr22:36044423-36064456	q1	q2	OK	0.328292	0.333951	0.0246588	-0.0432094	0.965535	0.999987	no
XLOC_004689	XLOC_004689	APOLD1	chr12:12878850-12944399	q1	q2	OK	0.182921	0.180562	-0.018725	0.0293547	0.976582	0.999987	no
XLOC_017933	XLOC_017933	APOM	chr6:31606804-31625987	q1	q2	OK	6.37681	5.91054	-0.109546	0.245269	0.806248	0.999987	no
XLOC_023467	XLOC_023467	APOO	chrX:23851464-23926057	q1	q2	OK	9.77266	12.4837	0.353225	-0.808555	0.418771	0.999987	no
XLOC_023177	XLOC_023177	APOOL	chrX:84258897-84363974	q1	q2	OK	10.1222	11.5496	0.190309	-0.415604	0.6777	0.999987	no
XLOC_006525	XLOC_006525	APOPT1	chr14:104029298-104057236	q1	q2	OK	19.6995	24.7096	0.326908	-0.699181	0.484439	0.999987	no
XLOC_009736	XLOC_009736	APPBP2	chr17:58520519-58603580	q1	q2	OK	7.47992	8.67889	0.214487	-0.462218	0.643925	0.999987	no
XLOC_014946	XLOC_014946	APPL1	chr3:57261764-57326710	q1	q2	OK	19.2947	21.2591	0.139877	-0.305811	0.759749	0.999987	no
XLOC_005607	XLOC_005607	APPL2	chr12:105567074-105630008	q1	q2	OK	3.92636	5.02042	0.354616	-0.95782	0.338154	0.999987	no
XLOC_008585	XLOC_008585	APRT	chr16:88875876-88878342	q1	q2	OK	146.002	143.865	-0.0212675	0.0524703	0.958154	0.999987	no
XLOC_022464	XLOC_022464	APTX	chr9:32972603-33001639	q1	q2	OK	11.9159	12.6808	0.089763	-0.613299	0.539679	0.999987	no
XLOC_020136	XLOC_020136	AQP1	chr7:30951414-30965131	q1	q2	OK	0.202823	0.388326	0.937048	-2.45834	0.0139581	0.363584	no
XLOC_003694	XLOC_003694	AQP11	chr11:77300679-77321401	q1	q2	OK	0.0565409	0.162259	1.52093	-2.03348	0.0420038	0.60619	no
XLOC_022469	XLOC_022469	AQP3	chr9:33441151-33447631	q1	q2	OK	5.87747	3.63865	-0.691792	1.3428	0.179338	0.999987	no
XLOC_022468	XLOC_022468	AQP7	chr9:33384947-33402517	q1	q2	OK	0.0621616	0.0113891	-2.44837	1.57957	0.114205	0.903327	no
XLOC_022539	XLOC_022539	AQP7P1	chr9:67270214-67289492	q1	q2	OK	0.184854	0.175522	-0.0747304	0.114489	0.90885	0.999987	no
XLOC_022053	XLOC_022053	AQP7P3	chr9:42844369-42893137	q1	q2	OK	0.38185	0.366927	-0.0575124	0.0770695	0.938568	0.999987	no
XLOC_017014	XLOC_017014	AQPEP	chr5:115298150-115363299	q1	q2	OK	0.204443	0.260242	0.348157	-0.563673	0.572977	0.999987	no
XLOC_007362	XLOC_007362	AQR	chr15:35148551-35261995	q1	q2	OK	12.7526	16.0115	0.32831	-0.719617	0.471761	0.999987	no
XLOC_023031	XLOC_023031	ARAF	chrX:47420498-47479256	q1	q2	OK	21.4766	15.3879	-0.480964	1.09224	0.274727	0.999987	no
XLOC_004351	XLOC_004351	ARAP1	chr11:72396113-72463434	q1	q2	OK	29.3671	23.4685	-0.323479	1.15191	0.249356	0.999987	no
XLOC_016450	XLOC_016450	ARAP2	chr4:36067619-36245979	q1	q2	OK	3.65482	4.67203	0.354248	-0.745639	0.455886	0.999987	no
XLOC_003811	XLOC_003811	ARCN1	chr11:118443101-118473747	q1	q2	OK	31.3124	36.6923	0.22874	-0.507671	0.611684	0.999987	no
XLOC_016128	XLOC_016128	AREG	chr4:75310852-75320726	q1	q2	OK	0.363652	0.382655	0.0734863	-0.111053	0.911574	0.999987	no
XLOC_016129	XLOC_016129	AREG	chr4:75480628-75490485	q1	q2	OK	0.202264	0.291036	0.524953	-0.751655	0.452259	0.999987	no
XLOC_001078	XLOC_001078	ARF1	chr1:228270360-228286913	q1	q2	OK	189.775	194.069	0.0322806	-0.0631061	0.949682	0.999987	no
XLOC_005365	XLOC_005365	ARF3	chr12:49329991-49351252	q1	q2	OK	41.6145	45.425	0.126399	-0.271274	0.78618	0.999987	no
XLOC_015557	XLOC_015557	ARF4	chr3:57557089-57583215	q1	q2	OK	40.1523	51.2652	0.352498	-0.769698	0.441479	0.999987	no
XLOC_020433	XLOC_020433	ARF5	chr7:127228405-127231759	q1	q2	OK	97.0118	78.2787	-0.30954	0.660889	0.508684	0.999987	no
XLOC_006228	XLOC_006228	ARF6	chr14:50359735-50363772	q1	q2	OK	42.2904	62.8017	0.570474	-1.21828	0.223117	0.999987	no
XLOC_013584	XLOC_013584	ARFGAP1	chr20:61904164-61921142	q1	q2	OK	18.1282	12.0562	-0.588463	1.29897	0.193953	0.999987	no
XLOC_004123	XLOC_004123	ARFGAP2	chr11:46958250-47198676	q1	q2	OK	24.722	29.5601	0.257858	-0.571413	0.56772	0.999987	no
XLOC_014663	XLOC_014663	ARFGAP3	chr22:43192531-43253408	q1	q2	OK	7.58231	10.2313	0.43228	-0.911905	0.361819	0.999987	no
XLOC_021718	XLOC_021718	ARFGEF1	chr8:68109883-68255912	q1	q2	OK	10.9831	15.4062	0.488223	-1.06888	0.285125	0.999987	no
XLOC_013510	XLOC_013510	ARFGEF2	chr20:47538274-47653230	q1	q2	OK	8.63038	12.9742	0.588148	-1.28559	0.198585	0.999987	no
XLOC_016286	XLOC_016286	ARFIP1	chr4:153701111-153833063	q1	q2	OK	7.45028	12.4333	0.738837	-1.93587	0.052884	0.672218	no
XLOC_003994	XLOC_003994	ARFIP2	chr11:6495912-6505911	q1	q2	OK	9.54069	9.07143	-0.0727632	0.203195	0.838983	0.999987	no
XLOC_013888	XLOC_013888	ARFRP1	chr20:62289162-62367494	q1	q2	OK	7.50212	7.1405	-0.0712739	0.174324	0.861611	0.999987	no
XLOC_006293	XLOC_006293	ARG2	chr14:68086578-68141602	q1	q2	OK	12.5742	16.1712	0.362965	-0.770242	0.441156	0.999987	no
XLOC_009454	XLOC_009454	ARGFXP2	chr17:30469472-30552746	q1	q2	OK	0.281846	0.195963	-0.524325	0.755336	0.450047	0.999987	no
XLOC_006103	XLOC_006103	ARGLU1	chr13:107195661-107220514	q1	q2	OK	18.1648	26.0669	0.521078	-1.12389	0.26106	0.999987	no
XLOC_004119	XLOC_004119	ARHGAP1	chr11:46698631-46722120	q1	q2	OK	12.5895	11.5213	-0.12792	0.277617	0.781307	0.999987	no
XLOC_016277	XLOC_016277	ARHGAP10	chr4:148653452-148993927	q1	q2	OK	0.0684816	0.0228793	-1.58167	1.7424	0.081439	0.793268	no
XLOC_006994	XLOC_006994	ARHGAP11A	chr15:32907690-32931868	q1	q2	OK	21.3127	33.059	0.633331	-1.52624	0.12695	0.930218	no
XLOC_006989	XLOC_006989	ARHGAP11B	chr15:30918878-30931013	q1	q2	OK	8.33644	18.7977	1.17306	-2.31446	0.0206424	0.440277	no
XLOC_002846	XLOC_002846	ARHGAP12	chr10:32095224-32217770	q1	q2	OK	1.72636	2.5037	0.536326	-1.01997	0.307742	0.999987	no
XLOC_012272	XLOC_012272	ARHGAP15	chr2:143886898-144525921	q1	q2	OK	26.4544	33.04	0.320706	-0.701775	0.482819	0.999987	no
XLOC_008339	XLOC_008339	ARHGAP17	chr16:24930711-25026675	q1	q2	OK	16.7841	26.0568	0.634566	-1.58843	0.112188	0.895724	no
XLOC_018794	XLOC_018794	ARHGAP18	chr6:129898239-130031370	q1	q2	OK	2.07848	3.9998	0.944399	-1.82042	0.0686957	0.75084	no
XLOC_003042	XLOC_003042	ARHGAP19,ARHGAP19-SLIT1,SLIT1	chr10:98757794-99052430	q1	q2	OK	23.7452	26.0958	0.136181	-0.348952	0.727125	0.999987	no
XLOC_002821	XLOC_002821	ARHGAP21	chr10:24872537-25012597	q1	q2	OK	1.63791	1.84773	0.173896	-0.350003	0.726336	0.999987	no
XLOC_016161	XLOC_016161	ARHGAP24	chr4:86396283-86923823	q1	q2	OK	1.8309	0.913631	-1.00287	1.88037	0.0600572	0.709517	no
XLOC_012036	XLOC_012036	ARHGAP25	chr2:68961912-69053957	q1	q2	OK	23.726	20.5238	-0.209175	0.615831	0.538006	0.999987	no
XLOC_017135	XLOC_017135	ARHGAP26	chr5:142150291-142608572	q1	q2	OK	0.202554	0.228208	0.172038	-0.361473	0.717746	0.999987	no
XLOC_009635	XLOC_009635	ARHGAP27	chr17:43471267-43503012	q1	q2	OK	3.01286	4.67593	0.634119	-1.30791	0.190903	0.999987	no
XLOC_009636	XLOC_009636	ARHGAP27	chr17:43506717-43510282	q1	q2	OK	0.309547	0.613597	0.987132	-1.54359	0.122687	0.924674	no
XLOC_001957	XLOC_001957	ARHGAP30	chr1:161016731-161039760	q1	q2	OK	26.5308	28.1796	0.0869835	-0.185133	0.853125	0.999987	no
XLOC_015059	XLOC_015059	ARHGAP31	chr3:119013219-119138323	q1	q2	OK	0.37403	0.380077	0.0231356	-0.0417808	0.966673	0.999987	no
XLOC_004579	XLOC_004579	ARHGAP32	chr11:128834954-129062093	q1	q2	OK	6.09386	7.6498	0.328065	-0.881605	0.37799	0.999987	no
XLOC_010634	XLOC_010634	ARHGAP33	chr19:36266416-36279724	q1	q2	OK	5.16759	4.37674	-0.239635	0.824809	0.40948	0.999987	no
XLOC_010793	XLOC_010793	ARHGAP35	chr19:47421932-47508333	q1	q2	OK	8.37279	11.1238	0.409864	-0.893391	0.371648	0.999987	no
XLOC_023850	XLOC_023850	ARHGAP4	chrX:153172829-153191714	q1	q2	OK	138.559	137.093	-0.0153492	0.0298851	0.976159	0.999987	no
XLOC_003744	XLOC_003744	ARHGAP42	chr11:100558406-100861656	q1	q2	OK	1.18944	1.526	0.359468	-0.661622	0.508214	0.999987	no
XLOC_008720	XLOC_008720	ARHGAP44	chr17:12692828-12921381	q1	q2	OK	4.75308	5.24282	0.14148	-0.297923	0.765762	0.999987	no
XLOC_006200	XLOC_006200	ARHGAP5	chr14:32546494-32628934	q1	q2	OK	2.04335	3.76259	0.880787	-2.70465	0.00683769	0.245434	no
XLOC_006640	XLOC_006640	ARHGAP5-AS1	chr14:32544624-32545905	q1	q2	OK	0.354227	0.64128	0.856278	-1.33057	0.18333	0.999987	no
XLOC_014409	XLOC_014409	ARHGAP8,PRR5,PRR5-ARHGAP8	chr22:45064426-45258664	q1	q2	OK	0.360429	0.510887	0.503289	-1.17397	0.240407	0.999987	no
XLOC_005484	XLOC_005484	ARHGAP9	chr12:57853917-57873633	q1	q2	OK	3.36567	4.31016	0.356849	-1.04608	0.295523	0.999987	no
XLOC_009885	XLOC_009885	ARHGDIA	chr17:79825596-79829282	q1	q2	OK	162.339	181.78	0.163184	-0.325495	0.744807	0.999987	no
XLOC_005278	XLOC_005278	ARHGDIB	chr12:15094949-15114562	q1	q2	OK	432.931	401.824	-0.107572	0.206524	0.836381	0.999987	no
XLOC_007680	XLOC_007680	ARHGDIG	chr16:330605-333003	q1	q2	OK	0.104042	0.0159928	-2.70168	1.76757	0.0771332	0.782928	no
XLOC_010722	XLOC_010722	ARHGEF1	chr19:42387266-42411604	q1	q2	OK	36.0603	35.7394	-0.0128939	0.050298	0.959885	0.999987	no
XLOC_021129	XLOC_021129	ARHGEF10	chr8:1772148-1906807	q1	q2	OK	0.0888033	0.084582	-0.070262	0.106714	0.915016	0.999987	no
XLOC_000139	XLOC_000139	ARHGEF10L	chr1:17866329-18024370	q1	q2	OK	0.34004	0.0942072	-1.8518	3.4357	0.000591026	0.0528408	no
XLOC_001909	XLOC_001909	ARHGEF11	chr1:156904631-157015162	q1	q2	OK	3.85778	3.49886	-0.140888	0.495158	0.620488	0.999987	no
XLOC_003832	XLOC_003832	ARHGEF12	chr11:120207617-120360645	q1	q2	OK	3.05281	6.11563	1.00236	-3.23558	0.00121394	0.0841104	no
XLOC_000041	XLOC_000041	ARHGEF16	chr1:3371146-3397677	q1	q2	OK	1.24708	1.59125	0.351602	-0.660106	0.509186	0.999987	no
XLOC_003667	XLOC_003667	ARHGEF17	chr11:73019662-73080425	q1	q2	OK	0.167898	0.259113	0.625994	-1.08981	0.275795	0.999987	no
XLOC_010364	XLOC_010364	ARHGEF18	chr19:7459998-7537371	q1	q2	OK	7.50541	8.80221	0.229935	-0.538224	0.590422	0.999987	no
XLOC_001888	XLOC_001888	ARHGEF2	chr1:155916629-155948336	q1	q2	OK	28.5399	45.3292	0.667459	-2.76896	0.0056235	0.219609	no
XLOC_004897	XLOC_004897	ARHGEF25	chr12:58003962-58011028	q1	q2	OK	0.405699	0.478031	0.236694	-0.387764	0.69819	0.999987	no
XLOC_015190	XLOC_015190	ARHGEF26	chr3:153742189-153975616	q1	q2	OK	1.54963	1.6903	0.125357	-0.287741	0.773545	0.999987	no
XLOC_015782	XLOC_015782	ARHGEF26-AS1	chr3:153742189-153975616	q1	q2	OK	0.491527	0.607233	0.304979	-0.493481	0.621673	0.999987	no
XLOC_015552	XLOC_015552	ARHGEF3	chr3:56761445-57113336	q1	q2	OK	13.3634	13.2128	-0.0163515	0.034983	0.972093	0.999987	no
XLOC_017158	XLOC_017158	ARHGEF37	chr5:148961134-149014527	q1	q2	OK	0.102359	0.149207	0.543682	-0.846288	0.397392	0.999987	no
XLOC_016200	XLOC_016200	ARHGEF38	chr4:106473776-106602070	q1	q2	OK	0.135512	1.12245	3.05015	-6.44813	1.13241e-10	2.3961e-07	yes
XLOC_006153	XLOC_006153	ARHGEF40	chr14:21538526-21558036	q1	q2	OK	0.423118	0.435832	0.042713	-0.075964	0.939448	0.999987	no
XLOC_023779	XLOC_023779	ARHGEF6	chrX:135747711-135863503	q1	q2	OK	11.186	12.9449	0.210694	-0.461107	0.644722	0.999987	no
XLOC_005902	XLOC_005902	ARHGEF7	chr13:111767623-111958081	q1	q2	OK	10.3328	10.8509	0.0705827	-0.18113	0.856266	0.999987	no
XLOC_023572	XLOC_023572	ARHGEF9	chrX:62854847-63005426	q1	q2	OK	5.71058	6.59644	0.208051	-0.51776	0.604625	0.999987	no
XLOC_000209	XLOC_000209	ARID1A	chr1:27022521-27108601	q1	q2	OK	21.3954	25.1371	0.232514	-0.494287	0.621103	0.999987	no
XLOC_018296	XLOC_018296	ARID1B	chr6:157099063-157531913	q1	q2	OK	10.3953	16.4245	0.659925	-1.44604	0.148166	0.977824	no
XLOC_004760	XLOC_004760	ARID2	chr12:46123619-46301819	q1	q2	OK	7.7469	9.51303	0.296286	-0.649838	0.515797	0.999987	no
XLOC_010272	XLOC_010272	ARID3A	chr19:926036-972803	q1	q2	OK	3.08468	5.77499	0.904697	-1.85018	0.0642872	0.731732	no
XLOC_007175	XLOC_007175	ARID3B	chr15:74833547-74890472	q1	q2	OK	9.17056	9.77842	0.0925923	-0.20146	0.840339	0.999987	no
XLOC_022484	XLOC_022484	ARID3C	chr9:34621454-34628011	q1	q2	OK	0.0784705	0.0804752	0.0363927	-0.0436758	0.965163	0.999987	no
XLOC_006258	XLOC_006258	ARID4A	chr14:58765221-58840451	q1	q2	OK	5.86821	11.7174	0.997655	-2.27461	0.0229295	0.460324	no
XLOC_002241	XLOC_002241	ARID4B	chr1:235330209-235491532	q1	q2	OK	9.33834	16.5215	0.82311	-2.76792	0.00564159	0.220118	no
XLOC_012129	XLOC_012129	ARID5A	chr2:97202463-97218371	q1	q2	OK	3.81971	3.65955	-0.0617953	0.122927	0.902165	0.999987	no
XLOC_002452	XLOC_002452	ARID5B	chr10:63661012-63856707	q1	q2	OK	0.0556999	0.199377	1.83975	-4.2124	2.52677e-05	0.00555777	yes
XLOC_007159	XLOC_007159	ARIH1	chr15:72766666-72878896	q1	q2	OK	16.0749	24.024	0.579669	-1.26594	0.205535	0.999987	no
XLOC_014888	XLOC_014888	ARIH2	chr3:48955220-49022971	q1	q2	OK	28.3489	27.0708	-0.0665565	0.143972	0.885522	0.999987	no
XLOC_005590	XLOC_005590	ARL1	chr12:101786902-101801572	q1	q2	OK	14.2406	18.3155	0.363061	-0.781169	0.434703	0.999987	no
XLOC_005828	XLOC_005828	ARL11	chr13:50202434-50208008	q1	q2	OK	11.1417	11.6937	0.0697629	-0.150514	0.880359	0.999987	no
XLOC_014988	XLOC_014988	ARL13B	chr3:93698982-93774522	q1	q2	OK	2.34392	3.86959	0.723257	-1.69973	0.0891823	0.820813	no
XLOC_017388	XLOC_017388	ARL15	chr5:53180613-53606403	q1	q2	OK	3.24569	10.6336	1.71203	-3.34313	0.000828395	0.0664334	no
XLOC_009881	XLOC_009881	ARL16	chr17:79648223-79650954	q1	q2	OK	15.6176	9.04597	-0.787824	1.59525	0.110657	0.891361	no
XLOC_009643	XLOC_009643	ARL17A	chr17:44590075-44657088	q1	q2	OK	4.0438	6.20406	0.617499	-1.32033	0.186724	0.999987	no
XLOC_009642	XLOC_009642	ARL17A,ARL17B	chr17:44372496-44439163	q1	q2	OK	4.6133	6.69987	0.538332	-1.38216	0.166922	0.99946	no
XLOC_003565	XLOC_003565	ARL2,ARL2-SNX15,SNX15	chr11:64781584-64808044	q1	q2	OK	55.8224	40.9474	-0.447073	1.18253	0.236994	0.999987	no
XLOC_007998	XLOC_007998	ARL2BP	chr16:57279037-57287545	q1	q2	OK	60.8733	59.3829	-0.0357623	0.0774238	0.938286	0.999987	no
XLOC_003086	XLOC_003086	ARL3	chr10:104433483-104474190	q1	q2	OK	6.07601	7.18628	0.242123	-0.511419	0.609058	0.999987	no
XLOC_020087	XLOC_020087	ARL4A	chr7:12726451-12730558	q1	q2	OK	3.01642	2.65968	-0.181582	0.541598	0.588095	0.999987	no
XLOC_008946	XLOC_008946	ARL4D	chr17:41476352-41478504	q1	q2	OK	1.70209	1.63452	-0.0584382	0.102913	0.918032	0.999987	no
XLOC_012989	XLOC_012989	ARL5A	chr2:152657479-152685009	q1	q2	OK	47.5994	124.889	1.39163	-3.87172	0.000108072	0.0159253	yes
XLOC_002355	XLOC_002355	ARL5B	chr10:18948312-18966940	q1	q2	OK	7.93091	10.9129	0.460474	-0.961023	0.336541	0.999987	no
XLOC_014992	XLOC_014992	ARL6	chr3:97483594-97517373	q1	q2	OK	1.17624	1.34085	0.188969	-0.444699	0.656537	0.999987	no
XLOC_008305	XLOC_008305	ARL6IP1	chr16:18802990-18812857	q1	q2	OK	85.8034	108.426	0.337607	-0.726433	0.467574	0.999987	no
XLOC_005110	XLOC_005110	ARL6IP4	chr12:123464879-123467460	q1	q2	OK	40.1573	55.459	0.46576	-2.21938	0.0264609	0.494583	no
XLOC_014969	XLOC_014969	ARL6IP5	chr3:69134089-69155239	q1	q2	OK	24.3781	34.6501	0.50727	-1.10499	0.269162	0.999987	no
XLOC_012284	XLOC_012284	ARL6IP6	chr2:153574406-153617767	q1	q2	OK	15.2541	28.6244	0.908046	-2.94909	0.00318706	0.156827	no
XLOC_002098	XLOC_002098	ARL8A	chr1:202102531-202113871	q1	q2	OK	12.6582	15.0735	0.251949	-0.543275	0.586941	0.999987	no
XLOC_014717	XLOC_014717	ARL8B	chr3:5163929-5222601	q1	q2	OK	10.8496	15.7461	0.537349	-1.14709	0.251345	0.999987	no
XLOC_021706	XLOC_021706	ARMC1	chr8:66514690-66546452	q1	q2	OK	23.1251	28.0509	0.278587	-0.609287	0.542334	0.999987	no
XLOC_020388	XLOC_020388	ARMC10	chr7:102715327-102789569	q1	q2	OK	37.8477	41.3768	0.128617	-0.670586	0.502484	0.999987	no
XLOC_017991	XLOC_017991	ARMC12	chr6:35704858-35716685	q1	q2	OK	0.739649	0.712046	-0.0548695	0.089712	0.928516	0.999987	no
XLOC_018166	XLOC_018166	ARMC2	chr6:109169618-109295352	q1	q2	OK	0.319261	0.539152	0.755954	-1.25952	0.207842	0.999987	no
XLOC_007936	XLOC_007936	ARMC5	chr16:31470316-31478488	q1	q2	OK	2.57757	2.88982	0.164971	-0.381888	0.702545	0.999987	no
XLOC_010542	XLOC_010542	ARMC6	chr19:19144386-19168987	q1	q2	OK	15.4383	13.6959	-0.172769	0.633463	0.526431	0.999987	no
XLOC_009129	XLOC_009129	ARMC7	chr17:73106081-73127890	q1	q2	OK	5.75015	6.2536	0.121087	-0.246245	0.805493	0.999987	no
XLOC_015143	XLOC_015143	ARMC8	chr3:137906147-138048728	q1	q2	OK	10.8978	11.2061	0.0402502	-0.157742	0.87466	0.999987	no
XLOC_012504	XLOC_012504	ARMC9	chr2:232063341-232209914	q1	q2	OK	0.801118	1.13572	0.503524	-0.873285	0.382508	0.999987	no
XLOC_023198	XLOC_023198	ARMCX3	chrX:100878119-100882831	q1	q2	OK	11.4767	12.1101	0.0775015	-0.298397	0.7654	0.999987	no
XLOC_023651	XLOC_023651	ARMCX6	chrX:100870107-100872991	q1	q2	OK	19.3168	21.0115	0.121321	-0.325916	0.744488	0.999987	no
XLOC_001794	XLOC_001794	ARNT	chr1:150782180-150849244	q1	q2	OK	12.3078	12.0617	-0.0291423	0.130931	0.89583	0.999987	no
XLOC_004733	XLOC_004733	ARNTL2	chr12:27485786-27578746	q1	q2	OK	1.84036	1.60676	-0.19583	0.599256	0.549002	0.999987	no
XLOC_020333	XLOC_020333	ARPC1A	chr7:98923495-98963885	q1	q2	OK	60.3201	74.1448	0.297708	-0.640236	0.522019	0.999987	no
XLOC_020334	XLOC_020334	ARPC1B	chr7:98972297-99006305	q1	q2	OK	298.854	341.793	0.193683	-0.367095	0.713548	0.999987	no
XLOC_012447	XLOC_012447	ARPC2	chr2:219081873-219119071	q1	q2	OK	504.665	593.283	0.233392	-0.617362	0.536996	0.999987	no
XLOC_005634	XLOC_005634	ARPC3	chr12:110872705-110888158	q1	q2	OK	241.54	307.829	0.349862	-0.733541	0.463229	0.999987	no
XLOC_014729	XLOC_014729	ARPC4,ARPC4-TTLL3,TTLL3	chr3:9821653-9878040	q1	q2	OK	26.9474	26.5299	-0.0225241	0.0981967	0.921776	0.999987	no
XLOC_002059	XLOC_002059	ARPC5	chr1:183595331-183604985	q1	q2	OK	53.5475	108.121	1.01375	-2.20407	0.0275197	0.503314	no
XLOC_022243	XLOC_022243	ARPC5L	chr9:127631483-127639696	q1	q2	OK	27.7397	31.8939	0.201329	-0.427517	0.669003	0.999987	no
XLOC_015816	XLOC_015816	ARPM1	chr3:169484710-169487683	q1	q2	OK	0.884573	1.20545	0.446521	-0.762844	0.445557	0.999987	no
XLOC_007454	XLOC_007454	ARPP19	chr15:52839431-52861213	q1	q2	OK	30.6126	41.7468	0.447542	-0.973633	0.330239	0.999987	no
XLOC_014800	XLOC_014800	ARPP21	chr3:35683848-35835988	q1	q2	OK	7.94281	17.7595	1.16087	-4.97259	6.6064e-07	0.000306273	yes
XLOC_008632	XLOC_008632	ARRB2	chr17:4613788-4624795	q1	q2	OK	11.5792	12.6936	0.132571	-0.291562	0.770622	0.999987	no
XLOC_022380	XLOC_022380	ARRDC1	chr9:140500095-140513308	q1	q2	OK	14.8848	14.7557	-0.0125611	0.026534	0.978831	0.999987	no
XLOC_010524	XLOC_010524	ARRDC2	chr19:18111943-18124911	q1	q2	OK	10.9762	10.3896	-0.0792317	0.253859	0.799605	0.999987	no
XLOC_017476	XLOC_017476	ARRDC3	chr5:90664540-90716532	q1	q2	OK	2.20275	2.4741	0.167602	-0.317512	0.750855	0.999987	no
XLOC_014707	XLOC_014707	ARSA	chr22:51061181-51066601	q1	q2	OK	2.7575	2.44242	-0.175049	0.50918	0.610626	0.999987	no
XLOC_017449	XLOC_017449	ARSB	chr5:78073036-78282357	q1	q2	OK	3.25267	4.04108	0.313117	-0.73259	0.463808	0.999987	no
XLOC_009102	XLOC_009102	ARSG	chr17:66255322-66417000	q1	q2	OK	4.43912	4.21692	-0.0740844	0.148064	0.882293	0.999987	no
XLOC_016981	XLOC_016981	ARSK	chr5:94890824-94940806	q1	q2	OK	2.06611	2.30102	0.155356	-0.287885	0.773435	0.999987	no
XLOC_000339	XLOC_000339	ARTN	chr1:44398991-44402912	q1	q2	OK	0.462374	0.404301	-0.193628	0.524784	0.599734	0.999987	no
XLOC_001093	XLOC_001093	ARV1	chr1:231114822-231136479	q1	q2	OK	12.8081	19.3303	0.593811	-1.23613	0.21641	0.999987	no
XLOC_014478	XLOC_014478	ARVCF	chr22:19863039-20004309	q1	q2	OK	5.30886	5.85671	0.141689	-0.297134	0.766364	0.999987	no
XLOC_002644	XLOC_002644	AS3MT,C10orf32,C10orf32-AS3MT	chr10:104613966-104661655	q1	q2	OK	2.75948	3.01901	0.12968	-0.381306	0.702977	0.999987	no
XLOC_021581	XLOC_021581	ASAH1	chr8:17913924-17942507	q1	q2	OK	13.366	11.3844	-0.231506	0.525413	0.599296	0.999987	no
XLOC_021864	XLOC_021864	ASAP1	chr8:131064350-131455906	q1	q2	OK	2.90214	3.53013	0.282604	-0.631544	0.527685	0.999987	no
XLOC_001338	XLOC_001338	ASAP3	chr1:23755055-23810750	q1	q2	OK	1.90106	3.39646	0.837225	-1.68049	0.0928622	0.833125	no
XLOC_012545	XLOC_012545	ASB1	chr2:239335625-239360891	q1	q2	OK	8.8352	9.34063	0.0802565	-0.173972	0.861887	0.999987	no
XLOC_002769	XLOC_002769	ASB13	chr10:5680819-5708558	q1	q2	OK	25.7058	30.0617	0.225835	-0.550881	0.581716	0.999987	no
XLOC_015555	XLOC_015555	ASB14	chr3:57261764-57326710	q1	q2	OK	1.17953	1.00799	-0.226734	0.391879	0.695148	0.999987	no
XLOC_008955	XLOC_008955	ASB16	chr17:42248073-42264082	q1	q2	OK	0.487999	0.453633	-0.105352	0.172488	0.863054	0.999987	no
XLOC_006824	XLOC_006824	ASB2	chr14:94400498-94443076	q1	q2	OK	61.8897	68.8786	0.154356	-0.497805	0.618621	0.999987	no
XLOC_012718	XLOC_012718	ASB3,GPR75,GPR75-ASB3	chr2:53897116-54087170	q1	q2	OK	16.0412	21.9683	0.453643	-1.2089	0.226702	0.999987	no
XLOC_022791	XLOC_022791	ASB6	chr9:132388434-132404448	q1	q2	OK	8.2384	7.20351	-0.193664	0.431441	0.666148	0.999987	no
XLOC_007301	XLOC_007301	ASB7	chr15:101142754-101191904	q1	q2	OK	3.38552	4.88284	0.528344	-1.12272	0.261556	0.999987	no
XLOC_005352	XLOC_005352	ASB8	chr12:48541571-48551377	q1	q2	OK	12.57	12.1361	-0.0506833	0.108013	0.913986	0.999987	no
XLOC_007286	XLOC_007286	ASB9P1	chr15:93338713-93340338	q1	q2	OK	0.453219	1.04948	1.21139	-1.99722	0.0458013	0.632176	no
XLOC_002955	XLOC_002955	ASCC1	chr10:73855789-73995618	q1	q2	OK	15.4123	18.2253	0.241867	-0.781132	0.434725	0.999987	no
XLOC_014550	XLOC_014550	ASCC2	chr22:30184596-30234293	q1	q2	OK	21.6105	20.4953	-0.0764406	0.175707	0.860524	0.999987	no
XLOC_018735	XLOC_018735	ASCC3	chr6:100956607-101329224	q1	q2	OK	5.05738	6.37526	0.334094	-0.792627	0.427995	0.999987	no
XLOC_003931	XLOC_003931	ASCL2	chr11:2289727-2292182	q1	q2	OK	0.109137	0.350363	1.68271	-2.49505	0.0125939	0.347579	no
XLOC_018201	XLOC_018201	ASF1A	chr6:119134611-119256327	q1	q2	OK	9.12306	14.9558	0.713112	-1.49098	0.135965	0.950445	no
XLOC_011307	XLOC_011307	ASF1B	chr19:14230320-14247440	q1	q2	OK	36.2762	37.189	0.0358547	-0.0779632	0.937857	0.999987	no
XLOC_009301	XLOC_009301	ASGR1	chr17:7076750-7082883	q1	q2	OK	0.164272	0.125264	-0.391115	0.710531	0.477375	0.999987	no
XLOC_001881	XLOC_001881	ASH1L,MIR555	chr1:155305051-155533735	q1	q2	OK	5.7542	8.75242	0.605065	-1.32629	0.184744	0.999987	no
XLOC_021254	XLOC_021254	ASH2L	chr8:37963010-37997228	q1	q2	OK	23.4361	28.2708	0.270578	-0.762671	0.44566	0.999987	no
XLOC_013419	XLOC_013419	ASIP	chr20:32848170-32857148	q1	q2	OK	0.118937	0.105122	-0.178128	0.181039	0.856337	0.999987	no
XLOC_020227	XLOC_020227	ASL	chr7:65540775-65558329	q1	q2	OK	8.46135	10.4596	0.305865	-1.14799	0.250972	0.999987	no
XLOC_023411	XLOC_023411	ASMTL	chrX:1519423-1572655	q1	q2	OK	4.883	4.31567	-0.178182	0.357348	0.720832	0.999987	no
XLOC_023950	XLOC_023950	ASMTL	chrY:1469423-1522655	q1	q2	OK	4.84908	4.39543	-0.141709	0.281204	0.778554	0.999987	no
XLOC_022916	XLOC_022916	ASMTL-AS1	chrX:1519423-1572655	q1	q2	OK	1.66796	0.992645	-0.748739	1.80821	0.0705733	0.759063	no
XLOC_023888	XLOC_023888	ASMTL-AS1	chrY:1469423-1522655	q1	q2	OK	1.58402	0.97379	-0.701906	1.72741	0.0840941	0.802831	no
XLOC_010445	XLOC_010445	ASNA1	chr19:12848305-12859137	q1	q2	OK	19.2134	16.8743	-0.187285	0.397228	0.691199	0.999987	no
XLOC_020880	XLOC_020880	ASNS	chr7:97481428-97501854	q1	q2	OK	87.1668	117.626	0.432353	-1.34134	0.17981	0.999987	no
XLOC_012370	XLOC_012370	ASNSD1	chr2:190526124-190535557	q1	q2	OK	18.9878	25.7084	0.437165	-0.947776	0.343243	0.999987	no
XLOC_011691	XLOC_011691	ASPDH	chr19:51014856-51017947	q1	q2	OK	0.0895467	0.216746	1.27529	-2.00314	0.0451624	0.629044	no
XLOC_021699	XLOC_021699	ASPH	chr8:62200524-62627199	q1	q2	OK	2.75631	3.65758	0.408151	-2.16923	0.0300656	0.522214	no
XLOC_007901	XLOC_007901	ASPHD1	chr16:29912146-29917377	q1	q2	OK	0.207695	0.162765	-0.351673	0.47746	0.633034	0.999987	no
XLOC_014277	XLOC_014277	ASPHD2	chr22:26825279-26840978	q1	q2	OK	3.21683	3.87052	0.266887	-0.531816	0.594853	0.999987	no
XLOC_002078	XLOC_002078	ASPM	chr1:197053256-197115824	q1	q2	OK	13.5656	25.8098	0.927963	-2.55179	0.0107172	0.316283	no
XLOC_012767	XLOC_012767	ASPRV1,PCBP1-AS1	chr2:70187223-70314147	q1	q2	OK	0.401543	0.41334	0.0417758	-0.105793	0.915747	0.999987	no
XLOC_009198	XLOC_009198	ASPSCR1	chr17:79935425-79975282	q1	q2	OK	11.2641	11.1752	-0.0114332	0.0250838	0.979988	0.999987	no
XLOC_003524	XLOC_003524	ASRGL1	chr11:62104773-62160887	q1	q2	OK	3.86808	2.68391	-0.527281	1.40862	0.158947	0.985429	no
XLOC_022295	XLOC_022295	ASS1	chr9:133320093-133376661	q1	q2	OK	0.0797338	0.0741552	-0.104644	0.133545	0.893762	0.999987	no
XLOC_015717	XLOC_015717	ASTE1	chr3:130569368-130745646	q1	q2	OK	4.31213	4.33469	0.00752874	-0.0147275	0.98825	0.999987	no
XLOC_012851	XLOC_012851	ASTL	chr2:96789588-96804175	q1	q2	OK	5.90458	5.27808	-0.161822	0.313031	0.754257	0.999987	no
XLOC_022714	XLOC_022714	ASTN2	chr9:119187503-120177317	q1	q2	OK	3.81492	5.86734	0.621053	-2.09308	0.0363422	0.57364	no
XLOC_005304	XLOC_005304	ASUN	chr12:27058111-27091254	q1	q2	OK	27.0265	33.0257	0.289213	-0.63267	0.526949	0.999987	no
XLOC_013399	XLOC_013399	ASXL1	chr20:30946146-31027122	q1	q2	OK	17.0249	21.2433	0.319363	-0.747448	0.454793	0.999987	no
XLOC_012635	XLOC_012635	ASXL2	chr2:25962252-26101312	q1	q2	OK	8.71201	13.8321	0.666944	-1.45843	0.144723	0.970241	no
XLOC_010009	XLOC_010009	ASXL3	chr18:31158540-31327399	q1	q2	OK	0.0135969	0.191557	3.81643	-5.40286	6.55853e-08	4.62578e-05	yes
XLOC_003002	XLOC_003002	ATAD1	chr10:89512874-89577917	q1	q2	OK	20.0056	28.7565	0.523483	-1.14567	0.251931	0.999987	no
XLOC_021849	XLOC_021849	ATAD2	chr8:124332090-124408705	q1	q2	OK	44.0863	55.4721	0.331432	-0.698901	0.484614	0.999987	no
XLOC_012622	XLOC_012622	ATAD2B	chr2:23971533-24149936	q1	q2	OK	8.08602	15.8364	0.969743	-3.53817	0.000402915	0.0408967	yes
XLOC_000026	XLOC_000026	ATAD3A	chr1:1447522-1470067	q1	q2	OK	21.5945	21.1868	-0.0274976	0.0798654	0.936344	0.999987	no
XLOC_000025	XLOC_000025	ATAD3B	chr1:1407163-1431582	q1	q2	OK	17.3703	15.6773	-0.14794	0.316047	0.751967	0.999987	no
XLOC_000024	XLOC_000024	ATAD3C	chr1:1385068-1405538	q1	q2	OK	1.90345	2.30789	0.277961	-0.537891	0.590652	0.999987	no
XLOC_008818	XLOC_008818	ATAD5	chr17:29159022-29222295	q1	q2	OK	9.55413	12.8206	0.424265	-0.930539	0.352092	0.999987	no
XLOC_017907	XLOC_017907	ATAT1	chr6:30594612-30614598	q1	q2	OK	5.47174	4.4929	-0.284352	1.04923	0.294072	0.999987	no
XLOC_010323	XLOC_010323	ATCAY	chr19:3880617-3928080	q1	q2	OK	0.153904	0.0375985	-2.03328	2.90994	0.00361496	0.168989	no
XLOC_003138	XLOC_003138	ATE1	chr10:123502624-123687546	q1	q2	OK	12.641	16.9308	0.42154	-1.46675	0.142445	0.966758	no
XLOC_004794	XLOC_004794	ATF1	chr12:51157788-51214943	q1	q2	OK	11.2952	14.3047	0.340781	-0.72191	0.47035	0.999987	no
XLOC_013047	XLOC_013047	ATF2	chr2:175936977-176032934	q1	q2	OK	13.0587	14.5326	0.154286	-0.634683	0.525635	0.999987	no
XLOC_014367	XLOC_014367	ATF4	chr22:39916568-39918691	q1	q2	OK	68.6797	63.1423	-0.121277	0.267773	0.788874	0.999987	no
XLOC_010873	XLOC_010873	ATF5,MIR4751	chr19:50392913-50437193	q1	q2	OK	20.331	13.9626	-0.542113	1.24178	0.214316	0.999987	no
XLOC_000830	XLOC_000830	ATF6	chr1:161736033-161933860	q1	q2	OK	7.12914	8.85846	0.313327	-0.684781	0.493482	0.999987	no
XLOC_018509	XLOC_018509	ATF6B	chr6:32083044-32096017	q1	q2	OK	24.6156	24.3875	-0.0134316	0.0414356	0.966949	0.999987	no
XLOC_005431	XLOC_005431	ATF7	chr12:53905842-54020199	q1	q2	OK	8.16322	9.22611	0.176585	-0.539632	0.589451	0.999987	no
XLOC_004699	XLOC_004699	ATF7IP	chr12:14518610-14651697	q1	q2	OK	15.3022	22.1835	0.535748	-1.17242	0.241027	0.999987	no
XLOC_007797	XLOC_007797	ATF7IP2	chr16:10479911-10577495	q1	q2	OK	0.988913	1.32057	0.417243	-1.50094	0.133372	0.943444	no
XLOC_016965	XLOC_016965	ATG10	chr5:81267843-81551216	q1	q2	OK	3.74048	4.3238	0.209078	-0.63109	0.527982	0.999987	no
XLOC_017515	XLOC_017515	ATG12	chr5:115163893-115177548	q1	q2	OK	11.476	11.8321	0.0440825	-0.101868	0.918861	0.999987	no
XLOC_003401	XLOC_003401	ATG13	chr11:46638825-46697568	q1	q2	OK	12.2487	12.561	0.0363133	-0.164793	0.869107	0.999987	no
XLOC_006701	XLOC_006701	ATG14	chr14:55833108-55878576	q1	q2	OK	4.27662	6.74277	0.65687	-1.37934	0.167789	0.999987	no
XLOC_012523	XLOC_012523	ATG16L1	chr2:234160216-234204320	q1	q2	OK	5.88378	6.09112	0.0499657	-0.197894	0.843128	0.999987	no
XLOC_003664	XLOC_003664	ATG16L2	chr11:72525450-72540680	q1	q2	OK	8.24338	7.489	-0.138462	0.284784	0.77581	0.999987	no
XLOC_004269	XLOC_004269	ATG2A	chr11:64662003-64684722	q1	q2	OK	3.87597	3.97593	0.0367359	-0.0783669	0.937536	0.999987	no
XLOC_006841	XLOC_006841	ATG2B	chr14:96747594-96829678	q1	q2	OK	5.09626	9.77312	0.939382	-2.06154	0.0392514	0.591395	no
XLOC_015637	XLOC_015637	ATG3	chr3:112251358-112280485	q1	q2	OK	57.1412	74.9641	0.391667	-0.858413	0.390665	0.999987	no
XLOC_023233	XLOC_023233	ATG4A	chrX:107334898-107397901	q1	q2	OK	7.06038	8.81329	0.319935	-0.647779	0.517128	0.999987	no
XLOC_012563	XLOC_012563	ATG4B	chr2:242577026-242613271	q1	q2	OK	21.8228	18.8566	-0.210773	0.493125	0.621924	0.999987	no
XLOC_000425	XLOC_000425	ATG4C	chr1:63249776-63330941	q1	q2	OK	6.74842	7.78142	0.205484	-0.633398	0.526474	0.999987	no
XLOC_010411	XLOC_010411	ATG4D	chr19:10654646-10676702	q1	q2	OK	7.97881	7.66358	-0.0581565	0.119122	0.905178	0.999987	no
XLOC_018740	XLOC_018740	ATG5	chr6:106632351-106773695	q1	q2	OK	6.18533	7.23807	0.226755	-0.46266	0.643608	0.999987	no
XLOC_014744	XLOC_014744	ATG7	chr3:11314009-11762220	q1	q2	OK	1.26309	1.56389	0.30818	-0.586951	0.557237	0.999987	no
XLOC_013181	XLOC_013181	ATG9A	chr2:220084101-220094361	q1	q2	OK	17.3531	15.101	-0.200552	0.801396	0.422902	0.999987	no
XLOC_021094	XLOC_021094	ATG9B	chr7:150688143-150721586	q1	q2	OK	0.926298	1.30545	0.494997	-0.933239	0.350697	0.999987	no
XLOC_003187	XLOC_003187	ATHL1	chr11:289137-295688	q1	q2	OK	3.00505	1.94019	-0.631191	1.23547	0.216657	0.999987	no
XLOC_012438	XLOC_012438	ATIC	chr2:216176678-216214496	q1	q2	OK	40.0959	44.8484	0.161601	-0.351939	0.724884	0.999987	no
XLOC_006230	XLOC_006230	ATL1	chr14:50999799-51099784	q1	q2	OK	0.364649	0.856732	1.23233	-2.72915	0.00634985	0.234605	no
XLOC_012683	XLOC_012683	ATL2	chr2:38522028-38604432	q1	q2	OK	37.5924	41.3373	0.137004	-0.419613	0.674768	0.999987	no
XLOC_004251	XLOC_004251	ATL3	chr11:63396436-63439083	q1	q2	OK	7.74837	7.85118	0.0190172	-0.0389161	0.968957	0.999987	no
XLOC_003762	XLOC_003762	ATM	chr11:108093558-108239826	q1	q2	OK	8.16978	10.5089	0.363243	-0.794701	0.426788	0.999987	no
XLOC_008105	XLOC_008105	ATMIN	chr16:81069457-81080951	q1	q2	OK	11.3655	14.4413	0.34554	-0.756499	0.44935	0.999987	no
XLOC_004642	XLOC_004642	ATN1	chr12:7033625-7051484	q1	q2	OK	13.1174	12.59	-0.0592049	0.149347	0.88128	0.999987	no
XLOC_017644	XLOC_017644	ATOX1	chr5:151122382-151138210	q1	q2	OK	20.0538	24.3232	0.278456	-0.564321	0.572536	0.999987	no
XLOC_007330	XLOC_007330	ATP10A	chr15:25923859-26108349	q1	q2	OK	0.768496	3.91624	2.34936	-4.62776	3.69644e-06	0.00123495	yes
XLOC_016052	XLOC_016052	ATP10D	chr4:47487409-47595503	q1	q2	OK	5.75252	7.01073	0.28537	-0.615156	0.538452	0.999987	no
XLOC_005907	XLOC_005907	ATP11A	chr13:113344642-113541482	q1	q2	OK	2.45646	2.98201	0.279708	-0.943601	0.345374	0.999987	no
XLOC_015243	XLOC_015243	ATP11B	chr3:182511290-182639421	q1	q2	OK	23.8806	36.8032	0.623991	-1.3441	0.178916	0.999987	no
XLOC_023787	XLOC_023787	ATP11C	chrX:138808504-138914447	q1	q2	OK	6.69664	10.0895	0.591343	-1.78795	0.0737844	0.771023	no
XLOC_011381	XLOC_011381	ATP13A1	chr19:19756009-19774503	q1	q2	OK	16.9003	14.8487	-0.186712	0.403055	0.686908	0.999987	no
XLOC_001298	XLOC_001298	ATP13A2	chr1:17312452-17338423	q1	q2	OK	15.5074	11.4487	-0.437777	1.80441	0.0711664	0.760814	no
XLOC_015887	XLOC_015887	ATP13A3	chr3:194123402-194188968	q1	q2	OK	39.5325	54.249	0.456558	-0.96853	0.33278	0.999987	no
XLOC_015880	XLOC_015880	ATP13A4	chr3:193119865-193272696	q1	q2	OK	0.706538	0.756445	0.098469	-0.173163	0.862523	0.999987	no
XLOC_000607	XLOC_000607	ATP1A1	chr1:116915794-116961244	q1	q2	OK	97.2755	80.2646	-0.277312	0.645607	0.518534	0.999987	no
XLOC_001726	XLOC_001726	ATP1A1OS	chr1:116915794-116961244	q1	q2	OK	2.16288	3.89863	0.850012	-2.37047	0.0177657	0.410311	no
XLOC_011522	XLOC_011522	ATP1A3	chr19:42470733-42498428	q1	q2	OK	17.2091	10.4373	-0.721417	2.07065	0.0383913	0.585647	no
XLOC_000860	XLOC_000860	ATP1B1	chr1:169075946-169337186	q1	q2	OK	12.358	10.2279	-0.272947	0.561792	0.574258	0.999987	no
XLOC_015159	XLOC_015159	ATP1B3	chr3:141595469-141645382	q1	q2	OK	81.5563	61.8546	-0.398916	0.859986	0.389797	0.999987	no
XLOC_007883	XLOC_007883	ATP2A1	chr16:28889808-28936532	q1	q2	OK	1.22801	1.18407	-0.052562	0.0976288	0.922227	0.999987	no
XLOC_005042	XLOC_005042	ATP2A2	chr12:110719031-110788897	q1	q2	OK	46.5902	63.8522	0.45471	-1.65774	0.0973708	0.846557	no
XLOC_009261	XLOC_009261	ATP2A3	chr17:3827162-3867758	q1	q2	OK	451.608	573.546	0.344838	-0.690199	0.490069	0.999987	no
XLOC_005557	XLOC_005557	ATP2B1	chr12:89981825-90049844	q1	q2	OK	14.8718	20.1116	0.435453	-0.946476	0.343906	0.999987	no
XLOC_015346	XLOC_015346	ATP2B2	chr3:10365706-10547268	q1	q2	OK	0.054057	0.164622	1.60661	-2.62231	0.00873361	0.284302	no
XLOC_000979	XLOC_000979	ATP2B4	chr1:203595914-203713209	q1	q2	OK	3.77407	7.70091	1.02891	-2.42375	0.0153611	0.382964	no
XLOC_015119	XLOC_015119	ATP2C1	chr3:130569368-130745646	q1	q2	OK	9.33126	12.0832	0.372864	-2.70547	0.00682083	0.244936	no
XLOC_011429	XLOC_011429	ATP4A	chr19:36041094-36054560	q1	q2	OK	0.143712	0.0635535	-1.17714	1.66133	0.096647	0.84412	no
XLOC_010181	XLOC_010181	ATP5A1	chr18:43664109-43684199	q1	q2	OK	581.034	591.964	0.0268871	-0.0526468	0.958013	0.999987	no
XLOC_005468	XLOC_005468	ATP5B	chr12:57031958-57039852	q1	q2	OK	618.566	576.817	-0.100815	0.180289	0.856926	0.999987	no
XLOC_002322	XLOC_002322	ATP5C1	chr10:7830092-7849762	q1	q2	OK	72.013	94.6226	0.393928	-0.89787	0.369255	0.999987	no
XLOC_010280	XLOC_010280	ATP5D	chr19:1241748-1244824	q1	q2	OK	75.4847	79.287	0.070901	-0.251037	0.801785	0.999987	no
XLOC_013858	XLOC_013858	ATP5E,SLMO2,SLMO2-ATP5E	chr20:57603732-57617901	q1	q2	OK	159.013	181.547	0.191194	-0.565388	0.57181	0.999987	no
XLOC_000585	XLOC_000585	ATP5F1	chr1:111982511-112004525	q1	q2	OK	101.747	132.546	0.381504	-0.809108	0.418453	0.999987	no
XLOC_009000	XLOC_009000	ATP5G1	chr17:46970147-46973232	q1	q2	OK	107.373	89.1666	-0.268062	0.707155	0.47947	0.999987	no
XLOC_005432	XLOC_005432	ATP5G2	chr12:54058943-54070512	q1	q2	OK	191.105	122.374	-0.643072	1.34613	0.178261	0.999987	no
XLOC_013049	XLOC_013049	ATP5G3	chr2:176040985-176046490	q1	q2	OK	206.647	104.318	-0.986171	2.07456	0.0380278	0.585647	no
XLOC_009806	XLOC_009806	ATP5H	chr17:73034954-73043074	q1	q2	OK	179.882	184.609	0.0374223	-0.0811309	0.935338	0.999987	no
XLOC_016368	XLOC_016368	ATP5I	chr4:666224-668127	q1	q2	OK	133.555	100.089	-0.41616	0.92315	0.355929	0.999987	no
XLOC_014053	XLOC_014053	ATP5J	chr21:27096790-27144771	q1	q2	OK	46.7029	133.129	1.51124	-4.2552	2.08865e-05	0.00488265	yes
XLOC_020889	XLOC_020889	ATP5J2,ATP5J2-PTCD1,PTCD1	chr7:99006600-99063824	q1	q2	OK	408.436	395.58	-0.0461381	0.180296	0.85692	0.999987	no
XLOC_003807	XLOC_003807	ATP5L	chr11:118230295-118289530	q1	q2	OK	138.599	132.227	-0.0679036	0.146306	0.88368	0.999987	no
XLOC_014109	XLOC_014109	ATP5O	chr21:35275756-35288158	q1	q2	OK	202.502	181.727	-0.156163	0.333858	0.738487	0.999987	no
XLOC_006229	XLOC_006229	ATP5S	chr14:50779046-50792946	q1	q2	OK	5.04648	8.65259	0.777854	-2.18539	0.0288603	0.512982	no
XLOC_011516	XLOC_011516	ATP5SL	chr19:41937222-41945843	q1	q2	OK	26.4481	22.7371	-0.218117	0.953257	0.34046	0.999987	no
XLOC_023385	XLOC_023385	ATP6AP1	chrX:153656977-153664862	q1	q2	OK	29.2905	23.4396	-0.321486	0.694019	0.48767	0.999987	no
XLOC_016966	XLOC_016966	ATP6AP1L	chr5:81601165-81614147	q1	q2	OK	0.386758	0.498614	0.366493	-0.525861	0.598985	0.999987	no
XLOC_023009	XLOC_023009	ATP6AP2	chrX:40440215-40465888	q1	q2	OK	28.425	34.6143	0.284206	-0.615925	0.537944	0.999987	no
XLOC_008922	XLOC_008922	ATP6V0A1	chr17:40610861-40674597	q1	q2	OK	9.10227	11.6212	0.352464	-1.01032	0.312342	0.999987	no
XLOC_005120	XLOC_005120	ATP6V0A2	chr12:124196864-124246301	q1	q2	OK	5.94316	6.85764	0.206483	-0.442617	0.658043	0.999987	no
XLOC_000342	XLOC_000342	ATP6V0B	chr1:44440601-44443972	q1	q2	OK	67.7847	60.4979	-0.164074	0.46144	0.644483	0.999987	no
XLOC_007746	XLOC_007746	ATP6V0C	chr16:2563726-2570224	q1	q2	OK	69.7179	76.4143	0.132313	-0.341554	0.732687	0.999987	no
XLOC_008484	XLOC_008484	ATP6V0D1	chr16:67471916-67515089	q1	q2	OK	27.5116	28.5146	0.0516586	-0.111842	0.910949	0.999987	no
XLOC_017225	XLOC_017225	ATP6V0E1	chr5:172410762-172461900	q1	q2	OK	40.3878	31.4573	-0.360524	0.761592	0.446304	0.999987	no
XLOC_020551	XLOC_020551	ATP6V0E2	chr7:149564782-149577787	q1	q2	OK	4.16973	5.09848	0.290115	-0.586805	0.557335	0.999987	no
XLOC_015048	XLOC_015048	ATP6V1A	chr3:113465865-113530905	q1	q2	OK	57.9423	57.2697	-0.0168445	0.035828	0.97142	0.999987	no
XLOC_021194	XLOC_021194	ATP6V1B2	chr8:20054703-20079207	q1	q2	OK	12.8842	14.6907	0.189291	-0.405757	0.684921	0.999987	no
XLOC_021400	XLOC_021400	ATP6V1C1	chr8:104033247-104085285	q1	q2	OK	11.3902	13.7925	0.276089	-0.603176	0.546391	0.999987	no
XLOC_011869	XLOC_011869	ATP6V1C2	chr2:10861774-10952960	q1	q2	OK	3.32424	4.63141	0.478426	-1.18381	0.236489	0.999987	no
XLOC_006737	XLOC_006737	ATP6V1D	chr14:67804580-67826720	q1	q2	OK	10.8235	17.9952	0.733444	-1.53387	0.125061	0.927038	no
XLOC_014459	XLOC_014459	ATP6V1E1	chr22:18074902-18111588	q1	q2	OK	73.0735	92.3154	0.337224	-0.748392	0.454224	0.999987	no
XLOC_012708	XLOC_012708	ATP6V1E2	chr2:46738985-46747096	q1	q2	OK	1.84695	2.15459	0.222273	-0.403301	0.686727	0.999987	no
XLOC_020448	XLOC_020448	ATP6V1F	chr7:128502856-128505903	q1	q2	OK	139.423	126.766	-0.137294	0.295649	0.767498	0.999987	no
XLOC_022206	XLOC_022206	ATP6V1G1	chr9:117349993-117361152	q1	q2	OK	45.0508	57.48	0.351507	-0.768972	0.44191	0.999987	no
XLOC_018481	XLOC_018481	ATP6V1G2,ATP6V1G2-DDX39B,DDX39B	chr6:31496738-31514625	q1	q2	OK	131.147	156.948	0.25911	-1.0234	0.30612	0.999987	no
XLOC_002081	XLOC_002081	ATP6V1G3	chr1:198492351-198510075	q1	q2	OK	0.151707	0.724038	2.25478	-3.00792	0.00263046	0.138525	no
XLOC_021681	XLOC_021681	ATP6V1H	chr8:54628114-54755850	q1	q2	OK	16.8481	17.2089	0.0305689	-0.0834834	0.933467	0.999987	no
XLOC_023166	XLOC_023166	ATP7A	chrX:77166193-77305892	q1	q2	OK	12.5759	15.8502	0.333842	-0.730768	0.464921	0.999987	no
XLOC_006037	XLOC_006037	ATP7B	chr13:52506805-52585630	q1	q2	OK	1.55399	1.78935	0.203463	-0.476791	0.633511	0.999987	no
XLOC_016469	XLOC_016469	ATP8A1	chr4:42410391-42659122	q1	q2	OK	10.3612	18.4606	0.83326	-1.91561	0.0554148	0.685385	no
XLOC_010216	XLOC_010216	ATP8B1	chr18:55297533-55470327	q1	q2	OK	0.0352735	0.148682	2.07558	-3.00009	0.00269903	0.140788	no
XLOC_000733	XLOC_000733	ATP8B2	chr1:154298035-154323780	q1	q2	OK	4.56238	5.65049	0.308589	-0.762598	0.445703	0.999987	no
XLOC_011110	XLOC_011110	ATP8B3	chr19:1782073-1812270	q1	q2	OK	0.462488	0.40725	-0.183502	0.3345	0.738002	0.999987	no
XLOC_022017	XLOC_022017	ATP8B5P	chr9:35406751-35483026	q1	q2	OK	0.505854	0.329615	-0.617937	1.30292	0.192602	0.999987	no
XLOC_010093	XLOC_010093	ATP9B	chr18:76829396-77138282	q1	q2	OK	4.9885	5.53485	0.149937	-0.313702	0.753748	0.999987	no
XLOC_001516	XLOC_001516	ATPAF1	chr1:47100710-47134099	q1	q2	OK	14.3466	15.0226	0.0664293	-0.189164	0.849965	0.999987	no
XLOC_009384	XLOC_009384	ATPAF2	chr17:17921333-17942480	q1	q2	OK	14.0937	13.1239	-0.102854	0.216946	0.828251	0.999987	no
XLOC_007364	XLOC_007364	ATPBD4	chr15:35663169-36151202	q1	q2	OK	4.10727	4.33396	0.0775054	-0.147933	0.882396	0.999987	no
XLOC_000227	XLOC_000227	ATPIF1	chr1:28562601-28564616	q1	q2	OK	117.958	146.042	0.308114	-0.769949	0.44133	0.999987	no
XLOC_015751	XLOC_015751	ATR	chr3:142168076-142297668	q1	q2	OK	5.60301	7.79223	0.475836	-1.03368	0.301288	0.999987	no
XLOC_014886	XLOC_014886	ATRIP	chr3:48488217-48507054	q1	q2	OK	6.86663	6.45062	-0.0901648	0.205993	0.836796	0.999987	no
XLOC_013310	XLOC_013310	ATRN	chr20:3451664-3631769	q1	q2	OK	29.9312	32.2042	0.105598	-0.359593	0.719152	0.999987	no
XLOC_023623	XLOC_023623	ATRX	chrX:76760355-77041719	q1	q2	OK	8.5122	15.2409	0.840346	-3.13022	0.00174676	0.106853	no
XLOC_014415	XLOC_014415	ATXN10	chr22:46067677-46241187	q1	q2	OK	108.41	118.415	0.127359	-0.261654	0.793588	0.999987	no
XLOC_008082	XLOC_008082	ATXN1L	chr16:71879898-71919174	q1	q2	OK	11.9914	14.1311	0.236874	-0.523661	0.600515	0.999987	no
XLOC_005642	XLOC_005642	ATXN2	chr12:111890017-112037480	q1	q2	OK	8.68934	11.7399	0.434105	-0.948333	0.34296	0.999987	no
XLOC_007881	XLOC_007881	ATXN2L	chr16:28834413-28848558	q1	q2	OK	72.7679	65.4969	-0.151875	0.539001	0.589886	0.999987	no
XLOC_006815	XLOC_006815	ATXN3	chr14:92524895-92572965	q1	q2	OK	4.02196	5.00366	0.315084	-0.740252	0.459147	0.999987	no
XLOC_014960	XLOC_014960	ATXN7	chr3:63850232-63989136	q1	q2	OK	8.52325	8.79128	0.0446699	-0.196939	0.843875	0.999987	no
XLOC_000560	XLOC_000560	ATXN7L2	chr1:110026560-110035420	q1	q2	OK	3.24502	2.1671	-0.582464	1.13677	0.255636	0.999987	no
XLOC_009618	XLOC_009618	ATXN7L3	chr17:42269172-42275529	q1	q2	OK	17.0634	17.3263	0.0220508	-0.0544039	0.956613	0.999987	no
XLOC_004945	XLOC_004945	ATXN7L3B	chr12:74931550-74935232	q1	q2	OK	49.5392	51.9726	0.06918	-0.147908	0.882415	0.999987	no
XLOC_022605	XLOC_022605	AUH	chr9:93976096-94124206	q1	q2	OK	5.61622	8.42503	0.585084	-1.1438	0.252708	0.999987	no
XLOC_012803	XLOC_012803	AUP1	chr2:74753774-74784678	q1	q2	OK	49.5836	44.1282	-0.168163	0.36409	0.715791	0.999987	no
XLOC_013844	XLOC_013844	AURKA	chr20:54944444-54967351	q1	q2	OK	32.1846	42.5038	0.401225	-2.56393	0.0103494	0.312285	no
XLOC_001191	XLOC_001191	AURKAIP1	chr1:1309109-1310818	q1	q2	OK	49.2972	62.2018	0.335449	-1.21538	0.224222	0.999987	no
XLOC_002181	XLOC_002181	AURKAPS1	chr1:220321609-220445843	q1	q2	OK	2.24077	1.68117	-0.41453	0.735705	0.46191	0.999987	no
XLOC_009329	XLOC_009329	AURKB	chr17:8108048-8113883	q1	q2	OK	50.8231	41.8246	-0.281134	0.609747	0.542029	0.999987	no
XLOC_011043	XLOC_011043	AURKC	chr19:57742376-57746916	q1	q2	OK	0.796661	0.453759	-0.812039	1.47662	0.139777	0.961423	no
XLOC_020235	XLOC_020235	AUTS2	chr7:69063904-70257885	q1	q2	OK	4.80791	7.49316	0.640166	-2.14354	0.0320694	0.538214	no
XLOC_007350	XLOC_007350	AVEN	chr15:34158427-34357287	q1	q2	OK	5.95352	5.7656	-0.0462742	0.0904146	0.927958	0.999987	no
XLOC_005492	XLOC_005492	AVIL	chr12:58176527-58209852	q1	q2	OK	0.499442	1.26462	1.34031	-2.3566	0.0184431	0.416742	no
XLOC_020141	XLOC_020141	AVL9	chr7:32535175-32758780	q1	q2	OK	22.3003	25.6447	0.201594	-0.439727	0.660135	0.999987	no
XLOC_003048	XLOC_003048	AVPI1	chr10:99437180-99447015	q1	q2	OK	1.53508	1.20301	-0.351667	0.617415	0.536961	0.999987	no
XLOC_023374	XLOC_023374	AVPR2	chrX:153167984-153172620	q1	q2	OK	2.68448	3.5368	0.397803	-0.954579	0.33979	0.999987	no
XLOC_008175	XLOC_008175	AXIN1	chr16:337439-402676	q1	q2	OK	13.1537	11.0394	-0.252798	0.859351	0.390147	0.999987	no
XLOC_020898	XLOC_020898	AZGP1	chr7:99564349-99573735	q1	q2	OK	0.350714	0.642062	0.872419	-1.39714	0.16237	0.992221	no
XLOC_020343	XLOC_020343	AZGP1P1	chr7:99578384-99581860	q1	q2	OK	0.211069	0.284173	0.429058	-0.634422	0.525805	0.999987	no
XLOC_009869	XLOC_009869	AZI1	chr17:79163392-79196751	q1	q2	OK	5.49855	5.27931	-0.0587008	0.175406	0.860761	0.999987	no
XLOC_015393	XLOC_015393	AZI2	chr3:28363844-28390618	q1	q2	OK	6.1353	8.43962	0.460043	-1.35976	0.173906	0.999987	no
XLOC_021817	XLOC_021817	AZIN1	chr8:103838535-103876397	q1	q2	OK	31.7559	34.4382	0.116986	-0.429457	0.667591	0.999987	no
XLOC_007059	XLOC_007059	B2M	chr15:45003684-45010357	q1	q2	OK	603.481	572.026	-0.0772278	0.151113	0.879886	0.999987	no
XLOC_002243	XLOC_002243	B3GALNT2	chr1:235530727-235667781	q1	q2	OK	6.38495	7.04637	0.142206	-0.300363	0.7639	0.999987	no
XLOC_017972	XLOC_017972	B3GALT4	chr6:33244916-33246602	q1	q2	OK	0.819284	0.966393	0.238246	-0.406903	0.68408	0.999987	no
XLOC_013978	XLOC_013978	B3GALT5	chr21:41029253-41034815	q1	q2	OK	0.2104	0.934888	2.15166	-3.87696	0.000105768	0.0156418	yes
XLOC_000016	XLOC_000016	B3GALT6	chr1:1167628-1170420	q1	q2	OK	4.16075	7.82837	0.911869	-1.8618	0.0626314	0.72308	no
XLOC_005778	XLOC_005778	B3GALTL	chr13:31774111-31906411	q1	q2	OK	7.00669	9.51044	0.440778	-0.930645	0.352037	0.999987	no
XLOC_018671	XLOC_018671	B3GAT2	chr6:71377478-71666788	q1	q2	OK	0.14919	0.372408	1.31974	-2.03641	0.0417088	0.604576	no
XLOC_004221	XLOC_004221	B3GAT3	chr11:62382767-62389647	q1	q2	OK	44.2814	38.8597	-0.188424	0.405788	0.684898	0.999987	no
XLOC_004299	XLOC_004299	B3GNT1	chr11:66112842-66115161	q1	q2	OK	5.06296	4.95358	-0.0315071	0.0620842	0.950496	0.999987	no
XLOC_012018	XLOC_012018	B3GNT2	chr2:62423261-62451866	q1	q2	OK	12.8389	25.3446	0.98116	-2.13908	0.0324294	0.541174	no
XLOC_005103	XLOC_005103	B3GNT4	chr12:122688227-122692084	q1	q2	OK	0.11404	0.130155	0.19069	-0.254604	0.799029	0.999987	no
XLOC_015244	XLOC_015244	B3GNT5	chr3:182895830-183145855	q1	q2	OK	0.122147	0.213106	0.802958	-1.18959	0.234209	0.999987	no
XLOC_003690	XLOC_003690	B3GNT6	chr11:76745434-76753005	q1	q2	OK	2.68133	2.30336	-0.219213	0.419211	0.675062	0.999987	no
XLOC_012506	XLOC_012506	B3GNT7	chr2:232260334-232265875	q1	q2	OK	1.5266	1.1362	-0.42611	0.803895	0.421458	0.999987	no
XLOC_008474	XLOC_008474	B3GNT9	chr16:67143914-67184902	q1	q2	OK	1.52474	2.13463	0.485426	-0.90835	0.363693	0.999987	no
XLOC_009907	XLOC_009907	B3GNTL1	chr17:80901666-81009686	q1	q2	OK	1.96037	1.80621	-0.118167	0.212624	0.83162	0.999987	no
XLOC_022466	XLOC_022466	B4GALT1	chr9:33110638-33167356	q1	q2	OK	11.6113	14.7906	0.349151	-0.76026	0.447099	0.999987	no
XLOC_000343	XLOC_000343	B4GALT2	chr1:44444873-44456843	q1	q2	OK	13.4811	9.28811	-0.537481	1.43909	0.150125	0.981752	no
XLOC_001961	XLOC_001961	B4GALT3	chr1:161141099-161147758	q1	q2	OK	19.3539	20.2982	0.0687274	-0.195208	0.84523	0.999987	no
XLOC_015654	XLOC_015654	B4GALT4	chr3:118930588-118959752	q1	q2	OK	6.15696	6.78868	0.140912	-0.324382	0.745649	0.999987	no
XLOC_013826	XLOC_013826	B4GALT5	chr20:48249482-48330421	q1	q2	OK	15.4357	17.0725	0.145409	-0.3177	0.750713	0.999987	no
XLOC_010158	XLOC_010158	B4GALT6	chr18:29202208-29264686	q1	q2	OK	12.6983	25.4903	1.00532	-2.20346	0.0275625	0.50354	no
XLOC_017257	XLOC_017257	B4GALT7	chr5:177027118-177037346	q1	q2	OK	5.68952	5.76031	0.01784	-0.035569	0.971626	0.999987	no
XLOC_003316	XLOC_003316	B7H6	chr11:17373308-17398868	q1	q2	OK	7.03795	10.711	0.60586	-1.32828	0.184084	0.999987	no
XLOC_009395	XLOC_009395	B9D1	chr17:19240866-19290532	q1	q2	OK	5.98438	6.04816	0.0152931	-0.0355997	0.971602	0.999987	no
XLOC_011513	XLOC_011513	B9D2	chr19:41860321-41889987	q1	q2	OK	1.22991	0.907635	-0.438363	0.726206	0.467713	0.999987	no
XLOC_010506	XLOC_010506	BABAM1	chr19:17378231-17390162	q1	q2	OK	43.4503	46.2241	0.0892797	-0.355015	0.722578	0.999987	no
XLOC_004503	XLOC_004503	BACE1	chr11:117103403-117186972	q1	q2	OK	0.792936	1.05818	0.416308	-0.757752	0.4486	0.999987	no
XLOC_003800	XLOC_003800	BACE1-AS	chr11:117103403-117186972	q1	q2	OK	1.17048	0.96588	-0.27719	0.430991	0.666475	0.999987	no
XLOC_013983	XLOC_013983	BACE2	chr21:42539727-42648524	q1	q2	OK	0.923782	4.00224	2.11518	-4.38535	1.15801e-05	0.00302405	yes
XLOC_013926	XLOC_013926	BACH1	chr21:30671219-30734217	q1	q2	OK	14.1921	17.348	0.289686	-0.88479	0.37627	0.999987	no
XLOC_018720	XLOC_018720	BACH2	chr6:90636246-91006627	q1	q2	OK	15.0348	21.3636	0.506848	-1.93257	0.0532893	0.673576	no
XLOC_004257	XLOC_004257	BAD	chr11:64037299-64056972	q1	q2	OK	24.0084	22.09	-0.120145	0.258743	0.795834	0.999987	no
XLOC_022467	XLOC_022467	BAG1	chr9:33252469-33264759	q1	q2	OK	20.0741	15.4581	-0.376971	0.81574	0.414649	0.999987	no
XLOC_018092	XLOC_018092	BAG2	chr6:57037103-57050012	q1	q2	OK	9.51908	14.5505	0.612177	-1.28031	0.200436	0.999987	no
XLOC_002696	XLOC_002696	BAG3	chr10:121410881-121437329	q1	q2	OK	0.177428	0.223995	0.336233	-0.534204	0.593201	0.999987	no
XLOC_021255	XLOC_021255	BAG4	chr8:38020838-38070819	q1	q2	OK	8.26171	9.26689	0.165644	-0.461531	0.644417	0.999987	no
XLOC_006861	XLOC_006861	BAG5	chr14:104022880-104029151	q1	q2	OK	15.5457	22.3042	0.520798	-1.64788	0.0993779	0.852949	no
XLOC_018486	XLOC_018486	BAG6	chr6:31606804-31625987	q1	q2	OK	67.3485	52.7456	-0.352595	1.52981	0.126063	0.929106	no
XLOC_014034	XLOC_014034	BAGE,BAGE3,BAGE4,BAGE5	chr21:11020841-11098937	q1	q2	OK	0.0930339	0.110147	0.243601	-0.308948	0.757361	0.999987	no
XLOC_007019	XLOC_007019	BAHD1	chr15:40733410-40760441	q1	q2	OK	5.78236	5.5897	-0.0488869	0.104152	0.917049	0.999987	no
XLOC_021465	XLOC_021465	BAI1	chr8:143545376-143626368	q1	q2	OK	0.0645357	0.105198	0.704943	-1.08462	0.278092	0.999987	no
XLOC_001406	XLOC_001406	BAI2	chr1:32192717-32229648	q1	q2	OK	3.34298	3.31986	-0.0100108	0.0207547	0.983441	0.999987	no
XLOC_009183	XLOC_009183	BAIAP2	chr17:79008946-79156964	q1	q2	OK	0.269373	0.0328274	-3.03663	4.17141	3.02717e-05	0.0062765	yes
XLOC_014612	XLOC_014612	BAIAP2L2	chr22:38480895-38506676	q1	q2	OK	0.467551	0.3892	-0.264611	0.437824	0.661514	0.999987	no
XLOC_007711	XLOC_007711	BAIAP3	chr16:1383605-1401873	q1	q2	OK	0.28143	0.281462	0.00016347	-0.000365139	0.999709	0.999987	no
XLOC_018540	XLOC_018540	BAK1	chr6:33540322-33548070	q1	q2	OK	15.5261	13.2587	-0.227759	0.484346	0.62814	0.999987	no
XLOC_003599	XLOC_003599	BANF1	chr11:65764015-65771617	q1	q2	OK	90.0639	91.2007	0.0180966	-0.0534279	0.957391	0.999987	no
XLOC_016196	XLOC_016196	BANK1	chr4:102711763-102995969	q1	q2	OK	7.87316	10.4294	0.405645	-1.74717	0.080608	0.78935	no
XLOC_008139	XLOC_008139	BANP	chr16:87985037-88110924	q1	q2	OK	7.87714	9.2728	0.235333	-1.27592	0.201983	0.999987	no
XLOC_015529	XLOC_015529	BAP1	chr3:52435024-52444009	q1	q2	OK	25.0949	21.2757	-0.238189	0.514295	0.607046	0.999987	no
XLOC_013152	XLOC_013152	BARD1	chr2:215593274-215674428	q1	q2	OK	8.46591	10.1916	0.267642	-0.560435	0.575183	0.999987	no
XLOC_003877	XLOC_003877	BARX2	chr11:129245880-129322174	q1	q2	OK	0.199652	0.0957641	-1.05993	1.45252	0.146357	0.973553	no
XLOC_016831	XLOC_016831	BASP1	chr5:17217749-17276943	q1	q2	OK	356.028	904.046	1.34441	-2.3216	0.0202546	0.436064	no
XLOC_006337	XLOC_006337	BATF	chr14:75988783-76013334	q1	q2	OK	1.52062	0.838243	-0.859222	1.4415	0.149442	0.980765	no
XLOC_004272	XLOC_004272	BATF2	chr11:64755416-64764517	q1	q2	OK	0.991404	1.3487	0.444022	-0.796093	0.425978	0.999987	no
XLOC_002162	XLOC_002162	BATF3	chr1:212859758-212873327	q1	q2	OK	0.14384	0.0628684	-1.19406	1.26591	0.205547	0.999987	no
XLOC_010837	XLOC_010837	BAX	chr19:49458116-49465055	q1	q2	OK	31.8122	27.5076	-0.209749	0.621097	0.534536	0.999987	no
XLOC_006646	XLOC_006646	BAZ1A	chr14:35221936-35344853	q1	q2	OK	12.7522	28.0568	1.13761	-4.6539	3.25718e-06	0.00111529	yes
XLOC_020803	XLOC_020803	BAZ1B	chr7:72854727-72936615	q1	q2	OK	42.0477	57.5492	0.45277	-0.926434	0.354221	0.999987	no
XLOC_005467	XLOC_005467	BAZ2A	chr12:56915608-57030163	q1	q2	OK	26.7526	26.788	0.00190613	-0.00393617	0.996859	0.999987	no
XLOC_013002	XLOC_013002	BAZ2B	chr2:160175489-160473059	q1	q2	OK	3.21081	6.77804	1.07793	-2.33613	0.0194846	0.428655	no
XLOC_011613	XLOC_011613	BBC3	chr19:47724078-47736023	q1	q2	OK	4.51852	4.78426	0.0824453	-0.198046	0.843009	0.999987	no
XLOC_003106	XLOC_003106	BBIP1	chr10:112631552-112679124	q1	q2	OK	21.2046	34.4722	0.701054	-2.33196	0.0197028	0.430453	no
XLOC_003610	XLOC_003610	BBS1	chr11:66278118-66301084	q1	q2	OK	2.56441	2.01842	-0.345402	0.673732	0.500482	0.999987	no
XLOC_005534	XLOC_005534	BBS10	chr12:76738265-76742222	q1	q2	OK	3.6895	7.09157	0.942679	-1.8738	0.0609582	0.71332	no
XLOC_016239	XLOC_016239	BBS12	chr4:123653856-123666098	q1	q2	OK	0.658215	0.915521	0.476034	-0.817345	0.413731	0.999987	no
XLOC_008444	XLOC_008444	BBS2	chr16:56518258-56554008	q1	q2	OK	22.6699	25.8769	0.190882	-0.415695	0.677633	0.999987	no
XLOC_007162	XLOC_007162	BBS4	chr15:72978519-73030817	q1	q2	OK	6.22112	6.40253	0.0414683	-0.10673	0.915003	0.999987	no
XLOC_012310	XLOC_012310	BBS5	chr2:170336005-170363165	q1	q2	OK	13.6358	12.5466	-0.120111	0.256635	0.797461	0.999987	no
XLOC_016665	XLOC_016665	BBS7	chr4:122745483-122791652	q1	q2	OK	6.84201	6.88867	0.00980379	-0.0330621	0.973625	0.999987	no
XLOC_020146	XLOC_020146	BBS9	chr7:33169151-33645680	q1	q2	OK	4.31743	5.61897	0.380132	-1.41912	0.155863	0.984892	no
XLOC_015026	XLOC_015026	BBX	chr3:107241782-107530049	q1	q2	OK	10.6544	21.2697	0.997344	-4.02205	5.76928e-05	0.010108	yes
XLOC_020400	XLOC_020400	BCAP29	chr7:107220421-107263762	q1	q2	OK	4.50819	5.76901	0.355775	-0.953347	0.340414	0.999987	no
XLOC_023846	XLOC_023846	BCAP31	chrX:152965946-152990201	q1	q2	OK	51.4302	41.1635	-0.321251	1.04472	0.29615	0.999987	no
XLOC_008539	XLOC_008539	BCAR1	chr16:75262927-75301951	q1	q2	OK	9.27472	8.24744	-0.169357	0.580185	0.56179	0.999987	no
XLOC_001647	XLOC_001647	BCAR3	chr1:94027348-94147385	q1	q2	OK	0.635011	2.83638	2.15919	-4.01507	5.94291e-05	0.0102853	yes
XLOC_013840	XLOC_013840	BCAS1	chr20:52560078-52687304	q1	q2	OK	0.131874	0.189279	0.521362	-0.823223	0.410381	0.999987	no
XLOC_001717	XLOC_001717	BCAS2	chr1:115110180-115124265	q1	q2	OK	31.8366	37.088	0.220265	-0.4762	0.633932	0.999987	no
XLOC_009064	XLOC_009064	BCAS3	chr17:58755171-59470199	q1	q2	OK	1.62954	2.31873	0.50887	-0.967596	0.333246	0.999987	no
XLOC_013525	XLOC_013525	BCAS4	chr20:49411466-49493714	q1	q2	OK	29.1949	42.2235	0.532327	-1.28292	0.199519	0.999987	no
XLOC_011640	XLOC_011640	BCAT2	chr19:49298318-49314320	q1	q2	OK	30.829	26.4698	-0.219941	0.959411	0.337352	0.999987	no
XLOC_002725	XLOC_002725	BCCIP	chr10:127512103-127569884	q1	q2	OK	46.5059	49.9244	0.10233	-0.366993	0.713624	0.999987	no
XLOC_005380	XLOC_005380	BCDIN3D	chr12:50222325-50236912	q1	q2	OK	2.5453	3.57631	0.490634	-0.94357	0.345389	0.999987	no
XLOC_010713	XLOC_010713	BCKDHA	chr19:41903693-41930910	q1	q2	OK	54.1674	35.4201	-0.612857	1.3979	0.162142	0.99175	no
XLOC_018117	XLOC_018117	BCKDHB	chr6:80816343-81055987	q1	q2	OK	34.2717	60.744	0.825722	-2.71375	0.0066527	0.241465	no
XLOC_007929	XLOC_007929	BCKDK	chr16:31119661-31124112	q1	q2	OK	19.8546	17.8528	-0.153324	0.537254	0.591092	0.999987	no
XLOC_001620	XLOC_001620	BCL10	chr1:85731459-85743771	q1	q2	OK	3.98987	8.88444	1.15494	-2.36322	0.018117	0.412992	no
XLOC_012734	XLOC_012734	BCL11A	chr2:60678301-60780633	q1	q2	OK	26.6786	42.597	0.675067	-2.36033	0.0182588	0.414507	no
XLOC_010226	XLOC_010226	BCL2	chr18:60790578-60986613	q1	q2	OK	7.01811	4.48474	-0.646059	1.88177	0.0598677	0.708749	no
XLOC_007592	XLOC_007592	BCL2A1	chr15:80253231-80263643	q1	q2	OK	56.1623	86.2082	0.618224	-1.41457	0.157195	0.984892	no
XLOC_013721	XLOC_013721	BCL2L1	chr20:30252260-30310656	q1	q2	OK	219.565	195.663	-0.166276	0.363634	0.716131	0.999987	no
XLOC_010865	XLOC_010865	BCL2L12	chr19:50162825-50177173	q1	q2	OK	18.2721	18.8848	0.0475861	-0.113558	0.909588	0.999987	no
XLOC_014193	XLOC_014193	BCL2L13	chr22:18121484-18211989	q1	q2	OK	33.0317	30.5787	-0.111328	0.240883	0.809646	0.999987	no
XLOC_001713	XLOC_001713	BCL2L15	chr1:114356432-114447741	q1	q2	OK	0.226541	0.213952	-0.0824872	0.130708	0.896007	0.999987	no
XLOC_006166	XLOC_006166	BCL2L2,BCL2L2-PABPN1,PABPN1	chr14:23775970-23795394	q1	q2	OK	75.8596	86.3574	0.186987	-0.691058	0.489529	0.999987	no
XLOC_010756	XLOC_010756	BCL3	chr19:45251977-45263301	q1	q2	OK	9.87581	8.0423	-0.29629	0.619627	0.535503	0.999987	no
XLOC_015870	XLOC_015870	BCL6	chr3:187416046-187463513	q1	q2	OK	183.622	143.003	-0.360696	1.22109	0.222051	0.999987	no
XLOC_005100	XLOC_005100	BCL7A	chr12:122459860-122499950	q1	q2	OK	14.5804	18.5987	0.351174	-0.925674	0.354616	0.999987	no
XLOC_020804	XLOC_020804	BCL7B	chr7:72950682-72972065	q1	q2	OK	35.2897	34.3369	-0.039489	0.14779	0.882508	0.999987	no
XLOC_008389	XLOC_008389	BCL7C	chr16:30899115-30905399	q1	q2	OK	16.9845	15.3761	-0.143527	0.295875	0.767326	0.999987	no
XLOC_000645	XLOC_000645	BCL9	chr1:147013181-147098015	q1	q2	OK	1.72457	2.16028	0.324978	-0.66341	0.507068	0.999987	no
XLOC_004518	XLOC_004518	BCL9L	chr11:118754474-118781613	q1	q2	OK	0.882021	0.889965	0.012937	-0.0253768	0.979754	0.999987	no
XLOC_018820	XLOC_018820	BCLAF1	chr6:136578000-136610989	q1	q2	OK	29.9779	42.3673	0.499049	-2.06057	0.0393436	0.591856	no
XLOC_003782	XLOC_003782	BCO2	chr11:112046207-112089649	q1	q2	OK	0.28292	0.251003	-0.172685	0.341175	0.732972	0.999987	no
XLOC_023485	XLOC_023485	BCOR	chrX:39910498-40036582	q1	q2	OK	9.03318	14.7907	0.711385	-3.01831	0.00254192	0.135156	no
XLOC_023286	XLOC_023286	BCORL1	chrX:129139163-129192058	q1	q2	OK	1.54053	1.6023	0.0567206	-0.11533	0.908183	0.999987	no
XLOC_014247	XLOC_014247	BCR	chr22:23522551-23660224	q1	q2	OK	1.13631	1.44469	0.346405	-0.711215	0.476951	0.999987	no
XLOC_014228	XLOC_014228	BCRP2	chr22:21457304-21476575	q1	q2	OK	0.493295	0.590592	0.259713	-0.434425	0.66398	0.999987	no
XLOC_014266	XLOC_014266	BCRP3	chr22:25028881-25055114	q1	q2	OK	0.530817	0.675043	0.346764	-0.561807	0.574247	0.999987	no
XLOC_012457	XLOC_012457	BCS1L	chr2:219524378-219528166	q1	q2	OK	17.8396	16.7694	-0.0892501	0.319339	0.749469	0.999987	no
XLOC_023592	XLOC_023592	BCYRN1	chrX:70430034-70948962	q1	q2	OK	3.84041	42.0585	3.45307	-5.91282	3.36297e-09	4.09482e-06	yes
XLOC_022149	XLOC_022149	BDAG1,C9orf174,LOC100499484	chr9:100000707-100139577	q1	q2	OK	1.4199	1.808	0.348608	-1.44217	0.149254	0.980153	no
XLOC_015911	XLOC_015911	BDH1	chr3:197236653-197300194	q1	q2	OK	6.65646	4.78862	-0.475147	1.26394	0.206252	0.999987	no
XLOC_016619	XLOC_016619	BDH2	chr4:103998781-104021024	q1	q2	OK	6.47711	5.90139	-0.134295	0.26665	0.789739	0.999987	no
XLOC_006399	XLOC_006399	BDKRB2	chr14:96671134-96710666	q1	q2	OK	0.299559	0.57538	0.941674	-1.62171	0.104865	0.869979	no
XLOC_004081	XLOC_004081	BDNF	chr11:27528398-27743605	q1	q2	OK	0.332549	0.42385	0.349987	-1.04237	0.297239	0.999987	no
XLOC_003343	XLOC_003343	BDNF-AS1	chr11:27528398-27743605	q1	q2	OK	0.408358	0.740626	0.858912	-2.61777	0.00885053	0.286638	no
XLOC_016922	XLOC_016922	BDP1	chr5:70751441-70863649	q1	q2	OK	5.31365	10.8313	1.02743	-2.25311	0.0242522	0.472678	no
XLOC_009600	XLOC_009600	BECN1	chr17:40950853-40976310	q1	q2	OK	15.8441	22.3378	0.495545	-1.07517	0.282298	0.999987	no
XLOC_006850	XLOC_006850	BEGAIN	chr14:101003483-101036131	q1	q2	OK	0.162345	0.0785911	-1.04662	1.47528	0.140136	0.961824	no
XLOC_018743	XLOC_018743	BEND3	chr6:107386384-107435636	q1	q2	OK	1.38557	1.83113	0.402248	-0.802044	0.422527	0.999987	no
XLOC_016468	XLOC_016468	BEND4	chr4:42112869-42154895	q1	q2	OK	10.6243	14.6664	0.465155	-1.67719	0.0935054	0.834991	no
XLOC_001528	XLOC_001528	BEND5	chr1:48998526-50489626	q1	q2	OK	0.675816	0.531264	-0.347199	0.55066	0.581867	0.999987	no
XLOC_002791	XLOC_002791	BEND7	chr10:13480483-13544976	q1	q2	OK	1.64481	1.51643	-0.11724	0.235829	0.813566	0.999987	no
XLOC_003518	XLOC_003518	BEST1	chr11:61717355-61735132	q1	q2	OK	0.0799598	0.805544	3.33262	-7.72349	1.13243e-14	4.91837e-11	yes
XLOC_001496	XLOC_001496	BEST4	chr1:45249256-45253426	q1	q2	OK	1.4434	1.11718	-0.369599	0.660955	0.508641	0.999987	no
XLOC_020867	XLOC_020867	BET1	chr7:93620999-93633690	q1	q2	OK	14.3456	16.8823	0.234909	-0.498441	0.618173	0.999987	no
XLOC_003892	XLOC_003892	BET1L	chr11:202923-207422	q1	q2	OK	10.5423	10.1423	-0.0558061	0.125431	0.900182	0.999987	no
XLOC_007811	XLOC_007811	BFAR	chr16:14726667-14763093	q1	q2	OK	14.5148	14.1726	-0.034422	0.0743982	0.940694	0.999987	no
XLOC_015129	XLOC_015129	BFSP2	chr3:133118789-133194056	q1	q2	OK	0.914021	2.23296	1.28866	-2.26662	0.0234137	0.464452	no
XLOC_000766	XLOC_000766	BGLAP,PMF1,PMF1-BGLAP	chr1:156182778-156213123	q1	q2	OK	43.2592	37.4723	-0.207182	0.60348	0.546189	0.999987	no
XLOC_023366	XLOC_023366	BGN	chrX:152760346-152775004	q1	q2	OK	0.241126	0.12135	-0.990606	1.50132	0.133274	0.943146	no
XLOC_020327	XLOC_020327	BHLHA15	chr7:97841565-97842271	q1	q2	OK	0.093603	0.250341	1.41927	-1.78176	0.0747889	0.774351	no
XLOC_005302	XLOC_005302	BHLHE41	chr12:26272958-26278003	q1	q2	OK	0.245988	0.525792	1.0959	-1.85261	0.0639385	0.729774	no
XLOC_016951	XLOC_016951	BHMT2	chr5:78365546-78385897	q1	q2	OK	0.0648141	0.0240077	-1.43281	1.38181	0.16703	0.99979	no
XLOC_004747	XLOC_004747	BICD1	chr12:32260184-32531141	q1	q2	OK	3.69507	5.82989	0.657867	-2.28229	0.0224721	0.456164	no
XLOC_022619	XLOC_022619	BICD2	chr9:95473644-95527083	q1	q2	OK	9.68657	11.7602	0.279856	-1.01915	0.308132	0.999987	no
XLOC_014460	XLOC_014460	BID	chr22:18216905-18257431	q1	q2	OK	37.7005	26.4893	-0.50917	1.8172	0.0691858	0.753313	no
XLOC_014401	XLOC_014401	BIK	chr22:43506753-43525718	q1	q2	OK	2.5906	4.86817	0.910093	-1.63466	0.10212	0.860607	no
XLOC_005393	XLOC_005393	BIN2	chr12:51674821-51717938	q1	q2	OK	6.6759	7.53957	0.17552	-0.36814	0.712769	0.999987	no
XLOC_021595	XLOC_021595	BIN3	chr8:22462144-22526661	q1	q2	OK	2.89451	2.56294	-0.17552	0.329601	0.741702	0.999987	no
XLOC_003750	XLOC_003750	BIRC2	chr11:102217965-102249401	q1	q2	OK	28.8649	34.7302	0.266873	-0.584816	0.558672	0.999987	no
XLOC_003749	XLOC_003749	BIRC3	chr11:102188180-102210135	q1	q2	OK	55.4352	61.0826	0.13996	-0.386796	0.698907	0.999987	no
XLOC_009167	XLOC_009167	BIRC5	chr17:76210276-76221716	q1	q2	OK	54.1194	57.9222	0.0979712	-0.284562	0.77598	0.999987	no
XLOC_011947	XLOC_011947	BIRC6	chr2:32582095-32843965	q1	q2	OK	32.7595	53.9788	0.720481	-1.40498	0.160027	0.987524	no
XLOC_013581	XLOC_013581	BIRC7	chr20:61867275-61871854	q1	q2	OK	9.80638	2.33942	-2.06757	5.51206	3.54665e-08	2.6367e-05	yes
XLOC_005892	XLOC_005892	BIVM,BIVM-ERCC5,ERCC5	chr13:103436630-103528351	q1	q2	OK	5.17554	6.82003	0.398068	-0.843903	0.398724	0.999987	no
XLOC_014391	XLOC_014391	BK250D10.8	chr22:42348190-42354946	q1	q2	OK	0.676973	0.981929	0.53652	-0.908657	0.363531	0.999987	no
XLOC_013765	XLOC_013765	BLCAP	chr20:36145818-36156333	q1	q2	OK	22.4019	27.2133	0.280691	-0.846942	0.397028	0.999987	no
XLOC_021169	XLOC_021169	BLK	chr8:11351520-11422108	q1	q2	OK	30.4896	31.9402	0.0670564	-0.145299	0.884475	0.999987	no
XLOC_007276	XLOC_007276	BLM	chr15:91260578-91358686	q1	q2	OK	15.9172	19.0002	0.255429	-0.560074	0.575429	0.999987	no
XLOC_009444	XLOC_009444	BLMH	chr17:28575212-28619184	q1	q2	OK	39.8477	38.4123	-0.0529272	0.114508	0.908835	0.999987	no
XLOC_003037	XLOC_003037	BLNK	chr10:97951454-98031333	q1	q2	OK	10.1919	16.0683	0.656787	-2.27557	0.0228717	0.459779	no
XLOC_004859	XLOC_004859	BLOC1S1,BLOC1S1-RDH5,RDH5	chr12:56109817-56118526	q1	q2	OK	30.033	28.6553	-0.0677505	0.182423	0.855251	0.999987	no
XLOC_003064	XLOC_003064	BLOC1S2	chr10:102033034-102046469	q1	q2	OK	15.9645	16.4494	0.0431608	-0.156969	0.875269	0.999987	no
XLOC_010770	XLOC_010770	BLOC1S3	chr19:45682002-45685058	q1	q2	OK	3.41322	4.63579	0.441682	-0.875005	0.381571	0.999987	no
XLOC_020170	XLOC_020170	BLVRA	chr7:43798271-43846941	q1	q2	OK	22.9853	21.0285	-0.12837	0.280643	0.778984	0.999987	no
XLOC_011506	XLOC_011506	BLVRB	chr19:40953690-40971725	q1	q2	OK	33.9017	25.0534	-0.436353	0.916335	0.359491	0.999987	no
XLOC_000861	XLOC_000861	BLZF1	chr1:169337193-169396670	q1	q2	OK	3.89695	5.37549	0.464051	-0.896127	0.370185	0.999987	no
XLOC_007373	XLOC_007373	BMF	chr15:40380091-40401075	q1	q2	OK	3.75537	2.68927	-0.481739	1.95113	0.0510414	0.664046	no
XLOC_002361	XLOC_002361	BMI1,COMMD3,COMMD3-BMI1	chr10:22605311-22620414	q1	q2	OK	11.1501	16.7149	0.584081	-1.58666	0.112589	0.897523	no
XLOC_021202	XLOC_021202	BMP1	chr8:22022652-22069840	q1	q2	OK	1.25759	0.878842	-0.516981	1.85442	0.0636792	0.728325	no
XLOC_016146	XLOC_016146	BMP2K	chr4:79697531-79833341	q1	q2	OK	4.89035	7.66371	0.648105	-1.46499	0.142924	0.967996	no
XLOC_013846	XLOC_013846	BMP7	chr20:55743808-55841707	q1	q2	OK	38.295	54.4163	0.50688	-1.06212	0.288181	0.999987	no
XLOC_000300	XLOC_000300	BMP8A	chr1:39957317-40025370	q1	q2	OK	0.904248	0.769617	-0.232578	0.434661	0.663809	0.999987	no
XLOC_001467	XLOC_001467	BMP8B	chr1:40204516-40254533	q1	q2	OK	0.0945812	0.170471	0.849899	-1.31268	0.189292	0.999987	no
XLOC_002535	XLOC_002535	BMPR1A	chr10:88516395-88684945	q1	q2	OK	7.45873	8.72764	0.226662	-0.47718	0.633234	0.999987	no
XLOC_012407	XLOC_012407	BMPR2	chr2:203241049-203432474	q1	q2	OK	1.7314	2.46464	0.50944	-1.06151	0.288457	0.999987	no
XLOC_002398	XLOC_002398	BMS1	chr10:43277953-43330385	q1	q2	OK	8.24419	10.4233	0.338361	-0.740637	0.458913	0.999987	no
XLOC_002877	XLOC_002877	BMS1P1	chr10:46737612-46762892	q1	q2	OK	1.66496	3.17517	0.931344	-1.78914	0.0735917	0.76999	no
XLOC_002972	XLOC_002972	BMS1P4	chr10:75458908-75490272	q1	q2	OK	3.62921	4.48441	0.305262	-0.585163	0.558438	0.999987	no
XLOC_002890	XLOC_002890	BMS1P5	chr10:48927373-48952629	q1	q2	OK	1.32388	2.7296	1.04391	-1.97018	0.0488177	0.65296	no
XLOC_017228	XLOC_017228	BNIP1	chr5:172571444-172591390	q1	q2	OK	9.6048	9.37335	-0.0351905	0.0847942	0.932425	0.999987	no
XLOC_007476	XLOC_007476	BNIP2	chr15:59955061-59981642	q1	q2	OK	14.4783	27.801	0.941241	-2.04009	0.0413413	0.603891	no
XLOC_003168	XLOC_003168	BNIP3	chr10:133781203-133795435	q1	q2	OK	0.0479936	0.172113	1.84244	-2.21696	0.026626	0.496299	no
XLOC_021226	XLOC_021226	BNIP3L	chr8:26240522-26270644	q1	q2	OK	32.9996	24.9614	-0.402747	0.877787	0.380059	0.999987	no
XLOC_000678	XLOC_000678	BNIPL	chr1:151009028-151020076	q1	q2	OK	1.0327	0.476953	-1.11451	2.75972	0.00578511	0.222768	no
XLOC_017692	XLOC_017692	BOD1	chr5:173034147-173043666	q1	q2	OK	8.72202	7.78169	-0.16458	0.360202	0.718696	0.999987	no
XLOC_016425	XLOC_016425	BOD1L	chr4:13570365-13629328	q1	q2	OK	6.78209	13.3793	0.980205	-2.13835	0.0324886	0.541725	no
XLOC_008356	XLOC_008356	BOLA2B	chr16:29464913-29478899	q1	q2	OK	18.2916	20.269	0.148096	-0.305391	0.760068	0.999987	no
XLOC_008371	XLOC_008371	BOLA2B	chr16:30204255-30218248	q1	q2	OK	18.1867	21.4963	0.241205	-0.498922	0.617834	0.999987	no
XLOC_012792	XLOC_012792	BOLA3	chr2:74362527-74375039	q1	q2	OK	32.2101	58.1946	0.853371	-2.34105	0.0192297	0.425615	no
XLOC_012066	XLOC_012066	BOLA3-AS1	chr2:74375107-74379516	q1	q2	OK	1.26146	2.05987	0.707455	-1.58036	0.114024	0.902663	no
XLOC_013104	XLOC_013104	BOLL	chr2:198591602-198650938	q1	q2	OK	0.129245	0.190121	0.556811	-0.784318	0.432854	0.999987	no
XLOC_021922	XLOC_021922	BOP1	chr8:145486055-145515120	q1	q2	OK	24.6584	19.8674	-0.311675	0.668586	0.503759	0.999987	no
XLOC_005855	XLOC_005855	BORA	chr13:73302041-73590591	q1	q2	OK	3.54084	4.91468	0.473007	-0.910694	0.362457	0.999987	no
XLOC_020473	XLOC_020473	BPGM	chr7:134331530-134364567	q1	q2	OK	4.35994	4.39807	0.0125613	-0.0237938	0.981017	0.999987	no
XLOC_017763	XLOC_017763	BPHL	chr6:3118925-3153432	q1	q2	OK	4.8914	4.71871	-0.0518538	0.129613	0.896873	0.999987	no
XLOC_014580	XLOC_014580	BPIFC	chr22:32809833-32853373	q1	q2	OK	0.0577342	0.253761	2.13597	-2.86514	0.00416822	0.183122	no
XLOC_002176	XLOC_002176	BPNT1	chr1:220046618-220321383	q1	q2	OK	29.0952	32.4327	0.15667	-0.342127	0.732255	0.999987	no
XLOC_009097	XLOC_009097	BPTF	chr17:65821779-65980494	q1	q2	OK	19.8588	36.3962	0.874009	-3.32009	0.000899878	0.0699895	no
XLOC_021051	XLOC_021051	BRAF	chr7:140433812-140624564	q1	q2	OK	6.95037	10.0254	0.52849	-1.11306	0.265682	0.999987	no
XLOC_005643	XLOC_005643	BRAP	chr12:112079949-112123790	q1	q2	OK	9.2427	11.9355	0.368873	-0.798602	0.424521	0.999987	no
XLOC_020610	XLOC_020610	BRAT1	chr7:2577443-2595392	q1	q2	OK	14.6992	14.4861	-0.0210715	0.0453213	0.963851	0.999987	no
XLOC_009604	XLOC_009604	BRCA1	chr17:41196311-41277500	q1	q2	OK	13.4855	13.9699	0.0509175	-0.287345	0.773848	0.999987	no
XLOC_005782	XLOC_005782	BRCA2	chr13:32889616-32973809	q1	q2	OK	3.44331	6.10132	0.825326	-1.79633	0.0724428	0.7674	no
XLOC_023398	XLOC_023398	BRCC3	chrX:154299694-154351349	q1	q2	OK	9.94468	11.6673	0.230477	-0.610262	0.541689	0.999987	no
XLOC_014691	XLOC_014691	BRD1,LOC90834	chr22:50166936-50218452	q1	q2	OK	8.49019	10.076	0.24706	-0.642248	0.520712	0.999987	no
XLOC_022822	XLOC_022822	BRD3	chr9:136890560-136933141	q1	q2	OK	6.7485	6.34055	-0.0899595	0.193479	0.846584	0.999987	no
XLOC_011324	XLOC_011324	BRD4	chr19:15348300-15391262	q1	q2	OK	26.0956	19.0829	-0.451523	1.38349	0.166514	0.998712	no
XLOC_008426	XLOC_008426	BRD7	chr16:50352928-50402845	q1	q2	OK	37.4452	54.7204	0.547297	-1.67864	0.0932231	0.833762	no
XLOC_017572	XLOC_017572	BRD8	chr5:137475458-137514358	q1	q2	OK	21.5931	17.9032	-0.270355	1.0535	0.29211	0.999987	no
XLOC_017289	XLOC_017289	BRD9	chr5:863849-892939	q1	q2	OK	18.9699	18.2595	-0.0550668	0.206783	0.836179	0.999987	no
XLOC_011929	XLOC_011929	BRE	chr2:28004265-28561767	q1	q2	OK	23.3373	31.0663	0.412717	-1.04638	0.295386	0.999987	no
XLOC_021481	XLOC_021481	BREA2	chr8:144779284-144780583	q1	q2	OK	0.112841	0.237708	1.0749	-1.38411	0.166326	0.998535	no
XLOC_006874	XLOC_006874	BRF1	chr14:105675622-105864484	q1	q2	OK	1.61506	2.59815	0.685898	-3.62957	0.000283893	0.032136	yes
XLOC_021645	XLOC_021645	BRF2	chr8:37654400-37707431	q1	q2	OK	6.01	4.51458	-0.412773	0.809113	0.41845	0.999987	no
XLOC_020328	XLOC_020328	BRI3	chr7:97910978-98030427	q1	q2	OK	43.9301	60.8333	0.469653	-1.0169	0.3092	0.999987	no
XLOC_005123	XLOC_005123	BRI3BP	chr12:125478193-125510349	q1	q2	OK	43.5218	56.5945	0.378924	-0.821382	0.411429	0.999987	no
XLOC_009738	XLOC_009738	BRIP1	chr17:59756546-59940920	q1	q2	OK	5.42183	7.8762	0.538718	-1.17051	0.241794	0.999987	no
XLOC_016847	XLOC_016847	BRIX1	chr5:34915819-34925787	q1	q2	OK	53.909	78.9628	0.550647	-1.20754	0.227226	0.999987	no
XLOC_014735	XLOC_014735	BRK1	chr3:10157332-10168874	q1	q2	OK	72.3372	49.8823	-0.536209	1.15977	0.246143	0.999987	no
XLOC_004298	XLOC_004298	BRMS1	chr11:66104803-66112582	q1	q2	OK	15.27	16.1435	0.0802588	-0.185115	0.853138	0.999987	no
XLOC_006209	XLOC_006209	BRMS1L	chr14:36295596-36341169	q1	q2	OK	4.35523	5.82288	0.418985	-0.809466	0.418247	0.999987	no
XLOC_001056	XLOC_001056	BROX	chr1:222885905-222906106	q1	q2	OK	7.05779	11.6681	0.725284	-1.45768	0.144928	0.970466	no
XLOC_001989	XLOC_001989	BRP44	chr1:167885912-168045083	q1	q2	OK	46.1179	47.1745	0.0326813	-0.0716576	0.942874	0.999987	no
XLOC_018902	XLOC_018902	BRP44L	chr6:166778407-166796486	q1	q2	OK	22.729	39.6796	0.803862	-1.68668	0.0916646	0.830415	no
XLOC_014727	XLOC_014727	BRPF1	chr3:9773433-9789699	q1	q2	OK	3.51835	3.24352	-0.117337	0.332148	0.739778	0.999987	no
XLOC_017997	XLOC_017997	BRPF3	chr6:36164549-36200567	q1	q2	OK	6.28779	6.61557	0.0733118	-0.158855	0.873783	0.999987	no
XLOC_011010	XLOC_011010	BRSK1	chr19:55795533-55823903	q1	q2	OK	11.9598	16.6879	0.480611	-1.04898	0.294187	0.999987	no
XLOC_014126	XLOC_014126	BRWD1	chr21:40557403-40685712	q1	q2	OK	10.1597	15.6567	0.623917	-2.12681	0.0334356	0.550145	no
XLOC_014127	XLOC_014127	BRWD1-IT2	chr21:40685860-40686888	q1	q2	OK	0.296098	0.597024	1.01172	-1.51728	0.129196	0.934386	no
XLOC_023631	XLOC_023631	BRWD3	chrX:79924986-80065233	q1	q2	OK	6.73697	12.1322	0.848666	-1.85992	0.0628975	0.724106	no
XLOC_004227	XLOC_004227	BSCL2,HNRNPUL2,HNRNPUL2-BSCL2	chr11:62457733-62494857	q1	q2	OK	81.0814	90.1186	0.152455	-0.40444	0.685889	0.999987	no
XLOC_001414	XLOC_001414	BSDC1	chr1:32830704-32860062	q1	q2	OK	12.5975	13.0773	0.0539212	-0.153225	0.878221	0.999987	no
XLOC_010259	XLOC_010259	BSG	chr19:571324-583493	q1	q2	OK	104.804	96.3509	-0.121321	0.253952	0.799533	0.999987	no
XLOC_014897	XLOC_014897	BSN	chr3:49591921-49708982	q1	q2	OK	0.147906	0.187391	0.34137	-0.619312	0.535711	0.999987	no
XLOC_015489	XLOC_015489	BSN-AS2	chr3:49586738-49591799	q1	q2	OK	0.341142	0.402892	0.24002	-0.391488	0.695437	0.999987	no
XLOC_000411	XLOC_000411	BSND	chr1:55464616-55474465	q1	q2	OK	0.0630888	0.0830005	0.395735	-0.474195	0.635361	0.999987	no
XLOC_022198	XLOC_022198	BSPRY	chr9:116111811-116133513	q1	q2	OK	5.97161	5.1697	-0.208039	0.417213	0.676522	0.999987	no
XLOC_016000	XLOC_016000	BST1	chr4:15704572-15733796	q1	q2	OK	0.107367	0.188187	0.809614	-1.08597	0.277494	0.999987	no
XLOC_011348	XLOC_011348	BST2	chr19:17513754-17516384	q1	q2	OK	47.9986	53.9663	0.169067	-0.366186	0.714227	0.999987	no
XLOC_002567	XLOC_002567	BTAF1	chr10:93683735-93790080	q1	q2	OK	42.0652	47.8485	0.185846	-0.389553	0.696867	0.999987	no
XLOC_007615	XLOC_007615	BTBD1	chr15:83685180-83736167	q1	q2	OK	33.1836	49.2558	0.569823	-1.25	0.211299	0.999987	no
XLOC_004040	XLOC_004040	BTBD10	chr11:13409555-13484838	q1	q2	OK	8.24402	9.76398	0.244121	-0.505248	0.613385	0.999987	no
XLOC_002703	XLOC_002703	BTBD16	chr10:124030820-124097676	q1	q2	OK	0.578009	0.900006	0.638843	-1.08066	0.279848	0.999987	no
XLOC_000356	XLOC_000356	BTBD19	chr1:45274153-45279801	q1	q2	OK	0.155206	0.17268	0.153921	-0.209754	0.83386	0.999987	no
XLOC_011115	XLOC_011115	BTBD2	chr19:1985446-2015702	q1	q2	OK	40.8193	42.126	0.0454589	-0.0962538	0.923319	0.999987	no
XLOC_013335	XLOC_013335	BTBD3	chr20:11871476-11907243	q1	q2	OK	0.472649	0.332308	-0.508247	0.893495	0.371592	0.999987	no
XLOC_006542	XLOC_006542	BTBD6	chr14:105675622-105864484	q1	q2	OK	10.0831	16.0378	0.669533	-1.4287	0.153089	0.984892	no
XLOC_006821	XLOC_006821	BTBD7	chr14:93703895-93799385	q1	q2	OK	4.19483	6.98409	0.735462	-1.93142	0.0534306	0.674594	no
XLOC_000503	XLOC_000503	BTBD8	chr1:92545861-92613401	q1	q2	OK	0.252479	0.45636	0.854006	-1.2457	0.212873	0.999987	no
XLOC_018573	XLOC_018573	BTBD9	chr6:38136226-38607924	q1	q2	OK	1.30404	1.31738	0.0146799	-0.0464778	0.962929	0.999987	no
XLOC_014765	XLOC_014765	BTD	chr3:15643254-15687325	q1	q2	OK	1.18745	0.974255	-0.285493	0.493296	0.621803	0.999987	no
XLOC_016933	XLOC_016933	BTF3	chr5:72794249-72801448	q1	q2	OK	483.896	470.56	-0.0403207	0.0822098	0.93448	0.999987	no
XLOC_000390	XLOC_000390	BTF3L4	chr1:52521856-52556388	q1	q2	OK	16.6321	24.1147	0.53594	-1.52092	0.12828	0.932281	no
XLOC_005563	XLOC_005563	BTG1,LOC256021	chr12:92378751-92539673	q1	q2	OK	61.4911	56.4085	-0.124465	0.268217	0.788532	0.999987	no
XLOC_000976	XLOC_000976	BTG2	chr1:203274663-203278729	q1	q2	OK	68.2017	91.0903	0.417489	-0.881514	0.37804	0.999987	no
XLOC_014043	XLOC_014043	BTG3	chr21:18965967-18985268	q1	q2	OK	4.52557	5.36565	0.245654	-0.505378	0.613294	0.999987	no
XLOC_023649	XLOC_023649	BTK	chrX:100604434-100641212	q1	q2	OK	92.4555	112.158	0.278697	-0.580081	0.56186	0.999987	no
XLOC_017845	XLOC_017845	BTN2A1	chr6:26458152-26482737	q1	q2	OK	6.24552	5.65421	-0.143496	0.514228	0.607093	0.999987	no
XLOC_017841	XLOC_017841	BTN2A2	chr6:26383323-26395100	q1	q2	OK	1.92793	1.78806	-0.108661	0.41153	0.680684	0.999987	no
XLOC_017843	XLOC_017843	BTN2A3P	chr6:26421618-26430816	q1	q2	OK	0.24623	0.387875	0.655588	-1.04031	0.298198	0.999987	no
XLOC_017842	XLOC_017842	BTN3A1	chr6:26402464-26415444	q1	q2	OK	2.45508	3.10328	0.338022	-1.63282	0.102507	0.861446	no
XLOC_017840	XLOC_017840	BTN3A2	chr6:26365397-26378548	q1	q2	OK	6.39389	7.01373	0.133487	-0.558994	0.576166	0.999987	no
XLOC_017844	XLOC_017844	BTN3A3	chr6:26440699-26453643	q1	q2	OK	1.14312	1.98356	0.795114	-2.72374	0.00645474	0.236945	no
XLOC_002627	XLOC_002627	BTRC	chr10:103113824-103317070	q1	q2	OK	4.58324	5.22362	0.188683	-0.518359	0.604208	0.999987	no
XLOC_012909	XLOC_012909	BUB1	chr2:111395408-111435684	q1	q2	OK	35.9629	49.1759	0.451441	-0.976007	0.329061	0.999987	no
XLOC_007014	XLOC_007014	BUB1B,PAK6	chr15:40453209-40569688	q1	q2	OK	31.4906	37.4791	0.251165	-0.541565	0.588118	0.999987	no
XLOC_002716	XLOC_002716	BUB3	chr10:124913759-124924886	q1	q2	OK	83.5213	90.7828	0.120274	-0.441236	0.659042	0.999987	no
XLOC_004495	XLOC_004495	BUD13	chr11:116618885-116643714	q1	q2	OK	10.5151	11.1241	0.0812268	-0.172961	0.862682	0.999987	no
XLOC_020335	XLOC_020335	BUD31	chr7:99006600-99063824	q1	q2	OK	34.405	40.6771	0.2416	-0.526747	0.598369	0.999987	no
XLOC_018737	XLOC_018737	BVES	chr6:105544698-105585049	q1	q2	OK	0.127137	0.10492	-0.277104	0.416562	0.676999	0.999987	no
XLOC_018024	XLOC_018024	BYSL	chr6:41888964-41900784	q1	q2	OK	16.3955	16.8214	0.0370039	-0.0791956	0.936877	0.999987	no
XLOC_012394	XLOC_012394	BZW1	chr2:201676268-201688569	q1	q2	OK	98.7451	134.728	0.448268	-1.27965	0.200669	0.999987	no
XLOC_020090	XLOC_020090	BZW2	chr7:16685758-16746148	q1	q2	OK	28.9223	28.0937	-0.0419377	0.130463	0.8962	0.999987	no
XLOC_002494	XLOC_002494	C10orf103	chr10:75007124-75118617	q1	q2	OK	0.0773528	0.0814293	0.0740942	-0.0958489	0.923641	0.999987	no
XLOC_002951	XLOC_002951	C10orf105	chr10:73156690-73575704	q1	q2	OK	0.0715422	0.0654574	-0.128239	0.186766	0.851844	0.999987	no
XLOC_003114	XLOC_003114	C10orf118,MIR2110	chr10:115881973-115934364	q1	q2	OK	2.23305	5.90072	1.40188	-2.90571	0.00366415	0.169571	no
XLOC_002593	XLOC_002593	C10orf12	chr10:98741040-98745585	q1	q2	OK	5.01816	8.23926	0.715355	-1.54671	0.121934	0.922441	no
XLOC_002899	XLOC_002899	C10orf128	chr10:50363890-50396407	q1	q2	OK	0.259986	0.257435	-0.0142258	0.0157891	0.987403	0.999987	no
XLOC_002587	XLOC_002587	C10orf131	chr10:97471535-97849992	q1	q2	OK	0.160075	0.218114	0.446338	-0.565052	0.572039	0.999987	no
XLOC_002405	XLOC_002405	C10orf136	chr10:44340753-44346070	q1	q2	OK	0.304444	1.0008	1.7169	-2.50587	0.0122151	0.341001	no
XLOC_002723	XLOC_002723	C10orf137	chr10:127408083-127452712	q1	q2	OK	5.73808	7.54071	0.394132	-1.4492	0.147282	0.975608	no
XLOC_002815	XLOC_002815	C10orf140	chr10:21802408-21814611	q1	q2	OK	0.0615435	0.0777559	0.337346	-0.503769	0.614424	0.999987	no
XLOC_002621	XLOC_002621	C10orf2	chr10:102747292-102754158	q1	q2	OK	14.2863	9.98503	-0.516791	2.1628	0.0305564	0.526419	no
XLOC_002870	XLOC_002870	C10orf25	chr10:45493145-45500777	q1	q2	OK	0.203056	0.273982	0.432206	-0.673478	0.500643	0.999987	no
XLOC_002643	XLOC_002643	C10orf26	chr10:104503726-104576021	q1	q2	OK	7.32614	8.73391	0.253574	-0.5426	0.587406	0.999987	no
XLOC_002606	XLOC_002606	C10orf28	chr10:99894380-100004654	q1	q2	OK	9.41774	8.09916	-0.21761	0.939048	0.347706	0.999987	no
XLOC_003128	XLOC_003128	C10orf46	chr10:120440493-120514758	q1	q2	OK	10.7287	11.9946	0.160908	-0.351022	0.725572	0.999987	no
XLOC_002952	XLOC_002952	C10orf54	chr10:73156690-73575704	q1	q2	OK	0.754712	0.840855	0.155932	-0.287561	0.773682	0.999987	no
XLOC_002522	XLOC_002522	C10orf58	chr10:82167584-82192753	q1	q2	OK	0.129558	0.330828	1.35248	-1.96002	0.049994	0.658298	no
XLOC_002386	XLOC_002386	C10orf68,CCDC7	chr10:32735040-33171792	q1	q2	OK	0.33686	0.536951	0.672642	-1.42649	0.153728	0.984892	no
XLOC_003079	XLOC_003079	C10orf76	chr10:103605355-103815932	q1	q2	OK	8.71971	9.45918	0.117435	-0.252712	0.800491	0.999987	no
XLOC_003142	XLOC_003142	C10orf88	chr10:124690418-124713919	q1	q2	OK	3.33155	4.57955	0.459012	-0.894085	0.371276	0.999987	no
XLOC_002739	XLOC_002739	C10orf91	chr10:134258713-134261825	q1	q2	OK	0.89261	0.659763	-0.436081	0.674772	0.49982	0.999987	no
XLOC_003084	XLOC_003084	C10orf95	chr10:104209573-104216050	q1	q2	OK	3.05336	5.92437	0.956262	-1.83562	0.0664133	0.741637	no
XLOC_003775	XLOC_003775	C11orf1	chr11:111744779-111754797	q1	q2	OK	13.7718	20.5723	0.578986	-1.20187	0.229413	0.999987	no
XLOC_004209	XLOC_004209	C11orf10,MIR611	chr11:61556601-61560085	q1	q2	OK	139.818	86.611	-0.690926	1.46822	0.142044	0.966368	no
XLOC_003568	XLOC_003568	C11orf2	chr11:64863682-64879180	q1	q2	OK	33.1076	30.3777	-0.124149	0.265371	0.790723	0.999987	no
XLOC_003556	XLOC_003556	C11orf20	chr11:64067862-64072239	q1	q2	OK	0.0891453	0.122197	0.454974	-0.516184	0.605726	0.999987	no
XLOC_003932	XLOC_003932	C11orf21	chr11:2317506-2323143	q1	q2	OK	3.81875	4.1888	0.133438	-0.27865	0.780514	0.999987	no
XLOC_004327	XLOC_004327	C11orf24	chr11:68028802-68039469	q1	q2	OK	9.9276	7.90132	-0.329351	0.69888	0.484627	0.999987	no
XLOC_003687	XLOC_003687	C11orf30	chr11:76156068-76262589	q1	q2	OK	5.29027	4.77595	-0.147552	0.317042	0.751212	0.999987	no
XLOC_003464	XLOC_003464	C11orf31	chr11:57479994-57586652	q1	q2	OK	27.278	22.3204	-0.289373	0.608612	0.542781	0.999987	no
XLOC_003900	XLOC_003900	C11orf35	chr11:537521-560779	q1	q2	OK	1.14782	1.15512	0.00914737	-0.016596	0.986759	0.999987	no
XLOC_003229	XLOC_003229	C11orf36	chr11:3239173-3244361	q1	q2	OK	0.255791	0.711965	1.47684	-2.38911	0.0168894	0.401738	no
XLOC_003264	XLOC_003264	C11orf42	chr11:6226797-6232365	q1	q2	OK	0.069658	0.0477203	-0.545688	0.583404	0.559621	0.999987	no
XLOC_004577	XLOC_004577	C11orf45	chr11:128761312-128787951	q1	q2	OK	0.22486	0.667175	1.56904	-2.85915	0.00424781	0.185763	no
XLOC_003347	XLOC_003347	C11orf46	chr11:30344648-30359165	q1	q2	OK	14.1893	15.5934	0.136139	-0.280075	0.77942	0.999987	no
XLOC_004224	XLOC_004224	C11orf48	chr11:62430288-62441162	q1	q2	OK	27.3452	40.0194	0.549411	-1.20094	0.229775	0.999987	no
XLOC_003405	XLOC_003405	C11orf49	chr11:46958250-47198676	q1	q2	OK	13.7777	11.9164	-0.20938	0.58416	0.559113	0.999987	no
XLOC_004346	XLOC_004346	C11orf51	chr11:71709957-71823822	q1	q2	OK	15.2318	15.7091	0.0445159	-0.0921947	0.926543	0.999987	no
XLOC_003767	XLOC_003767	C11orf53	chr11:111126706-111156972	q1	q2	OK	25.9744	42.0077	0.693559	-1.51046	0.130927	0.937637	no
XLOC_003726	XLOC_003726	C11orf54	chr11:93474792-93496247	q1	q2	OK	4.8591	7.27405	0.58207	-1.13165	0.257782	0.999987	no
XLOC_003779	XLOC_003779	C11orf57	chr11:111944967-111957522	q1	q2	OK	13.8643	15.5624	0.166688	-0.671151	0.502125	0.999987	no
XLOC_003313	XLOC_003313	C11orf58	chr11:16760147-16779901	q1	q2	OK	36.5646	41.1284	0.169687	-0.369386	0.71184	0.999987	no
XLOC_004560	XLOC_004560	C11orf61	chr11:124636393-124670299	q1	q2	OK	1.54149	3.362	1.125	-2.08104	0.0374301	0.580918	no
XLOC_004467	XLOC_004467	C11orf65	chr11:108253726-108338258	q1	q2	OK	0.646049	1.40301	1.11881	-1.78731	0.0738878	0.771185	no
XLOC_003695	XLOC_003695	C11orf67	chr11:77532207-77583398	q1	q2	OK	4.89478	2.53072	-0.951698	1.60268	0.109005	0.885097	no
XLOC_004291	XLOC_004291	C11orf68	chr11:65684282-65686531	q1	q2	OK	14.7942	13.7828	-0.102168	0.309566	0.756891	0.999987	no
XLOC_004490	XLOC_004490	C11orf71	chr11:114262169-114271139	q1	q2	OK	4.62832	6.97392	0.591482	-1.08085	0.279766	0.999987	no
XLOC_003706	XLOC_003706	C11orf73	chr11:86013252-86056985	q1	q2	OK	22.4929	21.4825	-0.066309	0.145187	0.884563	0.999987	no
XLOC_004416	XLOC_004416	C11orf75	chr11:93211638-93276546	q1	q2	OK	2.16534	1.66881	-0.37577	0.639797	0.522305	0.999987	no
XLOC_003698	XLOC_003698	C11orf82	chr11:82612736-82645699	q1	q2	OK	5.27191	6.5493	0.313015	-0.644907	0.518988	0.999987	no
XLOC_003529	XLOC_003529	C11orf83	chr11:62430288-62441162	q1	q2	OK	21.3679	15.1123	-0.499724	1.05905	0.289578	0.999987	no
XLOC_003541	XLOC_003541	C11orf84	chr11:63580922-63595190	q1	q2	OK	9.73396	12.3145	0.339256	-0.729254	0.465846	0.999987	no
XLOC_003515	XLOC_003515	C11orf9	chr11:61520120-61555989	q1	q2	OK	0.341059	0.20717	-0.719206	1.79268	0.0730234	0.768601	no
XLOC_004472	XLOC_004472	C11orf92	chr11:111164113-111179353	q1	q2	OK	0.141356	0.408178	1.52986	-2.52938	0.0114265	0.328545	no
XLOC_004252	XLOC_004252	C11orf95	chr11:63527363-63536113	q1	q2	OK	2.41791	3.65262	0.59517	-1.22986	0.21875	0.999987	no
XLOC_004820	XLOC_004820	C12orf10	chr12:53693469-53700965	q1	q2	OK	16.4094	15.1951	-0.110915	0.231784	0.816706	0.999987	no
XLOC_004959	XLOC_004959	C12orf26	chr12:82746082-82873016	q1	q2	OK	0.995484	1.66969	0.746112	-1.29491	0.195353	0.999987	no
XLOC_004964	XLOC_004964	C12orf29	chr12:88429267-88535993	q1	q2	OK	10.8294	11.3295	0.0651346	-0.13655	0.891387	0.999987	no
XLOC_004606	XLOC_004606	C12orf32	chr12:2986364-2998626	q1	q2	OK	21.6502	24.742	0.192579	-0.431164	0.666349	0.999987	no
XLOC_005037	XLOC_005037	C12orf34	chr12:110152186-110211292	q1	q2	OK	2.43241	3.63358	0.579008	-1.17132	0.24147	0.999987	no
XLOC_004746	XLOC_004746	C12orf35	chr12:32112352-32146043	q1	q2	OK	2.46978	4.42515	0.841341	-1.74932	0.0802352	0.788135	no
XLOC_005268	XLOC_005268	C12orf36	chr12:13523604-13529679	q1	q2	OK	0.583265	0.862499	0.564371	-0.971695	0.331202	0.999987	no
XLOC_005175	XLOC_005175	C12orf4	chr12:4596900-4647637	q1	q2	OK	3.24207	4.64695	0.519368	-1.03045	0.302801	0.999987	no
XLOC_005686	XLOC_005686	C12orf43	chr12:121440847-121454300	q1	q2	OK	4.5705	4.5941	0.00743091	-0.0148346	0.988164	0.999987	no
XLOC_004807	XLOC_004807	C12orf44	chr12:52463757-52471279	q1	q2	OK	13.1448	13.1489	0.000454484	-0.000970798	0.999225	0.999987	no
XLOC_005016	XLOC_005016	C12orf45	chr12:105380097-105388505	q1	q2	OK	17.8112	18.8247	0.0798416	-0.158175	0.874319	0.999987	no
XLOC_005644	XLOC_005644	C12orf47	chr12:112277572-112331228	q1	q2	OK	9.68572	13.5944	0.489078	-1.03461	0.30085	0.999987	no
XLOC_005661	XLOC_005661	C12orf49	chr12:117153595-117175843	q1	q2	OK	18.6644	25.0447	0.424217	-0.925114	0.354907	0.999987	no
XLOC_004612	XLOC_004612	C12orf5	chr12:4430358-4469190	q1	q2	OK	1.11513	1.88873	0.76021	-1.45985	0.144332	0.969816	no
XLOC_005647	XLOC_005647	C12orf51	chr12:112597991-112819896	q1	q2	OK	5.46988	8.09024	0.564672	-1.22605	0.220179	0.999987	no
XLOC_005063	XLOC_005063	C12orf52	chr12:113623554-113630119	q1	q2	OK	20.347	15.1487	-0.425619	0.914912	0.360238	0.999987	no
XLOC_005192	XLOC_005192	C12orf53	chr12:6802956-6810009	q1	q2	OK	0.121853	0.193806	0.669472	-1.03596	0.300219	0.999987	no
XLOC_004643	XLOC_004643	C12orf57	chr12:7053202-7055165	q1	q2	OK	61.5589	59.8737	-0.0400445	0.0852033	0.9321	0.999987	no
XLOC_004701	XLOC_004701	C12orf60	chr12:14956505-14976791	q1	q2	OK	1.20126	1.55925	0.376308	-0.633505	0.526404	0.999987	no
XLOC_005498	XLOC_005498	C12orf61	chr12:62995530-62997214	q1	q2	OK	0.0724044	0.126826	0.808696	-1.06818	0.285441	0.999987	no
XLOC_005112	XLOC_005112	C12orf65	chr12:123717843-123742506	q1	q2	OK	6.20155	5.64776	-0.134951	0.394349	0.693323	0.999987	no
XLOC_005502	XLOC_005502	C12orf66	chr12:64586418-64616076	q1	q2	OK	5.88809	9.13072	0.63293	-1.29874	0.194034	0.999987	no
XLOC_005274	XLOC_005274	C12orf69	chr12:14956505-14976791	q1	q2	OK	0.0831845	0.117558	0.498985	-0.632465	0.527083	0.999987	no
XLOC_005306	XLOC_005306	C12orf71	chr12:27233989-27235455	q1	q2	OK	0.0682944	0.0115645	-2.56206	1.63656	0.101722	0.859497	no
XLOC_005602	XLOC_005602	C12orf73	chr12:104343980-104350993	q1	q2	OK	9.66811	10.8189	0.162254	-0.323363	0.74642	0.999987	no
XLOC_004969	XLOC_004969	C12orf74	chr12:93096618-93102325	q1	q2	OK	0.729701	1.07944	0.564904	-1.0345	0.300904	0.999987	no
XLOC_005018	XLOC_005018	C12orf75	chr12:105724413-105765296	q1	q2	OK	39.064	85.5528	1.13098	-2.47841	0.0131969	0.354965	no
XLOC_005632	XLOC_005632	C12orf76	chr12:110478982-110505500	q1	q2	OK	3.72427	4.0355	0.115789	-0.217488	0.827828	0.999987	no
XLOC_005296	XLOC_005296	C12orf77	chr12:25146364-25150373	q1	q2	OK	11.751	18.2728	0.636907	-1.33249	0.1827	0.999987	no
XLOC_005801	XLOC_005801	C13orf15	chr13:42031541-42045013	q1	q2	OK	18.7214	33.5567	0.841913	-1.81969	0.0688057	0.751291	no
XLOC_005776	XLOC_005776	C13orf33	chr13:31456971-31506745	q1	q2	OK	0.0859679	0.0784875	-0.131334	0.169539	0.865373	0.999987	no
XLOC_006779	XLOC_006779	C14orf1	chr14:76117232-76127538	q1	q2	OK	31.6926	47.8316	0.593817	-1.29765	0.194409	0.999987	no
XLOC_006252	XLOC_006252	C14orf101	chr14:57046510-57116232	q1	q2	OK	4.658	10.2223	1.13394	-2.3763	0.017487	0.407038	no
XLOC_006805	XLOC_006805	C14orf102	chr14:90744397-90798481	q1	q2	OK	2.44131	4.30925	0.819783	-1.65309	0.0983124	0.849446	no
XLOC_006707	XLOC_006707	C14orf105	chr14:57936594-57960576	q1	q2	OK	0.0973522	0.0220638	-2.14153	2.24036	0.0250676	0.480924	no
XLOC_006379	XLOC_006379	C14orf109	chr14:93651295-93653431	q1	q2	OK	19.8947	19.685	-0.01529	0.0480506	0.961676	0.999987	no
XLOC_006341	XLOC_006341	C14orf118	chr14:76618258-76669134	q1	q2	OK	6.19635	9.5836	0.629149	-1.35249	0.17622	0.999987	no
XLOC_006165	XLOC_006165	C14orf119	chr14:23527773-23569665	q1	q2	OK	12.4592	13.1062	0.0730399	-0.15564	0.876317	0.999987	no
XLOC_006638	XLOC_006638	C14orf126	chr14:31915242-31926680	q1	q2	OK	7.39887	15.9452	1.10774	-2.31382	0.0206777	0.440573	no
XLOC_006401	XLOC_006401	C14orf129	chr14:96846021-96853563	q1	q2	OK	9.84615	15.9591	0.696747	-1.42706	0.153561	0.984892	no
XLOC_006788	XLOC_006788	C14orf133	chr14:77893017-77923983	q1	q2	OK	7.69896	11.1637	0.536081	-1.41712	0.156448	0.984892	no
XLOC_006264	XLOC_006264	C14orf135	chr14:60558628-60601532	q1	q2	OK	9.40193	18.0437	0.940465	-2.03993	0.0413575	0.603891	no
XLOC_006820	XLOC_006820	C14orf142	chr14:93669236-93695561	q1	q2	OK	25.4247	39.8659	0.648922	-1.39011	0.164494	0.995089	no
XLOC_006713	XLOC_006713	C14orf149	chr14:59939405-59951073	q1	q2	OK	2.03323	3.42608	0.752784	-1.35699	0.174783	0.999987	no
XLOC_006371	XLOC_006371	C14orf159	chr14:91580356-91691703	q1	q2	OK	4.71664	7.09465	0.588973	-2.98633	0.00282346	0.144897	no
XLOC_006236	XLOC_006236	C14orf166	chr14:52456227-52471420	q1	q2	OK	108.449	190.837	0.815322	-1.75553	0.0791694	0.784856	no
XLOC_006608	XLOC_006608	C14orf167	chr14:24407939-24438488	q1	q2	OK	2.29224	2.76628	0.271188	-0.626015	0.531305	0.999987	no
XLOC_006314	XLOC_006314	C14orf169	chr14:73945188-74025651	q1	q2	OK	0.731916	1.64397	1.16743	-2.07361	0.0381153	0.585647	no
XLOC_006154	XLOC_006154	C14orf176	chr14:21558204-21572863	q1	q2	OK	0.177174	0.301911	0.768952	-1.12662	0.259901	0.999987	no
XLOC_006352	XLOC_006352	C14orf178	chr14:78183943-78236085	q1	q2	OK	0.095903	0.212598	1.14848	-1.37194	0.170081	0.999987	no
XLOC_006676	XLOC_006676	C14orf182	chr14:50448429-50474238	q1	q2	OK	0.349875	0.589213	0.751949	-1.25202	0.210561	0.999987	no
XLOC_006677	XLOC_006677	C14orf183	chr14:50550368-50559361	q1	q2	OK	0.0777694	0.0967584	0.315185	-0.348252	0.727651	0.999987	no
XLOC_006864	XLOC_006864	C14orf2	chr14:104378624-104387903	q1	q2	OK	94.5297	143.252	0.599717	-1.35179	0.176443	0.999987	no
XLOC_006186	XLOC_006186	C14orf21	chr14:24769097-24774374	q1	q2	OK	13.7397	16.7816	0.288531	-0.614612	0.538811	0.999987	no
XLOC_006219	XLOC_006219	C14orf28	chr14:45366506-45376460	q1	q2	OK	1.73454	2.77819	0.679589	-1.22889	0.219114	0.999987	no
XLOC_006763	XLOC_006763	C14orf43	chr14:74181824-74253896	q1	q2	OK	25.9227	28.5149	0.137496	-0.477645	0.632903	0.999987	no
XLOC_006324	XLOC_006324	C14orf45	chr14:74486058-74551196	q1	q2	OK	1.19428	1.75777	0.557604	-1.01053	0.312242	0.999987	no
XLOC_006838	XLOC_006838	C14orf49	chr14:95883830-95942173	q1	q2	OK	2.42807	4.90688	1.015	-2.0506	0.0403064	0.598331	no
XLOC_006541	XLOC_006541	C14orf79	chr14:105452615-105461855	q1	q2	OK	0.738828	0.879682	0.251743	-0.432401	0.66545	0.999987	no
XLOC_006548	XLOC_006548	C14orf80	chr14:105956191-105965585	q1	q2	OK	5.96822	7.36794	0.303961	-0.959231	0.337442	0.999987	no
XLOC_006591	XLOC_006591	C14orf93	chr14:23456109-23479360	q1	q2	OK	4.92952	6.23303	0.338486	-0.878667	0.379582	0.999987	no
XLOC_007558	XLOC_007558	C15orf17	chr15:75192327-75199462	q1	q2	OK	10.4646	8.09309	-0.370754	0.785511	0.432154	0.999987	no
XLOC_007017	XLOC_007017	C15orf23	chr15:40674921-40686489	q1	q2	OK	21.2008	32.685	0.624509	-1.41579	0.156838	0.984892	no
XLOC_007351	XLOC_007351	C15orf24	chr15:34376223-34394053	q1	q2	OK	27.3335	28.577	0.0641835	-0.135515	0.892205	0.999987	no
XLOC_007193	XLOC_007193	C15orf27	chr15:76352298-76497304	q1	q2	OK	0.224729	0.235432	0.0671245	-0.104353	0.916889	0.999987	no
XLOC_007352	XLOC_007352	C15orf29	chr15:34432874-34502297	q1	q2	OK	10.4809	13.6883	0.38518	-0.803429	0.421727	0.999987	no
XLOC_007436	XLOC_007436	C15orf33	chr15:49447975-49913118	q1	q2	OK	0.654657	1.31414	1.00531	-1.71208	0.0868813	0.813236	no
XLOC_007157	XLOC_007157	C15orf34	chr15:72635777-72671129	q1	q2	OK	0.167171	0.316355	0.920222	-1.39576	0.162785	0.993181	no
XLOC_007213	XLOC_007213	C15orf37	chr15:80135888-80217196	q1	q2	OK	2.61617	4.06641	0.636301	-1.23027	0.218597	0.999987	no
XLOC_007184	XLOC_007184	C15orf39	chr15:75494220-75504510	q1	q2	OK	27.3898	14.7166	-0.8962	1.90331	0.057	0.693863	no
XLOC_007614	XLOC_007614	C15orf40	chr15:83654954-83680393	q1	q2	OK	9.70667	7.96426	-0.285437	1.02123	0.307144	0.999987	no
XLOC_007005	XLOC_007005	C15orf41	chr15:36871811-37110707	q1	q2	OK	7.22484	6.9158	-0.0630685	0.193434	0.846619	0.999987	no
XLOC_007265	XLOC_007265	C15orf42	chr15:90118817-90198682	q1	q2	OK	4.78676	4.79258	0.00175251	-0.00377885	0.996985	0.999987	no
XLOC_007507	XLOC_007507	C15orf44	chr15:65871095-65903627	q1	q2	OK	18.7763	22.6195	0.268652	-1.61072	0.10724	0.87861	no
XLOC_007068	XLOC_007068	C15orf48,MIR147B	chr15:45722762-45725647	q1	q2	OK	0.0650787	0.12087	0.893197	-0.865894	0.386548	0.999987	no
XLOC_007377	XLOC_007377	C15orf52	chr15:40623652-40633168	q1	q2	OK	3.68903	2.29885	-0.68233	1.3978	0.162173	0.99175	no
XLOC_007379	XLOC_007379	C15orf57	chr15:40845297-40857252	q1	q2	OK	7.28844	4.87315	-0.580755	1.66324	0.0962642	0.842756	no
XLOC_007270	XLOC_007270	C15orf58	chr15:90777486-90785312	q1	q2	OK	1.23198	1.37063	0.153861	-0.263875	0.791877	0.999987	no
XLOC_007138	XLOC_007138	C15orf61	chr15:67547137-67819641	q1	q2	OK	15.8313	8.45839	-0.904321	1.79383	0.0728401	0.768601	no
XLOC_007025	XLOC_007025	C15orf62	chr15:41060066-41106767	q1	q2	OK	2.96624	3.29496	0.151627	-0.296783	0.766632	0.999987	no
XLOC_007054	XLOC_007054	C15orf63,SERF2,SERF2-C15ORF63	chr15:44038589-44094769	q1	q2	OK	125.584	143.757	0.194983	-0.969252	0.332419	0.999987	no
XLOC_008179	XLOC_008179	C16orf13	chr16:684428-686347	q1	q2	OK	44.7632	41.2709	-0.11719	0.508362	0.6112	0.999987	no
XLOC_008193	XLOC_008193	C16orf42	chr16:1383605-1401873	q1	q2	OK	26.3366	31.3876	0.253125	-0.538706	0.59009	0.999987	no
XLOC_008551	XLOC_008551	C16orf46	chr16:81087101-81110872	q1	q2	OK	1.16243	1.19645	0.0416188	-0.127474	0.898565	0.999987	no
XLOC_008487	XLOC_008487	C16orf48	chr16:67696849-67700628	q1	q2	OK	5.29161	5.42308	0.0354049	-0.0704845	0.943808	0.999987	no
XLOC_008258	XLOC_008258	C16orf5	chr16:4560676-4588816	q1	q2	OK	0.476183	0.921963	0.953192	-2.76738	0.00565094	0.220275	no
XLOC_007847	XLOC_007847	C16orf52	chr16:22019455-22095972	q1	q2	OK	2.4738	3.66576	0.567386	-1.09345	0.274197	0.999987	no
XLOC_007899	XLOC_007899	C16orf53,MVP	chr16:29827527-29859360	q1	q2	OK	15.7597	11.2374	-0.487937	1.27993	0.20057	0.999987	no
XLOC_008159	XLOC_008159	C16orf55	chr16:89724209-89737675	q1	q2	OK	0.502585	0.413144	-0.282722	0.4688	0.639213	0.999987	no
XLOC_008010	XLOC_008010	C16orf57	chr16:58035276-58055527	q1	q2	OK	38.0369	36.2551	-0.0692151	0.172346	0.863166	0.999987	no
XLOC_008401	XLOC_008401	C16orf58	chr16:31494438-31519706	q1	q2	OK	24.66	21.2694	-0.213395	0.462183	0.64395	0.999987	no
XLOC_007743	XLOC_007743	C16orf59	chr16:2510114-2514964	q1	q2	OK	8.13969	7.25932	-0.16514	0.336736	0.736316	0.999987	no
XLOC_007833	XLOC_007833	C16orf62	chr16:19566736-19712485	q1	q2	OK	1.25409	1.74617	0.477558	-0.891384	0.372723	0.999987	no
XLOC_008593	XLOC_008593	C16orf7	chr16:89773540-89883065	q1	q2	OK	0.436211	0.504485	0.209785	-0.360007	0.718842	0.999987	no
XLOC_008028	XLOC_008028	C16orf70	chr16:67143914-67184902	q1	q2	OK	10.1209	8.39418	-0.269883	0.566721	0.570904	0.999987	no
XLOC_007785	XLOC_007785	C16orf71	chr16:4746510-4799397	q1	q2	OK	0.0685389	0.0768652	0.165407	-0.226885	0.820513	0.999987	no
XLOC_007795	XLOC_007795	C16orf72	chr16:9185536-9213555	q1	q2	OK	14.2869	21.325	0.577853	-1.26229	0.206844	0.999987	no
XLOC_008567	XLOC_008567	C16orf74	chr16:85741123-85784689	q1	q2	OK	0.104726	0.185185	0.822344	-1.06912	0.285014	0.999987	no
XLOC_008221	XLOC_008221	C16orf79	chr16:2255177-2261069	q1	q2	OK	4.0543	3.83215	-0.0812993	0.152303	0.878948	0.999987	no
XLOC_008454	XLOC_008454	C16orf80	chr16:58147496-58163296	q1	q2	OK	32.1038	36.784	0.196331	-0.425897	0.670183	0.999987	no
XLOC_008042	XLOC_008042	C16orf86	chr16:67700716-67702661	q1	q2	OK	2.06578	4.03477	0.965804	-1.78518	0.0742313	0.773245	no
XLOC_008416	XLOC_008416	C16orf87	chr16:46835958-46865074	q1	q2	OK	22.8791	39.4547	0.786163	-1.67008	0.0949045	0.838783	no
XLOC_008308	XLOC_008308	C16orf88	chr16:19717673-19868859	q1	q2	OK	10.4486	14.0248	0.424667	-0.905815	0.365034	0.999987	no
XLOC_008195	XLOC_008195	C16orf91	chr16:1469943-1479345	q1	q2	OK	2.09167	1.20953	-0.790205	1.38187	0.16701	0.999772	no
XLOC_008386	XLOC_008386	C16orf93	chr16:30759619-30787628	q1	q2	OK	4.34533	8.54402	0.975449	-2.0916	0.0364744	0.574408	no
XLOC_008573	XLOC_008573	C16orf95	chr16:87336403-87351026	q1	q2	OK	7.93178	7.68506	-0.0455874	0.0955928	0.923844	0.999987	no
XLOC_008655	XLOC_008655	C17orf100	chr17:6555058-6556617	q1	q2	OK	1.66203	1.9022	0.194718	-0.349325	0.726846	0.999987	no
XLOC_009902	XLOC_009902	C17orf101	chr17:80347085-80408707	q1	q2	OK	3.89151	2.50664	-0.634575	2.12597	0.0335054	0.550777	no
XLOC_009407	XLOC_009407	C17orf103	chr17:21142183-21156578	q1	q2	OK	3.11504	2.36714	-0.396105	0.804534	0.421088	0.999987	no
XLOC_008960	XLOC_008960	C17orf104	chr17:42733761-42753165	q1	q2	OK	0.0442746	0.148702	1.74788	-2.47435	0.0133478	0.356763	no
XLOC_008640	XLOC_008640	C17orf107	chr17:4736634-4806369	q1	q2	OK	0.118224	0.128023	0.114879	-0.170802	0.86438	0.999987	no
XLOC_009411	XLOC_009411	C17orf108	chr17:26205339-26220409	q1	q2	OK	1.62936	1.46321	-0.155161	0.270791	0.786552	0.999987	no
XLOC_009138	XLOC_009138	C17orf109	chr17:73584138-73663269	q1	q2	OK	0.306951	0.432938	0.496153	-1.06449	0.287107	0.999987	no
XLOC_009139	XLOC_009139	C17orf110	chr17:73584138-73663269	q1	q2	OK	0.088619	0.214007	1.27197	-1.48657	0.137129	0.955029	no
XLOC_009805	XLOC_009805	C17orf28	chr17:72946838-72968900	q1	q2	OK	2.75191	2.77927	0.0142762	-0.0284331	0.977317	0.999987	no
XLOC_008748	XLOC_008748	C17orf39	chr17:17942610-17971718	q1	q2	OK	8.29624	6.67772	-0.313103	0.665464	0.505754	0.999987	no
XLOC_008713	XLOC_008713	C17orf48	chr17:10600926-10614875	q1	q2	OK	3.19157	2.79672	-0.190532	0.341073	0.733049	0.999987	no
XLOC_008662	XLOC_008662	C17orf49,RNASEK,RNASEK-C17ORF49	chr17:6915735-6922973	q1	q2	OK	78.0105	57.027	-0.452023	1.58673	0.112575	0.897523	no
XLOC_008851	XLOC_008851	C17orf50	chr17:34087915-34092098	q1	q2	OK	0.246251	0.409181	0.73261	-1.08731	0.2769	0.999987	no
XLOC_009408	XLOC_009408	C17orf51	chr17:21431570-21454941	q1	q2	OK	2.65622	2.28885	-0.214752	0.441153	0.659102	0.999987	no
XLOC_008954	XLOC_008954	C17orf53	chr17:42219273-42239844	q1	q2	OK	4.98763	3.4549	-0.529709	1.17468	0.240124	0.999987	no
XLOC_009870	XLOC_009870	C17orf56	chr17:79202076-79212891	q1	q2	OK	6.23732	6.95566	0.157261	-0.326974	0.743687	0.999987	no
XLOC_009774	XLOC_009774	C17orf58	chr17:65987216-65989765	q1	q2	OK	10.0761	18.6563	0.888721	-2.35578	0.0184837	0.41692	no
XLOC_009328	XLOC_009328	C17orf59	chr17:8091650-8093564	q1	q2	OK	4.37329	5.95418	0.445184	-0.892266	0.37225	0.999987	no
XLOC_009312	XLOC_009312	C17orf61,C17orf61-PLSCR3,PLSCR3	chr17:7284292-7307450	q1	q2	OK	42.6279	32.145	-0.407201	0.951374	0.341415	0.999987	no
XLOC_009903	XLOC_009903	C17orf62	chr17:80347085-80408707	q1	q2	OK	35.7016	43.1869	0.274605	-2.76464	0.00569859	0.221818	no
XLOC_009428	XLOC_009428	C17orf63	chr17:27082995-27169841	q1	q2	OK	8.82218	6.62313	-0.413622	1.52806	0.126498	0.929744	no
XLOC_009617	XLOC_009617	C17orf65	chr17:42248073-42264082	q1	q2	OK	3.48822	3.80219	0.124337	-0.244227	0.807055	0.999987	no
XLOC_008972	XLOC_008972	C17orf69	chr17:43697709-43913194	q1	q2	OK	1.94685	1.22206	-0.671827	1.49713	0.134361	0.946081	no
XLOC_009877	XLOC_009877	C17orf70	chr17:79506910-79519429	q1	q2	OK	19.7057	15.2493	-0.369868	1.34997	0.177024	0.999987	no
XLOC_009083	XLOC_009083	C17orf72	chr17:62075710-62097994	q1	q2	OK	0.356632	0.462673	0.375558	-1.17977	0.238092	0.999987	no
XLOC_009455	XLOC_009455	C17orf75	chr17:30655459-30669228	q1	q2	OK	3.69434	3.66892	-0.00995919	0.019832	0.984177	0.999987	no
XLOC_008736	XLOC_008736	C17orf76-AS1,SNORD49B	chr17:16342300-16395480	q1	q2	OK	330.217	279.373	-0.24122	1.10961	0.267167	0.999987	no
XLOC_009452	XLOC_009452	C17orf79	chr17:30178883-30186326	q1	q2	OK	42.0825	31.7441	-0.406733	0.864833	0.387131	0.999987	no
XLOC_009110	XLOC_009110	C17orf80	chr17:71228775-71258019	q1	q2	OK	13.6032	14.6855	0.110455	-0.428812	0.66806	0.999987	no
XLOC_008666	XLOC_008666	C17orf81	chr17:7155371-7166512	q1	q2	OK	26.916	25.5268	-0.0764507	0.341205	0.732949	0.999987	no
XLOC_009258	XLOC_009258	C17orf85	chr17:3710044-3749545	q1	q2	OK	7.79115	10.1676	0.384074	-0.840722	0.400504	0.999987	no
XLOC_009186	XLOC_009186	C17orf89	chr17:79213110-79215098	q1	q2	OK	61.9099	40.3749	-0.616711	1.2809	0.20023	0.999987	no
XLOC_009880	XLOC_009880	C17orf90	chr17:79632065-79633618	q1	q2	OK	15.7628	21.1231	0.422302	-0.847462	0.396737	0.999987	no
XLOC_009497	XLOC_009497	C17orf96	chr17:36827958-36831187	q1	q2	OK	2.57307	3.31168	0.364074	-0.728458	0.466333	0.999987	no
XLOC_008601	XLOC_008601	C17orf97	chr17:260117-264457	q1	q2	OK	1.09397	1.8273	0.740139	-1.34407	0.178926	0.999987	no
XLOC_009164	XLOC_009164	C17orf99	chr17:76142433-76162364	q1	q2	OK	0.634241	1.12314	0.824438	-1.38109	0.167252	0.999987	no
XLOC_009972	XLOC_009972	C18orf1	chr18:13218785-13652753	q1	q2	OK	0.314531	0.398446	0.341183	-0.968281	0.332904	0.999987	no
XLOC_010016	XLOC_010016	C18orf21	chr18:33552587-33559250	q1	q2	OK	15.7773	16.1825	0.0365862	-0.101432	0.919208	0.999987	no
XLOC_010029	XLOC_010029	C18orf25	chr18:43753987-43846955	q1	q2	OK	15.1761	17.43	0.19977	-0.47424	0.635328	0.999987	no
XLOC_010196	XLOC_010196	C18orf32,RPL17,RPL17-C18ORF32,SNORD58B	chr18:47007547-47018935	q1	q2	OK	2166.24	1820.88	-0.250557	0.594062	0.552471	0.999987	no
XLOC_010044	XLOC_010044	C18orf54	chr18:51885170-51908404	q1	q2	OK	4.55228	5.22615	0.19916	-0.403123	0.686858	0.999987	no
XLOC_010103	XLOC_010103	C18orf56	chr18:596997-712662	q1	q2	OK	3.98456	3.99762	0.0047227	-0.00853359	0.993191	0.999987	no
XLOC_009988	XLOC_009988	C18orf8	chr18:21083461-21166581	q1	q2	OK	15.2778	18.0452	0.24018	-0.518639	0.604013	0.999987	no
XLOC_011159	XLOC_011159	C19orf10	chr19:4657556-4670415	q1	q2	OK	33.2522	23.3938	-0.507323	1.06829	0.285389	0.999987	no
XLOC_011406	XLOC_011406	C19orf12	chr19:30189792-30206696	q1	q2	OK	4.32025	4.23987	-0.0270957	0.147011	0.883123	0.999987	no
XLOC_010283	XLOC_010283	C19orf24	chr19:1275519-1279243	q1	q2	OK	19.8405	16.056	-0.305339	0.632148	0.52729	0.999987	no
XLOC_011103	XLOC_011103	C19orf25	chr19:1450147-1479228	q1	q2	OK	4.91704	5.95735	0.276881	-0.560186	0.575352	0.999987	no
XLOC_011100	XLOC_011100	C19orf26	chr19:1229946-1237990	q1	q2	OK	0.814838	0.574187	-0.504992	0.887879	0.374606	0.999987	no
XLOC_011138	XLOC_011138	C19orf29	chr19:3607244-3626813	q1	q2	OK	10.2942	11.1034	0.109175	-0.338273	0.735158	0.999987	no
XLOC_010320	XLOC_010320	C19orf29-AS1	chr19:3607244-3626813	q1	q2	OK	0.169661	0.119567	-0.504835	0.690951	0.489596	0.999987	no
XLOC_010662	XLOC_010662	C19orf33	chr19:38794199-38806606	q1	q2	OK	0.796513	0.438613	-0.86075	1.19351	0.232669	0.999987	no
XLOC_011122	XLOC_011122	C19orf35	chr19:2274630-2282181	q1	q2	OK	0.151514	0.0911703	-0.732816	1.0319	0.30212	0.999987	no
XLOC_010419	XLOC_010419	C19orf38	chr19:10959105-10980360	q1	q2	OK	2.00153	2.26835	0.180544	-0.322719	0.746908	0.999987	no
XLOC_010588	XLOC_010588	C19orf40	chr19:33463147-33467960	q1	q2	OK	3.53184	3.57539	0.0176805	-0.0323757	0.974172	0.999987	no
XLOC_011340	XLOC_011340	C19orf42	chr19:16756958-16770968	q1	q2	OK	17.2255	15.3274	-0.168428	0.347067	0.728541	0.999987	no
XLOC_011285	XLOC_011285	C19orf43	chr19:12841453-12845529	q1	q2	OK	62.1468	102.462	0.721341	-1.56445	0.117712	0.911052	no
XLOC_010498	XLOC_010498	C19orf44	chr19:16607204-16653263	q1	q2	OK	0.828945	1.02714	0.30928	-0.562186	0.573989	0.999987	no
XLOC_011437	XLOC_011437	C19orf46	chr19:36494001-36499672	q1	q2	OK	0.634108	0.405263	-0.64587	1.03302	0.301593	0.999987	no
XLOC_011501	XLOC_011501	C19orf47	chr19:40826966-40884390	q1	q2	OK	9.90961	11.3724	0.198643	-0.498554	0.618093	0.999987	no
XLOC_011695	XLOC_011695	C19orf48	chr19:51300960-51307974	q1	q2	OK	61.6379	50.8451	-0.277711	0.647713	0.517171	0.999987	no
XLOC_011779	XLOC_011779	C19orf51	chr19:55670028-55678090	q1	q2	OK	3.37875	3.90334	0.20822	-0.583687	0.559431	0.999987	no
XLOC_010421	XLOC_010421	C19orf52	chr19:11039423-11040916	q1	q2	OK	9.27823	9.55991	0.0431472	-0.0867801	0.930846	0.999987	no
XLOC_010459	XLOC_010459	C19orf53	chr19:13885256-13889586	q1	q2	OK	46.6159	36.1974	-0.364938	0.793698	0.427371	0.999987	no
XLOC_011509	XLOC_011509	C19orf54	chr19:41223007-41255828	q1	q2	OK	12.5837	11.3713	-0.146164	0.313864	0.753624	0.999987	no
XLOC_010633	XLOC_010633	C19orf55	chr19:36249043-36260077	q1	q2	OK	2.67368	2.8079	0.0706617	-0.137516	0.890623	0.999987	no
XLOC_011301	XLOC_011301	C19orf57	chr19:13993167-14016909	q1	q2	OK	0.612894	0.532168	-0.203756	0.351172	0.725459	0.999987	no
XLOC_011097	XLOC_011097	C19orf6	chr19:1000436-1021141	q1	q2	OK	58.8272	59.8635	0.0251943	-0.0550389	0.956107	0.999987	no
XLOC_010536	XLOC_010536	C19orf60	chr19:18699494-18703147	q1	q2	OK	18.656	22.145	0.24734	-0.62184	0.534047	0.999987	no
XLOC_010882	XLOC_010882	C19orf63	chr19:50970044-50986608	q1	q2	OK	19.1482	23.4193	0.290486	-0.68349	0.494297	0.999987	no
XLOC_010401	XLOC_010401	C19orf66	chr19:10196805-10213425	q1	q2	OK	3.08192	3.79918	0.301856	-0.591473	0.554203	0.999987	no
XLOC_011167	XLOC_011167	C19orf70	chr19:5678432-5680911	q1	q2	OK	23.3091	16.8485	-0.468269	0.969245	0.332423	0.999987	no
XLOC_010317	XLOC_010317	C19orf71	chr19:3538262-3557571	q1	q2	OK	0.570103	0.267847	-1.08982	1.5366	0.124391	0.925724	no
XLOC_011653	XLOC_011653	C19orf73	chr19:49617617-49622397	q1	q2	OK	1.17414	2.56555	1.12766	-1.93403	0.0531095	0.673407	no
XLOC_010867	XLOC_010867	C19orf76	chr19:50191941-50194247	q1	q2	OK	1.74762	1.61338	-0.1153	0.21161	0.832411	0.999987	no
XLOC_011134	XLOC_011134	C19orf77	chr19:3474404-3480540	q1	q2	OK	0.308957	0.723837	1.22826	-1.91111	0.0559902	0.688579	no
XLOC_010370	XLOC_010370	C19orf79	chr19:7694670-7698570	q1	q2	OK	44.1543	29.0476	-0.604136	1.17545	0.239814	0.999987	no
XLOC_012756	XLOC_012756	C1D	chr2:68269331-68290159	q1	q2	OK	14.803	20.7685	0.488512	-2.38825	0.0169289	0.402126	no
XLOC_020078	XLOC_020078	C1GALT1	chr7:7222245-7288251	q1	q2	OK	4.54333	6.19206	0.446668	-0.930715	0.352001	0.999987	no
XLOC_023717	XLOC_023717	C1GALT1C1	chrX:119759528-119764005	q1	q2	OK	6.52006	8.75632	0.425438	-0.818948	0.412816	0.999987	no
XLOC_001129	XLOC_001129	C1orf101	chr1:244624672-244803662	q1	q2	OK	0.171596	0.231731	0.433436	-0.928377	0.353212	0.999987	no
XLOC_001449	XLOC_001449	C1orf109	chr1:38147241-38156192	q1	q2	OK	6.38533	9.18547	0.524594	-1.06471	0.287008	0.999987	no
XLOC_000862	XLOC_000862	C1orf112	chr1:169764549-169863076	q1	q2	OK	5.71748	6.51503	0.188393	-0.380219	0.703783	0.999987	no
XLOC_000293	XLOC_000293	C1orf122	chr1:38268613-38275126	q1	q2	OK	15.6326	17.7474	0.18305	-0.421384	0.673474	0.999987	no
XLOC_001543	XLOC_001543	C1orf123	chr1:53662100-53686289	q1	q2	OK	22.3591	21.0124	-0.0896232	0.189498	0.849702	0.999987	no
XLOC_001096	XLOC_001096	C1orf124	chr1:231473681-231489989	q1	q2	OK	7.12504	13.0326	0.871154	-2.20634	0.0273601	0.501897	no
XLOC_001251	XLOC_001251	C1orf127	chr1:11006529-11042094	q1	q2	OK	0.0953872	0.201663	1.08008	-1.64441	0.100092	0.85469	no
XLOC_002227	XLOC_002227	C1orf131	chr1:231359508-231413719	q1	q2	OK	12.0256	22.6265	0.9119	-1.92705	0.0539737	0.678262	no
XLOC_001357	XLOC_001357	C1orf135	chr1:26160496-26185848	q1	q2	OK	4.24394	4.80571	0.179345	-0.34902	0.727074	0.999987	no
XLOC_000129	XLOC_000129	C1orf144	chr1:16693582-16724640	q1	q2	OK	55.8525	39.3428	-0.505524	1.43838	0.150326	0.981752	no
XLOC_000146	XLOC_000146	C1orf151-NBL1,MINOS1,NBL1	chr1:19923470-19984949	q1	q2	OK	19.6664	11.991	-0.713788	1.7503	0.0800673	0.788076	no
XLOC_001181	XLOC_001181	C1orf159	chr1:1017197-1051736	q1	q2	OK	2.3227	2.08222	-0.157676	0.298699	0.76517	0.999987	no
XLOC_000586	XLOC_000586	C1orf162	chr1:112016603-112021134	q1	q2	OK	0.858741	0.419881	-1.03224	1.57459	0.115351	0.905985	no
XLOC_001178	XLOC_001178	C1orf170	chr1:910578-917473	q1	q2	OK	0.0777577	0.0740232	-0.0710078	0.0994935	0.920746	0.999987	no
XLOC_001369	XLOC_001369	C1orf172	chr1:27276046-27286901	q1	q2	OK	7.897	7.82994	-0.0123017	0.0253192	0.9798	0.999987	no
XLOC_001222	XLOC_001222	C1orf174	chr1:3805696-3816857	q1	q2	OK	9.07998	7.90074	-0.200701	0.410117	0.68172	0.999987	no
XLOC_000768	XLOC_000768	C1orf182	chr1:156278751-156316785	q1	q2	OK	0.254396	0.310008	0.285232	-0.400957	0.688452	0.999987	no
XLOC_001966	XLOC_001966	C1orf192	chr1:161284165-161337664	q1	q2	OK	0.524022	0.167516	-1.64533	2.28167	0.0225088	0.456263	no
XLOC_002223	XLOC_002223	C1orf198	chr1:230972864-231005335	q1	q2	OK	8.58741	8.78398	0.0326513	-0.0816873	0.934895	0.999987	no
XLOC_001245	XLOC_001245	C1orf200	chr1:9711789-9884550	q1	q2	OK	0.168331	0.127897	-0.396325	0.568153	0.569931	0.999987	no
XLOC_001350	XLOC_001350	C1orf201	chr1:24645811-24741587	q1	q2	OK	1.60818	1.60931	0.00101222	-0.00224577	0.998208	0.999987	no
XLOC_000923	XLOC_000923	C1orf21	chr1:184356149-184598155	q1	q2	OK	1.19586	1.43314	0.261134	-0.518521	0.604095	0.999987	no
XLOC_001425	XLOC_001425	C1orf212	chr1:35315962-35325417	q1	q2	OK	5.23562	5.49518	0.0698075	-0.205119	0.837479	0.999987	no
XLOC_000173	XLOC_000173	C1orf213	chr1:23685940-23698330	q1	q2	OK	3.92023	3.16105	-0.310534	0.889978	0.373478	0.999987	no
XLOC_001433	XLOC_001433	C1orf216	chr1:36179476-36184790	q1	q2	OK	1.60009	1.33968	-0.256261	0.470845	0.637752	0.999987	no
XLOC_000894	XLOC_000894	C1orf220	chr1:178511930-178518024	q1	q2	OK	3.50167	5.77363	0.721434	-1.433	0.151858	0.984483	no
XLOC_002164	XLOC_002164	C1orf227	chr1:213003484-213020991	q1	q2	OK	0.183504	0.196596	0.0994271	-0.109721	0.912631	0.999987	no
XLOC_000348	XLOC_000348	C1orf228	chr1:45140393-45191263	q1	q2	OK	0.187263	0.20187	0.108363	-0.155864	0.876141	0.999987	no
XLOC_002272	XLOC_002272	C1orf229	chr1:247273461-247275719	q1	q2	OK	0.165043	0.317486	0.943849	-1.4645	0.143059	0.968285	no
XLOC_000928	XLOC_000928	C1orf27	chr1:185703682-186446655	q1	q2	OK	6.1641	7.78022	0.335921	-0.753958	0.450874	0.999987	no
XLOC_001105	XLOC_001105	C1orf31	chr1:234509213-234519795	q1	q2	OK	38.641	38.2983	-0.0128501	0.034587	0.972409	0.999987	no
XLOC_002210	XLOC_002210	C1orf35	chr1:228288427-228291022	q1	q2	OK	23.3184	25.0969	0.106037	-0.226532	0.820788	0.999987	no
XLOC_000224	XLOC_000224	C1orf38	chr1:28199054-28213193	q1	q2	OK	0.224755	0.34903	0.634997	-1.33752	0.181054	0.999987	no
XLOC_001859	XLOC_001859	C1orf43	chr1:154179182-154243329	q1	q2	OK	88.9231	94.3104	0.0848598	-0.382836	0.701841	0.999987	no
XLOC_000324	XLOC_000324	C1orf50	chr1:43232915-43241413	q1	q2	OK	5.88684	5.21917	-0.173675	0.434951	0.663598	0.999987	no
XLOC_000667	XLOC_000667	C1orf51	chr1:150255228-150259501	q1	q2	OK	0.337496	0.129548	-1.38138	1.9585	0.0501708	0.659364	no
XLOC_001619	XLOC_001619	C1orf52	chr1:85715636-85725355	q1	q2	OK	4.71755	5.38438	0.190742	-0.553978	0.579594	0.999987	no
XLOC_000947	XLOC_000947	C1orf53	chr1:197871681-197876497	q1	q2	OK	1.03281	2.34772	1.18469	-1.96826	0.0490385	0.654172	no
XLOC_000666	XLOC_000666	C1orf54	chr1:150245182-150253335	q1	q2	OK	1.33301	0.888595	-0.585093	0.886135	0.375545	0.999987	no
XLOC_002201	XLOC_002201	C1orf55	chr1:226170402-226187066	q1	q2	OK	16.3093	23.5726	0.531415	-1.1627	0.244951	0.999987	no
XLOC_000679	XLOC_000679	C1orf56	chr1:151020258-151032125	q1	q2	OK	0.243783	0.162228	-0.58757	0.871332	0.383573	0.999987	no
XLOC_001897	XLOC_001897	C1orf61	chr1:156374054-156399184	q1	q2	OK	2.74049	2.02468	-0.436736	0.753505	0.451147	0.999987	no
XLOC_001354	XLOC_001354	C1orf63	chr1:25568739-25573985	q1	q2	OK	13.1654	13.9752	0.0861116	-0.179545	0.85751	0.999987	no
XLOC_002152	XLOC_002152	C1orf74	chr1:209929393-209957890	q1	q2	OK	4.47278	4.63408	0.0511133	-0.0968487	0.922847	0.999987	no
XLOC_001894	XLOC_001894	C1orf85	chr1:156262477-156265480	q1	q2	OK	5.39369	5.49636	0.0272019	-0.117333	0.906596	0.999987	no
XLOC_001205	XLOC_001205	C1orf86	chr1:1981908-2139172	q1	q2	OK	33.2266	45.917	0.46669	-1.04211	0.297361	0.999987	no
XLOC_000584	XLOC_000584	C1orf88	chr1:111889194-111895639	q1	q2	OK	0.220281	0.223078	0.0182058	-0.0268807	0.978555	0.999987	no
XLOC_000878	XLOC_000878	C1orf9	chr1:172502259-172580973	q1	q2	OK	5.84098	7.96465	0.447401	-1.56271	0.11812	0.911852	no
XLOC_002216	XLOC_002216	C1orf96	chr1:229456751-229478688	q1	q2	OK	11.8662	14.5623	0.295385	-0.643653	0.519801	0.999987	no
XLOC_002085	XLOC_002085	C1orf98	chr1:200311671-200342920	q1	q2	OK	0.0783919	0.196055	1.32249	-1.52574	0.127074	0.930436	no
XLOC_009282	XLOC_009282	C1QBP	chr17:5289345-5342471	q1	q2	OK	185.734	161.926	-0.197901	0.409353	0.682281	0.999987	no
XLOC_002803	XLOC_002803	C1QL3	chr10:16555741-16564004	q1	q2	OK	0.104429	0.497275	2.25152	-3.52797	0.000418752	0.0420387	yes
XLOC_005375	XLOC_005375	C1QL4	chr12:49726199-49730971	q1	q2	OK	0.129688	0.194924	0.587871	-0.859088	0.390292	0.999987	no
XLOC_004132	XLOC_004132	C1QTNF4	chr11:47611215-47615961	q1	q2	OK	0.276865	0.189744	-0.545126	0.744929	0.456315	0.999987	no
XLOC_014600	XLOC_014600	C1QTNF6	chr22:37576205-37584330	q1	q2	OK	0.646423	0.637375	-0.020336	0.0379988	0.969689	0.999987	no
XLOC_005945	XLOC_005945	C1QTNF9B	chr13:24304327-24471125	q1	q2	OK	0.17885	0.383413	1.10015	-1.53723	0.124237	0.925724	no
XLOC_005749	XLOC_005749	C1QTNF9B-AS1	chr13:24304327-24471125	q1	q2	OK	0.139577	0.100946	-0.467473	0.602483	0.546853	0.999987	no
XLOC_005199	XLOC_005199	C1R	chr12:7187514-7245043	q1	q2	OK	0.186738	0.281608	0.592668	-0.922838	0.356092	0.999987	no
XLOC_005200	XLOC_005200	C1RL	chr12:7247145-7274447	q1	q2	OK	1.09555	1.80064	0.716852	-1.33578	0.18162	0.999987	no
XLOC_017945	XLOC_017945	C2	chr6:31867393-31913449	q1	q2	OK	0.860682	0.481159	-0.838967	2.24452	0.0247991	0.477807	no
XLOC_013575	XLOC_013575	C20orf11	chr20:61569440-61579827	q1	q2	OK	24.9233	27.5682	0.145512	-0.315014	0.752751	0.999987	no
XLOC_013782	XLOC_013782	C20orf111	chr20:42824580-42839546	q1	q2	OK	10.843	10.5193	-0.0437265	0.0913312	0.927229	0.999987	no
XLOC_013727	XLOC_013727	C20orf112	chr20:31030861-31172875	q1	q2	OK	3.3621	3.52076	0.0665217	-0.181099	0.85629	0.999987	no
XLOC_013441	XLOC_013441	C20orf118	chr20:35504569-35580246	q1	q2	OK	0.242294	0.296893	0.293185	-0.445694	0.655818	0.999987	no
XLOC_013817	XLOC_013817	C20orf123	chr20:45169584-45179213	q1	q2	OK	0.428568	0.651445	0.604119	-1.00109	0.316784	0.999987	no
XLOC_013763	XLOC_013763	C20orf132	chr20:35729628-35870025	q1	q2	OK	1.64031	2.79641	0.769606	-2.33018	0.0197965	0.431747	no
XLOC_013413	XLOC_013413	C20orf144	chr20:32244892-32262264	q1	q2	OK	0.0819805	0.201205	1.29532	-1.40368	0.160415	0.98847	no
XLOC_013435	XLOC_013435	C20orf152	chr20:34556528-34618622	q1	q2	OK	0.104857	0.0951386	-0.140316	0.195322	0.845141	0.999987	no
XLOC_013588	XLOC_013588	C20orf195	chr20:62184372-62188035	q1	q2	OK	1.27979	3.80869	1.57338	-2.81487	0.00487976	0.202659	no
XLOC_013324	XLOC_013324	C20orf196	chr20:5731042-5844559	q1	q2	OK	24.6271	24.3975	-0.0135104	0.0287819	0.977039	0.999987	no
XLOC_013571	XLOC_013571	C20orf20	chr20:61427804-61431945	q1	q2	OK	18.1102	15.6196	-0.213445	0.455052	0.649072	0.999987	no
XLOC_013897	XLOC_013897	C20orf201	chr20:62711470-62731996	q1	q2	OK	0.171109	0.54021	1.6586	-2.36802	0.0178833	0.411182	no
XLOC_013287	XLOC_013287	C20orf202	chr20:1184097-1188918	q1	q2	OK	0.0814114	0.0470327	-0.791567	0.854393	0.392887	0.999987	no
XLOC_013440	XLOC_013440	C20orf24,TGIF2,TGIF2-C20ORF24	chr20:35201875-35274619	q1	q2	OK	69.1301	58.8255	-0.232872	0.766973	0.443097	0.999987	no
XLOC_013641	XLOC_013641	C20orf27	chr20:3734157-3748452	q1	q2	OK	122.875	92.1015	-0.415899	0.869033	0.384829	0.999987	no
XLOC_013313	XLOC_013313	C20orf29	chr20:3801170-3805954	q1	q2	OK	9.78013	8.2966	-0.237333	0.78155	0.434479	0.999987	no
XLOC_013703	XLOC_013703	C20orf3	chr20:24943579-24973425	q1	q2	OK	43.7954	44.6277	0.0271597	-0.0587608	0.953143	0.999987	no
XLOC_013650	XLOC_013650	C20orf30	chr20:5080483-5093733	q1	q2	OK	263.288	317.877	0.271827	-0.602818	0.54663	0.999987	no
XLOC_013437	XLOC_013437	C20orf4	chr20:34824446-34844853	q1	q2	OK	11.6708	9.12664	-0.354745	0.755305	0.450066	0.999987	no
XLOC_013534	XLOC_013534	C20orf43	chr20:55043646-55101208	q1	q2	OK	54.5436	52.5358	-0.0541096	0.117345	0.906586	0.999987	no
XLOC_013338	XLOC_013338	C20orf7	chr20:13765671-13799067	q1	q2	OK	8.67571	7.06485	-0.296323	1.0849	0.277967	0.999987	no
XLOC_013345	XLOC_013345	C20orf72	chr20:17949761-17971762	q1	q2	OK	44.349	58.6567	0.403394	-0.877535	0.380196	0.999987	no
XLOC_013334	XLOC_013334	C20orf94	chr20:10415950-10604027	q1	q2	OK	4.57034	8.8316	0.950373	-1.85704	0.0633056	0.726065	no
XLOC_013608	XLOC_013608	C20orf96	chr20:251503-271419	q1	q2	OK	16.0221	16.0357	0.00122292	-0.00446172	0.99644	0.999987	no
XLOC_013941	XLOC_013941	C21orf119	chr21:33765441-33766266	q1	q2	OK	2.23171	4.18361	0.906597	-1.62274	0.104644	0.869445	no
XLOC_014036	XLOC_014036	C21orf15	chr21:15215453-15220685	q1	q2	OK	0.137706	0.0304558	-2.17681	2.23188	0.0256229	0.486299	no
XLOC_014157	XLOC_014157	C21orf2	chr21:45748826-45759285	q1	q2	OK	5.21918	5.2419	0.00626613	-0.0126083	0.98994	0.999987	no
XLOC_014005	XLOC_014005	C21orf33	chr21:45553493-45565605	q1	q2	OK	49.0578	52.5786	0.0999938	-0.220605	0.8254	0.999987	no
XLOC_013944	XLOC_013944	C21orf49	chr21:34144410-34186053	q1	q2	OK	0.280324	0.354601	0.3391	-0.619301	0.535718	0.999987	no
XLOC_014181	XLOC_014181	C21orf56	chr21:47581061-47604373	q1	q2	OK	19.3451	15.9536	-0.278084	0.581598	0.560837	0.999987	no
XLOC_014184	XLOC_014184	C21orf58	chr21:47721046-47743785	q1	q2	OK	4.4906	5.91548	0.397589	-0.826197	0.408693	0.999987	no
XLOC_014098	XLOC_014098	C21orf59	chr21:33973983-33984918	q1	q2	OK	25.9734	41.7967	0.686356	-1.49323	0.135378	0.948585	no
XLOC_014101	XLOC_014101	C21orf62	chr21:34144410-34186053	q1	q2	OK	0.19348	0.123276	-0.650294	1.10003	0.271319	0.999987	no
XLOC_014171	XLOC_014171	C21orf67	chr21:46353198-46359828	q1	q2	OK	8.32048	16.095	0.951875	-2.55475	0.0106265	0.315322	no
XLOC_013924	XLOC_013924	C21orf7	chr21:30452872-30548202	q1	q2	OK	53.3011	103.988	0.964174	-2.09707	0.0359876	0.569897	no
XLOC_014044	XLOC_014044	C21orf91,C21orf91-OT1	chr21:19149720-19191703	q1	q2	OK	4.81023	5.97066	0.311785	-0.752603	0.451688	0.999987	no
XLOC_014523	XLOC_014523	C22orf13	chr22:24936405-24951275	q1	q2	OK	25.3136	24.3748	-0.0545229	0.117559	0.906417	0.999987	no
XLOC_014250	XLOC_014250	C22orf15	chr22:24105207-24110141	q1	q2	OK	0.0655905	0.290085	2.14491	-2.70219	0.0068884	0.246358	no
XLOC_014609	XLOC_014609	C22orf23	chr22:38339056-38365319	q1	q2	OK	2.1012	1.53382	-0.454081	0.894684	0.370956	0.999987	no
XLOC_014208	XLOC_014208	C22orf25	chr22:20008630-20053447	q1	q2	OK	11.1454	11.2663	0.0155702	-0.0332513	0.973474	0.999987	no
XLOC_014579	XLOC_014579	C22orf28	chr22:32783561-32808274	q1	q2	OK	70.6404	72.3686	0.0348713	-0.0749037	0.940291	0.999987	no
XLOC_014476	XLOC_014476	C22orf29,GNB1L	chr22:19775933-19842462	q1	q2	OK	33.3564	23.9714	-0.476652	1.39551	0.162862	0.993181	no
XLOC_014395	XLOC_014395	C22orf32	chr22:42475694-42480288	q1	q2	OK	42.1111	22.3205	-0.91583	1.95097	0.0510612	0.664046	no
XLOC_014690	XLOC_014690	C22orf34	chr22:50013289-50051190	q1	q2	OK	1.75316	2.20456	0.330531	-0.613906	0.539277	0.999987	no
XLOC_014472	XLOC_014472	C22orf39	chr22:19428409-19435755	q1	q2	OK	45.9273	46.2737	0.0108417	-0.0329789	0.973691	0.999987	no
XLOC_014683	XLOC_014683	C22orf40	chr22:46639909-46646193	q1	q2	OK	11.5697	9.82792	-0.235388	0.486601	0.626541	0.999987	no
XLOC_014522	XLOC_014522	C22orf45	chr22:24823529-24890783	q1	q2	OK	1.53592	1.17608	-0.385124	0.862104	0.38863	0.999987	no
XLOC_014386	XLOC_014386	C22orf46	chr22:42086546-42094140	q1	q2	OK	3.723	5.61726	0.593402	-1.26958	0.204235	0.999987	no
XLOC_014139	XLOC_014139	C2CD2	chr21:43305218-43373999	q1	q2	OK	0.564996	0.826061	0.548007	-0.988626	0.322846	0.999987	no
XLOC_003821	XLOC_003821	C2CD2L	chr11:118978092-118987827	q1	q2	OK	1.58204	1.65797	0.0676295	-0.129739	0.896773	0.999987	no
XLOC_004359	XLOC_004359	C2CD3	chr11:73745479-73882064	q1	q2	OK	4.39023	4.86498	0.148137	-0.317241	0.751061	0.999987	no
XLOC_011088	XLOC_011088	C2CD4C	chr19:405442-409170	q1	q2	OK	4.49279	7.8554	0.806074	-1.68944	0.0911348	0.829074	no
XLOC_012143	XLOC_012143	C2orf15	chr2:99613723-99771187	q1	q2	OK	5.57775	5.92096	0.0861466	-0.161875	0.871404	0.999987	no
XLOC_011924	XLOC_011924	C2orf16	chr2:27799388-27805589	q1	q2	OK	0.110121	0.131412	0.254997	-0.407992	0.68328	0.999987	no
XLOC_011905	XLOC_011905	C2orf18	chr2:26987141-27004099	q1	q2	OK	9.09462	7.96917	-0.190584	0.408407	0.682975	0.999987	no
XLOC_012256	XLOC_012256	C2orf27A	chr2:132480063-132524977	q1	q2	OK	1.1194	1.05003	-0.0922939	0.154924	0.876881	0.999987	no
XLOC_012965	XLOC_012965	C2orf27B	chr2:132552533-132559234	q1	q2	OK	0.515325	0.328225	-0.650798	0.999554	0.317526	0.999987	no
XLOC_011915	XLOC_011915	C2orf28	chr2:27422454-27440046	q1	q2	OK	58.92	58.8873	-0.00080121	0.0034399	0.997255	0.999987	no
XLOC_012151	XLOC_012151	C2orf29	chr2:101869344-101886778	q1	q2	OK	26.6883	37.4431	0.488492	-1.06551	0.286645	0.999987	no
XLOC_012769	XLOC_012769	C2orf42	chr2:70377016-70418151	q1	q2	OK	2.6901	3.572	0.40907	-0.782313	0.434031	0.999987	no
XLOC_012619	XLOC_012619	C2orf43	chr2:20884817-21022827	q1	q2	OK	12.3844	12.7982	0.0474192	-0.101155	0.919428	0.999987	no
XLOC_012623	XLOC_012623	C2orf44	chr2:24252205-24270296	q1	q2	OK	18.7752	13.5696	-0.46845	1.04649	0.295335	0.999987	no
XLOC_012389	XLOC_012389	C2orf47	chr2:200793633-200828847	q1	q2	OK	9.79992	11.139	0.184777	-0.376739	0.706368	0.999987	no
XLOC_011867	XLOC_011867	C2orf48	chr2:10281980-10350942	q1	q2	OK	0.873025	0.238926	-1.86946	2.70449	0.00684096	0.245445	no
XLOC_012167	XLOC_012167	C2orf49	chr2:105954012-105961984	q1	q2	OK	9.52166	15.4772	0.700858	-1.38322	0.166599	0.998835	no
XLOC_011871	XLOC_011871	C2orf50	chr2:11273178-11286916	q1	q2	OK	0.0868016	0.0798009	-0.121315	0.139043	0.889417	0.999987	no
XLOC_011959	XLOC_011959	C2orf56	chr2:37458773-37476303	q1	q2	OK	12.3055	13.2027	0.101526	-0.22683	0.820556	0.999987	no
XLOC_012723	XLOC_012723	C2orf63	chr2:55399686-55462989	q1	q2	OK	0.748079	0.97144	0.376934	-0.775966	0.437769	0.999987	no
XLOC_012805	XLOC_012805	C2orf65	chr2:74785009-74875164	q1	q2	OK	0.0572903	0.0541806	-0.0805146	0.101304	0.919309	0.999987	no
XLOC_012824	XLOC_012824	C2orf68	chr2:85829964-85876407	q1	q2	OK	12.1712	12.0353	-0.0162025	0.0351536	0.971957	0.999987	no
XLOC_012388	XLOC_012388	C2orf69	chr2:200775978-200792996	q1	q2	OK	5.77333	8.36576	0.535092	-1.10125	0.270789	0.999987	no
XLOC_012015	XLOC_012015	C2orf74	chr2:61372242-61391964	q1	q2	OK	11.6946	15.3061	0.388272	-0.799207	0.42417	0.999987	no
XLOC_012930	XLOC_012930	C2orf76	chr2:120060019-120124258	q1	q2	OK	1.63762	2.89825	0.823585	-1.42042	0.155484	0.984892	no
XLOC_012796	XLOC_012796	C2orf81	chr2:74641302-74644844	q1	q2	OK	3.5685	4.53156	0.344692	-0.682274	0.495066	0.999987	no
XLOC_012520	XLOC_012520	C2orf82	chr2:233734993-233741107	q1	q2	OK	1.1689	0.498997	-1.22805	1.72659	0.0842416	0.803341	no
XLOC_011893	XLOC_011893	C2orf84	chr2:24397971-24414567	q1	q2	OK	0.0747192	0.055884	-0.419044	0.480277	0.63103	0.999987	no
XLOC_012373	XLOC_012373	C2orf88	chr2:191002485-191068210	q1	q2	OK	0.382455	0.528793	0.467413	-0.859132	0.390268	0.999987	no
XLOC_012817	XLOC_012817	C2orf89	chr2:85048795-85108252	q1	q2	OK	0.12716	0.128845	0.0189983	-0.025789	0.979426	0.999987	no
XLOC_005209	XLOC_005209	C3AR1	chr12:8210918-8218955	q1	q2	OK	3.6227	7.11384	0.973564	-1.88177	0.0598678	0.708749	no
XLOC_015641	XLOC_015641	C3orf17	chr3:112721291-112738555	q1	q2	OK	11.6688	12.2192	0.0664974	-0.250377	0.802296	0.999987	no
XLOC_015511	XLOC_015511	C3orf18	chr3:50595455-50622421	q1	q2	OK	1.1867	1.03239	-0.200961	0.731182	0.464668	0.999987	no
XLOC_014758	XLOC_014758	C3orf19	chr3:14693252-14714166	q1	q2	OK	5.12709	5.07924	-0.0135294	0.0276408	0.977949	0.999987	no
XLOC_014759	XLOC_014759	C3orf20	chr3:14716605-14814543	q1	q2	OK	0.444997	0.664371	0.578193	-1.01004	0.312476	0.999987	no
XLOC_014848	XLOC_014848	C3orf23	chr3:44379610-44450940	q1	q2	OK	8.02288	8.8415	0.14017	-0.403886	0.686296	0.999987	no
XLOC_015711	XLOC_015711	C3orf25	chr3:129120163-129147494	q1	q2	OK	0.319708	0.347276	0.119329	-0.194058	0.84613	0.999987	no
XLOC_015006	XLOC_015006	C3orf26	chr3:99273152-99897476	q1	q2	OK	25.5988	27.1826	0.0866068	-0.214058	0.830502	0.999987	no
XLOC_015329	XLOC_015329	C3orf32	chr3:8661085-8693764	q1	q2	OK	0.071529	0.0428	-0.740919	0.795684	0.426215	0.999987	no
XLOC_015787	XLOC_015787	C3orf33	chr3:155480400-155524055	q1	q2	OK	2.19424	2.33689	0.0908702	-0.162555	0.870869	0.999987	no
XLOC_014805	XLOC_014805	C3orf35	chr3:37440967-37476988	q1	q2	OK	0.375089	0.26348	-0.509538	0.770057	0.441266	0.999987	no
XLOC_015108	XLOC_015108	C3orf37	chr3:128997683-129024135	q1	q2	OK	58.7796	68.499	0.220767	-0.782462	0.433943	0.999987	no
XLOC_014986	XLOC_014986	C3orf38	chr3:88101099-88207115	q1	q2	OK	13.3772	18.0753	0.434249	-0.934331	0.350133	0.999987	no
XLOC_015426	XLOC_015426	C3orf39	chr3:43120728-43147565	q1	q2	OK	16.5623	18.2074	0.136622	-0.296144	0.76712	0.999987	no
XLOC_015040	XLOC_015040	C3orf52	chr3:111805181-111837073	q1	q2	OK	0.149605	0.275301	0.879851	-1.38667	0.165544	0.99787	no
XLOC_015165	XLOC_015165	C3orf58	chr3:143690639-143711210	q1	q2	OK	13.1776	17.0595	0.37249	-1.24953	0.21147	0.999987	no
XLOC_015484	XLOC_015484	C3orf62	chr3:49306029-49314508	q1	q2	OK	2.06629	1.85998	-0.151761	0.287531	0.773706	0.999987	no
XLOC_015579	XLOC_015579	C3orf64	chr3:69024367-69062774	q1	q2	OK	1.23922	1.42333	0.199832	-0.364441	0.715529	0.999987	no
XLOC_015564	XLOC_015564	C3orf67	chr3:58727736-59035715	q1	q2	OK	0.103477	0.0907852	-0.188776	0.256458	0.797597	0.999987	no
XLOC_015472	XLOC_015472	C3orf71	chr3:48955220-49022971	q1	q2	OK	0.60408	1.11869	0.889002	-1.4958	0.134706	0.947261	no
XLOC_015451	XLOC_015451	C3orf75	chr3:47537129-47555199	q1	q2	OK	20.2022	17.9983	-0.166656	0.348752	0.727276	0.999987	no
XLOC_014932	XLOC_014932	C3orf78	chr3:52570620-52574586	q1	q2	OK	18.7088	18.9215	0.0163057	-0.0315186	0.974856	0.999987	no
XLOC_017949	XLOC_017949	C4A,LOC100293534	chr6:31949833-31970458	q1	q2	OK	0.310914	0.199902	-0.637222	1.3231	0.185803	0.999987	no
XLOC_017952	XLOC_017952	C4A,LOC100293534	chr6:31982571-32003195	q1	q2	OK	0.302569	0.181122	-0.7403	1.2924	0.196219	0.999987	no
XLOC_016641	XLOC_016641	C4orf21	chr4:113460488-113578742	q1	q2	OK	7.11583	8.60228	0.273686	-0.595412	0.551568	0.999987	no
XLOC_016152	XLOC_016152	C4orf22	chr4:81256873-81884910	q1	q2	OK	0.10887	0.24054	1.14367	-1.41584	0.156823	0.984892	no
XLOC_016133	XLOC_016133	C4orf26	chr4:76481257-76491103	q1	q2	OK	1.846	3.01654	0.708494	-1.32127	0.186412	0.999987	no
XLOC_016741	XLOC_016741	C4orf27	chr4:170650618-170679093	q1	q2	OK	16.2417	22.72	0.484265	-0.999456	0.317574	0.999987	no
XLOC_016250	XLOC_016250	C4orf29	chr4:128838959-128952455	q1	q2	OK	7.23741	9.19132	0.344797	-0.700869	0.483385	0.999987	no
XLOC_016653	XLOC_016653	C4orf3	chr4:120217573-120225600	q1	q2	OK	36.3541	26.0213	-0.482425	1.21482	0.224434	0.999987	no
XLOC_016217	XLOC_016217	C4orf32	chr4:113066552-113110237	q1	q2	OK	5.97686	10.8189	0.8561	-1.73118	0.0834205	0.800221	no
XLOC_016253	XLOC_016253	C4orf33	chr4:130014828-130033843	q1	q2	OK	4.04156	6.41613	0.666791	-1.72214	0.0850435	0.805819	no
XLOC_016461	XLOC_016461	C4orf34	chr4:39552545-39640481	q1	q2	OK	28.2297	130.852	2.21265	-4.83311	1.34414e-06	0.000565919	yes
XLOC_015926	XLOC_015926	C4orf42	chr4:1243227-1246795	q1	q2	OK	4.91024	6.36195	0.373674	-0.771374	0.440486	0.999987	no
XLOC_016309	XLOC_016309	C4orf43	chr4:164415672-164441691	q1	q2	OK	15.0701	22.0354	0.548138	-1.1539	0.24854	0.999987	no
XLOC_015944	XLOC_015944	C4orf44	chr4:3250766-3258342	q1	q2	OK	0.662231	0.924505	0.481346	-0.812117	0.416725	0.999987	no
XLOC_016722	XLOC_016722	C4orf46	chr4:159587830-159593202	q1	q2	OK	6.42345	9.31589	0.536344	-1.0984	0.272031	0.999987	no
XLOC_016347	XLOC_016347	C4orf47	chr4:186350544-186392913	q1	q2	OK	1.7652	1.69494	-0.0585918	0.0988459	0.921261	0.999987	no
XLOC_015934	XLOC_015934	C4orf48	chr4:2043719-2045697	q1	q2	OK	31.2146	18.1836	-0.77958	1.64518	0.0999328	0.854093	no
XLOC_016680	XLOC_016680	C4orf49	chr4:140187316-140201492	q1	q2	OK	0.19194	0.503606	1.39164	-2.08266	0.0372822	0.580383	no
XLOC_016018	XLOC_016018	C4orf52	chr4:25915813-25931501	q1	q2	OK	30.2824	36.9397	0.286693	-0.610128	0.541777	0.999987	no
XLOC_022724	XLOC_022724	C5	chr9:123714613-123812554	q1	q2	OK	1.79222	2.80158	0.644489	-1.25537	0.209343	0.999987	no
XLOC_010799	XLOC_010799	C5AR1	chr19:47813103-47825327	q1	q2	OK	0.109751	0.060121	-0.86829	1.10541	0.26898	0.999987	no
XLOC_017545	XLOC_017545	C5orf15	chr5:133291197-133304406	q1	q2	OK	16.9857	28.5205	0.747679	-1.61946	0.105349	0.871005	no
XLOC_016838	XLOC_016838	C5orf22	chr5:31532372-31555165	q1	q2	OK	18.87	22.4794	0.252515	-0.553482	0.579933	0.999987	no
XLOC_017069	XLOC_017069	C5orf24	chr5:134181369-134195425	q1	q2	OK	17.4091	23.114	0.408926	-0.896086	0.370207	0.999987	no
XLOC_017240	XLOC_017240	C5orf25	chr5:175665369-175772990	q1	q2	OK	5.7541	7.09491	0.302195	-0.614964	0.538579	0.999987	no
XLOC_016985	XLOC_016985	C5orf27	chr5:95187935-95195836	q1	q2	OK	0.0909007	0.211481	1.21816	-1.72035	0.085368	0.806214	no
XLOC_017380	XLOC_017380	C5orf28	chr5:43444353-43483992	q1	q2	OK	3.97459	7.20492	0.858177	-1.63897	0.10122	0.857874	no
XLOC_016995	XLOC_016995	C5orf30	chr5:102594441-102614361	q1	q2	OK	2.07546	2.05759	-0.0124726	0.0228201	0.981794	0.999987	no
XLOC_017381	XLOC_017381	C5orf34	chr5:43486802-43515273	q1	q2	OK	4.79225	6.71864	0.487466	-0.965182	0.334454	0.999987	no
XLOC_017376	XLOC_017376	C5orf39	chr5:43039181-43040447	q1	q2	OK	2.29666	3.18504	0.471774	-0.842616	0.399443	0.999987	no
XLOC_017651	XLOC_017651	C5orf4	chr5:154198051-154230213	q1	q2	OK	0.159203	0.118395	-0.427264	0.634849	0.525527	0.999987	no
XLOC_017227	XLOC_017227	C5orf41	chr5:172483354-172566291	q1	q2	OK	3.63712	5.30751	0.54524	-1.26307	0.206564	0.999987	no
XLOC_017355	XLOC_017355	C5orf42	chr5:37106329-37249530	q1	q2	OK	2.84913	3.78692	0.410505	-0.879021	0.37939	0.999987	no
XLOC_017410	XLOC_017410	C5orf43	chr5:60453535-60458302	q1	q2	OK	13.9936	23.7793	0.764942	-1.64173	0.100646	0.856242	no
XLOC_016901	XLOC_016901	C5orf44	chr5:64920557-65017941	q1	q2	OK	4.36671	5.66396	0.375266	-1.33957	0.180387	0.999987	no
XLOC_017734	XLOC_017734	C5orf45	chr5:179224597-179285840	q1	q2	OK	19.392	9.68091	-1.00225	2.32487	0.020079	0.434436	no
XLOC_016860	XLOC_016860	C5orf51	chr5:41904469-41921738	q1	q2	OK	19.4852	32.5351	0.739616	-1.62191	0.104822	0.869949	no
XLOC_017669	XLOC_017669	C5orf54	chr5:159820154-159827060	q1	q2	OK	2.66843	2.57552	-0.0511252	0.0943109	0.924862	0.999987	no
XLOC_017283	XLOC_017283	C5orf55	chr5:441642-443258	q1	q2	OK	6.50229	9.26171	0.510331	-1.0258	0.304985	0.999987	no
XLOC_017053	XLOC_017053	C5orf56	chr5:131746464-131811736	q1	q2	OK	1.46843	2.10577	0.520077	-0.897169	0.369629	0.999987	no
XLOC_017213	XLOC_017213	C5orf58	chr5:169659949-169673235	q1	q2	OK	0.728262	1.6778	1.20404	-1.81085	0.0701639	0.757452	no
XLOC_017583	XLOC_017583	C5orf65	chr5:138727634-138730885	q1	q2	OK	4.5458	6.39258	0.491863	-1.02836	0.30378	0.999987	no
XLOC_018549	XLOC_018549	C6orf1	chr6:34214156-34216904	q1	q2	OK	11.0496	9.71471	-0.185756	0.603208	0.54637	0.999987	no
XLOC_018552	XLOC_018552	C6orf106	chr6:34555065-34664625	q1	q2	OK	77.8811	60.874	-0.355447	0.817161	0.413837	0.999987	no
XLOC_018608	XLOC_018608	C6orf108	chr6:43193366-43197211	q1	q2	OK	54.4606	51.3027	-0.0861781	0.217454	0.827854	0.999987	no
XLOC_018253	XLOC_018253	C6orf115	chr6:139349818-139364439	q1	q2	OK	67.2885	46.4086	-0.535968	1.13578	0.25605	0.999987	no
XLOC_018330	XLOC_018330	C6orf120	chr6:170102256-170124106	q1	q2	OK	6.87847	11.2977	0.715876	-1.53156	0.125632	0.928587	no
XLOC_018585	XLOC_018585	C6orf130	chr6:41034530-41040188	q1	q2	OK	14.1263	18.5576	0.393627	-0.798362	0.42466	0.999987	no
XLOC_018597	XLOC_018597	C6orf132	chr6:42068856-42110715	q1	q2	OK	0.0728026	0.0333296	-1.12719	1.68081	0.0927994	0.832833	no
XLOC_017908	XLOC_017908	C6orf136	chr6:30614815-30640830	q1	q2	OK	10.0919	9.33806	-0.11201	0.33637	0.736592	0.999987	no
XLOC_018677	XLOC_018677	C6orf147,KHDC1	chr6:73951037-74020088	q1	q2	OK	8.08014	6.9765	-0.211875	0.688864	0.490909	0.999987	no
XLOC_018128	XLOC_018128	C6orf162	chr6:87992696-88052043	q1	q2	OK	5.30083	8.04468	0.601816	-1.33564	0.181666	0.999987	no
XLOC_018129	XLOC_018129	C6orf163	chr6:88054570-88075181	q1	q2	OK	0.047011	0.177533	1.91702	-2.26185	0.0237066	0.467118	no
XLOC_018130	XLOC_018130	C6orf164	chr6:88106841-88109459	q1	q2	OK	0.217881	0.164034	-0.409547	0.554829	0.579012	0.999987	no
XLOC_018785	XLOC_018785	C6orf170	chr6:121400626-121655644	q1	q2	OK	1.09432	1.35637	0.309717	-0.560401	0.575206	0.999987	no
XLOC_018160	XLOC_018160	C6orf203	chr6:107349406-107372547	q1	q2	OK	3.33773	5.00901	0.585659	-1.27381	0.202732	0.999987	no
XLOC_018287	XLOC_018287	C6orf211	chr6:151773421-151791232	q1	q2	OK	51.346	75.6868	0.559788	-1.21992	0.222495	0.999987	no
XLOC_018561	XLOC_018561	C6orf222	chr6:36283534-36304662	q1	q2	OK	0.308806	0.168031	-0.877978	1.42995	0.152733	0.984892	no
XLOC_018051	XLOC_018051	C6orf223	chr6:43968336-43973694	q1	q2	OK	27.8341	27.8044	-0.00153823	0.00645851	0.994847	0.999987	no
XLOC_018180	XLOC_018180	C6orf225	chr6:112391859-112423993	q1	q2	OK	1.72389	1.84354	0.0968161	-0.174339	0.861599	0.999987	no
XLOC_018603	XLOC_018603	C6orf226	chr6:42858002-42858554	q1	q2	OK	3.26551	7.55617	1.21035	-2.18157	0.0291415	0.515589	no
XLOC_017787	XLOC_017787	C6orf228	chr6:11094265-11138969	q1	q2	OK	12.7047	13.7982	0.119124	-0.257786	0.796572	0.999987	no
XLOC_017938	XLOC_017938	C6orf25	chr6:31691120-31694485	q1	q2	OK	0.212498	0.106339	-0.99877	1.83306	0.0667941	0.743092	no
XLOC_018487	XLOC_018487	C6orf47	chr6:31626074-31628549	q1	q2	OK	4.82265	4.85681	0.010183	-0.0203167	0.983791	0.999987	no
XLOC_017942	XLOC_017942	C6orf48	chr6:31802692-31807541	q1	q2	OK	78.0254	56.1525	-0.474592	1.41499	0.15707	0.984892	no
XLOC_018367	XLOC_018367	C6orf52	chr6:10671650-10695030	q1	q2	OK	0.313346	0.61179	0.965279	-1.97074	0.0487532	0.65296	no
XLOC_018100	XLOC_018100	C6orf57	chr6:71276624-71298606	q1	q2	OK	2.3712	4.62334	0.963315	-1.66234	0.0964448	0.843462	no
XLOC_018393	XLOC_018393	C6orf62	chr6:24667262-24719403	q1	q2	OK	51.7191	52.2828	0.0156365	-0.0341723	0.97274	0.999987	no
XLOC_018692	XLOC_018692	C6orf7	chr6:80513303-80580137	q1	q2	OK	0.124291	0.414061	1.73613	-2.28006	0.0226043	0.456964	no
XLOC_018331	XLOC_018331	C6orf70	chr6:170151720-170181617	q1	q2	OK	7.62372	9.36097	0.296164	-0.593139	0.553088	0.999987	no
XLOC_018277	XLOC_018277	C6orf72	chr6:149887527-149912067	q1	q2	OK	14.1146	13.4134	-0.0735058	0.146165	0.883791	0.999987	no
XLOC_018002	XLOC_018002	C6orf89	chr6:36853639-36896740	q1	q2	OK	18.0774	19.1445	0.0827495	-0.179288	0.857712	0.999987	no
XLOC_018305	XLOC_018305	C6orf99	chr6:159309618-159331385	q1	q2	OK	0.666831	1.04077	0.642261	-0.993364	0.320533	0.999987	no
XLOC_020164	XLOC_020164	C7orf10	chr7:40174574-40900366	q1	q2	OK	0.362526	0.25356	-0.515756	0.954513	0.339824	0.999987	no
XLOC_020724	XLOC_020724	C7orf11	chr7:40172341-40174251	q1	q2	OK	64.2616	54.5896	-0.235331	0.508749	0.610928	0.999987	no
XLOC_021114	XLOC_021114	C7orf13	chr7:156431059-156433348	q1	q2	OK	0.165234	0.136015	-0.280746	0.38826	0.697824	0.999987	no
XLOC_020845	XLOC_020845	C7orf23	chr7:86781676-86849031	q1	q2	OK	34.5551	36.568	0.081682	-0.17434	0.861598	0.999987	no
XLOC_020727	XLOC_020727	C7orf25	chr7:42948871-42951689	q1	q2	OK	7.08907	11.8867	0.745682	-1.57606	0.115013	0.905367	no
XLOC_020074	XLOC_020074	C7orf26	chr7:6629914-6648355	q1	q2	OK	16.3238	17.4781	0.0985663	-0.211318	0.832639	0.999987	no
XLOC_020553	XLOC_020553	C7orf29	chr7:149944300-150035245	q1	q2	OK	0.909061	1.00697	0.147571	-0.262121	0.793228	0.999987	no
XLOC_020670	XLOC_020670	C7orf31	chr7:25174315-25219817	q1	q2	OK	2.60357	3.44566	0.404289	-0.797669	0.425062	0.999987	no
XLOC_020131	XLOC_020131	C7orf41	chr7:30174551-30202381	q1	q2	OK	6.73023	6.60131	-0.0279032	0.0593754	0.952653	0.999987	no
XLOC_020232	XLOC_020232	C7orf42	chr7:66386202-66423538	q1	q2	OK	31.6831	33.8103	0.0937504	-0.202602	0.839446	0.999987	no
XLOC_020905	XLOC_020905	C7orf43,MIR4658	chr7:99752042-99756302	q1	q2	OK	7.75656	10.3558	0.416944	-0.881721	0.377928	0.999987	no
XLOC_020730	XLOC_020730	C7orf44	chr7:43678858-43769083	q1	q2	OK	77.0412	62.7412	-0.296218	0.644678	0.519136	0.999987	no
XLOC_020108	XLOC_020108	C7orf46	chr7:23719748-23742269	q1	q2	OK	0.18319	0.287933	0.652391	-1.11505	0.26483	0.999987	no
XLOC_021027	XLOC_021027	C7orf49	chr7:134832765-134855578	q1	q2	OK	19.3228	21.9414	0.183356	-0.93951	0.347469	0.999987	no
XLOC_020599	XLOC_020599	C7orf50	chr7:1036622-1177893	q1	q2	OK	35.9332	26.998	-0.412462	1.36863	0.171116	0.999987	no
XLOC_020408	XLOC_020408	C7orf53	chr7:112120907-112130943	q1	q2	OK	0.874832	0.560352	-0.642672	1.26387	0.206278	0.999987	no
XLOC_020489	XLOC_020489	C7orf55,LUC7L2	chr7:139025104-139112272	q1	q2	OK	56.432	66.9246	0.246024	-0.820713	0.41181	0.999987	no
XLOC_020187	XLOC_020187	C7orf57	chr7:48075116-48100894	q1	q2	OK	0.123367	0.17733	0.523487	-0.742103	0.458025	0.999987	no
XLOC_020350	XLOC_020350	C7orf59	chr7:99746529-99751833	q1	q2	OK	174.578	128.729	-0.439529	0.937501	0.348501	0.999987	no
XLOC_020969	XLOC_020969	C7orf60	chr7:112459201-112579932	q1	q2	OK	10.2363	11.9335	0.221318	-0.470576	0.637944	0.999987	no
XLOC_020912	XLOC_020912	C7orf61	chr7:100054237-100061894	q1	q2	OK	4.04271	3.14034	-0.364403	0.659576	0.509526	0.999987	no
XLOC_020303	XLOC_020303	C7orf63	chr7:89874487-89940377	q1	q2	OK	0.55091	0.530545	-0.0543402	0.103407	0.91764	0.999987	no
XLOC_020627	XLOC_020627	C7orf70	chr7:6369039-6388590	q1	q2	OK	9.32907	13.6026	0.544079	-1.15187	0.249374	0.999987	no
XLOC_020192	XLOC_020192	C7orf72	chr7:50135681-50198852	q1	q2	OK	16.7492	4.79488	-1.80453	3.56319	0.00036637	0.0383008	yes
XLOC_020479	XLOC_020479	C7orf73	chr7:135347220-135361160	q1	q2	OK	30.278	30.2624	-0.000742032	0.0016072	0.998718	0.999987	no
XLOC_022360	XLOC_022360	C8G	chr9:139839697-139841426	q1	q2	OK	0.068725	0.0853042	0.311782	-0.314443	0.753184	0.999987	no
XLOC_021168	XLOC_021168	C8orf12,TDH	chr8:11197145-11324276	q1	q2	OK	0.0820684	0.127554	0.636214	-0.929763	0.352494	0.999987	no
XLOC_021508	XLOC_021508	C8orf33	chr8:146277823-146281416	q1	q2	OK	11.5981	11.7196	0.0150304	-0.0319034	0.974549	0.999987	no
XLOC_021791	XLOC_021791	C8orf37	chr8:96257140-96822371	q1	q2	OK	1.50774	2.43079	0.689036	-1.26499	0.205873	0.999987	no
XLOC_021378	XLOC_021378	C8orf38	chr8:96037213-96070944	q1	q2	OK	9.13901	10.4275	0.190284	-0.383124	0.701628	0.999987	no
XLOC_021372	XLOC_021372	C8orf39	chr8:94743730-94753224	q1	q2	OK	1.78859	1.62442	-0.1389	0.234134	0.814881	0.999987	no
XLOC_021276	XLOC_021276	C8orf40	chr8:42273992-42408140	q1	q2	OK	38.936	57.9221	0.573008	-1.82757	0.0676147	0.746698	no
XLOC_021323	XLOC_021323	C8orf44,C8orf44-SGK3,SGK3	chr8:67579786-67774257	q1	q2	OK	5.97202	5.91203	-0.0145674	0.0596172	0.952461	0.999987	no
XLOC_021324	XLOC_021324	C8orf45	chr8:67782983-67837777	q1	q2	OK	0.0885061	0.0564511	-0.648776	0.908959	0.363372	0.999987	no
XLOC_021902	XLOC_021902	C8orf51	chr8:144448792-144450805	q1	q2	OK	0.0887999	0.150621	0.76229	-1.0766	0.281657	0.999987	no
XLOC_021468	XLOC_021468	C8orf55	chr8:143808620-143818350	q1	q2	OK	8.33427	7.39512	-0.172483	0.353976	0.723357	0.999987	no
XLOC_021209	XLOC_021209	C8orf58	chr8:22457113-22461662	q1	q2	OK	0.951072	1.12864	0.246963	-0.922948	0.356034	0.999987	no
XLOC_021754	XLOC_021754	C8orf59	chr8:86089618-86132643	q1	q2	OK	62.2832	69.1463	0.150809	-0.417264	0.676485	0.999987	no
XLOC_021905	XLOC_021905	C8orf73	chr8:144648362-144654928	q1	q2	OK	1.55617	1.34046	-0.215279	0.40474	0.685668	0.999987	no
XLOC_021848	XLOC_021848	C8orf76,ZHX1,ZHX1-C8ORF76	chr8:124232195-124287781	q1	q2	OK	27.2092	34.9436	0.360934	-1.79445	0.072741	0.768601	no
XLOC_021507	XLOC_021507	C8orf77	chr8:146198974-146231432	q1	q2	OK	0.196211	0.304151	0.632382	-0.998734	0.317923	0.999987	no
XLOC_021622	XLOC_021622	C8orf80	chr8:27879480-27941388	q1	q2	OK	34.8269	27.0919	-0.362339	0.777669	0.436764	0.999987	no
XLOC_021935	XLOC_021935	C8orf82,LRRC24	chr8:145743362-145754458	q1	q2	OK	4.30032	5.62862	0.388336	-1.05048	0.293496	0.999987	no
XLOC_021731	XLOC_021731	C8orf84	chr8:73976777-74005507	q1	q2	OK	0.0530567	0.147857	1.47859	-2.05625	0.0397582	0.594471	no
XLOC_021925	XLOC_021925	C8ORFK29	chr8:145576885-145578574	q1	q2	OK	0.404741	0.404399	-0.0012167	0.00208721	0.998335	0.999987	no
XLOC_022500	XLOC_022500	C9orf100	chr9:35658286-35665278	q1	q2	OK	4.65168	5.28533	0.184244	-0.383342	0.701466	0.999987	no
XLOC_022142	XLOC_022142	C9orf102	chr9:98568369-98731122	q1	q2	OK	1.45081	2.34281	0.691383	-1.2974	0.194494	0.999987	no
XLOC_022095	XLOC_022095	C9orf103	chr9:86238032-86259045	q1	q2	OK	2.48336	3.10375	0.321718	-0.854652	0.392744	0.999987	no
XLOC_022784	XLOC_022784	C9orf114	chr9:131580778-131592100	q1	q2	OK	8.62147	6.47563	-0.412912	0.881994	0.37778	0.999987	no
XLOC_022832	XLOC_022832	C9orf116	chr9:138387025-138391761	q1	q2	OK	0.638006	0.88703	0.475413	-0.761746	0.446212	0.999987	no
XLOC_022406	XLOC_022406	C9orf123	chr9:7796490-7799799	q1	q2	OK	17.4387	10.0706	-0.792134	1.63977	0.101053	0.857443	no
XLOC_022622	XLOC_022622	C9orf129	chr9:95947211-96108696	q1	q2	OK	1.72093	5.37549	1.64321	-3.03878	0.00237542	0.129302	no
XLOC_022364	XLOC_022364	C9orf142	chr9:139886869-139888428	q1	q2	OK	21.567	18.1901	-0.245678	0.506882	0.612238	0.999987	no
XLOC_022587	XLOC_022587	C9orf153	chr9:88842225-88874519	q1	q2	OK	0.126146	0.0627633	-1.0071	0.808815	0.418622	0.999987	no
XLOC_022648	XLOC_022648	C9orf156	chr9:100666771-100684852	q1	q2	OK	2.80482	3.43657	0.293061	-0.543561	0.586743	0.999987	no
XLOC_022265	XLOC_022265	C9orf16	chr9:130922538-130926207	q1	q2	OK	68.0725	49.8232	-0.450254	0.966737	0.333675	0.999987	no
XLOC_022346	XLOC_022346	C9orf163	chr9:139377946-139380519	q1	q2	OK	0.508368	0.44185	-0.202319	0.335691	0.737104	0.999987	no
XLOC_022377	XLOC_022377	C9orf167	chr9:140172279-140177093	q1	q2	OK	15.841	18.1261	0.194402	-0.41843	0.675633	0.999987	no
XLOC_022371	XLOC_022371	C9orf169	chr9:140119643-140120763	q1	q2	OK	1.23853	1.04011	-0.251893	0.416593	0.676976	0.999987	no
XLOC_022355	XLOC_022355	C9orf172	chr9:139738866-139741797	q1	q2	OK	2.99956	6.72465	1.16471	-2.40555	0.0161482	0.394134	no
XLOC_022375	XLOC_022375	C9orf173	chr9:140144670-140147949	q1	q2	OK	1.09507	1.18971	0.119582	-0.289884	0.771905	0.999987	no
XLOC_022482	XLOC_022482	C9orf23	chr9:34610481-34612110	q1	q2	OK	21.9441	17.9482	-0.289997	0.793343	0.427578	0.999987	no
XLOC_022478	XLOC_022478	C9orf24	chr9:34379016-34397849	q1	q2	OK	0.0750836	0.0881039	0.230708	-0.274341	0.783822	0.999987	no
XLOC_022479	XLOC_022479	C9orf25	chr9:34398181-34458568	q1	q2	OK	5.91913	7.03086	0.248317	-1.4856	0.137386	0.956215	no
XLOC_022136	XLOC_022136	C9orf3	chr9:97488950-97849500	q1	q2	OK	1.12002	1.32097	0.23807	-0.69212	0.488862	0.999987	no
XLOC_022163	XLOC_022163	C9orf30,C9orf30-TMEFF1,TMEFF1	chr9:103189494-103339918	q1	q2	OK	12.5993	15.8913	0.334893	-1.42045	0.155478	0.984892	no
XLOC_022883	XLOC_022883	C9orf37	chr9:140500095-140513308	q1	q2	OK	8.08244	6.88854	-0.230592	0.466637	0.64076	0.999987	no
XLOC_022566	XLOC_022566	C9orf40	chr9:77561498-77567802	q1	q2	OK	17.7756	27.9437	0.652627	-1.40585	0.159767	0.986986	no
XLOC_022567	XLOC_022567	C9orf41	chr9:77597872-77643310	q1	q2	OK	10.1528	17.5835	0.792344	-1.67244	0.0944374	0.837279	no
XLOC_022199	XLOC_022199	C9orf43	chr9:116169517-116191879	q1	q2	OK	0.234853	0.561926	1.25862	-2.01227	0.0441911	0.622621	no
XLOC_022401	XLOC_022401	C9orf46	chr9:5357966-5437937	q1	q2	OK	5.25941	7.16082	0.445223	-0.831868	0.405483	0.999987	no
XLOC_022676	XLOC_022676	C9orf5	chr9:111777414-111882225	q1	q2	OK	10.2772	11.7215	0.189716	-0.414421	0.678566	0.999987	no
XLOC_022581	XLOC_022581	C9orf64	chr9:86553226-86571663	q1	q2	OK	4.44707	4.46363	0.00536311	-0.0104805	0.991638	0.999987	no
XLOC_022838	XLOC_022838	C9orf69	chr9:139006426-139010731	q1	q2	OK	6.1011	5.50052	-0.149502	0.345248	0.729908	0.999987	no
XLOC_022325	XLOC_022325	C9orf7	chr9:136325086-136335909	q1	q2	OK	4.53406	3.31115	-0.45347	1.2602	0.207598	0.999987	no
XLOC_022455	XLOC_022455	C9orf72	chr9:27546542-27573864	q1	q2	OK	14.3816	18.8659	0.391551	-1.39096	0.164237	0.995061	no
XLOC_022794	XLOC_022794	C9orf78	chr9:132589563-132597572	q1	q2	OK	25.5335	28.2386	0.145274	-0.31574	0.7522	0.999987	no
XLOC_022693	XLOC_022693	C9orf80	chr9:115448790-115480387	q1	q2	OK	8.17136	13.4209	0.715834	-1.42005	0.155594	0.984892	no
XLOC_022449	XLOC_022449	C9orf82	chr9:26840682-26892826	q1	q2	OK	21.1841	40.6857	0.941539	-2.52855	0.0114534	0.328747	no
XLOC_022076	XLOC_022076	C9orf85	chr9:74526422-74588371	q1	q2	OK	4.28276	5.60829	0.389019	-0.730531	0.465066	0.999987	no
XLOC_022353	XLOC_022353	C9orf86	chr9:139690789-139735639	q1	q2	OK	45.4923	43.0967	-0.0780455	0.17174	0.863642	0.999987	no
XLOC_022124	XLOC_022124	C9orf89	chr9:95858449-95875565	q1	q2	OK	4.61318	4.30669	-0.0991832	0.18442	0.853684	0.999987	no
XLOC_022312	XLOC_022312	C9orf9	chr9:135754289-135765418	q1	q2	OK	4.97577	6.50142	0.385837	-0.724555	0.468725	0.999987	no
XLOC_022207	XLOC_022207	C9orf91	chr9:117373705-117408703	q1	q2	OK	10.2824	8.9174	-0.205487	0.441917	0.658549	0.999987	no
XLOC_021974	XLOC_021974	C9orf93	chr9:15553096-15971897	q1	q2	OK	0.98191	1.47424	0.586305	-1.07646	0.281723	0.999987	no
XLOC_022568	XLOC_022568	C9orf95	chr9:77676115-77703133	q1	q2	OK	6.18588	6.22158	0.00830164	-0.0221006	0.982368	0.999987	no
XLOC_022323	XLOC_022323	C9orf96	chr9:136243283-136324508	q1	q2	OK	0.0754723	0.0785804	0.0582214	-0.0791859	0.936885	0.999987	no
XLOC_011634	XLOC_011634	CA11	chr19:49141271-49185502	q1	q2	OK	4.17771	4.41368	0.0792673	-0.152915	0.878465	0.999987	no
XLOC_021354	XLOC_021354	CA13	chr8:86157715-86196302	q1	q2	OK	0.746289	1.0856	0.540692	-0.95132	0.341442	0.999987	no
XLOC_000665	XLOC_000665	CA14	chr1:150230217-150237480	q1	q2	OK	0.0931439	0.148532	0.673241	-0.906901	0.364459	0.999987	no
XLOC_021355	XLOC_021355	CA3	chr8:86351055-86361267	q1	q2	OK	0.127501	0.163575	0.359443	-0.477576	0.632952	0.999987	no
XLOC_008578	XLOC_008578	CA5A	chr16:87921624-87970112	q1	q2	OK	0.0684835	0.0726081	0.0843731	-0.089172	0.928945	0.999987	no
XLOC_022953	XLOC_022953	CA5B	chrX:15756411-15805748	q1	q2	OK	1.13542	1.0586	-0.101072	0.187067	0.851608	0.999987	no
XLOC_022952	XLOC_022952	CA5BP1	chrX:15693038-15721474	q1	q2	OK	11.5494	11.2824	-0.0337438	0.0674155	0.946251	0.999987	no
XLOC_008022	XLOC_008022	CA7	chr16:66878281-66888049	q1	q2	OK	0.174036	0.123323	-0.496943	0.858048	0.390866	0.999987	no
XLOC_022021	XLOC_022021	CA9	chr9:35673914-35681154	q1	q2	OK	26.8641	11.31	-1.24809	2.58908	0.00962321	0.300106	no
XLOC_012498	XLOC_012498	CAB39	chr2:231577556-231685790	q1	q2	OK	20.6802	31.3605	0.600698	-1.72614	0.084322	0.80341	no
XLOC_006023	XLOC_006023	CAB39L	chr13:49882785-50018221	q1	q2	OK	6.43692	9.54508	0.568386	-1.71919	0.0855794	0.807177	no
XLOC_009986	XLOC_009986	CABLES1	chr18:20714527-20840434	q1	q2	OK	0.0877665	0.0942546	0.102893	-0.167274	0.867155	0.999987	no
XLOC_013867	XLOC_013867	CABLES2	chr20:60963685-60982339	q1	q2	OK	6.08596	6.89611	0.180296	-0.38597	0.699519	0.999987	no
XLOC_005087	XLOC_005087	CABP1	chr12:121078421-121105127	q1	q2	OK	3.25891	3.3163	0.025185	-0.0775833	0.93816	0.999987	no
XLOC_003628	XLOC_003628	CABP4	chr11:67222817-67229245	q1	q2	OK	1.69558	1.34765	-0.331333	0.630469	0.528388	0.999987	no
XLOC_000433	XLOC_000433	CACHD1	chr1:64936475-65158741	q1	q2	OK	15.3375	18.7717	0.291498	-0.636113	0.524703	0.999987	no
XLOC_011297	XLOC_011297	CACNA1A	chr19:13317255-13617274	q1	q2	OK	1.40939	2.44611	0.795424	-2.27805	0.0227236	0.458254	no
XLOC_004602	XLOC_004602	CACNA1C	chr12:2162415-2807115	q1	q2	OK	0.436529	0.571565	0.388842	-2.24963	0.0244724	0.474896	no
XLOC_014941	XLOC_014941	CACNA1D	chr3:53529030-53846492	q1	q2	OK	0.653695	1.23789	0.921196	-2.77067	0.00559407	0.219197	no
XLOC_015510	XLOC_015510	CACNA2D2	chr3:50400230-50540892	q1	q2	OK	0.0724932	0.129603	0.838182	-1.32691	0.184537	0.999987	no
XLOC_009508	XLOC_009508	CACNB1	chr17:37329708-37353956	q1	q2	OK	2.18881	1.485	-0.559682	1.19263	0.233013	0.999987	no
XLOC_002354	XLOC_002354	CACNB2	chr10:18429605-18830688	q1	q2	OK	0.267397	0.198771	-0.427874	0.745694	0.455853	0.999987	no
XLOC_004772	XLOC_004772	CACNB3	chr12:49208214-49222726	q1	q2	OK	1.48627	1.3065	-0.185991	0.606647	0.544085	0.999987	no
XLOC_012990	XLOC_012990	CACNB4	chr2:152689285-152955593	q1	q2	OK	0.720256	3.42066	2.24769	-4.30543	1.66664e-05	0.00402142	yes
XLOC_000888	XLOC_000888	CACYBP	chr1:174968570-174981163	q1	q2	OK	40.3403	42.5135	0.0756999	-0.18092	0.85643	0.999987	no
XLOC_011916	XLOC_011916	CAD	chr2:27440257-27466654	q1	q2	OK	33.6983	29.5683	-0.188622	0.388807	0.697419	0.999987	no
XLOC_004493	XLOC_004493	CADM1	chr11:115044344-115375241	q1	q2	OK	41.8776	59.7803	0.51349	-1.40298	0.160624	0.988947	no
XLOC_015569	XLOC_015569	CADPS	chr3:62384020-62861064	q1	q2	OK	0.273132	1.17622	2.10648	-5.30959	1.0987e-07	6.92103e-05	yes
XLOC_018895	XLOC_018895	CAHM	chr6:163834096-163834982	q1	q2	OK	0.146684	0.160321	0.128249	-0.148372	0.88205	0.999987	no
XLOC_003311	XLOC_003311	CALCB	chr11:15095145-15100177	q1	q2	OK	0.0781584	0.0987036	0.336702	-0.370286	0.711169	0.999987	no
XLOC_005433	XLOC_005433	CALCOCO1	chr12:54104901-54121307	q1	q2	OK	6.08884	7.17136	0.236078	-0.509529	0.610382	0.999987	no
XLOC_008999	XLOC_008999	CALCOCO2	chr17:46908371-46942229	q1	q2	OK	11.8876	13.1881	0.149778	-0.324035	0.745912	0.999987	no
XLOC_013077	XLOC_013077	CALCRL	chr2:188207848-188313021	q1	q2	OK	2.17023	6.75568	1.63825	-3.251	0.00115001	0.0809729	no
XLOC_003092	XLOC_003092	CALHM1	chr10:105213143-105218648	q1	q2	OK	15.3762	19.7462	0.360877	-0.78576	0.432008	0.999987	no
XLOC_003091	XLOC_003091	CALHM2	chr10:105206542-105212162	q1	q2	OK	6.80659	8.26116	0.279414	-1.27385	0.202716	0.999987	no
XLOC_003093	XLOC_003093	CALHM3	chr10:105232560-105238997	q1	q2	OK	2.74923	4.78823	0.800465	-1.51686	0.129303	0.934596	no
XLOC_006369	XLOC_006369	CALM1	chr14:90863326-90874619	q1	q2	OK	30.9911	49.4862	0.67517	-1.46242	0.143627	0.968777	no
XLOC_012712	XLOC_012712	CALM2	chr2:47387220-47403740	q1	q2	OK	290.305	362.562	0.32066	-0.665736	0.50558	0.999987	no
XLOC_010790	XLOC_010790	CALM3	chr19:47104511-47114039	q1	q2	OK	93.0051	104.75	0.171571	-0.355206	0.722435	0.999987	no
XLOC_007522	XLOC_007522	CALML4	chr15:68483042-68498448	q1	q2	OK	2.83021	2.6346	-0.103324	0.301838	0.762775	0.999987	no
XLOC_000030	XLOC_000030	CALML6	chr1:1846265-1848733	q1	q2	OK	0.0935224	0.170175	0.863631	-1.1055	0.268941	0.999987	no
XLOC_010451	XLOC_010451	CALR	chr19:13049413-13055304	q1	q2	OK	246.453	209.982	-0.231046	0.443889	0.657123	0.999987	no
XLOC_011336	XLOC_011336	CALR3	chr19:16589867-16607003	q1	q2	OK	0.0900719	0.099132	0.138274	-0.163755	0.869924	0.999987	no
XLOC_020445	XLOC_020445	CALU	chr7:128379345-128415844	q1	q2	OK	18.7415	19.3066	0.0428634	-0.164602	0.869257	0.999987	no
XLOC_015335	XLOC_015335	CAMK1	chr3:9791627-9811668	q1	q2	OK	0.0861015	0.19422	1.17358	-1.59365	0.111014	0.892127	no
XLOC_002331	XLOC_002331	CAMK1D	chr10:12391582-12871733	q1	q2	OK	0.643177	1.33919	1.05807	-2.93805	0.00330288	0.159922	no
XLOC_020739	XLOC_020739	CAMK2B	chr7:44256748-44365230	q1	q2	OK	3.48065	2.21851	-0.649761	2.50088	0.0123885	0.344528	no
XLOC_016647	XLOC_016647	CAMK2D	chr4:114372187-114683083	q1	q2	OK	16.4832	22.6214	0.456686	-1.8221	0.0684392	0.750521	no
XLOC_002975	XLOC_002975	CAMK2G	chr10:75572258-75634349	q1	q2	OK	8.7167	9.35991	0.102714	-0.40485	0.685587	0.999987	no
XLOC_015850	XLOC_015850	CAMK2N2	chr3:183967444-184010819	q1	q2	OK	0.146605	0.265095	0.854578	-1.24498	0.213138	0.999987	no
XLOC_009259	XLOC_009259	CAMKK1	chr17:3763616-3796337	q1	q2	OK	2.65526	1.75206	-0.599804	1.47309	0.140726	0.962746	no
XLOC_005688	XLOC_005688	CAMKK2	chr12:121675494-121736111	q1	q2	OK	14.0299	13.0709	-0.102146	0.405197	0.685333	0.999987	no
XLOC_011980	XLOC_011980	CAMKMT	chr2:44589042-44999729	q1	q2	OK	9.05129	9.64166	0.0911586	-0.183315	0.854551	0.999987	no
XLOC_017067	XLOC_017067	CAMLG	chr5:134074169-134087850	q1	q2	OK	28.4995	19.2455	-0.566416	1.21135	0.225762	0.999987	no
XLOC_014882	XLOC_014882	CAMP	chr3:48264836-48266981	q1	q2	OK	6.30091	8.06678	0.356434	-0.676698	0.498598	0.999987	no
XLOC_022835	XLOC_022835	CAMSAP1	chr9:138700332-138799005	q1	q2	OK	7.35125	7.58018	0.0442416	-0.0963165	0.923269	0.999987	no
XLOC_000953	XLOC_000953	CAMSAP2	chr1:200708685-200829831	q1	q2	OK	0.933709	2.04459	1.13076	-2.17594	0.0295594	0.517344	no
XLOC_010369	XLOC_010369	CAMSAP3	chr19:7660787-7683196	q1	q2	OK	4.87853	4.76994	-0.0324746	0.0751293	0.940112	0.999987	no
XLOC_000060	XLOC_000060	CAMTA1	chr1:6845383-7829766	q1	q2	OK	25.206	54.5629	1.11415	-2.83952	0.00451813	0.194188	no
XLOC_009275	XLOC_009275	CAMTA2	chr17:4871286-4890960	q1	q2	OK	10.1564	7.98511	-0.347009	1.41613	0.156737	0.984892	no
XLOC_004923	XLOC_004923	CAND1	chr12:67663060-67708388	q1	q2	OK	49.9123	54.5487	0.128148	-0.269913	0.787227	0.999987	no
XLOC_014749	XLOC_014749	CAND2	chr3:12838170-12876313	q1	q2	OK	0.505579	0.571592	0.177051	-0.316758	0.751427	0.999987	no
XLOC_009853	XLOC_009853	CANT1	chr17:76987797-77005899	q1	q2	OK	12.9417	14.8203	0.195556	-0.725836	0.467939	0.999987	no
XLOC_017269	XLOC_017269	CANX	chr5:179125929-179158639	q1	q2	OK	102.991	108.393	0.0737567	-0.17418	0.861724	0.999987	no
XLOC_000303	XLOC_000303	CAP1	chr1:40506254-40538321	q1	q2	OK	65.6534	97.3461	0.568253	-2.07393	0.0380856	0.585647	no
XLOC_017801	XLOC_017801	CAP2	chr6:17393735-17558023	q1	q2	OK	0.769194	0.81194	0.0780263	-0.136336	0.891556	0.999987	no
XLOC_012820	XLOC_012820	CAPG	chr2:85621870-85641197	q1	q2	OK	2.76175	2.66502	-0.0514373	0.150324	0.880509	0.999987	no
XLOC_003572	XLOC_003572	CAPN1	chr11:64948685-64979477	q1	q2	OK	32.4592	43.385	0.418567	-1.38827	0.165053	0.99615	no
XLOC_012553	XLOC_012553	CAPN10	chr2:241526132-241538526	q1	q2	OK	6.26511	7.30185	0.220923	-0.565661	0.571624	0.999987	no
XLOC_018053	XLOC_018053	CAPN11	chr6:44126547-44152139	q1	q2	OK	0.275711	0.832614	1.59449	-2.68223	0.00731337	0.254949	no
XLOC_011471	XLOC_011471	CAPN12	chr19:39138266-39235114	q1	q2	OK	2.18244	3.15381	0.531152	-1.03349	0.301374	0.999987	no
XLOC_012663	XLOC_012663	CAPN13	chr2:30945637-31030311	q1	q2	OK	0.615409	0.84375	0.455269	-0.786059	0.431833	0.999987	no
XLOC_012665	XLOC_012665	CAPN14	chr2:31395921-31440411	q1	q2	OK	3.24798	4.24008	0.384552	-0.781627	0.434434	0.999987	no
XLOC_007042	XLOC_007042	CAPN3	chr15:42651697-42704515	q1	q2	OK	0.560954	0.374401	-0.5833	1.45995	0.144303	0.969816	no
XLOC_003691	XLOC_003691	CAPN5	chr11:76777991-76837198	q1	q2	OK	0.850545	0.886926	0.0604248	-0.111509	0.911212	0.999987	no
XLOC_023690	XLOC_023690	CAPN6	chrX:110488326-110513774	q1	q2	OK	1.14728	1.22745	0.0974499	-0.177921	0.858785	0.999987	no
XLOC_014762	XLOC_014762	CAPN7	chr3:15247732-15294423	q1	q2	OK	11.645	11.2952	-0.0439998	0.0952129	0.924146	0.999987	no
XLOC_010642	XLOC_010642	CAPNS1	chr19:36630917-36641255	q1	q2	OK	78.2346	88.8972	0.184331	-0.545408	0.585473	0.999987	no
XLOC_003362	XLOC_003362	CAPRIN1	chr11:34073229-34124157	q1	q2	OK	89.8694	109.917	0.290511	-0.667719	0.504313	0.999987	no
XLOC_005313	XLOC_005313	CAPRIN2	chr12:30862485-30907448	q1	q2	OK	4.19778	3.28894	-0.352003	1.43141	0.152314	0.984887	no
XLOC_010351	XLOC_010351	CAPS	chr19:5914192-5978320	q1	q2	OK	2.35526	1.69689	-0.472998	0.940346	0.34704	0.999987	no
XLOC_005530	XLOC_005530	CAPS2	chr12:75669758-75723836	q1	q2	OK	0.0645685	0.196177	1.60325	-2.10643	0.035167	0.564463	no
XLOC_000592	XLOC_000592	CAPZA1	chr1:113162074-113214241	q1	q2	OK	112.29	172.686	0.620916	-1.28399	0.199145	0.999987	no
XLOC_020416	XLOC_020416	CAPZA2	chr7:116502562-116559313	q1	q2	OK	39.4995	63.0623	0.674942	-1.4804	0.138766	0.959109	no
XLOC_001311	XLOC_001311	CAPZB	chr1:19665266-19812066	q1	q2	OK	93.3193	104.679	0.165727	-0.351292	0.725369	0.999987	no
XLOC_014605	XLOC_014605	CARD10	chr22:37886399-37915210	q1	q2	OK	0.0614732	0.0581208	-0.0809028	0.11058	0.911949	0.999987	no
XLOC_020612	XLOC_020612	CARD11	chr7:2945709-3083509	q1	q2	OK	22.5603	27.6897	0.295563	-0.631173	0.527927	0.999987	no
XLOC_004457	XLOC_004457	CARD16	chr11:104896236-104972158	q1	q2	OK	0.246696	0.110385	-1.16019	1.49137	0.135864	0.949978	no
XLOC_004456	XLOC_004456	CARD17,CASP1	chr11:104896236-104972158	q1	q2	OK	0.0648981	0.0142866	-2.18352	1.05425	0.291768	0.999987	no
XLOC_016858	XLOC_016858	CARD6	chr5:40841409-40855456	q1	q2	OK	1.04929	1.22414	0.222356	-0.40658	0.684317	0.999987	no
XLOC_011626	XLOC_011626	CARD8	chr19:48711342-48761450	q1	q2	OK	9.99261	13.0592	0.386136	-2.65893	0.00783892	0.265548	no
XLOC_022843	XLOC_022843	CARD9	chr9:139258407-139268133	q1	q2	OK	0.185303	0.195381	0.0764058	-0.115896	0.907735	0.999987	no
XLOC_008271	XLOC_008271	CARHSP1	chr16:8946801-8962863	q1	q2	OK	24.0915	20.5446	-0.229762	0.52181	0.601803	0.999987	no
XLOC_005900	XLOC_005900	CARKD	chr13:111267806-111292342	q1	q2	OK	0.0361061	4.96981	7.1048	-12.1369	0	0	yes
XLOC_010420	XLOC_010420	CARM1	chr19:10982252-11039357	q1	q2	OK	34.3976	38.1297	0.148607	-0.317661	0.750742	0.999987	no
XLOC_003626	XLOC_003626	CARNS1	chr11:67183148-67193078	q1	q2	OK	0.203546	0.316701	0.637768	-1.04826	0.294521	0.999987	no
XLOC_003940	XLOC_003940	CARS	chr11:3022151-3078681	q1	q2	OK	15.3852	21.1259	0.457467	-1.91353	0.0556802	0.686814	no
XLOC_006109	XLOC_006109	CARS2	chr13:111293756-111358480	q1	q2	OK	13.5061	15.4286	0.191999	-0.403859	0.686316	0.999987	no
XLOC_005297	XLOC_005297	CASC1	chr12:25205180-25348094	q1	q2	OK	0.356604	0.487876	0.45219	-0.743405	0.457237	0.999987	no
XLOC_002691	XLOC_002691	CASC2	chr10:119806331-119969665	q1	q2	OK	0.0869308	0.224505	1.36881	-2.43347	0.014955	0.377512	no
XLOC_008897	XLOC_008897	CASC3	chr17:38296506-38328431	q1	q2	OK	27.5454	23.4612	-0.231534	0.497839	0.618598	0.999987	no
XLOC_007056	XLOC_007056	CASC4	chr15:44580908-44707959	q1	q2	OK	14.6006	23.8461	0.707724	-2.17109	0.0299244	0.521592	no
XLOC_007022	XLOC_007022	CASC5	chr15:40886446-40954881	q1	q2	OK	6.5664	10.901	0.731288	-1.62484	0.104197	0.867532	no
XLOC_020318	XLOC_020318	CASD1	chr7:94139169-94186328	q1	q2	OK	12.1169	18.5036	0.610787	-1.32119	0.186439	0.999987	no
XLOC_008220	XLOC_008220	CASKIN1	chr16:2205798-2246465	q1	q2	OK	2.88828	3.69726	0.356249	-0.750902	0.452711	0.999987	no
XLOC_009814	XLOC_009814	CASKIN2	chr17:73452663-73511627	q1	q2	OK	1.24158	1.16262	-0.0947993	0.204595	0.837889	0.999987	no
XLOC_012398	XLOC_012398	CASP10	chr2:202047620-202094129	q1	q2	OK	0.316847	0.337486	0.0910412	-0.242195	0.808629	0.999987	no
XLOC_020518	XLOC_020518	CASP2	chr7:142985307-143004789	q1	q2	OK	16.5655	15.8236	-0.0661024	0.247826	0.804269	0.999987	no
XLOC_016768	XLOC_016768	CASP3	chr4:185548849-185570629	q1	q2	OK	17.6351	19.6185	0.153765	-0.473098	0.636143	0.999987	no
XLOC_016634	XLOC_016634	CASP6	chr4:110609784-110624629	q1	q2	OK	4.99334	4.84726	-0.0428369	0.0819585	0.93468	0.999987	no
XLOC_002673	XLOC_002673	CASP7	chr10:115438934-115490664	q1	q2	OK	4.2796	5.64002	0.398224	-1.30251	0.192743	0.999987	no
XLOC_012399	XLOC_012399	CASP8	chr2:202098165-202152434	q1	q2	OK	6.09215	7.56161	0.311743	-1.19518	0.232016	0.999987	no
XLOC_018139	XLOC_018139	CASP8AP2	chr6:90539618-90584155	q1	q2	OK	5.89475	8.15993	0.469125	-2.38516	0.0170718	0.403777	no
XLOC_001279	XLOC_001279	CASP9	chr1:15818768-15851285	q1	q2	OK	8.26726	8.11001	-0.0277062	0.0772782	0.938402	0.999987	no
XLOC_016987	XLOC_016987	CAST	chr5:95997740-96149848	q1	q2	OK	9.28863	9.27717	-0.00178055	0.00890256	0.992897	0.999987	no
XLOC_001250	XLOC_001250	CASZ1	chr1:10696665-10856707	q1	q2	OK	1.32808	1.95163	0.555335	-1.77197	0.0763995	0.781261	no
XLOC_003364	XLOC_003364	CAT	chr11:34460471-34493607	q1	q2	OK	16.5035	18.8997	0.195588	-0.422794	0.672446	0.999987	no
XLOC_007413	XLOC_007413	CATSPER2	chr15:43922771-43941039	q1	q2	OK	1.15918	0.988838	-0.229305	0.592688	0.55339	0.999987	no
XLOC_007414	XLOC_007414	CATSPER2P1	chr15:44028145-44038496	q1	q2	OK	0.77286	0.895246	0.212076	-0.349132	0.72699	0.999987	no
XLOC_017073	XLOC_017073	CATSPER3	chr5:134303595-134347397	q1	q2	OK	0.428822	0.218033	-0.975834	1.35946	0.174001	0.999987	no
XLOC_010664	XLOC_010664	CATSPERG	chr19:38826442-38861589	q1	q2	OK	0.0821205	0.033916	-1.27578	1.61013	0.107369	0.879077	no
XLOC_013412	XLOC_013412	CBFA2T2	chr20:32077927-32237837	q1	q2	OK	8.09279	7.99518	-0.0175063	0.0477056	0.961951	0.999987	no
XLOC_008588	XLOC_008588	CBFA2T3	chr16:88941262-89043504	q1	q2	OK	20.6766	11.1781	-0.887325	3.45332	0.000553723	0.0509407	no
XLOC_008027	XLOC_008027	CBFB	chr16:67063049-67134958	q1	q2	OK	72.2595	117.123	0.696769	-2.69757	0.00698482	0.248397	no
XLOC_003826	XLOC_003826	CBL	chr11:119076989-119178859	q1	q2	OK	6.99354	10.0944	0.529456	-1.15936	0.246308	0.999987	no
XLOC_015620	XLOC_015620	CBLB	chr3:105377108-105587887	q1	q2	OK	7.75628	11.7657	0.60115	-1.30796	0.190888	0.999987	no
XLOC_020402	XLOC_020402	CBLL1	chr7:107384278-107402083	q1	q2	OK	18.5029	17.9703	-0.042135	0.0952765	0.924095	0.999987	no
XLOC_010239	XLOC_010239	CBLN2	chr18:70203914-70211723	q1	q2	OK	2.85312	2.7283	-0.0645354	0.123419	0.901775	0.999987	no
XLOC_006623	XLOC_006623	CBLN3	chr14:24895739-24898731	q1	q2	OK	0.454813	0.446393	-0.0269595	0.0449611	0.964138	0.999987	no
XLOC_014116	XLOC_014116	CBR3-AS1	chr21:37504064-37528606	q1	q2	OK	0.0650245	0.142447	1.13137	-1.3597	0.173923	0.999987	no
XLOC_016738	XLOC_016738	CBR4	chr4:169908741-169931468	q1	q2	OK	12.4923	17.843	0.514318	-1.09619	0.272996	0.999987	no
XLOC_022390	XLOC_022390	CBWD1	chr9:121037-179075	q1	q2	OK	10.6911	8.42585	-0.34351	0.68738	0.491844	0.999987	no
XLOC_012206	XLOC_012206	CBWD2	chr2:114195267-114253781	q1	q2	OK	8.62647	9.1519	0.0853006	-0.170672	0.864482	0.999987	no
XLOC_022065	XLOC_022065	CBWD3	chr9:70856838-70914932	q1	q2	OK	5.04448	5.32973	0.0793569	-0.149849	0.880884	0.999987	no
XLOC_022548	XLOC_022548	CBWD3,CBWD5	chr9:70431999-70490177	q1	q2	OK	10.6666	11.1839	0.0683215	-0.202951	0.839174	0.999987	no
XLOC_022545	XLOC_022545	CBWD6	chr9:69204537-69262593	q1	q2	OK	4.45785	3.45622	-0.367153	0.679287	0.496956	0.999987	no
XLOC_009655	XLOC_009655	CBX1	chr17:46147413-46178883	q1	q2	OK	36.1217	33.025	-0.129309	0.281286	0.778491	0.999987	no
XLOC_009173	XLOC_009173	CBX2	chr17:77751976-77761449	q1	q2	OK	7.52139	6.87003	-0.130682	0.285557	0.775218	0.999987	no
XLOC_020113	XLOC_020113	CBX3	chr7:26240830-26253227	q1	q2	OK	193.91	224.912	0.213975	-0.45828	0.646752	0.999987	no
XLOC_010108	XLOC_010108	CBX3P2	chr18:2652168-2655394	q1	q2	OK	0.41712	0.856369	1.03777	-1.64679	0.0996018	0.853734	no
XLOC_009858	XLOC_009858	CBX4	chr17:77806954-77813213	q1	q2	OK	18.2815	23.7557	0.377896	-0.821922	0.411121	0.999987	no
XLOC_005437	XLOC_005437	CBX5,MIR3198-2	chr12:54624730-54673915	q1	q2	OK	52.0246	44.1874	-0.23556	0.534714	0.592847	0.999987	no
XLOC_014625	XLOC_014625	CBX6	chr22:39260247-39268258	q1	q2	OK	14.432	15.312	0.0853947	-0.185029	0.853206	0.999987	no
XLOC_014626	XLOC_014626	CBX7	chr22:39526778-39548538	q1	q2	OK	1.58076	1.45818	-0.116451	0.221647	0.824589	0.999987	no
XLOC_009857	XLOC_009857	CBX8	chr17:77768175-77770915	q1	q2	OK	6.90356	5.54412	-0.31638	0.633075	0.526685	0.999987	no
XLOC_014354	XLOC_014354	CBY1	chr22:39052657-39069855	q1	q2	OK	3.54544	4.05948	0.19533	-0.464572	0.642238	0.999987	no
XLOC_017731	XLOC_017731	CBY3	chr5:179105558-179107975	q1	q2	OK	0.538769	0.73638	0.450783	-0.686572	0.492353	0.999987	no
XLOC_010464	XLOC_010464	CC2D1A	chr19:14016955-14041693	q1	q2	OK	8.87223	9.80127	0.143673	-0.311756	0.755226	0.999987	no
XLOC_001537	XLOC_001537	CC2D1B	chr1:52816264-52831877	q1	q2	OK	4.82235	3.68192	-0.38928	0.824684	0.409551	0.999987	no
XLOC_015998	XLOC_015998	CC2D2A	chr4:15471488-15603180	q1	q2	OK	0.0903015	0.0233607	-1.95067	2.33192	0.0197048	0.430453	no
XLOC_002464	XLOC_002464	CCAR1	chr10:70480970-70551309	q1	q2	OK	18.905	34.7832	0.879625	-1.92176	0.0546362	0.681592	no
XLOC_022785	XLOC_022785	CCBL1	chr9:131595391-131644354	q1	q2	OK	9.58003	7.22488	-0.407056	1.02237	0.306606	0.999987	no
XLOC_001628	XLOC_001628	CCBL2,RBMXL1	chr1:89401455-89458643	q1	q2	OK	9.36292	15.1675	0.695958	-2.84364	0.00446011	0.192698	no
XLOC_014840	XLOC_014840	CCBP2	chr3:42850963-42908775	q1	q2	OK	0.584265	1.31733	1.17292	-2.03995	0.0413557	0.603891	no
XLOC_007879	XLOC_007879	CCDC101	chr16:28565248-28603111	q1	q2	OK	12.2004	12.6931	0.0571248	-0.11854	0.90564	0.999987	no
XLOC_008450	XLOC_008450	CCDC102A	chr16:57546089-57570477	q1	q2	OK	3.1349	5.7081	0.86459	-1.73572	0.0826134	0.79735	no
XLOC_010078	XLOC_010078	CCDC102B	chr18:66382490-66722426	q1	q2	OK	0.299318	0.338151	0.17599	-0.291611	0.770584	0.999987	no
XLOC_008964	XLOC_008964	CCDC103	chr17:42977153-42980629	q1	q2	OK	0.281	0.44923	0.676883	-1.02044	0.307522	0.999987	no
XLOC_012007	XLOC_012007	CCDC104	chr2:55746739-55772216	q1	q2	OK	24.9021	19.3784	-0.361822	0.768194	0.442372	0.999987	no
XLOC_011021	XLOC_011021	CCDC106	chr19:56158953-56164526	q1	q2	OK	4.73077	8.63262	0.867723	-1.77437	0.0760015	0.779914	no
XLOC_022020	XLOC_022020	CCDC107	chr9:35658286-35665278	q1	q2	OK	4.31294	3.08598	-0.48294	1.16618	0.243542	0.999987	no
XLOC_016211	XLOC_016211	CCDC109B	chr4:110481354-110608872	q1	q2	OK	28.2415	36.8085	0.38222	-0.82509	0.40932	0.999987	no
XLOC_010202	XLOC_010202	CCDC11	chr18:47753562-47792865	q1	q2	OK	0.112004	0.247103	1.14156	-1.63783	0.101457	0.858611	no
XLOC_016778	XLOC_016778	CCDC110	chr4:186350544-186392913	q1	q2	OK	2.32733	4.32462	0.893902	-1.77892	0.0752533	0.775957	no
XLOC_016342	XLOC_016342	CCDC111	chr4:185570766-185655286	q1	q2	OK	1.36737	3.13766	1.19829	-2.1627	0.0305642	0.526441	no
XLOC_008012	XLOC_008012	CCDC113	chr16:58283839-58328951	q1	q2	OK	2.94676	3.38774	0.201195	-0.41387	0.67897	0.999987	no
XLOC_011627	XLOC_011627	CCDC114	chr19:48799708-48823332	q1	q2	OK	0.33415	0.476276	0.511303	-0.865933	0.386527	0.999987	no
XLOC_012956	XLOC_012956	CCDC115	chr2:131095815-131099922	q1	q2	OK	13.9602	13.2043	-0.0803028	0.168349	0.866309	0.999987	no
XLOC_014234	XLOC_014234	CCDC116	chr22:21987085-21991616	q1	q2	OK	0.227272	0.264392	0.218261	-0.346434	0.729017	0.999987	no
XLOC_014284	XLOC_014284	CCDC117	chr22:29168661-29185283	q1	q2	OK	8.62642	12.5581	0.541781	-1.16185	0.245298	0.999987	no
XLOC_015447	XLOC_015447	CCDC12	chr3:46963219-47018270	q1	q2	OK	19.0905	18.117	-0.0755074	0.156369	0.875742	0.999987	no
XLOC_023055	XLOC_023055	CCDC120	chrX:48916515-48927510	q1	q2	OK	2.33744	2.47931	0.0850103	-0.324553	0.745519	0.999987	no
XLOC_012656	XLOC_012656	CCDC121	chr2:27848505-27917847	q1	q2	OK	0.550611	0.841798	0.612439	-1.42287	0.154774	0.984892	no
XLOC_006003	XLOC_006003	CCDC122	chr13:44410488-44468068	q1	q2	OK	0.387013	0.784082	1.01862	-1.65265	0.0984027	0.849446	no
XLOC_010522	XLOC_010522	CCDC124	chr19:18043823-18054794	q1	q2	OK	60.5964	59.7785	-0.0196035	0.0449815	0.964122	0.999987	no
XLOC_017420	XLOC_017420	CCDC125	chr5:68576518-68616410	q1	q2	OK	5.05536	5.94953	0.234963	-0.481016	0.630505	0.999987	no
XLOC_020107	XLOC_020107	CCDC126	chr7:23636997-23684327	q1	q2	OK	5.60985	11.5809	1.04571	-2.08647	0.0369357	0.578074	no
XLOC_017282	XLOC_017282	CCDC127	chr5:204874-218297	q1	q2	OK	18.1993	22.6339	0.314598	-0.671235	0.502071	0.999987	no
XLOC_010457	XLOC_010457	CCDC130	chr19:13858752-13874106	q1	q2	OK	7.82305	8.10692	0.0514226	-0.106402	0.915264	0.999987	no
XLOC_020313	XLOC_020313	CCDC132	chr7:92861652-92988338	q1	q2	OK	8.80377	12.9434	0.556022	-1.21101	0.225892	0.999987	no
XLOC_014388	XLOC_014388	CCDC134	chr22:42196677-42222303	q1	q2	OK	1.7814	2.06878	0.215772	-0.385019	0.700223	0.999987	no
XLOC_008007	XLOC_008007	CCDC135	chr16:57728712-57765367	q1	q2	OK	0.0714107	0.0592484	-0.269365	0.361585	0.717662	0.999987	no
XLOC_020446	XLOC_020446	CCDC136	chr7:128431463-128462187	q1	q2	OK	1.07525	1.45958	0.440883	-1.00495	0.31492	0.999987	no
XLOC_009190	XLOC_009190	CCDC137	chr17:79633760-79640936	q1	q2	OK	11.8125	14.7036	0.315851	-0.677975	0.497787	0.999987	no
XLOC_012180	XLOC_012180	CCDC138	chr2:109403218-109492847	q1	q2	OK	6.83298	7.62762	0.158719	-0.317915	0.750549	0.999987	no
XLOC_015679	XLOC_015679	CCDC14	chr3:123632273-123680255	q1	q2	OK	5.50901	6.10293	0.14771	-0.308439	0.757748	0.999987	no
XLOC_013065	XLOC_013065	CCDC141	chr2:179694483-179914786	q1	q2	OK	0.0671435	0.190162	1.50191	-2.40771	0.0160528	0.392619	no
XLOC_012799	XLOC_012799	CCDC142,MRPL53	chr2:74699084-74721691	q1	q2	OK	29.1905	40.7117	0.479944	-1.02021	0.307627	0.999987	no
XLOC_008739	XLOC_008739	CCDC144A	chr17:16593638-16678311	q1	q2	OK	0.0633768	0.196535	1.63276	-2.51478	0.0119107	0.335644	no
XLOC_009390	XLOC_009390	CCDC144B	chr17:18441114-18528930	q1	q2	OK	0.198945	0.485372	1.28672	-2.22761	0.0259063	0.48909	no
XLOC_008771	XLOC_008771	CCDC144C	chr17:20224486-20305504	q1	q2	OK	0.0848567	0.225832	1.41215	-2.17085	0.0299427	0.521592	no
XLOC_020284	XLOC_020284	CCDC146	chr7:76751933-76924521	q1	q2	OK	1.02245	1.09957	0.104921	-0.187538	0.851239	0.999987	no
XLOC_002656	XLOC_002656	CCDC147	chr10:106113521-106214848	q1	q2	OK	0.782793	1.48418	0.922959	-1.67386	0.0941587	0.837202	no
XLOC_016445	XLOC_016445	CCDC149	chr4:24807738-24981826	q1	q2	OK	1.17877	0.83272	-0.501377	0.94857	0.34284	0.999987	no
XLOC_003858	XLOC_003858	CCDC15	chr11:124824016-124911385	q1	q2	OK	0.950832	1.31328	0.465916	-0.846914	0.397043	0.999987	no
XLOC_012382	XLOC_012382	CCDC150	chr2:197504355-197597530	q1	q2	OK	1.40257	1.71064	0.28646	-0.533673	0.593568	0.999987	no
XLOC_011262	XLOC_011262	CCDC151	chr19:11531271-11545980	q1	q2	OK	2.05532	3.69209	0.845076	-1.62096	0.105026	0.870007	no
XLOC_004525	XLOC_004525	CCDC153	chr11:119060962-119066584	q1	q2	OK	0.0718086	0.19688	1.45509	-1.713	0.086713	0.812475	no
XLOC_008196	XLOC_008196	CCDC154	chr16:1484388-1494490	q1	q2	OK	0.118085	0.140118	0.24682	-0.348552	0.727425	0.999987	no
XLOC_010849	XLOC_010849	CCDC155	chr19:49891474-49921256	q1	q2	OK	0.328514	0.392168	0.255515	-0.421389	0.673471	0.999987	no
XLOC_014297	XLOC_014297	CCDC157	chr22:30727976-30773894	q1	q2	OK	0.61146	0.742529	0.280191	-0.497328	0.618958	0.999987	no
XLOC_010426	XLOC_010426	CCDC159	chr19:11457180-11465620	q1	q2	OK	3.04705	3.52305	0.20941	-0.380422	0.703632	0.999987	no
XLOC_001504	XLOC_001504	CCDC163P	chr1:45959597-45965751	q1	q2	OK	2.12329	2.11617	-0.0048412	0.0123035	0.990183	0.999987	no
XLOC_018570	XLOC_018570	CCDC167	chr6:37450696-37467700	q1	q2	OK	40.6625	34.3311	-0.244184	0.520555	0.602676	0.999987	no
XLOC_001506	XLOC_001506	CCDC17	chr1:46085715-46089731	q1	q2	OK	0.557397	0.844122	0.598746	-1.14315	0.252974	0.999987	no
XLOC_000511	XLOC_000511	CCDC18	chr1:93646280-93744287	q1	q2	OK	2.58159	6.7981	1.39687	-2.8419	0.00448462	0.193361	no
XLOC_001937	XLOC_001937	CCDC19	chr1:159842153-159869906	q1	q2	OK	0.121086	0.0670368	-0.853013	1.06631	0.286281	0.999987	no
XLOC_023058	XLOC_023058	CCDC22	chrX:49091926-49121288	q1	q2	OK	11.8257	10.5047	-0.170888	0.362544	0.716946	0.999987	no
XLOC_001485	XLOC_001485	CCDC23	chr1:43272722-43310660	q1	q2	OK	6.0988	7.25427	0.250305	-0.474063	0.635455	0.999987	no
XLOC_000344	XLOC_000344	CCDC24	chr1:44457279-44497134	q1	q2	OK	4.01004	3.94199	-0.0246922	0.0475584	0.962068	0.999987	no
XLOC_018251	XLOC_018251	CCDC28A	chr6:139046347-139114456	q1	q2	OK	10.3601	8.51617	-0.282761	0.563524	0.573078	0.999987	no
XLOC_000252	XLOC_000252	CCDC28B	chr1:32666201-32670991	q1	q2	OK	28.6418	21.5698	-0.409113	0.852538	0.393915	0.999987	no
XLOC_000321	XLOC_000321	CCDC30	chr1:43000559-43120335	q1	q2	OK	0.135034	0.0916573	-0.559002	0.799057	0.424257	0.999987	no
XLOC_004078	XLOC_004078	CCDC34	chr11:27360060-27384795	q1	q2	OK	11.9837	14.0587	0.230388	-0.571543	0.567631	0.999987	no
XLOC_015838	XLOC_015838	CCDC39	chr3:180331795-180397283	q1	q2	OK	0.121716	0.45218	1.89338	-2.99182	0.00277316	0.143566	no
XLOC_005569	XLOC_005569	CCDC41	chr12:94702055-94853764	q1	q2	OK	7.54709	10.2847	0.446509	-1.367	0.171626	0.999987	no
XLOC_005062	XLOC_005062	CCDC42B	chr12:113587662-113623284	q1	q2	OK	0.47325	0.485488	0.0368349	-0.0578943	0.953833	0.999987	no
XLOC_009625	XLOC_009625	CCDC43	chr17:42754804-42767165	q1	q2	OK	21.103	21.574	0.0318481	-0.0782358	0.93764	0.999987	no
XLOC_009746	XLOC_009746	CCDC47	chr17:61822609-61851088	q1	q2	OK	36.1875	43.5582	0.267452	-0.581099	0.561173	0.999987	no
XLOC_015295	XLOC_015295	CCDC50	chr3:190984943-191116459	q1	q2	OK	3.12095	5.19831	0.73606	-1.67006	0.0949081	0.838783	no
XLOC_015459	XLOC_015459	CCDC51	chr3:48473579-48481529	q1	q2	OK	9.0877	10.5078	0.209468	-0.429635	0.667461	0.999987	no
XLOC_005593	XLOC_005593	CCDC53	chr12:102406716-102455899	q1	q2	OK	11.2884	18.8525	0.739908	-1.5014	0.133251	0.943139	no
XLOC_015025	XLOC_015025	CCDC54	chr3:107096187-107097481	q1	q2	OK	0.0563852	0.155636	1.46478	-1.74746	0.0805568	0.789103	no
XLOC_009599	XLOC_009599	CCDC56	chr17:40949651-40950704	q1	q2	OK	22.9646	18.6044	-0.303771	0.622231	0.53379	0.999987	no
XLOC_009898	XLOC_009898	CCDC57	chr17:80059345-80170689	q1	q2	OK	3.20893	3.54115	0.142127	-0.284803	0.775795	0.999987	no
XLOC_015670	XLOC_015670	CCDC58	chr3:122078435-122102074	q1	q2	OK	16.0856	28.8155	0.841076	-1.69296	0.0904627	0.82671	no
XLOC_005544	XLOC_005544	CCDC59	chr12:82746082-82873016	q1	q2	OK	14.182	23.0874	0.703047	-1.66681	0.0955518	0.839791	no
XLOC_002921	XLOC_002921	CCDC6	chr10:61548505-61666414	q1	q2	OK	19.2234	26.8369	0.481355	-1.04545	0.295814	0.999987	no
XLOC_010783	XLOC_010783	CCDC61	chr19:46498338-46521874	q1	q2	OK	2.08061	2.5557	0.296711	-0.551096	0.581568	0.999987	no
XLOC_005107	XLOC_005107	CCDC62	chr12:123259055-123311927	q1	q2	OK	0.236144	0.33478	0.503547	-0.921452	0.356814	0.999987	no
XLOC_005080	XLOC_005080	CCDC64	chr12:120427647-120532299	q1	q2	OK	13.0274	16.0702	0.302845	-0.657844	0.510639	0.999987	no
XLOC_004773	XLOC_004773	CCDC65	chr12:49297892-49315359	q1	q2	OK	0.162568	0.127372	-0.351996	0.485015	0.627666	0.999987	no
XLOC_014944	XLOC_014944	CCDC66	chr3:56591183-56717135	q1	q2	OK	3.20982	4.32343	0.429682	-1.56113	0.118493	0.913077	no
XLOC_017639	XLOC_017639	CCDC69	chr5:150560612-150603654	q1	q2	OK	174.271	199.255	0.193287	-0.363081	0.716545	0.999987	no
[truncated: 11,854 more rows]

## Sheet: 1vs2-sign
test_id	gene_id	gene	locus	sample_1	sample_2	status	value_1	value_2	log2(fold_change)	test_stat	p_value	q_value	significant		Comparison BJAB-EBER1/2 vs BJAB-CTL (FRT)
XLOC_005900	XLOC_005900	CARKD	chr13:111267806-111292342	q1	q2	OK	0.0361061	4.96981	7.1048	-12.1369	0	0	yes		1- BJAB-CTL first replicate
XLOC_015805	XLOC_015805	LOC647107	chr3:162895030-163021089	q1	q2	OK	0.00562773	0.755028	7.06783	-4.66379	3.10438e-06	0.00107187	yes		2 -BJAB-EBER1/2 first replicate
XLOC_022558	XLOC_022558	TRPM3	chr9:73149965-73736514	q1	q2	OK	0.00377561	0.426769	6.8206	-3.6742	0.000238599	0.0284119	yes		3 -BJAB-CTL second replicate
XLOC_012270	XLOC_012270	LOC647012	chr2:139654893-139656744	q1	q2	OK	0.0076421	0.149389	4.28896	-3.66167	0.000250576	0.0294555	yes		4 -BJAB-EBER1/2 second replicate
XLOC_020292	XLOC_020292	CD36	chr7:80231503-80308593	q1	q2	OK	0.0192444	0.31088	4.01385	-5.12019	3.05227e-07	0.000164625	yes
XLOC_005574	XLOC_005574	USP44	chr12:95910887-95945263	q1	q2	OK	0.0479538	0.734478	3.937	-5.64106	1.69003e-08	1.43776e-05	yes
XLOC_003842	XLOC_003842	GRAMD1B	chr11:123396527-123493518	q1	q2	OK	0.0187673	0.284274	3.92098	-5.06651	4.05185e-07	0.000207679	yes
XLOC_010009	XLOC_010009	ASXL3	chr18:31158540-31327399	q1	q2	OK	0.0135969	0.191557	3.81643	-5.40286	6.55853e-08	4.62578e-05	yes
XLOC_013339	XLOC_013339	MACROD2	chr20:13976145-16033841	q1	q2	OK	0.0153215	0.206557	3.75291	-5.02336	5.07752e-07	0.000250899	yes
XLOC_005824	XLOC_005824	MLNR	chr13:49794473-49796513	q1	q2	OK	0.0189312	0.207892	3.45699	-3.80122	0.000143986	0.0197702	yes
XLOC_023592	XLOC_023592	BCYRN1	chrX:70430034-70948962	q1	q2	OK	3.84041	42.0585	3.45307	-5.91282	3.36297e-09	4.09482e-06	yes
XLOC_005760	XLOC_005760	WASF3	chr13:27131839-27263082	q1	q2	OK	0.0146169	0.159684	3.44951	-4.49781	6.86561e-06	0.00205169	yes
XLOC_003518	XLOC_003518	BEST1	chr11:61717355-61735132	q1	q2	OK	0.0799598	0.805544	3.33262	-7.72349	1.13243e-14	4.91837e-11	yes
XLOC_012008	XLOC_012008	CCDC85A	chr2:56411257-56613309	q1	q2	OK	2.08797	20.5691	3.3003	-7.04076	1.9118e-12	5.84311e-09	yes
XLOC_021417	XLOC_021417	RAD21-AS1	chr8:117858172-117889107	q1	q2	OK	0.209461	2.06101	3.2986	-5.4453	5.17176e-08	3.71112e-05	yes
XLOC_010096	XLOC_010096	KCNG2	chr18:77623667-77659816	q1	q2	OK	0.0785845	0.724467	3.2046	-4.59241	4.38155e-06	0.00141792	yes
XLOC_008997	XLOC_008997	HOXB-AS3	chr17:46667822-46683774	q1	q2	OK	0.0377817	0.344973	3.19072	-3.47626	0.000508468	0.0480633	yes
XLOC_018306	XLOC_018306	FNDC1	chr6:159590428-159693140	q1	q2	OK	0.0641573	0.56327	3.13414	-5.35952	8.34415e-08	5.59811e-05	yes
XLOC_012219	XLOC_012219	TMEM37	chr2:120189445-120196096	q1	q2	OK	0.0190843	0.167512	3.1338	-3.46764	0.000525052	0.0490441	yes
XLOC_003721	XLOC_003721	FAT3	chr11:92085261-92629635	q1	q2	OK	0.374737	3.18686	3.08819	-6.34309	2.25209e-10	4.0401e-07	yes
XLOC_016200	XLOC_016200	ARHGEF38	chr4:106473776-106602070	q1	q2	OK	0.135512	1.12245	3.05015	-6.44813	1.13241e-10	2.3961e-07	yes
XLOC_000453	XLOC_000453	ZRANB2-AS1	chr1:71318035-71546972	q1	q2	OK	0.131805	1.09111	3.04932	-4.80647	1.53618e-06	0.000624467	yes
XLOC_012305	XLOC_012305	CERS6	chr2:169312758-169642939	q1	q2	OK	0.161931	1.32036	3.02748	-5.35055	8.76861e-08	5.83544e-05	yes
XLOC_007154	XLOC_007154	THSD4	chr15:71433787-72075722	q1	q2	OK	0.0983354	0.781728	2.99088	-5.28217	1.27664e-07	7.92105e-05	yes
XLOC_006982	XLOC_006982	LOC100289656	chr15:29033388-29034538	q1	q2	OK	0.0428496	0.33888	2.98342	-3.55744	0.000374491	0.0388234	yes
XLOC_008143	XLOC_008143	IL17C	chr16:88705000-88706882	q1	q2	OK	0.140804	1.09247	2.95583	-4.5204	6.17217e-06	0.00192929	yes
XLOC_017182	XLOC_017182	SGCD	chr5:155753766-156194798	q1	q2	OK	0.0300066	0.230829	2.94347	-4.91445	8.90311e-07	0.000394996	yes
XLOC_017834	XLOC_017834	HIST1H4E	chr6:26204872-26205249	q1	q2	OK	0.372927	2.78746	2.90199	-4.1511	3.30886e-05	0.00668768	yes
XLOC_012918	XLOC_012918	IL1B	chr2:113587336-113594356	q1	q2	OK	0.080381	0.580516	2.85241	-4.04375	5.2604e-05	0.00945737	yes
XLOC_001671	XLOC_001671	SLC25A24	chr1:108677446-108742974	q1	q2	OK	0.0394547	0.282131	2.8381	-3.67278	0.00023993	0.0285293	yes
XLOC_015650	XLOC_015650	ZBTB20	chr3:114056946-114866127	q1	q2	OK	0.386103	2.70158	2.80675	-10.7153	0	0	yes
XLOC_013779	XLOC_013779	PTPRT	chr20:40701391-41818557	q1	q2	OK	2.15928	15.0391	2.8001	-6.11715	9.52658e-10	1.40383e-06	yes
XLOC_023109	XLOC_023109	FOXR2	chrX:55649832-55652621	q1	q2	OK	0.0271988	0.189193	2.79825	-3.51045	0.000447356	0.0443173	yes
XLOC_012961	XLOC_012961	WTH3DI	chr2:132118064-132121731	q1	q2	OK	0.0466984	0.323779	2.79357	-3.99272	6.53209e-05	0.0110662	yes
XLOC_013026	XLOC_013026	LOC100861402	chr2:169312758-169642939	q1	q2	OK	0.277737	1.92289	2.79148	-4.70546	2.53295e-06	0.000912758	yes
XLOC_010621	XLOC_010621	FFAR2	chr19:35940616-35942669	q1	q2	OK	0.247595	1.64708	2.73385	-4.5961	4.30462e-06	0.00140404	yes
XLOC_012309	XLOC_012309	DHRS9	chr2:169921298-169952677	q1	q2	OK	0.443747	2.87684	2.69667	-4.51943	6.20068e-06	0.00193089	yes
XLOC_000429	XLOC_000429	DLEU2L	chr1:63989012-64038364	q1	q2	OK	1.75321	10.7559	2.61706	-4.69529	2.66226e-06	0.000942887	yes
XLOC_021690	XLOC_021690	SDR16C5	chr8:57212569-57233241	q1	q2	OK	0.422624	2.55436	2.59552	-4.55592	5.21556e-06	0.00166819	yes
XLOC_012592	XLOC_012592	CYS1	chr2:10196925-10220538	q1	q2	OK	0.0559556	0.334843	2.58113	-3.90241	9.52386e-05	0.0145271	yes
XLOC_007408	XLOC_007408	LCMT2	chr15:43619973-43622820	q1	q2	OK	0.0889354	0.520133	2.54805	-3.92363	8.72259e-05	0.0136584	yes
XLOC_003335	XLOC_003335	NELL1	chr11:20691116-21597229	q1	q2	OK	0.0519556	0.298747	2.52358	-3.6251	0.00028885	0.0325914	yes
XLOC_006652	XLOC_006652	NKX2-1	chr14:36985603-36989430	q1	q2	OK	0.0431067	0.24368	2.499	-3.82353	0.000131553	0.0185737	yes
XLOC_000828	XLOC_000828	FCRLB	chr1:161692456-161697933	q1	q2	OK	1.40767	7.95635	2.49879	-4.7486	2.04825e-06	0.000775339	yes
XLOC_007002	XLOC_007002	ANP32AP1	chr15:35529526-35530264	q1	q2	OK	0.352238	1.94209	2.46299	-3.89989	9.62353e-05	0.0145744	yes
XLOC_001914	XLOC_001914	FCRL4	chr1:157543538-157567870	q1	q2	OK	0.120424	0.657934	2.44982	-3.97365	7.0781e-05	0.0117998	yes
XLOC_003334	XLOC_003334	SLC6A5	chr11:20620945-20676610	q1	q2	OK	0.319146	1.71796	2.42841	-4.20189	2.64697e-05	0.00573309	yes
XLOC_022564	XLOC_022564	ALDH1A1	chr9:75515577-75568233	q1	q2	OK	0.602778	3.14853	2.38498	-4.19161	2.76985e-05	0.00592151	yes
XLOC_016464	XLOC_016464	RBM47	chr4:40425271-40631883	q1	q2	OK	1.44842	7.38178	2.34949	-5.12531	2.97042e-07	0.000161265	yes
XLOC_007330	XLOC_007330	ATP10A	chr15:25923859-26108349	q1	q2	OK	0.768496	3.91624	2.34936	-4.62776	3.69644e-06	0.00123495	yes
XLOC_009930	XLOC_009930	ROCK1P1	chr18:109064-122222	q1	q2	OK	2.59107	13.0814	2.33589	-4.5255	6.02519e-06	0.00189051	yes
XLOC_007831	XLOC_007831	TMC5	chr16:19422056-19510434	q1	q2	OK	0.0883828	0.441011	2.31898	-4.67169	2.98728e-06	0.00103577	yes
XLOC_015778	XLOC_015778	P2RY12	chr3:150804675-151176497	q1	q2	OK	1.34923	6.69765	2.31152	-4.16311	3.13946e-05	0.00647678	yes
XLOC_023244	XLOC_023244	ZCCHC16	chrX:111326252-111700473	q1	q2	OK	0.0923206	0.457266	2.30831	-3.56246	0.000367393	0.0383282	yes
XLOC_016627	XLOC_016627	DKK2	chr4:107842958-107957453	q1	q2	OK	1.20531	5.94196	2.30153	-4.43788	9.08491e-06	0.00256745	yes
XLOC_014216	XLOC_014216	ZNF74	chr22:20748404-20762753	q1	q2	OK	0.111634	0.536594	2.26505	-3.76395	0.000167252	0.0218902	yes
XLOC_002803	XLOC_002803	C1QL3	chr10:16555741-16564004	q1	q2	OK	0.104429	0.497275	2.25152	-3.52797	0.000418752	0.0420387	yes
XLOC_012990	XLOC_012990	CACNB4	chr2:152689285-152955593	q1	q2	OK	0.720256	3.42066	2.24769	-4.30543	1.66664e-05	0.00402142	yes
XLOC_001119	XLOC_001119	FMN2	chr1:240255184-240638489	q1	q2	OK	0.803108	3.79082	2.23885	-4.535	5.76038e-06	0.00182127	yes
XLOC_004090	XLOC_004090	CCDC73	chr11:32605312-32816187	q1	q2	OK	0.427934	2.01418	2.23473	-3.94657	7.92795e-05	0.0127883	yes
XLOC_021122	XLOC_021122	VIPR2	chr7:158820865-158937649	q1	q2	OK	0.116558	0.546052	2.22799	-3.69397	0.000220779	0.026832	yes
XLOC_007302	XLOC_007302	ALDH1A3	chr15:101420008-101456830	q1	q2	OK	0.608088	2.82316	2.21496	-4.03076	5.55958e-05	0.00982403	yes
XLOC_016461	XLOC_016461	C4orf34	chr4:39552545-39640481	q1	q2	OK	28.2297	130.852	2.21265	-4.83311	1.34414e-06	0.000565919	yes
XLOC_000606	XLOC_000606	MAB21L3	chr1:116654375-116677861	q1	q2	OK	0.285829	1.31252	2.19911	-3.7807	0.000156388	0.020957	yes
XLOC_013395	XLOC_013395	HCK	chr20:30639990-30689657	q1	q2	OK	0.051523	0.234159	2.1842	-3.47845	0.000504331	0.0478475	yes
XLOC_005805	XLOC_005805	TNFSF11	chr13:43136871-43182149	q1	q2	OK	0.235672	1.06874	2.18106	-3.91086	9.19675e-05	0.0142121	yes
XLOC_014954	XLOC_014954	PTPRG	chr3:61547242-62304622	q1	q2	OK	0.7579	3.42952	2.17793	-4.30689	1.65564e-05	0.00400659	yes
XLOC_001647	XLOC_001647	BCAR3	chr1:94027348-94147385	q1	q2	OK	0.635011	2.83638	2.15919	-4.01507	5.94291e-05	0.0102853	yes
XLOC_013978	XLOC_013978	B3GALT5	chr21:41029253-41034815	q1	q2	OK	0.2104	0.934888	2.15166	-3.87696	0.000105768	0.0156418	yes
XLOC_009232	XLOC_009232	MIR22,MIR22HG	chr17:1614797-1619566	q1	q2	OK	0.0746049	0.326908	2.13154	-3.48299	0.000495839	0.0474775	yes
XLOC_013983	XLOC_013983	BACE2	chr21:42539727-42648524	q1	q2	OK	0.923782	4.00224	2.11518	-4.38535	1.15801e-05	0.00302405	yes
XLOC_015569	XLOC_015569	CADPS	chr3:62384020-62861064	q1	q2	OK	0.273132	1.17622	2.10648	-5.30959	1.0987e-07	6.92103e-05	yes
XLOC_016751	XLOC_016751	GLRA3	chr4:175563197-175750465	q1	q2	OK	0.11787	0.502713	2.09254	-3.58475	0.000337396	0.0361616	yes
XLOC_011671	XLOC_011671	SIGLEC11	chr19:50452249-50464429	q1	q2	OK	0.130338	0.55017	2.07762	-3.48742	0.00048771	0.0470861	yes
XLOC_020198	XLOC_020198	EGFR	chr7:55086724-55275031	q1	q2	OK	0.261388	1.10172	2.07549	-3.74282	0.000181966	0.0230307	yes
XLOC_012968	XLOC_012968	LYPD1	chr2:133174146-133429070	q1	q2	OK	2.33465	9.80571	2.07042	-6.40624	1.49155e-10	2.86242e-07	yes
XLOC_003789	XLOC_003789	HTR3A	chr11:113845796-113861034	q1	q2	OK	0.460223	1.90997	2.05314	-4.21376	2.51155e-05	0.00555356	yes
XLOC_013095	XLOC_013095	HECW2	chr2:197063976-197457335	q1	q2	OK	0.382923	1.58521	2.04954	-3.82639	0.000130037	0.0184062	yes
XLOC_005606	XLOC_005606	ALDH1L2	chr12:105413561-105478341	q1	q2	OK	0.0875022	0.362054	2.04881	-3.88073	0.000104145	0.015457	yes
XLOC_018060	XLOC_018060	RUNX2	chr6:44796469-45518819	q1	q2	OK	0.209677	0.849872	2.01908	-7.59125	3.17524e-14	1.19102e-10	yes
XLOC_015036	XLOC_015036	PHLDB2,PLCXD2	chr3:111393522-111695364	q1	q2	OK	0.432289	1.73836	2.00766	-5.9464	2.7411e-09	3.43987e-06	yes
XLOC_006251	XLOC_006251	PELI2	chr14:56585092-56768031	q1	q2	OK	2.61745	10.4091	1.99162	-4.19832	2.68898e-05	0.00579366	yes
XLOC_003743	XLOC_003743	CNTN5	chr11:98891705-100229616	q1	q2	OK	0.458589	1.79931	1.97217	-3.68152	0.000231849	0.027803	yes
XLOC_018208	XLOC_018208	NKAIN2	chr6:124125068-125146786	q1	q2	OK	0.0971776	0.37957	1.96567	-3.69558	0.000219383	0.0267017	yes
XLOC_011200	XLOC_011200	FCER2	chr19:7753642-7767032	q1	q2	OK	1.40477	5.46177	1.95904	-6.73572	1.63123e-11	3.95914e-08	yes
XLOC_008520	XLOC_008520	TAT	chr16:71600753-71610998	q1	q2	OK	0.872744	3.3566	1.94337	-3.54934	0.000386204	0.0397381	yes
XLOC_006722	XLOC_006722	HIF1A-AS2	chr14:62162118-62215807	q1	q2	OK	6.76307	25.9487	1.93991	-3.89757	9.71624e-05	0.0146849	yes
XLOC_010881	XLOC_010881	MYBPC2	chr19:50936159-50969583	q1	q2	OK	0.845009	3.19076	1.91686	-3.65644	0.000255738	0.0299344	yes
XLOC_002852	XLOC_002852	PARD3	chr10:34398487-35104253	q1	q2	OK	0.140593	0.52962	1.91343	-5.3629	8.1896e-08	5.58524e-05	yes
XLOC_005014	XLOC_005014	CHST11	chr12:104850691-105155792	q1	q2	OK	4.63792	17.389	1.90662	-7.38475	1.52767e-13	5.25269e-10	yes
XLOC_006171	XLOC_006171	DHRS2	chr14:24105572-24114848	q1	q2	OK	0.840821	3.1307	1.89662	-3.48806	0.00048654	0.0470689	yes
XLOC_000407	XLOC_000407	ACOT11	chr1:55013806-55100417	q1	q2	OK	0.191068	0.705811	1.88519	-3.72643	0.000194214	0.0242462	yes
XLOC_022934	XLOC_022934	CLCN4	chrX:10124984-10205699	q1	q2	OK	1.3644	4.93002	1.85332	-3.77255	0.00016159	0.0213694	yes
XLOC_002452	XLOC_002452	ARID5B	chr10:63661012-63856707	q1	q2	OK	0.0556999	0.199377	1.83975	-4.2124	2.52677e-05	0.00555777	yes
XLOC_013884	XLOC_013884	SRMS	chr20:62172162-62178857	q1	q2	OK	2.46035	8.79474	1.83777	-3.57928	0.000344544	0.0366494	yes
XLOC_011503	XLOC_011503	PRX	chr19:40899670-40919271	q1	q2	OK	2.60728	9.25975	1.82843	-4.08165	4.47171e-05	0.00840794	yes
XLOC_023436	XLOC_023436	GPM6B	chrX:13789061-13956831	q1	q2	OK	0.243065	0.817505	1.74988	-3.48652	0.000489352	0.047175	yes
XLOC_022649	XLOC_022649	HEMGN	chr9:100689072-100707134	q1	q2	OK	1.14917	3.86361	1.74936	-3.70275	0.000213278	0.0260354	yes
XLOC_020995	XLOC_020995	GRM8	chr7:126078651-126892428	q1	q2	OK	0.136193	0.454498	1.73862	-4.34549	1.38962e-05	0.00353929	yes
XLOC_005851	XLOC_005851	PCDH17	chr13:58205788-58303065	q1	q2	OK	1.96043	6.41962	1.71132	-3.68121	0.000232134	0.027803	yes
XLOC_002923	XLOC_002923	ANK3	chr10:61786055-62493284	q1	q2	OK	0.323034	1.04134	1.68869	-5.30751	1.11135e-07	6.94768e-05	yes
XLOC_006262	XLOC_006262	DAAM1	chr14:59655398-59836471	q1	q2	OK	12.9678	41.6259	1.68255	-3.67051	0.000242066	0.0287213	yes
XLOC_005803	XLOC_005803	DGKH	chr13:42614171-42803891	q1	q2	OK	0.566126	1.79718	1.66654	-3.84288	0.000121599	0.0175104	yes
XLOC_002570	XLOC_002570	HHEX	chr10:94449680-94455408	q1	q2	OK	19.4012	61.521	1.66493	-3.65378	0.000258407	0.0301576	yes
XLOC_005709	XLOC_005709	CDK2AP1	chr12:123745539-123756687	q1	q2	OK	22.5209	70.8208	1.65291	-3.61563	0.000299622	0.0334575	yes
XLOC_014513	XLOC_014513	CHCHD10	chr22:24105207-24110141	q1	q2	OK	41.1226	128.609	1.64499	-3.59702	0.000321878	0.0349037	yes
XLOC_006202	XLOC_006202	NPAS3	chr14:33408458-34273382	q1	q2	OK	0.201063	0.619699	1.62392	-4.55695	5.1902e-06	0.00166654	yes
XLOC_003830	XLOC_003830	POU2F3	chr11:120107348-120190653	q1	q2	OK	0.575716	1.7726	1.62243	-3.60637	0.000310515	0.0343486	yes
XLOC_020784	XLOC_020784	ERV3-1,ZNF117	chr7:64434829-64467124	q1	q2	OK	4.16026	12.797	1.62106	-5.67494	1.3874e-08	1.26643e-05	yes
XLOC_004099	XLOC_004099	SLC1A2	chr11:35272751-35441610	q1	q2	OK	0.401437	1.22762	1.61262	-3.49422	0.000475441	0.0461575	yes
XLOC_006249	XLOC_006249	KTN1	chr14:56046924-56151302	q1	q2	OK	55.0334	168.062	1.61062	-5.94579	2.75119e-09	3.43987e-06	yes
XLOC_006276	XLOC_006276	SYNE2	chr14:64319682-64693167	q1	q2	OK	16.4723	49.2344	1.57962	-5.7176	1.08038e-08	1.0387e-05	yes
XLOC_009346	XLOC_009346	GAS7	chr17:9813925-10101868	q1	q2	OK	0.761794	2.25701	1.56694	-3.859	0.00011385	0.0165989	yes
XLOC_006673	XLOC_006673	DNAAF2	chr14:50091891-50101948	q1	q2	OK	4.3401	12.6312	1.54119	-4.59287	4.37187e-06	0.00141792	yes
XLOC_000827	XLOC_000827	FCRLA	chr1:161676761-161684142	q1	q2	OK	10.5387	30.6273	1.53912	-6.64565	3.01872e-11	7.11736e-08	yes
XLOC_021710	XLOC_021710	MYBL1	chr8:67474409-67525480	q1	q2	OK	3.63764	10.5589	1.53738	-5.59333	2.22752e-08	1.83817e-05	yes
XLOC_014053	XLOC_014053	ATP5J	chr21:27096790-27144771	q1	q2	OK	46.7029	133.129	1.51124	-4.2552	2.08865e-05	0.00488265	yes
XLOC_013850	XLOC_013850	ZBP1	chr20:56178901-56195632	q1	q2	OK	0.147514	0.413777	1.488	-3.61114	0.000304854	0.0338129	yes
XLOC_005555	XLOC_005555	DUSP6	chr12:89741836-89746296	q1	q2	OK	8.10339	22.4076	1.46739	-3.96103	7.46284e-05	0.0122678	yes
XLOC_000885	XLOC_000885	ZBTB37	chr1:173837492-173855774	q1	q2	OK	1.12077	3.0766	1.45685	-3.95287	7.722e-05	0.0125686	yes
XLOC_008658	XLOC_008658	XAF1	chr17:6659155-6678964	q1	q2	OK	0.792338	2.17146	1.45448	-4.10712	4.00624e-05	0.00776054	yes
XLOC_006084	XLOC_006084	UBAC2-AS1	chr13:99848627-100058554	q1	q2	OK	1.06763	2.90746	1.44534	-3.94555	7.96175e-05	0.0128072	yes
XLOC_005045	XLOC_005045	TCTN1	chr12:111051831-111127617	q1	q2	OK	3.73138	10.1145	1.43865	-4.43275	9.30396e-06	0.00261147	yes
XLOC_010616	XLOC_010616	MAG	chr19:35782988-35804709	q1	q2	OK	3.86159	10.444	1.43541	-3.56469	0.000364285	0.0381783	yes
XLOC_017375	XLOC_017375	LOC648987	chr5:43014830-43018913	q1	q2	OK	0.506317	1.35895	1.42438	-3.68454	0.000229113	0.0276009	yes
XLOC_016021	XLOC_016021	STIM2	chr4:26862312-27027003	q1	q2	OK	4.47967	11.9476	1.41526	-4.47606	7.60316e-06	0.00219492	yes
XLOC_016579	XLOC_016579	MAPK10	chr4:86936275-87374283	q1	q2	OK	0.731722	1.93463	1.40269	-5.08322	3.71085e-07	0.000192593	yes
XLOC_012989	XLOC_012989	ARL5A	chr2:152657479-152685009	q1	q2	OK	47.5994	124.889	1.39163	-3.87172	0.000108072	0.0159253	yes
XLOC_022071	XLOC_022071	TJP2	chr9:71736179-71870124	q1	q2	OK	2.90985	7.54565	1.3747	-4.63259	3.61111e-06	0.0012163	yes
XLOC_006105	XLOC_006105	LIG4	chr13:108859791-108870716	q1	q2	OK	2.16671	5.58483	1.36601	-4.60642	4.09667e-06	0.00134151	yes
XLOC_009764	XLOC_009764	LOC146880	chr17:62745779-62778117	q1	q2	OK	6.8138	17.4444	1.35624	-3.57766	0.000346689	0.0367335	yes
XLOC_015996	XLOC_015996	CPEB2	chr4:15004297-15071777	q1	q2	OK	2.1854	5.561	1.34745	-5.48167	4.21325e-08	3.1043e-05	yes
XLOC_012301	XLOC_012301	CSRNP3	chr2:166326156-166545917	q1	q2	OK	5.81647	14.5519	1.32299	-3.80329	0.000142785	0.0196707	yes
XLOC_006321	XLOC_006321	PTGR2	chr14:74318533-74352168	q1	q2	OK	4.06476	10.163	1.32208	-5.65083	1.59673e-08	1.40175e-05	yes
XLOC_020124	XLOC_020124	CREB5	chr7:28338939-28865511	q1	q2	OK	0.874675	2.16805	1.30958	-4.02492	5.69946e-05	0.0100069	yes
XLOC_012434	XLOC_012434	CPS1	chr2:211342405-211543831	q1	q2	OK	0.250975	0.61717	1.29812	-3.69048	0.000223828	0.0271507	yes
XLOC_013674	XLOC_013674	RRBP1	chr20:17594322-17662928	q1	q2	OK	24.409	59.2435	1.27924	-4.21681	2.47782e-05	0.00553088	yes
XLOC_017202	XLOC_017202	HMMR	chr5:162887516-162918953	q1	q2	OK	21.9755	53.311	1.27854	-5.23785	1.6246e-07	9.576e-05	yes
XLOC_012417	XLOC_012417	NRP2	chr2:206547223-206662857	q1	q2	OK	1.16143	2.81056	1.27496	-3.90941	9.25201e-05	0.0142457	yes
XLOC_006245	XLOC_006245	SOCS4	chr14:55493843-55516206	q1	q2	OK	7.44474	17.831	1.26009	-3.93079	8.4666e-05	0.0133845	yes
XLOC_016989	XLOC_016989	LNPEP	chr5:96271345-96365115	q1	q2	OK	6.44882	15.3701	1.25302	-4.73627	2.17688e-06	0.000816536	yes
XLOC_016002	XLOC_016002	FLJ39653	chr4:16228285-16259810	q1	q2	OK	0.972427	2.3064	1.24598	-3.6812	0.000232138	0.027803	yes
XLOC_013986	XLOC_013986	MX1	chr21:42792519-42831141	q1	q2	OK	11.0418	25.7838	1.22349	-4.77115	1.83176e-06	0.000716392	yes
XLOC_013213	XLOC_013213	SP110	chr2:231033644-231090444	q1	q2	OK	2.62015	6.04651	1.20645	-4.15373	3.27101e-05	0.00664844	yes
XLOC_016905	XLOC_016905	MAST4	chr5:65892175-66465423	q1	q2	OK	0.760087	1.74984	1.20299	-4.10777	3.99489e-05	0.00776054	yes
XLOC_023478	XLOC_023478	DMD	chrX:31137344-33357726	q1	q2	OK	6.4592	14.8304	1.19913	-6.41097	1.44598e-10	2.84103e-07	yes
XLOC_005624	XLOC_005624	ALKBH2	chr12:109525992-109531293	q1	q2	OK	16.1755	36.5348	1.17546	-5.36093	8.27934e-08	5.59811e-05	yes
XLOC_014800	XLOC_014800	ARPP21	chr3:35683848-35835988	q1	q2	OK	7.94281	17.7595	1.16087	-4.97259	6.6064e-07	0.000306273	yes
XLOC_016607	XLOC_016607	RG9MTD2	chr4:100467863-100485189	q1	q2	OK	3.07944	6.88528	1.16085	-4.996	5.85317e-07	0.000282462	yes
XLOC_006834	XLOC_006834	DICER1	chr14:95552564-95623759	q1	q2	OK	18.3028	40.4513	1.14412	-4.78287	1.72812e-06	0.000688918	yes
XLOC_009955	XLOC_009955	ANKRD12	chr18:9136750-9285983	q1	q2	OK	4.54914	10.0225	1.13957	-3.61222	0.000303585	0.033763	yes
XLOC_006646	XLOC_006646	BAZ1A	chr14:35221936-35344853	q1	q2	OK	12.7522	28.0568	1.13761	-4.6539	3.25718e-06	0.00111529	yes
XLOC_003021	XLOC_003021	CPEB3	chr10:93808396-94050875	q1	q2	OK	3.78251	8.31942	1.13714	-4.72538	2.29686e-06	0.000853781	yes
XLOC_006336	XLOC_006336	JDP2	chr14:75894508-75939404	q1	q2	OK	2.03149	4.40822	1.11766	-4.83697	1.31835e-06	0.000557904	yes
XLOC_021375	XLOC_021375	ESRP1	chr8:95653363-95719694	q1	q2	OK	8.67498	18.6365	1.1032	-5.34153	9.21639e-08	5.98855e-05	yes
XLOC_016220	XLOC_016220	LARP7	chr4:113460488-113578742	q1	q2	OK	13.6892	29.2514	1.09547	-3.51645	0.000437364	0.0434316	yes
XLOC_020636	XLOC_020636	ICA1	chr7:8152814-8302185	q1	q2	OK	6.36939	13.5749	1.09171	-3.54457	0.000393252	0.0402625	yes
XLOC_012105	XLOC_012105	RGPD1,RGPD2	chr2:87140934-87248973	q1	q2	OK	0.96708	2.05366	1.08649	-4.01359	5.98013e-05	0.010307	yes
XLOC_002032	XLOC_002032	KIAA0040	chr1:175126122-175162229	q1	q2	OK	18.3312	38.8907	1.08512	-3.94648	7.93075e-05	0.0127883	yes
XLOC_021258	XLOC_021258	TACC1	chr8:38585703-38710546	q1	q2	OK	32.7516	68.7775	1.07037	-4.09475	4.22627e-05	0.00807305	yes
XLOC_002592	XLOC_002592	LCOR	chr10:98592016-98724198	q1	q2	OK	5.44787	11.4035	1.06571	-4.07494	4.60256e-05	0.00859293	yes
XLOC_002827	XLOC_002827	ANKRD26	chr10:27293044-27389427	q1	q2	OK	1.75011	3.65741	1.06338	-3.81091	0.000138457	0.019235	yes
XLOC_000886	XLOC_000886	RABGAP1L	chr1:174128551-174964445	q1	q2	OK	27.9836	58.3403	1.05991	-3.65236	0.000259837	0.0301576	yes
XLOC_020973	XLOC_020973	TFEC	chr7:115575201-115670867	q1	q2	OK	4.4519	9.24604	1.05441	-3.75238	0.000175166	0.0224779	yes
XLOC_003471	XLOC_003471	FAM111B	chr11:58874657-58894888	q1	q2	OK	13.2684	27.4808	1.05043	-3.50537	0.000455971	0.0449227	yes
XLOC_021392	XLOC_021392	VPS13B	chr8:100025493-100889808	q1	q2	OK	2.91772	6.0118	1.04296	-3.46213	0.000535922	0.0496908	yes
XLOC_016454	XLOC_016454	TLR10	chr4:38773859-38784611	q1	q2	OK	16.0208	32.7563	1.03182	-5.75096	8.87379e-09	9.23062e-06	yes
XLOC_005638	XLOC_005638	HVCN1	chr12:111051831-111127617	q1	q2	OK	34.4556	70.3884	1.0306	-4.76226	1.91435e-06	0.000741662	yes
XLOC_006674	XLOC_006674	POLE2	chr14:50110269-50155098	q1	q2	OK	8.65885	17.6539	1.02774	-3.62282	0.000291414	0.0328023	yes
XLOC_008590	XLOC_008590	ANKRD11	chr16:89334028-89556969	q1	q2	OK	5.61066	11.381	1.02039	-4.92963	8.23857e-07	0.000367489	yes
XLOC_015026	XLOC_015026	BBX	chr3:107241782-107530049	q1	q2	OK	10.6544	21.2697	0.997344	-4.02205	5.76928e-05	0.010108	yes
XLOC_001917	XLOC_001917	FCRL1	chr1:157764193-157789940	q1	q2	OK	3.33804	6.60653	0.984894	-4.21914	2.45237e-05	0.00549924	yes
XLOC_008064	XLOC_008064	NFAT5	chr16:69599868-69738569	q1	q2	OK	13.9851	27.5719	0.979305	-4.65148	3.29564e-06	0.0011238	yes
XLOC_006034	XLOC_006034	INTS6	chr13:51915167-52027275	q1	q2	OK	9.44337	18.5956	0.977585	-4.24158	2.21947e-05	0.00511601	yes
XLOC_018213	XLOC_018213	NCOA7	chr6:126102306-126253176	q1	q2	OK	3.6978	7.26672	0.974638	-4.93791	7.89634e-07	0.000354138	yes
XLOC_012622	XLOC_012622	ATAD2B	chr2:23971533-24149936	q1	q2	OK	8.08602	15.8364	0.969743	-3.53817	0.000402915	0.0408967	yes
XLOC_014021	XLOC_014021	ADARB1	chr21:46494492-46646478	q1	q2	OK	1.97379	3.82783	0.955554	-4.16099	3.16871e-05	0.0065046	yes
XLOC_011426	XLOC_011426	DMKN	chr19:35988118-36004560	q1	q2	OK	8.88269	17.1425	0.948508	-4.18947	2.79607e-05	0.00596213	yes
XLOC_013918	XLOC_013918	GABPA	chr21:27096790-27144771	q1	q2	OK	12.3293	23.6782	0.941475	-3.48338	0.000495123	0.0474775	yes
XLOC_004399	XLOC_004399	SYTL2	chr11:85405264-85522178	q1	q2	OK	1.74205	3.333	0.936039	-3.94993	7.81734e-05	0.0126987	yes
XLOC_020093	XLOC_020093	HDAC9	chr7:18126571-19036992	q1	q2	OK	35.4126	67.2533	0.925344	-4.04194	5.30103e-05	0.00949137	yes
XLOC_011720	XLOC_011720	SIGLEC10	chr19:51913274-51921057	q1	q2	OK	24.4223	46.0186	0.914018	-4.4823	7.38438e-06	0.00216087	yes
XLOC_021788	XLOC_021788	TP53INP1	chr8:95938199-95961615	q1	q2	OK	7.50829	14.0193	0.900862	-3.54723	0.000389304	0.0399839	yes
XLOC_006840	XLOC_006840	TCL1A	chr14:96176303-96180533	q1	q2	OK	55.6166	103.464	0.895544	-3.58881	0.000332185	0.0357395	yes
XLOC_011940	XLOC_011940	YPEL5	chr2:30369749-30383399	q1	q2	OK	22.1247	40.802	0.882982	-3.48238	0.000496978	0.0474775	yes
XLOC_005514	XLOC_005514	MDM1	chr12:68688345-68726161	q1	q2	OK	4.43034	8.15092	0.879546	-3.58357	0.000338932	0.0362292	yes
XLOC_004278	XLOC_004278	SYVN1	chr11:64888098-64902003	q1	q2	OK	66.0746	121.247	0.875785	-3.50381	0.000458659	0.0450262	yes
XLOC_012497	XLOC_012497	SP100	chr2:231280870-231410317	q1	q2	OK	11.287	20.4094	0.85457	-3.75411	0.000173961	0.0224424	yes
XLOC_016073	XLOC_016073	EXOC1	chr4:56719815-56771244	q1	q2	OK	7.90208	14.2289	0.848523	-4.07871	4.52855e-05	0.00847393	yes
XLOC_007446	XLOC_007446	DMXL2	chr15:51739920-51914967	q1	q2	OK	6.58191	11.7789	0.839621	-4.39398	1.11294e-05	0.00294361	yes
XLOC_001947	XLOC_001947	SLAMF6	chr1:160454819-160493052	q1	q2	OK	10.6795	18.6433	0.80381	-3.64235	0.000270161	0.0310934	yes
XLOC_002072	XLOC_002072	UCHL5	chr1:192981495-193060906	q1	q2	OK	27.6087	47.666	0.787841	-4.07104	4.68035e-05	0.00871844	yes
XLOC_006803	XLOC_006803	FOXN3	chr14:89622515-90085494	q1	q2	OK	15.1948	26.1452	0.782966	-3.70597	0.000210586	0.0258214	yes
XLOC_007864	XLOC_007864	RBBP6	chr16:24550907-24584183	q1	q2	OK	14.3349	24.6191	0.780242	-3.61652	0.000298588	0.0333872	yes
XLOC_000998	XLOC_000998	SRGAP2	chr1:206516199-206637783	q1	q2	OK	14.2831	24.405	0.77287	-4.38537	1.15788e-05	0.00302405	yes
XLOC_020339	XLOC_020339	ZNF655	chr7:99156044-99174076	q1	q2	OK	53.2632	90.348	0.762354	-5.67381	1.39656e-08	1.26643e-05	yes
XLOC_000850	XLOC_000850	POU2F1	chr1:167190065-167396582	q1	q2	OK	6.0667	10.2061	0.750448	-4.05694	4.97191e-05	0.00903715	yes
XLOC_010211	XLOC_010211	TCF4	chr18:52889561-53303188	q1	q2	OK	63.828	106.387	0.737063	-6.19723	5.74649e-10	9.29815e-07	yes
XLOC_006874	XLOC_006874	BRF1	chr14:105675622-105864484	q1	q2	OK	1.61506	2.59815	0.685898	-3.62957	0.000283893	0.032136	yes
XLOC_014372	XLOC_014372	TNRC6B	chr22:40440820-40731812	q1	q2	OK	3.29136	5.28805	0.684054	-4.26812	1.9713e-05	0.00463304	yes
XLOC_004792	XLOC_004792	LARP4	chr12:50794591-50873788	q1	q2	OK	17.6598	28.3328	0.682002	-4.50632	6.59601e-06	0.00201759	yes
XLOC_000184	XLOC_000184	RCAN3	chr1:24822822-24863510	q1	q2	OK	9.83282	15.7381	0.678588	-4.46089	8.16193e-06	0.00232252	yes
XLOC_017128	XLOC_017128	PCDHGA1,PCDHGA10,PCDHGA11,PCDHGA12,PCDHGA2,PCDHGA3,PCDHGA4,PCDHGA5,PCDHGA6,PCDHGA7,PCDHGA8,PCDHGA9,PCDHGB1,PCDHGB2,PCDHGB3,PCDHGB4,PCDHGB5,PCDHGB6,PCDHGB7,PCDHGC3,PCDHGC4,PCDHGC5	chr5:140710251-140892548	q1	q2	OK	16.1901	25.9088	0.678329	-3.76864	0.000164138	0.0216717	yes
XLOC_022087	XLOC_022087	VPS13A	chr9:79791671-80032399	q1	q2	OK	10.3215	16.4092	0.668852	-4.72965	2.24906e-06	0.000839796	yes
XLOC_020368	XLOC_020368	SRRT	chr7:100472700-100486285	q1	q2	OK	36.0532	55.2834	0.616718	-3.50301	0.000460032	0.045065	yes
XLOC_016163	XLOC_016163	PTPN13	chr4:87515467-87736328	q1	q2	OK	8.26733	12.2802	0.570841	-3.81758	0.000134764	0.0189131	yes
XLOC_017471	XLOC_017471	MEF2C	chr5:88014057-88199922	q1	q2	OK	17.7309	24.9452	0.492499	-3.75202	0.000175419	0.0224779	yes
XLOC_005715	XLOC_005715	NCOR2	chr12:124808956-125052010	q1	q2	OK	31.6473	20.145	-0.651661	3.71009	0.000207189	0.0255949	yes
XLOC_000905	XLOC_000905	FLJ23867,QSOX1	chr1:180123967-180169859	q1	q2	OK	15.1501	9.0494	-0.743431	3.66221	0.000250047	0.0294555	yes
XLOC_001907	XLOC_001907	SH2D2A	chr1:156776034-156851642	q1	q2	OK	3.28194	1.8715	-0.810352	3.6319	0.000281346	0.0318914	yes
XLOC_003913	XLOC_003913	CHID1	chr11:867858-915058	q1	q2	OK	7.83379	4.42253	-0.824837	3.63865	0.000274067	0.0313233	yes
XLOC_009195	XLOC_009195	ANAPC11	chr17:79849598-79858363	q1	q2	OK	117.525	61.3045	-0.938903	6.93535	4.05209e-12	1.15304e-08	yes
XLOC_014265	XLOC_014265	GGT1	chr22:24979717-25024972	q1	q2	OK	3.16417	1.39876	-1.17768	3.85591	0.000115301	0.0167514	yes
XLOC_022708	XLOC_022708	DFNB31	chr9:117164359-117267736	q1	q2	OK	47.0262	20.6739	-1.18565	4.36757	1.25639e-05	0.00325011	yes
XLOC_010712	XLOC_010712	TMEM91	chr19:41860321-41889987	q1	q2	OK	5.24914	2.13372	-1.29871	4.71926	2.36709e-06	0.000875926	yes
XLOC_010651	XLOC_010651	ZNF568	chr19:37407230-37488834	q1	q2	OK	0.635498	0.247534	-1.36026	3.6329	0.000280251	0.0318509	yes
XLOC_020440	XLOC_020440	HILPDA	chr7:128095883-128098472	q1	q2	OK	249.041	94.4175	-1.39926	3.76007	0.000169865	0.0221445	yes
XLOC_020769	XLOC_020769	FKBP9L	chr7:55748766-55772260	q1	q2	OK	7.77115	2.25351	-1.78596	5.0023	5.66497e-07	0.000274987	yes
XLOC_020192	XLOC_020192	C7orf72	chr7:50135681-50198852	q1	q2	OK	16.7492	4.79488	-1.80453	3.56319	0.00036637	0.0383008	yes
XLOC_015486	XLOC_015486	GPX1	chr3:49394608-49395791	q1	q2	OK	8.34275	2.03229	-2.03742	3.80022	0.000144567	0.019817	yes
XLOC_013581	XLOC_013581	BIRC7	chr20:61867275-61871854	q1	q2	OK	9.80638	2.33942	-2.06757	5.51206	3.54665e-08	2.6367e-05	yes
XLOC_008778	XLOC_008778	MTRNR2L1	chr17:22022436-22023991	q1	q2	OK	1.81225	0.402916	-2.16924	3.56474	0.000364224	0.0381783	yes
XLOC_021875	XLOC_021875	NDRG1	chr8:134249413-134309547	q1	q2	OK	44.0543	9.6195	-2.19525	4.53856	5.66396e-06	0.00179768	yes
XLOC_023845	XLOC_023845	PNCK	chrX:152935187-152939816	q1	q2	OK	0.577538	0.120056	-2.2662	3.57715	0.000347366	0.0367403	yes
XLOC_006561	XLOC_006561	RPPH1	chr14:20811229-20811570	q1	q2	OK	6.40894	1.32621	-2.27278	3.50282	0.000460365	0.045065	yes
XLOC_017900	XLOC_017900	HLA-L	chr6:30227338-30234728	q1	q2	OK	0.575505	0.100875	-2.51227	3.92904	8.52841e-05	0.0134308	yes
XLOC_023896	XLOC_023896	PCDH11Y	chrY:4868266-5610264	q1	q2	OK	0.23193	0.0388518	-2.57764	3.49268	0.000478203	0.046371	yes
XLOC_003784	XLOC_003784	NCAM1	chr11:112831968-113149158	q1	q2	OK	0.500961	0.0820545	-2.61004	4.31289	1.61134e-05	0.00394569	yes
XLOC_022820	XLOC_022820	SARDH	chr9:136528683-136605077	q1	q2	OK	0.311179	0.0501839	-2.63245	3.5412	0.000398314	0.0407026	yes
XLOC_022187	XLOC_022187	ZNF483	chr9:114287446-114362135	q1	q2	OK	0.698318	0.101067	-2.78857	5.19726	2.02244e-07	0.000115099	yes
XLOC_009183	XLOC_009183	BAIAP2	chr17:79008946-79156964	q1	q2	OK	0.269373	0.0328274	-3.03663	4.17141	3.02717e-05	0.0062765	yes
XLOC_022499	XLOC_022499	RMRP	chr9:35657747-35658015	q1	q2	OK	12.0408	1.46548	-3.03848	4.66012	3.16024e-06	0.00108661	yes
XLOC_001419	XLOC_001419	TMEM54	chr1:33352097-33366953	q1	q2	OK	1.28165	0.148598	-3.10852	4.19941	2.67606e-05	0.00578092	yes
XLOC_015970	XLOC_015970	AFAP1-AS1	chr4:7755816-7941653	q1	q2	OK	0.90914	0.0792704	-3.51965	5.86712	4.43433e-09	5.0823e-06	yes
XLOC_013714	XLOC_013714	MIR663A	chr20:26167654-26189869	q1	q2	OK	383.626	31.4984	-3.60635	5.83455	5.39349e-09	6.09693e-06	yes
XLOC_005888	XLOC_005888	PCCA	chr13:100741268-101241046	q1	q2	OK	0.575844	0.0471318	-3.6109	4.47595	7.60713e-06	0.00219492	yes
XLOC_005919	XLOC_005919	LOC100506394	chr13:114567149-114569805	q1	q2	OK	0.38536	0.0293123	-3.71663	3.7789	0.000157525	0.0210411	yes
XLOC_015956	XLOC_015956	EVC	chr4:5712923-5816031	q1	q2	OK	0.130512	0.00925458	-3.81787	4.41881	9.92459e-06	0.00269892	yes
XLOC_016139	XLOC_016139	2013-09-11	chr4:77870894-77959768	q1	q2	OK	1.19377	0.0448557	-4.73409	6.91968	4.5266e-12	1.24513e-08	yes
XLOC_016726	XLOC_016726	FSTL5	chr4:162305048-163085186	q1	q2	OK	16.9926	0.062701	-8.0822	12.6256	0	0	yes

## Sheet: 3vs4-OK
test_id	gene_id	gene	locus	sample_1	sample_2	status	value_1	value_2	log2(fold_change)	test_stat	p_value	q_value	significant		Comparison BJAB-EBER1/2 vs BJAB-CTL (FRT)
XLOC_016730	XLOC_016730	2013-03-01	chr4:164445449-165304407	q3	q4	OK	5.35558	5.49664	0.0375067	-0.0774704	0.938249	0.999987	no		1- BJAB-CTL first replicate
XLOC_010387	XLOC_010387	2013-03-02	chr19:8478186-8503899	q3	q4	OK	6.83128	8.96343	0.391894	-1.36737	0.17151	0.999987	no		2 -BJAB-EBER1/2 first replicate
XLOC_017523	XLOC_017523	2013-03-03	chr5:126203405-126366440	q3	q4	OK	0.113546	0.116223	0.0336153	-0.0499473	0.960164	0.999987	no		3 -BJAB-CTL second replicate
XLOC_002568	XLOC_002568	2013-03-05	chr10:94050919-94113721	q3	q4	OK	14.0863	16.819	0.255792	-0.551245	0.581466	0.999987	no		4 -BJAB-EBER1/2 second replicate
XLOC_016822	XLOC_016822	2013-03-06	chr5:10353827-10435491	q3	q4	OK	82.535	80.6919	-0.0325828	0.0676	0.946104	0.999987	no
XLOC_012294	XLOC_012294	2013-03-07	chr2:160569009-160625084	q3	q4	OK	20.5371	30.1305	0.552993	-1.21321	0.22505	0.999987	no
XLOC_002873	XLOC_002873	2013-03-08	chr10:45952816-46090354	q3	q4	OK	3.47427	4.64995	0.420503	-1.47541	0.140101	0.961824	no
XLOC_004902	XLOC_004902	2013-03-09	chr12:58148880-58154193	q3	q4	OK	7.86099	9.64179	0.29459	-0.6259	0.53138	0.999987	no
XLOC_008377	XLOC_008377	2013-09-01	chr16:30389453-30411429	q3	q4	OK	32.7183	40.8832	0.321409	-0.699065	0.484511	0.999987	no
XLOC_012560	XLOC_012560	2013-09-02	chr2:242166681-242293441	q3	q4	OK	86.6651	117.561	0.439888	-0.988892	0.322716	0.999987	no
XLOC_014392	XLOC_014392	2013-09-03	chr22:42372930-42394225	q3	q4	OK	0.140682	0.0415459	-1.75966	2.80266	0.00506828	0.206334	no
XLOC_023704	XLOC_023704	2013-09-06	chrX:118749687-118827333	q3	q4	OK	27.5151	36.4716	0.406546	-1.09471	0.273642	0.999987	no
XLOC_020150	XLOC_020150	2013-09-07	chr7:35840595-35946715	q3	q4	OK	59.5135	93.35	0.649434	-1.46971	0.14164	0.965384	no
XLOC_017538	XLOC_017538	2013-09-08	chr5:132083136-132113561	q3	q4	OK	9.14192	11.1655	0.288483	-0.873004	0.382661	0.999987	no
XLOC_009160	XLOC_009160	2013-09-09	chr17:75277491-75496678	q3	q4	OK	275.025	255.109	-0.108444	0.190474	0.848938	0.999987	no
XLOC_001625	XLOC_001625	2013-09-15	chr1:87328127-87380107	q3	q4	OK	45.0312	67.6264	0.586661	-1.43733	0.150625	0.982359	no
XLOC_016633	XLOC_016633	1/2-SBSRNA4	chr4:110351118-110461615	q3	q4	OK	1.1123	1.25085	0.169358	-0.271809	0.785769	0.999987	no
XLOC_011826	XLOC_011826	A1BG	chr19:58858171-58874214	q3	q4	OK	1.54614	1.06336	-0.540036	0.961779	0.336161	0.999987	no
XLOC_011072	XLOC_011072	A1BG-AS1	chr19:58858171-58874214	q3	q4	OK	0.402356	0.333872	-0.269175	0.439227	0.660497	0.999987	no
XLOC_014662	XLOC_014662	A4GALT	chr22:43088126-43116876	q3	q4	OK	1.14844	1.05008	-0.129172	0.232437	0.816199	0.999987	no
XLOC_005427	XLOC_005427	AAAS	chr12:53701239-53715412	q3	q4	OK	31.2112	27.087	-0.20446	0.457416	0.647372	0.999987	no
XLOC_005124	XLOC_005124	AACS	chr12:125549924-125627871	q3	q4	OK	17.774	18.533	0.060327	-0.130934	0.895828	0.999987	no
XLOC_007520	XLOC_007520	AAGAB	chr15:67493366-67547074	q3	q4	OK	9.68236	11.1052	0.197803	-0.415553	0.677737	0.999987	no
XLOC_012765	XLOC_012765	AAK1	chr2:69685126-69870977	q3	q4	OK	0.118529	0.175978	0.570149	-0.999207	0.317695	0.999987	no
XLOC_013165	XLOC_013165	AAMP	chr2:219128851-219134893	q3	q4	OK	30.0396	19.2494	-0.642058	1.37016	0.170637	0.999987	no
XLOC_009149	XLOC_009149	AANAT	chr17:74449432-74466199	q3	q4	OK	0.242511	0.319416	0.397387	-0.736263	0.461571	0.999987	no
XLOC_008510	XLOC_008510	AARS	chr16:70286296-70323412	q3	q4	OK	55.868	94.3285	0.755672	-1.57247	0.115843	0.907313	no
XLOC_018621	XLOC_018621	AARS2	chr6:44266462-44281063	q3	q4	OK	6.65029	5.48091	-0.279	0.593397	0.552915	0.999987	no
XLOC_009602	XLOC_009602	AARSD1	chr17:41102542-41132545	q3	q4	OK	15.5661	12.6595	-0.298196	0.66048	0.508946	0.999987	no
XLOC_016498	XLOC_016498	AASDH	chr4:57204456-57253638	q3	q4	OK	6.3362	6.80814	0.103641	-0.211953	0.832144	0.999987	no
XLOC_003756	XLOC_003756	AASDHPPT	chr11:105921824-105969419	q3	q4	OK	28.744	41.7779	0.539477	-1.182	0.237206	0.999987	no
XLOC_020981	XLOC_020981	AASS	chr7:121713597-121784344	q3	q4	OK	0.158371	0.169979	0.10205	-0.160354	0.872602	0.999987	no
XLOC_008863	XLOC_008863	AATF	chr17:35306174-35414171	q3	q4	OK	33.5947	38.6906	0.203751	-0.442763	0.657937	0.999987	no
XLOC_007793	XLOC_007793	ABAT	chr16:8768443-8878432	q3	q4	OK	5.81289	9.33895	0.684005	-1.52154	0.128124	0.932208	no
XLOC_009783	XLOC_009783	ABCA10,ABCA5	chr17:67144147-67323323	q3	q4	OK	0.997758	1.5637	0.648203	-1.50079	0.133409	0.943487	no
XLOC_016367	XLOC_016367	ABCA11P,ZNF721	chr4:419223-533320	q3	q4	OK	9.62212	13.9356	0.534346	-1.53183	0.125565	0.928438	no
XLOC_007741	XLOC_007741	ABCA17P	chr16:2390922-2476700	q3	q4	OK	0.19096	0.101315	-0.914428	1.36563	0.172054	0.999987	no
XLOC_022861	XLOC_022861	ABCA2	chr9:139901685-139931234	q3	q4	OK	4.32348	3.72224	-0.216019	0.62412	0.532549	0.999987	no
XLOC_008225	XLOC_008225	ABCA3	chr16:2325878-2390747	q3	q4	OK	0.801733	0.708356	-0.178646	0.337242	0.735934	0.999987	no
XLOC_009781	XLOC_009781	ABCA6	chr17:67074846-67138015	q3	q4	OK	0.350742	1.06101	1.59695	-2.76988	0.00560772	0.219315	no
XLOC_010276	XLOC_010276	ABCA7	chr19:1040101-1065570	q3	q4	OK	3.71203	6.04265	0.70297	-1.5221	0.127984	0.931745	no
XLOC_009779	XLOC_009779	ABCA8	chr17:66863430-66951533	q3	q4	OK	0.308702	0.610957	0.984856	-1.68332	0.0923123	0.831899	no
XLOC_002219	XLOC_002219	ABCB10	chr1:229652328-229694442	q3	q4	OK	10.4928	20.5155	0.96731	-2.10233	0.0355246	0.565691	no
XLOC_020847	XLOC_020847	ABCB4	chr7:87031360-87105019	q3	q4	OK	0.194439	0.280869	0.530581	-1.16319	0.244751	0.999987	no
XLOC_020095	XLOC_020095	ABCB5	chr7:20655244-20796637	q3	q4	OK	0.0683415	0.0257341	-1.40908	1.67998	0.0929611	0.83321	no
XLOC_013180	XLOC_013180	ABCB6	chr2:220074487-220083712	q3	q4	OK	4.80444	4.36755	-0.137545	0.27677	0.781957	0.999987	no
XLOC_023618	XLOC_023618	ABCB7	chrX:74273104-74376132	q3	q4	OK	16.3197	16.9286	0.0528541	-0.112941	0.910077	0.999987	no
XLOC_020566	XLOC_020566	ABCB8	chr7:150725509-150744869	q3	q4	OK	6.74061	5.9335	-0.183995	0.394215	0.693422	0.999987	no
XLOC_005705	XLOC_005705	ABCB9	chr12:123405497-123451056	q3	q4	OK	2.51251	3.07433	0.291143	-0.776085	0.437699	0.999987	no
XLOC_007820	XLOC_007820	ABCC1	chr16:16043433-16236930	q3	q4	OK	10.5067	11.6616	0.150463	-0.444143	0.656939	0.999987	no
XLOC_018043	XLOC_018043	ABCC10	chr6:43395291-43423786	q3	q4	OK	5.06204	4.93762	-0.0359024	0.134125	0.893304	0.999987	no
XLOC_002611	XLOC_002611	ABCC2	chr10:101542462-101611662	q3	q4	OK	0.560276	0.526094	-0.0908154	0.159166	0.873538	0.999987	no
XLOC_006076	XLOC_006076	ABCC4	chr13:95672082-95953687	q3	q4	OK	0.297849	1.11128	1.89956	-3.84272	0.000121676	0.0175104	yes
XLOC_015848	XLOC_015848	ABCC5	chr3:183637723-183735727	q3	q4	OK	11.8953	12.2033	0.0368734	-0.110267	0.912198	0.999987	no
XLOC_008299	XLOC_008299	ABCC6	chr16:16243421-16317328	q3	q4	OK	0.0785905	0.128395	0.708159	-0.901074	0.367549	0.999987	no
XLOC_005290	XLOC_005290	ABCC9	chr12:21950323-22089628	q3	q4	OK	2.39655	4.56645	0.930112	-1.93384	0.0531326	0.673407	no
XLOC_023370	XLOC_023370	ABCD1	chrX:152990322-153010216	q3	q4	OK	4.93764	6.23008	0.335431	-0.710573	0.477349	0.999987	no
XLOC_000516	XLOC_000516	ABCD3	chr1:94883932-94984219	q3	q4	OK	14.523	15.2073	0.0664239	-0.148443	0.881993	0.999987	no
XLOC_006767	XLOC_006767	ABCD4	chr14:74751979-74769767	q3	q4	OK	7.97309	7.22827	-0.141488	0.476696	0.633579	0.999987	no
XLOC_016269	XLOC_016269	ABCE1	chr4:145915726-146050676	q3	q4	OK	47.8437	63.411	0.406404	-0.984427	0.324906	0.999987	no
XLOC_017904	XLOC_017904	ABCF1	chr6:30539169-30559309	q3	q4	OK	38.9643	35.7863	-0.122747	0.259883	0.794954	0.999987	no
XLOC_021100	XLOC_021100	ABCF2	chr7:150904922-150924317	q3	q4	OK	23.4449	24.0131	0.0345485	-0.12695	0.89898	0.999987	no
XLOC_015254	XLOC_015254	ABCF3	chr3:183903862-183911795	q3	q4	OK	12.2089	12.3309	0.0143367	-0.0306983	0.97551	0.999987	no
XLOC_016587	XLOC_016587	ABCG2	chr4:89011415-89080011	q3	q4	OK	0.0592693	0.107129	0.853994	-1.18527	0.235909	0.999987	no
XLOC_011913	XLOC_011913	ABHD1	chr2:27346656-27357542	q3	q4	OK	0.186335	0.272895	0.550446	-0.810328	0.417752	0.999987	no
XLOC_015037	XLOC_015037	ABHD10	chr3:111697827-111712210	q3	q4	OK	12.833	17.6032	0.455982	-0.962637	0.33573	0.999987	no
XLOC_020809	XLOC_020809	ABHD11	chr7:73150424-73153190	q3	q4	OK	11.3271	11.0533	-0.0353091	0.105787	0.915751	0.999987	no
XLOC_020250	XLOC_020250	ABHD11-AS1	chr7:73149398-73150330	q3	q4	OK	0.0911561	0.135489	0.571761	-0.587347	0.556971	0.999987	no
XLOC_013707	XLOC_013707	ABHD12	chr20:25228705-25371618	q3	q4	OK	26.3766	26.8486	0.0255869	-0.0585029	0.953348	0.999987	no
XLOC_005896	XLOC_005896	ABHD13	chr13:108870762-108886603	q3	q4	OK	1.95527	2.73673	0.485081	-0.907955	0.363902	0.999987	no
XLOC_014924	XLOC_014924	ABHD14A,ABHD14A-ACY1,ACY1	chr3:52009041-52023218	q3	q4	OK	36.4571	29.7994	-0.290918	1.07772	0.281159	0.999987	no
XLOC_015519	XLOC_015519	ABHD14B	chr3:52002525-52008646	q3	q4	OK	21.9407	15.9052	-0.464107	1.56548	0.117471	0.910813	no
XLOC_009438	XLOC_009438	ABHD15	chr17:27887688-27894042	q3	q4	OK	5.57744	6.19378	0.151217	-0.315621	0.75229	0.999987	no
XLOC_018490	XLOC_018490	ABHD16A	chr6:31654725-31671137	q3	q4	OK	9.04948	8.22665	-0.137529	0.323628	0.74622	0.999987	no
XLOC_013593	XLOC_013593	ABHD16B	chr20:62492565-62494341	q3	q4	OK	4.0062	6.33381	0.66084	-1.29703	0.194622	0.999987	no
XLOC_007261	XLOC_007261	ABHD2	chr15:89631380-89745591	q3	q4	OK	4.84153	6.0812	0.328892	-0.706021	0.480175	0.999987	no
XLOC_010139	XLOC_010139	ABHD3	chr18:19230857-19284766	q3	q4	OK	32.4149	46.2823	0.513804	-1.12333	0.261297	0.999987	no
XLOC_006158	XLOC_006158	ABHD4	chr14:23067146-23081265	q3	q4	OK	12.337	10.738	-0.200263	0.429476	0.667577	0.999987	no
XLOC_014845	XLOC_014845	ABHD5	chr3:43732374-43764217	q3	q4	OK	3.88506	5.08109	0.387202	-0.787678	0.430885	0.999987	no
XLOC_014950	XLOC_014950	ABHD6	chr3:58223258-58280461	q3	q4	OK	4.14454	4.3046	0.0546656	-0.108185	0.913849	0.999987	no
XLOC_011345	XLOC_011345	ABHD8	chr19:17402939-17414282	q3	q4	OK	19.3536	21.312	0.13907	-0.29934	0.764681	0.999987	no
XLOC_002825	XLOC_002825	ABI1	chr10:26986594-27150016	q3	q4	OK	10.0606	12.8013	0.347576	-1.29904	0.193931	0.999987	no
XLOC_012412	XLOC_012412	ABI2	chr2:204193002-204296892	q3	q4	OK	8.2539	7.90634	-0.0620664	0.134316	0.893153	0.999987	no
XLOC_009004	XLOC_009004	ABI3	chr17:47283595-47300587	q3	q4	OK	6.25948	5.05481	-0.308387	0.659466	0.509596	0.999987	no
XLOC_022299	XLOC_022299	ABL1	chr9:133589267-133763062	q3	q4	OK	14.1127	12.4786	-0.177546	0.645362	0.518693	0.999987	no
XLOC_002042	XLOC_002042	ABL2	chr1:179068461-179198819	q3	q4	OK	4.13841	5.21243	0.332881	-1.93494	0.0529977	0.672652	no
XLOC_003116	XLOC_003116	ABLIM1	chr10:116190868-116444414	q3	q4	OK	8.04329	8.68934	0.11146	-0.265797	0.790396	0.999987	no
XLOC_016411	XLOC_016411	ABLIM2	chr4:7967036-8160559	q3	q4	OK	0.136384	0.113851	-0.260533	0.494196	0.621168	0.999987	no
XLOC_009220	XLOC_009220	ABR	chr17:906758-1090616	q3	q4	OK	57.5875	63.3759	0.138179	-0.536944	0.591307	0.999987	no
XLOC_017849	XLOC_017849	ABT1	chr6:26597170-26600277	q3	q4	OK	27.9209	25.8743	-0.109828	0.2383	0.811648	0.999987	no
XLOC_015096	XLOC_015096	ABTB1	chr3:127391780-127399769	q3	q4	OK	3.6223	3.19107	-0.182863	0.440075	0.659883	0.999987	no
XLOC_004096	XLOC_004096	ABTB2	chr11:34172533-34379555	q3	q4	OK	1.20089	1.80101	0.584701	-1.14685	0.251443	0.999987	no
XLOC_015407	XLOC_015407	ACAA1	chr3:38080695-38178733	q3	q4	OK	18.677	17.3274	-0.108204	0.312381	0.754751	0.999987	no
XLOC_010199	XLOC_010199	ACAA2	chr18:47309873-47340251	q3	q4	OK	31.9943	36.3484	0.184075	-0.401597	0.68798	0.999987	no
XLOC_009488	XLOC_009488	ACACA	chr17:35441926-35766902	q3	q4	OK	15.2126	17.555	0.206618	-0.573962	0.565994	0.999987	no
XLOC_005033	XLOC_005033	ACACB	chr12:109577201-109706030	q3	q4	OK	1.2836	1.64095	0.354338	-0.726618	0.46746	0.999987	no
XLOC_005050	XLOC_005050	ACAD10	chr12:112123856-112194911	q3	q4	OK	4.93674	5.4746	0.149193	-0.384536	0.700581	0.999987	no
XLOC_015722	XLOC_015722	ACAD11,NPHP3,NPHP3-ACAD11	chr3:132276981-132593050	q3	q4	OK	9.52515	9.70816	0.0274551	-0.0684106	0.945459	0.999987	no
XLOC_003887	XLOC_003887	ACAD8	chr11:134123433-134135746	q3	q4	OK	2.43544	2.38164	-0.0322244	0.0600338	0.952129	0.999987	no
XLOC_015104	XLOC_015104	ACAD9	chr3:128598332-128631957	q3	q4	OK	9.22995	10.8348	0.231284	-0.534702	0.592856	0.999987	no
XLOC_000458	XLOC_000458	ACADM	chr1:76190042-76229355	q3	q4	OK	30.1698	79.6802	1.40111	-3.11705	0.00182672	0.109313	no
XLOC_005090	XLOC_005090	ACADS	chr12:121163570-121177811	q3	q4	OK	2.2073	1.92101	-0.200418	0.37345	0.708813	0.999987	no
XLOC_002713	XLOC_002713	ACADSB	chr10:124768428-124817806	q3	q4	OK	4.43524	6.10884	0.461886	-0.973007	0.33055	0.999987	no
XLOC_008665	XLOC_008665	ACADVL	chr17:7093209-7128585	q3	q4	OK	83.0742	103.553	0.317892	-0.672279	0.501406	0.999987	no
XLOC_008669	XLOC_008669	ACAP1	chr17:7239847-7254793	q3	q4	OK	10.9634	11.3874	0.0547427	-0.116894	0.906944	0.999987	no
XLOC_015891	XLOC_015891	ACAP2	chr3:194995464-195163817	q3	q4	OK	24.8366	46.0799	0.89167	-1.91258	0.0558019	0.687391	no
XLOC_001187	XLOC_001187	ACAP3	chr1:1227763-1243269	q3	q4	OK	14.1584	13.4525	-0.0737903	0.158593	0.873989	0.999987	no
XLOC_003761	XLOC_003761	ACAT1	chr11:107992257-108018891	q3	q4	OK	39.3686	34.812	-0.177462	0.385575	0.699812	0.999987	no
XLOC_018308	XLOC_018308	ACAT2	chr6:160181290-160210735	q3	q4	OK	115.236	125.497	0.123058	-0.261444	0.79375	0.999987	no
XLOC_002202	XLOC_002202	ACBD3	chr1:226332379-226374423	q3	q4	OK	20.0468	34.7818	0.794957	-1.74092	0.0816968	0.793608	no
XLOC_008966	XLOC_008966	ACBD4	chr17:43209966-43221543	q3	q4	OK	4.37367	6.08742	0.476984	-2.06495	0.038928	0.588132	no
XLOC_002829	XLOC_002829	ACBD5	chr10:27484142-27531068	q3	q4	OK	3.77445	5.01735	0.410658	-1.36486	0.172296	0.999987	no
XLOC_002046	XLOC_002046	ACBD6	chr1:180257351-180472022	q3	q4	OK	27.645	37.9243	0.456102	-0.990877	0.321745	0.999987	no
XLOC_002796	XLOC_002796	ACBD7	chr10:15117473-15130775	q3	q4	OK	0.514296	0.541771	0.0750865	-0.12521	0.900357	0.999987	no
XLOC_004788	XLOC_004788	ACCN2	chr12:50451486-50477394	q3	q4	OK	9.72973	5.76712	-0.75455	1.61023	0.107347	0.879077	no
XLOC_020567	XLOC_020567	ACCN3	chr7:150745604-150749843	q3	q4	OK	3.62922	2.57347	-0.495945	1.35302	0.176048	0.999987	no
XLOC_008486	XLOC_008486	ACD	chr16:67679029-67694718	q3	q4	OK	18.3485	19.2044	0.0657762	-0.147738	0.88255	0.999987	no
XLOC_009074	XLOC_009074	ACE	chr17:61554421-61575741	q3	q4	OK	0.398405	0.399816	0.00509946	-0.0147391	0.98824	0.999987	no
XLOC_021981	XLOC_021981	ACER2	chr9:19408924-19452500	q3	q4	OK	0.324262	0.401412	0.307924	-0.495552	0.620211	0.999987	no
XLOC_003689	XLOC_003689	ACER3	chr11:76571916-76734850	q3	q4	OK	4.88236	5.39402	0.143783	-0.292324	0.770039	0.999987	no
XLOC_006594	XLOC_006594	ACIN1	chr14:23527773-23569665	q3	q4	OK	42.2083	50.6479	0.262974	-1.91599	0.0553661	0.685071	no
XLOC_009581	XLOC_009581	ACLY	chr17:40023178-40075272	q3	q4	OK	111.846	119.644	0.0972344	-0.228488	0.819267	0.999987	no
XLOC_020324	XLOC_020324	ACN9	chr7:96745904-96811075	q3	q4	OK	20.0358	32.8989	0.71546	-1.56199	0.118291	0.912626	no
XLOC_021995	XLOC_021995	ACO1	chr9:32384600-32450832	q3	q4	OK	11.6614	11.9551	0.0358878	-0.0773152	0.938373	0.999987	no
XLOC_014383	XLOC_014383	ACO2	chr22:41865128-41940479	q3	q4	OK	37.2675	32.7939	-0.184492	0.395699	0.692327	0.999987	no
XLOC_000407	XLOC_000407	ACOT11	chr1:55013806-55100417	q3	q4	OK	0.415024	0.759999	0.872801	-1.78184	0.0747755	0.774351	no
XLOC_017460	XLOC_017460	ACOT12	chr5:80256507-81047072	q3	q4	OK	0.208122	0.155084	-0.424377	0.593438	0.552888	0.999987	no
XLOC_017816	XLOC_017816	ACOT13	chr6:24667262-24719403	q3	q4	OK	7.19019	6.63916	-0.115028	0.253825	0.799631	0.999987	no
XLOC_001229	XLOC_001229	ACOT7	chr1:6324331-6453826	q3	q4	OK	33.0318	29.3138	-0.172273	0.604899	0.545246	0.999987	no
XLOC_013805	XLOC_013805	ACOT8	chr20:44462469-44486048	q3	q4	OK	16.1221	12.4804	-0.369375	0.768926	0.441937	0.999987	no
XLOC_023466	XLOC_023466	ACOT9	chrX:23721776-23761407	q3	q4	OK	1.16409	1.29821	0.157321	-0.347201	0.72844	0.999987	no
XLOC_009825	XLOC_009825	ACOX1	chr17:73937588-74002080	q3	q4	OK	4.84465	5.66613	0.225971	-0.689583	0.490457	0.999987	no
XLOC_016412	XLOC_016412	ACOX3	chr4:8368008-8442452	q3	q4	OK	5.64341	5.83306	0.0476865	-0.122189	0.90275	0.999987	no
XLOC_012188	XLOC_012188	ACOXL	chr2:111490149-111875799	q3	q4	OK	0.112381	0.109335	-0.0396438	0.0546381	0.956427	0.999987	no
XLOC_011844	XLOC_011844	ACP1	chr2:264868-278282	q3	q4	OK	83.3443	97.5366	0.22686	-0.542761	0.587294	0.999987	no
XLOC_004125	XLOC_004125	ACP2	chr11:47260852-47290584	q3	q4	OK	4.38967	4.9156	0.163257	-0.328552	0.742494	0.999987	no
XLOC_011266	XLOC_011266	ACP5	chr19:11685474-11689801	q3	q4	OK	0.687252	0.618982	-0.150943	0.35735	0.72083	0.999987	no
XLOC_001765	XLOC_001765	ACP6	chr1:147119167-147142634	q3	q4	OK	3.47899	3.85077	0.146481	-0.281927	0.778	0.999987	no
XLOC_015123	XLOC_015123	ACPP	chr3:132036210-132087146	q3	q4	OK	7.33854	9.71472	0.404679	-1.27083	0.203788	0.999987	no
XLOC_005189	XLOC_005189	ACRBP	chr12:6747241-6756580	q3	q4	OK	0.441468	0.624024	0.499293	-0.836938	0.402627	0.999987	no
XLOC_023144	XLOC_023144	ACRC	chrX:70430034-70948962	q3	q4	OK	0.597064	0.618555	0.0510163	-0.0880065	0.929872	0.999987	no
XLOC_010353	XLOC_010353	ACSBG2	chr19:6135709-6193112	q3	q4	OK	0.145231	0.141735	-0.0351512	0.0512258	0.959146	0.999987	no
XLOC_009017	XLOC_009017	ACSF2	chr17:48503518-48552200	q3	q4	OK	6.50215	6.84853	0.0748771	-0.155327	0.876563	0.999987	no
XLOC_008148	XLOC_008148	ACSF3	chr16:89160216-89222171	q3	q4	OK	8.47884	8.05703	-0.0736186	0.264838	0.791134	0.999987	no
XLOC_016770	XLOC_016770	ACSL1	chr4:185676748-185747215	q3	q4	OK	25.3969	34.4341	0.439185	-0.954577	0.339791	0.999987	no
XLOC_012483	XLOC_012483	ACSL3	chr2:223725731-223808119	q3	q4	OK	12.0291	20.6019	0.776244	-2.62895	0.0085649	0.280581	no
XLOC_023686	XLOC_023686	ACSL4	chrX:108884563-108976621	q3	q4	OK	22.7248	45.7836	1.01056	-3.5068	0.000453524	0.0448029	yes
XLOC_002667	XLOC_002667	ACSL5	chr10:114133915-114188138	q3	q4	OK	7.72404	8.73346	0.177198	-0.467014	0.64049	0.999987	no
XLOC_017531	XLOC_017531	ACSL6	chr5:131285666-131347761	q3	q4	OK	0.0599697	0.0739087	0.30151	-0.493875	0.621394	0.999987	no
XLOC_007837	XLOC_007837	ACSM3	chr16:20775311-20860990	q3	q4	OK	0.111071	0.12166	0.131381	-0.194909	0.845465	0.999987	no
XLOC_013704	XLOC_013704	ACSS1	chr20:24986865-25038818	q3	q4	OK	0.236213	0.313853	0.41	-0.804622	0.421038	0.999987	no
XLOC_002217	XLOC_002217	ACTA1	chr1:229566992-229569843	q3	q4	OK	0.0880915	0.0538835	-0.709159	0.836172	0.403058	0.999987	no
XLOC_003006	XLOC_003006	ACTA2	chr10:90694830-90775542	q3	q4	OK	10.4474	5.75191	-0.86103	2.05261	0.0401103	0.597069	no
XLOC_012063	XLOC_012063	ACTG2	chr2:74120092-74146780	q3	q4	OK	90.0618	66.087	-0.44655	0.979436	0.327365	0.999987	no
XLOC_013414	XLOC_013414	ACTL10	chr20:32244892-32262264	q3	q4	OK	0.306521	0.564662	0.881404	-1.43016	0.152672	0.984892	no
XLOC_015236	XLOC_015236	ACTL6A	chr3:179280707-179306193	q3	q4	OK	65.9681	62.2496	-0.0837024	0.265688	0.79048	0.999987	no
XLOC_010670	XLOC_010670	ACTN4	chr19:39138266-39235114	q3	q4	OK	54.1716	58.4557	0.109807	-0.222061	0.824266	0.999987	no
XLOC_006256	XLOC_006256	ACTR10	chr14:58666832-58702353	q3	q4	OK	24.839	24.917	0.00452237	-0.00980574	0.992176	0.999987	no
XLOC_003085	XLOC_003085	ACTR1A	chr10:104238985-104262512	q3	q4	OK	36.2823	37.057	0.0304775	-0.0657578	0.947571	0.999987	no
XLOC_012866	XLOC_012866	ACTR1B	chr2:98272401-98280561	q3	q4	OK	42.5846	36.2044	-0.234166	0.501586	0.615959	0.999987	no
XLOC_012029	XLOC_012029	ACTR2	chr2:65454828-65498390	q3	q4	OK	171.03	224.928	0.395215	-0.764559	0.444534	0.999987	no
XLOC_012211	XLOC_012211	ACTR3	chr2:114647536-114716167	q3	q4	OK	196.556	299.919	0.609631	-1.1959	0.231735	0.999987	no
XLOC_020578	XLOC_020578	ACTR3B	chr7:152456850-152552463	q3	q4	OK	10.8262	10.2123	-0.0842237	0.187144	0.851548	0.999987	no
XLOC_021089	XLOC_021089	ACTR3C	chr7:149944300-150035245	q3	q4	OK	0.986865	1.55677	0.657629	-1.43482	0.151339	0.983039	no
XLOC_013459	XLOC_013459	ACTR5	chr20:37377096-37401089	q3	q4	OK	5.26388	5.65248	0.102756	-0.207237	0.835825	0.999987	no
XLOC_004995	XLOC_004995	ACTR6	chr12:100594573-100618201	q3	q4	OK	24.0603	19.57	-0.29801	0.62079	0.534738	0.999987	no
XLOC_015543	XLOC_015543	ACTR8	chr3:53901093-53916229	q3	q4	OK	7.8049	9.72019	0.316604	-0.669913	0.502913	0.999987	no
XLOC_012999	XLOC_012999	ACVR1	chr2:158592957-158732374	q3	q4	OK	0.538324	0.505239	-0.091508	0.211935	0.832158	0.999987	no
XLOC_004804	XLOC_004804	ACVR1B	chr12:52345450-52390863	q3	q4	OK	4.26761	4.45895	0.0632745	-0.157076	0.875185	0.999987	no
XLOC_012275	XLOC_012275	ACVR2A	chr2:148602569-149271044	q3	q4	OK	0.647491	0.669993	0.0492867	-0.0853187	0.932008	0.999987	no
XLOC_004321	XLOC_004321	ACY3	chr11:67410025-67418130	q3	q4	OK	10.78	20.402	0.920351	-1.96168	0.0498	0.657158	no
XLOC_006776	XLOC_006776	ACYP1	chr14:75519927-75530736	q3	q4	OK	30.2116	20.3283	-0.571614	1.2819	0.199877	0.999987	no
XLOC_012000	XLOC_012000	ACYP2	chr2:54342409-54532435	q3	q4	OK	5.90725	8.88536	0.588943	-1.13215	0.257573	0.999987	no
XLOC_013785	XLOC_013785	ADA	chr20:43248162-43280376	q3	q4	OK	67.9273	68.1465	0.00464765	-0.00992999	0.992077	0.999987	no
XLOC_007048	XLOC_007048	ADAL	chr15:43622871-43646096	q3	q4	OK	0.338984	0.499384	0.558931	-1.18919	0.234367	0.999987	no
XLOC_005053	XLOC_005053	ADAM1	chr12:112336866-112339706	q3	q4	OK	1.0801	1.31826	0.28746	-0.506253	0.612679	0.999987	no
XLOC_007470	XLOC_007470	ADAM10	chr15:58888509-59042177	q3	q4	OK	11.1485	15.5828	0.483111	-1.05046	0.293508	0.999987	no
XLOC_008962	XLOC_008962	ADAM11	chr17:42836567-42859214	q3	q4	OK	0.703546	0.524452	-0.423833	0.766037	0.443654	0.999987	no
XLOC_000743	XLOC_000743	ADAM15	chr1:155006281-155042029	q3	q4	OK	20.2386	12.0152	-0.752253	2.23378	0.0254973	0.484756	no
XLOC_012590	XLOC_012590	ADAM17	chr2:9629410-9695917	q3	q4	OK	20.6348	28.6907	0.475507	-1.04153	0.297628	0.999987	no
XLOC_017659	XLOC_017659	ADAM19	chr5:156904311-157002783	q3	q4	OK	5.47091	6.78203	0.309938	-0.674899	0.49974	0.999987	no
XLOC_006303	XLOC_006303	ADAM21	chr14:70918873-70926622	q3	q4	OK	0.0649392	0.147807	1.18655	-1.56868	0.116722	0.909027	no
XLOC_020298	XLOC_020298	ADAM22	chr7:87563565-87832204	q3	q4	OK	3.28627	3.9893	0.279685	-0.70334	0.481844	0.999987	no
XLOC_021219	XLOC_021219	ADAM28	chr8:24151579-24212726	q3	q4	OK	0.265388	0.473098	0.834033	-1.54106	0.123303	0.925628	no
XLOC_003173	XLOC_003173	ADAM8	chr10:135075919-135090407	q3	q4	OK	1.72894	1.61064	-0.102247	0.277618	0.781306	0.999987	no
XLOC_021261	XLOC_021261	ADAM9	chr8:38854504-38962779	q3	q4	OK	4.51217	7.62118	0.756192	-1.55024	0.121083	0.918963	no
XLOC_022324	XLOC_022324	ADAMTS13	chr9:136243283-136324508	q3	q4	OK	0.702924	0.676606	-0.055053	0.174658	0.861348	0.999987	no
XLOC_008547	XLOC_008547	ADAMTS18	chr16:77316024-77469011	q3	q4	OK	0.0625977	0.0387012	-0.693734	0.949656	0.342287	0.999987	no
XLOC_017044	XLOC_017044	ADAMTS19	chr5:128796102-129074376	q3	q4	OK	3.58104	8.3278	1.21756	-2.59607	0.00942968	0.296043	no
XLOC_001962	XLOC_001962	ADAMTS4	chr1:161159537-161168845	q3	q4	OK	0.0965601	0.104095	0.108399	-0.163817	0.869875	0.999987	no
XLOC_017414	XLOC_017414	ADAMTS6	chr5:64444562-64777704	q3	q4	OK	0.0845031	0.152738	0.853984	-1.33757	0.181037	0.999987	no
XLOC_000673	XLOC_000673	ADAMTSL4	chr1:150521897-150533412	q3	q4	OK	0.0837389	0.158701	0.922341	-1.63537	0.101972	0.859996	no
XLOC_020597	XLOC_020597	ADAP1	chr7:937536-994289	q3	q4	OK	12.7884	9.992	-0.355986	0.756962	0.449073	0.999987	no
XLOC_008819	XLOC_008819	ADAP2	chr17:29248753-29286211	q3	q4	OK	0.770715	1.34033	0.798321	-1.43205	0.152128	0.984823	no
XLOC_001862	XLOC_001862	ADAR	chr1:154554533-154600456	q3	q4	OK	49.1865	59.4719	0.273944	-0.888173	0.374448	0.999987	no
XLOC_014021	XLOC_014021	ADARB1	chr21:46494492-46646478	q3	q4	OK	1.99184	4.41364	1.14787	-4.49639	6.91182e-06	0.00205169	yes
XLOC_002302	XLOC_002302	ADARB2-AS1	chr10:1223252-1779670	q3	q4	OK	0.809659	0.78876	-0.0377275	0.0596616	0.952425	0.999987	no
XLOC_008545	XLOC_008545	ADAT1	chr16:75632246-75657221	q3	q4	OK	6.47877	11.7967	0.864594	-2.06568	0.038859	0.587843	no
XLOC_018841	XLOC_018841	ADAT2	chr6:143743968-143771841	q3	q4	OK	3.69719	3.31599	-0.156989	0.317175	0.751111	0.999987	no
XLOC_010294	XLOC_010294	ADAT3,SCAMP4	chr19:1905372-1926012	q3	q4	OK	15.299	17.7131	0.211377	-0.515339	0.606316	0.999987	no
XLOC_006353	XLOC_006353	ADCK1	chr14:78266425-78400297	q3	q4	OK	6.14256	5.69743	-0.108529	0.27048	0.786791	0.999987	no
XLOC_020494	XLOC_020494	ADCK2	chr7:140372952-140394908	q3	q4	OK	15.2326	12.0093	-0.343006	0.729201	0.465879	0.999987	no
XLOC_001072	XLOC_001072	ADCK3	chr1:227127937-227175246	q3	q4	OK	7.3078	5.38912	-0.439388	0.912075	0.361729	0.999987	no
XLOC_011508	XLOC_011508	ADCK4	chr19:41197433-41222790	q3	q4	OK	8.56366	8.40264	-0.0273848	0.0811662	0.93531	0.999987	no
XLOC_021498	XLOC_021498	ADCK5	chr8:145597730-145634733	q3	q4	OK	3.0474	3.01168	-0.0170113	0.0323174	0.974219	0.999987	no
XLOC_012629	XLOC_012629	ADCY3	chr2:25013135-25142055	q3	q4	OK	19.4656	19.1425	-0.0241478	0.0521548	0.958405	0.999987	no
XLOC_015676	XLOC_015676	ADCY5	chr3:123001142-123167392	q3	q4	OK	2.24762	2.86687	0.351078	-0.714812	0.474725	0.999987	no
XLOC_007958	XLOC_007958	ADCY7	chr16:50321822-50352043	q3	q4	OK	13.8987	13.3172	-0.0616581	0.133331	0.893932	0.999987	no
XLOC_008252	XLOC_008252	ADCY9	chr16:4012649-4166186	q3	q4	OK	2.16634	2.52251	0.219602	-0.458797	0.64638	0.999987	no
XLOC_015940	XLOC_015940	ADD1	chr4:2845583-2931802	q3	q4	OK	22.1	32.7255	0.56637	-1.3798	0.167647	0.999987	no
XLOC_002658	XLOC_002658	ADD3	chr10:111705316-111895323	q3	q4	OK	25.4746	39.1479	0.619875	-2.10343	0.0354281	0.565485	no
XLOC_016599	XLOC_016599	ADH5	chr4:99992129-100009931	q3	q4	OK	49.3628	42.4629	-0.217221	0.472559	0.636528	0.999987	no
XLOC_021321	XLOC_021321	ADHFE1	chr8:67344717-67381044	q3	q4	OK	0.0743882	0.0766813	0.043801	-0.0537648	0.957123	0.999987	no
XLOC_012578	XLOC_012578	ADI1	chr2:3501689-3523350	q3	q4	OK	34.8015	35.264	0.0190471	-0.0411582	0.96717	0.999987	no
XLOC_004600	XLOC_004600	ADIPOR2	chr12:1800246-1897845	q3	q4	OK	26.2729	30.2778	0.204687	-0.446439	0.65528	0.999987	no
XLOC_002501	XLOC_002501	ADK	chr10:75910942-76469061	q3	q4	OK	37.1904	40.2391	0.113667	-0.33953	0.734211	0.999987	no
XLOC_003296	XLOC_003296	ADM	chr11:10326641-10328923	q3	q4	OK	20.4046	16.1748	-0.335143	0.706798	0.479692	0.999987	no
XLOC_014440	XLOC_014440	ADM2	chr22:50919984-50924866	q3	q4	OK	0.0926492	0.20956	1.17751	-1.98635	0.0469949	0.63984	no
XLOC_013830	XLOC_013830	ADNP	chr20:49506882-49547527	q3	q4	OK	27.7516	38.1556	0.459323	-1.87958	0.0601647	0.710178	no
XLOC_010099	XLOC_010099	ADNP2	chr18:77866914-77898228	q3	q4	OK	13.6129	19.7417	0.536271	-1.17126	0.241495	0.999987	no
XLOC_002454	XLOC_002454	ADO	chr10:64564515-64568239	q3	q4	OK	5.07364	8.58044	0.758031	-1.6012	0.109332	0.886162	no
XLOC_014262	XLOC_014262	ADORA2A	chr22:24823529-24890783	q3	q4	OK	48.1925	40.2565	-0.259587	0.552531	0.580585	0.999987	no
XLOC_008730	XLOC_008730	ADORA2B	chr17:15848230-15879210	q3	q4	OK	0.213895	0.454361	1.08693	-1.68466	0.0920536	0.831393	no
XLOC_007541	XLOC_007541	ADPGK	chr15:73043707-73090540	q3	q4	OK	15.1248	18.5442	0.294058	-1.72535	0.0844643	0.804123	no
XLOC_015062	XLOC_015062	ADPRH	chr3:119298522-119308792	q3	q4	OK	2.56484	3.38378	0.39977	-0.779355	0.435771	0.999987	no
XLOC_006116	XLOC_006116	ADPRHL1	chr13:114076259-114107839	q3	q4	OK	2.49656	3.45372	0.46821	-0.891951	0.372419	0.999987	no
XLOC_000284	XLOC_000284	ADPRHL2	chr1:36554452-36559533	q3	q4	OK	22.7778	17.2482	-0.401188	0.850231	0.395197	0.999987	no
XLOC_012850	XLOC_012850	ADRA2B	chr2:96778622-96781888	q3	q4	OK	0.670273	1.56005	1.21877	-2.21483	0.0267718	0.49737	no
XLOC_003620	XLOC_003620	ADRBK1	chr11:67033904-67054029	q3	q4	OK	48.5661	65.3995	0.429328	-0.883412	0.377013	0.999987	no
XLOC_014274	XLOC_014274	ADRBK2	chr22:25960860-26125258	q3	q4	OK	6.35628	8.51589	0.421975	-0.921894	0.356584	0.999987	no
XLOC_013565	XLOC_013565	ADRM1	chr20:60878026-60883918	q3	q4	OK	36.7687	40.1627	0.127378	-0.331261	0.740447	0.999987	no
XLOC_014373	XLOC_014373	ADSL	chr22:40742503-40762575	q3	q4	OK	78.9873	81.9066	0.0523593	-0.115637	0.90794	0.999987	no
XLOC_002263	XLOC_002263	ADSS	chr1:244571793-244615436	q3	q4	OK	17.4117	29.1794	0.744891	-1.62123	0.104968	0.870007	no
XLOC_006535	XLOC_006535	ADSSL1	chr14:105190533-105213647	q3	q4	OK	0.786017	1.84136	1.22814	-2.17619	0.0295409	0.517338	no
XLOC_020175	XLOC_020175	AEBP1,MIR4649	chr7:44143959-44154159	q3	q4	OK	0.146124	0.252355	0.788265	-1.31889	0.187205	0.999987	no
XLOC_004712	XLOC_004712	AEBP2	chr12:19592607-19675173	q3	q4	OK	7.63943	12.6596	0.728699	-2.02618	0.042746	0.612667	no
XLOC_007258	XLOC_007258	AEN	chr15:89164526-89175512	q3	q4	OK	10.3489	8.80115	-0.233708	0.498294	0.618277	0.999987	no
XLOC_011133	XLOC_011133	AES	chr19:3052907-3062964	q3	q4	OK	145.655	142.262	-0.034004	0.0762278	0.939238	0.999987	no
XLOC_003115	XLOC_003115	AFAP1L2	chr10:116054582-116164515	q3	q4	OK	0.511601	0.692292	0.436361	-1.17166	0.241335	0.999987	no
XLOC_016164	XLOC_016164	AFF1	chr4:87856153-88062206	q3	q4	OK	0.758165	1.13045	0.576314	-1.15612	0.247632	0.999987	no
XLOC_023335	XLOC_023335	AFF2	chrX:147582138-148082193	q3	q4	OK	0.926871	0.693425	-0.418628	1.2171	0.223565	0.999987	no
XLOC_012877	XLOC_012877	AFF3	chr2:100163715-100759037	q3	q4	OK	4.49619	6.52615	0.53753	-1.39594	0.162733	0.993181	no
XLOC_017541	XLOC_017541	AFF4	chr5:132211070-132299354	q3	q4	OK	8.62985	16.1272	0.90209	-1.9691	0.0489421	0.653424	no
XLOC_008168	XLOC_008168	AFG3L1P	chr16:90036182-90067195	q3	q4	OK	3.1913	3.04411	-0.0681229	0.194646	0.84567	0.999987	no
XLOC_010126	XLOC_010126	AFG3L2	chr18:12328942-12377275	q3	q4	OK	28.2296	29.3552	0.0564069	-0.122495	0.902507	0.999987	no
XLOC_009166	XLOC_009166	AFMID	chr17:76183397-76203782	q3	q4	OK	35.12	32.9774	-0.0908157	0.371595	0.710195	0.999987	no
XLOC_012024	XLOC_012024	AFTPH	chr2:64751438-64820138	q3	q4	OK	15.9559	22.7012	0.508686	-2.5098	0.0120798	0.338656	no
XLOC_016756	XLOC_016756	AGA	chr4:178351928-178363657	q3	q4	OK	9.04475	9.07776	0.00525626	-0.0112735	0.991005	0.999987	no
XLOC_005488	XLOC_005488	AGAP2	chr12:58118075-58135944	q3	q4	OK	3.51905	4.33762	0.301719	-0.669298	0.503305	0.999987	no
XLOC_020569	XLOC_020569	AGAP3	chr7:150783825-150841523	q3	q4	OK	11.6142	9.35479	-0.312106	0.848067	0.396401	0.999987	no
XLOC_002875	XLOC_002875	AGAP4	chr10:46321049-46342921	q3	q4	OK	0.189695	0.243006	0.357311	-0.559676	0.575701	0.999987	no
XLOC_002971	XLOC_002971	AGAP5	chr10:75434032-75457554	q3	q4	OK	0.331774	0.487897	0.556378	-0.927101	0.353874	0.999987	no
XLOC_002437	XLOC_002437	AGAP6	chr10:51748077-51770259	q3	q4	OK	1.83646	2.0199	0.13736	-0.259285	0.795415	0.999987	no
XLOC_002905	XLOC_002905	AGAP7	chr10:51464161-51486327	q3	q4	OK	0.101888	0.174453	0.775862	-1.14753	0.251162	0.999987	no
XLOC_002904	XLOC_002904	AGAP8	chr10:51026324-51371331	q3	q4	OK	0.227706	0.257637	0.178165	-0.282453	0.777596	0.999987	no
XLOC_002424	XLOC_002424	AGAP9	chr10:48215723-48237508	q3	q4	OK	0.450041	0.47033	0.063619	-0.106749	0.914988	0.999987	no
XLOC_002883	XLOC_002883	AGAP9	chr10:47191843-47213626	q3	q4	OK	0.428128	0.434323	0.0207261	-0.0345825	0.972413	0.999987	no
XLOC_004134	XLOC_004134	AGBL2	chr11:47681142-47736928	q3	q4	OK	0.192246	0.188284	-0.0300479	0.0468496	0.962633	0.999987	no
XLOC_020475	XLOC_020475	AGBL3	chr7:134671258-134820530	q3	q4	OK	0.0770629	0.0759207	-0.0215423	0.0291516	0.976744	0.999987	no
XLOC_011910	XLOC_011910	AGBL5	chr2:27274490-27294567	q3	q4	OK	33.0267	29.9396	-0.141578	0.413572	0.679188	0.999987	no
XLOC_018514	XLOC_018514	AGER	chr6:32148744-32152099	q3	q4	OK	3.92124	5.44353	0.473233	-1.67618	0.093702	0.835662	no
XLOC_012491	XLOC_012491	AGFG1	chr2:228336887-228425938	q3	q4	OK	23.5613	18.799	-0.325764	0.906663	0.364585	0.999987	no
XLOC_020358	XLOC_020358	AGFG2	chr7:100136833-100165843	q3	q4	OK	4.12417	4.90426	0.249932	-0.530956	0.595449	0.999987	no
XLOC_020497	XLOC_020497	AGK	chr7:141251077-141354209	q3	q4	OK	11.5172	12.7053	0.141641	-0.30467	0.760618	0.999987	no
XLOC_000527	XLOC_000527	AGL	chr1:100315639-100389579	q3	q4	OK	12.9022	15.7738	0.289911	-0.843043	0.399204	0.999987	no
XLOC_018513	XLOC_018513	AGPAT1	chr6:32120578-32145888	q3	q4	OK	43.7992	27.8719	-0.652092	1.97365	0.0484217	0.650571	no
XLOC_022851	XLOC_022851	AGPAT2	chr9:139567594-139581911	q3	q4	OK	15.7329	11.4934	-0.452982	1.17201	0.241191	0.999987	no
XLOC_014002	XLOC_014002	AGPAT3	chr21:45285115-45407475	q3	q4	OK	14.3817	15.0891	0.0692651	-0.150877	0.880072	0.999987	no
XLOC_021133	XLOC_021133	AGPAT5	chr8:6565877-6619021	q3	q4	OK	14.2242	18.2808	0.361986	-0.790373	0.42931	0.999987	no
XLOC_021271	XLOC_021271	AGPAT6	chr8:41435706-41482520	q3	q4	OK	9.62207	9.23349	-0.0594712	0.129047	0.897321	0.999987	no
XLOC_007204	XLOC_007204	AGPHD1	chr15:78799905-78829715	q3	q4	OK	1.79839	2.26353	0.331865	-0.784845	0.432545	0.999987	no
XLOC_012347	XLOC_012347	AGPS	chr2:178257470-178408564	q3	q4	OK	11.9761	13.9395	0.219013	-0.478774	0.632099	0.999987	no
XLOC_000010	XLOC_000010	AGRN	chr1:955502-991499	q3	q4	OK	6.28607	6.42194	0.0308494	-0.0663237	0.94712	0.999987	no
XLOC_007228	XLOC_007228	AGSK1,LOC727849	chr15:82944792-82986427	q3	q4	OK	2.5059	2.27568	-0.139031	0.424072	0.671513	0.999987	no
XLOC_007602	XLOC_007602	AGSK1,LOC727849	chr15:82753446-82798352	q3	q4	OK	3.56181	2.98535	-0.254712	0.79396	0.427219	0.999987	no
XLOC_007606	XLOC_007606	AGSK1,LOC727849	chr15:83130032-83182930	q3	q4	OK	3.59526	3.25776	-0.142218	0.427682	0.668882	0.999987	no
XLOC_022585	XLOC_022585	AGTPBP1	chr9:88161453-88356944	q3	q4	OK	4.87106	6.82249	0.486063	-1.01189	0.311589	0.999987	no
XLOC_000086	XLOC_000086	AGTRAP	chr1:11796141-11810828	q3	q4	OK	15.1011	12.6022	-0.260976	0.737253	0.460969	0.999987	no
XLOC_017722	XLOC_017722	AGXT2L2	chr5:177631507-177659803	q3	q4	OK	7.16266	7.12012	-0.00859402	0.0177263	0.985857	0.999987	no
XLOC_002269	XLOC_002269	AHCTF1	chr1:247002401-247094726	q3	q4	OK	20.802	28.6424	0.461432	-0.992374	0.321015	0.999987	no
XLOC_013737	XLOC_013737	AHCY	chr20:32868070-32899608	q3	q4	OK	120.277	104.316	-0.205399	0.412288	0.680128	0.999987	no
XLOC_000571	XLOC_000571	AHCYL1	chr1:110527386-110566364	q3	q4	OK	30.1587	31.4422	0.0601286	-0.206432	0.836454	0.999987	no
XLOC_020455	XLOC_020455	AHCYL2	chr7:128864854-129070052	q3	q4	OK	2.70604	3.44035	0.346369	-0.935683	0.349436	0.999987	no
XLOC_001376	XLOC_001376	AHDC1	chr1:27860755-27930143	q3	q4	OK	3.47568	2.96768	-0.227963	0.485096	0.627608	0.999987	no
XLOC_018818	XLOC_018818	AHI1	chr6:135605109-135818903	q3	q4	OK	1.82909	2.10778	0.204593	-0.780103	0.43533	0.999987	no
XLOC_006869	XLOC_006869	AHNAK2	chr14:105403590-105444694	q3	q4	OK	0.716945	1.02685	0.518297	-1.09476	0.273622	0.999987	no
XLOC_016799	XLOC_016799	AHRR,PDCD6	chr5:271735-438405	q3	q4	OK	79.1463	71.8096	-0.140345	0.302972	0.761911	0.999987	no
XLOC_006350	XLOC_006350	AHSA1	chr14:77924372-77935815	q3	q4	OK	123.742	100.73	-0.296842	0.628828	0.529462	0.999987	no
XLOC_012016	XLOC_012016	AHSA2	chr2:61404554-61697849	q3	q4	OK	18.6634	24.7736	0.408587	-0.888101	0.374486	0.999987	no
XLOC_005215	XLOC_005215	AICDA	chr12:8754761-8765442	q3	q4	OK	0.214552	0.277671	0.372051	-0.569404	0.569082	0.999987	no
XLOC_002186	XLOC_002186	AIDA	chr1:222841354-222885864	q3	q4	OK	24.2569	31.847	0.39276	-0.86008	0.389745	0.999987	no
XLOC_017930	XLOC_017930	AIF1	chr6:31582993-31584798	q3	q4	OK	3.35397	2.68091	-0.323148	0.631604	0.527646	0.999987	no
XLOC_023739	XLOC_023739	AIFM1	chrX:129263337-129299861	q3	q4	OK	20.2797	26.784	0.401334	-0.87996	0.378881	0.999987	no
XLOC_002940	XLOC_002940	AIFM2	chr10:71812356-71892690	q3	q4	OK	3.90877	3.14053	-0.31571	0.862758	0.38827	0.999987	no
XLOC_018260	XLOC_018260	AIG1	chr6:143382022-143661441	q3	q4	OK	18.7966	26.7965	0.511569	-1.08885	0.276222	0.999987	no
XLOC_018158	XLOC_018158	AIM1	chr6:106959729-107018334	q3	q4	OK	3.94524	7.35721	0.899043	-1.96347	0.0495918	0.65646	no
XLOC_001364	XLOC_001364	AIM1L	chr1:26648349-26680621	q3	q4	OK	0.21354	0.193392	-0.142982	0.241285	0.809335	0.999987	no
XLOC_001931	XLOC_001931	AIM2	chr1:159032274-159046647	q3	q4	OK	0.0630912	0.30405	2.2688	-2.88481	0.00391649	0.177161	no
XLOC_016203	XLOC_016203	AIMP1	chr4:106967232-107270381	q3	q4	OK	25.6997	24.1654	-0.0888089	0.204547	0.837926	0.999987	no
XLOC_020070	XLOC_020070	AIMP2	chr7:6048881-6098860	q3	q4	OK	12.8	19.9885	0.643029	-1.3528	0.176119	0.999987	no
XLOC_003629	XLOC_003629	AIP	chr11:67250504-67258579	q3	q4	OK	47.0578	29.2106	-0.687942	1.47637	0.139845	0.961423	no
XLOC_006590	XLOC_006590	AJUBA	chr14:23440409-23451848	q3	q4	OK	0.20419	0.0889121	-1.19946	1.7243	0.0846537	0.804641	no
XLOC_022765	XLOC_022765	AK1	chr9:130628758-130640022	q3	q4	OK	5.45641	4.47705	-0.285404	0.57449	0.565636	0.999987	no
XLOC_001421	XLOC_001421	AK2	chr1:33473540-33502512	q3	q4	OK	94.6607	67.4519	-0.488907	1.72398	0.084712	0.804701	no
XLOC_022397	XLOC_022397	AK3	chr9:4709556-4742043	q3	q4	OK	8.95792	11.2369	0.327006	-0.857223	0.391321	0.999987	no
XLOC_000436	XLOC_000436	AK4	chr1:65613231-65697828	q3	q4	OK	30.9561	21.4801	-0.527221	1.78436	0.0743651	0.773382	no
XLOC_006402	XLOC_006402	AK7	chr14:96858447-96955112	q3	q4	OK	0.178802	0.145984	-0.292553	0.421604	0.673314	0.999987	no
XLOC_022806	XLOC_022806	AK8	chr9:135600964-135754198	q3	q4	OK	0.114391	0.131254	0.198394	-0.284546	0.775992	0.999987	no
XLOC_009040	XLOC_009040	AKAP1	chr17:55162552-55198710	q3	q4	OK	13.8561	12.368	-0.163912	0.366632	0.713894	0.999987	no
XLOC_009401	XLOC_009401	AKAP10	chr17:19808749-19881129	q3	q4	OK	6.92415	8.52032	0.299271	-0.62272	0.533468	0.999987	no
XLOC_005804	XLOC_005804	AKAP11	chr13:42846288-42897403	q3	q4	OK	7.60708	13.2963	0.805609	-1.76807	0.0770496	0.782683	no
XLOC_007251	XLOC_007251	AKAP13	chr15:85923870-86292586	q3	q4	OK	12.0419	19.5464	0.698838	-2.49895	0.0124563	0.345516	no
XLOC_023270	XLOC_023270	AKAP14	chrX:119029935-119054679	q3	q4	OK	0.0281996	0.156058	2.46834	-2.27109	0.0231413	0.462035	no
XLOC_022917	XLOC_022917	AKAP17A,ASMT	chrX:1710485-1761974	q3	q4	OK	6.95366	10.346	0.573231	-1.44373	0.148815	0.97879	no
XLOC_023889	XLOC_023889	AKAP17A,ASMT	chrY:1660485-1711974	q3	q4	OK	6.83388	10.4441	0.611915	-1.53783	0.124089	0.925628	no
XLOC_022185	XLOC_022185	AKAP2,PALM2,PALM2-AKAP2	chr9:112403067-112934791	q3	q4	OK	10.5481	16.8279	0.673873	-2.33583	0.0195	0.428881	no
XLOC_006278	XLOC_006278	AKAP5	chr14:64932216-64941221	q3	q4	OK	0.709833	1.22754	0.79022	-1.4367	0.150803	0.982738	no
XLOC_006201	XLOC_006201	AKAP6	chr14:32798478-33302268	q3	q4	OK	0.358576	0.475578	0.407402	-0.735657	0.461939	0.999987	no
XLOC_018224	XLOC_018224	AKAP7	chr6:131456825-131604675	q3	q4	OK	2.28929	3.62767	0.664142	-1.21913	0.222796	0.999987	no
XLOC_011325	XLOC_011325	AKAP8	chr19:15464331-15490612	q3	q4	OK	7.19203	9.11111	0.341227	-0.729351	0.465787	0.999987	no
XLOC_011326	XLOC_011326	AKAP8L	chr19:15490858-15529833	q3	q4	OK	25.5428	34.411	0.429953	-0.937066	0.348724	0.999987	no
XLOC_020308	XLOC_020308	AKAP9	chr7:91570188-91739987	q3	q4	OK	8.44645	15.5403	0.879601	-2.93504	0.00333508	0.160756	no
XLOC_018754	XLOC_018754	AKD1	chr6:109814058-110012415	q3	q4	OK	1.82998	2.43899	0.414452	-0.739713	0.459474	0.999987	no
XLOC_003288	XLOC_003288	AKIP1	chr11:8932700-8954553	q3	q4	OK	3.70935	3.88532	0.0668659	-0.236466	0.813071	0.999987	no
XLOC_000296	XLOC_000296	AKIRIN1	chr1:39456915-39471737	q3	q4	OK	21.9387	41.9486	0.935143	-2.14433	0.0320068	0.53771	no
XLOC_018710	XLOC_018710	AKIRIN2	chr6:88384577-88411985	q3	q4	OK	20.315	28.821	0.504576	-1.09765	0.272355	0.999987	no
XLOC_018134	XLOC_018134	AKIRIN2-AS1	chr6:88384577-88411985	q3	q4	OK	3.5774	2.07269	-0.787406	1.27363	0.202793	0.999987	no
XLOC_022707	XLOC_022707	AKNA	chr9:117096432-117156685	q3	q4	OK	22.6974	22.1642	-0.0342972	0.0708899	0.943485	0.999987	no
XLOC_000362	XLOC_000362	AKR1A1	chr1:46016454-46035723	q3	q4	OK	51.5932	46.6447	-0.145467	0.749772	0.453392	0.999987	no
XLOC_021026	XLOC_021026	AKR1B1	chr7:134127106-134143888	q3	q4	OK	29.8737	26.6835	-0.162925	0.351447	0.725253	0.999987	no
XLOC_001310	XLOC_001310	AKR7A2	chr1:19629201-19638640	q3	q4	OK	33.5827	24.8676	-0.433452	0.933028	0.350805	0.999987	no
XLOC_000595	XLOC_000595	AKR7A2P1	chr1:113454469-113498975	q3	q4	OK	0.653275	0.407839	-0.679691	1.06881	0.285155	0.999987	no
XLOC_001308	XLOC_001308	AKR7A3	chr1:19609056-19615280	q3	q4	OK	0.931944	0.749802	-0.313735	0.52063	0.602625	0.999987	no
XLOC_001307	XLOC_001307	AKR7L	chr1:19592475-19600568	q3	q4	OK	0.749525	0.601962	-0.316303	0.614922	0.538606	0.999987	no
XLOC_006868	XLOC_006868	AKT1	chr14:105235686-105262080	q3	q4	OK	81.1757	84.6419	0.060324	-0.159455	0.873311	0.999987	no
XLOC_011669	XLOC_011669	AKT1S1	chr19:50372296-50380644	q3	q4	OK	10.81	13.0623	0.273048	-1.29208	0.19633	0.999987	no
XLOC_011499	XLOC_011499	AKT2	chr19:40736223-40791302	q3	q4	OK	25.3366	23.9832	-0.0792006	0.194278	0.845958	0.999987	no
XLOC_002262	XLOC_002262	AKT3	chr1:243419306-244006886	q3	q4	OK	0.406807	0.304376	-0.418488	0.777753	0.436715	0.999987	no
XLOC_008434	XLOC_008434	AKTIP	chr16:53468350-53537170	q3	q4	OK	8.64818	10.325	0.255677	-0.533344	0.593795	0.999987	no
XLOC_022703	XLOC_022703	ALAD	chr9:116148591-116163618	q3	q4	OK	14.3128	16.5515	0.209661	-0.456334	0.64815	0.999987	no
XLOC_014925	XLOC_014925	ALAS1	chr3:52232098-52248343	q3	q4	OK	19.264	20.8655	0.115206	-0.315133	0.752661	0.999987	no
XLOC_016117	XLOC_016117	ALB	chr4:74269971-74287129	q3	q4	OK	0.0961499	0.0437921	-1.13461	1.2933	0.195906	0.999987	no
XLOC_015023	XLOC_015023	ALCAM	chr3:105085556-105295757	q3	q4	OK	9.1261	14.1665	0.634409	-1.63981	0.101044	0.857443	no
XLOC_010851	XLOC_010851	ALDH16A1	chr19:49956472-49974305	q3	q4	OK	10.21	9.23841	-0.144267	0.354888	0.722673	0.999987	no
XLOC_003033	XLOC_003033	ALDH18A1	chr10:97365685-97416567	q3	q4	OK	39.8609	42.9741	0.108495	-0.298403	0.765395	0.999987	no
XLOC_022564	XLOC_022564	ALDH1A1	chr9:75515577-75568233	q3	q4	OK	1.4703	2.40034	0.707129	-1.26771	0.204902	0.999987	no
XLOC_007302	XLOC_007302	ALDH1A3	chr15:101420008-101456830	q3	q4	OK	0.87936	3.21408	1.86988	-3.47636	0.000508274	0.0480633	yes
XLOC_022041	XLOC_022041	ALDH1B1	chr9:38392660-38398662	q3	q4	OK	12.7046	12.8515	0.0165852	-0.0357916	0.971449	0.999987	no
XLOC_005606	XLOC_005606	ALDH1L2	chr12:105413561-105478341	q3	q4	OK	0.0897603	0.409221	2.18873	-3.92586	8.64204e-05	0.0135838	yes
XLOC_005051	XLOC_005051	ALDH2	chr12:112204690-112247789	q3	q4	OK	19.6884	13.6638	-0.526985	1.13021	0.25839	0.999987	no
XLOC_008769	XLOC_008769	ALDH3A2	chr17:19552063-19580908	q3	q4	OK	13.1611	15.0062	0.189274	-0.491415	0.623133	0.999987	no
XLOC_003632	XLOC_003632	ALDH3B1	chr11:67776047-67796743	q3	q4	OK	0.739439	0.871715	0.237425	-0.656505	0.511499	0.999987	no
XLOC_001303	XLOC_001303	ALDH4A1,MIR4695	chr1:19197923-19229293	q3	q4	OK	2.05366	1.89868	-0.113196	0.252079	0.80098	0.999987	no
XLOC_017815	XLOC_017815	ALDH5A1	chr6:24495196-24537435	q3	q4	OK	32.2955	36.1891	0.164223	-0.462453	0.643756	0.999987	no
XLOC_006766	XLOC_006766	ALDH6A1	chr14:74486058-74551196	q3	q4	OK	9.02031	11.9178	0.401865	-0.842157	0.3997	0.999987	no
XLOC_018815	XLOC_018815	ALDH8A1	chr6:135238527-135271260	q3	q4	OK	0.119028	0.134026	0.171203	-0.344792	0.730251	0.999987	no
XLOC_001979	XLOC_001979	ALDH9A1	chr1:165631448-165667900	q3	q4	OK	13.4529	20.5182	0.608989	-1.31215	0.189471	0.999987	no
XLOC_007906	XLOC_007906	ALDOA	chr16:30064410-30081741	q3	q4	OK	1614.19	833.308	-0.953888	2.71774	0.00657286	0.239787	no
XLOC_022661	XLOC_022661	ALDOB	chr9:104182841-104198062	q3	q4	OK	0.130649	0.223707	0.77591	-1.13949	0.2545	0.999987	no
XLOC_009420	XLOC_009420	ALDOC	chr17:26900132-26903951	q3	q4	OK	259.824	91.7777	-1.50132	2.99015	0.00278837	0.143739	no
XLOC_007790	XLOC_007790	ALG1	chr16:5121809-5147789	q3	q4	OK	3.4243	2.74992	-0.31642	0.631192	0.527915	0.999987	no
XLOC_004750	XLOC_004750	ALG10	chr12:34175215-34181236	q3	q4	OK	4.41105	7.50635	0.766991	-1.51422	0.129969	0.935322	no
XLOC_004751	XLOC_004751	ALG10B	chr12:38710556-38723528	q3	q4	OK	2.86747	5.02668	0.80983	-1.67207	0.094511	0.837279	no
XLOC_005839	XLOC_005839	ALG11,UTP14C	chr13:52586522-52607736	q3	q4	OK	7.62643	11.247	0.560458	-1.56232	0.118213	0.912287	no
XLOC_014692	XLOC_014692	ALG12	chr22:50296853-50312106	q3	q4	OK	8.87599	8.52871	-0.0575812	0.121092	0.903618	0.999987	no
XLOC_023242	XLOC_023242	ALG13	chrX:110924345-111003875	q3	q4	OK	10.8414	13.7627	0.344217	-1.55504	0.119938	0.916338	no
XLOC_001654	XLOC_001654	ALG14	chr1:95448278-95538507	q3	q4	OK	2.63069	2.60857	-0.0121835	0.0210689	0.983191	0.999987	no
XLOC_015689	XLOC_015689	ALG1L	chr3:125635443-125655887	q3	q4	OK	0.241718	0.447259	0.887786	-1.29712	0.194589	0.999987	no
XLOC_015115	XLOC_015115	ALG1L2	chr3:129800673-129830276	q3	q4	OK	0.252837	0.189158	-0.418616	0.568249	0.569866	0.999987	no
XLOC_022655	XLOC_022655	ALG2	chr9:101978706-101984246	q3	q4	OK	6.80837	9.09884	0.418373	-1.34981	0.177078	0.999987	no
XLOC_015849	XLOC_015849	ALG3	chr3:183948316-183967313	q3	q4	OK	62.4477	39.9982	-0.642714	2.13207	0.0330014	0.54641	no
XLOC_005981	XLOC_005981	ALG5	chr13:37523907-37573504	q3	q4	OK	6.45399	7.16554	0.150883	-0.285374	0.775358	0.999987	no
XLOC_000427	XLOC_000427	ALG6	chr1:63833260-63904233	q3	q4	OK	7.0349	8.98824	0.353509	-0.714162	0.475127	0.999987	no
XLOC_004384	XLOC_004384	ALG8	chr11:77811987-77850699	q3	q4	OK	31.8354	31.0269	-0.0371122	0.101819	0.9189	0.999987	no
XLOC_004477	XLOC_004477	ALG9	chr11:111652918-111742305	q3	q4	OK	6.26823	6.07602	-0.0449308	0.214713	0.829991	0.999987	no
XLOC_006791	XLOC_006791	ALKBH1	chr14:78138748-78174356	q3	q4	OK	10.7732	10.3461	-0.0583559	0.123301	0.901869	0.999987	no
XLOC_005624	XLOC_005624	ALKBH2	chr12:109525992-109531293	q3	q4	OK	25.4505	37.7144	0.567421	-2.71108	0.00670638	0.24209	no
XLOC_020932	XLOC_020932	ALKBH4	chr7:102073995-102105321	q3	q4	OK	10.9999	11.388	0.0500326	-0.105901	0.915661	0.999987	no
XLOC_008751	XLOC_008751	ALKBH5	chr17:18086866-18113267	q3	q4	OK	83.262	86.3956	0.0532988	-0.106257	0.915378	0.999987	no
XLOC_011438	XLOC_011438	ALKBH6	chr19:36500021-36505141	q3	q4	OK	7.90016	9.50901	0.267414	-0.698267	0.48501	0.999987	no
XLOC_010355	XLOC_010355	ALKBH7	chr19:6372443-6375261	q3	q4	OK	23.668	14.8239	-0.675012	1.40218	0.16086	0.989415	no
XLOC_004463	XLOC_004463	ALKBH8	chr11:107373452-107436461	q3	q4	OK	3.22758	4.02894	0.319947	-0.627833	0.530113	0.999987	no
XLOC_011852	XLOC_011852	ALLC	chr2:3705785-3750260	q3	q4	OK	0.515842	0.635466	0.300885	-0.484626	0.627942	0.999987	no
XLOC_012059	XLOC_012059	ALMS1	chr2:73612885-73837046	q3	q4	OK	3.67416	5.11755	0.478039	-1.04793	0.29467	0.999987	no
XLOC_012060	XLOC_012060	ALMS1P	chr2:73872045-73912694	q3	q4	OK	0.132206	0.162784	0.300169	-0.414579	0.67845	0.999987	no
XLOC_008661	XLOC_008661	ALOX12	chr17:6888441-6915653	q3	q4	OK	0.12685	0.127739	0.0100826	-0.0147388	0.988241	0.999987	no
XLOC_009322	XLOC_009322	ALOX12B	chr17:7975953-7991021	q3	q4	OK	0.279505	0.203816	-0.455607	0.713712	0.475405	0.999987	no
XLOC_009267	XLOC_009267	ALOX15	chr17:4534213-4544960	q3	q4	OK	0.333081	0.433067	0.378717	-0.624312	0.532422	0.999987	no
XLOC_008657	XLOC_008657	ALOX15P1	chr17:6561037-6564701	q3	q4	OK	1.08098	1.13818	0.0743954	-0.118037	0.906038	0.999987	no
XLOC_005775	XLOC_005775	ALOX5AP	chr13:31287614-31338565	q3	q4	OK	287.375	280.766	-0.0335628	0.0683254	0.945527	0.999987	no
XLOC_009323	XLOC_009323	ALOXE3	chr17:7999217-8022234	q3	q4	OK	0.189526	0.180148	-0.0732125	0.124643	0.900806	0.999987	no
XLOC_016219	XLOC_016219	ALPK1	chr4:113218498-113363764	q3	q4	OK	1.99192	3.25646	0.709143	-1.65648	0.0976254	0.84748	no
XLOC_007248	XLOC_007248	ALPK3	chr15:85359910-85416713	q3	q4	OK	0.104096	0.088464	-0.234755	0.393431	0.694001	0.999987	no
XLOC_013120	XLOC_013120	ALS2	chr2:202564985-202645895	q3	q4	OK	3.64154	5.25207	0.528337	-1.57222	0.115901	0.907509	no
XLOC_013115	XLOC_013115	ALS2CR12	chr2:202153146-202222101	q3	q4	OK	0.164652	0.260046	0.65935	-1.10632	0.268587	0.999987	no
XLOC_012409	XLOC_012409	ALS2CR8	chr2:203776977-203851060	q3	q4	OK	2.26577	4.31988	0.930989	-2.42974	0.0151097	0.379447	no
XLOC_001687	XLOC_001687	ALX3	chr1:110602996-110613322	q3	q4	OK	0.585076	0.583058	-0.00498512	0.00833112	0.993353	0.999987	no
XLOC_009886	XLOC_009886	ALYREF	chr17:79845710-79849462	q3	q4	OK	86.1917	154.648	0.843372	-1.79102	0.0732908	0.768808	no
XLOC_017343	XLOC_017343	AMACR,C1QTNF3,C1QTNF3-AMACR	chr5:33987090-34124633	q3	q4	OK	3.05982	3.28151	0.100911	-0.315588	0.752315	0.999987	no
XLOC_016109	XLOC_016109	AMBN	chr4:71457974-71473004	q3	q4	OK	0.0990125	0.164172	0.729525	-1.02075	0.307374	0.999987	no
XLOC_004116	XLOC_004116	AMBRA1	chr11:46417963-46612914	q3	q4	OK	7.22131	6.22006	-0.215332	0.464254	0.642466	0.999987	no
XLOC_018173	XLOC_018173	AMD1	chr6:111195986-111216913	q3	q4	OK	19.7148	28.9325	0.553409	-1.34271	0.179365	0.999987	no
XLOC_004983	XLOC_004983	AMDHD1	chr12:96337070-96362370	q3	q4	OK	0.755677	1.00775	0.415304	-0.705311	0.480617	0.999987	no
XLOC_007747	XLOC_007747	AMDHD2	chr16:2570362-2581409	q3	q4	OK	4.08709	4.34361	0.0878224	-0.170218	0.864839	0.999987	no
XLOC_008442	XLOC_008442	AMFR	chr16:56395363-56459444	q3	q4	OK	94.2132	93.2326	-0.0150936	0.0301775	0.975925	0.999987	no
XLOC_010299	XLOC_010299	AMH,MIR4321	chr19:2249112-2252072	q3	q4	OK	2.62811	3.98076	0.59902	-1.16504	0.244001	0.999987	no
XLOC_004510	XLOC_004510	AMICA1	chr11:118064441-118095809	q3	q4	OK	0.126066	0.0846233	-0.57505	0.742332	0.457886	0.999987	no
XLOC_001683	XLOC_001683	AMIGO1	chr1:110049445-110052336	q3	q4	OK	0.475576	0.497507	0.0650408	-0.109777	0.912586	0.999987	no
XLOC_005343	XLOC_005343	AMIGO2	chr12:47469489-47473734	q3	q4	OK	0.383462	0.487011	0.344869	-0.80997	0.417957	0.999987	no
XLOC_015491	XLOC_015491	AMIGO3	chr3:49726949-49761384	q3	q4	OK	2.0851	2.16394	0.0535445	-0.103648	0.917448	0.999987	no
XLOC_023687	XLOC_023687	AMMECR1	chrX:109437413-109699562	q3	q4	OK	6.31021	8.93987	0.502566	-1.30617	0.191494	0.999987	no
XLOC_012946	XLOC_012946	AMMECR1L	chr2:128619206-128643514	q3	q4	OK	5.69962	5.6202	-0.0202447	0.0448881	0.964196	0.999987	no
XLOC_006518	XLOC_006518	AMN	chr14:103388992-103397179	q3	q4	OK	0.173028	0.360473	1.05888	-1.57991	0.114127	0.903025	no
XLOC_005317	XLOC_005317	AMN1	chr12:31824070-31882108	q3	q4	OK	3.39944	4.94588	0.540928	-1.59046	0.111731	0.894352	no
XLOC_003735	XLOC_003735	AMOTL1	chr11:94501507-94609918	q3	q4	OK	4.70205	4.36225	-0.108218	0.234388	0.814684	0.999987	no
XLOC_001719	XLOC_001719	AMPD1	chr1:115215719-115238239	q3	q4	OK	0.167332	0.331178	0.984895	-1.50478	0.132381	0.941988	no
XLOC_000565	XLOC_000565	AMPD2	chr1:110162458-110174677	q3	q4	OK	15.4291	10.9816	-0.490565	1.43749	0.150577	0.982359	no
XLOC_003297	XLOC_003297	AMPD3	chr11:10471867-10529126	q3	q4	OK	4.17601	3.83427	-0.123174	0.618059	0.536537	0.999987	no
XLOC_015488	XLOC_015488	AMT,NICN1	chr3:49454210-49466757	q3	q4	OK	11.3586	11.2503	-0.0138218	0.0380588	0.969641	0.999987	no
XLOC_000539	XLOC_000539	AMY2B,RNPC3	chr1:104068577-104122149	q3	q4	OK	5.01337	8.57758	0.77479	-1.63594	0.101851	0.859793	no
XLOC_009101	XLOC_009101	AMZ2	chr17:66244144-66253305	q3	q4	OK	61.2316	70.4964	0.203272	-1.28468	0.198903	0.999987	no
XLOC_009767	XLOC_009767	AMZ2P1	chr17:62962667-62971703	q3	q4	OK	5.14762	7.15058	0.474155	-0.98084	0.326672	0.999987	no
XLOC_012912	XLOC_012912	ANAPC1	chr2:112525213-112641741	q3	q4	OK	21.2705	23.0398	0.115276	-0.248324	0.803884	0.999987	no
XLOC_016695	XLOC_016695	ANAPC10	chr4:145915726-146050676	q3	q4	OK	10.7251	15.8497	0.563459	-2.12448	0.0336298	0.551394	no
XLOC_009195	XLOC_009195	ANAPC11	chr17:79849598-79858363	q3	q4	OK	126.423	67.9803	-0.895068	6.4508	1.1126e-10	2.3961e-07	yes
XLOC_015729	XLOC_015729	ANAPC13	chr3:134196545-134293855	q3	q4	OK	21.9575	28.7182	0.387253	-0.94703	0.343623	0.999987	no
XLOC_002487	XLOC_002487	ANAPC16	chr10:73855789-73995618	q3	q4	OK	33.0147	25.6203	-0.365819	1.84703	0.0647429	0.733944	no
XLOC_022870	XLOC_022870	ANAPC2	chr9:140069235-140084822	q3	q4	OK	17.8461	19.6182	0.136581	-0.294683	0.768236	0.999987	no
XLOC_016016	XLOC_016016	ANAPC4	chr4:25378847-25420120	q3	q4	OK	7.86385	11.229	0.513922	-1.05141	0.293072	0.999987	no
XLOC_005689	XLOC_005689	ANAPC5	chr12:121746047-121792012	q3	q4	OK	83.1879	83.9277	0.0127727	-0.0404413	0.967741	0.999987	no
XLOC_005633	XLOC_005633	ANAPC7	chr12:110810704-110841535	q3	q4	OK	14.217	16.73	0.234814	-0.755704	0.449827	0.999987	no
XLOC_006141	XLOC_006141	ANG,RNASE4	chr14:21152335-21168758	q3	q4	OK	0.934036	0.454189	-1.04019	2.43107	0.0150542	0.378729	no
XLOC_006781	XLOC_006781	ANGEL1	chr14:77253585-77279283	q3	q4	OK	13.2316	13.4111	0.0194411	-0.0422805	0.966275	0.999987	no
XLOC_002166	XLOC_002166	ANGEL2	chr1:213165523-213189168	q3	q4	OK	5.07597	8.16673	0.686073	-1.4326	0.151973	0.984741	no
XLOC_013615	XLOC_013615	ANGPT4	chr20:853296-896960	q3	q4	OK	0.217207	0.414486	0.932251	-1.49887	0.133907	0.944591	no
XLOC_002041	XLOC_002041	ANGPTL1	chr1:178694299-178889237	q3	q4	OK	0.060092	0.146641	1.28705	-1.76664	0.0772877	0.783292	no
XLOC_011236	XLOC_011236	ANGPTL6	chr19:10196805-10213425	q3	q4	OK	6.97833	9.20045	0.398823	-0.818895	0.412846	0.999987	no
XLOC_021662	XLOC_021662	ANK1	chr8:41510743-41754280	q3	q4	OK	0.22004	0.648698	1.55978	-4.02818	5.62112e-05	0.00991155	yes
XLOC_016221	XLOC_016221	ANK2	chr4:113739238-114304896	q3	q4	OK	0.517	0.845598	0.709809	-1.87019	0.0614568	0.715606	no
XLOC_002923	XLOC_002923	ANK3	chr10:61786055-62493284	q3	q4	OK	0.480494	1.09521	1.18861	-3.6439	0.000268535	0.0309494	yes
XLOC_012371	XLOC_012371	ANKAR	chr2:190540710-190611376	q3	q4	OK	0.527782	0.489456	-0.108764	0.183174	0.854662	0.999987	no
XLOC_007125	XLOC_007125	ANKDD1A	chr15:65204100-65251041	q3	q4	OK	0.670719	1.62092	1.27303	-2.2604	0.0237962	0.467991	no
XLOC_009263	XLOC_009263	ANKFY1	chr17:4066664-4167274	q3	q4	OK	10.5112	13.1327	0.321225	-0.72065	0.471125	0.999987	no
XLOC_017323	XLOC_017323	ANKH	chr5:14704908-14871887	q3	q4	OK	19.1882	18.4017	-0.0603829	0.129471	0.896985	0.999987	no
XLOC_017098	XLOC_017098	ANKHD1,ANKHD1-EIF4EBP3,EIF4EBP3	chr5:139781398-139929163	q3	q4	OK	41.7945	50.0164	0.259088	-1.36014	0.173785	0.999987	no
XLOC_020309	XLOC_020309	ANKIB1	chr7:91875547-92030698	q3	q4	OK	8.23861	12.3279	0.581459	-1.27328	0.20292	0.999987	no
XLOC_010507	XLOC_010507	ANKLE1	chr19:17392453-17398454	q3	q4	OK	7.91688	7.6435	-0.0506979	0.108242	0.913804	0.999987	no
XLOC_005732	XLOC_005732	ANKLE2	chr12:133302253-133338451	q3	q4	OK	15.9825	18.0469	0.17526	-0.381798	0.702611	0.999987	no
XLOC_013262	XLOC_013262	ANKMY1	chr2:241418838-241497405	q3	q4	OK	3.71559	4.42068	0.250676	-1.03211	0.302019	0.999987	no
XLOC_020646	XLOC_020646	ANKMY2	chr7:16639400-16685442	q3	q4	OK	8.79147	9.27979	0.0779887	-0.161318	0.871843	0.999987	no
XLOC_017433	XLOC_017433	ANKRA2	chr5:72848024-72861511	q3	q4	OK	4.02048	4.55296	0.179437	-0.34396	0.730876	0.999987	no
XLOC_006111	XLOC_006111	ANKRD10	chr13:111530886-111567416	q3	q4	OK	4.89889	5.34343	0.12531	-0.251124	0.801718	0.999987	no
XLOC_008590	XLOC_008590	ANKRD11	chr16:89334028-89556969	q3	q4	OK	5.64996	11.1948	0.986511	-4.98759	6.11373e-07	0.000289949	yes
XLOC_009955	XLOC_009955	ANKRD12	chr18:9136750-9285983	q3	q4	OK	4.91532	9.89219	1.009	-3.28658	0.00101413	0.0754616	no
XLOC_005040	XLOC_005040	ANKRD13A	chr12:110437234-110477235	q3	q4	OK	52.6729	77.2179	0.551874	-1.1483	0.250843	0.999987	no
XLOC_008808	XLOC_008808	ANKRD13B	chr17:27920526-27948441	q3	q4	OK	5.66134	5.13407	-0.14104	0.295454	0.767647	0.999987	no
XLOC_001593	XLOC_001593	ANKRD13C	chr1:70724684-70820417	q3	q4	OK	5.83183	7.49633	0.362235	-0.76996	0.441323	0.999987	no
XLOC_003621	XLOC_003621	ANKRD13D	chr11:67056761-67069955	q3	q4	OK	4.92863	7.32973	0.572572	-1.2768	0.201674	0.999987	no
XLOC_002771	XLOC_002771	ANKRD16	chr10:5903688-5931860	q3	q4	OK	2.66034	3.65946	0.460018	-1.46886	0.14187	0.965706	no
XLOC_016533	XLOC_016533	ANKRD17	chr4:73940501-74124502	q3	q4	OK	18.5648	23.1729	0.31987	-1.16512	0.243972	0.999987	no
XLOC_022523	XLOC_022523	ANKRD18A	chr9:38571360-38620360	q3	q4	OK	3.28527	4.2527	0.372367	-0.743006	0.457478	0.999987	no
XLOC_022002	XLOC_022002	ANKRD18B	chr9:33524410-33573001	q3	q4	OK	0.159058	0.473801	1.57473	-2.5326	0.0113219	0.326904	no
XLOC_015915	XLOC_015915	ANKRD18DP	chr3:197784403-197807542	q3	q4	OK	0.684756	1.62774	1.2492	-2.19805	0.0279458	0.507969	no
XLOC_022121	XLOC_022121	ANKRD19P	chr9:95571892-95600739	q3	q4	OK	0.0843984	0.110491	0.388642	-0.529793	0.596255	0.999987	no
XLOC_014037	XLOC_014037	ANKRD20A11P	chr21:15316095-15352765	q3	q4	OK	0.0886203	0.172456	0.960516	-1.20853	0.226844	0.999987	no
XLOC_022050	XLOC_022050	ANKRD20A3	chr9:42368302-42411863	q3	q4	OK	0.190184	0.202566	0.0909911	-0.166445	0.867807	0.999987	no
XLOC_022061	XLOC_022061	ANKRD20A3	chr9:67926760-67970293	q3	q4	OK	0.145555	0.209468	0.525162	-0.802254	0.422406	0.999987	no
XLOC_022533	XLOC_022533	ANKRD20A3	chr9:43089971-43133544	q3	q4	OK	0.168988	0.202966	0.264317	-0.441165	0.659094	0.999987	no
XLOC_022063	XLOC_022063	ANKRD20A4	chr9:69381980-69425109	q3	q4	OK	0.1689	0.170048	0.00977219	-0.0146884	0.988281	0.999987	no
XLOC_012844	XLOC_012844	ANKRD20A8P,LOC90499	chr2:95421070-95522820	q3	q4	OK	0.035548	0.152308	2.09915	-3.29279	0.000991994	0.0742834	no
XLOC_005924	XLOC_005924	ANKRD20A9P	chr13:19408542-19446109	q3	q4	OK	0.474379	0.604348	0.34934	-0.696701	0.48599	0.999987	no
XLOC_012859	XLOC_012859	ANKRD23	chr2:97503650-97509758	q3	q4	OK	0.915653	1.38632	0.598392	-1.08337	0.278644	0.999987	no
XLOC_010327	XLOC_010327	ANKRD24	chr19:4183350-4224811	q3	q4	OK	1.31259	1.35783	0.0488805	-0.0939778	0.925127	0.999987	no
XLOC_002827	XLOC_002827	ANKRD26	chr10:27293044-27389427	q3	q4	OK	1.76236	3.93652	1.15941	-4.17403	2.99256e-05	0.00626775	yes
XLOC_011409	XLOC_011409	ANKRD27	chr19:33087906-33166102	q3	q4	OK	10.5666	11.1066	0.0719139	-0.15653	0.875615	0.999987	no
XLOC_015371	XLOC_015371	ANKRD28	chr3:15708743-15901053	q3	q4	OK	12.5292	15.2116	0.279876	-0.708014	0.478936	0.999987	no
XLOC_016979	XLOC_016979	ANKRD32	chr5:93954390-94031573	q3	q4	OK	6.90378	8.20189	0.24857	-0.513936	0.607297	0.999987	no
XLOC_016824	XLOC_016824	ANKRD33B	chr5:10564434-10657928	q3	q4	OK	8.65251	9.60108	0.150077	-0.325371	0.7449	0.999987	no
XLOC_000633	XLOC_000633	ANKRD34A	chr1:145470507-145475647	q3	q4	OK	1.91392	2.03122	0.0858212	-0.168215	0.866414	0.999987	no
XLOC_012134	XLOC_012134	ANKRD36	chr2:97779232-97930257	q3	q4	OK	2.37933	4.95057	1.05704	-2.2119	0.0269737	0.498764	no
XLOC_012865	XLOC_012865	ANKRD36B	chr2:98121260-98206428	q3	q4	OK	2.37421	4.56451	0.943012	-1.95143	0.0510063	0.664046	no
XLOC_001991	XLOC_001991	ANKRD36BP1	chr1:168214818-168216668	q3	q4	OK	3.86078	8.1929	1.08548	-2.09293	0.0363557	0.573744	no
XLOC_016346	XLOC_016346	ANKRD37	chr4:186317839-186347139	q3	q4	OK	6.2923	2.934	-1.10072	2.01133	0.0442907	0.622961	no
XLOC_012860	XLOC_012860	ANKRD39	chr2:97513723-97523756	q3	q4	OK	12.5336	11.4078	-0.135784	0.276191	0.782402	0.999987	no
XLOC_009693	XLOC_009693	ANKRD40	chr17:48770550-48785270	q3	q4	OK	11.7448	16.31	0.473739	-1.03649	0.299974	0.999987	no
XLOC_003701	XLOC_003701	ANKRD42	chr11:82905290-82960013	q3	q4	OK	1.3998	1.53756	0.135424	-0.241803	0.808932	0.999987	no
XLOC_013100	XLOC_013100	ANKRD44	chr2:197851385-198175521	q3	q4	OK	7.84329	15.5732	0.989535	-2.58274	0.00980205	0.303667	no
XLOC_021808	XLOC_021808	ANKRD46	chr8:101532999-101572012	q3	q4	OK	11.7444	16.3839	0.480303	-1.01873	0.30833	0.999987	no
XLOC_003731	XLOC_003731	ANKRD49	chr11:94227152-94232744	q3	q4	OK	9.90891	11.7367	0.244227	-0.496343	0.619652	0.999987	no
XLOC_013332	XLOC_013332	ANKRD5	chr20:10004459-10288066	q3	q4	OK	6.32059	9.00392	0.510494	-1.32808	0.184151	0.999987	no
XLOC_016671	XLOC_016671	ANKRD50	chr4:125585203-125633887	q3	q4	OK	1.32512	1.74084	0.393659	-0.77814	0.436486	0.999987	no
XLOC_005459	XLOC_005459	ANKRD52	chr12:56623819-56652143	q3	q4	OK	10.7702	13.0042	0.271936	-0.587934	0.556576	0.999987	no
XLOC_012048	XLOC_012048	ANKRD53	chr2:71205574-71212629	q3	q4	OK	0.0665815	0.0890374	0.419289	-0.579704	0.562114	0.999987	no
XLOC_014607	XLOC_014607	ANKRD54,MIR658	chr22:38226861-38240378	q3	q4	OK	11.3187	11.6642	0.04337	-0.106394	0.91527	0.999987	no
XLOC_007375	XLOC_007375	ANKRD63	chr15:40573644-40574787	q3	q4	OK	0.121651	0.299524	1.29993	-1.85018	0.0642873	0.731732	no
XLOC_020421	XLOC_020421	ANKRD7	chr7:117864711-117882784	q3	q4	OK	0.417688	0.947293	1.18139	-1.83659	0.0662708	0.740831	no
XLOC_017984	XLOC_017984	ANKS1A	chr6:34857037-35059190	q3	q4	OK	4.88452	5.49011	0.168618	-0.365386	0.714824	0.999987	no
XLOC_005585	XLOC_005585	ANKS1B	chr12:99039077-100378432	q3	q4	OK	1.70181	1.15298	-0.5617	1.36511	0.172218	0.999987	no
XLOC_008260	XLOC_008260	ANKS3	chr16:4746510-4799397	q3	q4	OK	2.45666	2.33479	-0.0734064	0.288397	0.773042	0.999987	no
XLOC_012468	XLOC_012468	ANKZF1	chr2:220094478-220101391	q3	q4	OK	37.6473	23.7052	-0.667346	1.75521	0.0792237	0.784995	no
XLOC_020152	XLOC_020152	ANLN	chr7:36363758-36493400	q3	q4	OK	15.7762	20.3695	0.368662	-0.807778	0.419219	0.999987	no
XLOC_015427	XLOC_015427	ANO10	chr3:43407817-43663560	q3	q4	OK	14.8546	21.0326	0.501716	-1.73061	0.0835216	0.800527	no
XLOC_004759	XLOC_004759	ANO6	chr12:45566816-45834187	q3	q4	OK	6.18516	5.20348	-0.249335	0.69875	0.484709	0.999987	no
XLOC_011346	XLOC_011346	ANO8	chr19:17420336-17445638	q3	q4	OK	0.591179	0.970079	0.714508	-1.30604	0.191537	0.999987	no
XLOC_003897	XLOC_003897	ANO9	chr11:417929-442011	q3	q4	OK	3.18263	2.73845	-0.216858	0.427041	0.669349	0.999987	no
XLOC_007525	XLOC_007525	ANP32A	chr15:69070874-69113261	q3	q4	OK	98.456	106.017	0.106739	-0.223905	0.822831	0.999987	no
XLOC_007527	XLOC_007527	ANP32A-IT1	chr15:69070874-69113261	q3	q4	OK	0.363894	1.03055	1.50182	-2.56033	0.0104574	0.313196	no
XLOC_007002	XLOC_007002	ANP32AP1	chr15:35529526-35530264	q3	q4	OK	0.406834	1.33993	1.71965	-2.7021	0.00689029	0.246358	no
XLOC_022154	XLOC_022154	ANP32B	chr9:100745488-100778224	q3	q4	OK	109.93	138.179	0.329955	-0.687142	0.491993	0.999987	no
XLOC_001786	XLOC_001786	ANP32E	chr1:150190716-150208504	q3	q4	OK	48.1603	78.9817	0.713674	-1.80828	0.0705637	0.759063	no
XLOC_012038	XLOC_012038	ANTXR1	chr2:69240275-69476459	q3	q4	OK	0.0989876	0.0742435	-0.414983	0.626803	0.530788	0.999987	no
XLOC_016560	XLOC_016560	ANTXR2	chr4:80822770-80994477	q3	q4	OK	0.596311	0.712113	0.256042	-0.540818	0.588633	0.999987	no
XLOC_022079	XLOC_022079	ANXA1	chr9:75766780-75785307	q3	q4	OK	0.202349	0.521141	1.36483	-2.03055	0.0423004	0.608748	no
XLOC_002990	XLOC_002990	ANXA11	chr10:81914879-81965328	q3	q4	OK	35.0522	33.831	-0.051158	0.199977	0.841499	0.999987	no
XLOC_007477	XLOC_007477	ANXA2	chr15:60639349-60690185	q3	q4	OK	49.3672	50.5693	0.0347101	-0.0969879	0.922736	0.999987	no
XLOC_022003	XLOC_022003	ANXA2P2	chr9:33624222-33625532	q3	q4	OK	0.767952	2.22785	1.53656	-2.62844	0.00857766	0.280776	no
XLOC_012040	XLOC_012040	ANXA4	chr2:69969126-70053596	q3	q4	OK	20.4343	36.9922	0.85623	-1.873	0.0610681	0.713848	no
XLOC_016662	XLOC_016662	ANXA5	chr4:122589151-122618147	q3	q4	OK	65.6347	64.4171	-0.0270153	0.0587479	0.953153	0.999987	no
XLOC_017638	XLOC_017638	ANXA6	chr5:150480266-150537443	q3	q4	OK	7.80566	7.10664	-0.135354	0.343441	0.731267	0.999987	no
XLOC_002965	XLOC_002965	ANXA7	chr10:75135188-75173841	q3	q4	OK	32.5406	33.3385	0.034949	-0.0790204	0.937016	0.999987	no
XLOC_000676	XLOC_000676	ANXA9	chr1:150954498-150968114	q3	q4	OK	2.75148	3.19702	0.216519	-0.414146	0.678768	0.999987	no
XLOC_008935	XLOC_008935	AOC2	chr17:40996608-41002724	q3	q4	OK	1.88675	1.89947	0.00969578	-0.0244327	0.980508	0.999987	no
XLOC_008936	XLOC_008936	AOC3	chr17:41003200-41010140	q3	q4	OK	1.08723	0.932853	-0.220935	0.407843	0.683389	0.999987	no
XLOC_008937	XLOC_008937	AOC4	chr17:41019161-41021234	q3	q4	OK	0.116799	0.123866	0.0847496	-0.119254	0.905074	0.999987	no
XLOC_016218	XLOC_016218	AP1AR	chr4:113152894-113191211	q3	q4	OK	7.48202	12.6406	0.75657	-1.64897	0.0991529	0.852756	no
XLOC_014544	XLOC_014544	AP1B1	chr22:29723668-29784572	q3	q4	OK	19.3713	19.1729	-0.0148565	0.0424612	0.966131	0.999987	no
XLOC_008523	XLOC_008523	AP1G1	chr16:71762904-71842976	q3	q4	OK	30.0441	40.1048	0.416694	-0.927266	0.353788	0.999987	no
XLOC_006606	XLOC_006606	AP1G2,JPH4	chr14:23980968-24048009	q3	q4	OK	17.1395	17.6923	0.0457922	-0.098997	0.921141	0.999987	no
XLOC_010496	XLOC_010496	AP1M1	chr19:16308664-16346156	q3	q4	OK	24.6822	18.0806	-0.449024	0.975446	0.329339	0.999987	no
XLOC_020373	XLOC_020373	AP1S1	chr7:100797685-100804557	q3	q4	OK	98.9864	81.3299	-0.283444	0.607657	0.543415	0.999987	no
XLOC_023446	XLOC_023446	AP1S2	chrX:15843928-15873100	q3	q4	OK	4.38003	7.1196	0.700856	-1.35034	0.176906	0.999987	no
XLOC_013196	XLOC_013196	AP1S3	chr2:224620046-224702319	q3	q4	OK	11.8667	14.5201	0.291135	-0.627785	0.530145	0.999987	no
XLOC_010869	XLOC_010869	AP2A1	chr19:50270179-50316567	q3	q4	OK	21.8994	21.1802	-0.0481694	0.102553	0.918318	0.999987	no
XLOC_003207	XLOC_003207	AP2A2	chr11:925808-1012245	q3	q4	OK	5.05647	5.95868	0.236861	-0.696106	0.486362	0.999987	no
XLOC_008849	XLOC_008849	AP2B1	chr17:33914281-34053436	q3	q4	OK	30.3614	30.0996	-0.0124925	0.0425428	0.966066	0.999987	no
XLOC_015253	XLOC_015253	AP2M1	chr3:183892633-183901879	q3	q4	OK	172.622	138.175	-0.321117	0.666989	0.504779	0.999987	no
XLOC_011610	XLOC_011610	AP2S1	chr19:47341422-47354203	q3	q4	OK	65.4201	43.8666	-0.576611	1.28235	0.19972	0.999987	no
XLOC_017447	XLOC_017447	AP3B1	chr5:77298149-77590528	q3	q4	OK	13.0056	15.8919	0.289155	-0.630761	0.528197	0.999987	no
XLOC_011118	XLOC_011118	AP3D1	chr19:2100992-2151556	q3	q4	OK	26.7563	32.9155	0.298889	-1.01066	0.312178	0.999987	no
XLOC_002977	XLOC_002977	AP3M1	chr10:75880014-75910826	q3	q4	OK	19.7713	23.4763	0.247799	-0.930888	0.351911	0.999987	no
XLOC_021272	XLOC_021272	AP3M2	chr8:42010463-42028701	q3	q4	OK	0.88211	0.906221	0.0389044	-0.0696533	0.94447	0.999987	no
XLOC_017013	XLOC_017013	AP3S1	chr5:115177618-115249778	q3	q4	OK	53.2293	76.0052	0.513879	-1.12414	0.260953	0.999987	no
XLOC_007642	XLOC_007642	AP3S2,C15orf38,C15orf38-AP3S2	chr15:90373830-90456222	q3	q4	OK	5.74436	6.36454	0.147909	-0.366137	0.714263	0.999987	no
XLOC_001714	XLOC_001714	AP4B1	chr1:114356432-114447741	q3	q4	OK	19.8225	19.0714	-0.0557257	0.138157	0.890117	0.999987	no
XLOC_007086	XLOC_007086	AP4E1	chr15:51200868-51298097	q3	q4	OK	5.32654	8.00875	0.588378	-1.33524	0.181799	0.999987	no
XLOC_020347	XLOC_020347	AP4M1	chr7:99690403-99723128	q3	q4	OK	11.579	9.37862	-0.304064	0.633543	0.526379	0.999987	no
XLOC_006198	XLOC_006198	AP4S1	chr14:31363004-31565656	q3	q4	OK	1.5463	1.88044	0.282248	-0.654928	0.512514	0.999987	no
XLOC_004286	XLOC_004286	AP5B1	chr11:65543377-65547822	q3	q4	OK	8.18444	10.2081	0.318765	-0.687989	0.49146	0.999987	no
XLOC_004992	XLOC_004992	APAF1	chr12:99039077-100378432	q3	q4	OK	4.00512	6.32123	0.658361	-2.09913	0.0358054	0.568102	no
XLOC_011140	XLOC_011140	APBA3	chr19:3750770-3761673	q3	q4	OK	5.12266	5.7367	0.163327	-0.334788	0.737785	0.999987	no
XLOC_003991	XLOC_003991	APBB1	chr11:6416354-6440644	q3	q4	OK	1.46986	0.736657	-0.996615	1.80307	0.0713774	0.7614	no
XLOC_002374	XLOC_002374	APBB1IP	chr10:26727265-26856732	q3	q4	OK	16.246	25.6177	0.657051	-1.43925	0.150081	0.981752	no
XLOC_016466	XLOC_016466	APBB2	chr4:40812043-41216635	q3	q4	OK	0.42614	0.414291	-0.0406829	0.0931225	0.925806	0.999987	no
XLOC_017592	XLOC_017592	APBB3	chr5:139937852-139944189	q3	q4	OK	10.0062	10.0557	0.0071173	-0.0254587	0.979689	0.999987	no
XLOC_017008	XLOC_017008	APC	chr5:112043201-112181936	q3	q4	OK	5.20395	8.29006	0.671776	-2.45741	0.0139941	0.3638	no
XLOC_010289	XLOC_010289	APC2	chr19:1450147-1479228	q3	q4	OK	0.329869	0.702318	1.09023	-2.09696	0.035997	0.569936	no
XLOC_014898	XLOC_014898	APEH	chr3:49711434-49720934	q3	q4	OK	44.5864	48.3456	0.116781	-0.247434	0.804572	0.999987	no
XLOC_006138	XLOC_006138	APEX1	chr14:20923289-20925931	q3	q4	OK	71.2219	74.9705	0.0740014	-0.269233	0.78775	0.999987	no
XLOC_023103	XLOC_023103	APEX2	chrX:55026779-55034212	q3	q4	OK	16.6242	16.3429	-0.0246251	0.0530808	0.957668	0.999987	no
XLOC_001787	XLOC_001787	APH1A	chr1:150237798-150241609	q3	q4	OK	65.2596	51.1041	-0.352752	1.26158	0.207099	0.999987	no
XLOC_007117	XLOC_007117	APH1B	chr15:63569748-63601325	q3	q4	OK	1.5954	1.81557	0.186502	-0.42682	0.669511	0.999987	no
XLOC_003376	XLOC_003376	API5	chr11:43333504-43366080	q3	q4	OK	48.6167	64.2827	0.402978	-1.78197	0.074754	0.774351	no
XLOC_004098	XLOC_004098	APIP	chr11:34903842-35017675	q3	q4	OK	28.2079	55.9384	0.987738	-2.14503	0.0319506	0.537551	no
XLOC_000077	XLOC_000077	APITD1,APITD1-CORT,CORT	chr1:10490158-10512060	q3	q4	OK	7.32407	9.17538	0.325123	-1.00459	0.315097	0.999987	no
XLOC_012034	XLOC_012034	APLF	chr2:68694690-68807294	q3	q4	OK	1.96531	2.50129	0.347915	-0.655778	0.511967	0.999987	no
XLOC_010636	XLOC_010636	APLP1	chr19:36359400-36370699	q3	q4	OK	1.91077	1.60069	-0.255459	0.5631	0.573367	0.999987	no
XLOC_003880	XLOC_003880	APLP2	chr11:129939715-130014706	q3	q4	OK	29.9056	36.7342	0.296708	-1.39614	0.162674	0.993009	no
XLOC_000771	XLOC_000771	APOA1BP	chr1:156561557-156564091	q3	q4	OK	64.4293	51.9237	-0.311323	0.675334	0.499464	0.999987	no
XLOC_018015	XLOC_018015	APOBEC2	chr6:41020939-41032630	q3	q4	OK	0.0755285	0.188255	1.3176	-1.78199	0.0747504	0.774351	no
XLOC_014357	XLOC_014357	APOBEC3A,APOBEC3B	chr22:39353526-39388783	q3	q4	OK	17.1427	22.3584	0.383219	-0.844045	0.398644	0.999987	no
XLOC_014358	XLOC_014358	APOBEC3C	chr22:39410264-39414825	q3	q4	OK	18.4311	17.6414	-0.0631749	0.132697	0.894433	0.999987	no
XLOC_014359	XLOC_014359	APOBEC3D	chr22:39417117-39429256	q3	q4	OK	0.94952	1.17986	0.313343	-0.555071	0.578846	0.999987	no
XLOC_014360	XLOC_014360	APOBEC3F	chr22:39436672-39451975	q3	q4	OK	1.18348	1.32915	0.167476	-0.33856	0.734941	0.999987	no
XLOC_014361	XLOC_014361	APOBEC3G	chr22:39473009-39483748	q3	q4	OK	4.43875	5.42667	0.289913	-0.566668	0.57094	0.999987	no
XLOC_014362	XLOC_014362	APOBEC3H	chr22:39493228-39500072	q3	q4	OK	0.301386	0.647449	1.10315	-2.47369	0.0133724	0.356763	no
XLOC_007878	XLOC_007878	APOBR	chr16:28505969-28510291	q3	q4	OK	1.86643	2.23034	0.256982	-0.5035	0.614613	0.999987	no
XLOC_010764	XLOC_010764	APOC2,APOC4,APOC4-APOC2	chr19:45445494-45452822	q3	q4	OK	0.0841932	0.069447	-0.277792	0.329088	0.742089	0.999987	no
XLOC_010761	XLOC_010761	APOE	chr19:45409038-45412650	q3	q4	OK	0.820162	1.33459	0.702415	-1.18352	0.236604	0.999987	no
XLOC_005463	XLOC_005463	APOF	chr12:56754354-56756583	q3	q4	OK	0.0666984	0.176547	1.40433	-1.82333	0.0682542	0.749226	no
XLOC_014330	XLOC_014330	APOL1	chr22:36649116-36663577	q3	q4	OK	0.811588	0.909131	0.16374	-0.341483	0.73274	0.999987	no
XLOC_014588	XLOC_014588	APOL2	chr22:36622254-36636000	q3	q4	OK	1.86606	2.30738	0.306263	-0.592097	0.553786	0.999987	no
XLOC_014586	XLOC_014586	APOL3	chr22:36536370-36562225	q3	q4	OK	0.27414	0.416549	0.603575	-1.75233	0.0797173	0.787277	no
XLOC_014587	XLOC_014587	APOL4	chr22:36585175-36600879	q3	q4	OK	0.145501	0.266597	0.873632	-1.52346	0.127643	0.931239	no
XLOC_014328	XLOC_014328	APOL6	chr22:36044423-36064456	q3	q4	OK	0.158934	0.308267	0.955752	-1.62852	0.103414	0.86462	no
XLOC_004689	XLOC_004689	APOLD1	chr12:12878850-12944399	q3	q4	OK	0.0969906	0.181252	0.902079	-1.38482	0.166106	0.998535	no
XLOC_017933	XLOC_017933	APOM	chr6:31606804-31625987	q3	q4	OK	7.40609	6.21818	-0.252219	0.579249	0.562421	0.999987	no
XLOC_023467	XLOC_023467	APOO	chrX:23851464-23926057	q3	q4	OK	8.59944	11.9046	0.469207	-1.04554	0.295776	0.999987	no
XLOC_023177	XLOC_023177	APOOL	chrX:84258897-84363974	q3	q4	OK	10.0082	11.4077	0.188829	-0.411847	0.680452	0.999987	no
XLOC_006525	XLOC_006525	APOPT1	chr14:104029298-104057236	q3	q4	OK	28.558	25.0987	-0.186281	0.399367	0.689623	0.999987	no
XLOC_009736	XLOC_009736	APPBP2	chr17:58520519-58603580	q3	q4	OK	8.52629	9.26748	0.120258	-0.259697	0.795097	0.999987	no
XLOC_014946	XLOC_014946	APPL1	chr3:57261764-57326710	q3	q4	OK	17.8899	22.3252	0.319528	-0.69959	0.484183	0.999987	no
XLOC_005607	XLOC_005607	APPL2	chr12:105567074-105630008	q3	q4	OK	3.79568	5.00977	0.400387	-1.07528	0.28225	0.999987	no
XLOC_008585	XLOC_008585	APRT	chr16:88875876-88878342	q3	q4	OK	152.592	144.639	-0.0772203	0.190405	0.848992	0.999987	no
XLOC_022464	XLOC_022464	APTX	chr9:32972603-33001639	q3	q4	OK	12.1091	13.5599	0.163258	-1.05555	0.291175	0.999987	no
XLOC_020136	XLOC_020136	AQP1	chr7:30951414-30965131	q3	q4	OK	0.42419	0.335545	-0.338204	0.949592	0.34232	0.999987	no
XLOC_003694	XLOC_003694	AQP11	chr11:77300679-77321401	q3	q4	OK	0.0676216	0.194073	1.52104	-2.10364	0.0354102	0.565309	no
XLOC_022469	XLOC_022469	AQP3	chr9:33441151-33447631	q3	q4	OK	5.19429	4.03078	-0.365868	0.713157	0.475749	0.999987	no
XLOC_004787	XLOC_004787	AQP6	chr12:50366619-50370922	q3	q4	OK	0.0857786	0.0771908	-0.15219	0.20743	0.835674	0.999987	no
XLOC_022539	XLOC_022539	AQP7P1	chr9:67270214-67289492	q3	q4	OK	0.146966	0.206539	0.490932	-0.757525	0.448735	0.999987	no
XLOC_022053	XLOC_022053	AQP7P3	chr9:42844369-42893137	q3	q4	OK	0.306832	0.378697	0.303596	-0.404086	0.686149	0.999987	no
XLOC_017014	XLOC_017014	AQPEP	chr5:115298150-115363299	q3	q4	OK	0.15278	0.333821	1.12762	-1.83274	0.0668417	0.743275	no
XLOC_007362	XLOC_007362	AQR	chr15:35148551-35261995	q3	q4	OK	13.4857	16.3712	0.279729	-0.613069	0.539831	0.999987	no
XLOC_023031	XLOC_023031	ARAF	chrX:47420498-47479256	q3	q4	OK	20.0837	15.9564	-0.331891	0.746811	0.455177	0.999987	no
XLOC_004351	XLOC_004351	ARAP1	chr11:72396113-72463434	q3	q4	OK	25.7014	24.5138	-0.068254	0.247634	0.804417	0.999987	no
XLOC_016450	XLOC_016450	ARAP2	chr4:36067619-36245979	q3	q4	OK	2.45012	4.30048	0.811643	-1.67049	0.0948226	0.838497	no
XLOC_003811	XLOC_003811	ARCN1	chr11:118443101-118473747	q3	q4	OK	28.2279	36.0189	0.351633	-0.831382	0.405758	0.999987	no
XLOC_016128	XLOC_016128	AREG	chr4:75310852-75320726	q3	q4	OK	0.270375	0.381355	0.496174	-0.734895	0.462404	0.999987	no
XLOC_016129	XLOC_016129	AREG	chr4:75480628-75490485	q3	q4	OK	0.221308	0.428239	0.952361	-1.40714	0.159384	0.986113	no
XLOC_001078	XLOC_001078	ARF1	chr1:228270360-228286913	q3	q4	OK	173.857	193.455	0.154101	-0.303045	0.761856	0.999987	no
XLOC_005365	XLOC_005365	ARF3	chr12:49329991-49351252	q3	q4	OK	45.6447	45.6533	0.000271573	-0.00057998	0.999537	0.999987	no
XLOC_015557	XLOC_015557	ARF4	chr3:57557089-57583215	q3	q4	OK	36.9192	55.4864	0.587762	-1.28556	0.198597	0.999987	no
XLOC_020433	XLOC_020433	ARF5	chr7:127228405-127231759	q3	q4	OK	102.714	79.6756	-0.366421	0.779304	0.435801	0.999987	no
XLOC_006228	XLOC_006228	ARF6	chr14:50359735-50363772	q3	q4	OK	52.5462	67.8814	0.36943	-0.779009	0.435974	0.999987	no
XLOC_013584	XLOC_013584	ARFGAP1	chr20:61904164-61921142	q3	q4	OK	15.6011	12.5938	-0.308926	0.692977	0.488324	0.999987	no
XLOC_004123	XLOC_004123	ARFGAP2	chr11:46958250-47198676	q3	q4	OK	25.7395	30.3423	0.237345	-0.509569	0.610353	0.999987	no
XLOC_014663	XLOC_014663	ARFGAP3	chr22:43192531-43253408	q3	q4	OK	7.01494	11.1721	0.671403	-1.41247	0.157811	0.984892	no
XLOC_021718	XLOC_021718	ARFGEF1	chr8:68109883-68255912	q3	q4	OK	11.0618	15.0575	0.444896	-0.974287	0.329914	0.999987	no
XLOC_013510	XLOC_013510	ARFGEF2	chr20:47538274-47653230	q3	q4	OK	8.51207	12.7929	0.58776	-1.285	0.198793	0.999987	no
XLOC_016286	XLOC_016286	ARFIP1	chr4:153701111-153833063	q3	q4	OK	8.50495	11.9176	0.48672	-1.38232	0.166873	0.999456	no
XLOC_003994	XLOC_003994	ARFIP2	chr11:6495912-6505911	q3	q4	OK	9.17899	8.90496	-0.043727	0.12887	0.897461	0.999987	no
XLOC_013888	XLOC_013888	ARFRP1	chr20:62289162-62367494	q3	q4	OK	7.26455	6.63919	-0.129867	0.312597	0.754587	0.999987	no
XLOC_006293	XLOC_006293	ARG2	chr14:68086578-68141602	q3	q4	OK	15.9532	16.9965	0.0913929	-0.195188	0.845246	0.999987	no
XLOC_009454	XLOC_009454	ARGFXP2	chr17:30469472-30552746	q3	q4	OK	0.221491	0.188832	-0.230142	0.325769	0.744599	0.999987	no
XLOC_006103	XLOC_006103	ARGLU1	chr13:107195661-107220514	q3	q4	OK	15.9618	26.815	0.748414	-1.6156	0.10618	0.874023	no
XLOC_004119	XLOC_004119	ARHGAP1	chr11:46698631-46722120	q3	q4	OK	12.4816	12.5036	0.0025441	-0.00554209	0.995578	0.999987	no
XLOC_006994	XLOC_006994	ARHGAP11A	chr15:32907690-32931868	q3	q4	OK	21.6852	31.5061	0.538918	-1.27153	0.203539	0.999987	no
XLOC_006989	XLOC_006989	ARHGAP11B	chr15:30918878-30931013	q3	q4	OK	7.83385	14.878	0.925391	-1.79731	0.0722867	0.76684	no
XLOC_002846	XLOC_002846	ARHGAP12	chr10:32095224-32217770	q3	q4	OK	1.67228	2.6127	0.643727	-1.22077	0.222172	0.999987	no
XLOC_012272	XLOC_012272	ARHGAP15	chr2:143886898-144525921	q3	q4	OK	22.2566	29.6805	0.415278	-0.905648	0.365122	0.999987	no
XLOC_008339	XLOC_008339	ARHGAP17	chr16:24930711-25026675	q3	q4	OK	16.4884	26.617	0.690899	-1.72651	0.0842549	0.803341	no
XLOC_018794	XLOC_018794	ARHGAP18	chr6:129898239-130031370	q3	q4	OK	2.13545	3.91404	0.874121	-1.68206	0.0925578	0.832619	no
XLOC_003042	XLOC_003042	ARHGAP19,ARHGAP19-SLIT1,SLIT1	chr10:98757794-99052430	q3	q4	OK	24.2826	24.6515	0.0217492	-0.0658096	0.947529	0.999987	no
XLOC_002821	XLOC_002821	ARHGAP21	chr10:24872537-25012597	q3	q4	OK	1.46238	1.92638	0.397576	-0.796769	0.425585	0.999987	no
XLOC_016161	XLOC_016161	ARHGAP24	chr4:86396283-86923823	q3	q4	OK	1.00228	0.857243	-0.22551	0.410888	0.681155	0.999987	no
XLOC_012036	XLOC_012036	ARHGAP25	chr2:68961912-69053957	q3	q4	OK	18.6996	20.7814	0.152286	-0.442768	0.657933	0.999987	no
XLOC_017135	XLOC_017135	ARHGAP26	chr5:142150291-142608572	q3	q4	OK	0.176652	0.223555	0.339714	-0.736594	0.461369	0.999987	no
XLOC_009635	XLOC_009635	ARHGAP27	chr17:43471267-43503012	q3	q4	OK	3.6041	4.90646	0.445045	-0.930177	0.35228	0.999987	no
XLOC_009636	XLOC_009636	ARHGAP27	chr17:43506717-43510282	q3	q4	OK	0.356877	0.738099	1.04839	-1.69367	0.0903281	0.826015	no
XLOC_001957	XLOC_001957	ARHGAP30	chr1:161016731-161039760	q3	q4	OK	25.5665	28.9525	0.179432	-0.38363	0.701253	0.999987	no
XLOC_015059	XLOC_015059	ARHGAP31	chr3:119013219-119138323	q3	q4	OK	0.315833	0.361942	0.1966	-0.353043	0.724056	0.999987	no
XLOC_004579	XLOC_004579	ARHGAP32	chr11:128834954-129062093	q3	q4	OK	5.98757	7.88892	0.397858	-1.1175	0.263781	0.999987	no
XLOC_010634	XLOC_010634	ARHGAP33	chr19:36266416-36279724	q3	q4	OK	5.01077	4.8002	-0.0619388	0.211067	0.832835	0.999987	no
XLOC_010793	XLOC_010793	ARHGAP35	chr19:47421932-47508333	q3	q4	OK	9.86551	11.5289	0.224795	-0.487982	0.625563	0.999987	no
XLOC_023850	XLOC_023850	ARHGAP4	chrX:153172829-153191714	q3	q4	OK	131.487	146.726	0.158204	-0.304919	0.760428	0.999987	no
XLOC_003744	XLOC_003744	ARHGAP42	chr11:100558406-100861656	q3	q4	OK	1.15911	1.36229	0.233015	-0.425372	0.670565	0.999987	no
XLOC_008720	XLOC_008720	ARHGAP44	chr17:12692828-12921381	q3	q4	OK	5.47805	5.25816	-0.0591048	0.125049	0.900485	0.999987	no
XLOC_006200	XLOC_006200	ARHGAP5	chr14:32546494-32628934	q3	q4	OK	2.9729	4.14944	0.481043	-1.4603	0.144209	0.969816	no
XLOC_006640	XLOC_006640	ARHGAP5-AS1	chr14:32544624-32545905	q3	q4	OK	0.506767	0.923252	0.865403	-1.39869	0.161906	0.991504	no
XLOC_014409	XLOC_014409	ARHGAP8,PRR5,PRR5-ARHGAP8	chr22:45064426-45258664	q3	q4	OK	0.281294	0.468753	0.736748	-1.87818	0.0603559	0.710808	no
XLOC_005484	XLOC_005484	ARHGAP9	chr12:57853917-57873633	q3	q4	OK	3.26576	4.67643	0.517989	-1.49235	0.135609	0.949197	no
XLOC_009885	XLOC_009885	ARHGDIA	chr17:79825596-79829282	q3	q4	OK	149.867	172.318	0.20139	-0.398542	0.690231	0.999987	no
XLOC_005278	XLOC_005278	ARHGDIB	chr12:15094949-15114562	q3	q4	OK	411.847	402.624	-0.0326755	0.0629216	0.949829	0.999987	no
XLOC_007680	XLOC_007680	ARHGDIG	chr16:330605-333003	q3	q4	OK	0.0571622	0.0754826	0.401082	-0.407637	0.68354	0.999987	no
XLOC_010722	XLOC_010722	ARHGEF1	chr19:42387266-42411604	q3	q4	OK	32.9701	38.374	0.218969	-0.897367	0.369523	0.999987	no
XLOC_021129	XLOC_021129	ARHGEF10	chr8:1772148-1906807	q3	q4	OK	0.0793799	0.0696477	-0.188699	0.282071	0.777889	0.999987	no
XLOC_000139	XLOC_000139	ARHGEF10L	chr1:17866329-18024370	q3	q4	OK	0.0609104	0.0952265	0.644675	-0.964877	0.334606	0.999987	no
XLOC_001909	XLOC_001909	ARHGEF11	chr1:156904631-157015162	q3	q4	OK	3.51361	3.81007	0.116864	-0.449263	0.653242	0.999987	no
XLOC_003832	XLOC_003832	ARHGEF12	chr11:120207617-120360645	q3	q4	OK	3.77728	6.10176	0.691876	-2.17628	0.0295345	0.517338	no
XLOC_000041	XLOC_000041	ARHGEF16	chr1:3371146-3397677	q3	q4	OK	1.3547	1.48675	0.134186	-0.254071	0.79944	0.999987	no
XLOC_003667	XLOC_003667	ARHGEF17	chr11:73019662-73080425	q3	q4	OK	0.238175	0.319775	0.425039	-0.760044	0.447228	0.999987	no
XLOC_010364	XLOC_010364	ARHGEF18	chr19:7459998-7537371	q3	q4	OK	7.52588	8.32099	0.144895	-0.335604	0.737169	0.999987	no
XLOC_001888	XLOC_001888	ARHGEF2	chr1:155916629-155948336	q3	q4	OK	31.7699	45.4398	0.516293	-2.1861	0.0288082	0.512982	no
XLOC_004897	XLOC_004897	ARHGEF25	chr12:58003962-58011028	q3	q4	OK	0.526798	0.386727	-0.445935	0.728811	0.466117	0.999987	no
XLOC_015190	XLOC_015190	ARHGEF26	chr3:153742189-153975616	q3	q4	OK	1.22772	1.75579	0.516138	-1.26844	0.20464	0.999987	no
XLOC_015782	XLOC_015782	ARHGEF26-AS1	chr3:153742189-153975616	q3	q4	OK	0.510608	0.700477	0.456121	-0.741668	0.458289	0.999987	no
XLOC_015552	XLOC_015552	ARHGEF3	chr3:56761445-57113336	q3	q4	OK	13.4535	12.6954	-0.0836697	0.178864	0.858044	0.999987	no
XLOC_017158	XLOC_017158	ARHGEF37	chr5:148961134-149014527	q3	q4	OK	0.146704	0.130392	-0.170054	0.267285	0.789249	0.999987	no
XLOC_016200	XLOC_016200	ARHGEF38	chr4:106473776-106602070	q3	q4	OK	0.238171	1.48026	2.63578	-5.66702	1.45305e-08	1.30334e-05	yes
XLOC_006153	XLOC_006153	ARHGEF40	chr14:21538526-21558036	q3	q4	OK	0.485968	0.440992	-0.14011	0.252234	0.80086	0.999987	no
XLOC_023779	XLOC_023779	ARHGEF6	chrX:135747711-135863503	q3	q4	OK	10.8518	12.514	0.205617	-0.449673	0.652946	0.999987	no
XLOC_005902	XLOC_005902	ARHGEF7	chr13:111767623-111958081	q3	q4	OK	8.75288	11.7387	0.423444	-1.23998	0.214983	0.999987	no
XLOC_023572	XLOC_023572	ARHGEF9	chrX:62854847-63005426	q3	q4	OK	5.22976	6.81326	0.381603	-0.961567	0.336267	0.999987	no
XLOC_000209	XLOC_000209	ARID1A	chr1:27022521-27108601	q3	q4	OK	19.5344	26.4227	0.435762	-0.921953	0.356553	0.999987	no
XLOC_018296	XLOC_018296	ARID1B	chr6:157099063-157531913	q3	q4	OK	10.2461	17.062	0.735706	-1.62963	0.103179	0.863797	no
XLOC_004760	XLOC_004760	ARID2	chr12:46123619-46301819	q3	q4	OK	8.41767	9.59036	0.188165	-0.412604	0.679897	0.999987	no
XLOC_010272	XLOC_010272	ARID3A	chr19:926036-972803	q3	q4	OK	3.4313	5.60137	0.707027	-1.45985	0.144331	0.969816	no
XLOC_007175	XLOC_007175	ARID3B	chr15:74833547-74890472	q3	q4	OK	9.82407	9.85489	0.00451897	-0.00984037	0.992149	0.999987	no
XLOC_022484	XLOC_022484	ARID3C	chr9:34621454-34628011	q3	q4	OK	0.0814765	0.0818509	0.00661432	-0.00810713	0.993532	0.999987	no
XLOC_006258	XLOC_006258	ARID4A	chr14:58765221-58840451	q3	q4	OK	7.70629	12.2109	0.664058	-1.54586	0.122138	0.923057	no
XLOC_002241	XLOC_002241	ARID4B	chr1:235330209-235491532	q3	q4	OK	9.88082	17.1317	0.793964	-2.465	0.0137015	0.360496	no
XLOC_012129	XLOC_012129	ARID5A	chr2:97202463-97218371	q3	q4	OK	3.37592	3.74546	0.149865	-0.29946	0.764589	0.999987	no
XLOC_002452	XLOC_002452	ARID5B	chr10:63661012-63856707	q3	q4	OK	0.0596428	0.229081	1.94144	-3.85733	0.000114633	0.0166836	yes
XLOC_007159	XLOC_007159	ARIH1	chr15:72766666-72878896	q3	q4	OK	13.6649	24.1204	0.819779	-1.79324	0.0729343	0.768601	no
XLOC_014888	XLOC_014888	ARIH2	chr3:48955220-49022971	q3	q4	OK	25.8787	27.5308	0.0892855	-0.19355	0.846528	0.999987	no
XLOC_005590	XLOC_005590	ARL1	chr12:101786902-101801572	q3	q4	OK	14.9913	17.9015	0.25595	-0.549474	0.58268	0.999987	no
XLOC_005828	XLOC_005828	ARL11	chr13:50202434-50208008	q3	q4	OK	10.2384	11.1157	0.118613	-0.255521	0.798321	0.999987	no
XLOC_014988	XLOC_014988	ARL13B	chr3:93698982-93774522	q3	q4	OK	2.26104	4.23112	0.904052	-2.34454	0.0190503	0.423505	no
XLOC_017388	XLOC_017388	ARL15	chr5:53180613-53606403	q3	q4	OK	4.78039	9.92444	1.05386	-2.08353	0.0372026	0.58001	no
XLOC_009881	XLOC_009881	ARL16	chr17:79648223-79650954	q3	q4	OK	14.5738	9.07767	-0.682988	1.38555	0.165883	0.998303	no
XLOC_009643	XLOC_009643	ARL17A	chr17:44590075-44657088	q3	q4	OK	3.73698	6.11722	0.711002	-1.53005	0.126004	0.928977	no
XLOC_009642	XLOC_009642	ARL17A,ARL17B	chr17:44372496-44439163	q3	q4	OK	4.31333	6.17315	0.517207	-1.31651	0.188003	0.999987	no
XLOC_003565	XLOC_003565	ARL2,ARL2-SNX15,SNX15	chr11:64781584-64808044	q3	q4	OK	55.3508	39.4686	-0.487901	1.28706	0.198073	0.999987	no
XLOC_007998	XLOC_007998	ARL2BP	chr16:57279037-57287545	q3	q4	OK	55.1029	58.5932	0.0886033	-0.192297	0.84751	0.999987	no
XLOC_003086	XLOC_003086	ARL3	chr10:104433483-104474190	q3	q4	OK	6.64271	6.23915	-0.0904214	0.190335	0.849046	0.999987	no
XLOC_020087	XLOC_020087	ARL4A	chr7:12726451-12730558	q3	q4	OK	2.29814	2.41427	0.071122	-0.188938	0.850141	0.999987	no
XLOC_008946	XLOC_008946	ARL4D	chr17:41476352-41478504	q3	q4	OK	1.58601	1.53879	-0.0436006	0.0766892	0.938871	0.999987	no
XLOC_012989	XLOC_012989	ARL5A	chr2:152657479-152685009	q3	q4	OK	46.7744	116.552	1.31718	-3.74427	0.000180918	0.0229332	yes
XLOC_002355	XLOC_002355	ARL5B	chr10:18948312-18966940	q3	q4	OK	6.47662	11.4951	0.827705	-1.71541	0.08627	0.811015	no
XLOC_014992	XLOC_014992	ARL6	chr3:97483594-97517373	q3	q4	OK	1.16448	1.2441	0.0954208	-0.168589	0.86612	0.999987	no
XLOC_008305	XLOC_008305	ARL6IP1	chr16:18802990-18812857	q3	q4	OK	89.6766	102.777	0.196712	-0.424023	0.671549	0.999987	no
XLOC_005110	XLOC_005110	ARL6IP4	chr12:123464879-123467460	q3	q4	OK	42.9922	50.9518	0.245059	-1.19518	0.232015	0.999987	no
XLOC_014969	XLOC_014969	ARL6IP5	chr3:69134089-69155239	q3	q4	OK	22.4362	38.4246	0.776203	-1.69183	0.0906784	0.827111	no
XLOC_012284	XLOC_012284	ARL6IP6	chr2:153574406-153617767	q3	q4	OK	17.4307	26.8373	0.622605	-2.0365	0.0417001	0.604556	no
XLOC_002098	XLOC_002098	ARL8A	chr1:202102531-202113871	q3	q4	OK	10.5472	15.2739	0.534211	-1.15745	0.247087	0.999987	no
XLOC_014717	XLOC_014717	ARL8B	chr3:5163929-5222601	q3	q4	OK	10.2942	15.4385	0.584703	-1.24293	0.213893	0.999987	no
XLOC_021706	XLOC_021706	ARMC1	chr8:66514690-66546452	q3	q4	OK	22.0695	26.8311	0.281855	-0.615648	0.538127	0.999987	no
XLOC_020388	XLOC_020388	ARMC10	chr7:102715327-102789569	q3	q4	OK	33.1346	37.2411	0.168557	-0.843016	0.399219	0.999987	no
XLOC_017991	XLOC_017991	ARMC12	chr6:35704858-35716685	q3	q4	OK	0.712178	0.503605	-0.499946	0.797809	0.424982	0.999987	no
XLOC_018166	XLOC_018166	ARMC2	chr6:109169618-109295352	q3	q4	OK	0.333958	0.469963	0.492881	-0.815946	0.414531	0.999987	no
XLOC_007936	XLOC_007936	ARMC5	chr16:31470316-31478488	q3	q4	OK	2.59675	2.68931	0.0505251	-0.119497	0.904881	0.999987	no
XLOC_010542	XLOC_010542	ARMC6	chr19:19144386-19168987	q3	q4	OK	15.4656	13.2124	-0.227169	0.845869	0.397626	0.999987	no
XLOC_009129	XLOC_009129	ARMC7	chr17:73106081-73127890	q3	q4	OK	5.43427	6.68023	0.297811	-0.609992	0.541867	0.999987	no
XLOC_015143	XLOC_015143	ARMC8	chr3:137906147-138048728	q3	q4	OK	10.0987	11.5162	0.189506	-0.694039	0.487658	0.999987	no
XLOC_012504	XLOC_012504	ARMC9	chr2:232063341-232209914	q3	q4	OK	1.06819	1.08031	0.0162685	-0.0284464	0.977306	0.999987	no
XLOC_023198	XLOC_023198	ARMCX3	chrX:100878119-100882831	q3	q4	OK	11.9508	12.8677	0.106649	-0.405458	0.685141	0.999987	no
XLOC_023651	XLOC_023651	ARMCX6	chrX:100870107-100872991	q3	q4	OK	20.7554	21.5562	0.0546168	-0.143687	0.885748	0.999987	no
XLOC_001794	XLOC_001794	ARNT	chr1:150782180-150849244	q3	q4	OK	10.9341	12.0609	0.141501	-0.702061	0.482641	0.999987	no
XLOC_004733	XLOC_004733	ARNTL2	chr12:27485786-27578746	q3	q4	OK	1.64112	1.64369	0.00225705	-0.00672028	0.994638	0.999987	no
XLOC_020333	XLOC_020333	ARPC1A	chr7:98923495-98963885	q3	q4	OK	68.3014	75.4575	0.143749	-0.302742	0.762086	0.999987	no
XLOC_020334	XLOC_020334	ARPC1B	chr7:98972297-99006305	q3	q4	OK	265.545	356.275	0.424036	-0.805138	0.42074	0.999987	no
XLOC_012447	XLOC_012447	ARPC2	chr2:219081873-219119071	q3	q4	OK	490.202	604.679	0.302795	-0.782977	0.433641	0.999987	no
XLOC_005634	XLOC_005634	ARPC3	chr12:110872705-110888158	q3	q4	OK	263.337	287.345	0.125873	-0.263844	0.7919	0.999987	no
XLOC_014729	XLOC_014729	ARPC4,ARPC4-TTLL3,TTLL3	chr3:9821653-9878040	q3	q4	OK	28.583	31.0838	0.121005	-0.541775	0.587974	0.999987	no
XLOC_002059	XLOC_002059	ARPC5	chr1:183595331-183604985	q3	q4	OK	55.3015	103.403	0.902893	-1.96249	0.0497059	0.656876	no
XLOC_022243	XLOC_022243	ARPC5L	chr9:127631483-127639696	q3	q4	OK	26.1625	33.3453	0.349983	-0.74391	0.456931	0.999987	no
XLOC_015816	XLOC_015816	ARPM1	chr3:169484710-169487683	q3	q4	OK	0.745789	1.34147	0.84698	-1.44859	0.147452	0.975929	no
XLOC_007454	XLOC_007454	ARPP19	chr15:52839431-52861213	q3	q4	OK	29.4836	41.8184	0.504221	-1.09907	0.271739	0.999987	no
XLOC_014800	XLOC_014800	ARPP21	chr3:35683848-35835988	q3	q4	OK	9.05532	18.5072	1.03125	-4.45398	8.42926e-06	0.00239035	yes
XLOC_008632	XLOC_008632	ARRB2	chr17:4613788-4624795	q3	q4	OK	12.81	11.7692	-0.122248	0.268271	0.788491	0.999987	no
XLOC_022380	XLOC_022380	ARRDC1	chr9:140500095-140513308	q3	q4	OK	13.6038	15.3407	0.173352	-0.36824	0.712694	0.999987	no
XLOC_010524	XLOC_010524	ARRDC2	chr19:18111943-18124911	q3	q4	OK	8.9784	10.4312	0.21638	-0.73043	0.465127	0.999987	no
XLOC_017476	XLOC_017476	ARRDC3	chr5:90664540-90716532	q3	q4	OK	2.53204	2.17838	-0.217042	0.41008	0.681747	0.999987	no
XLOC_014707	XLOC_014707	ARSA	chr22:51061181-51066601	q3	q4	OK	2.6518	2.68988	0.0205716	-0.0642437	0.948776	0.999987	no
XLOC_017449	XLOC_017449	ARSB	chr5:78073036-78282357	q3	q4	OK	2.94328	3.92325	0.414625	-0.953491	0.340341	0.999987	no
XLOC_009102	XLOC_009102	ARSG	chr17:66255322-66417000	q3	q4	OK	4.41405	4.68075	0.0846355	-0.170418	0.864681	0.999987	no
XLOC_016981	XLOC_016981	ARSK	chr5:94890824-94940806	q3	q4	OK	1.97895	2.4674	0.318259	-0.588972	0.55588	0.999987	no
XLOC_000339	XLOC_000339	ARTN	chr1:44398991-44402912	q3	q4	OK	0.443958	0.47414	0.0948905	-0.224551	0.822328	0.999987	no
XLOC_001093	XLOC_001093	ARV1	chr1:231114822-231136479	q3	q4	OK	15.63	19.4266	0.313709	-0.655386	0.512219	0.999987	no
XLOC_014478	XLOC_014478	ARVCF	chr22:19863039-20004309	q3	q4	OK	4.81897	5.73155	0.2502	-0.526735	0.598377	0.999987	no
XLOC_002644	XLOC_002644	AS3MT,C10orf32,C10orf32-AS3MT	chr10:104613966-104661655	q3	q4	OK	2.93797	2.94368	0.00280405	-0.00845857	0.993251	0.999987	no
XLOC_021581	XLOC_021581	ASAH1	chr8:17913924-17942507	q3	q4	OK	9.35468	11.1793	0.257067	-0.581593	0.560841	0.999987	no
XLOC_021864	XLOC_021864	ASAP1	chr8:131064350-131455906	q3	q4	OK	2.64831	3.71253	0.487328	-1.04283	0.297027	0.999987	no
XLOC_001338	XLOC_001338	ASAP3	chr1:23755055-23810750	q3	q4	OK	2.44437	3.30512	0.435238	-0.886	0.375618	0.999987	no
XLOC_012545	XLOC_012545	ASB1	chr2:239335625-239360891	q3	q4	OK	8.98056	9.64026	0.102268	-0.221976	0.824333	0.999987	no
XLOC_002769	XLOC_002769	ASB13	chr10:5680819-5708558	q3	q4	OK	28.7941	30.0774	0.0629057	-0.160443	0.872532	0.999987	no
XLOC_015555	XLOC_015555	ASB14	chr3:57261764-57326710	q3	q4	OK	1.06502	1.05132	-0.0186755	0.0322372	0.974283	0.999987	no
XLOC_008955	XLOC_008955	ASB16	chr17:42248073-42264082	q3	q4	OK	0.36687	0.535089	0.544513	-0.903674	0.366168	0.999987	no
XLOC_006824	XLOC_006824	ASB2	chr14:94400498-94443076	q3	q4	OK	67.9774	63.9511	-0.0880851	0.257546	0.796757	0.999987	no
XLOC_012718	XLOC_012718	ASB3,GPR75,GPR75-ASB3	chr2:53897116-54087170	q3	q4	OK	16.3305	24.0685	0.559575	-1.47938	0.13904	0.959891	no
XLOC_022791	XLOC_022791	ASB6	chr9:132388434-132404448	q3	q4	OK	8.01241	6.96232	-0.202668	0.460106	0.64544	0.999987	no
XLOC_007301	XLOC_007301	ASB7	chr15:101142754-101191904	q3	q4	OK	3.28309	4.85235	0.563627	-1.1862	0.235543	0.999987	no
XLOC_005352	XLOC_005352	ASB8	chr12:48541571-48551377	q3	q4	OK	11.0822	12.0959	0.126278	-0.268764	0.788111	0.999987	no
XLOC_007286	XLOC_007286	ASB9P1	chr15:93338713-93340338	q3	q4	OK	0.664657	1.14187	0.780719	-1.31188	0.189562	0.999987	no
XLOC_002955	XLOC_002955	ASCC1	chr10:73855789-73995618	q3	q4	OK	16.0242	17.4596	0.123763	-0.419887	0.674568	0.999987	no
XLOC_014550	XLOC_014550	ASCC2	chr22:30184596-30234293	q3	q4	OK	21.6317	19.7385	-0.132135	0.30256	0.762225	0.999987	no
XLOC_018735	XLOC_018735	ASCC3	chr6:100956607-101329224	q3	q4	OK	5.62093	5.9814	0.0896731	-0.205866	0.836896	0.999987	no
XLOC_003931	XLOC_003931	ASCL2	chr11:2289727-2292182	q3	q4	OK	0.129571	0.428937	1.72702	-2.67055	0.00757281	0.260165	no
XLOC_018201	XLOC_018201	ASF1A	chr6:119134611-119256327	q3	q4	OK	10.1686	14.9873	0.559621	-1.17344	0.240618	0.999987	no
XLOC_011307	XLOC_011307	ASF1B	chr19:14230320-14247440	q3	q4	OK	36.8439	35.7799	-0.0422766	0.0918545	0.926814	0.999987	no
XLOC_009301	XLOC_009301	ASGR1	chr17:7076750-7082883	q3	q4	OK	0.175451	0.134013	-0.388696	0.671529	0.501883	0.999987	no
XLOC_001881	XLOC_001881	ASH1L,MIR555	chr1:155305051-155533735	q3	q4	OK	5.19436	8.86566	0.771283	-1.69196	0.090653	0.82707	no
XLOC_021254	XLOC_021254	ASH2L	chr8:37963010-37997228	q3	q4	OK	23.6639	27.7568	0.230157	-0.637622	0.52372	0.999987	no
XLOC_013419	XLOC_013419	ASIP	chr20:32848170-32857148	q3	q4	OK	0.0612053	0.0397811	-0.621572	0.518641	0.604011	0.999987	no
XLOC_020227	XLOC_020227	ASL	chr7:65540775-65558329	q3	q4	OK	10.2254	11.1561	0.125676	-0.51806	0.604417	0.999987	no
XLOC_023411	XLOC_023411	ASMTL	chrX:1519423-1572655	q3	q4	OK	5.33407	4.5286	-0.236172	0.506878	0.61224	0.999987	no
XLOC_023950	XLOC_023950	ASMTL	chrY:1469423-1522655	q3	q4	OK	5.53152	4.6435	-0.252465	0.537913	0.590637	0.999987	no
XLOC_022916	XLOC_022916	ASMTL-AS1	chrX:1519423-1572655	q3	q4	OK	1.41586	1.41516	-0.000720196	0.00179979	0.998564	0.999987	no
XLOC_023888	XLOC_023888	ASMTL-AS1	chrY:1469423-1522655	q3	q4	OK	1.542	1.35545	-0.186031	0.473137	0.636116	0.999987	no
XLOC_010445	XLOC_010445	ASNA1	chr19:12848305-12859137	q3	q4	OK	21.8327	16.6533	-0.390688	0.831592	0.405639	0.999987	no
XLOC_020880	XLOC_020880	ASNS	chr7:97481428-97501854	q3	q4	OK	78.7412	117.892	0.582279	-1.75262	0.0796667	0.787137	no
XLOC_012370	XLOC_012370	ASNSD1	chr2:190526124-190535557	q3	q4	OK	17.8511	25.453	0.511826	-1.10698	0.268302	0.999987	no
XLOC_011691	XLOC_011691	ASPDH	chr19:51014856-51017947	q3	q4	OK	0.132625	0.104201	-0.347983	0.431316	0.666238	0.999987	no
XLOC_021699	XLOC_021699	ASPH	chr8:62200524-62627199	q3	q4	OK	2.85418	3.68906	0.37018	-1.86837	0.0617106	0.717505	no
XLOC_007901	XLOC_007901	ASPHD1	chr16:29912146-29917377	q3	q4	OK	0.26088	0.207758	-0.328482	0.469399	0.638784	0.999987	no
XLOC_014277	XLOC_014277	ASPHD2	chr22:26825279-26840978	q3	q4	OK	3.23981	3.80842	0.233282	-0.467175	0.640374	0.999987	no
XLOC_002078	XLOC_002078	ASPM	chr1:197053256-197115824	q3	q4	OK	15.0957	25.1745	0.737825	-1.9294	0.0536807	0.676613	no
XLOC_012767	XLOC_012767	ASPRV1,PCBP1-AS1	chr2:70187223-70314147	q3	q4	OK	0.466172	0.443868	-0.0707332	0.182937	0.854847	0.999987	no
XLOC_009198	XLOC_009198	ASPSCR1	chr17:79935425-79975282	q3	q4	OK	11.462	10.9291	-0.0686853	0.145279	0.884491	0.999987	no
XLOC_003524	XLOC_003524	ASRGL1	chr11:62104773-62160887	q3	q4	OK	3.89857	2.66753	-0.547442	1.38503	0.166042	0.998535	no
XLOC_022295	XLOC_022295	ASS1	chr9:133320093-133376661	q3	q4	OK	0.0707636	0.0593573	-0.253583	0.31123	0.755626	0.999987	no
XLOC_015717	XLOC_015717	ASTE1	chr3:130569368-130745646	q3	q4	OK	4.37793	4.38428	0.0020904	-0.00409164	0.996735	0.999987	no
XLOC_012851	XLOC_012851	ASTL	chr2:96789588-96804175	q3	q4	OK	3.88874	6.1272	0.655924	-1.26215	0.206897	0.999987	no
XLOC_022714	XLOC_022714	ASTN2	chr9:119187503-120177317	q3	q4	OK	4.04691	5.5534	0.45655	-1.37849	0.168053	0.999987	no
XLOC_005304	XLOC_005304	ASUN	chr12:27058111-27091254	q3	q4	OK	24.5484	32.0175	0.383231	-0.839043	0.401445	0.999987	no
XLOC_013399	XLOC_013399	ASXL1	chr20:30946146-31027122	q3	q4	OK	15.0189	21.4273	0.512671	-1.20702	0.227424	0.999987	no
XLOC_012635	XLOC_012635	ASXL2	chr2:25962252-26101312	q3	q4	OK	8.44845	13.7491	0.702577	-1.53669	0.124369	0.925724	no
XLOC_010009	XLOC_010009	ASXL3	chr18:31158540-31327399	q3	q4	OK	0.0582729	0.163468	1.48811	-2.37783	0.0174151	0.406538	no
XLOC_003002	XLOC_003002	ATAD1	chr10:89512874-89577917	q3	q4	OK	17.7167	26.734	0.593565	-1.29656	0.194782	0.999987	no
XLOC_021849	XLOC_021849	ATAD2	chr8:124332090-124408705	q3	q4	OK	41.1702	52.1168	0.340149	-0.721364	0.470686	0.999987	no
XLOC_012622	XLOC_012622	ATAD2B	chr2:23971533-24149936	q3	q4	OK	7.98564	16.443	1.04199	-3.68985	0.000224389	0.0271507	yes
XLOC_000026	XLOC_000026	ATAD3A	chr1:1447522-1470067	q3	q4	OK	21.2619	22.2912	0.0682069	-0.208091	0.835158	0.999987	no
XLOC_000025	XLOC_000025	ATAD3B	chr1:1407163-1431582	q3	q4	OK	15.7754	16.448	0.0602384	-0.129309	0.897113	0.999987	no
XLOC_000024	XLOC_000024	ATAD3C	chr1:1385068-1405538	q3	q4	OK	1.80284	2.16483	0.263975	-0.511022	0.609336	0.999987	no
XLOC_008818	XLOC_008818	ATAD5	chr17:29159022-29222295	q3	q4	OK	8.90508	12.6955	0.511617	-1.12146	0.262094	0.999987	no
XLOC_017907	XLOC_017907	ATAT1	chr6:30594612-30614598	q3	q4	OK	4.63354	4.63844	0.00152525	-0.0053727	0.995713	0.999987	no
XLOC_010323	XLOC_010323	ATCAY	chr19:3880617-3928080	q3	q4	OK	0.137948	0.0741883	-0.894864	1.38043	0.167456	0.999987	no
XLOC_003138	XLOC_003138	ATE1	chr10:123502624-123687546	q3	q4	OK	12.9296	17.601	0.444972	-1.53127	0.125702	0.928587	no
XLOC_004794	XLOC_004794	ATF1	chr12:51157788-51214943	q3	q4	OK	10.7943	14.3778	0.413575	-0.874343	0.381931	0.999987	no
XLOC_013047	XLOC_013047	ATF2	chr2:175936977-176032934	q3	q4	OK	11.8949	14.4418	0.279911	-1.1699	0.242042	0.999987	no
XLOC_014367	XLOC_014367	ATF4	chr22:39916568-39918691	q3	q4	OK	48.3984	60.0442	0.311063	-0.703765	0.481579	0.999987	no
XLOC_010873	XLOC_010873	ATF5,MIR4751	chr19:50392913-50437193	q3	q4	OK	12.6358	14.7768	0.225825	-0.515542	0.606174	0.999987	no
XLOC_000830	XLOC_000830	ATF6	chr1:161736033-161933860	q3	q4	OK	7.73041	8.67087	0.165633	-0.361715	0.717565	0.999987	no
XLOC_018509	XLOC_018509	ATF6B	chr6:32083044-32096017	q3	q4	OK	25.6838	25.6583	-0.00143219	0.00451886	0.996394	0.999987	no
XLOC_005431	XLOC_005431	ATF7	chr12:53905842-54020199	q3	q4	OK	7.99478	9.74128	0.285053	-0.839266	0.40132	0.999987	no
XLOC_004699	XLOC_004699	ATF7IP	chr12:14518610-14651697	q3	q4	OK	14.7442	21.8998	0.570769	-1.24996	0.211315	0.999987	no
XLOC_007797	XLOC_007797	ATF7IP2	chr16:10479911-10577495	q3	q4	OK	1.24306	1.35165	0.120823	-0.537507	0.590917	0.999987	no
XLOC_016965	XLOC_016965	ATG10	chr5:81267843-81551216	q3	q4	OK	4.53337	4.06772	-0.156366	0.44129	0.659003	0.999987	no
XLOC_017515	XLOC_017515	ATG12	chr5:115163893-115177548	q3	q4	OK	10.5913	12.7973	0.272965	-0.635116	0.525353	0.999987	no
XLOC_003401	XLOC_003401	ATG13	chr11:46638825-46697568	q3	q4	OK	11.5887	12.329	0.0893372	-0.394463	0.69324	0.999987	no
XLOC_006701	XLOC_006701	ATG14	chr14:55833108-55878576	q3	q4	OK	5.48889	7.72253	0.49256	-1.04743	0.294902	0.999987	no
XLOC_012523	XLOC_012523	ATG16L1	chr2:234160216-234204320	q3	q4	OK	5.28982	6.66969	0.3344	-1.45897	0.144573	0.969916	no
XLOC_003664	XLOC_003664	ATG16L2	chr11:72525450-72540680	q3	q4	OK	8.56189	7.99987	-0.0979532	0.203248	0.838941	0.999987	no
XLOC_004269	XLOC_004269	ATG2A	chr11:64662003-64684722	q3	q4	OK	3.97077	4.42298	0.155598	-0.334582	0.737941	0.999987	no
XLOC_006841	XLOC_006841	ATG2B	chr14:96747594-96829678	q3	q4	OK	6.73029	10.8413	0.687796	-1.50725	0.131747	0.939989	no
XLOC_015637	XLOC_015637	ATG3	chr3:112251358-112280485	q3	q4	OK	58.2209	68.4522	0.233559	-0.511688	0.608869	0.999987	no
XLOC_023233	XLOC_023233	ATG4A	chrX:107334898-107397901	q3	q4	OK	6.96981	9.2681	0.411155	-0.839487	0.401196	0.999987	no
XLOC_012563	XLOC_012563	ATG4B	chr2:242577026-242613271	q3	q4	OK	20.0518	18.5549	-0.111934	0.263828	0.791912	0.999987	no
XLOC_000425	XLOC_000425	ATG4C	chr1:63249776-63330941	q3	q4	OK	7.18499	7.71548	0.10277	-0.354269	0.723138	0.999987	no
XLOC_010411	XLOC_010411	ATG4D	chr19:10654646-10676702	q3	q4	OK	8.05149	7.59221	-0.0847343	0.174574	0.861414	0.999987	no
XLOC_018740	XLOC_018740	ATG5	chr6:106632351-106773695	q3	q4	OK	5.72343	7.3739	0.365548	-0.742757	0.457629	0.999987	no
XLOC_014744	XLOC_014744	ATG7	chr3:11314009-11762220	q3	q4	OK	1.54894	1.36097	-0.186648	0.357255	0.720901	0.999987	no
XLOC_013181	XLOC_013181	ATG9A	chr2:220084101-220094361	q3	q4	OK	16.2103	15.4654	-0.0678684	0.275136	0.783212	0.999987	no
XLOC_021094	XLOC_021094	ATG9B	chr7:150688143-150721586	q3	q4	OK	0.906049	1.25576	0.470897	-0.892262	0.372253	0.999987	no
XLOC_003187	XLOC_003187	ATHL1	chr11:289137-295688	q3	q4	OK	2.3042	2.24369	-0.0383932	0.0755113	0.939808	0.999987	no
XLOC_012438	XLOC_012438	ATIC	chr2:216176678-216214496	q3	q4	OK	38.8455	44.116	0.183555	-0.400034	0.689131	0.999987	no
XLOC_006230	XLOC_006230	ATL1	chr14:50999799-51099784	q3	q4	OK	0.640854	0.782478	0.288053	-0.802437	0.4223	0.999987	no
XLOC_012683	XLOC_012683	ATL2	chr2:38522028-38604432	q3	q4	OK	36.559	37.929	0.0530745	-0.169906	0.865084	0.999987	no
XLOC_004251	XLOC_004251	ATL3	chr11:63396436-63439083	q3	q4	OK	8.89915	9.08776	0.0302568	-0.0626047	0.950081	0.999987	no
XLOC_003762	XLOC_003762	ATM	chr11:108093558-108239826	q3	q4	OK	7.82034	11.4105	0.545057	-1.19357	0.232648	0.999987	no
XLOC_008105	XLOC_008105	ATMIN	chr16:81069457-81080951	q3	q4	OK	10.9265	14.2877	0.386946	-0.847091	0.396945	0.999987	no
XLOC_004642	XLOC_004642	ATN1	chr12:7033625-7051484	q3	q4	OK	13.9644	13.7611	-0.0211557	0.053241	0.95754	0.999987	no
XLOC_017644	XLOC_017644	ATOX1	chr5:151122382-151138210	q3	q4	OK	24.2497	22.478	-0.109449	0.222738	0.823739	0.999987	no
XLOC_007330	XLOC_007330	ATP10A	chr15:25923859-26108349	q3	q4	OK	1.64915	4.27237	1.37331	-2.82779	0.00468709	0.197338	no
XLOC_016052	XLOC_016052	ATP10D	chr4:47487409-47595503	q3	q4	OK	5.85561	7.49127	0.355391	-0.767638	0.442703	0.999987	no
XLOC_005907	XLOC_005907	ATP11A	chr13:113344642-113541482	q3	q4	OK	2.46351	3.15805	0.358315	-1.36824	0.171236	0.999987	no
XLOC_015243	XLOC_015243	ATP11B	chr3:182511290-182639421	q3	q4	OK	22.5123	37.1617	0.723098	-1.56134	0.118444	0.913062	no
XLOC_023787	XLOC_023787	ATP11C	chrX:138808504-138914447	q3	q4	OK	6.2769	9.53781	0.603606	-1.95704	0.0503429	0.659944	no
XLOC_011381	XLOC_011381	ATP13A1	chr19:19756009-19774503	q3	q4	OK	16.7252	16.0178	-0.062349	0.13465	0.892888	0.999987	no
XLOC_001298	XLOC_001298	ATP13A2	chr1:17312452-17338423	q3	q4	OK	14.925	11.304	-0.400904	1.65183	0.0985688	0.850295	no
XLOC_015887	XLOC_015887	ATP13A3	chr3:194123402-194188968	q3	q4	OK	36.1532	53.6029	0.568188	-1.21265	0.225263	0.999987	no
XLOC_015880	XLOC_015880	ATP13A4	chr3:193119865-193272696	q3	q4	OK	0.679627	0.812099	0.256912	-0.452107	0.651192	0.999987	no
XLOC_000607	XLOC_000607	ATP1A1	chr1:116915794-116961244	q3	q4	OK	99.7077	75.9855	-0.391982	0.891028	0.372914	0.999987	no
XLOC_001726	XLOC_001726	ATP1A1OS	chr1:116915794-116961244	q3	q4	OK	2.15354	3.0248	0.490129	-1.40313	0.160577	0.988947	no
XLOC_011522	XLOC_011522	ATP1A3	chr19:42470733-42498428	q3	q4	OK	16.6192	10.6932	-0.636157	1.71017	0.0872341	0.814373	no
XLOC_000860	XLOC_000860	ATP1B1	chr1:169075946-169337186	q3	q4	OK	8.84416	9.56535	0.113093	-0.22922	0.818698	0.999987	no
XLOC_015159	XLOC_015159	ATP1B3	chr3:141595469-141645382	q3	q4	OK	72.4057	66.1942	-0.129398	0.280012	0.779468	0.999987	no
XLOC_007883	XLOC_007883	ATP2A1	chr16:28889808-28936532	q3	q4	OK	1.24023	1.37405	0.147827	-0.276551	0.782125	0.999987	no
XLOC_005042	XLOC_005042	ATP2A2	chr12:110719031-110788897	q3	q4	OK	43.7402	62.809	0.522012	-1.87755	0.0604422	0.711033	no
XLOC_009261	XLOC_009261	ATP2A3	chr17:3827162-3867758	q3	q4	OK	467.598	583.706	0.319973	-0.624554	0.532264	0.999987	no
XLOC_005557	XLOC_005557	ATP2B1	chr12:89981825-90049844	q3	q4	OK	13.9718	19.819	0.504363	-1.09735	0.272489	0.999987	no
XLOC_015346	XLOC_015346	ATP2B2	chr3:10365706-10547268	q3	q4	OK	0.112963	0.190993	0.757673	-1.5788	0.114382	0.903893	no
XLOC_000979	XLOC_000979	ATP2B4	chr1:203595914-203713209	q3	q4	OK	5.07196	7.6819	0.598921	-1.37083	0.170429	0.999987	no
XLOC_015119	XLOC_015119	ATP2C1	chr3:130569368-130745646	q3	q4	OK	9.79033	11.6601	0.252154	-1.50429	0.132507	0.942398	no
XLOC_011429	XLOC_011429	ATP4A	chr19:36041094-36054560	q3	q4	OK	0.111138	0.0590682	-0.911899	1.27942	0.200748	0.999987	no
XLOC_006118	XLOC_006118	ATP4B	chr13:114303121-114312513	q3	q4	OK	0.0866879	0.0496771	-0.80325	0.930439	0.352144	0.999987	no
XLOC_010181	XLOC_010181	ATP5A1	chr18:43664109-43684199	q3	q4	OK	560.942	568.457	0.0191986	-0.0349769	0.972098	0.999987	no
XLOC_005468	XLOC_005468	ATP5B	chr12:57031958-57039852	q3	q4	OK	656.348	548.047	-0.26016	0.462842	0.643477	0.999987	no
XLOC_002322	XLOC_002322	ATP5C1	chr10:7830092-7849762	q3	q4	OK	75.4038	86.8076	0.203184	-0.458652	0.646484	0.999987	no
XLOC_010280	XLOC_010280	ATP5D	chr19:1241748-1244824	q3	q4	OK	74.6108	82.6469	0.147575	-0.522927	0.601025	0.999987	no
XLOC_013858	XLOC_013858	ATP5E,SLMO2,SLMO2-ATP5E	chr20:57603732-57617901	q3	q4	OK	164.001	172.229	0.0706169	-0.203685	0.8386	0.999987	no
XLOC_000585	XLOC_000585	ATP5F1	chr1:111982511-112004525	q3	q4	OK	109.458	121.289	0.148073	-0.313915	0.753585	0.999987	no
XLOC_009000	XLOC_009000	ATP5G1	chr17:46970147-46973232	q3	q4	OK	132.202	81.6949	-0.694425	1.82149	0.0685321	0.750642	no
XLOC_005432	XLOC_005432	ATP5G2	chr12:54058943-54070512	q3	q4	OK	176.622	148.074	-0.254351	0.535248	0.592479	0.999987	no
XLOC_013049	XLOC_013049	ATP5G3	chr2:176040985-176046490	q3	q4	OK	213.15	104.958	-1.02205	2.14557	0.0319076	0.537217	no
XLOC_009806	XLOC_009806	ATP5H	chr17:73034954-73043074	q3	q4	OK	190.478	191.043	0.00427068	-0.00918379	0.992673	0.999987	no
XLOC_016368	XLOC_016368	ATP5I	chr4:666224-668127	q3	q4	OK	135.774	122.353	-0.150157	0.337291	0.735897	0.999987	no
XLOC_014053	XLOC_014053	ATP5J	chr21:27096790-27144771	q3	q4	OK	51.4039	120.484	1.2289	-3.32773	0.000875571	0.0688124	no
XLOC_020889	XLOC_020889	ATP5J2,ATP5J2-PTCD1,PTCD1	chr7:99006600-99063824	q3	q4	OK	466.269	397.194	-0.231319	0.905707	0.365091	0.999987	no
XLOC_003807	XLOC_003807	ATP5L	chr11:118230295-118289530	q3	q4	OK	158.202	147.482	-0.101232	0.217361	0.827927	0.999987	no
XLOC_014109	XLOC_014109	ATP5O	chr21:35275756-35288158	q3	q4	OK	206.834	174.558	-0.244771	0.523925	0.600331	0.999987	no
XLOC_006229	XLOC_006229	ATP5S	chr14:50779046-50792946	q3	q4	OK	7.1272	8.23523	0.208474	-0.716329	0.473788	0.999987	no
XLOC_011516	XLOC_011516	ATP5SL	chr19:41937222-41945843	q3	q4	OK	23.7647	23.8727	0.00654548	-0.0312073	0.975104	0.999987	no
XLOC_023385	XLOC_023385	ATP6AP1	chrX:153656977-153664862	q3	q4	OK	28.1198	24.1094	-0.221995	0.480293	0.631019	0.999987	no
XLOC_016966	XLOC_016966	ATP6AP1L	chr5:81601165-81614147	q3	q4	OK	0.437046	0.486925	0.155914	-0.224964	0.822007	0.999987	no
XLOC_023009	XLOC_023009	ATP6AP2	chrX:40440215-40465888	q3	q4	OK	29.0352	32.5799	0.166183	-0.359007	0.71959	0.999987	no
XLOC_008922	XLOC_008922	ATP6V0A1	chr17:40610861-40674597	q3	q4	OK	9.75695	12.8691	0.399409	-1.22127	0.221984	0.999987	no
XLOC_005120	XLOC_005120	ATP6V0A2	chr12:124196864-124246301	q3	q4	OK	5.33834	6.9984	0.390636	-0.837155	0.402505	0.999987	no
XLOC_000342	XLOC_000342	ATP6V0B	chr1:44440601-44443972	q3	q4	OK	69.913	58.9467	-0.246151	0.718685	0.472335	0.999987	no
XLOC_007746	XLOC_007746	ATP6V0C	chr16:2563726-2570224	q3	q4	OK	61.56	76.573	0.314843	-0.839006	0.401466	0.999987	no
XLOC_008484	XLOC_008484	ATP6V0D1	chr16:67471916-67515089	q3	q4	OK	29.2876	31.2971	0.0957387	-0.207781	0.8354	0.999987	no
XLOC_017225	XLOC_017225	ATP6V0E1	chr5:172410762-172461900	q3	q4	OK	41.2592	36.6291	-0.171725	0.364719	0.715321	0.999987	no
XLOC_020551	XLOC_020551	ATP6V0E2	chr7:149564782-149577787	q3	q4	OK	4.41991	5.22838	0.242346	-0.495395	0.620321	0.999987	no
XLOC_015048	XLOC_015048	ATP6V1A	chr3:113465865-113530905	q3	q4	OK	55.8289	55.4994	-0.00854139	0.0182239	0.98546	0.999987	no
XLOC_021194	XLOC_021194	ATP6V1B2	chr8:20054703-20079207	q3	q4	OK	11.4463	13.523	0.240535	-0.513667	0.607485	0.999987	no
XLOC_021400	XLOC_021400	ATP6V1C1	chr8:104033247-104085285	q3	q4	OK	11.8645	13.9081	0.229269	-0.500673	0.616602	0.999987	no
XLOC_011869	XLOC_011869	ATP6V1C2	chr2:10861774-10952960	q3	q4	OK	4.37447	4.92646	0.171444	-0.43824	0.661213	0.999987	no
XLOC_006737	XLOC_006737	ATP6V1D	chr14:67804580-67826720	q3	q4	OK	13.9268	17.5467	0.333338	-0.69981	0.484046	0.999987	no
XLOC_014459	XLOC_014459	ATP6V1E1	chr22:18074902-18111588	q3	q4	OK	73.787	91.1191	0.304387	-0.671898	0.501648	0.999987	no
XLOC_012708	XLOC_012708	ATP6V1E2	chr2:46738985-46747096	q3	q4	OK	1.93256	2.43918	0.335884	-0.613393	0.539616	0.999987	no
XLOC_020448	XLOC_020448	ATP6V1F	chr7:128502856-128505903	q3	q4	OK	129.418	124.732	-0.0532026	0.115452	0.908087	0.999987	no
XLOC_022206	XLOC_022206	ATP6V1G1	chr9:117349993-117361152	q3	q4	OK	41.051	61.7152	0.588211	-1.28839	0.197609	0.999987	no
XLOC_018481	XLOC_018481	ATP6V1G2,ATP6V1G2-DDX39B,DDX39B	chr6:31496738-31514625	q3	q4	OK	126.753	171.822	0.438891	-1.74035	0.0817984	0.794165	no
XLOC_002081	XLOC_002081	ATP6V1G3	chr1:198492351-198510075	q3	q4	OK	0.233791	0.476209	1.02638	-1.43005	0.152701	0.984892	no
XLOC_021681	XLOC_021681	ATP6V1H	chr8:54628114-54755850	q3	q4	OK	16.192	18.1981	0.168505	-0.443679	0.657275	0.999987	no
XLOC_023166	XLOC_023166	ATP7A	chrX:77166193-77305892	q3	q4	OK	12.3503	15.4664	0.324584	-0.711032	0.477064	0.999987	no
XLOC_006037	XLOC_006037	ATP7B	chr13:52506805-52585630	q3	q4	OK	1.50204	1.90806	0.34518	-0.873196	0.382556	0.999987	no
XLOC_016469	XLOC_016469	ATP8A1	chr4:42410391-42659122	q3	q4	OK	9.40133	17.671	0.910451	-2.10038	0.035695	0.567005	no
XLOC_010216	XLOC_010216	ATP8B1	chr18:55297533-55470327	q3	q4	OK	0.0547964	0.195185	1.83269	-2.7812	0.00541575	0.215484	no
XLOC_000733	XLOC_000733	ATP8B2	chr1:154298035-154323780	q3	q4	OK	5.03517	5.80494	0.205241	-0.506177	0.612732	0.999987	no
XLOC_011110	XLOC_011110	ATP8B3	chr19:1782073-1812270	q3	q4	OK	0.513148	0.498552	-0.0416329	0.0741257	0.94091	0.999987	no
XLOC_022017	XLOC_022017	ATP8B5P	chr9:35406751-35483026	q3	q4	OK	0.508482	0.543351	0.0956863	-0.212264	0.831901	0.999987	no
XLOC_010093	XLOC_010093	ATP9B	chr18:76829396-77138282	q3	q4	OK	5.24611	5.80828	0.146862	-0.308592	0.757632	0.999987	no
XLOC_001516	XLOC_001516	ATPAF1	chr1:47100710-47134099	q3	q4	OK	16.8857	15.0582	-0.165254	0.44264	0.658026	0.999987	no
XLOC_009384	XLOC_009384	ATPAF2	chr17:17921333-17942480	q3	q4	OK	14.8355	13.5224	-0.133705	0.283299	0.776947	0.999987	no
XLOC_007364	XLOC_007364	ATPBD4	chr15:35663169-36151202	q3	q4	OK	5.18405	3.79289	-0.450784	0.860809	0.389343	0.999987	no
XLOC_000227	XLOC_000227	ATPIF1	chr1:28562601-28564616	q3	q4	OK	135.76	161.865	0.253736	-0.6199	0.535324	0.999987	no
XLOC_015751	XLOC_015751	ATR	chr3:142168076-142297668	q3	q4	OK	5.70539	7.64977	0.423092	-0.91729	0.358991	0.999987	no
XLOC_014886	XLOC_014886	ATRIP	chr3:48488217-48507054	q3	q4	OK	6.96063	5.8619	-0.247849	0.548576	0.583296	0.999987	no
XLOC_013310	XLOC_013310	ATRN	chr20:3451664-3631769	q3	q4	OK	33.0112	31.5582	-0.0649406	0.229785	0.818259	0.999987	no
XLOC_023623	XLOC_023623	ATRX	chrX:76760355-77041719	q3	q4	OK	8.59392	15.6268	0.862639	-3.45894	0.000542305	0.0501137	no
XLOC_014415	XLOC_014415	ATXN10	chr22:46067677-46241187	q3	q4	OK	108.062	112.213	0.0543877	-0.112265	0.910613	0.999987	no
XLOC_008082	XLOC_008082	ATXN1L	chr16:71879898-71919174	q3	q4	OK	11.9827	13.8569	0.20966	-0.466472	0.640877	0.999987	no
XLOC_005642	XLOC_005642	ATXN2	chr12:111890017-112037480	q3	q4	OK	7.07713	11.7509	0.73153	-1.6004	0.10951	0.886747	no
XLOC_007881	XLOC_007881	ATXN2L	chr16:28834413-28848558	q3	q4	OK	60.3214	68.7274	0.188215	-0.63403	0.526061	0.999987	no
XLOC_006815	XLOC_006815	ATXN3	chr14:92524895-92572965	q3	q4	OK	5.73651	5.51212	-0.0575653	0.155444	0.876471	0.999987	no
XLOC_014960	XLOC_014960	ATXN7	chr3:63850232-63989136	q3	q4	OK	7.07996	9.94121	0.48968	-2.17001	0.0300064	0.522066	no
XLOC_000560	XLOC_000560	ATXN7L2	chr1:110026560-110035420	q3	q4	OK	2.69427	2.11641	-0.348272	0.677989	0.497778	0.999987	no
XLOC_009618	XLOC_009618	ATXN7L3	chr17:42269172-42275529	q3	q4	OK	16.6492	17.4596	0.0685673	-0.165157	0.86882	0.999987	no
XLOC_004945	XLOC_004945	ATXN7L3B	chr12:74931550-74935232	q3	q4	OK	49.4691	53.6516	0.117092	-0.250119	0.802496	0.999987	no
XLOC_022605	XLOC_022605	AUH	chr9:93976096-94124206	q3	q4	OK	6.01715	7.64899	0.34619	-0.675629	0.499276	0.999987	no
XLOC_012803	XLOC_012803	AUP1	chr2:74753774-74784678	q3	q4	OK	44.6384	43.0798	-0.0512759	0.111212	0.911448	0.999987	no
XLOC_013844	XLOC_013844	AURKA	chr20:54944444-54967351	q3	q4	OK	36.9504	42.1095	0.188556	-1.13868	0.254839	0.999987	no
XLOC_001191	XLOC_001191	AURKAIP1	chr1:1309109-1310818	q3	q4	OK	51.2806	67.625	0.399145	-1.63521	0.102006	0.859996	no
XLOC_002181	XLOC_002181	AURKAPS1	chr1:220321609-220445843	q3	q4	OK	1.55932	1.94337	0.31764	-0.558267	0.576662	0.999987	no
XLOC_009329	XLOC_009329	AURKB	chr17:8108048-8113883	q3	q4	OK	51.8923	41.0935	-0.336608	0.729793	0.465517	0.999987	no
XLOC_011043	XLOC_011043	AURKC	chr19:57742376-57746916	q3	q4	OK	0.654721	0.644656	-0.0223517	0.0376831	0.96994	0.999987	no
XLOC_020235	XLOC_020235	AUTS2	chr7:69063904-70257885	q3	q4	OK	5.73006	7.68543	0.423575	-1.43345	0.151731	0.98412	no
XLOC_007350	XLOC_007350	AVEN	chr15:34158427-34357287	q3	q4	OK	4.62024	5.96942	0.369621	-0.718523	0.472435	0.999987	no
XLOC_005492	XLOC_005492	AVIL	chr12:58176527-58209852	q3	q4	OK	0.756528	1.55977	1.04387	-1.87854	0.0603076	0.710563	no
XLOC_020141	XLOC_020141	AVL9	chr7:32535175-32758780	q3	q4	OK	20.1407	25.7025	0.35179	-0.767683	0.442676	0.999987	no
XLOC_003048	XLOC_003048	AVPI1	chr10:99437180-99447015	q3	q4	OK	1.41491	1.32102	-0.0990593	0.175008	0.861074	0.999987	no
XLOC_023374	XLOC_023374	AVPR2	chrX:153167984-153172620	q3	q4	OK	2.34071	4.35868	0.896948	-2.18797	0.0286718	0.512982	no
XLOC_008175	XLOC_008175	AXIN1	chr16:337439-402676	q3	q4	OK	11.0303	11.0247	-0.000740629	0.00253535	0.997977	0.999987	no
XLOC_020898	XLOC_020898	AZGP1	chr7:99564349-99573735	q3	q4	OK	0.590986	0.536074	-0.140694	0.227767	0.819827	0.999987	no
XLOC_020343	XLOC_020343	AZGP1P1	chr7:99578384-99581860	q3	q4	OK	0.297204	0.223483	-0.411291	0.612373	0.540291	0.999987	no
XLOC_009869	XLOC_009869	AZI1	chr17:79163392-79196751	q3	q4	OK	5.19907	5.43989	0.065324	-0.189508	0.849694	0.999987	no
XLOC_015393	XLOC_015393	AZI2	chr3:28363844-28390618	q3	q4	OK	5.8087	8.57604	0.562095	-1.56813	0.116852	0.909295	no
XLOC_021817	XLOC_021817	AZIN1	chr8:103838535-103876397	q3	q4	OK	31.5612	34.8537	0.143161	-0.512163	0.608537	0.999987	no
XLOC_007059	XLOC_007059	B2M	chr15:45003684-45010357	q3	q4	OK	566.326	524.883	-0.109635	0.217171	0.828075	0.999987	no
XLOC_002243	XLOC_002243	B3GALNT2	chr1:235530727-235667781	q3	q4	OK	5.97738	6.98151	0.224025	-0.472157	0.636814	0.999987	no
XLOC_017972	XLOC_017972	B3GALT4	chr6:33244916-33246602	q3	q4	OK	0.812233	1.11951	0.462898	-0.800995	0.423134	0.999987	no
XLOC_013978	XLOC_013978	B3GALT5	chr21:41029253-41034815	q3	q4	OK	0.311445	0.936626	1.5885	-3.0813	0.00206097	0.117698	no
XLOC_000016	XLOC_000016	B3GALT6	chr1:1167628-1170420	q3	q4	OK	4.37357	7.6654	0.809548	-1.66456	0.0960002	0.84194	no
XLOC_005778	XLOC_005778	B3GALTL	chr13:31774111-31906411	q3	q4	OK	7.97263	8.89789	0.158407	-0.333994	0.738384	0.999987	no
XLOC_018671	XLOC_018671	B3GAT2	chr6:71377478-71666788	q3	q4	OK	0.118914	0.281049	1.2409	-1.87625	0.0606204	0.711861	no
XLOC_004221	XLOC_004221	B3GAT3	chr11:62382767-62389647	q3	q4	OK	42.6994	38.5462	-0.147627	0.317716	0.7507	0.999987	no
XLOC_004299	XLOC_004299	B3GNT1	chr11:66112842-66115161	q3	q4	OK	5.08527	5.15809	0.0205141	-0.0407071	0.967529	0.999987	no
XLOC_012018	XLOC_012018	B3GNT2	chr2:62423261-62451866	q3	q4	OK	10.4416	23.5036	1.17054	-2.5383	0.0111394	0.323446	no
XLOC_005103	XLOC_005103	B3GNT4	chr12:122688227-122692084	q3	q4	OK	0.0698788	0.0856082	0.292894	-0.363237	0.716428	0.999987	no
XLOC_015244	XLOC_015244	B3GNT5	chr3:182895830-183145855	q3	q4	OK	0.0561766	0.251482	2.16241	-3.01986	0.00252891	0.134722	no
XLOC_003690	XLOC_003690	B3GNT6	chr11:76745434-76753005	q3	q4	OK	1.59678	1.63687	0.0357727	-0.0667426	0.946787	0.999987	no
XLOC_012506	XLOC_012506	B3GNT7	chr2:232260334-232265875	q3	q4	OK	1.34293	1.22187	-0.136298	0.258287	0.796186	0.999987	no
XLOC_011515	XLOC_011515	B3GNT8	chr19:41931263-41934635	q3	q4	OK	0.10067	0.0934715	-0.107035	0.145571	0.88426	0.999987	no
XLOC_008474	XLOC_008474	B3GNT9	chr16:67143914-67184902	q3	q4	OK	1.34398	2.17541	0.694772	-1.30461	0.192026	0.999987	no
XLOC_009907	XLOC_009907	B3GNTL1	chr17:80901666-81009686	q3	q4	OK	2.07907	1.64078	-0.341555	0.616243	0.537734	0.999987	no
XLOC_022466	XLOC_022466	B4GALT1	chr9:33110638-33167356	q3	q4	OK	11.1147	14.7113	0.404455	-0.881562	0.378014	0.999987	no
XLOC_000343	XLOC_000343	B4GALT2	chr1:44444873-44456843	q3	q4	OK	12.7964	8.91158	-0.521988	1.40995	0.158555	0.984892	no
XLOC_001961	XLOC_001961	B4GALT3	chr1:161141099-161147758	q3	q4	OK	17.6018	19.0769	0.116108	-0.333533	0.738732	0.999987	no
XLOC_015654	XLOC_015654	B4GALT4	chr3:118930588-118959752	q3	q4	OK	6.03036	6.39553	0.0848217	-0.199236	0.842078	0.999987	no
XLOC_013826	XLOC_013826	B4GALT5	chr20:48249482-48330421	q3	q4	OK	14.2539	17.3944	0.287261	-0.628234	0.52985	0.999987	no
XLOC_010158	XLOC_010158	B4GALT6	chr18:29202208-29264686	q3	q4	OK	13.3427	24.3193	0.866049	-1.89664	0.0578751	0.698774	no
XLOC_017257	XLOC_017257	B4GALT7	chr5:177027118-177037346	q3	q4	OK	6.46105	6.00662	-0.105217	0.212191	0.831958	0.999987	no
XLOC_003316	XLOC_003316	B7H6	chr11:17373308-17398868	q3	q4	OK	7.55309	10.6768	0.499344	-1.09477	0.273619	0.999987	no
XLOC_009395	XLOC_009395	B9D1	chr17:19240866-19290532	q3	q4	OK	7.55544	6.06244	-0.317618	0.70384	0.481532	0.999987	no
XLOC_011513	XLOC_011513	B9D2	chr19:41860321-41889987	q3	q4	OK	1.15861	0.829245	-0.482527	0.79844	0.424615	0.999987	no
XLOC_010506	XLOC_010506	BABAM1	chr19:17378231-17390162	q3	q4	OK	49.7697	46.9926	-0.0828336	0.333059	0.73909	0.999987	no
XLOC_004503	XLOC_004503	BACE1	chr11:117103403-117186972	q3	q4	OK	0.721685	1.09489	0.601339	-1.09237	0.274671	0.999987	no
XLOC_003800	XLOC_003800	BACE1-AS	chr11:117103403-117186972	q3	q4	OK	1.46909	1.15341	-0.349017	0.5536	0.579853	0.999987	no
XLOC_013983	XLOC_013983	BACE2	chr21:42539727-42648524	q3	q4	OK	2.33987	3.1625	0.434635	-0.952787	0.340698	0.999987	no
XLOC_013926	XLOC_013926	BACH1	chr21:30671219-30734217	q3	q4	OK	14.3486	17.1036	0.253388	-0.782452	0.433949	0.999987	no
XLOC_018720	XLOC_018720	BACH2	chr6:90636246-91006627	q3	q4	OK	13.2049	23.3073	0.819708	-3.16396	0.00155638	0.0992979	no
XLOC_004257	XLOC_004257	BAD	chr11:64037299-64056972	q3	q4	OK	23.9329	20.7483	-0.205997	0.443829	0.657166	0.999987	no
XLOC_022467	XLOC_022467	BAG1	chr9:33252469-33264759	q3	q4	OK	19.0085	15.7223	-0.273832	0.593265	0.553004	0.999987	no
XLOC_018092	XLOC_018092	BAG2	chr6:57037103-57050012	q3	q4	OK	7.47566	11.7993	0.658425	-1.35265	0.176168	0.999987	no
XLOC_002696	XLOC_002696	BAG3	chr10:121410881-121437329	q3	q4	OK	0.0980214	0.145009	0.564968	-0.854824	0.392649	0.999987	no
XLOC_021255	XLOC_021255	BAG4	chr8:38020838-38070819	q3	q4	OK	7.41891	9.32642	0.330116	-0.939317	0.347568	0.999987	no
XLOC_006861	XLOC_006861	BAG5	chr14:104022880-104029151	q3	q4	OK	20.0541	23.4301	0.224471	-0.780071	0.435349	0.999987	no
XLOC_018486	XLOC_018486	BAG6	chr6:31606804-31625987	q3	q4	OK	64.4261	52.5218	-0.294728	1.15297	0.248922	0.999987	no
XLOC_014034	XLOC_014034	BAGE,BAGE3,BAGE4,BAGE5	chr21:11020841-11098937	q3	q4	OK	0.0771691	0.210057	1.44469	-1.93343	0.0531834	0.67343	no
XLOC_007019	XLOC_007019	BAHD1	chr15:40733410-40760441	q3	q4	OK	5.45805	5.89161	0.110277	-0.236344	0.813166	0.999987	no
XLOC_021465	XLOC_021465	BAI1	chr8:143545376-143626368	q3	q4	OK	0.0760867	0.0828671	0.123156	-0.189226	0.849916	0.999987	no
XLOC_001406	XLOC_001406	BAI2	chr1:32192717-32229648	q3	q4	OK	3.6399	3.16752	-0.200542	0.417403	0.676384	0.999987	no
XLOC_009183	XLOC_009183	BAIAP2	chr17:79008946-79156964	q3	q4	OK	0.155609	0.0558828	-1.47745	2.5328	0.0113156	0.326837	no
XLOC_020884	XLOC_020884	BAIAP2L1	chr7:97910978-98030427	q3	q4	OK	0.0593773	0.0538329	-0.141425	0.190903	0.848602	0.999987	no
XLOC_014612	XLOC_014612	BAIAP2L2	chr22:38480895-38506676	q3	q4	OK	0.581622	0.375063	-0.632951	1.06142	0.288497	0.999987	no
XLOC_007711	XLOC_007711	BAIAP3	chr16:1383605-1401873	q3	q4	OK	0.314978	0.302757	-0.0570901	0.116801	0.907018	0.999987	no
XLOC_018540	XLOC_018540	BAK1	chr6:33540322-33548070	q3	q4	OK	15.0689	12.3023	-0.29265	0.622774	0.533433	0.999987	no
XLOC_003599	XLOC_003599	BANF1	chr11:65764015-65771617	q3	q4	OK	90.7499	88.7044	-0.0328912	0.0963726	0.923225	0.999987	no
XLOC_016196	XLOC_016196	BANK1	chr4:102711763-102995969	q3	q4	OK	6.13482	11.0269	0.845933	-3.33433	0.000855046	0.0677802	no
XLOC_008139	XLOC_008139	BANP	chr16:87985037-88110924	q3	q4	OK	7.52646	9.25344	0.298019	-1.49815	0.134095	0.94522	no
XLOC_015529	XLOC_015529	BAP1	chr3:52435024-52444009	q3	q4	OK	25.6479	22.0979	-0.214931	0.463026	0.643345	0.999987	no
XLOC_013152	XLOC_013152	BARD1	chr2:215593274-215674428	q3	q4	OK	8.37036	9.87589	0.23862	-0.498143	0.618383	0.999987	no
XLOC_003877	XLOC_003877	BARX2	chr11:129245880-129322174	q3	q4	OK	0.201007	0.0962032	-1.06309	1.4627	0.143551	0.968731	no
XLOC_016831	XLOC_016831	BASP1	chr5:17217749-17276943	q3	q4	OK	357.587	883.039	1.30418	-2.23009	0.0257415	0.487428	no
XLOC_006337	XLOC_006337	BATF	chr14:75988783-76013334	q3	q4	OK	0.908999	0.99755	0.13411	-0.225288	0.821755	0.999987	no
XLOC_004272	XLOC_004272	BATF2	chr11:64755416-64764517	q3	q4	OK	1.15627	1.31479	0.18536	-0.335582	0.737186	0.999987	no
XLOC_010837	XLOC_010837	BAX	chr19:49458116-49465055	q3	q4	OK	40.774	29.4668	-0.468559	1.40258	0.160742	0.989228	no
XLOC_006646	XLOC_006646	BAZ1A	chr14:35221936-35344853	q3	q4	OK	17.5844	29.6516	0.753814	-3.03238	0.0024263	0.131057	no
XLOC_020803	XLOC_020803	BAZ1B	chr7:72854727-72936615	q3	q4	OK	38.1675	57.5279	0.591918	-1.21533	0.22424	0.999987	no
XLOC_005467	XLOC_005467	BAZ2A	chr12:56915608-57030163	q3	q4	OK	23.3735	26.9575	0.205812	-0.426976	0.669397	0.999987	no
XLOC_013002	XLOC_013002	BAZ2B	chr2:160175489-160473059	q3	q4	OK	3.65662	7.26734	0.990917	-2.15392	0.0312465	0.532416	no
XLOC_011613	XLOC_011613	BBC3	chr19:47724078-47736023	q3	q4	OK	4.98901	4.23827	-0.235276	0.535897	0.59203	0.999987	no
XLOC_003106	XLOC_003106	BBIP1	chr10:112631552-112679124	q3	q4	OK	20.4191	40.8785	1.00142	-3.14769	0.00164569	0.103035	no
XLOC_003610	XLOC_003610	BBS1	chr11:66278118-66301084	q3	q4	OK	2.59321	2.28069	-0.185272	0.365378	0.714829	0.999987	no
XLOC_005534	XLOC_005534	BBS10	chr12:76738265-76742222	q3	q4	OK	4.83492	6.69099	0.468727	-0.93741	0.348548	0.999987	no
XLOC_016239	XLOC_016239	BBS12	chr4:123653856-123666098	q3	q4	OK	0.864868	0.975387	0.173496	-0.304601	0.76067	0.999987	no
XLOC_008444	XLOC_008444	BBS2	chr16:56518258-56554008	q3	q4	OK	22.1688	25.8331	0.220688	-0.480808	0.630653	0.999987	no
XLOC_007162	XLOC_007162	BBS4	chr15:72978519-73030817	q3	q4	OK	6.40564	6.38635	-0.00434985	0.0108138	0.991372	0.999987	no
XLOC_012310	XLOC_012310	BBS5	chr2:170336005-170363165	q3	q4	OK	12.1096	13.4366	0.150016	-0.322093	0.747383	0.999987	no
XLOC_016665	XLOC_016665	BBS7	chr4:122745483-122791652	q3	q4	OK	6.78988	6.83173	0.00886369	-0.0297621	0.976257	0.999987	no
XLOC_020146	XLOC_020146	BBS9	chr7:33169151-33645680	q3	q4	OK	5.21124	4.84505	-0.105113	0.377355	0.70591	0.999987	no
XLOC_015026	XLOC_015026	BBX	chr3:107241782-107530049	q3	q4	OK	12.2386	22.2231	0.860621	-3.44901	0.000562638	0.0513864	no
XLOC_020400	XLOC_020400	BCAP29	chr7:107220421-107263762	q3	q4	OK	3.77727	5.57947	0.562784	-1.51006	0.131029	0.93796	no
XLOC_023846	XLOC_023846	BCAP31	chrX:152965946-152990201	q3	q4	OK	50.7995	38.2742	-0.408442	1.32122	0.186429	0.999987	no
XLOC_008539	XLOC_008539	BCAR1	chr16:75262927-75301951	q3	q4	OK	8.53151	8.19255	-0.0584886	0.194858	0.845504	0.999987	no
XLOC_001647	XLOC_001647	BCAR3	chr1:94027348-94147385	q3	q4	OK	1.19161	3.02946	1.34616	-2.59612	0.0094284	0.296043	no
XLOC_013840	XLOC_013840	BCAS1	chr20:52560078-52687304	q3	q4	OK	0.0809261	0.191315	1.24127	-1.91486	0.0555103	0.685701	no
XLOC_001717	XLOC_001717	BCAS2	chr1:115110180-115124265	q3	q4	OK	31.9953	37.0308	0.210867	-0.454524	0.649451	0.999987	no
XLOC_009064	XLOC_009064	BCAS3	chr17:58755171-59470199	q3	q4	OK	1.96139	2.50458	0.352692	-0.686027	0.492696	0.999987	no
XLOC_013525	XLOC_013525	BCAS4	chr20:49411466-49493714	q3	q4	OK	30.7593	44.0253	0.51731	-1.26193	0.206973	0.999987	no
XLOC_005295	XLOC_005295	BCAT1	chr12:24962957-25102393	q3	q4	OK	24.1028	33.1516	0.45988	-1.7046	0.0882695	0.817049	no
XLOC_011640	XLOC_011640	BCAT2	chr19:49298318-49314320	q3	q4	OK	31.1468	26.8167	-0.215951	0.947414	0.343428	0.999987	no
XLOC_002725	XLOC_002725	BCCIP	chr10:127512103-127569884	q3	q4	OK	47.1767	47.9191	0.0225283	-0.0781028	0.937746	0.999987	no
XLOC_005380	XLOC_005380	BCDIN3D	chr12:50222325-50236912	q3	q4	OK	3.06592	3.8565	0.330971	-0.644359	0.519342	0.999987	no
XLOC_010713	XLOC_010713	BCKDHA	chr19:41903693-41930910	q3	q4	OK	55.3826	35.7474	-0.631593	1.42117	0.155268	0.984892	no
XLOC_018117	XLOC_018117	BCKDHB	chr6:80816343-81055987	q3	q4	OK	41.299	63.9201	0.630163	-2.02076	0.043305	0.616537	no
XLOC_007929	XLOC_007929	BCKDK	chr16:31119661-31124112	q3	q4	OK	19.0196	18.3941	-0.0482434	0.172026	0.863417	0.999987	no
XLOC_001620	XLOC_001620	BCL10	chr1:85731459-85743771	q3	q4	OK	3.60355	8.75679	1.28098	-2.61398	0.00894947	0.288297	no
XLOC_012734	XLOC_012734	BCL11A	chr2:60678301-60780633	q3	q4	OK	31.0004	44.3981	0.518213	-1.83646	0.0662902	0.740937	no
XLOC_010226	XLOC_010226	BCL2	chr18:60790578-60986613	q3	q4	OK	2.3467	4.04511	0.785545	-2.08465	0.0371011	0.578936	no
XLOC_007592	XLOC_007592	BCL2A1	chr15:80253231-80263643	q3	q4	OK	59.3347	79.2076	0.416763	-0.957625	0.338252	0.999987	no
XLOC_013721	XLOC_013721	BCL2L1	chr20:30252260-30310656	q3	q4	OK	217.224	190.036	-0.192909	0.41863	0.675487	0.999987	no
[truncated: 12,789 more rows]

## Sheet: 3vs4-sign
test_id	gene_id	gene	locus	sample_1	sample_2	status	value_1	value_2	log2(fold_change)	test_stat	p_value	q_value	significant		Comparison BJAB-EBER1/2 vs BJAB-CTL (FRT)
[truncated: 187 more rows]

[truncated: 1 more sheets: FPKM-tracking]
