# Supplementary material for: Proteomics and Transcriptomics of BJAB Cells Expressing the Epstein-Barr Virus Noncoding RNAs EBER1 and EBER2
Source: PLoS One. 2015 Jun 29;10(6):e0124638. doi: 10.1371/journal.pone.0124638 (PMC4487896; doi:10.1371/journal.pone.0124638)
Supplement: S5 File — This file contains the changes in isoform levels in the FRT dataset, first and second biological replicates respectively. Plus the tracking output generated by Cuffdiff. (XLSX) [file pone.0124638.s010.xlsx]

## Sheet: 1vs2-OK
test_id	gene_id	gene	locus	sample_1	sample_2	status	value_1	value_2	log2(fold_change)	test_stat	p_value	q_value	significant		Comparison BJAB-EBER1/2 vs BJAB-CTL (FRT)
TCONS_00005371	XLOC_002825	ABI1	chr10:26986594-27150016	q1	q2	OK	0.0897989	0	-1.79769e+308	-1.79769e+308	0.00387871	0.049659	yes		1- BJAB-CTL first replicate
TCONS_00003908	XLOC_002042	ABL2	chr1:179068461-179198819	q1	q2	OK	0.392891	0	-1.79769e+308	-1.79769e+308	0.000336945	0.00881076	yes		2 -BJAB-EBER1/2 first replicate
TCONS_00012340	XLOC_006594	ACIN1	chr14:23527773-23569665	q1	q2	OK	3.32479	0	-1.79769e+308	-1.79769e+308	1.45776e-05	0.000778	yes		3 -BJAB-CTL second replicate
TCONS_00000762	XLOC_000407	ACOT11	chr1:55013806-55100417	q1	q2	OK	0.0729211	0	-1.79769e+308	-1.79769e+308	0.00374511	0.048438	yes		4 -BJAB-EBER1/2 second replicate
TCONS_00020644	XLOC_011266	ACP5	chr19:11685474-11689801	q1	q2	OK	0.521062	0	-1.79769e+308	-1.79769e+308	0.000296498	0.00801832	yes
TCONS_00020647	XLOC_011266	ACP5	chr19:11685474-11689801	q1	q2	OK	0.0707944	0	-1.79769e+308	-1.79769e+308	0.0061878	0.0698325	no
TCONS_00005070	XLOC_002667	ACSL5	chr10:114133915-114188138	q1	q2	OK	2.96161	0	-1.79769e+308	-1.79769e+308	2.92639e-05	0.00134545	yes
TCONS_00025112	XLOC_013704	ACSS1	chr20:24986865-25038818	q1	q2	OK	0.098593	0	-1.79769e+308	-1.79769e+308	0.00140603	0.0233577	yes
TCONS_00005760	XLOC_003006	ACTA2	chr10:90694830-90775542	q1	q2	OK	1.89188	0	-1.79769e+308	-1.79769e+308	0.000143602	0.00468788	yes
TCONS_00009094	XLOC_004804	ACVR1B	chr12:52345450-52390863	q1	q2	OK	2.40381	0	-1.79769e+308	-1.79769e+308	1.25777e-05	0.000690759	yes
TCONS_00037694	XLOC_020298	ADAM22	chr7:87563565-87832204	q1	q2	OK	0.0866237	0	-1.79769e+308	-1.79769e+308	0.0013709	0.0229593	yes
TCONS_00039452	XLOC_021261	ADAM9	chr8:38854504-38962779	q1	q2	OK	0.106323	0	-1.79769e+308	-1.79769e+308	0.00361603	0.0472057	yes
TCONS_00003523	XLOC_001862	ADAR	chr1:154554533-154600456	q1	q2	OK	0.324129	0	-1.79769e+308	-1.79769e+308	0.000161437	0.00510281	yes
TCONS_00011950	XLOC_006353	ADCK1	chr14:78266425-78400297	q1	q2	OK	0.939787	0	-1.79769e+308	-1.79769e+308	0.000134532	0.00447038	yes
TCONS_00013989	XLOC_007541	ADPGK	chr15:73043707-73090540	q1	q2	OK	0.374893	0	-1.79769e+308	-1.79769e+308	0.000448034	0.0105995	yes
TCONS_00034127	XLOC_018514	AGER	chr6:32148744-32152099	q1	q2	OK	0.522803	0	-1.79769e+308	-1.79769e+308	0.000474406	0.0110106	yes
TCONS_00001015	XLOC_000527	AGL	chr1:100315639-100389579	q1	q2	OK	0.0675362	0	-1.79769e+308	-1.79769e+308	0.00375824	0.0485467	yes
TCONS_00001017	XLOC_000527	AGL	chr1:100315639-100389579	q1	q2	OK	3.2816	0	-1.79769e+308	-1.79769e+308	1.61205e-05	0.000840526	yes
TCONS_00038004	XLOC_020455	AHCYL2	chr7:128864854-129070052	q1	q2	OK	1.19332	0	-1.79769e+308	-1.79769e+308	8.41417e-05	0.00309874	yes
TCONS_00044121	XLOC_023739	AIFM1	chrX:129263337-129299861	q1	q2	OK	0.111011	0	-1.79769e+308	-1.79769e+308	0.00566632	0.0654616	no
TCONS_00002682	XLOC_001421	AK2	chr1:33473540-33502512	q1	q2	OK	4.27157	0	-1.79769e+308	-1.79769e+308	1.49983e-05	0.000794008	yes
TCONS_00002474	XLOC_001307	AKR7L	chr1:19592475-19600568	q1	q2	OK	0.0748567	0	-1.79769e+308	-1.79769e+308	0.00423581	0.0525496	no
TCONS_00043060	XLOC_023242	ALG13	chrX:110924345-111003875	q1	q2	OK	0.369016	0	-1.79769e+308	-1.79769e+308	0.000716878	0.0148144	yes
TCONS_00043070	XLOC_023242	ALG13	chrX:110924345-111003875	q1	q2	OK	0.139369	0	-1.79769e+308	-1.79769e+308	0.00377407	0.0487076	yes
TCONS_00028517	XLOC_015488	AMT	chr3:49454210-49466757	q1	q2	OK	0.258399	0	-1.79769e+308	-1.79769e+308	0.000386063	0.00961445	yes
TCONS_00028519	XLOC_015488	AMT	chr3:49454210-49466757	q1	q2	OK	0.65243	0	-1.79769e+308	-1.79769e+308	9.15158e-05	0.00330622	yes
TCONS_00028520	XLOC_015488	AMT	chr3:49454210-49466757	q1	q2	OK	0.0876948	0	-1.79769e+308	-1.79769e+308	0.00114994	0.0204212	yes
TCONS_00030753	XLOC_016695	ANAPC10	chr4:145915726-146050676	q1	q2	OK	0.774639	0	-1.79769e+308	-1.79769e+308	0.000672947	0.014116	yes
TCONS_00028267	XLOC_015371	ANKRD28	chr3:15708743-15901053	q1	q2	OK	2.653	0	-1.79769e+308	-1.79769e+308	1.82778e-05	0.000922462	yes
TCONS_00011632	XLOC_006198	AP4S1	chr14:31363004-31565656	q1	q2	OK	0.0730037	0	-1.79769e+308	-1.79769e+308	0.00591257	0.0674598	no
TCONS_00007383	XLOC_003880	APLP2	chr11:129939715-130014706	q1	q2	OK	0.144143	0	-1.79769e+308	-1.79769e+308	0.0010119	0.0188594	yes
TCONS_00041613	XLOC_022464	APTX	chr9:32972603-33001639	q1	q2	OK	0.375756	0	-1.79769e+308	-1.79769e+308	0.000920741	0.0177349	yes
TCONS_00041617	XLOC_022464	APTX	chr9:32972603-33001639	q1	q2	OK	0.278395	0	-1.79769e+308	-1.79769e+308	0.00113729	0.020274	yes
TCONS_00037384	XLOC_020136	AQP1	chr7:30951414-30965131	q1	q2	OK	0.0583569	0	-1.79769e+308	-1.79769e+308	0.00404714	0.0510251	no
TCONS_00008211	XLOC_004351	ARAP1	chr11:72396113-72463434	q1	q2	OK	4.11523	0	-1.79769e+308	-1.79769e+308	6.52876e-06	0.000407876	yes
TCONS_00003750	XLOC_001957	ARHGAP30	chr1:161016731-161039760	q1	q2	OK	0.181053	0	-1.79769e+308	-1.79769e+308	0.000511022	0.0115854	yes
TCONS_00027916	XLOC_015190	ARHGEF26	chr3:153742189-153975616	q1	q2	OK	0.0798964	0	-1.79769e+308	-1.79769e+308	0.00154429	0.0249813	yes
TCONS_00043946	XLOC_023651	ARMCX6	chrX:100870107-100872991	q1	q2	OK	0.119966	0	-1.79769e+308	-1.79769e+308	0.00411515	0.0515391	no
TCONS_00037759	XLOC_020333	ARPC1A	chr7:98923495-98963885	q1	q2	OK	0.346745	0	-1.79769e+308	-1.79769e+308	0.000693108	0.014439	yes
TCONS_00043411	XLOC_023411	ASMTL	chrX:1519423-1572655	q1	q2	OK	0.14151	0	-1.79769e+308	-1.79769e+308	0.00101115	0.018853	yes
TCONS_00044548	XLOC_023950	ASMTL	chrY:1469423-1522655	q1	q2	OK	0.0973131	0	-1.79769e+308	-1.79769e+308	0.00233943	0.0342813	yes
TCONS_00043413	XLOC_023411	ASMTL	chrX:1519423-1572655	q1	q2	OK	0.0744029	0	-1.79769e+308	-1.79769e+308	0.00444868	0.0545146	no
TCONS_00040186	XLOC_021699	ASPH	chr8:62200524-62627199	q1	q2	OK	0.119476	0	-1.79769e+308	-1.79769e+308	0.00134803	0.0226808	yes
TCONS_00040189	XLOC_021699	ASPH	chr8:62200524-62627199	q1	q2	OK	0.316144	0	-1.79769e+308	-1.79769e+308	0.000939393	0.0179689	yes
TCONS_00033016	XLOC_017907	ATAT1	chr6:30594612-30614598	q1	q2	OK	0.112079	0	-1.79769e+308	-1.79769e+308	0.00327855	0.0441102	yes
TCONS_00023949	XLOC_013047	ATF2	chr2:175936977-176032934	q1	q2	OK	0.0632597	0	-1.79769e+308	-1.79769e+308	0.00614842	0.0695188	no
TCONS_00023258	XLOC_012683	ATL2	chr2:38522028-38604432	q1	q2	OK	8.22757	0	-1.79769e+308	-1.79769e+308	1.10149e-05	0.000617704	yes
TCONS_00010221	XLOC_005432	ATP5G2	chr12:54058943-54070512	q1	q2	OK	0.105729	0	-1.79769e+308	-1.79769e+308	0.00506494	0.0600103	no
TCONS_00040159	XLOC_021681	ATP6V1H	chr8:54628114-54755850	q1	q2	OK	6.07086	0	-1.79769e+308	-1.79769e+308	2.03408e-05	0.00100623	yes
TCONS_00040162	XLOC_021681	ATP6V1H	chr8:54628114-54755850	q1	q2	OK	0.488456	0	-1.79769e+308	-1.79769e+308	0.000432884	0.0103559	yes
TCONS_00011361	XLOC_006037	ATP7B	chr13:52506805-52585630	q1	q2	OK	0.206897	0	-1.79769e+308	-1.79769e+308	0.000320529	0.00850067	yes
TCONS_00002868	XLOC_001516	ATPAF1	chr1:47100710-47134099	q1	q2	OK	6.42235	0	-1.79769e+308	-1.79769e+308	1.83137e-05	0.000923492	yes
TCONS_00025750	XLOC_014034	BAGE3	chr21:11020841-11098937	q1	q2	OK	0.0871363	0	-1.79769e+308	-1.79769e+308	0.00273936	0.0385973	yes
TCONS_00015112	XLOC_008139	BANP	chr16:87985037-88110924	q1	q2	OK	0.787301	0	-1.79769e+308	-1.79769e+308	0.00015429	0.00493683	yes
TCONS_00015115	XLOC_008139	BANP	chr16:87985037-88110924	q1	q2	OK	0.495401	0	-1.79769e+308	-1.79769e+308	0.000209163	0.00617457	yes
TCONS_00019964	XLOC_010837	BAX	chr19:49458116-49465055	q1	q2	OK	0.130697	0	-1.79769e+308	-1.79769e+308	0.00609179	0.0690141	no
TCONS_00021260	XLOC_011613	BBC3	chr19:47724078-47736023	q1	q2	OK	0.0842433	0	-1.79769e+308	-1.79769e+308	0.00612941	0.0693549	no
TCONS_00015783	XLOC_008539	BCAR1	chr16:75262927-75301951	q1	q2	OK	0.159588	0	-1.79769e+308	-1.79769e+308	0.000466078	0.0108626	yes
TCONS_00015787	XLOC_008539	BCAR1	chr16:75262927-75301951	q1	q2	OK	0.694838	0	-1.79769e+308	-1.79769e+308	8.34134e-05	0.00307685	yes
TCONS_00043610	XLOC_023485	BCOR	chrX:39910498-40036582	q1	q2	OK	0.108772	0	-1.79769e+308	-1.79769e+308	0.000505109	0.0114891	yes
TCONS_00007736	XLOC_004081	BDNF	chr11:27528398-27743605	q1	q2	OK	0.0604201	0	-1.79769e+308	-1.79769e+308	0.00396686	0.050353	no
TCONS_00006389	XLOC_003343	BDNF-AS1	chr11:27528398-27743605	q1	q2	OK	0.106471	0	-1.79769e+308	-1.79769e+308	0.00618662	0.0698307	no
TCONS_00007983	XLOC_004227	BSCL2	chr11:62457733-62494857	q1	q2	OK	0.56002	0	-1.79769e+308	-1.79769e+308	0.000391128	0.00969687	yes
TCONS_00034273	XLOC_018573	BTBD9	chr6:38136226-38607924	q1	q2	OK	0.502519	0	-1.79769e+308	-1.79769e+308	8.69695e-05	0.00317644	yes
TCONS_00005030	XLOC_002644	C10orf32-AS3MT	chr10:104613966-104661655	q1	q2	OK	0.290836	0	-1.79769e+308	-1.79769e+308	0.000465429	0.010853	yes
TCONS_00009099	XLOC_004807	C12orf44	chr12:52463757-52471279	q1	q2	OK	0.904413	0	-1.79769e+308	-1.79769e+308	0.000354069	0.00908408	yes
TCONS_00012658	XLOC_006788	C14orf133	chr14:77893017-77923983	q1	q2	OK	0.0655901	0	-1.79769e+308	-1.79769e+308	0.00580821	0.0665551	no
TCONS_00012368	XLOC_006608	C14orf167	chr14:24407939-24438488	q1	q2	OK	0.120181	0	-1.79769e+308	-1.79769e+308	0.00312876	0.0426393	yes
TCONS_00012240	XLOC_006548	C14orf80	chr14:105956191-105965585	q1	q2	OK	0.30375	0	-1.79769e+308	-1.79769e+308	0.000428329	0.0102867	yes
TCONS_00014142	XLOC_007614	C15orf40	chr15:83654954-83680393	q1	q2	OK	0.409036	0	-1.79769e+308	-1.79769e+308	0.00292716	0.0405889	yes
TCONS_00014145	XLOC_007614	C15orf40	chr15:83654954-83680393	q1	q2	OK	0.694354	0	-1.79769e+308	-1.79769e+308	0.00118811	0.0208647	yes
TCONS_00013922	XLOC_007507	C15orf44	chr15:65871095-65903627	q1	q2	OK	0.247146	0	-1.79769e+308	-1.79769e+308	0.00100618	0.018797	yes
TCONS_00013929	XLOC_007507	C15orf44	chr15:65871095-65903627	q1	q2	OK	0.147975	0	-1.79769e+308	-1.79769e+308	0.00282398	0.0394633	yes
TCONS_00013918	XLOC_007507	C15orf44	chr15:65871095-65903627	q1	q2	OK	0.097503	0	-1.79769e+308	-1.79769e+308	0.0040076	0.0507351	no
TCONS_00015327	XLOC_008258	C16orf5	chr16:4560676-4588816	q1	q2	OK	0.0908159	0	-1.79769e+308	-1.79769e+308	0.00201689	0.0305503	yes
TCONS_00016149	XLOC_008736	C17orf76-AS1	chr17:16342300-16395480	q1	q2	OK	0.302794	0	-1.79769e+308	-1.79769e+308	0.00350841	0.0462386	yes
TCONS_00016170	XLOC_008736	C17orf76-AS1	chr17:16342300-16395480	q1	q2	OK	0.777021	0	-1.79769e+308	-1.79769e+308	0.000373142	0.00940107	yes
TCONS_00016172	XLOC_008736	C17orf76-AS1	chr17:16342300-16395480	q1	q2	OK	0.282356	0	-1.79769e+308	-1.79769e+308	0.000994617	0.0186759	yes
TCONS_00016173	XLOC_008736	C17orf76-AS1	chr17:16342300-16395480	q1	q2	OK	0.0989093	0	-1.79769e+308	-1.79769e+308	0.0080095	0.0852028	no
TCONS_00016184	XLOC_008736	C17orf76-AS1	chr17:16342300-16395480	q1	q2	OK	0.154618	0	-1.79769e+308	-1.79769e+308	0.00613465	0.0693858	no
TCONS_00020882	XLOC_011406	C19orf12	chr19:30189792-30206696	q1	q2	OK	0.820969	0	-1.79769e+308	-1.79769e+308	9.64383e-05	0.00344232	yes
TCONS_00000281	XLOC_000146	C1orf151-NBL1	chr1:19923470-19984949	q1	q2	OK	0.098703	0	-1.79769e+308	-1.79769e+308	0.00174636	0.0273807	yes
TCONS_00004231	XLOC_002223	C1orf198	chr1:230972864-231005335	q1	q2	OK	0.20306	0	-1.79769e+308	-1.79769e+308	0.000556528	0.0122882	yes
TCONS_00031977	XLOC_017343	C1QTNF3-AMACR	chr5:33987090-34124633	q1	q2	OK	0.0906024	0	-1.79769e+308	-1.79769e+308	0.00366663	0.0476417	yes
TCONS_00026808	XLOC_014600	C1QTNF6	chr22:37576205-37584330	q1	q2	OK	0.118169	0	-1.79769e+308	-1.79769e+308	0.00246989	0.0357341	yes
TCONS_00025236	XLOC_013763	C20orf132	chr20:35729628-35870025	q1	q2	OK	0.200337	0	-1.79769e+308	-1.79769e+308	0.000959148	0.0182254	yes
TCONS_00023342	XLOC_012723	C2orf63	chr2:55399686-55462989	q1	q2	OK	0.230687	0	-1.79769e+308	-1.79769e+308	0.00102694	0.019042	yes
TCONS_00022678	XLOC_012373	C2orf88	chr2:191002485-191068210	q1	q2	OK	0.0609666	0	-1.79769e+308	-1.79769e+308	0.00973938	0.0988305	no
TCONS_00028574	XLOC_015511	C3orf18	chr3:50595455-50622421	q1	q2	OK	0.242597	0	-1.79769e+308	-1.79769e+308	0.000474502	0.0110106	yes
TCONS_00030688	XLOC_016653	C4orf3	chr4:120217573-120225600	q1	q2	OK	8.98589	0	-1.79769e+308	-1.79769e+308	1.02709e-05	0.000585011	yes
TCONS_00033085	XLOC_017938	C6orf25	chr6:31691120-31694485	q1	q2	OK	0.0868206	0	-1.79769e+308	-1.79769e+308	0.00288423	0.0401509	yes
TCONS_00039025	XLOC_021027	C7orf49	chr7:134832765-134855578	q1	q2	OK	0.835132	0	-1.79769e+308	-1.79769e+308	0.000477776	0.0110649	yes
TCONS_00041059	XLOC_022163	C9orf30	chr9:103189494-103339918	q1	q2	OK	5.75231	0	-1.79769e+308	-1.79769e+308	3.02554e-05	0.00138366	yes
TCONS_00020701	XLOC_011297	CACNA1A	chr19:13317255-13617274	q1	q2	OK	0.0621758	0	-1.79769e+308	-1.79769e+308	0.000576504	0.0126263	yes
TCONS_00008691	XLOC_004602	CACNA1C	chr12:2162415-2807115	q1	q2	OK	0.0791186	0	-1.79769e+308	-1.79769e+308	0.000444281	0.0105342	yes
TCONS_00008696	XLOC_004602	CACNA1C	chr12:2162415-2807115	q1	q2	OK	0.0817621	0	-1.79769e+308	-1.79769e+308	0.000419789	0.0101544	yes
TCONS_00037979	XLOC_020445	CALU	chr7:128379345-128415844	q1	q2	OK	0.153686	0	-1.79769e+308	-1.79769e+308	0.00112984	0.0201882	yes
TCONS_00017134	XLOC_009259	CAMKK1	chr17:3763616-3796337	q1	q2	OK	1.86908	0	-1.79769e+308	-1.79769e+308	2.42777e-05	0.00116145	yes
TCONS_00023510	XLOC_012820	CAPG	chr2:85621870-85641197	q1	q2	OK	0.0946034	0	-1.79769e+308	-1.79769e+308	0.00466025	0.0563988	no
TCONS_00022743	XLOC_012398	CASP10	chr2:202047620-202094129	q1	q2	OK	0.0782709	0	-1.79769e+308	-1.79769e+308	0.00139961	0.0232876	yes
TCONS_00022744	XLOC_012398	CASP10	chr2:202047620-202094129	q1	q2	OK	0.167737	0	-1.79769e+308	-1.79769e+308	0.000436711	0.0104028	yes
TCONS_00022758	XLOC_012399	CASP8	chr2:202098165-202152434	q1	q2	OK	0.10014	0	-1.79769e+308	-1.79769e+308	0.0151938	0.137396	no
TCONS_00013759	XLOC_007413	CATSPER2	chr15:43922771-43941039	q1	q2	OK	0.449798	0	-1.79769e+308	-1.79769e+308	0.000451916	0.010653	yes
TCONS_00041482	XLOC_022390	CBWD1	chr9:121037-179075	q1	q2	OK	0.410858	0	-1.79769e+308	-1.79769e+308	0.00140307	0.023331	yes
TCONS_00040818	XLOC_022020	CCDC107	chr9:35658286-35665278	q1	q2	OK	0.0621533	0	-1.79769e+308	-1.79769e+308	0.0117491	0.113664	no
TCONS_00030307	XLOC_016445	CCDC149	chr4:24807738-24981826	q1	q2	OK	0.0861578	0	-1.79769e+308	-1.79769e+308	0.00166607	0.0264432	yes
TCONS_00027470	XLOC_014944	CCDC66	chr3:56591183-56717135	q1	q2	OK	0.353014	0	-1.79769e+308	-1.79769e+308	0.000581643	0.0126945	yes
TCONS_00037458	XLOC_020180	CCM2	chr7:45039344-45116069	q1	q2	OK	2.05917	0	-1.79769e+308	-1.79769e+308	7.48806e-05	0.00281627	yes
TCONS_00004548	XLOC_002388	CCNY	chr10:35535952-35860847	q1	q2	OK	2.59332	0	-1.79769e+308	-1.79769e+308	2.52278e-05	0.00119448	yes
TCONS_00017493	XLOC_009461	CCT6B	chr17:33254877-33288528	q1	q2	OK	0.200045	0	-1.79769e+308	-1.79769e+308	0.00315314	0.0428784	yes
TCONS_00033418	XLOC_018108	CD109	chr6:74405507-74538041	q1	q2	OK	0.848716	0	-1.79769e+308	-1.79769e+308	6.40966e-05	0.00249392	yes
TCONS_00032444	XLOC_017593	CD14	chr5:140011312-140013286	q1	q2	OK	0.206736	0	-1.79769e+308	-1.79769e+308	0.00121688	0.0212055	yes
TCONS_00019604	XLOC_010617	CD22	chr19:35820071-35838264	q1	q2	OK	19.3897	0	-1.79769e+308	-1.79769e+308	5.35219e-06	0.00035357	yes
TCONS_00003731	XLOC_001948	CD84	chr1:160510883-160549306	q1	q2	OK	0.165944	0	-1.79769e+308	-1.79769e+308	0.000354493	0.0090906	yes
TCONS_00003733	XLOC_001948	CD84	chr1:160510883-160549306	q1	q2	OK	0.106267	0	-1.79769e+308	-1.79769e+308	0.000871232	0.0170767	yes
TCONS_00000312	XLOC_000163	CDC42	chr1:22379119-22419436	q1	q2	OK	1.43393	0	-1.79769e+308	-1.79769e+308	0.00032685	0.00860056	yes
TCONS_00002282	XLOC_001198	CDK11B	chr1:1571099-1655791	q1	q2	OK	5.71898	0	-1.79769e+308	-1.79769e+308	1.06588e-05	0.000601646	yes
TCONS_00025158	XLOC_013731	CDK5RAP1	chr20:31946644-31989337	q1	q2	OK	2.27043	0	-1.79769e+308	-1.79769e+308	7.33698e-05	0.00277381	yes
TCONS_00033218	XLOC_018001	CDKN1A	chr6:36644236-36655116	q1	q2	OK	0.493012	0	-1.79769e+308	-1.79769e+308	0.000480166	0.0110936	yes
TCONS_00041576	XLOC_022445	CDKN2A	chr9:21967137-21994490	q1	q2	OK	0.141263	0	-1.79769e+308	-1.79769e+308	0.00243102	0.0353169	yes
TCONS_00007445	XLOC_003913	CHID1	chr11:867858-915058	q1	q2	OK	0.0957949	0	-1.79769e+308	-1.79769e+308	0.000943861	0.0180205	yes
TCONS_00023932	XLOC_013046	CHN1	chr2:175664041-175870107	q1	q2	OK	0.0618139	0	-1.79769e+308	-1.79769e+308	0.010233	0.102543	no
TCONS_00037365	XLOC_020126	CHN2	chr7:29234120-29553944	q1	q2	OK	1.29244	0	-1.79769e+308	-1.79769e+308	0.000151619	0.0048876	yes
TCONS_00008147	XLOC_004309	CLCF1	chr11:67085309-67159158	q1	q2	OK	0.25259	0	-1.79769e+308	-1.79769e+308	0.000764838	0.0155254	yes
TCONS_00008805	XLOC_004658	CLEC4A	chr12:8276227-8291203	q1	q2	OK	0.474717	0	-1.79769e+308	-1.79769e+308	0.00107499	0.0195599	yes
TCONS_00019857	XLOC_010765	CLPTM1	chr19:45457841-45496604	q1	q2	OK	11.4077	0	-1.79769e+308	-1.79769e+308	5.9833e-06	0.000385306	yes
TCONS_00002701	XLOC_001434	CLSPN	chr1:36197712-36235551	q1	q2	OK	0.0931069	0	-1.79769e+308	-1.79769e+308	0.00100022	0.0187326	yes
TCONS_00040840	XLOC_022032	CLTA	chr9:36190852-36212059	q1	q2	OK	0.0719267	0	-1.79769e+308	-1.79769e+308	0.0117587	0.11373	no
TCONS_00014897	XLOC_008019	CMTM1	chr16:66586465-66613038	q1	q2	OK	0.207197	0	-1.79769e+308	-1.79769e+308	0.00435529	0.0536799	no
TCONS_00014906	XLOC_008021	CMTM3	chr16:66637934-66647795	q1	q2	OK	0.128498	0	-1.79769e+308	-1.79769e+308	0.0012437	0.0214965	yes
TCONS_00028958	XLOC_015707	CNBP	chr3:128886657-128902810	q1	q2	OK	0.766861	0	-1.79769e+308	-1.79769e+308	0.000176309	0.00544818	yes
TCONS_00027189	XLOC_014794	CNOT10	chr3:32726636-32815367	q1	q2	OK	1.70779	0	-1.79769e+308	-1.79769e+308	0.000138557	0.0045635	yes
TCONS_00027190	XLOC_014794	CNOT10	chr3:32726636-32815367	q1	q2	OK	0.237187	0	-1.79769e+308	-1.79769e+308	0.00109022	0.0197252	yes
TCONS_00027191	XLOC_014794	CNOT10	chr3:32726636-32815367	q1	q2	OK	7.21713	0	-1.79769e+308	-1.79769e+308	1.15157e-05	0.000640327	yes
TCONS_00021741	XLOC_011851	COLEC11	chr2:3642421-3692234	q1	q2	OK	0.176269	0	-1.79769e+308	-1.79769e+308	0.00156881	0.0252536	yes
TCONS_00017359	XLOC_009377	COPS3	chr17:17149937-17184617	q1	q2	OK	0.213715	0	-1.79769e+308	-1.79769e+308	0.0030048	0.0413417	yes
TCONS_00015321	XLOC_008256	CORO7-PAM16	chr16:4390251-4466962	q1	q2	OK	0.24256	0	-1.79769e+308	-1.79769e+308	0.000291916	0.00792471	yes
TCONS_00001338	XLOC_000728	CREB3L4	chr1:153940314-153950451	q1	q2	OK	0.228323	0	-1.79769e+308	-1.79769e+308	0.00116211	0.0205466	yes
TCONS_00004535	XLOC_002387	CREM	chr10:35415768-35501886	q1	q2	OK	0.0707202	0	-1.79769e+308	-1.79769e+308	0.0130308	0.122723	no
TCONS_00004539	XLOC_002387	CREM	chr10:35415768-35501886	q1	q2	OK	0.115845	0	-1.79769e+308	-1.79769e+308	0.00636414	0.0713386	no
TCONS_00006487	XLOC_003393	CRY2	chr11:45868668-45904799	q1	q2	OK	2.7807	0	-1.79769e+308	-1.79769e+308	9.51261e-06	0.000551839	yes
TCONS_00015430	XLOC_008321	CRYM	chr16:21269838-21329912	q1	q2	OK	0.0707181	0	-1.79769e+308	-1.79769e+308	0.00878673	0.0914524	no
TCONS_00003236	XLOC_001720	CSDE1	chr1:115247084-115300671	q1	q2	OK	15.3266	0	-1.79769e+308	-1.79769e+308	6.42028e-06	0.000402336	yes
TCONS_00007646	XLOC_004036	CSNK2A1P	chr11:11292420-11643561	q1	q2	OK	0.48212	0	-1.79769e+308	-1.79769e+308	0.000807487	0.0162116	yes
TCONS_00003996	XLOC_002096	CSRP1	chr1:201452657-201476387	q1	q2	OK	0.0683404	0	-1.79769e+308	-1.79769e+308	0.00658315	0.0732169	no
TCONS_00044191	XLOC_023776	CT45A6	chrX:134963214-134971244	q1	q2	OK	0.0855004	0	-1.79769e+308	-1.79769e+308	0.00623108	0.0701947	no
TCONS_00011670	XLOC_006217	CTAGE5	chr14:39734475-39820397	q1	q2	OK	1.56405	0	-1.79769e+308	-1.79769e+308	0.000101855	0.00358472	yes
TCONS_00006617	XLOC_003463	CTNND1	chr11:57479994-57586652	q1	q2	OK	0.177036	0	-1.79769e+308	-1.79769e+308	0.000427816	0.0102851	yes
TCONS_00006618	XLOC_003463	CTNND1	chr11:57479994-57586652	q1	q2	OK	0.0935735	0	-1.79769e+308	-1.79769e+308	0.000944661	0.0180222	yes
TCONS_00006634	XLOC_003463	CTNND1	chr11:57479994-57586652	q1	q2	OK	0.0793446	0	-1.79769e+308	-1.79769e+308	0.00142067	0.0235218	yes
TCONS_00039926	XLOC_021557	CTSB	chr8:11700033-11725646	q1	q2	OK	0.176324	0	-1.79769e+308	-1.79769e+308	0.000685026	0.0143129	yes
TCONS_00005449	XLOC_002853	CUL2	chr10:35297478-35379570	q1	q2	OK	3.38637	0	-1.79769e+308	-1.79769e+308	3.50766e-05	0.00155172	yes
TCONS_00037838	XLOC_020377	CUX1	chr7:101459183-101927250	q1	q2	OK	3.51765	0	-1.79769e+308	-1.79769e+308	4.47809e-06	0.000305775	yes
TCONS_00027372	XLOC_014896	DAG1	chr3:49506135-49573051	q1	q2	OK	0.0675652	0	-1.79769e+308	-1.79769e+308	0.001007	0.0188011	yes
TCONS_00024706	XLOC_013488	DBNDD2	chr20:43990576-44039250	q1	q2	OK	0.185431	0	-1.79769e+308	-1.79769e+308	0.00286165	0.0398969	yes
TCONS_00011876	XLOC_006310	DCAF4	chr14:73393039-73426357	q1	q2	OK	0.0896903	0	-1.79769e+308	-1.79769e+308	0.00432748	0.0534217	no
TCONS_00001617	XLOC_000853	DCAF6	chr1:167885912-168045083	q1	q2	OK	0.15114	0	-1.79769e+308	-1.79769e+308	0.00113475	0.0202392	yes
TCONS_00003718	XLOC_001944	DCAF8	chr1:160185504-160232350	q1	q2	OK	0.792211	0	-1.79769e+308	-1.79769e+308	0.000258714	0.0072045	yes
TCONS_00023456	XLOC_012795	DCTN1	chr2:74588280-74621008	q1	q2	OK	0.341233	0	-1.79769e+308	-1.79769e+308	0.000215144	0.00630128	yes
TCONS_00003038	XLOC_001621	DDAH1	chr1:85784167-86044046	q1	q2	OK	0.677051	0	-1.79769e+308	-1.79769e+308	0.000221877	0.00643029	yes
TCONS_00010340	XLOC_005485	DDIT3	chr12:57881735-57914300	q1	q2	OK	0.559458	0	-1.79769e+308	-1.79769e+308	0.0007266	0.0149551	yes
TCONS_00023695	XLOC_012921	DDX11L2	chr2:114341229-114361294	q1	q2	OK	0.215736	0	-1.79769e+308	-1.79769e+308	0.000918069	0.0177032	yes
TCONS_00022988	XLOC_012527	DGKD	chr2:234263152-234380743	q1	q2	OK	3.45377	0	-1.79769e+308	-1.79769e+308	4.15792e-06	0.000289059	yes
TCONS_00020671	XLOC_011281	DHPS	chr19:12777617-12792701	q1	q2	OK	0.547159	0	-1.79769e+308	-1.79769e+308	0.000620998	0.0133446	yes
TCONS_00011383	XLOC_006046	DIAPH3	chr13:60239722-60738119	q1	q2	OK	0.0671511	0	-1.79769e+308	-1.79769e+308	0.0104297	0.103994	no
TCONS_00034332	XLOC_018611	DLK2	chr6:43395291-43423786	q1	q2	OK	0.83757	0	-1.79769e+308	-1.79769e+308	0.000246023	0.00695063	yes
TCONS_00000648	XLOC_000346	DMAP1	chr1:44679124-44686351	q1	q2	OK	1.52303	0	-1.79769e+308	-1.79769e+308	9.43892e-05	0.00338935	yes
TCONS_00044356	XLOC_023860	DNASE1L1	chrX:153626570-153650063	q1	q2	OK	0.131392	0	-1.79769e+308	-1.79769e+308	0.00121234	0.021152	yes
TCONS_00041249	XLOC_022266	DNM1	chr9:130928343-131017527	q1	q2	OK	0.458893	0	-1.79769e+308	-1.79769e+308	0.000152723	0.004906	yes
TCONS_00024554	XLOC_013401	DNMT3B	chr20:31350190-31397162	q1	q2	OK	0.448259	0	-1.79769e+308	-1.79769e+308	0.000133631	0.00444473	yes
TCONS_00013909	XLOC_007506	DPP8	chr15:65737997-65810035	q1	q2	OK	0.10997	0	-1.79769e+308	-1.79769e+308	0.00361327	0.0471926	yes
TCONS_00023174	XLOC_012634	DTNB	chr2:25600066-25896516	q1	q2	OK	0.81372	0	-1.79769e+308	-1.79769e+308	0.000202787	0.0060302	yes
TCONS_00020500	XLOC_011170	DUS3L	chr19:5785152-5791249	q1	q2	OK	0.436072	0	-1.79769e+308	-1.79769e+308	0.000412285	0.0100272	yes
TCONS_00005719	XLOC_002979	DUSP13	chr10:76854189-76868970	q1	q2	OK	0.0647514	0	-1.79769e+308	-1.79769e+308	0.00609642	0.0690496	no
TCONS_00040618	XLOC_021907	EEF1D	chr8:144661866-144679845	q1	q2	OK	1.76379	0	-1.79769e+308	-1.79769e+308	2.45101e-05	0.00116852	yes
TCONS_00033365	XLOC_018079	EFHC1	chr6:52284993-52360583	q1	q2	OK	0.139784	0	-1.79769e+308	-1.79769e+308	0.000980968	0.0185178	yes
TCONS_00005614	XLOC_002927	EGR2	chr10:64571755-64578927	q1	q2	OK	0.124378	0	-1.79769e+308	-1.79769e+308	0.00129255	0.0220591	yes
TCONS_00026742	XLOC_014571	EIF4ENIF1	chr22:31835344-31885874	q1	q2	OK	0.131782	0	-1.79769e+308	-1.79769e+308	0.00102496	0.0190205	yes
TCONS_00028056	XLOC_015259	EIF4G1	chr3:184032282-184053146	q1	q2	OK	1.45963	0	-1.79769e+308	-1.79769e+308	2.41433e-05	0.00115662	yes
TCONS_00003395	XLOC_001789	ENSA	chr1:150594598-150602098	q1	q2	OK	0.670732	0	-1.79769e+308	-1.79769e+308	0.000438814	0.0104422	yes
TCONS_00034682	XLOC_018797	EPB41L2	chr6:131160487-131384462	q1	q2	OK	1.27267	0	-1.79769e+308	-1.79769e+308	4.44749e-05	0.00187784	yes
TCONS_00034684	XLOC_018797	EPB41L2	chr6:131160487-131384462	q1	q2	OK	0.0939077	0	-1.79769e+308	-1.79769e+308	0.00255017	0.0365851	yes
TCONS_00008666	XLOC_004597	ERC1	chr12:1100403-1605099	q1	q2	OK	1.08373	0	-1.79769e+308	-1.79769e+308	2.74389e-05	0.00127642	yes
TCONS_00008673	XLOC_004597	ERC1	chr12:1100403-1605099	q1	q2	OK	0.279401	0	-1.79769e+308	-1.79769e+308	0.000157018	0.00499631	yes
TCONS_00021201	XLOC_011577	ERCC1	chr19:45882891-45927177	q1	q2	OK	2.4278	0	-1.79769e+308	-1.79769e+308	7.03494e-05	0.00268017	yes
TCONS_00012554	XLOC_006728	ESR2	chr14:64693750-64805268	q1	q2	OK	0.289289	0	-1.79769e+308	-1.79769e+308	0.000345315	0.00895336	yes
TCONS_00002166	XLOC_001123	EXO1	chr1:242011492-242053241	q1	q2	OK	0.360609	0	-1.79769e+308	-1.79769e+308	0.000503734	0.0114728	yes
TCONS_00039108	XLOC_021080	EZH2	chr7:148504463-148581441	q1	q2	OK	0.619254	0	-1.79769e+308	-1.79769e+308	0.000336007	0.00879125	yes
TCONS_00043786	XLOC_023561	FAM104B	chrX:55169534-55187628	q1	q2	OK	0.863102	0	-1.79769e+308	-1.79769e+308	0.00080645	0.0161979	yes
TCONS_00024345	XLOC_013285	FAM110A	chr20:814355-826922	q1	q2	OK	8.12106	0	-1.79769e+308	-1.79769e+308	5.4317e-06	0.000357795	yes
TCONS_00006654	XLOC_003472	FAM111A	chr11:58910317-58922511	q1	q2	OK	0.0963418	0	-1.79769e+308	-1.79769e+308	0.00334394	0.0446483	yes
TCONS_00038146	XLOC_020525	FAM115C	chr7:143318044-143427173	q1	q2	OK	0.197811	0	-1.79769e+308	-1.79769e+308	0.000727842	0.0149674	yes
TCONS_00043167	XLOC_023298	FAM122C	chrX:133903595-133988641	q1	q2	OK	0.232749	0	-1.79769e+308	-1.79769e+308	0.00232013	0.0340671	yes
TCONS_00038704	XLOC_020858	FAM133B	chr7:92190071-92219706	q1	q2	OK	0.164556	0	-1.79769e+308	-1.79769e+308	0.00419302	0.0521934	no
TCONS_00043732	XLOC_023546	FAM156A	chrX:52976463-53024651	q1	q2	OK	0.238011	0	-1.79769e+308	-1.79769e+308	0.00108662	0.0196859	yes
TCONS_00043737	XLOC_023546	FAM156A	chrX:52976463-53024651	q1	q2	OK	2.75743	0	-1.79769e+308	-1.79769e+308	2.44962e-05	0.00116852	yes
TCONS_00043742	XLOC_023546	FAM156A	chrX:52976463-53024651	q1	q2	OK	0.145018	0	-1.79769e+308	-1.79769e+308	0.00198514	0.0301686	yes
TCONS_00034645	XLOC_018781	FAM184A	chr6:119280995-119470358	q1	q2	OK	0.0993139	0	-1.79769e+308	-1.79769e+308	0.00341437	0.0453673	yes
TCONS_00004626	XLOC_002438	FAM21B	chr10:51827683-51893269	q1	q2	OK	0.391244	0	-1.79769e+308	-1.79769e+308	0.000273736	0.00752884	yes
TCONS_00003085	XLOC_001644	FAM69A	chr1:93297593-93427079	q1	q2	OK	2.71048	0	-1.79769e+308	-1.79769e+308	7.23745e-05	0.00274219	yes
TCONS_00003087	XLOC_001644	FAM69A	chr1:93297593-93427079	q1	q2	OK	0.069331	0	-1.79769e+308	-1.79769e+308	0.0148449	0.135126	no
TCONS_00044083	XLOC_023714	FAM70A	chrX:119392504-119445391	q1	q2	OK	0.0867721	0	-1.79769e+308	-1.79769e+308	0.00323454	0.0436884	yes
TCONS_00011733	XLOC_006248	FBXO34	chr14:55738020-55820329	q1	q2	OK	0.996882	0	-1.79769e+308	-1.79769e+308	0.000203419	0.00604508	yes
TCONS_00032619	XLOC_017684	FBXW11	chr5:171288555-171433877	q1	q2	OK	0.165111	0	-1.79769e+308	-1.79769e+308	0.00107544	0.0195654	yes
TCONS_00021798	XLOC_011891	FKBP1B	chr2:24272583-24286550	q1	q2	OK	0.157169	0	-1.79769e+308	-1.79769e+308	0.00193181	0.0296158	yes
TCONS_00038562	XLOC_020769	FKBP9L	chr7:55748766-55772260	q1	q2	OK	0.235364	0	-1.79769e+308	-1.79769e+308	0.00133554	0.0225172	yes
TCONS_00014384	XLOC_007756	FLYWCH2	chr16:2933195-2949383	q1	q2	OK	0.0918991	0	-1.79769e+308	-1.79769e+308	0.00709053	0.0775667	no
TCONS_00043246	XLOC_023333	FMR1	chrX:146990948-147032647	q1	q2	OK	0.149991	0	-1.79769e+308	-1.79769e+308	0.00131322	0.022255	yes
TCONS_00002785	XLOC_001481	FOXJ3	chr1:42642209-42801548	q1	q2	OK	2.63494	0	-1.79769e+308	-1.79769e+308	1.65553e-05	0.000857422	yes
TCONS_00028701	XLOC_015585	FOXP1	chr3:71003864-71633140	q1	q2	OK	0.0974277	0	-1.79769e+308	-1.79769e+308	0.00118262	0.0207928	yes
TCONS_00028016	XLOC_015240	FXR1	chr3:180630233-180700539	q1	q2	OK	0.378532	0	-1.79769e+308	-1.79769e+308	0.000251154	0.00706523	yes
TCONS_00018121	XLOC_009810	GGA3	chr17:73232693-73267311	q1	q2	OK	0.507533	0	-1.79769e+308	-1.79769e+308	0.000216864	0.00632626	yes
TCONS_00026165	XLOC_014265	GGT1	chr22:24979717-25024972	q1	q2	OK	0.558076	0	-1.79769e+308	-1.79769e+308	0.000201479	0.006003	yes
TCONS_00026168	XLOC_014265	GGT1	chr22:24979717-25024972	q1	q2	OK	0.0661145	0	-1.79769e+308	-1.79769e+308	0.0045648	0.0555529	no
TCONS_00017153	XLOC_009266	GGT6	chr17:4460221-4463876	q1	q2	OK	0.0590332	0	-1.79769e+308	-1.79769e+308	0.00238602	0.0348308	yes
TCONS_00018024	XLOC_009753	GH1	chr17:61994562-61996198	q1	q2	OK	0.950623	0	-1.79769e+308	-1.79769e+308	0.0014	0.0232883	yes
TCONS_00017793	XLOC_009626	GJC1	chr17:42875815-42908179	q1	q2	OK	0.214506	0	-1.79769e+308	-1.79769e+308	0.000477951	0.0110649	yes
TCONS_00015764	XLOC_008532	GLG1	chr16:74481325-74641042	q1	q2	OK	0.110259	0	-1.79769e+308	-1.79769e+308	0.000395032	0.00975963	yes
TCONS_00006648	XLOC_003470	GLYATL1	chr11:58695101-58825925	q1	q2	OK	0.0758784	0	-1.79769e+308	-1.79769e+308	0.00994299	0.100307	no
TCONS_00005960	XLOC_003108	GPAM	chr10:113909621-113943537	q1	q2	OK	0.0915752	0	-1.79769e+308	-1.79769e+308	0.00164033	0.0260947	yes
TCONS_00034078	XLOC_018488	GPANK1	chr6:31629005-31637843	q1	q2	OK	0.0707949	0	-1.79769e+308	-1.79769e+308	0.0039077	0.0498889	yes
TCONS_00043466	XLOC_023436	GPM6B	chrX:13789061-13956831	q1	q2	OK	0.159704	0	-1.79769e+308	-1.79769e+308	0.000967916	0.0183174	yes
TCONS_00043470	XLOC_023436	GPM6B	chrX:13789061-13956831	q1	q2	OK	0.0833528	0	-1.79769e+308	-1.79769e+308	0.00419311	0.0521934	no
TCONS_00041314	XLOC_022293	GPR107	chr9:132815984-132902448	q1	q2	OK	0.0936127	0	-1.79769e+308	-1.79769e+308	0.00109962	0.0198332	yes
TCONS_00016408	XLOC_008888	GRB7	chr17:37894161-37903538	q1	q2	OK	0.0908584	0	-1.79769e+308	-1.79769e+308	0.00178678	0.0278438	yes
TCONS_00021777	XLOC_011873	GREB1	chr2:11674241-11782912	q1	q2	OK	0.115917	0	-1.79769e+308	-1.79769e+308	0.00270215	0.0382174	yes
TCONS_00017620	XLOC_009516	GSDMB	chr17:38060847-38074903	q1	q2	OK	0.150607	0	-1.79769e+308	-1.79769e+308	0.00447415	0.0547344	no
TCONS_00030027	XLOC_016296	GUCY1A3	chr4:156587861-156658214	q1	q2	OK	0.0812298	0	-1.79769e+308	-1.79769e+308	0.00336406	0.0448599	yes
TCONS_00002061	XLOC_001080	GUK1	chr1:228327784-228336655	q1	q2	OK	7.10673	0	-1.79769e+308	-1.79769e+308	1.48396e-05	0.00078928	yes
TCONS_00027882	XLOC_015170	GYG1	chr3:148709194-148745456	q1	q2	OK	0.119705	0	-1.79769e+308	-1.79769e+308	0.00311654	0.0425273	yes
TCONS_00032377	XLOC_017554	H2AFY	chr5:134670070-134735577	q1	q2	OK	1.48692	0	-1.79769e+308	-1.79769e+308	0.000116715	0.0040046	yes
TCONS_00032378	XLOC_017554	H2AFY	chr5:134670070-134735577	q1	q2	OK	10.7065	0	-1.79769e+308	-1.79769e+308	5.68137e-06	0.000371758	yes
TCONS_00037303	XLOC_020093	HDAC9	chr7:18126571-19036992	q1	q2	OK	0.320119	0	-1.79769e+308	-1.79769e+308	0.000408949	0.00997568	yes
TCONS_00043430	XLOC_023423	HDHD1	chrX:6966960-7066231	q1	q2	OK	0.318054	0	-1.79769e+308	-1.79769e+308	0.00108274	0.019644	yes
TCONS_00001146	XLOC_000600	HIPK1	chr1:114471995-114520491	q1	q2	OK	0.545377	0	-1.79769e+308	-1.79769e+308	0.000169986	0.00529905	yes
TCONS_00002778	XLOC_001479	HIVEP3	chr1:41972035-42501596	q1	q2	OK	0.393502	0	-1.79769e+308	-1.79769e+308	3.75514e-05	0.0016407	yes
TCONS_00002781	XLOC_001479	HIVEP3	chr1:41972035-42501596	q1	q2	OK	0.504448	0	-1.79769e+308	-1.79769e+308	0.000503244	0.0114637	yes
TCONS_00034146	XLOC_018522	HLA-DQB1	chr6:32627240-32634466	q1	q2	OK	0.128044	0	-1.79769e+308	-1.79769e+308	0.00396837	0.0503632	no
TCONS_00007269	XLOC_003820	HMBS	chr11:118955586-118964259	q1	q2	OK	0.612227	0	-1.79769e+308	-1.79769e+308	0.000322294	0.00852292	yes
TCONS_00030522	XLOC_016574	HPSE	chr4:84213613-84256306	q1	q2	OK	0.132603	0	-1.79769e+308	-1.79769e+308	0.00100336	0.0187658	yes
TCONS_00019134	XLOC_010346	HSD11B1L	chr19:5681034-5688533	q1	q2	OK	0.165052	0	-1.79769e+308	-1.79769e+308	0.00105438	0.0193352	yes
TCONS_00030541	XLOC_016584	HSD17B13	chr4:88224940-88244056	q1	q2	OK	0.116216	0	-1.79769e+308	-1.79769e+308	0.0047148	0.0569417	no
TCONS_00014720	XLOC_007926	HSD3B7	chr16:30996518-31000473	q1	q2	OK	0.0937302	0	-1.79769e+308	-1.79769e+308	0.00311906	0.0425449	yes
TCONS_00028556	XLOC_015503	HYAL1	chr3:50337319-50349812	q1	q2	OK	0.0815174	0	-1.79769e+308	-1.79769e+308	0.00362331	0.0472619	yes
TCONS_00028545	XLOC_015502	HYAL3	chr3:50330258-50336899	q1	q2	OK	0.294272	0	-1.79769e+308	-1.79769e+308	0.00125443	0.0216166	yes
TCONS_00007353	XLOC_003867	HYLS1	chr11:125753508-125773116	q1	q2	OK	0.568064	0	-1.79769e+308	-1.79769e+308	0.000395638	0.00976659	yes
TCONS_00037901	XLOC_020407	IFRD1	chr7:112063198-112117258	q1	q2	OK	0.150273	0	-1.79769e+308	-1.79769e+308	0.00308873	0.042241	yes
TCONS_00011933	XLOC_006340	IFT43	chr14:76452095-76550416	q1	q2	OK	0.556774	0	-1.79769e+308	-1.79769e+308	0.000741188	0.0151471	yes
TCONS_00015242	XLOC_008203	IGFALS	chr16:1840413-1844909	q1	q2	OK	0.0627476	0	-1.79769e+308	-1.79769e+308	0.00316676	0.0430339	yes
TCONS_00043374	XLOC_023389	IKBKG	chrX:153759605-153793261	q1	q2	OK	1.05243	0	-1.79769e+308	-1.79769e+308	9.85134e-05	0.00349801	yes
TCONS_00037484	XLOC_020193	IKZF1	chr7:50344377-50472798	q1	q2	OK	0.417653	0	-1.79769e+308	-1.79769e+308	0.000146289	0.00475362	yes
TCONS_00037487	XLOC_020193	IKZF1	chr7:50344377-50472798	q1	q2	OK	0.185299	0	-1.79769e+308	-1.79769e+308	0.000428835	0.010297	yes
TCONS_00032519	XLOC_017623	IL17B	chr5:148753829-148758838	q1	q2	OK	0.0638577	0	-1.79769e+308	-1.79769e+308	0.00817561	0.0865299	no
TCONS_00022366	XLOC_012198	IL37	chr2:113670547-113676458	q1	q2	OK	0.0652748	0	-1.79769e+308	-1.79769e+308	0.0450212	0.300099	no
TCONS_00017180	XLOC_009276	INCA1	chr17:4891424-4900905	q1	q2	OK	0.0625061	0	-1.79769e+308	-1.79769e+308	0.00552385	0.0641809	no
TCONS_00031144	XLOC_016894	IPO11	chr5:61708572-61924416	q1	q2	OK	0.210383	0	-1.79769e+308	-1.79769e+308	0.00130257	0.0221532	yes
TCONS_00037993	XLOC_020450	IRF5	chr7:128577993-128590088	q1	q2	OK	0.324895	0	-1.79769e+308	-1.79769e+308	0.000397304	0.00979545	yes
TCONS_00037995	XLOC_020450	IRF5	chr7:128577993-128590088	q1	q2	OK	0.459175	0	-1.79769e+308	-1.79769e+308	0.000239382	0.00681479	yes
TCONS_00005902	XLOC_003078	KCNIP2	chr10:103578824-103603677	q1	q2	OK	0.189074	0	-1.79769e+308	-1.79769e+308	0.00103104	0.0190846	yes
TCONS_00006173	XLOC_003226	KCNQ1	chr11:2466220-2870340	q1	q2	OK	1.77634	0	-1.79769e+308	-1.79769e+308	2.31851e-05	0.00112162	yes
TCONS_00040725	XLOC_021968	KDM4C	chr9:6720862-7175648	q1	q2	OK	0.0890995	0	-1.79769e+308	-1.79769e+308	0.00389266	0.0497821	yes
TCONS_00032639	XLOC_017697	KIAA1191	chr5:175773065-175788809	q1	q2	OK	0.104112	0	-1.79769e+308	-1.79769e+308	0.00281311	0.0393513	yes
TCONS_00038673	XLOC_020844	KIAA1324L	chr7:86506222-86689014	q1	q2	OK	0.0926163	0	-1.79769e+308	-1.79769e+308	0.00185678	0.0287077	yes
TCONS_00003847	XLOC_002004	KIFAP3	chr1:169890469-170043879	q1	q2	OK	0.245403	0	-1.79769e+308	-1.79769e+308	0.00104917	0.0192781	yes
TCONS_00005251	XLOC_002762	KLF6	chr10:3818187-3827473	q1	q2	OK	0.126082	0	-1.79769e+308	-1.79769e+308	0.000916079	0.0176821	yes
TCONS_00030080	XLOC_016314	KLHL2	chr4:166128769-166244308	q1	q2	OK	3.51345	0	-1.79769e+308	-1.79769e+308	4.29336e-05	0.00182503	yes
TCONS_00008840	XLOC_004679	KLRD1	chr12:10457049-10469850	q1	q2	OK	0.111229	0	-1.79769e+308	-1.79769e+308	0.00164842	0.0261991	yes
TCONS_00009056	XLOC_004792	LARP4	chr12:50794591-50873788	q1	q2	OK	0.111359	0	-1.79769e+308	-1.79769e+308	0.0103954	0.103772	no
TCONS_00014639	XLOC_007888	LAT	chr16:28996146-29002104	q1	q2	OK	0.182926	0	-1.79769e+308	-1.79769e+308	0.000894508	0.0174118	yes
TCONS_00019320	XLOC_010423	LDLR	chr19:11200037-11244505	q1	q2	OK	1.03267	0	-1.79769e+308	-1.79769e+308	5.01909e-05	0.00206426	yes
TCONS_00039442	XLOC_021257	LETM2	chr8:38243958-38266062	q1	q2	OK	0.687702	0	-1.79769e+308	-1.79769e+308	0.000367786	0.00931556	yes
TCONS_00039441	XLOC_021257	LETM2	chr8:38243958-38266062	q1	q2	OK	0.0827072	0	-1.79769e+308	-1.79769e+308	0.0065579	0.0730376	no
TCONS_00037221	XLOC_020055	LFNG	chr7:2552162-2568810	q1	q2	OK	0.0862772	0	-1.79769e+308	-1.79769e+308	0.00249493	0.0360272	yes
TCONS_00001832	XLOC_000968	LGR6	chr1:202163117-202288889	q1	q2	OK	0.178223	0	-1.79769e+308	-1.79769e+308	0.000540479	0.0120223	yes
TCONS_00022309	XLOC_012178	LIMS1	chr2:109150810-109303702	q1	q2	OK	0.397906	0	-1.79769e+308	-1.79769e+308	0.000367114	0.00930706	yes
TCONS_00022257	XLOC_012144	LIPT1	chr2:99771417-99779613	q1	q2	OK	0.0840462	0	-1.79769e+308	-1.79769e+308	0.0212791	0.176411	no
TCONS_00023587	XLOC_012858	LMAN2L	chr2:97371666-97405813	q1	q2	OK	0.0944747	0	-1.79769e+308	-1.79769e+308	0.00388895	0.0497485	yes
TCONS_00023583	XLOC_012858	LMAN2L	chr2:97371666-97405813	q1	q2	OK	0.10456	0	-1.79769e+308	-1.79769e+308	0.00442515	0.0543166	no
TCONS_00015277	XLOC_008230	LOC100128788	chr16:2787076-2821413	q1	q2	OK	0.0784964	0	-1.79769e+308	-1.79769e+308	0.0153519	0.138535	no
TCONS_00038232	XLOC_020580	LOC100132707	chr7:154720226-154794682	q1	q2	OK	0.0906926	0	-1.79769e+308	-1.79769e+308	0.00423236	0.0525305	no
TCONS_00013002	XLOC_006990	LOC100288637	chr15:30938317-31065209	q1	q2	OK	0.288494	0	-1.79769e+308	-1.79769e+308	0.000405673	0.0099291	yes
TCONS_00031314	XLOC_016974	LOC100505894	chr5:87564698-87732491	q1	q2	OK	0.155417	0	-1.79769e+308	-1.79769e+308	0.00774286	0.0831075	no
TCONS_00013951	XLOC_007521	LOC100506686	chr15:67547137-67819641	q1	q2	OK	0.0788235	0	-1.79769e+308	-1.79769e+308	0.0154587	0.139362	no
TCONS_00032930	XLOC_017858	LOC100507173	chr6:27661813-27678001	q1	q2	OK	0.0688854	0	-1.79769e+308	-1.79769e+308	0.0406605	0.279852	no
TCONS_00019674	XLOC_010658	LOC100507433	chr19:38039850-38105079	q1	q2	OK	0.115003	0	-1.79769e+308	-1.79769e+308	0.00326708	0.0439774	yes
TCONS_00034119	XLOC_018512	LOC100507547	chr6:32120578-32145888	q1	q2	OK	0.289153	0	-1.79769e+308	-1.79769e+308	0.00164619	0.0261728	yes
TCONS_00018044	XLOC_009764	LOC146880	chr17:62745779-62778117	q1	q2	OK	0.0679084	0	-1.79769e+308	-1.79769e+308	0.00165369	0.0262679	yes
TCONS_00033242	XLOC_018016	LOC221442	chr6:41040706-41108573	q1	q2	OK	0.222751	0	-1.79769e+308	-1.79769e+308	0.00026299	0.00730148	yes
TCONS_00032664	XLOC_017711	LOC340037	chr5:176853686-176883287	q1	q2	OK	0.103014	0	-1.79769e+308	-1.79769e+308	0.0031146	0.0425119	yes
TCONS_00020284	XLOC_011031	LOC386758	chr19:56905044-56910544	q1	q2	OK	0.170123	0	-1.79769e+308	-1.79769e+308	0.00340079	0.0452304	yes
TCONS_00022907	XLOC_012487	LOC646736	chr2:227007509-227044778	q1	q2	OK	0.0765991	0	-1.79769e+308	-1.79769e+308	0.0109051	0.107356	no
TCONS_00005505	XLOC_002880	LOC728643	chr10:47096453-47151400	q1	q2	OK	0.0931543	0	-1.79769e+308	-1.79769e+308	0.0216541	0.178437	no
TCONS_00003302	XLOC_001747	LOC728875	chr1:144300511-144341755	q1	q2	OK	3.04537	0	-1.79769e+308	-1.79769e+308	6.78994e-05	0.00260407	yes
TCONS_00005646	XLOC_002945	LRRC20	chr10:72058728-72142382	q1	q2	OK	0.0813144	0	-1.79769e+308	-1.79769e+308	0.002501	0.0360783	yes
TCONS_00030216	XLOC_016396	LYAR	chr4:4269428-4291896	q1	q2	OK	8.83829	0	-1.79769e+308	-1.79769e+308	1.60087e-05	0.000836591	yes
TCONS_00033838	XLOC_018355	LYRM4	chr6:5108652-5261172	q1	q2	OK	0.0595989	0	-1.79769e+308	-1.79769e+308	0.0108799	0.107228	no
TCONS_00026355	XLOC_014352	MAFF	chr22:38597938-38612517	q1	q2	OK	1.8085	0	-1.79769e+308	-1.79769e+308	5.37198e-05	0.00218338	yes
TCONS_00019601	XLOC_010616	MAG	chr19:35782988-35804709	q1	q2	OK	0.0909437	0	-1.79769e+308	-1.79769e+308	0.00182774	0.0283572	yes
TCONS_00013301	XLOC_007139	MAP2K5	chr15:67835020-68099455	q1	q2	OK	1.56537	0	-1.79769e+308	-1.79769e+308	0.000132751	0.00442398	yes
TCONS_00028069	XLOC_015267	MAP3K13	chr3:185000728-185206882	q1	q2	OK	0.410962	0	-1.79769e+308	-1.79769e+308	0.000145329	0.00473012	yes
TCONS_00022274	XLOC_012152	MAP4K4	chr2:102314164-102511152	q1	q2	OK	9.39342	0	-1.79769e+308	-1.79769e+308	4.36783e-06	0.000300026	yes
TCONS_00034739	XLOC_018821	MAP7	chr6:136663418-136871957	q1	q2	OK	0.10995	0	-1.79769e+308	-1.79769e+308	0.000606424	0.0131028	yes
TCONS_00044198	XLOC_023778	MAP7D3	chrX:135295378-135338641	q1	q2	OK	3.26391	0	-1.79769e+308	-1.79769e+308	1.39576e-05	0.000752471	yes
TCONS_00042106	XLOC_022754	MAPKAP1	chr9:128199672-128469513	q1	q2	OK	0.875597	0	-1.79769e+308	-1.79769e+308	0.000156233	0.00497822	yes
TCONS_00042113	XLOC_022754	MAPKAP1	chr9:128199672-128469513	q1	q2	OK	1.49316	0	-1.79769e+308	-1.79769e+308	0.00016712	0.00523032	yes
TCONS_00042114	XLOC_022754	MAPKAP1	chr9:128199672-128469513	q1	q2	OK	2.49398	0	-1.79769e+308	-1.79769e+308	9.06338e-05	0.00328439	yes
TCONS_00006766	XLOC_003542	MARK2	chr11:63606399-63678492	q1	q2	OK	0.474968	0	-1.79769e+308	-1.79769e+308	0.000123059	0.00417558	yes
TCONS_00006769	XLOC_003542	MARK2	chr11:63606399-63678492	q1	q2	OK	0.124477	0	-1.79769e+308	-1.79769e+308	0.00057953	0.0126588	yes
TCONS_00023312	XLOC_012710	MCFD2	chr2:47129008-47303275	q1	q2	OK	0.658408	0	-1.79769e+308	-1.79769e+308	0.000208106	0.00615128	yes
TCONS_00012377	XLOC_006615	MDP1	chr14:24683142-24701576	q1	q2	OK	0.308552	0	-1.79769e+308	-1.79769e+308	0.00260057	0.0371613	yes
TCONS_00020831	XLOC_011372	MEF2BNB-MEF2B	chr19:19256375-19314238	q1	q2	OK	0.773623	0	-1.79769e+308	-1.79769e+308	0.000160317	0.00507205	yes
TCONS_00040842	XLOC_022033	MELK	chr9:36572858-36677680	q1	q2	OK	0.874572	0	-1.79769e+308	-1.79769e+308	0.000242637	0.0068803	yes
TCONS_00040844	XLOC_022033	MELK	chr9:36572858-36677680	q1	q2	OK	2.06813	0	-1.79769e+308	-1.79769e+308	7.87082e-05	0.00293307	yes
TCONS_00038021	XLOC_020465	MEST	chr7:130126015-130371406	q1	q2	OK	0.174275	0	-1.79769e+308	-1.79769e+308	0.00162351	0.0258838	yes
TCONS_00008961	XLOC_004745	METTL20	chr12:31800093-31822016	q1	q2	OK	0.277589	0	-1.79769e+308	-1.79769e+308	0.000639825	0.013601	yes
TCONS_00016920	XLOC_009156	MFSD11	chr17:74730196-74775336	q1	q2	OK	0.155919	0	-1.79769e+308	-1.79769e+308	0.00138056	0.0230567	yes
TCONS_00019747	XLOC_010702	MIA	chr19:41281081-41314346	q1	q2	OK	0.124313	0	-1.79769e+308	-1.79769e+308	0.0168437	0.148617	no
TCONS_00000845	XLOC_000443	MIER1	chr1:67390577-67454302	q1	q2	OK	0.0821578	0	-1.79769e+308	-1.79769e+308	0.0032912	0.0442119	yes
TCONS_00000842	XLOC_000443	MIER1	chr1:67390577-67454302	q1	q2	OK	0.081712	0	-1.79769e+308	-1.79769e+308	0.00590825	0.0674272	no
TCONS_00000847	XLOC_000443	MIER1	chr1:67390577-67454302	q1	q2	OK	0.0650579	0	-1.79769e+308	-1.79769e+308	0.00553152	0.0642429	no
TCONS_00015261	XLOC_008217	MIR1225	chr16:2097989-2185899	q1	q2	OK	0.337123	0	-1.79769e+308	-1.79769e+308	0.239744	0.784762	no
TCONS_00020417	XLOC_011120	MIR1227	chr19:2233154-2236328	q1	q2	OK	0.221757	0	-1.79769e+308	-1.79769e+308	0.158655	0.645139	no
TCONS_00007120	XLOC_003741	MIR1260B	chr11:95711439-96076344	q1	q2	OK	1.47598	0	-1.79769e+308	-1.79769e+308	0.0512352	0.327342	no
TCONS_00008350	XLOC_004424	MIR1304	chr11:93466839-93466930	q1	q2	OK	1.83268	0	-1.79769e+308	-1.79769e+308	0.0385499	0.269959	no
TCONS_00025465	XLOC_013891	MIR1914	chr20:62571181-62601218	q1	q2	OK	15.4917	0	-1.79769e+308	-1.79769e+308	0.124093	0.567097	no
TCONS_00019908	XLOC_010796	MIR3190	chr19:47724078-47736023	q1	q2	OK	7.74822	0	-1.79769e+308	-1.79769e+308	0.239669	0.784762	no
TCONS_00004179	XLOC_002192	MIR320B2	chr1:224415035-224517891	q1	q2	OK	0.109098	0	-1.79769e+308	-1.79769e+308	0.239689	0.784762	no
TCONS_00002054	XLOC_001079	MIR3620	chr1:228270360-228286913	q1	q2	OK	11.5974	0	-1.79769e+308	-1.79769e+308	0.239746	0.784762	no
TCONS_00034724	XLOC_018817	MIR3662	chr6:135281516-135376036	q1	q2	OK	0.216388	0	-1.79769e+308	-1.79769e+308	0.239724	0.784762	no
TCONS_00011404	XLOC_006062	MIR3665	chr13:78271988-78338377	q1	q2	OK	0.406957	0	-1.79769e+308	-1.79769e+308	0.0384057	0.269806	no
TCONS_00042122	XLOC_022760	MIR3911	chr9:130374485-130454995	q1	q2	OK	0.164993	0	-1.79769e+308	-1.79769e+308	0.239739	0.784762	no
TCONS_00032342	XLOC_017534	MIR3936	chr5:131630144-131731306	q1	q2	OK	0.267206	0	-1.79769e+308	-1.79769e+308	0.0786496	0.432161	no
TCONS_00020522	XLOC_011181	MIR3940	chr19:6413118-6424822	q1	q2	OK	0.129616	0	-1.79769e+308	-1.79769e+308	0.158655	0.645139	no
TCONS_00037850	XLOC_020379	MIR4285	chr7:101928404-101962178	q1	q2	OK	1.07978	0	-1.79769e+308	-1.79769e+308	0.0385499	0.269959	no
TCONS_00014064	XLOC_007569	MIR4313	chr15:76016318-76085024	q1	q2	OK	0.216801	0	-1.79769e+308	-1.79769e+308	0.0786496	0.432161	no
TCONS_00037834	XLOC_020374	MIR4653	chr7:100797685-100804557	q1	q2	OK	0.599604	0	-1.79769e+308	-1.79769e+308	0.158655	0.645139	no
TCONS_00006938	XLOC_003634	MIR4691	chr11:67798083-67804114	q1	q2	OK	0.410928	0	-1.79769e+308	-1.79769e+308	0.0786496	0.432161	no
TCONS_00013193	XLOC_007084	MIR4712	chr15:50652525-50652607	q1	q2	OK	0.953006	0	-1.79769e+308	-1.79769e+308	0.158655	0.645139	no
TCONS_00028468	XLOC_015467	MIR4793	chr3:48673895-48700348	q1	q2	OK	0.929391	0	-1.79769e+308	-1.79769e+308	0.0416323	0.283966	no
TCONS_00018040	XLOC_009762	MIR5047	chr17:62494373-62502484	q1	q2	OK	5.93477	0	-1.79769e+308	-1.79769e+308	0.00273729	0.0385839	yes
TCONS_00039908	XLOC_021544	MIR548I3	chr8:7946462-7946611	q1	q2	OK	0.0797213	0	-1.79769e+308	-1.79769e+308	0.158655	0.645139	no
TCONS_00029490	XLOC_015993	MIR572	chr4:11370450-11370545	q1	q2	OK	0.138571	0	-1.79769e+308	-1.79769e+308	0.158655	0.645139	no
TCONS_00038290	XLOC_020620	MIR589	chr7:5515427-5553399	q1	q2	OK	0.157098	0	-1.79769e+308	-1.79769e+308	0.158655	0.645139	no
TCONS_00006841	XLOC_003580	MIR612	chr11:65211928-65212028	q1	q2	OK	0.184558	0	-1.79769e+308	-1.79769e+308	0.158655	0.645139	no
TCONS_00018063	XLOC_009777	MIR635	chr17:66417421-66453653	q1	q2	OK	0.709098	0	-1.79769e+308	-1.79769e+308	0.0385499	0.269959	no
TCONS_00019379	XLOC_010472	MIR639	chr19:14640354-14676792	q1	q2	OK	0.0824387	0	-1.79769e+308	-1.79769e+308	0.239742	0.784762	no
TCONS_00021072	XLOC_011500	MIR641	chr19:40736223-40791302	q1	q2	OK	0.186605	0	-1.79769e+308	-1.79769e+308	0.239738	0.784762	no
TCONS_00020086	XLOC_010909	MIR643	chr19:52772823-52795976	q1	q2	OK	0.286547	0	-1.79769e+308	-1.79769e+308	0.158655	0.645139	no
TCONS_00025466	XLOC_013892	MIR647	chr20:62571181-62601218	q1	q2	OK	0.191796	0	-1.79769e+308	-1.79769e+308	0.239737	0.784762	no
TCONS_00026819	XLOC_014607	MIR658	chr22:38226861-38240378	q1	q2	OK	0.640731	0	-1.79769e+308	-1.79769e+308	0.0288714	0.220213	no
TCONS_00014712	XLOC_007921	MIR762	chr16:30899115-30905399	q1	q2	OK	0.257247	0	-1.79769e+308	-1.79769e+308	0.158655	0.645139	no
TCONS_00040654	XLOC_021927	MIR939	chr8:145597730-145634733	q1	q2	OK	2.62733	0	-1.79769e+308	-1.79769e+308	0.0416323	0.283966	no
TCONS_00024936	XLOC_013597	MIR941-4	chr20:62526454-62567384	q1	q2	OK	0.0777953	0	-1.79769e+308	-1.79769e+308	0.158655	0.645139	no
TCONS_00030190	XLOC_016383	MIR943	chr4:1984440-2010962	q1	q2	OK	0.162876	0	-1.79769e+308	-1.79769e+308	0.158655	0.645139	no
TCONS_00041007	XLOC_022132	MIRLET7D	chr9:96938851-96966848	q1	q2	OK	0.416756	0	-1.79769e+308	-1.79769e+308	0.158655	0.645139	no
TCONS_00042457	XLOC_022950	MOSPD2	chrX:14891526-14939459	q1	q2	OK	0.241804	0	-1.79769e+308	-1.79769e+308	0.00125024	0.0215745	yes
TCONS_00001420	XLOC_000756	MSTO1	chr1:155579960-155584758	q1	q2	OK	0.696863	0	-1.79769e+308	-1.79769e+308	0.000182981	0.00558294	yes
TCONS_00015618	XLOC_008445	MT1G	chr16:56700652-56701977	q1	q2	OK	0.211246	0	-1.79769e+308	-1.79769e+308	0.00520417	0.0613652	no
TCONS_00039545	XLOC_021316	MTFR1	chr8:66556887-66622798	q1	q2	OK	0.10617	0	-1.79769e+308	-1.79769e+308	0.00398626	0.0505252	no
TCONS_00033705	XLOC_018285	MTHFD1L	chr6:151186814-151423023	q1	q2	OK	5.38761	0	-1.79769e+308	-1.79769e+308	9.88784e-06	0.000568116	yes
TCONS_00033706	XLOC_018285	MTHFD1L	chr6:151186814-151423023	q1	q2	OK	4.58632	0	-1.79769e+308	-1.79769e+308	9.1907e-06	0.000537684	yes
TCONS_00015843	XLOC_008572	MTHFSD	chr16:86563781-86588841	q1	q2	OK	1.06835	0	-1.79769e+308	-1.79769e+308	9.9661e-05	0.00352547	yes
TCONS_00003566	XLOC_001872	MUC1	chr1:155158299-155162706	q1	q2	OK	0.0759388	0	-1.79769e+308	-1.79769e+308	0.0159841	0.142833	no
TCONS_00003573	XLOC_001872	MUC1	chr1:155158299-155162706	q1	q2	OK	0.0672824	0	-1.79769e+308	-1.79769e+308	0.0216899	0.178697	no
TCONS_00033634	XLOC_018242	MYB	chr6:135502452-135540311	q1	q2	OK	0.229131	0	-1.79769e+308	-1.79769e+308	0.000653111	0.0138133	yes
TCONS_00017065	XLOC_009224	MYO1C	chr17:1367479-1396001	q1	q2	OK	0.0641049	0	-1.79769e+308	-1.79769e+308	0.00122357	0.0212845	yes
TCONS_00021268	XLOC_011618	NAPA	chr19:47987538-48018515	q1	q2	OK	0.561127	0	-1.79769e+308	-1.79769e+308	0.000402309	0.00986767	yes
TCONS_00029192	XLOC_015830	NCEH1	chr3:172348434-172429008	q1	q2	OK	0.251125	0	-1.79769e+308	-1.79769e+308	0.000752244	0.0153231	yes
TCONS_00029191	XLOC_015830	NCEH1	chr3:172348434-172429008	q1	q2	OK	0.0627789	0	-1.79769e+308	-1.79769e+308	0.00466045	0.0563988	no
TCONS_00009161	XLOC_004842	NCKAP1L	chr12:54891494-54936899	q1	q2	OK	3.04076	0	-1.79769e+308	-1.79769e+308	1.44415e-05	0.000772229	yes
TCONS_00014872	XLOC_008014	NDRG4	chr16:58497548-58547523	q1	q2	OK	0.105565	0	-1.79769e+308	-1.79769e+308	0.00123854	0.0214449	yes
TCONS_00027358	XLOC_014891	NDUFAF3	chr3:49044636-49060926	q1	q2	OK	11.998	0	-1.79769e+308	-1.79769e+308	8.22824e-06	0.000491371	yes
TCONS_00024095	XLOC_013127	NDUFS1	chr2:206987802-207024243	q1	q2	OK	5.1397	0	-1.79769e+308	-1.79769e+308	1.36062e-05	0.000738138	yes
TCONS_00041192	XLOC_022235	NEK6	chr9:127019884-127114719	q1	q2	OK	0.268988	0	-1.79769e+308	-1.79769e+308	0.000691933	0.0144244	yes
TCONS_00041194	XLOC_022235	NEK6	chr9:127019884-127114719	q1	q2	OK	6.53349	0	-1.79769e+308	-1.79769e+308	9.48978e-06	0.00055121	yes
TCONS_00042305	XLOC_022879	NELF	chr9:140342022-140353786	q1	q2	OK	0.0869921	0	-1.79769e+308	-1.79769e+308	0.00121433	0.0211771	yes
TCONS_00026234	XLOC_014292	NF2	chr22:29999544-30094589	q1	q2	OK	2.35751	0	-1.79769e+308	-1.79769e+308	9.97295e-06	0.000570869	yes
TCONS_00023409	XLOC_012764	NFU1	chr2:69623244-69664760	q1	q2	OK	0.218375	0	-1.79769e+308	-1.79769e+308	0.00388433	0.0497079	yes
TCONS_00022731	XLOC_012395	NIF3L1	chr2:201754049-201768655	q1	q2	OK	1.40009	0	-1.79769e+308	-1.79769e+308	0.000274216	0.00753192	yes
TCONS_00001536	XLOC_000813	NIT1	chr1:161070345-161102478	q1	q2	OK	0.298632	0	-1.79769e+308	-1.79769e+308	0.000870201	0.0170686	yes
TCONS_00016461	XLOC_008919	NKIRAS2	chr17:40118758-40190044	q1	q2	OK	0.332513	0	-1.79769e+308	-1.79769e+308	0.000423643	0.0102114	yes
TCONS_00016700	XLOC_009027	NME1-NME2	chr17:49230896-49249105	q1	q2	OK	8.60388	0	-1.79769e+308	-1.79769e+308	1.64004e-05	0.000850621	yes
TCONS_00003777	XLOC_001964	NR1I3	chr1:161195832-161208000	q1	q2	OK	0.0820305	0	-1.79769e+308	-1.79769e+308	0.00793741	0.0846643	no
TCONS_00032273	XLOC_017504	NREP	chr5:110834021-111312628	q1	q2	OK	0.139123	0	-1.79769e+308	-1.79769e+308	0.00370378	0.048034	yes
TCONS_00032265	XLOC_017504	NREP	chr5:110834021-111312628	q1	q2	OK	0.111536	0	-1.79769e+308	-1.79769e+308	0.00783922	0.0839216	no
TCONS_00038606	XLOC_020801	NSUN5	chr7:72716513-72722864	q1	q2	OK	0.494311	0	-1.79769e+308	-1.79769e+308	0.000276779	0.00758515	yes
TCONS_00037211	XLOC_020052	NUDT1	chr7:2281856-2290780	q1	q2	OK	0.633988	0	-1.79769e+308	-1.79769e+308	0.000693792	0.0144479	yes
TCONS_00037212	XLOC_020052	NUDT1	chr7:2281856-2290780	q1	q2	OK	0.563782	0	-1.79769e+308	-1.79769e+308	0.00112323	0.020122	yes
TCONS_00040791	XLOC_022008	NUDT2	chr9:34329503-34343711	q1	q2	OK	0.110755	0	-1.79769e+308	-1.79769e+308	0.0123284	0.117877	no
TCONS_00009376	XLOC_004971	NUDT4	chr12:93771700-93797024	q1	q2	OK	1.16911	0	-1.79769e+308	-1.79769e+308	8.70106e-05	0.00317644	yes
TCONS_00013082	XLOC_007033	NUSAP1	chr15:41624891-41673248	q1	q2	OK	3.82377	0	-1.79769e+308	-1.79769e+308	3.4696e-05	0.00154279	yes
TCONS_00013085	XLOC_007033	NUSAP1	chr15:41624891-41673248	q1	q2	OK	15.7712	0	-1.79769e+308	-1.79769e+308	6.12499e-06	0.000388273	yes
TCONS_00043039	XLOC_023235	NXT2	chrX:108779009-108787927	q1	q2	OK	0.0761725	0	-1.79769e+308	-1.79769e+308	0.0136465	0.127048	no
TCONS_00022693	XLOC_012379	OBFC2A	chr2:192542797-192553248	q1	q2	OK	0.0709521	0	-1.79769e+308	-1.79769e+308	0.00673231	0.0745397	no
TCONS_00041270	XLOC_022273	ODF2	chr9:131217433-131263571	q1	q2	OK	0.197535	0	-1.79769e+308	-1.79769e+308	0.000535836	0.0119622	yes
TCONS_00003042	XLOC_001624	ODF2L	chr1:86812506-86862025	q1	q2	OK	0.0971068	0	-1.79769e+308	-1.79769e+308	0.00334764	0.0446828	yes
TCONS_00027041	XLOC_014728	OGG1	chr3:9791627-9811668	q1	q2	OK	0.0718564	0	-1.79769e+308	-1.79769e+308	0.00609439	0.0690342	no
TCONS_00027575	XLOC_014999	OR5K4	chr3:98072697-98073663	q1	q2	OK	0.0639378	0	-1.79769e+308	-1.79769e+308	0.0216541	0.178437	no
TCONS_00033453	XLOC_018133	ORC3	chr6:88299784-88377172	q1	q2	OK	0.634237	0	-1.79769e+308	-1.79769e+308	0.000348118	0.00899226	yes
TCONS_00033454	XLOC_018133	ORC3	chr6:88299784-88377172	q1	q2	OK	0.0874832	0	-1.79769e+308	-1.79769e+308	0.00814597	0.0863088	no
TCONS_00021555	XLOC_011758	OSCAR	chr19:54597932-54604148	q1	q2	OK	0.0641559	0	-1.79769e+308	-1.79769e+308	0.00611773	0.0692512	no
TCONS_00026906	XLOC_014664	PACSIN2	chr22:43265771-43411184	q1	q2	OK	0.0815401	0	-1.79769e+308	-1.79769e+308	0.00244007	0.0353953	yes
TCONS_00010290	XLOC_005461	PAN2	chr12:56704212-56727837	q1	q2	OK	0.07436	0	-1.79769e+308	-1.79769e+308	0.000964848	0.0182961	yes
TCONS_00005218	XLOC_002748	PAOX	chr10:135192740-135205198	q1	q2	OK	0.178204	0	-1.79769e+308	-1.79769e+308	0.00123915	0.0214474	yes
TCONS_00005436	XLOC_002852	PARD3	chr10:34398487-35104253	q1	q2	OK	0.096572	0	-1.79769e+308	-1.79769e+308	0.000626185	0.0134057	yes
TCONS_00028589	XLOC_015518	PCBP4	chr3:51989329-52001482	q1	q2	OK	0.110325	0	-1.79769e+308	-1.79769e+308	0.00169912	0.0268627	yes
TCONS_00031604	XLOC_017128	PCDHGA7	chr5:140710251-140892548	q1	q2	OK	0.162899	0	-1.79769e+308	-1.79769e+308	0.000415872	0.0100911	yes
TCONS_00004884	XLOC_002564	PCGF5	chr10:92979907-93044088	q1	q2	OK	13.0963	0	-1.79769e+308	-1.79769e+308	5.96644e-06	0.000385306	yes
TCONS_00018246	XLOC_009887	PCYT2	chr17:79860071-79869340	q1	q2	OK	0.413985	0	-1.79769e+308	-1.79769e+308	0.000178761	0.00549442	yes
TCONS_00018253	XLOC_009887	PCYT2	chr17:79860071-79869340	q1	q2	OK	0.967593	0	-1.79769e+308	-1.79769e+308	5.46649e-05	0.00221333	yes
TCONS_00034909	XLOC_018922	PDCD2	chr6:170884659-170893780	q1	q2	OK	1.56484	0	-1.79769e+308	-1.79769e+308	0.000216261	0.00631778	yes
TCONS_00019281	XLOC_010410	PDE4A	chr19:10527448-10580307	q1	q2	OK	0.272349	0	-1.79769e+308	-1.79769e+308	0.000347562	0.00898127	yes
TCONS_00016637	XLOC_009012	PDK2	chr17:48172100-48188733	q1	q2	OK	0.14925	0	-1.79769e+308	-1.79769e+308	0.00111101	0.0199765	yes
TCONS_00006880	XLOC_003608	PELI3	chr11:66233797-66244808	q1	q2	OK	0.341965	0	-1.79769e+308	-1.79769e+308	0.00036129	0.00920695	yes
TCONS_00017363	XLOC_009379	PEMT	chr17:17408876-17494994	q1	q2	OK	0.093215	0	-1.79769e+308	-1.79769e+308	0.0124312	0.118565	no
TCONS_00006187	XLOC_003233	PGAP2	chr11:3696239-3847601	q1	q2	OK	1.10617	0	-1.79769e+308	-1.79769e+308	0.000147947	0.00479497	yes
TCONS_00006196	XLOC_003233	PGAP2	chr11:3696239-3847601	q1	q2	OK	0.323025	0	-1.79769e+308	-1.79769e+308	0.00112434	0.0201287	yes
TCONS_00006197	XLOC_003233	PGAP2	chr11:3696239-3847601	q1	q2	OK	1.45971	0	-1.79769e+308	-1.79769e+308	0.000146592	0.00475923	yes
TCONS_00006182	XLOC_003233	PGAP2	chr11:3696239-3847601	q1	q2	OK	0.0871975	0	-1.79769e+308	-1.79769e+308	0.00426924	0.0528789	no
TCONS_00022569	XLOC_012313	PHOSPHO2	chr2:170550963-170608396	q1	q2	OK	1.17087	0	-1.79769e+308	-1.79769e+308	0.000844997	0.0167181	yes
TCONS_00037659	XLOC_020287	PHTF2	chr7:77428108-77586821	q1	q2	OK	1.23694	0	-1.79769e+308	-1.79769e+308	0.000118356	0.00404682	yes
TCONS_00024717	XLOC_013489	PIGT	chr20:44044706-44054884	q1	q2	OK	0.681801	0	-1.79769e+308	-1.79769e+308	0.000225647	0.00650949	yes
TCONS_00029001	XLOC_015738	PIK3CB	chr3:138371539-138478201	q1	q2	OK	0.0687984	0	-1.79769e+308	-1.79769e+308	0.00421116	0.0523371	no
TCONS_00017300	XLOC_009342	PIK3R5	chr17:8782232-8869029	q1	q2	OK	0.395936	0	-1.79769e+308	-1.79769e+308	0.000187644	0.00567819	yes
TCONS_00022809	XLOC_012429	PIKFYVE	chr2:209130990-209223475	q1	q2	OK	0.513841	0	-1.79769e+308	-1.79769e+308	0.000327085	0.00860513	yes
TCONS_00019257	XLOC_010398	PIN1	chr19:9945882-9960365	q1	q2	OK	0.429634	0	-1.79769e+308	-1.79769e+308	0.00083271	0.0165519	yes
TCONS_00013971	XLOC_007536	PKM2	chr15:72491369-72523727	q1	q2	OK	0.079096	0	-1.79769e+308	-1.79769e+308	0.00395908	0.0503285	no
TCONS_00028348	XLOC_015406	PLCD1	chr3:38048986-38071154	q1	q2	OK	0.141269	0	-1.79769e+308	-1.79769e+308	0.000845012	0.0167181	yes
TCONS_00027141	XLOC_014769	PLCL2	chr3:16926451-17132098	q1	q2	OK	4.7971	0	-1.79769e+308	-1.79769e+308	1.11096e-05	0.000621504	yes
TCONS_00040636	XLOC_021917	PLEC	chr8:144989320-145050913	q1	q2	OK	0.690751	0	-1.79769e+308	-1.79769e+308	7.65818e-06	0.000463368	yes
TCONS_00040639	XLOC_021917	PLEC	chr8:144989320-145050913	q1	q2	OK	0.0625185	0	-1.79769e+308	-1.79769e+308	0.00025056	0.00705326	yes
TCONS_00005149	XLOC_002704	PLEKHA1	chr10:124134093-124191871	q1	q2	OK	0.827687	0	-1.79769e+308	-1.79769e+308	0.000216813	0.00632626	yes
TCONS_00014187	XLOC_007638	PLIN1	chr15:90207599-90222648	q1	q2	OK	0.177448	0	-1.79769e+308	-1.79769e+308	0.000549364	0.0121842	yes
TCONS_00025398	XLOC_013851	PMEPA1	chr20:56223447-56286592	q1	q2	OK	0.434705	0	-1.79769e+308	-1.79769e+308	0.000167696	0.00524187	yes
TCONS_00025400	XLOC_013851	PMEPA1	chr20:56223447-56286592	q1	q2	OK	0.363292	0	-1.79769e+308	-1.79769e+308	0.000228326	0.00656942	yes
TCONS_00001447	XLOC_000766	PMF1-BGLAP	chr1:156182778-156213123	q1	q2	OK	0.211069	0	-1.79769e+308	-1.79769e+308	0.00260815	0.0372311	yes
TCONS_00022854	XLOC_012449	PNKD	chr2:219135114-219211516	q1	q2	OK	0.146784	0	-1.79769e+308	-1.79769e+308	0.000995007	0.0186807	yes
TCONS_00043436	XLOC_023424	PNPLA4	chrX:7866803-7895780	q1	q2	OK	0.0576393	0	-1.79769e+308	-1.79769e+308	0.0156276	0.140518	no
TCONS_00009478	XLOC_005020	POLR3B	chr12:106751435-107283094	q1	q2	OK	2.69104	0	-1.79769e+308	-1.79769e+308	3.25742e-05	0.00146954	yes
TCONS_00039680	XLOC_021389	POP1	chr8:99129520-99172069	q1	q2	OK	1.36869	0	-1.79769e+308	-1.79769e+308	6.00732e-05	0.00238153	yes
TCONS_00034046	XLOC_018477	POU5F1	chr6:31132113-31138451	q1	q2	OK	0.295281	0	-1.79769e+308	-1.79769e+308	0.000866719	0.0170197	yes
TCONS_00027102	XLOC_014746	PPARG	chr3:12329348-12475855	q1	q2	OK	3.25184	0	-1.79769e+308	-1.79769e+308	5.06525e-05	0.00208138	yes
TCONS_00008989	XLOC_004756	PPHLN1	chr12:42719946-42842422	q1	q2	OK	0.927717	0	-1.79769e+308	-1.79769e+308	0.000156299	0.00497917	yes
TCONS_00024643	XLOC_013460	PPP1R16B	chr20:37434347-37551667	q1	q2	OK	0.254842	0	-1.79769e+308	-1.79769e+308	0.000231666	0.00664839	yes
TCONS_00039363	XLOC_021225	PPP2R2A	chr8:26149006-26230195	q1	q2	OK	15.3407	0	-1.79769e+308	-1.79769e+308	6.59899e-06	0.000411147	yes
TCONS_00012168	XLOC_006510	PPP2R5C	chr14:102228134-102394328	q1	q2	OK	1.97698	0	-1.79769e+308	-1.79769e+308	6.17396e-05	0.00242371	yes
TCONS_00033130	XLOC_017954	PPT2-EGFL8	chr6:32120578-32145888	q1	q2	OK	0.285493	0	-1.79769e+308	-1.79769e+308	0.000518974	0.0117176	yes
TCONS_00031154	XLOC_016900	PPWD1	chr5:64859062-64883376	q1	q2	OK	0.100396	0	-1.79769e+308	-1.79769e+308	0.00794711	0.0847285	no
TCONS_00026623	XLOC_014503	PRAME	chr22:22890122-22901696	q1	q2	OK	0.0807081	0	-1.79769e+308	-1.79769e+308	0.00456944	0.0555839	no
TCONS_00003160	XLOC_001682	PSMA5	chr1:109941652-109969108	q1	q2	OK	0.19515	0	-1.79769e+308	-1.79769e+308	0.00165019	0.0262212	yes
TCONS_00018464	XLOC_009996	PSMA8	chr18:23713815-23773319	q1	q2	OK	0.139443	0	-1.79769e+308	-1.79769e+308	0.00517467	0.0610695	no
TCONS_00017728	XLOC_009593	PSMC3IP	chr17:40719077-40729849	q1	q2	OK	0.296104	0	-1.79769e+308	-1.79769e+308	0.000983288	0.0185337	yes
TCONS_00024347	XLOC_013286	PSMF1	chr20:1093905-1148426	q1	q2	OK	0.388893	0	-1.79769e+308	-1.79769e+308	0.000411137	0.0100114	yes
TCONS_00041997	XLOC_022691	PTBP3	chr9:114758831-115112545	q1	q2	OK	0.650315	0	-1.79769e+308	-1.79769e+308	0.00019835	0.00592249	yes
TCONS_00042002	XLOC_022691	PTBP3	chr9:114758831-115112545	q1	q2	OK	0.315164	0	-1.79769e+308	-1.79769e+308	0.000458899	0.010748	yes
TCONS_00041904	XLOC_022631	PTCH1	chr9:98205263-98279247	q1	q2	OK	0.0664404	0	-1.79769e+308	-1.79769e+308	0.00129588	0.0220884	yes
TCONS_00039370	XLOC_021228	PTK2B	chr8:27168998-27316908	q1	q2	OK	0.0857443	0	-1.79769e+308	-1.79769e+308	0.00139354	0.0232146	yes
TCONS_00037650	XLOC_020285	PTPN12	chr7:77166772-77269388	q1	q2	OK	4.94501	0	-1.79769e+308	-1.79769e+308	2.30522e-05	0.00111636	yes
TCONS_00018727	XLOC_010129	PTPN2	chr18:12785476-12884334	q1	q2	OK	0.122628	0	-1.79769e+308	-1.79769e+308	0.00446398	0.0546438	no
TCONS_00008783	XLOC_004644	PTPN6	chr12:7055739-7070479	q1	q2	OK	4.22366	0	-1.79769e+308	-1.79769e+308	9.64983e-06	0.000557224	yes
TCONS_00016858	XLOC_009120	RAB37	chr17:72667255-72743474	q1	q2	OK	0.269529	0	-1.79769e+308	-1.79769e+308	0.000590691	0.0128453	yes
TCONS_00022474	XLOC_012262	RAB3GAP1	chr2:135809834-135928279	q1	q2	OK	0.138003	0	-1.79769e+308	-1.79769e+308	0.000958685	0.0182242	yes
TCONS_00000450	XLOC_000233	RAB42	chr1:28918711-28921088	q1	q2	OK	0.0900669	0	-1.79769e+308	-1.79769e+308	0.00485597	0.0581835	no
TCONS_00028942	XLOC_015706	RAB43	chr3:128806411-128880073	q1	q2	OK	0.187561	0	-1.79769e+308	-1.79769e+308	0.000326777	0.00860056	yes
TCONS_00009200	XLOC_004865	RAB5B	chr12:56367696-56390467	q1	q2	OK	0.248537	0	-1.79769e+308	-1.79769e+308	0.000427454	0.0102851	yes
TCONS_00031191	XLOC_016912	RAD17	chr5:68647552-68710630	q1	q2	OK	0.0844098	0	-1.79769e+308	-1.79769e+308	0.00649666	0.0725121	no
TCONS_00031195	XLOC_016912	RAD17	chr5:68647552-68710630	q1	q2	OK	0.142622	0	-1.79769e+308	-1.79769e+308	0.00440712	0.0541447	no
TCONS_00013067	XLOC_007023	RAD51	chr15:40987326-41024356	q1	q2	OK	0.0671236	0	-1.79769e+308	-1.79769e+308	0.00920279	0.0947079	no
TCONS_00024810	XLOC_013540	RAE1	chr20:55904830-55998278	q1	q2	OK	0.197004	0	-1.79769e+308	-1.79769e+308	0.00250382	0.036085	yes
TCONS_00044200	XLOC_023780	RBMX	chrX:135951352-135962939	q1	q2	OK	1.00649	0	-1.79769e+308	-1.79769e+308	0.000373863	0.00941056	yes
TCONS_00025883	XLOC_014111	RCAN1	chr21:35888783-35987382	q1	q2	OK	0.571568	0	-1.79769e+308	-1.79769e+308	0.000341027	0.0088822	yes
TCONS_00017532	XLOC_009475	RDM1	chr17:34245084-34257780	q1	q2	OK	0.359815	0	-1.79769e+308	-1.79769e+308	0.00190646	0.0293313	yes
TCONS_00017497	XLOC_009462	RFFL	chr17:33336130-33448541	q1	q2	OK	1.17622	0	-1.79769e+308	-1.79769e+308	9.64877e-05	0.00344232	yes
TCONS_00020516	XLOC_011176	RFX2	chr19:5978413-6110664	q1	q2	OK	0.158293	0	-1.79769e+308	-1.79769e+308	0.000357685	0.00915476	yes
TCONS_00003206	XLOC_001706	RHOC	chr1:113243748-113250025	q1	q2	OK	0.123299	0	-1.79769e+308	-1.79769e+308	0.00277821	0.0389777	yes
TCONS_00024486	XLOC_013357	RIN2	chr20:19867164-19983103	q1	q2	OK	0.0760844	0	-1.79769e+308	-1.79769e+308	0.00117337	0.0206637	yes
TCONS_00032593	XLOC_017663	RNF145	chr5:158584416-158637061	q1	q2	OK	7.3351	0	-1.79769e+308	-1.79769e+308	7.69212e-06	0.000464782	yes
TCONS_00033584	XLOC_018218	RNF146	chr6:127587826-127609705	q1	q2	OK	2.66532	0	-1.79769e+308	-1.79769e+308	8.44854e-05	0.00310643	yes
TCONS_00010280	XLOC_005458	RNF41	chr12:56596287-56615753	q1	q2	OK	0.140896	0	-1.79769e+308	-1.79769e+308	0.000902831	0.017517	yes
TCONS_00015149	XLOC_008155	RPL13	chr16:89627064-89633237	q1	q2	OK	1.97498	0	-1.79769e+308	-1.79769e+308	1.99537e-05	0.000990497	yes
TCONS_00034221	XLOC_018550	RPS10	chr6:34254972-34393902	q1	q2	OK	0.221272	0	-1.79769e+308	-1.79769e+308	0.00502354	0.0596735	no
TCONS_00006806	XLOC_003560	RPS6KA4	chr11:64126624-64139687	q1	q2	OK	0.34719	0	-1.79769e+308	-1.79769e+308	0.000237972	0.00678845	yes
TCONS_00007658	XLOC_004042	RRAS2	chr11:14299465-14386052	q1	q2	OK	2.36253	0	-1.79769e+308	-1.79769e+308	0.000139879	0.00459388	yes
TCONS_00006760	XLOC_003540	RTN3	chr11:63448921-63527363	q1	q2	OK	0.317231	0	-1.79769e+308	-1.79769e+308	0.000294768	0.00798465	yes
TCONS_00001409	XLOC_000753	RUSC1	chr1:155278538-155300909	q1	q2	OK	0.290023	0	-1.79769e+308	-1.79769e+308	0.000475461	0.0110265	yes
TCONS_00000999	XLOC_000519	RWDD3	chr1:95558072-95712781	q1	q2	OK	0.206582	0	-1.79769e+308	-1.79769e+308	0.00453698	0.0552973	no
TCONS_00003498	XLOC_001847	S100A13	chr1:153591275-153618782	q1	q2	OK	0.380582	0	-1.79769e+308	-1.79769e+308	0.00295024	0.040782	yes
TCONS_00000507	XLOC_000264	S100PBP	chr1:33240839-33324480	q1	q2	OK	0.234229	0	-1.79769e+308	-1.79769e+308	0.000810803	0.0162591	yes
TCONS_00000916	XLOC_000477	SAMD13	chr1:84764048-84816481	q1	q2	OK	0.868271	0	-1.79769e+308	-1.79769e+308	0.000581497	0.0126934	yes
TCONS_00011724	XLOC_006244	SAMD4A	chr14:55034329-55260033	q1	q2	OK	0.0647872	0	-1.79769e+308	-1.79769e+308	0.00210734	0.031622	yes
TCONS_00021039	XLOC_011479	SARS2	chr19:39405903-39423659	q1	q2	OK	0.13706	0	-1.79769e+308	-1.79769e+308	0.00107266	0.0195415	yes
TCONS_00037565	XLOC_020239	SBDSP1	chr7:72299951-72307978	q1	q2	OK	0.520113	0	-1.79769e+308	-1.79769e+308	0.000834177	0.016567	yes
TCONS_00033860	XLOC_018363	SCARNA27	chr6:7727010-8102828	q1	q2	OK	0.0658154	0	-1.79769e+308	-1.79769e+308	0.239738	0.784762	no
TCONS_00003622	XLOC_001887	SCARNA4	chr1:155882835-155904188	q1	q2	OK	0.0966501	0	-1.79769e+308	-1.79769e+308	0.158655	0.645139	no
TCONS_00041547	XLOC_022419	SCARNA8	chr9:19053140-19102902	q1	q2	OK	0.0824072	0	-1.79769e+308	-1.79769e+308	0.158655	0.645139	no
TCONS_00022533	XLOC_012300	SCN2A	chr2:166095911-166248820	q1	q2	OK	0.0692767	0	-1.79769e+308	-1.79769e+308	0.00141672	0.0234788	yes
TCONS_00026962	XLOC_014703	SCO2	chr22:50946644-50968514	q1	q2	OK	0.0965085	0	-1.79769e+308	-1.79769e+308	0.00448777	0.0548573	no
TCONS_00024970	XLOC_013618	SDCBP2	chr20:1290554-1373816	q1	q2	OK	0.239859	0	-1.79769e+308	-1.79769e+308	0.000860995	0.0169507	yes
TCONS_00004406	XLOC_002329	SEC61A2	chr10:12171639-12292589	q1	q2	OK	0.237951	0	-1.79769e+308	-1.79769e+308	0.000966098	0.0183097	yes
TCONS_00015920	XLOC_008610	SERPINF2	chr17:1646129-1658559	q1	q2	OK	0.0570324	0	-1.79769e+308	-1.79769e+308	0.00427407	0.052915	no
TCONS_00014878	XLOC_008015	SETD6	chr16:58549382-58663750	q1	q2	OK	0.131227	0	-1.79769e+308	-1.79769e+308	0.00117718	0.020715	yes
TCONS_00015496	XLOC_008362	SEZ6L2	chr16:29882479-29910585	q1	q2	OK	0.352045	0	-1.79769e+308	-1.79769e+308	0.000206543	0.00611816	yes
TCONS_00008050	XLOC_004262	SF1	chr11:64532075-64546316	q1	q2	OK	3.5863	0	-1.79769e+308	-1.79769e+308	1.49368e-05	0.000792272	yes
TCONS_00008057	XLOC_004262	SF1	chr11:64532075-64546316	q1	q2	OK	0.993993	0	-1.79769e+308	-1.79769e+308	9.131e-05	0.00330283	yes
TCONS_00038723	XLOC_020868	SGCE	chr7:94214535-94285521	q1	q2	OK	0.0866127	0	-1.79769e+308	-1.79769e+308	0.00950532	0.0970689	no
TCONS_00028292	XLOC_015380	SGOL1	chr3:20202084-20227724	q1	q2	OK	0.477446	0	-1.79769e+308	-1.79769e+308	0.000654626	0.0138368	yes
TCONS_00003663	XLOC_001907	SH2D2A	chr1:156776034-156851642	q1	q2	OK	0.059285	0	-1.79769e+308	-1.79769e+308	0.00600987	0.0683231	no
TCONS_00042137	XLOC_022763	SH2D3C	chr9:130500595-130541048	q1	q2	OK	0.111146	0	-1.79769e+308	-1.79769e+308	0.000944053	0.0180205	yes
TCONS_00029415	XLOC_015939	SH3BP2	chr4:2794749-2842823	q1	q2	OK	0.0652243	0	-1.79769e+308	-1.79769e+308	0.000832391	0.0165496	yes
TCONS_00043539	XLOC_023456	SH3KBP1	chrX:19552082-19905744	q1	q2	OK	0.147577	0	-1.79769e+308	-1.79769e+308	0.00100306	0.0187655	yes
TCONS_00024984	XLOC_013622	SIRPB1	chr20:1545028-1600689	q1	q2	OK	0.0827534	0	-1.79769e+308	-1.79769e+308	0.00491323	0.0586914	no
TCONS_00010137	XLOC_005388	SLC11A2	chr12:51373565-51422058	q1	q2	OK	0.234699	0	-1.79769e+308	-1.79769e+308	0.00122434	0.0212871	yes
TCONS_00015693	XLOC_008493	SLC12A4	chr16:67973786-68002597	q1	q2	OK	0.533977	0	-1.79769e+308	-1.79769e+308	0.000130919	0.0043841	yes
TCONS_00013660	XLOC_007353	SLC12A6	chr15:34517244-34630265	q1	q2	OK	0.0941856	0	-1.79769e+308	-1.79769e+308	0.000905156	0.0175449	yes
TCONS_00017027	XLOC_009202	SLC16A3	chr17:80186281-80197375	q1	q2	OK	0.0647508	0	-1.79769e+308	-1.79769e+308	0.00466019	0.0563988	no
TCONS_00017164	XLOC_009272	SLC25A11	chr17:4840425-4843462	q1	q2	OK	0.0843702	0	-1.79769e+308	-1.79769e+308	0.00381705	0.0491155	yes
TCONS_00041825	XLOC_022584	SLC28A3	chr9:86890764-86983413	q1	q2	OK	0.0955118	0	-1.79769e+308	-1.79769e+308	0.00100348	0.0187658	yes
TCONS_00004715	XLOC_002484	SLC29A3	chr10:73079009-73123147	q1	q2	OK	0.0819452	0	-1.79769e+308	-1.79769e+308	0.0037505	0.0484715	yes
TCONS_00041453	XLOC_022373	SLC34A3	chr9:140125208-140131006	q1	q2	OK	0.109903	0	-1.79769e+308	-1.79769e+308	0.00105696	0.0193642	yes
TCONS_00025308	XLOC_013812	SLC35C2	chr20:44978176-44993064	q1	q2	OK	1.13501	0	-1.79769e+308	-1.79769e+308	9.90598e-05	0.00351049	yes
TCONS_00008537	XLOC_004521	SLC37A4	chr11:118895060-118901616	q1	q2	OK	0.0571051	0	-1.79769e+308	-1.79769e+308	0.0093845	0.0961551	no
TCONS_00018804	XLOC_010171	SLC39A6	chr18:33688493-33709357	q1	q2	OK	0.0665541	0	-1.79769e+308	-1.79769e+308	0.013527	0.126251	no
TCONS_00011841	XLOC_006298	SLC39A9	chr14:69865095-69929107	q1	q2	OK	0.291815	0	-1.79769e+308	-1.79769e+308	0.00168778	0.0267109	yes
TCONS_00023452	XLOC_012794	SLC4A5	chr2:74443368-74570534	q1	q2	OK	0.0616071	0	-1.79769e+308	-1.79769e+308	0.00148115	0.0242613	yes
TCONS_00025410	XLOC_013858	SLMO2-ATP5E	chr20:57603732-57617901	q1	q2	OK	8.1431	0	-1.79769e+308	-1.79769e+308	3.45113e-05	0.00153763	yes
TCONS_00013293	XLOC_007136	SMAD3	chr15:67358194-67487533	q1	q2	OK	0.432878	0	-1.79769e+308	-1.79769e+308	0.000215348	0.00630282	yes
TCONS_00013294	XLOC_007136	SMAD3	chr15:67358194-67487533	q1	q2	OK	1.14511	0	-1.79769e+308	-1.79769e+308	6.22016e-05	0.00243493	yes
TCONS_00000575	XLOC_000307	SMAP2	chr1:40839377-40888998	q1	q2	OK	0.438084	0	-1.79769e+308	-1.79769e+308	0.000433886	0.0103624	yes
TCONS_00026255	XLOC_014306	SMTN	chr22:31477281-31500610	q1	q2	OK	0.0878632	0	-1.79769e+308	-1.79769e+308	0.0013847	0.0231147	yes
TCONS_00002627	XLOC_001388	SNORA16A	chr1:28879528-28908366	q1	q2	OK	0.415414	0	-1.79769e+308	-1.79769e+308	0.0216375	0.178437	no
TCONS_00029909	XLOC_016228	SNORA24	chr4:119199916-119200978	q1	q2	OK	0.138375	0	-1.79769e+308	-1.79769e+308	0.124047	0.567097	no
TCONS_00008343	XLOC_004417	SNORA25	chr11:93463680-93463812	q1	q2	OK	0.161733	0	-1.79769e+308	-1.79769e+308	0.0786496	0.432161	no
TCONS_00034861	XLOC_018886	SNORA29	chr6:160181290-160210735	q1	q2	OK	0.287776	0	-1.79769e+308	-1.79769e+308	0.124104	0.567097	no
TCONS_00010087	XLOC_005359	SNORA2B	chr12:49046994-49076035	q1	q2	OK	0.0658126	0	-1.79769e+308	-1.79769e+308	0.158655	0.645139	no
TCONS_00008344	XLOC_004418	SNORA32	chr11:93464144-93464265	q1	q2	OK	0.254423	0	-1.79769e+308	-1.79769e+308	0.0786496	0.432161	no
TCONS_00033615	XLOC_018235	SNORA33	chr6:133135707-133138703	q1	q2	OK	0.114867	0	-1.79769e+308	-1.79769e+308	0.158655	0.645139	no
TCONS_00043382	XLOC_023393	SNORA36A	chrX:153991030-154005964	q1	q2	OK	0.0624712	0	-1.79769e+308	-1.79769e+308	0.239739	0.784762	no
TCONS_00009415	XLOC_004991	SNORA53	chr12:98987402-98995778	q1	q2	OK	0.143819	0	-1.79769e+308	-1.79769e+308	0.0288883	0.220213	no
TCONS_00007495	XLOC_003939	SNORA54	chr11:2965659-3013607	q1	q2	OK	0.215748	0	-1.79769e+308	-1.79769e+308	0.0786496	0.432161	no
TCONS_00016236	XLOC_008768	SNORA59B	chr17:19437166-19482346	q1	q2	OK	0.297397	0	-1.79769e+308	-1.79769e+308	0.0288898	0.220213	no
TCONS_00038524	XLOC_020753	SNORA5B	chr7:45139698-45151317	q1	q2	OK	0.0669961	0	-1.79769e+308	-1.79769e+308	0.239737	0.784762	no
TCONS_00015253	XLOC_008212	SNORA64	chr16:2012061-2014827	q1	q2	OK	0.782565	0	-1.79769e+308	-1.79769e+308	0.0109051	0.107356	no
TCONS_00023883	XLOC_013016	SNORA70F	chr2:165541257-165697928	q1	q2	OK	0.328111	0	-1.79769e+308	-1.79769e+308	0.0416323	0.283966	no
TCONS_00016801	XLOC_009085	SNORA76	chr17:62223698-62223831	q1	q2	OK	0.571599	0	-1.79769e+308	-1.79769e+308	0.0104607	0.104201	no
TCONS_00014334	XLOC_007724	SNORA78	chr16:2014996-2015505	q1	q2	OK	0.160465	0	-1.79769e+308	-1.79769e+308	0.0416323	0.283966	no
TCONS_00023097	XLOC_012595	SNORA80B	chr2:10580507-10588453	q1	q2	OK	0.0741521	0	-1.79769e+308	-1.79769e+308	0.158655	0.645139	no
TCONS_00016800	XLOC_009084	SNORD104	chr17:62223437-62223517	q1	q2	OK	77.4537	0	-1.79769e+308	-1.79769e+308	0.0126737	0.12027	no
TCONS_00012920	XLOC_006920	SNORD116-23	chr15:25336931-25337025	q1	q2	OK	0.214318	0	-1.79769e+308	-1.79769e+308	0.158655	0.645139	no
TCONS_00012901	XLOC_006901	SNORD116-4	chr15:25304683-25304781	q1	q2	OK	0.217905	0	-1.79769e+308	-1.79769e+308	0.158655	0.645139	no
TCONS_00040782	XLOC_022006	SNORD121B	chr9:33921690-34048947	q1	q2	OK	0.170274	0	-1.79769e+308	-1.79769e+308	0.158655	0.645139	no
TCONS_00016422	XLOC_008894	SNORD124	chr17:38175349-38210889	q1	q2	OK	0.13873	0	-1.79769e+308	-1.79769e+308	0.239743	0.784762	no
TCONS_00011682	XLOC_006222	SNORD127	chr14:45553301-45603732	q1	q2	OK	0.221615	0	-1.79769e+308	-1.79769e+308	0.158655	0.645139	no
TCONS_00027453	XLOC_014935	SNORD19B	chr3:52719935-52742197	q1	q2	OK	0.345423	0	-1.79769e+308	-1.79769e+308	0.239727	0.784762	no
TCONS_00019919	XLOC_010806	SNORD23	chr19:48248792-48260323	q1	q2	OK	0.590902	0	-1.79769e+308	-1.79769e+308	0.0385499	0.269959	no
TCONS_00019990	XLOC_010854	SNORD32A	chr19:49990864-49995564	q1	q2	OK	5.05944	0	-1.79769e+308	-1.79769e+308	0.0385487	0.269959	no
TCONS_00003876	XLOC_002026	SNORD76	chr1:173832385-173837125	q1	q2	OK	19.0641	0	-1.79769e+308	-1.79769e+308	0.0288898	0.220213	no
TCONS_00003872	XLOC_002022	SNORD79	chr1:173832385-173837125	q1	q2	OK	3.17735	0	-1.79769e+308	-1.79769e+308	0.158655	0.645139	no
TCONS_00021412	XLOC_011697	SNORD88A	chr19:51300960-51307974	q1	q2	OK	0.414352	0	-1.79769e+308	-1.79769e+308	0.124098	0.567097	no
TCONS_00021413	XLOC_011698	SNORD88C	chr19:51300960-51307974	q1	q2	OK	0.807448	0	-1.79769e+308	-1.79769e+308	0.0512292	0.327342	no
TCONS_00017094	XLOC_009240	SNORD91A	chr17:2207247-2240678	q1	q2	OK	0.351705	0	-1.79769e+308	-1.79769e+308	0.158655	0.645139	no
TCONS_00022180	XLOC_012100	SNORD94	chr2:86333304-86369280	q1	q2	OK	0.214504	0	-1.79769e+308	-1.79769e+308	0.0512352	0.327342	no
TCONS_00013268	XLOC_007120	SNX1	chr15:64388082-64436433	q1	q2	OK	0.42604	0	-1.79769e+308	-1.79769e+308	0.000194125	0.00581647	yes
TCONS_00043842	XLOC_023589	SNX12	chrX:70279096-70293276	q1	q2	OK	0.213051	0	-1.79769e+308	-1.79769e+308	0.00111163	0.0199765	yes
TCONS_00022932	XLOC_012497	SP100	chr2:231280870-231410317	q1	q2	OK	0.255788	0	-1.79769e+308	-1.79769e+308	0.000648042	0.0137229	yes
TCONS_00017903	XLOC_009696	SPAG9	chr17:49039534-49198226	q1	q2	OK	0.151842	0	-1.79769e+308	-1.79769e+308	0.000575749	0.0126155	yes
TCONS_00025346	XLOC_013827	SPATA2	chr20:48519928-48532080	q1	q2	OK	0.147592	0	-1.79769e+308	-1.79769e+308	0.000732164	0.0150261	yes
TCONS_00022713	XLOC_012390	SPATS2L	chr2:201170603-201346986	q1	q2	OK	0.882133	0	-1.79769e+308	-1.79769e+308	5.78716e-05	0.00231197	yes
TCONS_00016239	XLOC_008770	SPECC1	chr17:19912648-20218072	q1	q2	OK	0.122657	0	-1.79769e+308	-1.79769e+308	0.000862609	0.0169695	yes
TCONS_00016240	XLOC_008770	SPECC1	chr17:19912648-20218072	q1	q2	OK	0.133002	0	-1.79769e+308	-1.79769e+308	0.000753036	0.0153302	yes
TCONS_00013895	XLOC_007496	SPG21	chr15:65255362-65282251	q1	q2	OK	24.238	0	-1.79769e+308	-1.79769e+308	4.19748e-06	0.00029093	yes
TCONS_00016896	XLOC_009148	SPHK1	chr17:74380689-74383941	q1	q2	OK	0.165632	0	-1.79769e+308	-1.79769e+308	0.00141753	0.0234866	yes
TCONS_00031663	XLOC_017148	SPINK13	chr5:147648422-147665773	q1	q2	OK	0.0645943	0	-1.79769e+308	-1.79769e+308	0.0385499	0.269959	no
TCONS_00028450	XLOC_015457	SPINK8	chr3:48348335-48369831	q1	q2	OK	0.0576278	0	-1.79769e+308	-1.79769e+308	0.0512352	0.327342	no
TCONS_00014631	XLOC_007887	SPNS1	chr16:28986095-28995869	q1	q2	OK	0.0610035	0	-1.79769e+308	-1.79769e+308	0.00482483	0.0579462	no
TCONS_00030178	XLOC_016377	SPON2	chr4:1160720-1202750	q1	q2	OK	0.431163	0	-1.79769e+308	-1.79769e+308	0.000377638	0.00946964	yes
TCONS_00017877	XLOC_009679	SPOP	chr17:47676245-47755525	q1	q2	OK	0.277843	0	-1.79769e+308	-1.79769e+308	0.000793104	0.015981	yes
TCONS_00032184	XLOC_017461	SSBP2	chr5:80256507-81047072	q1	q2	OK	0.186791	0	-1.79769e+308	-1.79769e+308	0.00132027	0.0223389	yes
TCONS_00000632	XLOC_000338	ST3GAL3	chr1:44173217-44396831	q1	q2	OK	0.312114	0	-1.79769e+308	-1.79769e+308	0.000912172	0.0176205	yes
TCONS_00007366	XLOC_003873	ST3GAL4	chr11:126225539-126284536	q1	q2	OK	0.12422	0	-1.79769e+308	-1.79769e+308	0.00383598	0.0492947	yes
TCONS_00023521	XLOC_012826	ST3GAL5	chr2:86066270-86116157	q1	q2	OK	1.34791	0	-1.79769e+308	-1.79769e+308	0.000176896	0.00546008	yes
TCONS_00043132	XLOC_023278	STAG2	chrX:123094474-123236505	q1	q2	OK	0.150762	0	-1.79769e+308	-1.79769e+308	0.00135844	0.0228197	yes
TCONS_00017717	XLOC_009591	STAT3	chr17:40465342-40540513	q1	q2	OK	2.36811	0	-1.79769e+308	-1.79769e+308	1.78778e-05	0.000906809	yes
TCONS_00011429	XLOC_006081	STK24	chr13:99102454-99229396	q1	q2	OK	4.45706	0	-1.79769e+308	-1.79769e+308	8.83113e-06	0.000519952	yes
TCONS_00002579	XLOC_001359	STMN1	chr1:26210676-26233368	q1	q2	OK	0.613135	0	-1.79769e+308	-1.79769e+308	0.000308334	0.00826455	yes
TCONS_00024829	XLOC_013548	STX16-NPEPL1	chr20:57226308-57290900	q1	q2	OK	0.230025	0	-1.79769e+308	-1.79769e+308	0.000437777	0.0104229	yes
TCONS_00024833	XLOC_013548	STX16-NPEPL1	chr20:57226308-57290900	q1	q2	OK	0.275349	0	-1.79769e+308	-1.79769e+308	0.000512699	0.011608	yes
TCONS_00034346	XLOC_018622	SUPT3H	chr6:44796469-45518819	q1	q2	OK	0.112433	0	-1.79769e+308	-1.79769e+308	0.00439317	0.0540165	no
TCONS_00019718	XLOC_010683	SUPT5H	chr19:39936185-39967308	q1	q2	OK	0.972294	0	-1.79769e+308	-1.79769e+308	6.49884e-05	0.00251902	yes
TCONS_00040464	XLOC_021829	SYBU	chr8:110586404-110704020	q1	q2	OK	0.965641	0	-1.79769e+308	-1.79769e+308	0.0001823	0.00556849	yes
TCONS_00026377	XLOC_014363	SYNGR1	chr22:39745953-39781593	q1	q2	OK	0.0834205	0	-1.79769e+308	-1.79769e+308	0.00359819	0.0470702	yes
TCONS_00033750	XLOC_018300	SYNJ2	chr6:158402887-158520207	q1	q2	OK	1.34648	0	-1.79769e+308	-1.79769e+308	1.42792e-05	0.000765626	yes
TCONS_00024700	XLOC_013488	SYS1	chr20:43990576-44039250	q1	q2	OK	2.44657	0	-1.79769e+308	-1.79769e+308	3.47656e-05	0.00154489	yes
TCONS_00024701	XLOC_013488	SYS1-DBNDD2	chr20:43990576-44039250	q1	q2	OK	0.231431	0	-1.79769e+308	-1.79769e+308	0.000445467	0.010555	yes
TCONS_00034176	XLOC_018537	TAPBP	chr6:33267471-33285719	q1	q2	OK	0.215769	0	-1.79769e+308	-1.79769e+308	0.000265185	0.00734617	yes
TCONS_00034178	XLOC_018537	TAPBP	chr6:33267471-33285719	q1	q2	OK	0.319366	0	-1.79769e+308	-1.79769e+308	0.000210686	0.00619702	yes
TCONS_00006925	XLOC_003625	TBC1D10C	chr11:67171383-67177561	q1	q2	OK	0.758663	0	-1.79769e+308	-1.79769e+308	0.000137884	0.00454785	yes
TCONS_00020020	XLOC_010872	TBC1D17	chr19:50380681-50392007	q1	q2	OK	0.38047	0	-1.79769e+308	-1.79769e+308	0.000350309	0.00902319	yes
TCONS_00030627	XLOC_016625	TBCK	chr4:106967232-107270381	q1	q2	OK	0.0807724	0	-1.79769e+308	-1.79769e+308	0.00429046	0.0530824	no
TCONS_00042420	XLOC_022930	TBL1X	chrX:9431334-9687780	q1	q2	OK	0.29335	0	-1.79769e+308	-1.79769e+308	0.000268276	0.00741543	yes
TCONS_00021335	XLOC_011657	TEAD2	chr19:49838676-49865714	q1	q2	OK	0.0902877	0	-1.79769e+308	-1.79769e+308	0.00314226	0.0427768	yes
TCONS_00027412	XLOC_014917	TEX264	chr3:51705221-51738339	q1	q2	OK	2.64577	0	-1.79769e+308	-1.79769e+308	6.62276e-05	0.00255298	yes
TCONS_00038925	XLOC_020973	TFEC	chr7:115575201-115670867	q1	q2	OK	0.0754302	0	-1.79769e+308	-1.79769e+308	0.00421518	0.0523644	no
TCONS_00003576	XLOC_001873	THBS3	chr1:155165378-155177772	q1	q2	OK	0.162259	0	-1.79769e+308	-1.79769e+308	0.000884481	0.0172751	yes
TCONS_00016425	XLOC_008895	THRA	chr17:38218445-38256973	q1	q2	OK	1.58892	0	-1.79769e+308	-1.79769e+308	4.96627e-05	0.00205047	yes
TCONS_00040904	XLOC_022071	TJP2	chr9:71736179-71870124	q1	q2	OK	0.257998	0	-1.79769e+308	-1.79769e+308	0.000321047	0.00850912	yes
TCONS_00040906	XLOC_022071	TJP2	chr9:71736179-71870124	q1	q2	OK	1.03819	0	-1.79769e+308	-1.79769e+308	5.68371e-05	0.00227988	yes
TCONS_00015646	XLOC_008466	TK2	chr16:66541905-66584315	q1	q2	OK	0.293425	0	-1.79769e+308	-1.79769e+308	0.000325599	0.00858402	yes
TCONS_00017451	XLOC_009427	TLCD1	chr17:27046999-27053949	q1	q2	OK	0.0571645	0	-1.79769e+308	-1.79769e+308	0.038645	0.270364	no
TCONS_00023912	XLOC_013034	TLK1	chr2:171847332-172087824	q1	q2	OK	3.8991	0	-1.79769e+308	-1.79769e+308	1.42933e-05	0.000766083	yes
TCONS_00029330	XLOC_015900	TM4SF19-TCTEX1D2	chr3:196018089-196065291	q1	q2	OK	0.13287	0	-1.79769e+308	-1.79769e+308	0.00587755	0.0671712	no
TCONS_00006697	XLOC_003500	TMEM132A	chr11:60691912-60719257	q1	q2	OK	0.0760313	0	-1.79769e+308	-1.79769e+308	0.000939211	0.0179689	yes
TCONS_00020824	XLOC_011371	TMEM161A	chr19:19230424-19249310	q1	q2	OK	1.24935	0	-1.79769e+308	-1.79769e+308	0.000130113	0.00436345	yes
TCONS_00027586	XLOC_015007	TMEM30C	chr3:99904667-99913030	q1	q2	OK	0.0976791	0	-1.79769e+308	-1.79769e+308	0.0512352	0.327342	no
TCONS_00020469	XLOC_011151	TMIGD2	chr19:4292224-4302428	q1	q2	OK	0.0684422	0	-1.79769e+308	-1.79769e+308	0.00278152	0.0390083	yes
TCONS_00008506	XLOC_004506	TMPRSS13	chr11:117771355-117800168	q1	q2	OK	0.13983	0	-1.79769e+308	-1.79769e+308	0.000593684	0.0128976	yes
TCONS_00010940	XLOC_005805	TNFSF11	chr13:43136871-43182149	q1	q2	OK	0.18452	0	-1.79769e+308	-1.79769e+308	0.00139102	0.0231893	yes
TCONS_00016053	XLOC_008681	TNFSF13	chr17:7452374-7464925	q1	q2	OK	0.208301	0	-1.79769e+308	-1.79769e+308	0.000945442	0.0180271	yes
TCONS_00032554	XLOC_017637	TNIP1	chr5:150409503-150467221	q1	q2	OK	0.163436	0	-1.79769e+308	-1.79769e+308	0.000918485	0.0177088	yes
TCONS_00021602	XLOC_011777	TNNT1	chr19:55644160-55660606	q1	q2	OK	0.0643466	0	-1.79769e+308	-1.79769e+308	0.0113212	0.110488	no
TCONS_00006162	XLOC_003219	TNNT3	chr11:1940798-1959936	q1	q2	OK	0.138793	0	-1.79769e+308	-1.79769e+308	0.00212397	0.0318231	yes
TCONS_00006163	XLOC_003219	TNNT3	chr11:1940798-1959936	q1	q2	OK	0.0838527	0	-1.79769e+308	-1.79769e+308	0.00654045	0.0728889	no
TCONS_00042126	XLOC_022762	TOR2A	chr9:130478357-130497628	q1	q2	OK	0.287399	0	-1.79769e+308	-1.79769e+308	0.000814303	0.0163145	yes
TCONS_00017250	XLOC_009317	TP53	chr17:7571719-7606820	q1	q2	OK	0.630127	0	-1.79769e+308	-1.79769e+308	0.000323014	0.00853496	yes
TCONS_00002327	XLOC_001219	TP73-AS1	chr1:3569128-3663937	q1	q2	OK	0.194928	0	-1.79769e+308	-1.79769e+308	0.000347234	0.00897783	yes
TCONS_00024930	XLOC_013594	TPD52L2	chr20:62496580-62522898	q1	q2	OK	0.539518	0	-1.79769e+308	-1.79769e+308	0.000305362	0.00820081	yes
TCONS_00013249	XLOC_007114	TPM1	chr15:63334837-63364113	q1	q2	OK	0.323027	0	-1.79769e+308	-1.79769e+308	0.000363807	0.00925382	yes
TCONS_00042053	XLOC_022723	TRAF1	chr9:123664670-123691451	q1	q2	OK	0.563421	0	-1.79769e+308	-1.79769e+308	0.000186786	0.00565796	yes
TCONS_00012187	XLOC_006517	TRAF3	chr14:103243815-103377837	q1	q2	OK	0.65655	0	-1.79769e+308	-1.79769e+308	6.12277e-05	0.00241047	yes
TCONS_00006241	XLOC_003256	TRIM22	chr11:5710816-5732093	q1	q2	OK	0.0657906	0	-1.79769e+308	-1.79769e+308	0.00655253	0.0730058	no
TCONS_00032111	XLOC_017416	TRIM23	chr5:64885506-64920187	q1	q2	OK	0.0735406	0	-1.79769e+308	-1.79769e+308	0.011363	0.110803	no
TCONS_00003942	XLOC_002064	TRMT1L	chr1:185087217-185260913	q1	q2	OK	2.63487	0	-1.79769e+308	-1.79769e+308	5.41184e-05	0.00219634	yes
TCONS_00017119	XLOC_009255	TRPV1	chr17:3468739-3539616	q1	q2	OK	0.108395	0	-1.79769e+308	-1.79769e+308	0.000395125	0.00975963	yes
TCONS_00042207	XLOC_022807	TSC1	chr9:135766734-135820020	q1	q2	OK	0.0587309	0	-1.79769e+308	-1.79769e+308	0.00105578	0.0193507	yes
TCONS_00018448	XLOC_009990	TTC39C	chr18:21572736-21715574	q1	q2	OK	0.141402	0	-1.79769e+308	-1.79769e+308	0.00103481	0.0191314	yes
TCONS_00027048	XLOC_014729	TTLL3	chr3:9821653-9878040	q1	q2	OK	0.927645	0	-1.79769e+308	-1.79769e+308	4.72973e-05	0.00197287	yes
TCONS_00020943	XLOC_011436	TYROBP	chr19:36395302-36399211	q1	q2	OK	0.12481	0	-1.79769e+308	-1.79769e+308	0.0112399	0.109928	no
TCONS_00030607	XLOC_016616	UBE2D3	chr4:103717132-103790032	q1	q2	OK	0.141197	0	-1.79769e+308	-1.79769e+308	0.002196	0.0326437	yes
TCONS_00030610	XLOC_016616	UBE2D3	chr4:103717132-103790032	q1	q2	OK	2.55558	0	-1.79769e+308	-1.79769e+308	0.000165	0.00518931	yes
TCONS_00038998	XLOC_021011	UBE2H	chr7:129470572-129592800	q1	q2	OK	8.81263	0	-1.79769e+308	-1.79769e+308	4.16578e-06	0.000289169	yes
TCONS_00003953	XLOC_002072	UCHL5	chr1:192981495-193060906	q1	q2	OK	0.0637388	0	-1.79769e+308	-1.79769e+308	0.00456377	0.0555529	no
TCONS_00013649	XLOC_007346	ULK4P2	chr15:32698800-32727250	q1	q2	OK	0.107869	0	-1.79769e+308	-1.79769e+308	0.0140413	0.129649	no
TCONS_00019524	XLOC_010578	URI1	chr19:30414550-30507519	q1	q2	OK	15.2938	0	-1.79769e+308	-1.79769e+308	4.1376e-06	0.000288082	yes
TCONS_00019525	XLOC_010578	URI1	chr19:30414550-30507519	q1	q2	OK	7.77175	0	-1.79769e+308	-1.79769e+308	1.66867e-05	0.000859909	yes
TCONS_00044536	XLOC_023944	VAMP7	chrY:59213948-59276439	q1	q2	OK	0.108377	0	-1.79769e+308	-1.79769e+308	0.00560235	0.0648772	no
TCONS_00028064	XLOC_015265	VPS8	chr3:184529930-184770402	q1	q2	OK	0.116917	0	-1.79769e+308	-1.79769e+308	0.00146171	0.0240112	yes
TCONS_00012172	XLOC_006512	WDR20	chr14:102606188-102690010	q1	q2	OK	0.100594	0	-1.79769e+308	-1.79769e+308	0.00310698	0.042443	yes
TCONS_00041374	XLOC_022329	WDR5	chr9:137001209-137025094	q1	q2	OK	4.0628	0	-1.79769e+308	-1.79769e+308	1.30575e-05	0.000712293	yes
TCONS_00015916	XLOC_008609	WDR81	chr17:1619816-1641893	q1	q2	OK	0.0657178	0	-1.79769e+308	-1.79769e+308	0.0018757	0.0289289	yes
TCONS_00037247	XLOC_020064	WIPI2	chr7:5229834-5273486	q1	q2	OK	0.0637691	0	-1.79769e+308	-1.79769e+308	0.00275299	0.0387183	yes
TCONS_00028639	XLOC_015547	WNT5A	chr3:55499742-55521670	q1	q2	OK	0.122442	0	-1.79769e+308	-1.79769e+308	0.00118958	0.0208773	yes
TCONS_00025721	XLOC_014028	YBEY	chr21:47706266-47717665	q1	q2	OK	1.07577	0	-1.79769e+308	-1.79769e+308	0.000338553	0.00883443	yes
TCONS_00021006	XLOC_011467	YIF1B	chr19:38794199-38806606	q1	q2	OK	0.193504	0	-1.79769e+308	-1.79769e+308	0.000578765	0.0126515	yes
TCONS_00003603	XLOC_001882	YY1AP1	chr1:155629232-155658823	q1	q2	OK	0.397017	0	-1.79769e+308	-1.79769e+308	0.000467476	0.0108838	yes
TCONS_00003605	XLOC_001882	YY1AP1	chr1:155629232-155658823	q1	q2	OK	0.437552	0	-1.79769e+308	-1.79769e+308	0.000388598	0.00965495	yes
TCONS_00023813	XLOC_012981	ZEB2	chr2:145141941-145278466	q1	q2	OK	0.0820002	0	-1.79769e+308	-1.79769e+308	0.00386429	0.049534	yes
TCONS_00005487	XLOC_002874	ZFAND4	chr10:46111038-46168251	q1	q2	OK	0.0895353	0	-1.79769e+308	-1.79769e+308	0.00406744	0.0511739	no
TCONS_00040561	XLOC_021877	ZFAT	chr8:135490030-135725292	q1	q2	OK	0.0604877	0	-1.79769e+308	-1.79769e+308	0.00203827	0.0307772	yes
TCONS_00012583	XLOC_006744	ZFP36L1	chr14:69254371-69262960	q1	q2	OK	3.96215	0	-1.79769e+308	-1.79769e+308	8.68155e-06	0.000513378	yes
TCONS_00004958	XLOC_002604	ZFYVE27	chr10:99496877-99520664	q1	q2	OK	0.277174	0	-1.79769e+308	-1.79769e+308	0.000412492	0.0100285	yes
TCONS_00040681	XLOC_021942	ZNF16	chr8:146155743-146176274	q1	q2	OK	0.080317	0	-1.79769e+308	-1.79769e+308	0.00405002	0.0510407	no
TCONS_00009699	XLOC_005154	ZNF268	chr12:133757994-133783697	q1	q2	OK	0.0891333	0	-1.79769e+308	-1.79769e+308	0.00243607	0.0353559	yes
TCONS_00033989	XLOC_018437	ZNF323	chr6:28292514-28304152	q1	q2	OK	0.0571207	0	-1.79769e+308	-1.79769e+308	0.00417764	0.0520572	no
TCONS_00020116	XLOC_010928	ZNF331	chr19:54024176-54083523	q1	q2	OK	0.0745704	0	-1.79769e+308	-1.79769e+308	0.00413093	0.0516664	no
TCONS_00011898	XLOC_006322	ZNF410	chr14:74353317-74398991	q1	q2	OK	0.923953	0	-1.79769e+308	-1.79769e+308	0.000166513	0.00522023	yes
TCONS_00020859	XLOC_011393	ZNF43	chr19:21987750-22034870	q1	q2	OK	0.0958594	0	-1.79769e+308	-1.79769e+308	0.0010213	0.0189754	yes
TCONS_00020995	XLOC_011462	ZNF573	chr19:38229202-38270230	q1	q2	OK	0.0876568	0	-1.79769e+308	-1.79769e+308	0.0124286	0.118565	no
TCONS_00021484	XLOC_011729	ZNF577	chr19:52359055-52391229	q1	q2	OK	0.0636978	0	-1.79769e+308	-1.79769e+308	0.0189955	0.162243	no
TCONS_00020635	XLOC_011264	ZNF653	chr19:11594241-11639987	q1	q2	OK	0.11764	0	-1.79769e+308	-1.79769e+308	0.000691033	0.0144122	yes
TCONS_00015536	XLOC_008392	ZNF668	chr16:31072163-31085641	q1	q2	OK	0.34484	0	-1.79769e+308	-1.79769e+308	0.000370181	0.00934878	yes
TCONS_00043631	XLOC_023498	ZNF674	chrX:46357159-46404892	q1	q2	OK	0.173523	0	-1.79769e+308	-1.79769e+308	0.00114122	0.0203099	yes
TCONS_00015141	XLOC_008152	ZNF778	chr16:89284110-89295965	q1	q2	OK	0.143142	0	-1.79769e+308	-1.79769e+308	0.00110052	0.019844	yes
TCONS_00021061	XLOC_011496	ZNF780A	chr19:40575058-40596845	q1	q2	OK	0.42622	0	-1.79769e+308	-1.79769e+308	0.000256723	0.00716784	yes
TCONS_00021062	XLOC_011496	ZNF780A	chr19:40575058-40596845	q1	q2	OK	0.0693542	0	-1.79769e+308	-1.79769e+308	0.00347429	0.0459292	yes
TCONS_00015744	XLOC_008525	ZNF821	chr16:71879898-71919174	q1	q2	OK	0.437405	0	-1.79769e+308	-1.79769e+308	0.000378328	0.00948341	yes
TCONS_00020979	XLOC_011453	ZNF829	chr19:37288451-37407193	q1	q2	OK	0.104587	0	-1.79769e+308	-1.79769e+308	0.00138374	0.0231014	yes
TCONS_00024768	XLOC_013513	ZNFX1-AS1	chr20:47862438-47905795	q1	q2	OK	0.0989888	0	-1.79769e+308	-1.79769e+308	0.00888164	0.0922209	no
TCONS_00027426	XLOC_014924	ABHD14A-ACY1	chr3:52009041-52023218	q1	q2	OK	0	0.838447	1.79769e+308	1.79769e+308	0.00120061	0.0210068	yes
TCONS_00003906	XLOC_002042	ABL2	chr1:179068461-179198819	q1	q2	OK	0	0.259328	1.79769e+308	1.79769e+308	0.000491025	0.0112821	yes
TCONS_00003907	XLOC_002042	ABL2	chr1:179068461-179198819	q1	q2	OK	0	0.291678	1.79769e+308	1.79769e+308	0.00415703	0.0518894	no
TCONS_00028350	XLOC_015407	ACAA1	chr3:38080695-38178733	q1	q2	OK	0	1.47188	1.79769e+308	1.79769e+308	0.000464788	0.0108435	yes
TCONS_00012337	XLOC_006594	ACIN1	chr14:23527773-23569665	q1	q2	OK	0	7.35506	1.79769e+308	1.79769e+308	2.38539e-05	0.00114554	yes
TCONS_00037690	XLOC_020298	ADAM22	chr7:87563565-87832204	q1	q2	OK	0	0.523446	1.79769e+308	1.79769e+308	0.00104916	0.0192781	yes
TCONS_00025706	XLOC_014021	ADARB1	chr21:46494492-46646478	q1	q2	OK	0	0.196136	1.79769e+308	1.79769e+308	0.00163205	0.0259821	yes
TCONS_00004755	XLOC_002501	ADK	chr10:75910942-76469061	q1	q2	OK	0	1.25575	1.79769e+308	1.79769e+308	0.000478808	0.0110789	yes
TCONS_00001013	XLOC_000527	AGL	chr1:100315639-100389579	q1	q2	OK	0	0.191179	1.79769e+308	1.79769e+308	0.00122532	0.0212934	yes
TCONS_00002680	XLOC_001421	AK2	chr1:33473540-33502512	q1	q2	OK	0	2.35121	1.79769e+308	1.79769e+308	9.42546e-05	0.00338715	yes
TCONS_00043062	XLOC_023242	ALG13	chrX:110924345-111003875	q1	q2	OK	0	0.398501	1.79769e+308	1.79769e+308	0.00116515	0.0205636	yes
TCONS_00030756	XLOC_016695	ANAPC10	chr4:145915726-146050676	q1	q2	OK	0	1.16102	1.79769e+308	1.79769e+308	0.000981929	0.0185208	yes
TCONS_00011630	XLOC_006198	AP4S1	chr14:31363004-31565656	q1	q2	OK	0	0.299875	1.79769e+308	1.79769e+308	0.00191795	0.0294687	yes
TCONS_00009421	XLOC_004992	APAF1	chr12:99039077-100378432	q1	q2	OK	0	0.280555	1.79769e+308	1.79769e+308	0.00196024	0.0299088	yes
TCONS_00003381	XLOC_001787	APH1A	chr1:150237798-150241609	q1	q2	OK	0	1.89563	1.79769e+308	1.79769e+308	0.000376091	0.00944153	yes
TCONS_00007376	XLOC_003880	APLP2	chr11:129939715-130014706	q1	q2	OK	0	0.302091	1.79769e+308	1.79769e+308	0.00160075	0.0256096	yes
TCONS_00026790	XLOC_014588	APOL2	chr22:36622254-36636000	q1	q2	OK	0	0.168222	1.79769e+308	1.79769e+308	0.00474115	0.0571821	no
TCONS_00041612	XLOC_022464	APTX	chr9:32972603-33001639	q1	q2	OK	0	0.199762	1.79769e+308	1.79769e+308	0.00797628	0.0849345	no
TCONS_00002053	XLOC_001078	ARF1	chr1:228270360-228286913	q1	q2	OK	0	0.226111	1.79769e+308	1.79769e+308	0.00502689	0.0596927	no
TCONS_00026903	XLOC_014663	ARFGAP3	chr22:43192531-43253408	q1	q2	OK	0	0.257743	1.79769e+308	1.79769e+308	0.00330517	0.0443431	yes
TCONS_00018242	XLOC_009885	ARHGDIA	chr17:79825596-79829282	q1	q2	OK	0	1.8607	1.79769e+308	1.79769e+308	0.00025264	0.00709258	yes
TCONS_00005031	XLOC_002644	AS3MT	chr10:104613966-104661655	q1	q2	OK	0	0.276421	1.79769e+308	1.79769e+308	0.0013672	0.0229112	yes
TCONS_00037541	XLOC_020227	ASL	chr7:65540775-65558329	q1	q2	OK	0	0.189	1.79769e+308	1.79769e+308	0.00934482	0.0958647	no
TCONS_00040194	XLOC_021699	ASPH	chr8:62200524-62627199	q1	q2	OK	0	0.354846	1.79769e+308	1.79769e+308	0.0012048	0.0210535	yes
TCONS_00014478	XLOC_007797	ATF7IP2	chr16:10479911-10577495	q1	q2	OK	0	0.176548	1.79769e+308	1.79769e+308	0.00405022	0.0510407	no
TCONS_00011364	XLOC_006037	ATP7B	chr13:52506805-52585630	q1	q2	OK	0	0.148615	1.79769e+308	1.79769e+308	0.001971	0.0300133	yes
TCONS_00024393	XLOC_013310	ATRN	chr20:3451664-3631769	q1	q2	OK	0	18.9157	1.79769e+308	1.79769e+308	4.39639e-06	0.000301239	yes
TCONS_00034074	XLOC_018486	BAG6	chr6:31606804-31625987	q1	q2	OK	0	2.27099	1.79769e+308	1.79769e+308	0.000100432	0.00354274	yes
TCONS_00014311	XLOC_007711	BAIAP3	chr16:1383605-1401873	q1	q2	OK	0	0.17921	1.79769e+308	1.79769e+308	0.00152041	0.0247138	yes
TCONS_00015118	XLOC_008139	BANP	chr16:87985037-88110924	q1	q2	OK	0	0.432661	1.79769e+308	1.79769e+308	0.00129033	0.0220455	yes
TCONS_00019961	XLOC_010837	BAX	chr19:49458116-49465055	q1	q2	OK	0	0.348961	1.79769e+308	1.79769e+308	0.0182464	0.157461	no
TCONS_00037887	XLOC_020400	BCAP29	chr7:107220421-107263762	q1	q2	OK	0	0.505098	1.79769e+308	1.79769e+308	0.000421579	0.0101792	yes
TCONS_00037290	XLOC_020090	BZW2	chr7:16685758-16746148	q1	q2	OK	0	1.08797	1.79769e+308	1.79769e+308	0.000863729	0.0169875	yes
TCONS_00012241	XLOC_006548	C14orf80	chr14:105956191-105965585	q1	q2	OK	0	0.258147	1.79769e+308	1.79769e+308	0.0102943	0.102993	no
TCONS_00013920	XLOC_007507	C15orf44	chr15:65871095-65903627	q1	q2	OK	0	3.16911	1.79769e+308	1.79769e+308	0.000179443	0.00550803	yes
TCONS_00025235	XLOC_013763	C20orf132	chr20:35729628-35870025	q1	q2	OK	0	0.288463	1.79769e+308	1.79769e+308	0.00130054	0.0221325	yes
TCONS_00039557	XLOC_021323	C8orf44-SGK3	chr8:67579786-67774257	q1	q2	OK	0	0.548264	1.79769e+308	1.79769e+308	0.00334315	0.0446445	yes
TCONS_00004447	XLOC_002354	CACNB2	chr10:18429605-18830688	q1	q2	OK	0	0.163351	1.79769e+308	1.79769e+308	0.00175806	0.0275172	yes
TCONS_00000113	XLOC_000060	CAMTA1	chr1:6845383-7829766	q1	q2	OK	0	3.96187	1.79769e+308	1.79769e+308	0.000623627	0.0133737	yes
TCONS_00021290	XLOC_011626	CARD8	chr19:48711342-48761450	q1	q2	OK	0	0.185495	1.79769e+308	1.79769e+308	0.00270715	0.0382567	yes
TCONS_00021292	XLOC_011626	CARD8	chr19:48711342-48761450	q1	q2	OK	0	0.257776	1.79769e+308	1.79769e+308	0.00112473	0.0201287	yes
TCONS_00011103	XLOC_005900	CARKD	chr13:111267806-111292342	q1	q2	OK	0	0.48289	1.79769e+308	1.79769e+308	0.000945093	0.018023	yes
TCONS_00011104	XLOC_005900	CARKD	chr13:111267806-111292342	q1	q2	OK	0	1.5321	1.79769e+308	1.79769e+308	0.000362217	0.00922187	yes
TCONS_00011106	XLOC_005900	CARKD	chr13:111267806-111292342	q1	q2	OK	0	0.320763	1.79769e+308	1.79769e+308	0.00333912	0.0446165	yes
TCONS_00037461	XLOC_020180	CCM2	chr7:45039344-45116069	q1	q2	OK	0	2.04458	1.79769e+308	1.79769e+308	0.000395156	0.00975963	yes
TCONS_00037670	XLOC_020292	CD36	chr7:80231503-80308593	q1	q2	OK	0	0.193048	1.79769e+308	1.79769e+308	0.00464871	0.0563111	no
TCONS_00015160	XLOC_008160	CDK10	chr16:89753075-89768121	q1	q2	OK	0	0.562842	1.79769e+308	1.79769e+308	0.00168254	0.0266464	yes
TCONS_00004393	XLOC_002325	CELF2	chr10:11047258-11378672	q1	q2	OK	0	0.185694	1.79769e+308	1.79769e+308	0.000536216	0.011966	yes
TCONS_00012423	XLOC_006645	CFL2	chr14:35179587-35184029	q1	q2	OK	0	2.76775	1.79769e+308	1.79769e+308	0.000162881	0.00513201	yes
TCONS_00007342	XLOC_003863	CHEK1	chr11:125495030-125550793	q1	q2	OK	0	1.77946	1.79769e+308	1.79769e+308	0.000217336	0.00633458	yes
TCONS_00034771	XLOC_018835	CITED2	chr6:139693396-139695785	q1	q2	OK	0	0.147993	1.79769e+308	1.79769e+308	0.0150947	0.136769	no
TCONS_00028757	XLOC_015607	CLDND1	chr3:98234316-98241910	q1	q2	OK	0	0.266432	1.79769e+308	1.79769e+308	0.00578781	0.0663874	no
TCONS_00027186	XLOC_014794	CNOT10	chr3:32726636-32815367	q1	q2	OK	0	0.481121	1.79769e+308	1.79769e+308	0.0011701	0.0206219	yes
TCONS_00027185	XLOC_014794	CNOT10	chr3:32726636-32815367	q1	q2	OK	0	0.218854	1.79769e+308	1.79769e+308	0.00489315	0.0585123	no
TCONS_00026980	XLOC_014706	CPT1B	chr22:51007289-51021428	q1	q2	OK	0	0.582751	1.79769e+308	1.79769e+308	0.00107109	0.0195301	yes
TCONS_00008288	XLOC_004397	CREBZF	chr11:85368607-85376182	q1	q2	OK	0	4.54059	1.79769e+308	1.79769e+308	3.99234e-05	0.00172178	yes
TCONS_00028439	XLOC_015452	CSPG5	chr3:47603727-47621730	q1	q2	OK	0	0.168309	1.79769e+308	1.79769e+308	0.00406649	0.0511739	no
TCONS_00024470	XLOC_013346	CSRP2BP	chr20:18118498-18169031	q1	q2	OK	0	5.50308	1.79769e+308	1.79769e+308	2.71143e-05	0.00126601	yes
TCONS_00011673	XLOC_006217	CTAGE5	chr14:39734475-39820397	q1	q2	OK	0	0.793081	1.79769e+308	1.79769e+308	0.000364841	0.00926818	yes
TCONS_00011676	XLOC_006217	CTAGE5	chr14:39734475-39820397	q1	q2	OK	0	1.1376	1.79769e+308	1.79769e+308	0.000314536	0.00838682	yes
TCONS_00006626	XLOC_003463	CTNND1	chr11:57479994-57586652	q1	q2	OK	0	0.495802	1.79769e+308	1.79769e+308	0.000350325	0.00902319	yes
TCONS_00037839	XLOC_020377	CUX1	chr7:101459183-101927250	q1	q2	OK	0	2.52168	1.79769e+308	1.79769e+308	0.000115363	0.00396411	yes
TCONS_00037845	XLOC_020377	CUX1	chr7:101459183-101927250	q1	q2	OK	0	7.30131	1.79769e+308	1.79769e+308	1.94754e-05	0.000970728	yes
TCONS_00037847	XLOC_020377	CUX1	chr7:101459183-101927250	q1	q2	OK	0	13.8861	1.79769e+308	1.79769e+308	6.4226e-06	0.000402336	yes
TCONS_00043262	XLOC_023336	CXorf40A	chrX:148622518-148632086	q1	q2	OK	0	1.13242	1.79769e+308	1.79769e+308	0.000455846	0.0107073	yes
TCONS_00001475	XLOC_000779	CYCSP52	chr1:157094458-157108383	q1	q2	OK	0	0.180375	1.79769e+308	1.79769e+308	0.0510536	0.326879	no
TCONS_00022401	XLOC_012218	DBI	chr2:120124503-120130122	q1	q2	OK	0	0.180385	1.79769e+308	1.79769e+308	0.0392132	0.273147	no
TCONS_00039435	XLOC_021256	DDHD2	chr8:38089008-38120287	q1	q2	OK	0	0.775623	1.79769e+308	1.79769e+308	0.00163686	0.0260485	yes
TCONS_00010935	XLOC_005803	DGKH	chr13:42614171-42803891	q1	q2	OK	0	0.272527	1.79769e+308	1.79769e+308	0.00123903	0.0214474	yes
TCONS_00011572	XLOC_006173	DHRS4L2	chr14:24439082-24475617	q1	q2	OK	0	0.239662	1.79769e+308	1.79769e+308	0.00781926	0.0837599	no
TCONS_00012794	XLOC_006834	DICER1	chr14:95552564-95623759	q1	q2	OK	0	0.498788	1.79769e+308	1.79769e+308	0.000274185	0.00753192	yes
TCONS_00024551	XLOC_013401	DNMT3B	chr20:31350190-31397162	q1	q2	OK	0	1.2221	1.79769e+308	1.79769e+308	0.000138165	0.00455491	yes
TCONS_00021000	XLOC_011465	DPF1	chr19:38701648-38720317	q1	q2	OK	0	0.840794	1.79769e+308	1.79769e+308	0.000525481	0.0118105	yes
TCONS_00025225	XLOC_013759	DSN1	chr20:35380193-35402230	q1	q2	OK	0	0.200798	1.79769e+308	1.79769e+308	0.00638583	0.0715585	no
TCONS_00023171	XLOC_012634	DTNB	chr2:25600066-25896516	q1	q2	OK	0	0.564565	1.79769e+308	1.79769e+308	0.00104651	0.0192562	yes
TCONS_00002508	XLOC_001326	ECE1	chr1:21543739-21672034	q1	q2	OK	0	0.306739	1.79769e+308	1.79769e+308	0.00064914	0.0137416	yes
TCONS_00011297	XLOC_005996	ELF1	chr13:41506054-41593508	q1	q2	OK	0	2.68199	1.79769e+308	1.79769e+308	9.21625e-05	0.00332495	yes
TCONS_00004916	XLOC_002586	ENTPD1	chr10:97471535-97849992	q1	q2	OK	0	0.17845	1.79769e+308	1.79769e+308	0.00061455	0.0132267	yes
TCONS_00000464	XLOC_000238	EPB41	chr1:29213602-29450421	q1	q2	OK	0	1.34204	1.79769e+308	1.79769e+308	0.000332669	0.00872048	yes
TCONS_00034683	XLOC_018797	EPB41L2	chr6:131160487-131384462	q1	q2	OK	0	0.409793	1.79769e+308	1.79769e+308	0.000991887	0.0186474	yes
TCONS_00034685	XLOC_018797	EPB41L2	chr6:131160487-131384462	q1	q2	OK	0	4.54016	1.79769e+308	1.79769e+308	3.16064e-05	0.00143357	yes
TCONS_00020749	XLOC_011323	EPHX3	chr19:15337729-15343858	q1	q2	OK	0	0.585387	1.79769e+308	1.79769e+308	0.00126044	0.0216799	yes
TCONS_00008672	XLOC_004597	ERC1	chr12:1100403-1605099	q1	q2	OK	0	0.210847	1.79769e+308	1.79769e+308	0.000527467	0.01183	yes
TCONS_00039650	XLOC_021375	ESRP1	chr8:95653363-95719694	q1	q2	OK	0	0.588757	1.79769e+308	1.79769e+308	0.000623768	0.0133737	yes
TCONS_00008608	XLOC_004574	ETS1	chr11:128328655-128457453	q1	q2	OK	0	9.27599	1.79769e+308	1.79769e+308	1.62211e-05	0.000844178	yes
TCONS_00039109	XLOC_021080	EZH2	chr7:148504463-148581441	q1	q2	OK	0	0.300599	1.79769e+308	1.79769e+308	0.00250033	0.0360762	yes
TCONS_00044174	XLOC_023766	FAM122B	chrX:133903595-133988641	q1	q2	OK	0	1.04399	1.79769e+308	1.79769e+308	0.000398523	0.009808	yes
TCONS_00038705	XLOC_020858	FAM133B	chr7:92190071-92219706	q1	q2	OK	0	0.363146	1.79769e+308	1.79769e+308	0.00252819	0.0363453	yes
TCONS_00033390	XLOC_018099	FAM135A	chr6:71123106-71270877	q1	q2	OK	0	1.26488	1.79769e+308	1.79769e+308	0.000174218	0.00539563	yes
TCONS_00000375	XLOC_000194	FAM54B	chr1:26146396-26159433	q1	q2	OK	0	2.07286	1.79769e+308	1.79769e+308	0.000247386	0.00697911	yes
TCONS_00018779	XLOC_010161	FAM59A	chr18:29843483-30050447	q1	q2	OK	0	0.160246	1.79769e+308	1.79769e+308	0.00110757	0.0199346	yes
TCONS_00004868	XLOC_002554	FAS	chr10:90694830-90775542	q1	q2	OK	0	0.59654	1.79769e+308	1.79769e+308	0.00139311	0.023213	yes
TCONS_00031239	XLOC_016930	FCHO2	chr5:72251807-72386349	q1	q2	OK	0	0.162893	1.79769e+308	1.79769e+308	0.00307477	0.0421034	yes
TCONS_00013536	XLOC_007278	FES	chr15:91427664-91439006	q1	q2	OK	0	1.89388	1.79769e+308	1.79769e+308	0.000197463	0.00589855	yes
TCONS_00012690	XLOC_006803	FOXN3	chr14:89622515-90085494	q1	q2	OK	0	9.21786	1.79769e+308	1.79769e+308	6.5657e-06	0.000409258	yes
TCONS_00028717	XLOC_015585	FOXP1	chr3:71003864-71633140	q1	q2	OK	0	1.89098	1.79769e+308	1.79769e+308	4.96527e-05	0.00205047	yes
TCONS_00011813	XLOC_006286	FUT8	chr14:65877309-66210839	q1	q2	OK	0	0.240747	1.79769e+308	1.79769e+308	0.00158039	0.0253778	yes
TCONS_00034610	XLOC_018763	FYN	chr6:111981534-112194655	q1	q2	OK	0	0.629563	1.79769e+308	1.79769e+308	0.000691759	0.0144244	yes
TCONS_00019089	XLOC_010316	FZR1	chr19:3506294-3536755	q1	q2	OK	0	0.449688	1.79769e+308	1.79769e+308	0.000667459	0.0140372	yes
TCONS_00000853	XLOC_000446	GADD45A	chr1:68150859-68154021	q1	q2	OK	0	0.154417	1.79769e+308	1.79769e+308	0.0358557	0.257075	no
TCONS_00025874	XLOC_014106	GART	chr21:34876237-34915198	q1	q2	OK	0	1.71591	1.79769e+308	1.79769e+308	0.000399089	0.00981842	yes
TCONS_00018115	XLOC_009810	GGA3	chr17:73232693-73267311	q1	q2	OK	0	0.347977	1.79769e+308	1.79769e+308	0.00119802	0.0209668	yes
TCONS_00020729	XLOC_011311	GIPC1	chr19:14588570-14606944	q1	q2	OK	0	1.59583	1.79769e+308	1.79769e+308	0.000321464	0.00850912	yes
TCONS_00013666	XLOC_007356	GOLGA8A	chr15:34671269-34729667	q1	q2	OK	0	2.49011	1.79769e+308	1.79769e+308	5.42442e-05	0.00219951	yes
TCONS_00017789	XLOC_009624	GPATCH8	chr17:42472644-42580957	q1	q2	OK	0	0.388927	1.79769e+308	1.79769e+308	0.000348671	0.00899784	yes
TCONS_00031124	XLOC_016886	GPBP1	chr5:56469774-56560506	q1	q2	OK	0	1.435	1.79769e+308	1.79769e+308	0.000166815	0.00522615	yes
TCONS_00031125	XLOC_016886	GPBP1	chr5:56469774-56560506	q1	q2	OK	0	7.00867	1.79769e+308	1.79769e+308	1.44788e-05	0.000773623	yes
TCONS_00043471	XLOC_023436	GPM6B	chrX:13789061-13956831	q1	q2	OK	0	0.239121	1.79769e+308	1.79769e+308	0.00476514	0.0574141	no
TCONS_00030025	XLOC_016296	GUCY1A3	chr4:156587861-156658214	q1	q2	OK	0	0.225159	1.79769e+308	1.79769e+308	0.0037129	0.0481116	yes
TCONS_00002060	XLOC_001080	GUK1	chr1:228327784-228336655	q1	q2	OK	0	0.757817	1.79769e+308	1.79769e+308	0.00342644	0.0454839	yes
TCONS_00039833	XLOC_021492	HEATR7A	chr8:145202918-145316843	q1	q2	OK	0	0.458068	1.79769e+308	1.79769e+308	0.00206496	0.0311044	yes
TCONS_00038713	XLOC_020862	HEPACAM2	chr7:92817898-92855782	q1	q2	OK	0	0.338869	1.79769e+308	1.79769e+308	0.00319761	0.043306	yes
TCONS_00030489	XLOC_016563	HNRNPD	chr4:83274466-83295149	q1	q2	OK	0	1.01974	1.79769e+308	1.79769e+308	0.00123134	0.0213577	yes
TCONS_00037348	XLOC_020118	HOXA-AS3	chr7:27179982-27196296	q1	q2	OK	0	0.218963	1.79769e+308	1.79769e+308	0.00105014	0.0192856	yes
TCONS_00019136	XLOC_010346	HSD11B1L	chr19:5681034-5688533	q1	q2	OK	0	0.367374	1.79769e+308	1.79769e+308	0.00396017	0.0503285	no
TCONS_00007208	XLOC_003789	HTR3A	chr11:113845796-113861034	q1	q2	OK	0	0.149957	1.79769e+308	1.79769e+308	0.00860119	0.0899365	no
TCONS_00012024	XLOC_006387	IFI27	chr14:94577078-94583033	q1	q2	OK	0	0.694426	1.79769e+308	1.79769e+308	0.00302895	0.0415828	yes
TCONS_00040756	XLOC_021992	IFT74	chr9:26903367-27062931	q1	q2	OK	0	1.69578	1.79769e+308	1.79769e+308	0.000281172	0.00767811	yes
TCONS_00040759	XLOC_021992	IFT74	chr9:26903367-27062931	q1	q2	OK	0	1.65637	1.79769e+308	1.79769e+308	0.000269888	0.00745024	yes
TCONS_00037489	XLOC_020193	IKZF1	chr7:50344377-50472798	q1	q2	OK	0	1.47886	1.79769e+308	1.79769e+308	0.000131488	0.00439779	yes
TCONS_00037378	XLOC_020135	INMT	chr7:30791750-30932002	q1	q2	OK	0	0.194265	1.79769e+308	1.79769e+308	0.00252866	0.036348	yes
TCONS_00022247	XLOC_012141	INPP4A	chr2:99061320-99207496	q1	q2	OK	0	0.266809	1.79769e+308	1.79769e+308	0.00185406	0.0286788	yes
TCONS_00028477	XLOC_015469	IP6K2	chr3:48725435-48754711	q1	q2	OK	0	3.27453	1.79769e+308	1.79769e+308	0.000204604	0.00606722	yes
TCONS_00028241	XLOC_015356	IQSEC1	chr3:12938718-13114617	q1	q2	OK	0	0.395336	1.79769e+308	1.79769e+308	0.000578665	0.0126515	yes
TCONS_00021359	XLOC_011664	IRF3	chr19:50162825-50177173	q1	q2	OK	0	0.367535	1.79769e+308	1.79769e+308	0.00439257	0.054014	no
TCONS_00013097	XLOC_007040	JMJD7-PLA2G4B	chr15:42120282-42186275	q1	q2	OK	0	0.310299	1.79769e+308	1.79769e+308	0.00136217	0.0228644	yes
TCONS_00007848	XLOC_004131	KBTBD4	chr11:47586981-47606115	q1	q2	OK	0	1.30916	1.79769e+308	1.79769e+308	0.00049265	0.0113007	yes
TCONS_00030295	XLOC_016437	KCNIP4	chr4:20730238-21950374	q1	q2	OK	0	0.215655	1.79769e+308	1.79769e+308	0.00559928	0.0648553	no
TCONS_00011755	XLOC_006260	KIAA0586	chr14:58862643-59015549	q1	q2	OK	0	0.198663	1.79769e+308	1.79769e+308	0.00147545	0.0241794	yes
TCONS_00011389	XLOC_006051	KLHL1	chr13:70274724-70713885	q1	q2	OK	0	2.83288	1.79769e+308	1.79769e+308	5.78463e-05	0.00231197	yes
TCONS_00008838	XLOC_004679	KLRD1	chr12:10457049-10469850	q1	q2	OK	0	0.163409	1.79769e+308	1.79769e+308	0.00248	0.0358353	yes
TCONS_00006343	XLOC_003324	LDHA	chr11:18415935-18429765	q1	q2	OK	0	10.2884	1.79769e+308	1.79769e+308	4.88095e-05	0.00202372	yes
TCONS_00011730	XLOC_006247	LGALS3	chr14:55595934-55612148	q1	q2	OK	0	0.147321	1.79769e+308	1.79769e+308	0.0140926	0.129975	no
TCONS_00022310	XLOC_012178	LIMS1	chr2:109150810-109303702	q1	q2	OK	0	2.70002	1.79769e+308	1.79769e+308	0.000111691	0.00386166	yes
TCONS_00009044	XLOC_004784	LOC100286844	chr12:50222325-50236912	q1	q2	OK	0	0.224167	1.79769e+308	1.79769e+308	0.00688297	0.0758126	no
TCONS_00039661	XLOC_021381	LOC100616530	chr8:96257140-96822371	q1	q2	OK	0	0.230511	1.79769e+308	1.79769e+308	0.03793	0.267488	no
TCONS_00037851	XLOC_020380	LOC100630923	chr7:102004307-102067129	q1	q2	OK	0	4.11524	1.79769e+308	1.79769e+308	0.000334906	0.00876745	yes
TCONS_00010493	XLOC_005563	LOC256021	chr12:92378751-92539673	q1	q2	OK	0	0.179789	1.79769e+308	1.79769e+308	0.00433517	0.0535029	no
TCONS_00003303	XLOC_001747	LOC728875	chr1:144300511-144341755	q1	q2	OK	0	1.13311	1.79769e+308	1.79769e+308	0.00173326	0.0272652	yes
TCONS_00004026	XLOC_002112	LOC730227	chr1:203267885-203274453	q1	q2	OK	0	0.238885	1.79769e+308	1.79769e+308	0.00294359	0.0407227	yes
TCONS_00021907	XLOC_011953	LTBP1	chr2:33172368-33624575	q1	q2	OK	0	0.516332	1.79769e+308	1.79769e+308	0.00046639	0.0108662	yes
TCONS_00006534	XLOC_003408	MADD	chr11:47290926-47351582	q1	q2	OK	0	0.272478	1.79769e+308	1.79769e+308	0.000732679	0.0150288	yes
TCONS_00034537	XLOC_018721	MAP3K7	chr6:91225352-91296907	q1	q2	OK	0	0.563795	1.79769e+308	1.79769e+308	0.00112499	0.0201287	yes
TCONS_00018881	XLOC_010203	MBD1	chr18:47793251-47808144	q1	q2	OK	0	0.498076	1.79769e+308	1.79769e+308	0.000815609	0.0163298	yes
TCONS_00044218	XLOC_023786	MCF2	chrX:138663929-138790381	q1	q2	OK	0	0.177268	1.79769e+308	1.79769e+308	0.00196341	0.0299373	yes
TCONS_00006003	XLOC_003135	MCMBP	chr10:121588915-121633140	q1	q2	OK	0	1.88286	1.79769e+308	1.79769e+308	0.000192587	0.00579173	yes
TCONS_00032206	XLOC_017471	MEF2C	chr5:88014057-88199922	q1	q2	OK	0	5.2006	1.79769e+308	1.79769e+308	1.40216e-05	0.000754743	yes
TCONS_00032207	XLOC_017471	MEF2C	chr5:88014057-88199922	q1	q2	OK	0	2.4208	1.79769e+308	1.79769e+308	5.32691e-05	0.00216825	yes
TCONS_00040841	XLOC_022033	MELK	chr9:36572858-36677680	q1	q2	OK	0	2.02293	1.79769e+308	1.79769e+308	0.000255517	0.00714285	yes
TCONS_00040853	XLOC_022033	MELK	chr9:36572858-36677680	q1	q2	OK	0	1.03237	1.79769e+308	1.79769e+308	0.000464721	0.0108435	yes
TCONS_00008960	XLOC_004745	METTL20	chr12:31800093-31822016	q1	q2	OK	0	0.475089	1.79769e+308	1.79769e+308	0.00101809	0.0189413	yes
TCONS_00043446	XLOC_023430	MID1	chrX:10413349-10851809	q1	q2	OK	0	0.150414	1.79769e+308	1.79769e+308	0.0014635	0.0240319	yes
TCONS_00043396	XLOC_023402	MIR1184-3	chrX:154686574-154688276	q1	q2	OK	0	5.06652	1.79769e+308	1.79769e+308	0.0109051	0.107356	no
TCONS_00027531	XLOC_014977	MIR1324	chr3:75679913-75680009	q1	q2	OK	0	0.417037	1.79769e+308	1.79769e+308	0.158655	0.645139	no
TCONS_00020405	XLOC_011111	MIR1909	chr19:1815244-1848452	q1	q2	OK	0	8.77218	1.79769e+308	1.79769e+308	0.158655	0.645139	no
TCONS_00033162	XLOC_017968	MIR219-1	chr6:33175611-33175721	q1	q2	OK	0	0.343846	1.79769e+308	1.79769e+308	0.158655	0.645139	no
TCONS_00004085	XLOC_002148	MIR29B2	chr1:207975787-207975868	q1	q2	OK	0	5.07014	1.79769e+308	1.79769e+308	0.158655	0.645139	no
TCONS_00041865	XLOC_022611	MIR3651	chr9:94972624-95056038	q1	q2	OK	0	0.683638	1.79769e+308	1.79769e+308	0.203277	0.729852	no
TCONS_00004312	XLOC_002274	MIR3916	chr1:247365268-247365362	q1	q2	OK	0	0.446694	1.79769e+308	1.79769e+308	0.158655	0.645139	no
TCONS_00014627	XLOC_007886	MIR4517	chr16:28962317-28977767	q1	q2	OK	0	17.6335	1.79769e+308	1.79769e+308	0.158655	0.645139	no
TCONS_00042267	XLOC_022850	MIR4674	chr9:139440624-139440711	q1	q2	OK	0	0.839526	1.79769e+308	1.79769e+308	0.158655	0.645139	no
TCONS_00043987	XLOC_023665	MORF4L2	chrX:102930425-102947484	q1	q2	OK	0	0.290535	1.79769e+308	1.79769e+308	0.00407707	0.0512341	no
TCONS_00019271	XLOC_010406	MRPL4	chr19:10362639-10370736	q1	q2	OK	0	3.54059	1.79769e+308	1.79769e+308	7.29779e-05	0.00276278	yes
TCONS_00016726	XLOC_009041	MSI2	chr17:55333930-55757299	q1	q2	OK	0	1.29171	1.79769e+308	1.79769e+308	0.000382138	0.00953736	yes
TCONS_00001419	XLOC_000756	MSTO1	chr1:155579960-155584758	q1	q2	OK	0	0.50663	1.79769e+308	1.79769e+308	0.00110708	0.0199311	yes
TCONS_00001424	XLOC_000756	MSTO1	chr1:155579960-155584758	q1	q2	OK	0	0.37972	1.79769e+308	1.79769e+308	0.00142922	0.0236096	yes
TCONS_00021266	XLOC_011618	NAPA	chr19:47987538-48018515	q1	q2	OK	0	1.42645	1.79769e+308	1.79769e+308	0.000646774	0.0137086	yes
TCONS_00013594	XLOC_007311	NBEAP1	chr15:20874796-20961480	q1	q2	OK	0	0.1733	1.79769e+308	1.79769e+308	0.0385499	0.269959	no
TCONS_00017345	XLOC_009368	NCOR1	chr17:15933407-16118874	q1	q2	OK	0	8.72944	1.79769e+308	1.79769e+308	5.99408e-06	0.000385461	yes
TCONS_00019697	XLOC_010672	NFKBIB	chr19:39369194-39399534	q1	q2	OK	0	0.799017	1.79769e+308	1.79769e+308	0.00149994	0.0244645	yes
TCONS_00008628	XLOC_004580	NFRKB	chr11:129733669-129765490	q1	q2	OK	0	0.382887	1.79769e+308	1.79769e+308	0.000489929	0.0112644	yes
TCONS_00022727	XLOC_012395	NIF3L1	chr2:201754049-201768655	q1	q2	OK	0	0.522606	1.79769e+308	1.79769e+308	0.00199576	0.0302854	yes
TCONS_00012479	XLOC_006684	NIN	chr14:51186480-51297839	q1	q2	OK	0	0.181951	1.79769e+308	1.79769e+308	0.000665161	0.0140135	yes
TCONS_00013605	XLOC_007320	NIPA2	chr15:23004683-23034427	q1	q2	OK	0	0.359376	1.79769e+308	1.79769e+308	0.00386118	0.0495079	yes
TCONS_00016460	XLOC_008919	NKIRAS2	chr17:40118758-40190044	q1	q2	OK	0	1.24732	1.79769e+308	1.79769e+308	0.000406489	0.00993732	yes
TCONS_00016702	XLOC_009027	NME1-NME2	chr17:49230896-49249105	q1	q2	OK	0	5.92538	1.79769e+308	1.79769e+308	0.000178742	0.00549442	yes
TCONS_00016706	XLOC_009027	NME2	chr17:49230896-49249105	q1	q2	OK	0	23.6665	1.79769e+308	1.79769e+308	3.99435e-05	0.00172178	yes
TCONS_00015190	XLOC_008172	NPRL3	chr16:127017-188697	q1	q2	OK	0	0.555612	1.79769e+308	1.79769e+308	0.000765096	0.0155254	yes
TCONS_00020034	XLOC_010878	NR1H2	chr19:50879679-50886285	q1	q2	OK	0	0.18355	1.79769e+308	1.79769e+308	0.0093675	0.0960306	no
TCONS_00038604	XLOC_020801	NSUN5	chr7:72716513-72722864	q1	q2	OK	0	2.08363	1.79769e+308	1.79769e+308	0.000179585	0.00550994	yes
TCONS_00007522	XLOC_003948	NUP98	chr11:3696239-3847601	q1	q2	OK	0	1.13663	1.79769e+308	1.79769e+308	0.000242161	0.00686962	yes
TCONS_00041269	XLOC_022273	ODF2	chr9:131217433-131263571	q1	q2	OK	0	0.983307	1.79769e+308	1.79769e+308	0.000419624	0.0101544	yes
TCONS_00028129	XLOC_015299	OPA1	chr3:193310932-193415600	q1	q2	OK	0	0.557952	1.79769e+308	1.79769e+308	0.000379003	0.00948998	yes
TCONS_00000718	XLOC_000389	OSBPL9	chr1:52082545-52344609	q1	q2	OK	0	0.45056	1.79769e+308	1.79769e+308	0.000850453	0.016797	yes
TCONS_00030763	XLOC_016696	OTUD4	chr4:146054801-146100832	q1	q2	OK	0	0.887692	1.79769e+308	1.79769e+308	0.00242934	0.0353028	yes
TCONS_00005448	XLOC_002852	PARD3	chr10:34398487-35104253	q1	q2	OK	0	0.157351	1.79769e+308	1.79769e+308	0.00467884	0.056584	no
TCONS_00024319	XLOC_013268	PASK	chr2:242045513-242089394	q1	q2	OK	0	0.349759	1.79769e+308	1.79769e+308	0.000931251	0.017875	yes
TCONS_00031623	XLOC_017128	PCDHGA12	chr5:140710251-140892548	q1	q2	OK	0	0.42441	1.79769e+308	1.79769e+308	0.000935419	0.0179226	yes
TCONS_00031597	XLOC_017128	PCDHGA5	chr5:140710251-140892548	q1	q2	OK	0	0.305315	1.79769e+308	1.79769e+308	0.00222486	0.0329592	yes
TCONS_00031591	XLOC_017128	PCDHGB1	chr5:140710251-140892548	q1	q2	OK	0	0.359989	1.79769e+308	1.79769e+308	0.00123243	0.0213686	yes
TCONS_00031595	XLOC_017128	PCDHGB2	chr5:140710251-140892548	q1	q2	OK	0	0.986368	1.79769e+308	1.79769e+308	0.000298528	0.00805803	yes
TCONS_00031599	XLOC_017128	PCDHGB3	chr5:140710251-140892548	q1	q2	OK	0	0.619495	1.79769e+308	1.79769e+308	0.000613277	0.0132075	yes
TCONS_00004886	XLOC_002564	PCGF5	chr10:92979907-93044088	q1	q2	OK	0	11.4616	1.79769e+308	1.79769e+308	6.33689e-06	0.000398232	yes
TCONS_00034908	XLOC_018922	PDCD2	chr6:170884659-170893780	q1	q2	OK	0	4.86164	1.79769e+308	1.79769e+308	0.000122815	0.00417038	yes
TCONS_00027197	XLOC_014799	PDCD6IP	chr3:33840062-33911199	q1	q2	OK	0	7.73283	1.79769e+308	1.79769e+308	0.000135251	0.00448562	yes
TCONS_00003323	XLOC_001752	PDE4DIP	chr1:144851423-145076186	q1	q2	OK	0	0.278779	1.79769e+308	1.79769e+308	0.00886006	0.092041	no
TCONS_00040274	XLOC_021739	PEX2	chr8:77892493-77913280	q1	q2	OK	0	0.218762	1.79769e+308	1.79769e+308	0.00363688	0.0473845	yes
TCONS_00006183	XLOC_003233	PGAP2	chr11:3696239-3847601	q1	q2	OK	0	0.351086	1.79769e+308	1.79769e+308	0.00292832	0.0405928	yes
TCONS_00006186	XLOC_003233	PGAP2	chr11:3696239-3847601	q1	q2	OK	0	0.230323	1.79769e+308	1.79769e+308	0.00582393	0.0667075	no
TCONS_00037273	XLOC_020084	PHF14	chr7:11013498-11209250	q1	q2	OK	0	1.96349	1.79769e+308	1.79769e+308	8.43032e-05	0.00310304	yes
TCONS_00043759	XLOC_023554	PHF8	chrX:53963112-54071569	q1	q2	OK	0	0.740053	1.79769e+308	1.79769e+308	0.000294029	0.00796932	yes
TCONS_00043762	XLOC_023554	PHF8	chrX:53963112-54071569	q1	q2	OK	0	0.168868	1.79769e+308	1.79769e+308	0.00228545	0.0336581	yes
TCONS_00022568	XLOC_012313	PHOSPHO2	chr2:170550963-170608396	q1	q2	OK	0	1.46342	1.79769e+308	1.79769e+308	0.000987255	0.0185882	yes
TCONS_00017301	XLOC_009342	PIK3R5	chr17:8782232-8869029	q1	q2	OK	0	0.23669	1.79769e+308	1.79769e+308	0.00125704	0.0216376	yes
TCONS_00022808	XLOC_012429	PIKFYVE	chr2:209130990-209223475	q1	q2	OK	0	1.00734	1.79769e+308	1.79769e+308	0.00037399	0.00941056	yes
TCONS_00040634	XLOC_021917	PLEC	chr8:144989320-145050913	q1	q2	OK	0	0.278874	1.79769e+308	1.79769e+308	0.00040709	0.00994286	yes
TCONS_00002361	XLOC_001232	PLEKHG5	chr1:6521213-6580069	q1	q2	OK	0	0.175617	1.79769e+308	1.79769e+308	0.00150804	0.024556	yes
TCONS_00013272	XLOC_007124	PLEKHO2	chr15:65134081-65160201	q1	q2	OK	0	0.226679	1.79769e+308	1.79769e+308	0.00147111	0.0241263	yes
TCONS_00005885	XLOC_003072	POLL	chr10:103338638-103348027	q1	q2	OK	0	0.362845	1.79769e+308	1.79769e+308	0.00130951	0.0222252	yes
TCONS_00021115	XLOC_011524	POU2F2	chr19:42590261-42636625	q1	q2	OK	0	72.9734	1.79769e+308	1.79769e+308	3.92555e-05	0.00169849	yes
TCONS_00027103	XLOC_014746	PPARG	chr3:12329348-12475855	q1	q2	OK	0	0.153262	1.79769e+308	1.79769e+308	0.0119282	0.114918	no
TCONS_00008992	XLOC_004756	PPHLN1	chr12:42719946-42842422	q1	q2	OK	0	4.5948	1.79769e+308	1.79769e+308	5.57928e-05	0.00224778	yes
TCONS_00011771	XLOC_006265	PPM1A	chr14:60712469-60765805	q1	q2	OK	0	0.366036	1.79769e+308	1.79769e+308	0.000656944	0.0138731	yes
TCONS_00033134	XLOC_017954	PPT2-EGFL8	chr6:32120578-32145888	q1	q2	OK	0	0.213905	1.79769e+308	1.79769e+308	0.00442662	0.0543166	no
TCONS_00010028	XLOC_005329	PRICKLE1	chr12:42852139-42983572	q1	q2	OK	0	0.173191	1.79769e+308	1.79769e+308	0.00122643	0.021302	yes
TCONS_00020004	XLOC_010866	PRMT1	chr19:50180408-50191707	q1	q2	OK	0	0.176391	1.79769e+308	1.79769e+308	0.0158072	0.141708	no
TCONS_00022942	XLOC_012503	PSMD1	chr2:231921577-232037540	q1	q2	OK	0	0.536925	1.79769e+308	1.79769e+308	0.00118609	0.0208399	yes
TCONS_00018057	XLOC_009773	PSMD12	chr17:65336618-65362721	q1	q2	OK	0	0.945318	1.79769e+308	1.79769e+308	0.000948803	0.0180787	yes
TCONS_00041996	XLOC_022691	PTBP3	chr9:114758831-115112545	q1	q2	OK	0	0.728727	1.79769e+308	1.79769e+308	0.00044398	0.0105342	yes
TCONS_00042000	XLOC_022691	PTBP3	chr9:114758831-115112545	q1	q2	OK	0	2.60323	1.79769e+308	1.79769e+308	0.000106296	0.00371075	yes
TCONS_00039369	XLOC_021228	PTK2B	chr8:27168998-27316908	q1	q2	OK	0	0.262613	1.79769e+308	1.79769e+308	0.00130952	0.0222252	yes
TCONS_00008780	XLOC_004644	PTPN6	chr12:7055739-7070479	q1	q2	OK	0	5.37555	1.79769e+308	1.79769e+308	5.64923e-05	0.00226868	yes
TCONS_00025262	XLOC_013779	PTPRT	chr20:40701391-41818557	q1	q2	OK	0	0.284025	1.79769e+308	1.79769e+308	0.00028796	0.00783867	yes
TCONS_00013825	XLOC_007459	RAB27A	chr15:55495163-55582013	q1	q2	OK	0	0.396089	1.79769e+308	1.79769e+308	0.00155837	0.0251472	yes
TCONS_00009325	XLOC_004935	RAB3IP	chr12:70132630-70216984	q1	q2	OK	0	0.188071	1.79769e+308	1.79769e+308	0.00104385	0.0192328	yes
TCONS_00009306	XLOC_004925	RAP1B	chr12:69004618-69054385	q1	q2	OK	0	0.699503	1.79769e+308	1.79769e+308	0.00172531	0.0271617	yes
TCONS_00010204	XLOC_005426	RARG	chr12:53604349-53626040	q1	q2	OK	0	0.269218	1.79769e+308	1.79769e+308	0.00234778	0.0343744	yes
TCONS_00025208	XLOC_013754	RBM39	chr20:34291530-34330258	q1	q2	OK	0	0.471852	1.79769e+308	1.79769e+308	0.00114058	0.0203038	yes
TCONS_00044204	XLOC_023780	RBMX	chrX:135951352-135962939	q1	q2	OK	0	3.59367	1.79769e+308	1.79769e+308	0.000171766	0.00534246	yes
TCONS_00000351	XLOC_000184	RCAN3	chr1:24822822-24863510	q1	q2	OK	0	0.388859	1.79769e+308	1.79769e+308	0.00146065	0.0239967	yes
TCONS_00017541	XLOC_009475	RDM1	chr17:34245084-34257780	q1	q2	OK	0	0.206895	1.79769e+308	1.79769e+308	0.0251604	0.199028	no
TCONS_00022502	XLOC_012282	RIF1	chr2:152266396-152333860	q1	q2	OK	0	0.627756	1.79769e+308	1.79769e+308	0.000188008	0.00568376	yes
TCONS_00016013	XLOC_008662	RNASEK-C17ORF49	chr17:6915735-6922973	q1	q2	OK	0	8.09389	1.79769e+308	1.79769e+308	6.59765e-05	0.0025485	yes
TCONS_00016010	XLOC_008662	RNASEK-C17ORF49	chr17:6915735-6922973	q1	q2	OK	0	0.230368	1.79769e+308	1.79769e+308	0.0105359	0.104689	no
TCONS_00018480	XLOC_010006	RNF138	chr18:29671817-29711524	q1	q2	OK	0	0.980791	1.79769e+308	1.79769e+308	0.000754148	0.0153506	yes
TCONS_00033590	XLOC_018218	RNF146	chr6:127587826-127609705	q1	q2	OK	0	0.625937	1.79769e+308	1.79769e+308	0.00155413	0.0250946	yes
TCONS_00033585	XLOC_018218	RNF146	chr6:127587826-127609705	q1	q2	OK	0	0.176662	1.79769e+308	1.79769e+308	0.00963063	0.0980585	no
TCONS_00038242	XLOC_020587	RNF32	chr7:156433352-156469820	q1	q2	OK	0	0.305604	1.79769e+308	1.79769e+308	0.00368289	0.0477855	yes
TCONS_00000451	XLOC_000234	RNU11	chr1:28975111-28975246	q1	q2	OK	0	1.4464	1.79769e+308	1.79769e+308	0.0194336	0.165014	no
TCONS_00022419	XLOC_012227	RNU4ATAC	chr2:122095351-122407052	q1	q2	OK	0	0.53841	1.79769e+308	1.79769e+308	0.124055	0.567097	no
TCONS_00015980	XLOC_008649	RPAIN	chr17:5289345-5342471	q1	q2	OK	0	0.811145	1.79769e+308	1.79769e+308	0.000733728	0.0150391	yes
TCONS_00015990	XLOC_008649	RPAIN	chr17:5289345-5342471	q1	q2	OK	0	0.913002	1.79769e+308	1.79769e+308	0.00121629	0.0212031	yes
TCONS_00015148	XLOC_008155	RPL13	chr16:89627064-89633237	q1	q2	OK	0	2.43483	1.79769e+308	1.79769e+308	0.000102805	0.0036126	yes
TCONS_00018857	XLOC_010196	RPL17	chr18:47007547-47018935	q1	q2	OK	0	7.64589	1.79769e+308	1.79769e+308	8.22578e-05	0.00304607	yes
TCONS_00018859	XLOC_010196	RPL17	chr18:47007547-47018935	q1	q2	OK	0	0.759383	1.79769e+308	1.79769e+308	0.00141881	0.0235021	yes
TCONS_00034217	XLOC_018550	RPS10-NUDT3	chr6:34254972-34393902	q1	q2	OK	0	7.60887	1.79769e+308	1.79769e+308	4.30805e-05	0.00182846	yes
TCONS_00019126	XLOC_010345	SAFB	chr19:5623045-5668489	q1	q2	OK	0	0.17682	1.79769e+308	1.79769e+308	0.00504052	0.0597723	no
TCONS_00013387	XLOC_007182	SCAMP5	chr15:75287875-75313836	q1	q2	OK	0	0.154341	1.79769e+308	1.79769e+308	0.00341547	0.0453776	yes
TCONS_00017075	XLOC_009228	SCARF1	chr17:1537151-1549041	q1	q2	OK	0	0.175147	1.79769e+308	1.79769e+308	0.00366759	0.0476454	yes
TCONS_00002772	XLOC_001477	SCMH1	chr1:41480261-41707815	q1	q2	OK	0	0.659288	1.79769e+308	1.79769e+308	0.000355294	0.00910607	yes
TCONS_00030503	XLOC_016569	SEC31A	chr4:83739813-83812419	q1	q2	OK	0	2.07737	1.79769e+308	1.79769e+308	9.15089e-05	0.00330622	yes
TCONS_00031208	XLOC_016916	SERF1A	chr5:69321071-69338940	q1	q2	OK	0	1.38184	1.79769e+308	1.79769e+308	0.00182413	0.0283148	yes
TCONS_00012789	XLOC_006831	SERPINA9	chr14:94929057-94942670	q1	q2	OK	0	0.606583	1.79769e+308	1.79769e+308	0.00131056	0.0222347	yes
TCONS_00001262	XLOC_000675	SETDB1	chr1:150898814-150937220	q1	q2	OK	0	0.237608	1.79769e+308	1.79769e+308	0.00909673	0.0938403	no
TCONS_00014617	XLOC_007882	SH2B1	chr16:28875077-28885534	q1	q2	OK	0	0.232578	1.79769e+308	1.79769e+308	0.00239278	0.0349	yes
TCONS_00020474	XLOC_011153	SH3GL1	chr19:4360363-4400565	q1	q2	OK	0	0.438156	1.79769e+308	1.79769e+308	0.00119264	0.0208966	yes
TCONS_00009237	XLOC_004888	SHMT2	chr12:57623355-57634475	q1	q2	OK	0	0.57654	1.79769e+308	1.79769e+308	0.00101433	0.0188971	yes
TCONS_00021464	XLOC_011720	SIGLEC10	chr19:51913274-51921057	q1	q2	OK	0	0.247645	1.79769e+308	1.79769e+308	0.00174489	0.027367	yes
TCONS_00013659	XLOC_007353	SLC12A6	chr15:34517244-34630265	q1	q2	OK	0	0.267078	1.79769e+308	1.79769e+308	0.000609414	0.013147	yes
TCONS_00025320	XLOC_013818	SLC13A3	chr20:45186461-45318276	q1	q2	OK	0	1.54791	1.79769e+308	1.79769e+308	0.000117566	0.00402725	yes
TCONS_00031182	XLOC_016907	SLC30A5	chr5:68389775-68426899	q1	q2	OK	0	1.15013	1.79769e+308	1.79769e+308	0.00119204	0.0208966	yes
TCONS_00025310	XLOC_013812	SLC35C2	chr20:44978176-44993064	q1	q2	OK	0	1.05313	1.79769e+308	1.79769e+308	0.000542712	0.0120681	yes
TCONS_00002294	XLOC_001200	SLC35E2	chr1:1656276-1677438	q1	q2	OK	0	0.367413	1.79769e+308	1.79769e+308	0.00436992	0.0537978	no
TCONS_00007336	XLOC_003859	SLC37A2	chr11:124933012-124960412	q1	q2	OK	0	0.184074	1.79769e+308	1.79769e+308	0.0025604	0.0367127	yes
TCONS_00011845	XLOC_006298	SLC39A9	chr14:69865095-69929107	q1	q2	OK	0	0.630169	1.79769e+308	1.79769e+308	0.00130861	0.0222207	yes
TCONS_00028911	XLOC_015690	SLC41A3	chr3:125725199-125820391	q1	q2	OK	0	0.902055	1.79769e+308	1.79769e+308	0.00140811	0.0233782	yes
TCONS_00005825	XLOC_003042	SLIT1	chr10:98757794-99052430	q1	q2	OK	0	1.25254	1.79769e+308	1.79769e+308	8.21754e-05	0.00304607	yes
TCONS_00014689	XLOC_007909	SLX1A-SULT1A3	chr16:30204255-30218248	q1	q2	OK	0	2.64863	1.79769e+308	1.79769e+308	0.000392447	0.00972259	yes
TCONS_00018847	XLOC_010193	SMAD7	chr18:46446222-46477081	q1	q2	OK	0	0.189658	1.79769e+308	1.79769e+308	0.00810651	0.0859765	no
TCONS_00021393	XLOC_011682	SNAR-B1	chr19:50637001-50637121	q1	q2	OK	0	0.321944	1.79769e+308	1.79769e+308	0.158655	0.645139	no
TCONS_00021394	XLOC_011683	SNAR-B2	chr19:50642374-50642494	q1	q2	OK	0	0.965832	1.79769e+308	1.79769e+308	0.0416323	0.283966	no
TCONS_00021252	XLOC_011609	SNAR-E	chr19:47333841-47333961	q1	q2	OK	0	0.84187	1.79769e+308	1.79769e+308	0.0416323	0.283966	no
TCONS_00011993	XLOC_006372	SNORA11B	chr14:91580356-91691703	q1	q2	OK	0	0.197278	1.79769e+308	1.79769e+308	0.239367	0.784762	no
TCONS_00005866	XLOC_003063	SNORA12	chr10:101992054-102027437	q1	q2	OK	0	0.631448	1.79769e+308	1.79769e+308	0.0668072	0.390594	no
TCONS_00037631	XLOC_020274	SNORA14A	chr7:75544419-75623992	q1	q2	OK	0	0.239935	1.79769e+308	1.79769e+308	0.158655	0.645139	no
TCONS_00012195	XLOC_006522	SNORA28	chr14:103800492-103811361	q1	q2	OK	0	0.192819	1.79769e+308	1.79769e+308	0.239742	0.784762	no
TCONS_00004155	XLOC_002180	SNORA36B	chr1:220321609-220445843	q1	q2	OK	0	0.162722	1.79769e+308	1.79769e+308	0.158655	0.645139	no
TCONS_00032157	XLOC_017443	SNORA47	chr5:76372531-76444176	q1	q2	OK	0	0.183349	1.79769e+308	1.79769e+308	0.158655	0.645139	no
TCONS_00044072	XLOC_023707	SNORA69	chrX:118920468-118925606	q1	q2	OK	0	0.25694	1.79769e+308	1.79769e+308	0.158655	0.645139	no
TCONS_00025255	XLOC_013773	SNORA71D	chr20:37049238-37064018	q1	q2	OK	0	0.211638	1.79769e+308	1.79769e+308	0.239535	0.784762	no
TCONS_00012676	XLOC_006796	SNORA79	chr14:81646393-81687575	q1	q2	OK	0	0.210705	1.79769e+308	1.79769e+308	0.239638	0.784762	no
TCONS_00028964	XLOC_015710	SNORA7B	chr3:129101676-129118282	q1	q2	OK	0	0.364261	1.79769e+308	1.79769e+308	0.0786496	0.432161	no
TCONS_00012919	XLOC_006919	SNORD116-22	chr15:25335068-25335162	q1	q2	OK	0	0.418691	1.79769e+308	1.79769e+308	0.158655	0.645139	no
TCONS_00024773	XLOC_013515	SNORD12B	chr20:47862438-47905795	q1	q2	OK	0	0.415881	1.79769e+308	1.79769e+308	0.239692	0.784762	no
TCONS_00000655	XLOC_000352	SNORD46	chr1:45241245-45244412	q1	q2	OK	0	0.622929	1.79769e+308	1.79769e+308	0.0786496	0.432161	no
TCONS_00041334	XLOC_022305	SNORD62A	chr9:134305476-134375575	q1	q2	OK	0	0.705778	1.79769e+308	1.79769e+308	0.158655	0.645139	no
TCONS_00026856	XLOC_014629	SNORD83B	chr22:39708886-39715670	q1	q2	OK	0	0.65259	1.79769e+308	1.79769e+308	0.239748	0.784762	no
TCONS_00037343	XLOC_020114	SNX10	chr7:26331514-26413949	q1	q2	OK	0	7.20509	1.79769e+308	1.79769e+308	9.53957e-05	0.00341749	yes
TCONS_00030925	XLOC_016780	SORBS2	chr4:186506597-186877870	q1	q2	OK	0	0.175877	1.79769e+308	1.79769e+308	0.00137534	0.0230027	yes
TCONS_00022925	XLOC_012497	SP100	chr2:231280870-231410317	q1	q2	OK	0	0.190618	1.79769e+308	1.79769e+308	0.00663895	0.0737544	no
TCONS_00024233	XLOC_013213	SP110	chr2:231033644-231090444	q1	q2	OK	0	0.950771	1.79769e+308	1.79769e+308	0.000456393	0.0107128	yes
TCONS_00022716	XLOC_012390	SPATS2L	chr2:201170603-201346986	q1	q2	OK	0	1.59207	1.79769e+308	1.79769e+308	9.99539e-05	0.00353137	yes
TCONS_00032186	XLOC_017461	SSBP2	chr5:80256507-81047072	q1	q2	OK	0	0.152221	1.79769e+308	1.79769e+308	0.00329836	0.0442818	yes
TCONS_00028090	XLOC_015282	ST6GAL1	chr3:186648314-186796341	q1	q2	OK	0	11.6965	1.79769e+308	1.79769e+308	5.93358e-06	0.000384436	yes
TCONS_00040249	XLOC_021734	STAU2	chr8:74332308-74659943	q1	q2	OK	0	0.850644	1.79769e+308	1.79769e+308	0.000549722	0.0121842	yes
TCONS_00040257	XLOC_021734	STAU2	chr8:74332308-74659943	q1	q2	OK	0	0.721981	1.79769e+308	1.79769e+308	0.000411514	0.0100153	yes
TCONS_00002578	XLOC_001359	STMN1	chr1:26210676-26233368	q1	q2	OK	0	0.28362	1.79769e+308	1.79769e+308	0.00220825	0.032787	yes
TCONS_00042059	XLOC_022726	STOM	chr9:124101352-124132545	q1	q2	OK	0	0.249749	1.79769e+308	1.79769e+308	0.00437849	0.0538762	no
TCONS_00017995	XLOC_009745	STRADA	chr17:61780191-61819330	q1	q2	OK	0	0.474414	1.79769e+308	1.79769e+308	0.00100224	0.0187552	yes
TCONS_00017996	XLOC_009745	STRADA	chr17:61780191-61819330	q1	q2	OK	0	1.14965	1.79769e+308	1.79769e+308	0.000342656	0.00890616	yes
TCONS_00018002	XLOC_009745	STRADA	chr17:61780191-61819330	q1	q2	OK	0	0.195516	1.79769e+308	1.79769e+308	0.00478787	0.0576226	no
TCONS_00024830	XLOC_013548	STX16-NPEPL1	chr20:57226308-57290900	q1	q2	OK	0	0.301319	1.79769e+308	1.79769e+308	0.00100732	0.018802	yes
TCONS_00010560	XLOC_005591	SYCP3	chr12:102091416-102133250	q1	q2	OK	0	0.153213	1.79769e+308	1.79769e+308	0.00842559	0.0885714	no
TCONS_00034498	XLOC_018703	SYNCRIP	chr6:86317501-86353043	q1	q2	OK	0	1.88551	1.79769e+308	1.79769e+308	9.6567e-05	0.00344337	yes
TCONS_00034174	XLOC_018537	TAPBP	chr6:33267471-33285719	q1	q2	OK	0	0.850726	1.79769e+308	1.79769e+308	0.000173822	0.00538822	yes
TCONS_00018916	XLOC_010211	TCF4	chr18:52889561-53303188	q1	q2	OK	0	7.92349	1.79769e+308	1.79769e+308	6.49376e-06	0.000406057	yes
TCONS_00026249	XLOC_014300	TCN2	chr22:31003069-31023047	q1	q2	OK	0	0.222638	1.79769e+308	1.79769e+308	0.00336935	0.0449117	yes
TCONS_00021344	XLOC_011657	TEAD2	chr19:49838676-49865714	q1	q2	OK	0	0.367561	1.79769e+308	1.79769e+308	0.00116386	0.0205617	yes
TCONS_00041946	XLOC_022658	TEX10	chr9:103064356-103115259	q1	q2	OK	0	0.551821	1.79769e+308	1.79769e+308	0.001164	0.0205617	yes
TCONS_00018368	XLOC_009941	TGIF1	chr18:3412071-3458406	q1	q2	OK	0	0.146032	1.79769e+308	1.79769e+308	0.0097907	0.0992564	no
TCONS_00016428	XLOC_008895	THRA	chr17:38218445-38256973	q1	q2	OK	0	1.67684	1.79769e+308	1.79769e+308	0.000211608	0.00621091	yes
TCONS_00003810	XLOC_001980	TMCO1	chr1:165693527-165738159	q1	q2	OK	0	0.339636	1.79769e+308	1.79769e+308	0.00117574	0.0206975	yes
TCONS_00041060	XLOC_022163	TMEFF1	chr9:103189494-103339918	q1	q2	OK	0	1.02258	1.79769e+308	1.79769e+308	0.000506258	0.0115103	yes
TCONS_00007067	XLOC_003702	TMEM126B	chr11:85339616-85347583	q1	q2	OK	0	1.14196	1.79769e+308	1.79769e+308	0.00265372	0.0377023	yes
TCONS_00025350	XLOC_013828	TMEM189-UBE2V1	chr20:48697660-48770335	q1	q2	OK	0	0.951932	1.79769e+308	1.79769e+308	0.000493348	0.0113114	yes
TCONS_00029188	XLOC_015829	TNFSF10	chr3:172223297-172241297	q1	q2	OK	0	0.171328	1.79769e+308	1.79769e+308	0.00729505	0.07937	no
TCONS_00016947	XLOC_009162	TNRC6C	chr17:76000317-76107880	q1	q2	OK	0	0.292084	1.79769e+308	1.79769e+308	0.000207382	0.00613511	yes
TCONS_00026300	XLOC_014323	TOM1	chr22:35695267-35743987	q1	q2	OK	0	0.168957	1.79769e+308	1.79769e+308	0.00474215	0.0571821	no
TCONS_00042131	XLOC_022762	TOR2A	chr9:130478357-130497628	q1	q2	OK	0	0.260586	1.79769e+308	1.79769e+308	0.00360934	0.0471638	yes
TCONS_00024919	XLOC_013594	TPD52L2	chr20:62496580-62522898	q1	q2	OK	0	0.35597	1.79769e+308	1.79769e+308	0.00219721	0.0326547	yes
TCONS_00024920	XLOC_013594	TPD52L2	chr20:62496580-62522898	q1	q2	OK	0	0.452253	1.79769e+308	1.79769e+308	0.00129618	0.0220884	yes
TCONS_00013251	XLOC_007114	TPM1	chr15:63334837-63364113	q1	q2	OK	0	0.630259	1.79769e+308	1.79769e+308	0.000846806	0.0167477	yes
TCONS_00001968	XLOC_001025	TRAF5	chr1:211499956-211548286	q1	q2	OK	0	0.71828	1.79769e+308	1.79769e+308	0.000479897	0.0110914	yes
TCONS_00004216	XLOC_002213	TRIM17	chr1:228595635-228604583	q1	q2	OK	0	0.179387	1.79769e+308	1.79769e+308	0.00480914	0.0578181	no
TCONS_00031890	XLOC_017279	TRIM41	chr5:180650262-180662808	q1	q2	OK	0	0.252753	1.79769e+308	1.79769e+308	0.00412499	0.0516201	no
TCONS_00017117	XLOC_009255	TRPV1	chr17:3468739-3539616	q1	q2	OK	0	0.291252	1.79769e+308	1.79769e+308	0.000778996	0.015762	yes
TCONS_00027047	XLOC_014729	TTLL3	chr3:9821653-9878040	q1	q2	OK	0	0.282327	1.79769e+308	1.79769e+308	0.000966682	0.0183121	yes
TCONS_00006078	XLOC_003174	TUBGCP2	chr10:135092133-135126666	q1	q2	OK	0	0.192868	1.79769e+308	1.79769e+308	0.00258571	0.0369988	yes
TCONS_00001342	XLOC_000730	UBAP2L	chr1:154179182-154243329	q1	q2	OK	0	17.1963	1.79769e+308	1.79769e+308	6.7117e-06	0.000416111	yes
TCONS_00030596	XLOC_016616	UBE2D3	chr4:103717132-103790032	q1	q2	OK	0	2.68394	1.79769e+308	1.79769e+308	0.000150135	0.00485222	yes
TCONS_00030604	XLOC_016616	UBE2D3	chr4:103717132-103790032	q1	q2	OK	0	2.87279	1.79769e+308	1.79769e+308	0.000219176	0.0063734	yes
TCONS_00030605	XLOC_016616	UBE2D3	chr4:103717132-103790032	q1	q2	OK	0	0.366372	1.79769e+308	1.79769e+308	0.00275055	0.0386918	yes
TCONS_00030609	XLOC_016616	UBE2D3	chr4:103717132-103790032	q1	q2	OK	0	1.93484	1.79769e+308	1.79769e+308	0.000354011	0.00908408	yes
TCONS_00026114	XLOC_014233	UBE2L3	chr22:21899957-21978323	q1	q2	OK	0	0.877167	1.79769e+308	1.79769e+308	0.000374617	0.00941945	yes
TCONS_00017781	XLOC_009619	UBTF	chr17:42282400-42298994	q1	q2	OK	0	1.01068	1.79769e+308	1.79769e+308	0.000206667	0.0061192	yes
TCONS_00030910	XLOC_016777	UFSP2	chr4:186317839-186347139	q1	q2	OK	0	0.174539	1.79769e+308	1.79769e+308	0.00811992	0.0860856	no
TCONS_00025187	XLOC_013748	UQCC	chr20:33890368-33999945	q1	q2	OK	0	0.449672	1.79769e+308	1.79769e+308	0.00094812	0.0180682	yes
TCONS_00019527	XLOC_010578	URI1	chr19:30414550-30507519	q1	q2	OK	0	4.78488	1.79769e+308	1.79769e+308	5.20464e-05	0.00212663	yes
TCONS_00034708	XLOC_018810	VNN2	chr6:133065008-133084598	q1	q2	OK	0	0.238561	1.79769e+308	1.79769e+308	0.0128491	0.121551	no
TCONS_00034710	XLOC_018810	VNN2	chr6:133065008-133084598	q1	q2	OK	0	0.28693	1.79769e+308	1.79769e+308	0.0111971	0.109593	no
TCONS_00022011	XLOC_012009	VRK2	chr2:58273776-58468515	q1	q2	OK	0	2.64418	1.79769e+308	1.79769e+308	0.000174405	0.005399	yes
TCONS_00012174	XLOC_006512	WDR20	chr14:102606188-102690010	q1	q2	OK	0	0.356348	1.79769e+308	1.79769e+308	0.00318957	0.0432333	yes
TCONS_00012170	XLOC_006512	WDR20	chr14:102606188-102690010	q1	q2	OK	0	0.154209	1.79769e+308	1.79769e+308	0.0108459	0.106961	no
TCONS_00003144	XLOC_001676	WDR47	chr1:109512837-109584850	q1	q2	OK	0	0.151784	1.79769e+308	1.79769e+308	0.00378889	0.0488516	yes
TCONS_00015915	XLOC_008609	WDR81	chr17:1619816-1641893	q1	q2	OK	0	0.656987	1.79769e+308	1.79769e+308	0.000368509	0.00932703	yes
TCONS_00023856	XLOC_013001	WDSUB1	chr2:160092303-160143236	q1	q2	OK	0	0.598219	1.79769e+308	1.79769e+308	0.00234922	0.0343846	yes
TCONS_00029392	XLOC_015932	WHSC1	chr4:1873122-1983934	q1	q2	OK	0	2.47539	1.79769e+308	1.79769e+308	3.21256e-05	0.00145235	yes
TCONS_00025718	XLOC_014028	YBEY	chr21:47706266-47717665	q1	q2	OK	0	2.12585	1.79769e+308	1.79769e+308	0.000326382	0.00859809	yes
TCONS_00003598	XLOC_001882	YY1AP1	chr1:155629232-155658823	q1	q2	OK	0	1.8668	1.79769e+308	1.79769e+308	0.000152575	0.00490582	yes
TCONS_00003606	XLOC_001882	YY1AP1	chr1:155629232-155658823	q1	q2	OK	0	0.459541	1.79769e+308	1.79769e+308	0.000786071	0.0158717	yes
TCONS_00003608	XLOC_001882	YY1AP1	chr1:155629232-155658823	q1	q2	OK	0	0.200273	1.79769e+308	1.79769e+308	0.00252199	0.0362826	yes
TCONS_00003612	XLOC_001882	YY1AP1	chr1:155629232-155658823	q1	q2	OK	0	0.754736	1.79769e+308	1.79769e+308	0.000321344	0.00850912	yes
TCONS_00040306	XLOC_021752	ZFAND1	chr8:82613565-82633539	q1	q2	OK	0	9.70683	1.79769e+308	1.79769e+308	0.000191825	0.00577499	yes
TCONS_00012582	XLOC_006744	ZFP36L1	chr14:69254371-69262960	q1	q2	OK	0	5.33405	1.79769e+308	1.79769e+308	3.25377e-05	0.00146858	yes
TCONS_00042507	XLOC_022979	ZFX	chrX:24167761-24234372	q1	q2	OK	0	2.26328	1.79769e+308	1.79769e+308	6.75658e-05	0.00259488	yes
TCONS_00024912	XLOC_013590	ZGPAT	chr20:62289162-62367494	q1	q2	OK	0	0.167071	1.79769e+308	1.79769e+308	0.012935	0.122104	no
TCONS_00009692	XLOC_005150	ZNF26	chr12:133562933-133589154	q1	q2	OK	0	0.43349	1.79769e+308	1.79769e+308	0.000981457	0.0185181	yes
TCONS_00009698	XLOC_005154	ZNF268	chr12:133757994-133783697	q1	q2	OK	0	0.168382	1.79769e+308	1.79769e+308	0.00198219	0.0301338	yes
TCONS_00011894	XLOC_006322	ZNF410	chr14:74353317-74398991	q1	q2	OK	0	0.925546	1.79769e+308	1.79769e+308	0.000601318	0.0130027	yes
TCONS_00020847	XLOC_011384	ZNF506	chr19:19903519-19932560	q1	q2	OK	0	0.198709	1.79769e+308	1.79769e+308	0.00440091	0.0540973	no
TCONS_00022087	XLOC_012052	ZNF638	chr2:71558884-71662191	q1	q2	OK	0	0.320322	1.79769e+308	1.79769e+308	0.000574855	0.0126062	yes
TCONS_00041778	XLOC_022558	TRPM3	chr9:73149965-73736514	q1	q2	OK	3.08885e-08	0.187588	22.534	-0.000161778	0.999871	0.999988	no
TCONS_00003925	XLOC_002054	RGS8	chr1:182615791-182642067	q1	q2	OK	5.09816e-07	0.252616	18.9185	-0.00126673	0.998989	0.999988	no
TCONS_00017991	XLOC_009743	CYB561	chr17:61509664-61523722	q1	q2	OK	2.14456e-06	0.257474	16.8734	-0.0181296	0.985535	0.999988	no
TCONS_00029264	XLOC_015861	DGKG	chr3:185864989-186080023	q1	q2	OK	2.84148e-06	0.337303	16.857	-0.0406145	0.967603	0.999988	no
TCONS_00041822	XLOC_022584	SLC28A3	chr9:86890764-86983413	q1	q2	OK	2.14594e-06	0.203707	16.5345	-0.0163322	0.986969	0.999988	no
TCONS_00007792	XLOC_004099	SLC1A2	chr11:35272751-35441610	q1	q2	OK	4.11435e-06	0.373373	16.4696	-0.0658001	0.947537	0.999988	no
TCONS_00043468	XLOC_023436	GPM6B	chrX:13789061-13956831	q1	q2	OK	8.22378e-06	0.578384	16.1019	-0.0381603	0.96956	0.999988	no
TCONS_00012634	XLOC_006772	PROX2	chr14:75319735-75330537	q1	q2	OK	2.4408e-06	0.146056	15.8688	-0.0152085	0.987866	0.999988	no
TCONS_00034746	XLOC_018821	MAP7	chr6:136663418-136871957	q1	q2	OK	4.85623e-06	0.27058	15.7659	-0.0447609	0.964298	0.999988	no
TCONS_00013760	XLOC_007413	CATSPER2	chr15:43922771-43941039	q1	q2	OK	1.18375e-05	0.636121	15.7136	-0.0465555	0.962868	0.999988	no
TCONS_00040539	XLOC_021864	ASAP1	chr8:131064350-131455906	q1	q2	OK	8.09749e-05	3.1757	15.2592	-1.0586	0.289784	0.851485	no
TCONS_00039255	XLOC_021172	NEIL2	chr8:11627171-11644854	q1	q2	OK	7.74188e-05	2.99209	15.2381	-0.373426	0.708831	0.999988	no
TCONS_00021931	XLOC_011961	FAM82A1	chr2:38152461-38294285	q1	q2	OK	2.13284e-05	0.724478	15.0519	-0.0466238	0.962813	0.999988	no
TCONS_00032442	XLOC_017593	CD14	chr5:140011312-140013286	q1	q2	OK	8.77862e-06	0.270334	14.9104	-0.0443848	0.964598	0.999988	no
TCONS_00008282	XLOC_004396	DLG2	chr11:83166055-85338314	q1	q2	OK	1.9703e-05	0.580524	14.8466	-0.227443	0.820079	0.999988	no
TCONS_00002356	XLOC_001232	PLEKHG5	chr1:6521213-6580069	q1	q2	OK	2.30271e-05	0.606935	14.6859	-0.478233	0.632485	0.999988	no
TCONS_00037383	XLOC_020136	AQP1	chr7:30951414-30965131	q1	q2	OK	8.73653e-06	0.21517	14.5881	-0.0492326	0.960734	0.999988	no
TCONS_00018722	XLOC_010127	SPIRE1	chr18:12446510-12657912	q1	q2	OK	1.366e-05	0.279644	14.3213	-0.108446	0.913642	0.999988	no
TCONS_00041150	XLOC_022212	TLR4	chr9:120466452-120479769	q1	q2	OK	1.9301e-05	0.348132	14.1387	-0.137312	0.890784	0.999988	no
TCONS_00042656	XLOC_023055	CCDC120	chrX:48916515-48927510	q1	q2	OK	2.8899e-05	0.508018	14.1016	-0.345617	0.729631	0.999988	no
TCONS_00002913	XLOC_001545	LRP8	chr1:53692563-53793821	q1	q2	OK	0.000242487	4.02036	14.0171	-3.873	0.000107504	0.00374156	yes
TCONS_00022742	XLOC_012398	CASP10	chr2:202047620-202094129	q1	q2	OK	1.42651e-05	0.224354	13.941	-0.132572	0.894532	0.999988	no
TCONS_00038377	XLOC_020678	HOXA3	chr7:27145808-27166639	q1	q2	OK	8.26617e-05	1.00942	13.576	-0.709517	0.478004	0.999988	no
TCONS_00023860	XLOC_013003	CD302	chr2:160625138-160761267	q1	q2	OK	1.63395e-05	0.179942	13.4269	-0.0610092	0.951352	0.999988	no
TCONS_00031220	XLOC_016919	SERF1A	chr5:70196489-70214357	q1	q2	OK	0.000190852	2.04702	13.3888	-0.704794	0.480938	0.999988	no
TCONS_00009987	XLOC_005311	TMTC1	chr12:29653745-29937692	q1	q2	OK	2.66253e-05	0.249716	13.1952	-0.304758	0.760551	0.999988	no
TCONS_00037708	XLOC_020303	C7orf63	chr7:89874487-89940377	q1	q2	OK	4.36425e-05	0.403355	13.174	-0.197959	0.843077	0.999988	no
TCONS_00006907	XLOC_003617	SYT12	chr11:66790189-66818334	q1	q2	OK	2.02247e-05	0.183574	13.148	-0.195395	0.845084	0.999988	no
TCONS_00038660	XLOC_020838	HGF	chr7:81331443-81399452	q1	q2	OK	3.66393e-05	0.258227	12.783	-0.135774	0.892	0.999988	no
TCONS_00042111	XLOC_022754	MAPKAP1	chr9:128199672-128469513	q1	q2	OK	0.000398416	2.21259	12.4392	-2.38172	0.0172319	0.151144	no
TCONS_00009704	XLOC_005154	ZNF268	chr12:133757994-133783697	q1	q2	OK	6.63531e-05	0.3014	12.1492	-0.431912	0.665805	0.999988	no
TCONS_00028929	XLOC_015698	MGLL	chr3:127407904-127542093	q1	q2	OK	0.000186389	0.834725	12.1288	-1.86088	0.0627615	0.374861	no
TCONS_00003123	XLOC_001666	DPH5	chr1:101455179-101491362	q1	q2	OK	0.000231656	0.999125	12.0745	-0.502687	0.615184	0.999988	no
TCONS_00028170	XLOC_015324	SUMF1	chr3:4402828-4508966	q1	q2	OK	5.67942e-05	0.228174	11.9721	-0.201748	0.840114	0.999988	no
TCONS_00033901	XLOC_018379	DTNBP1	chr6:15523031-15663289	q1	q2	OK	0.000107237	0.427791	11.9619	-0.418586	0.675519	0.999988	no
TCONS_00025370	XLOC_013837	ZFP64	chr20:50700549-50808524	q1	q2	OK	0.000169289	0.567659	11.7113	-1.23986	0.215029	0.749352	no
TCONS_00003720	XLOC_001945	PEX19	chr1:160246598-160254941	q1	q2	OK	0.000316331	1.02506	11.662	-1.4986	0.133978	0.591669	no
TCONS_00025952	XLOC_014140	ZNF295	chr21:43406939-43430496	q1	q2	OK	0.000306172	0.927483	11.5648	-2.54559	0.0109092	0.107364	no
TCONS_00027755	XLOC_015110	IFT122	chr3:129158967-129239191	q1	q2	OK	0.000108351	0.313975	11.5007	-0.709434	0.478055	0.999988	no
TCONS_00022825	XLOC_012434	CPS1	chr2:211342405-211543831	q1	q2	OK	8.20402e-05	0.236978	11.4961	-0.58338	0.559638	0.999988	no
TCONS_00026827	XLOC_014613	PLA2G6	chr22:38507501-38577836	q1	q2	OK	0.000557694	1.53392	11.4255	-3.1299	0.00174869	0.0274064	yes
TCONS_00032947	XLOC_017872	ZNF193	chr6:28193028-28201264	q1	q2	OK	9.17539e-05	0.241344	11.361	-0.282972	0.777198	0.999988	no
TCONS_00000065	XLOC_000037	FAM213B	chr1:2517898-2564481	q1	q2	OK	6.257e-05	0.154704	11.2718	-0.379689	0.704177	0.999988	no
TCONS_00011785	XLOC_006271	HIF1A	chr14:62162118-62215807	q1	q2	OK	0.00030241	0.730184	11.2375	-1.46904	0.141822	0.610587	no
TCONS_00019600	XLOC_010616	MAG	chr19:35782988-35804709	q1	q2	OK	6.61381e-05	0.156531	11.2087	-0.404424	0.685901	0.999988	no
TCONS_00009269	XLOC_004903	METTL21B	chr12:58166382-58176324	q1	q2	OK	0.000262418	0.620088	11.2064	-1.12025	0.262607	0.816474	no
TCONS_00000634	XLOC_000339	ARTN	chr1:44398991-44402912	q1	q2	OK	7.69855e-05	0.163309	11.0507	-0.449667	0.65295	0.999988	no
TCONS_00016049	XLOC_008681	TNFSF12-TNFSF13	chr17:7452374-7464925	q1	q2	OK	8.62012e-05	0.182536	11.0482	-0.322226	0.747282	0.999988	no
TCONS_00024735	XLOC_013496	SNX21	chr20:44462469-44486048	q1	q2	OK	0.000133886	0.263366	10.9418	-0.950563	0.341826	0.90953	no
TCONS_00007510	XLOC_003944	ZNF195	chr11:3379156-3400452	q1	q2	OK	0.000227518	0.438248	10.9115	-0.854114	0.393042	0.956214	no
TCONS_00039593	XLOC_021338	GDAP1	chr8:75262617-75279335	q1	q2	OK	0.000104536	0.179428	10.7452	-0.370869	0.710735	0.999988	no
TCONS_00013534	XLOC_007278	FES	chr15:91427664-91439006	q1	q2	OK	0.000217781	0.312421	10.4864	-1.23905	0.215328	0.749594	no
TCONS_00004806	XLOC_002522	C10orf58	chr10:82167584-82192753	q1	q2	OK	0.000233018	0.33076	10.4711	-0.486408	0.626678	0.999988	no
TCONS_00038702	XLOC_020856	KRIT1	chr7:91828282-91875414	q1	q2	OK	0.000246529	0.348145	10.4637	-1.09807	0.272175	0.829784	no
TCONS_00034729	XLOC_018818	AHI1	chr6:135605109-135818903	q1	q2	OK	0.000275196	0.385779	10.4531	-1.04807	0.294608	0.857106	no
TCONS_00039315	XLOC_021202	BMP1	chr8:22022652-22069840	q1	q2	OK	0.000163322	0.215983	10.369	-0.995755	0.319369	0.885216	no
TCONS_00034129	XLOC_018514	AGER	chr6:32148744-32152099	q1	q2	OK	0.000413716	0.505643	10.2553	-1.2248	0.22065	0.758162	no
TCONS_00028752	XLOC_015605	MINA	chr3:97660660-97691295	q1	q2	OK	0.00097024	0.982717	9.98422	-3.96063	7.47509e-05	0.0028137	yes
TCONS_00015158	XLOC_008160	CDK10	chr16:89753075-89768121	q1	q2	OK	0.000211976	0.211738	9.96416	-0.771527	0.440395	0.99065	no
TCONS_00012297	XLOC_006575	HNRNPC	chr14:21677295-21737638	q1	q2	OK	0.0175064	17.017	9.92488	-9.99297	0	0	yes
TCONS_00014544	XLOC_007838	LOC81691	chr16:20775311-20860990	q1	q2	OK	0.000854433	0.814443	9.89663	-3.12434	0.00178207	0.0277923	yes
TCONS_00009185	XLOC_004859	RDH5	chr12:56109817-56118526	q1	q2	OK	0.000646013	0.615354	9.89564	-1.6223	0.104739	0.512783	no
TCONS_00025434	XLOC_013874	DIDO1	chr20:61509089-61569304	q1	q2	OK	0.000677869	0.621088	9.83958	-4.89803	9.68034e-07	8.31179e-05	yes
TCONS_00019954	XLOC_010832	FUT2	chr19:49199227-49209191	q1	q2	OK	0.000421179	0.313353	9.53914	-1.90648	0.056588	0.349716	no
TCONS_00011720	XLOC_006244	SAMD4A	chr14:55034329-55260033	q1	q2	OK	0.000254346	0.187334	9.5246	-2.38157	0.0172388	0.151195	no
TCONS_00003527	XLOC_001862	ADAR	chr1:154554533-154600456	q1	q2	OK	0.00364753	2.63956	9.49916	-8.05131	8.88178e-16	6.16222e-13	yes
TCONS_00017046	XLOC_009214	RPH3AL	chr17:62179-202633	q1	q2	OK	0.000410988	0.282616	9.42553	-1.88739	0.0591072	0.360233	no
TCONS_00028745	XLOC_015601	CGGBP1	chr3:88101099-88207115	q1	q2	OK	0.000947617	0.605662	9.31999	-2.99752	0.00272185	0.0384212	yes
TCONS_00043058	XLOC_023242	ALG13	chrX:110924345-111003875	q1	q2	OK	0.000611432	0.363648	9.21613	-1.09746	0.272438	0.830018	no
TCONS_00026231	XLOC_014292	NF2	chr22:29999544-30094589	q1	q2	OK	0.0004175	0.242776	9.18364	-2.93126	0.00337586	0.0449682	yes
TCONS_00039470	XLOC_021273	IKBKB	chr8:42128819-42190171	q1	q2	OK	0.000625618	0.333638	9.05879	-2.5853	0.00972939	0.0987793	no
TCONS_00038886	XLOC_020956	COG5	chr7:106809405-107218968	q1	q2	OK	0.0035667	1.78578	8.96775	-7.33334	2.24487e-13	9.44947e-11	yes
TCONS_00000410	XLOC_000216	TMEM222	chr1:27648635-27662891	q1	q2	OK	0.00085843	0.398989	8.86043	-2.85397	0.00431769	0.0533403	no
TCONS_00000997	XLOC_000519	RWDD3	chr1:95558072-95712781	q1	q2	OK	0.00149588	0.67362	8.81479	-1.70985	0.0872943	0.460317	no
TCONS_00040140	XLOC_021670	RNF170	chr8:42704779-42751866	q1	q2	OK	0.000728181	0.325551	8.80437	-2.76031	0.00577469	0.0663068	no
TCONS_00029421	XLOC_015940	ADD1	chr4:2845583-2931802	q1	q2	OK	0.00341528	1.50035	8.77908	-7.21844	5.25802e-13	2.06238e-10	yes
TCONS_00027800	XLOC_015128	TMEM108	chr3:132757170-133116619	q1	q2	OK	0.000511389	0.204413	8.64285	-2.63685	0.00836807	0.0881075	no
TCONS_00030284	XLOC_016430	PROM1	chr4:15969848-16085623	q1	q2	OK	0.00213024	0.741599	8.44348	-4.00187	6.2845e-05	0.0024563	yes
TCONS_00018730	XLOC_010129	PTPN2	chr18:12785476-12884334	q1	q2	OK	0.001296	0.438214	8.40143	-2.35801	0.018373	0.158238	no
TCONS_00018255	XLOC_009887	PCYT2	chr17:79860071-79869340	q1	q2	OK	0.000818657	0.272683	8.37975	-3.37103	0.000748887	0.0152705	yes
TCONS_00023015	XLOC_012537	LRRFIP1	chr2:238536223-238690290	q1	q2	OK	0.00577391	1.70509	8.20608	-7.46356	8.41549e-14	3.93865e-11	yes
TCONS_00014636	XLOC_007888	LAT	chr16:28996146-29002104	q1	q2	OK	0.000776465	0.227005	8.19159	-1.83104	0.0670949	0.391775	no
TCONS_00030534	XLOC_016579	MAPK10	chr4:86936275-87374283	q1	q2	OK	0.0012339	0.357332	8.1779	-2.78267	0.00539131	0.0630161	no
TCONS_00040577	XLOC_021885	PTK2	chr8:141668480-142011412	q1	q2	OK	0.00165632	0.473609	8.15957	-4.53775	5.68584e-06	0.000371875	yes
TCONS_00034733	XLOC_018820	BCLAF1	chr6:136578000-136610989	q1	q2	OK	0.0150971	4.30139	8.15439	-9.00838	0	0	yes
TCONS_00024395	XLOC_013311	HSPA12B	chr20:3713316-3733758	q1	q2	OK	0.00100964	0.271257	8.06968	-3.61141	0.000304533	0.00818334	yes
TCONS_00013797	XLOC_007439	GABPB1	chr15:50569388-50650503	q1	q2	OK	0.0066679	1.68082	7.97772	-4.93231	8.12634e-07	7.17241e-05	yes
TCONS_00024704	XLOC_013488	SYS1	chr20:43990576-44039250	q1	q2	OK	0.0010878	0.267802	7.94361	-2.83729	0.00454976	0.0554334	no
TCONS_00043389	XLOC_023398	BRCC3	chrX:154299694-154351349	q1	q2	OK	0.0018249	0.444603	7.92855	-3.27035	0.00107414	0.0195513	yes
TCONS_00030853	XLOC_016740	NEK1	chr4:170314420-170533778	q1	q2	OK	0.00358749	0.843455	7.87719	-6.01438	1.80581e-09	3.19644e-07	yes
TCONS_00039529	XLOC_021304	SDCBP	chr8:59465727-59495419	q1	q2	OK	0.00796366	1.83653	7.84934	-5.19884	2.00531e-07	2.11349e-05	yes
TCONS_00024716	XLOC_013489	PIGT	chr20:44044706-44054884	q1	q2	OK	0.0019852	0.447668	7.817	-3.67466	0.000238168	0.00679062	yes
TCONS_00025729	XLOC_014030	DIP2A	chr21:47878861-47989926	q1	q2	OK	0.00556785	1.25411	7.81533	-8.30765	0	0	yes
TCONS_00041300	XLOC_022286	PPP2R4	chr9:131873227-131911225	q1	q2	OK	0.00549971	1.22589	7.80026	-6.38521	1.71157e-10	3.71558e-08	yes
TCONS_00006358	XLOC_003330	NAV2	chr11:19372270-20143147	q1	q2	OK	0.00142082	0.302705	7.73505	-5.91608	3.29708e-09	5.50445e-07	yes
TCONS_00027101	XLOC_014746	PPARG	chr3:12329348-12475855	q1	q2	OK	0.0345085	6.88753	7.64089	-9.41191	0	0	yes
TCONS_00004281	XLOC_002261	CEP170	chr1:243287729-243418708	q1	q2	OK	0.0120565	2.29817	7.57454	-8.86125	0	0	yes
TCONS_00038904	XLOC_020962	PNPLA8	chr7:108110865-108168605	q1	q2	OK	0.0125197	2.36005	7.55847	-7.29609	2.96208e-13	1.22079e-10	yes
TCONS_00032151	XLOC_017439	COL4A3BP	chr5:74666927-74895646	q1	q2	OK	0.00526363	0.963756	7.51646	-5.70544	1.1604e-08	1.66024e-06	yes
TCONS_00011749	XLOC_006257	PSMA3	chr14:58711522-58764855	q1	q2	OK	0.0377772	6.78719	7.48915	-6.92054	4.49907e-12	1.44124e-09	yes
TCONS_00028159	XLOC_015320	LMLN	chr3:197687070-197770591	q1	q2	OK	0.00281051	0.482414	7.42329	-5.91516	3.31546e-09	5.52844e-07	yes
TCONS_00031200	XLOC_016913	MARVELD2	chr5:68710938-68737890	q1	q2	OK	0.00114828	0.171911	7.22604	-2.25391	0.0242016	0.193404	no
TCONS_00013991	XLOC_007541	ADPGK	chr15:73043707-73090540	q1	q2	OK	0.00286887	0.411193	7.16319	-4.42072	9.83723e-06	0.000566388	yes
TCONS_00007986	XLOC_004227	HNRNPUL2-BSCL2	chr11:62457733-62494857	q1	q2	OK	0.00399097	0.561799	7.13717	-4.41827	9.94934e-06	0.000570126	yes
TCONS_00003599	XLOC_001882	YY1AP1	chr1:155629232-155658823	q1	q2	OK	0.00215548	0.295421	7.09862	-3.77462	0.000160254	0.00507205	yes
TCONS_00029132	XLOC_015805	LOC647107	chr3:162895030-163021089	q1	q2	OK	0.00562773	0.755028	7.06783	-4.66379	3.10438e-06	0.000225348	yes
TCONS_00000251	XLOC_000130	NECAP2	chr1:16767166-16786584	q1	q2	OK	0.00249813	0.326741	7.03115	-3.331	0.000865347	0.0170039	yes
TCONS_00033339	XLOC_018060	RUNX2	chr6:44796469-45518819	q1	q2	OK	0.00261903	0.327928	6.9682	-5.21027	1.88566e-07	2.00422e-05	yes
TCONS_00024086	XLOC_013122	ICA1L	chr2:203637872-203736371	q1	q2	OK	0.00458835	0.571896	6.96163	-5.91872	3.24466e-09	5.44326e-07	yes
TCONS_00020830	XLOC_011372	MEF2BNB-MEF2B	chr19:19256375-19314238	q1	q2	OK	0.00706752	0.83047	6.87658	-6.07399	1.24774e-09	2.2939e-07	yes
TCONS_00009201	XLOC_004865	RAB5B	chr12:56367696-56390467	q1	q2	OK	0.156802	17.5453	6.806	-11.9701	0	0	yes
TCONS_00000560	XLOC_000301	PPIE	chr1:40204516-40254533	q1	q2	OK	0.021035	2.30637	6.77669	-8.49261	0	0	yes
TCONS_00039111	XLOC_021080	EZH2	chr7:148504463-148581441	q1	q2	OK	0.00375227	0.367176	6.61256	-3.87123	0.000108286	0.00376307	yes
TCONS_00038907	XLOC_020962	PNPLA8	chr7:108110865-108168605	q1	q2	OK	0.00508411	0.485764	6.57812	-4.55632	5.20579e-06	0.000346051	yes
TCONS_00013670	XLOC_007358	GOLGA8B	chr15:34817483-34875771	q1	q2	OK	0.0443829	4.04328	6.50938	-10.1651	0	0	yes
TCONS_00002925	XLOC_001549	YIPF1	chr1:54317391-54355487	q1	q2	OK	0.0244793	2.10832	6.42839	-6.26546	3.71722e-10	7.59209e-08	yes
TCONS_00006431	XLOC_003366	PDHX	chr11:34903842-35017675	q1	q2	OK	0.0452859	3.73891	6.36741	-8.36192	0	0	yes
TCONS_00041430	XLOC_022367	MAN1B1	chr9:139981378-140003639	q1	q2	OK	0.017996	1.39959	6.28118	-7.2932	3.02647e-13	1.24362e-10	yes
TCONS_00011873	XLOC_006310	DCAF4	chr14:73393039-73426357	q1	q2	OK	0.00261955	0.192141	6.1967	-3.13883	0.00169626	0.0268252	yes
TCONS_00020820	XLOC_011369	HOMER3	chr19:19040009-19052041	q1	q2	OK	0.0311249	2.20857	6.1489	-7.55462	4.19664e-14	2.0402e-11	yes
TCONS_00003440	XLOC_001805	POGZ	chr1:151375199-151431941	q1	q2	OK	0.0151815	1.06471	6.132	-7.72473	1.11022e-14	6.01118e-12	yes
TCONS_00008705	XLOC_004602	CACNA1C	chr12:2162415-2807115	q1	q2	OK	0.00216457	0.150909	6.12346	-5.7128	1.11135e-08	1.60839e-06	yes
TCONS_00016319	XLOC_008822	NF1	chr17:29421944-29704695	q1	q2	OK	0.0221516	1.51698	6.09765	-7.07207	1.52633e-12	5.5457e-10	yes
TCONS_00030634	XLOC_016629	LEF1	chr4:108968700-109097586	q1	q2	OK	0.00456599	0.309579	6.08324	-3.98684	6.69591e-05	0.00257445	yes
TCONS_00011105	XLOC_005900	CARKD	chr13:111267806-111292342	q1	q2	OK	0.0361061	2.43676	6.07658	-8.82701	0	0	yes
TCONS_00039031	XLOC_021027	C7orf49	chr7:134832765-134855578	q1	q2	OK	0.0375634	2.45713	6.0315	-6.96761	3.22364e-12	1.064e-09	yes
TCONS_00018656	XLOC_010095	CTDP1	chr18:77439800-77514510	q1	q2	OK	0.0181894	1.18562	6.02639	-7.49692	6.52811e-14	3.14048e-11	yes
TCONS_00040991	XLOC_022122	FGD3	chr9:95709600-95798518	q1	q2	OK	0.0108032	0.689918	5.9969	-6.71299	1.9067e-11	5.31822e-09	yes
TCONS_00018820	XLOC_010181	ATP5A1	chr18:43664109-43684199	q1	q2	OK	1.73793	106.415	5.9362	-11.5149	0	0	yes
TCONS_00043867	XLOC_023601	HDAC8	chrX:71549365-71792953	q1	q2	OK	0.0052333	0.318397	5.92696	-3.23936	0.00119799	0.0209668	yes
TCONS_00033571	XLOC_018213	NCOA7	chr6:126102306-126253176	q1	q2	OK	0.00432289	0.255025	5.8825	-4.4501	8.58297e-06	0.000508813	yes
TCONS_00027050	XLOC_014729	ARPC4	chr3:9821653-9878040	q1	q2	OK	0.0267984	1.56504	5.86791	-6.64871	2.95668e-11	7.85038e-09	yes
TCONS_00006725	XLOC_003518	BEST1	chr11:61717355-61735132	q1	q2	OK	0.00627046	0.362945	5.85504	-4.90556	9.31589e-07	8.03384e-05	yes
TCONS_00020084	XLOC_010907	PPP2R1A	chr19:52693054-52729678	q1	q2	OK	0.285254	15.991	5.80887	-10.6762	0	0	yes
TCONS_00025433	XLOC_013874	DIDO1	chr20:61509089-61569304	q1	q2	OK	0.0706741	3.90189	5.78685	-10.4438	0	0	yes
TCONS_00037976	XLOC_020445	CALU	chr7:128379345-128415844	q1	q2	OK	0.00266866	0.146551	5.77915	-3.5809	0.000342417	0.00890615	yes
TCONS_00039440	XLOC_021257	LETM2	chr8:38243958-38266062	q1	q2	OK	0.0178968	0.954605	5.73713	-5.42415	5.82324e-08	7.14029e-06	yes
TCONS_00042777	XLOC_023102	TRO	chrX:54947248-54957865	q1	q2	OK	0.0165224	0.872278	5.72229	-6.95029	3.64531e-12	1.18983e-09	yes
TCONS_00021005	XLOC_011467	YIF1B	chr19:38794199-38806606	q1	q2	OK	0.00320374	0.168988	5.72102	-4.0721	4.65918e-05	0.00194815	yes
TCONS_00041827	XLOC_022586	GOLM1	chr9:88641057-88715116	q1	q2	OK	0.0132138	0.673525	5.67162	-6.08788	1.14419e-09	2.11196e-07	yes
TCONS_00037328	XLOC_020108	C7orf46	chr7:23719748-23742269	q1	q2	OK	0.0033509	0.163727	5.6106	-1.86109	0.062731	0.374712	no
TCONS_00040901	XLOC_022071	TJP2	chr9:71736179-71870124	q1	q2	OK	0.015386	0.744931	5.59741	-7.02009	2.21734e-12	7.65353e-10	yes
TCONS_00016167	XLOC_008736	C17orf76-AS1	chr17:16342300-16395480	q1	q2	OK	0.30852	14.1748	5.52181	-8.32918	0	0	yes
TCONS_00021320	XLOC_011644	GYS1	chr19:49471381-49496610	q1	q2	OK	0.0502858	2.28831	5.50799	-8.13828	4.44089e-16	3.26139e-13	yes
TCONS_00040160	XLOC_021681	ATP6V1H	chr8:54628114-54755850	q1	q2	OK	0.0337908	1.47328	5.44626	-6.46404	1.01943e-10	2.34679e-08	yes
TCONS_00026775	XLOC_014585	RBFOX2	chr22:36134782-36424585	q1	q2	OK	0.0401753	1.74072	5.43723	-8.02031	1.11022e-15	7.66426e-13	yes
TCONS_00007247	XLOC_003810	TMEM25	chr11:118401802-118436791	q1	q2	OK	0.014422	0.621413	5.4292	-5.29511	1.18942e-07	1.32329e-05	yes
TCONS_00025453	XLOC_013883	PTK6	chr20:62159775-62168723	q1	q2	OK	0.00990234	0.416664	5.39497	-5.12047	3.04768e-07	3.04035e-05	yes
TCONS_00010536	XLOC_005585	ANKS1B	chr12:99039077-100378432	q1	q2	OK	0.00360013	0.149941	5.3802	-2.41548	0.0157144	0.141133	no
TCONS_00027042	XLOC_014728	OGG1	chr3:9791627-9811668	q1	q2	OK	0.034294	1.40873	5.3603	-6.20334	5.52764e-10	1.08871e-07	yes
TCONS_00000077	XLOC_000043	TP73	chr1:3569128-3663937	q1	q2	OK	0.00582262	0.238268	5.35477	-5.57117	2.5303e-08	3.34949e-06	yes
TCONS_00018240	XLOC_009885	ARHGDIA	chr17:79825596-79829282	q1	q2	OK	0.0452802	1.84572	5.34916	-7.47826	7.52731e-14	3.54701e-11	yes
TCONS_00002761	XLOC_001471	PPT1	chr1:40538381-40563142	q1	q2	OK	0.316515	12.6858	5.3248	-9.26008	0	0	yes
TCONS_00009308	XLOC_004925	RAP1B	chr12:69004618-69054385	q1	q2	OK	0.163255	6.44745	5.30353	-7.95831	1.77636e-15	1.17912e-12	yes
TCONS_00001899	XLOC_001000	RASSF5	chr1:206680878-206762616	q1	q2	OK	0.00561363	0.221547	5.30253	-4.33329	1.46895e-05	0.000782762	yes
TCONS_00027480	XLOC_014949	FLNB	chr3:57994126-58157982	q1	q2	OK	0.00958765	0.360159	5.23131	-6.72703	1.73166e-11	4.86935e-09	yes
TCONS_00023802	XLOC_012980	GTDC1	chr2:144703580-145090083	q1	q2	OK	0.159198	5.92462	5.21783	-8.07769	6.66134e-16	4.74078e-13	yes
TCONS_00028296	XLOC_015380	SGOL1	chr3:20202084-20227724	q1	q2	OK	0.0205175	0.757455	5.20624	-5.17384	2.29326e-07	2.36463e-05	yes
TCONS_00012849	XLOC_006868	AKT1	chr14:105235686-105262080	q1	q2	OK	0.392894	14.1931	5.17491	-9.70037	0	0	yes
TCONS_00019307	XLOC_010422	SMARCA4	chr19:11071597-11172958	q1	q2	OK	0.0670998	2.41403	5.16899	-8.76311	0	0	yes
TCONS_00025725	XLOC_014030	DIP2A	chr21:47878861-47989926	q1	q2	OK	0.0163948	0.583518	5.15347	-5.71285	1.11101e-08	1.60839e-06	yes
TCONS_00043986	XLOC_023665	MORF4L2	chrX:102930425-102947484	q1	q2	OK	0.0239966	0.822364	5.09888	-4.7879	1.68536e-06	0.000134427	yes
TCONS_00008055	XLOC_004262	SF1	chr11:64532075-64546316	q1	q2	OK	0.121575	4.13067	5.08646	-8.34568	0	0	yes
TCONS_00033051	XLOC_017926	NFKBIL1	chr6:31514627-31526606	q1	q2	OK	0.00954982	0.321289	5.07225	-3.91696	8.96734e-05	0.00325729	yes
TCONS_00030962	XLOC_016799	AHRR	chr5:271735-438405	q1	q2	OK	0.00574108	0.185684	5.01538	-5.12633	2.95444e-07	2.95588e-05	yes
TCONS_00031763	XLOC_017202	HMMR	chr5:162887516-162918953	q1	q2	OK	0.27429	8.82269	5.00744	-8.44398	0	0	yes
TCONS_00002889	XLOC_001532	EPS15	chr1:51819934-51984995	q1	q2	OK	0.0173898	0.555089	4.9964	-5.18424	2.16901e-07	2.26014e-05	yes
TCONS_00013442	XLOC_007214	ZFAND6	chr15:80351909-80430735	q1	q2	OK	0.157395	4.92668	4.96815	-7.19264	6.35492e-13	2.46462e-10	yes
TCONS_00014076	XLOC_007575	TSPAN3	chr15:77336359-77363570	q1	q2	OK	0.0334271	1.03255	4.94906	-6.38372	1.72839e-10	3.7462e-08	yes
TCONS_00017702	XLOC_009582	DNAJC7	chr17:40118758-40190044	q1	q2	OK	0.0375008	1.14044	4.92653	-6.06488	1.32053e-09	2.40847e-07	yes
TCONS_00002806	XLOC_001489	ELOVL1	chr1:43829067-43833745	q1	q2	OK	0.0816387	2.48084	4.92543	-6.49509	8.29834e-11	1.96186e-08	yes
TCONS_00043761	XLOC_023554	PHF8	chrX:53963112-54071569	q1	q2	OK	0.0841916	2.4936	4.88841	-8.20268	2.22045e-16	1.73204e-13	yes
TCONS_00012566	XLOC_006734	MAX	chr14:65381078-65569227	q1	q2	OK	0.0702487	2.04882	4.86618	-5.10733	3.26742e-07	3.22922e-05	yes
TCONS_00002287	XLOC_001198	CDK11B	chr1:1571099-1655791	q1	q2	OK	0.213524	6.18425	4.85612	-8.2123	2.22045e-16	1.73204e-13	yes
TCONS_00003726	XLOC_001947	SLAMF6	chr1:160454819-160493052	q1	q2	OK	0.198586	5.68841	4.84019	-7.73237	1.06581e-14	5.8627e-12	yes
TCONS_00005603	XLOC_002923	ANK3	chr10:61786055-62493284	q1	q2	OK	0.0215732	0.617243	4.83853	-6.90597	4.98601e-12	1.58985e-09	yes
TCONS_00043130	XLOC_023278	STAG2	chrX:123094474-123236505	q1	q2	OK	0.219134	6.2493	4.83381	-8.51722	0	0	yes
TCONS_00028565	XLOC_015506	RASSF1	chr3:50367216-50378367	q1	q2	OK	0.00529664	0.150474	4.82829	-3.70042	0.000215244	0.00630282	yes
TCONS_00001213	XLOC_000644	CHD1L	chr1:146714290-146767447	q1	q2	OK	0.0294098	0.794151	4.75505	-5.57094	2.53375e-08	3.35083e-06	yes
TCONS_00021958	XLOC_011978	PPM1B	chr2:44395999-44461742	q1	q2	OK	0.171959	4.6383	4.75346	-7.07916	1.4504e-12	5.29766e-10	yes
TCONS_00012198	XLOC_006523	MARK3	chr14:103851700-103970166	q1	q2	OK	0.0205803	0.545245	4.72757	-5.59172	2.24834e-08	3.03145e-06	yes
TCONS_00004583	XLOC_002414	FAM21C	chr10:46222647-46288412	q1	q2	OK	0.0198463	0.524047	4.72276	-5.79135	6.98233e-09	1.07353e-06	yes
TCONS_00016753	XLOC_009053	GDPD1	chr17:57297827-57353330	q1	q2	OK	0.0228346	0.601463	4.71918	-4.52495	6.04103e-06	0.000386055	yes
TCONS_00024230	XLOC_013213	SP110	chr2:231033644-231090444	q1	q2	OK	0.0569079	1.48108	4.70188	-6.5531	5.63558e-11	1.39442e-08	yes
TCONS_00019254	XLOC_010398	PIN1	chr19:9945882-9960365	q1	q2	OK	0.197535	5.10781	4.69253	-6.99923	2.57372e-12	8.68816e-10	yes
TCONS_00000354	XLOC_000184	RCAN3	chr1:24822822-24863510	q1	q2	OK	0.008883	0.224438	4.65913	-3.89966	9.63267e-05	0.00343924	yes
TCONS_00037552	XLOC_020230	KCTD7	chr7:66093867-66108216	q1	q2	OK	0.0403235	1.00529	4.63985	-6.29619	3.05043e-10	6.33328e-08	yes
TCONS_00013992	XLOC_007541	ADPGK	chr15:73043707-73090540	q1	q2	OK	0.310651	7.60586	4.61374	-7.94186	1.9984e-15	1.28931e-12	yes
TCONS_00037637	XLOC_020279	DTX2	chr7:76090971-76135312	q1	q2	OK	0.106262	2.56402	4.59271	-7.41264	1.23901e-13	5.5541e-11	yes
TCONS_00004993	XLOC_002621	C10orf2	chr10:102747292-102754158	q1	q2	OK	0.00889727	0.214256	4.58983	-3.68852	0.000225558	0.00650828	yes
TCONS_00013280	XLOC_007130	RAB11A	chr15:66161796-66184329	q1	q2	OK	0.00717621	0.171446	4.57839	-3.76472	0.000166739	0.00522614	yes
TCONS_00028615	XLOC_015533	PBRM1	chr3:52579367-52719866	q1	q2	OK	0.478764	11.3385	4.56577	-8.70258	0	0	yes
TCONS_00038033	XLOC_020469	EXOC4	chr7:132937822-133750513	q1	q2	OK	0.0247532	0.575278	4.53857	-4.67369	2.95833e-06	0.000215881	yes
TCONS_00013081	XLOC_007033	NUSAP1	chr15:41624891-41673248	q1	q2	OK	0.709318	16.2628	4.519	-8.33753	0	0	yes
TCONS_00031216	XLOC_016917	SMN2	chr5:69345349-69373422	q1	q2	OK	0.0663262	1.50412	4.5032	-5.40397	6.51832e-08	7.9083e-06	yes
TCONS_00037454	XLOC_020178	ZMIZ2	chr7:44788529-44809479	q1	q2	OK	0.357989	8.04626	4.49033	-8.6151	0	0	yes
TCONS_00006458	XLOC_003376	API5	chr11:43333504-43366080	q1	q2	OK	0.293544	6.59684	4.49013	-7.49239	6.77236e-14	3.24666e-11	yes
TCONS_00033274	XLOC_018034	PPP2R5D	chr6:42952329-42981618	q1	q2	OK	0.102719	2.301	4.48548	-6.97833	2.98717e-12	9.96205e-10	yes
TCONS_00039035	XLOC_021029	CNOT4	chr7:135046546-135194875	q1	q2	OK	0.0433029	0.962652	4.47448	-5.96757	2.40814e-09	4.14569e-07	yes
TCONS_00031799	XLOC_017227	C5orf41	chr5:172483354-172566291	q1	q2	OK	0.0290018	0.638951	4.46149	-4.74835	2.05082e-06	0.000159342	yes
TCONS_00039012	XLOC_021021	FLJ43663	chr7:130628918-130793562	q1	q2	OK	0.0331829	0.730791	4.46095	-4.81956	1.43872e-06	0.000117887	yes
TCONS_00000349	XLOC_000184	RCAN3	chr1:24822822-24863510	q1	q2	OK	0.190659	4.18496	4.45615	-7.19727	6.14397e-13	2.38952e-10	yes
TCONS_00017249	XLOC_009317	TP53	chr17:7571719-7606820	q1	q2	OK	0.0575199	1.2576	4.45047	-5.91652	3.28823e-09	5.50299e-07	yes
TCONS_00032228	XLOC_017480	KIAA0825	chr5:93486555-93954309	q1	q2	OK	0.00676247	0.147757	4.44953	-2.30331	0.0212614	0.176321	no
TCONS_00008945	XLOC_004735	PPFIBP1	chr12:27677044-27848497	q1	q2	OK	0.00741927	0.158675	4.41866	-4.13673	3.52296e-05	0.00155699	yes
TCONS_00017310	XLOC_009346	GAS7	chr17:9813925-10101868	q1	q2	OK	0.0185827	0.388606	4.38628	-6.07303	1.25517e-09	2.30449e-07	yes
TCONS_00010941	XLOC_005805	TNFSF11	chr13:43136871-43182149	q1	q2	OK	0.0511526	1.06874	4.38496	-5.72662	1.0245e-08	1.49841e-06	yes
TCONS_00007206	XLOC_003789	HTR3A	chr11:113845796-113861034	q1	q2	OK	0.0135419	0.280039	4.37013	-4.39921	1.08647e-05	0.000611518	yes
TCONS_00032676	XLOC_017714	DOK3	chr5:176928905-176937427	q1	q2	OK	0.537681	10.8191	4.33069	-7.81996	5.32907e-15	3.15781e-12	yes
TCONS_00019428	XLOC_010510	GTPBP3	chr19:17445790-17453540	q1	q2	OK	0.0651036	1.29523	4.31432	-6.26222	3.79538e-10	7.71747e-08	yes
TCONS_00022485	XLOC_012270	LOC647012	chr2:139654893-139656744	q1	q2	OK	0.0076421	0.149389	4.28896	-3.66167	0.000250576	0.00705326	yes
TCONS_00016930	XLOC_009158	SEC14L1	chr17:75084724-75213181	q1	q2	OK	0.0161924	0.315994	4.2865	-5.10565	3.29663e-07	3.25343e-05	yes
TCONS_00019132	XLOC_010346	HSD11B1L	chr19:5681034-5688533	q1	q2	OK	0.0103502	0.200765	4.27777	-3.39782	0.000679257	0.0142203	yes
TCONS_00003375	XLOC_001786	ANP32E	chr1:150190716-150208504	q1	q2	OK	1.11146	21.5157	4.27486	-7.99105	1.33227e-15	9.10605e-13	yes
TCONS_00018907	XLOC_010211	TCF4	chr18:52889561-53303188	q1	q2	OK	0.0196676	0.370698	4.23635	-5.18394	2.17253e-07	2.26039e-05	yes
TCONS_00008047	XLOC_004260	RASGRP2	chr11:64494382-64512928	q1	q2	OK	0.125204	2.35095	4.23089	-6.79195	1.10632e-11	3.28485e-09	yes
TCONS_00025411	XLOC_013858	SLMO2-ATP5E	chr20:57603732-57617901	q1	q2	OK	0.0972572	1.82448	4.22954	-5.0741	3.89334e-07	3.76958e-05	yes
TCONS_00033009	XLOC_017904	ABCF1	chr6:30539169-30559309	q1	q2	OK	0.05783	1.0588	4.19446	-6.21202	5.23062e-10	1.0391e-07	yes
TCONS_00038835	XLOC_020929	RABL5	chr7:100956647-100965093	q1	q2	OK	0.261115	4.72427	4.17733	-6.93083	4.18376e-12	1.34963e-09	yes
TCONS_00027289	XLOC_014848	C3orf23	chr3:44379610-44450940	q1	q2	OK	0.0958943	1.72538	4.16933	-5.71831	1.07586e-08	1.56524e-06	yes
TCONS_00028823	XLOC_015650	ZBTB20	chr3:114056946-114866127	q1	q2	OK	0.0681355	1.21956	4.16182	-6.42828	1.29053e-10	2.88828e-08	yes
TCONS_00043595	XLOC_023478	DMD	chrX:31137344-33357726	q1	q2	OK	0.275827	4.91215	4.15452	-7.97167	1.55431e-15	1.03671e-12	yes
TCONS_00006200	XLOC_003233	PGAP2	chr11:3696239-3847601	q1	q2	OK	0.237121	4.06511	4.0996	-6.68518	2.30638e-11	6.30174e-09	yes
TCONS_00014104	XLOC_007591	ST20-MTHFS	chr15:80135888-80217196	q1	q2	OK	0.0184942	0.312617	4.07925	-4.00634	6.16666e-05	0.0024236	yes
TCONS_00042075	XLOC_022732	RBM18	chr9:125001833-125085742	q1	q2	OK	0.0178052	0.297732	4.06364	-3.70903	0.000208054	0.00615106	yes
TCONS_00013984	XLOC_007538	CELF6	chr15:72577067-72612525	q1	q2	OK	0.0826595	1.38033	4.06169	-6.50938	7.54596e-11	1.80563e-08	yes
TCONS_00011651	XLOC_006206	KIAA0391	chr14:35591526-35743284	q1	q2	OK	0.180787	3.00001	4.0526	-6.37714	1.80421e-10	3.88614e-08	yes
TCONS_00011751	XLOC_006258	ARID4A	chr14:58765221-58840451	q1	q2	OK	0.0272932	0.447556	4.03545	-5.04133	4.62306e-07	4.38798e-05	yes
TCONS_00001803	XLOC_000950	PTPRC	chr1:198608136-198726545	q1	q2	OK	0.566232	9.26024	4.03159	-6.35054	2.14567e-10	4.55064e-08	yes
TCONS_00015150	XLOC_008155	RPL13	chr16:89627064-89633237	q1	q2	OK	3.81751	61.7948	4.01678	-8.57543	0	0	yes
TCONS_00031761	XLOC_017201	CCNG1	chr5:162864576-162872022	q1	q2	OK	3.07515	49.7124	4.01487	-7.94275	1.9984e-15	1.28931e-12	yes
TCONS_00038207	XLOC_020567	ACCN3	chr7:150745604-150749843	q1	q2	OK	0.00932843	0.150756	4.01444	-3.4898	0.000483384	0.011147	yes
TCONS_00031181	XLOC_016907	SLC30A5	chr5:68389775-68426899	q1	q2	OK	0.0697117	1.12078	4.00696	-4.91944	8.67942e-07	7.58381e-05	yes
TCONS_00044202	XLOC_023780	RBMX	chrX:135951352-135962939	q1	q2	OK	0.771549	12.3518	4.00082	-7.0726	1.52056e-12	5.5393e-10	yes
TCONS_00039608	XLOC_021348	ZBTB10	chr8:81398447-81434610	q1	q2	OK	0.0481589	0.762134	3.98417	-5.83127	5.50057e-09	8.63009e-07	yes
TCONS_00001741	XLOC_000920	SMG7	chr1:183441505-183523328	q1	q2	OK	0.0140404	0.218921	3.96275	-4.39749	1.09508e-05	0.000614862	yes
TCONS_00009198	XLOC_004865	RAB5B	chr12:56367696-56390467	q1	q2	OK	0.0132774	0.20628	3.95756	-4.0472	5.18335e-05	0.0021217	yes
TCONS_00003068	XLOC_001638	ZNF644	chr1:91380856-91487812	q1	q2	OK	0.101859	1.58124	3.95641	-5.2346	1.65342e-07	1.79046e-05	yes
TCONS_00039712	XLOC_021409	OXR1	chr8:107282405-107764921	q1	q2	OK	0.0130897	0.20276	3.95327	-3.94853	7.86327e-05	0.00293104	yes
TCONS_00004757	XLOC_002501	ADK	chr10:75910942-76469061	q1	q2	OK	0.0767459	1.18186	3.94482	-5.32912	9.86893e-08	1.12424e-05	yes
TCONS_00010512	XLOC_005574	USP44	chr12:95910887-95945263	q1	q2	OK	0.0479538	0.734478	3.937	-5.64106	1.69003e-08	2.34982e-06	yes
TCONS_00012233	XLOC_006543	PACS2	chr14:105675622-105864484	q1	q2	OK	0.0496641	0.758366	3.93262	-6.32144	2.59129e-10	5.44554e-08	yes
TCONS_00021904	XLOC_011953	LTBP1	chr2:33172368-33624575	q1	q2	OK	0.0679141	1.03393	3.92829	-6.32452	2.54013e-10	5.34617e-08	yes
TCONS_00031219	XLOC_016919	SERF1A	chr5:70196489-70214357	q1	q2	OK	0.343486	5.22209	3.9263	-5.86005	4.62741e-09	7.38604e-07	yes
TCONS_00030282	XLOC_016430	PROM1	chr4:15969848-16085623	q1	q2	OK	0.286496	4.34729	3.92353	-6.72801	1.71998e-11	4.85629e-09	yes
TCONS_00007311	XLOC_003842	GRAMD1B	chr11:123396527-123493518	q1	q2	OK	0.0187673	0.284274	3.92098	-5.06651	4.05185e-07	3.90389e-05	yes
TCONS_00033588	XLOC_018218	RNF146	chr6:127587826-127609705	q1	q2	OK	0.0430896	0.652375	3.92029	-4.64007	3.48283e-06	0.00024838	yes
TCONS_00008475	XLOC_004493	CADM1	chr11:115044344-115375241	q1	q2	OK	1.88801	28.5842	3.92028	-7.87065	3.55271e-15	2.19961e-12	yes
TCONS_00043143	XLOC_023285	UTP14A	chrX:129040096-129063738	q1	q2	OK	0.0867036	1.30969	3.91699	-5.75891	8.46601e-09	1.26639e-06	yes
TCONS_00014347	XLOC_007731	TSC2	chr16:2097989-2185899	q1	q2	OK	0.0364727	0.545747	3.90334	-5.72779	1.01748e-08	1.49129e-06	yes
TCONS_00015885	XLOC_008590	ANKRD11	chr16:89334028-89556969	q1	q2	OK	0.0949856	1.41417	3.8961	-5.79057	7.01476e-09	1.07732e-06	yes
TCONS_00043933	XLOC_023646	TRMT2B	chrX:100264333-100307105	q1	q2	OK	0.0325424	0.481544	3.88728	-4.7867	1.69545e-06	0.000135069	yes
TCONS_00038471	XLOC_020723	VPS41	chr7:38763542-38948800	q1	q2	OK	0.0706632	1.04216	3.88247	-5.7168	1.08549e-08	1.57428e-06	yes
TCONS_00000309	XLOC_000162	LINC00339	chr1:22351706-22357715	q1	q2	OK	0.0376208	0.554515	3.88162	-3.83646	0.000124819	0.00422492	yes
TCONS_00039616	XLOC_021353	E2F5	chr8:86089618-86132643	q1	q2	OK	3.33395	48.947	3.87591	-7.76428	8.21565e-15	4.70668e-12	yes
TCONS_00028575	XLOC_015511	C3orf18	chr3:50595455-50622421	q1	q2	OK	0.0293311	0.429166	3.87103	-4.75846	1.95074e-06	0.000152424	yes
TCONS_00043186	XLOC_023307	SLC9A6	chrX:135067582-135129428	q1	q2	OK	0.140045	2.04161	3.86575	-6.20527	5.46032e-10	1.07699e-07	yes
TCONS_00001163	XLOC_000611	CD101	chr1:117544371-117579167	q1	q2	OK	0.0130686	0.189335	3.85676	-4.0997	4.13686e-05	0.00177124	yes
TCONS_00039666	XLOC_021381	LOC100616530	chr8:96257140-96822371	q1	q2	OK	0.0193314	0.2782	3.84711	-1.97248	0.0485546	0.315993	no
TCONS_00039611	XLOC_021351	RALYL	chr8:85095452-85834078	q1	q2	OK	0.0543352	0.781518	3.84632	-4.91386	8.93011e-07	7.75931e-05	yes
TCONS_00009828	XLOC_005231	CLEC7A	chr12:10269375-10282868	q1	q2	OK	0.0131158	0.188401	3.84443	-2.40144	0.0163309	0.145309	no
TCONS_00013358	XLOC_007169	PML	chr15:74287013-74340155	q1	q2	OK	0.0162354	0.232729	3.84144	-3.82182	0.000132468	0.00441774	yes
TCONS_00026279	XLOC_014312	DEPDC5	chr22:32149936-32303020	q1	q2	OK	0.0451808	0.64474	3.83494	-4.80609	1.53913e-06	0.000124708	yes
TCONS_00022172	XLOC_012095	USP39	chr2:85829964-85876407	q1	q2	OK	0.531436	7.50625	3.82013	-6.71124	1.92977e-11	5.37172e-09	yes
TCONS_00018483	XLOC_010009	ASXL3	chr18:31158540-31327399	q1	q2	OK	0.0135969	0.191557	3.81643	-5.40286	6.55853e-08	7.9501e-06	yes
TCONS_00029623	XLOC_016073	EXOC1	chr4:56719815-56771244	q1	q2	OK	0.307759	4.31642	3.80997	-6.59747	4.18234e-11	1.06934e-08	yes
TCONS_00000737	XLOC_000397	SCP2	chr1:53392900-53517289	q1	q2	OK	0.0440212	0.611804	3.7968	-4.46379	8.05216e-06	0.000483154	yes
TCONS_00028466	XLOC_015466	SLC26A6	chr3:48663155-48672926	q1	q2	OK	0.0541181	0.740762	3.77483	-5.17018	2.33871e-07	2.40073e-05	yes
TCONS_00017311	XLOC_009346	GAS7	chr17:9813925-10101868	q1	q2	OK	0.0266272	0.364204	3.77377	-5.39866	6.71409e-08	8.11019e-06	yes
TCONS_00029851	XLOC_016200	ARHGEF38	chr4:106473776-106602070	q1	q2	OK	0.0509606	0.695572	3.77075	-4.36329	1.28121e-05	0.000701123	yes
TCONS_00031603	XLOC_017128	PCDHGA7	chr5:140710251-140892548	q1	q2	OK	0.0159487	0.217213	3.76761	-3.83724	0.000124426	0.00421575	yes
TCONS_00002525	XLOC_001333	LUZP1	chr1:23410515-23495351	q1	q2	OK	0.0929051	1.26331	3.76531	-6.36859	1.90774e-10	4.08365e-08	yes
TCONS_00042110	XLOC_022754	MAPKAP1	chr9:128199672-128469513	q1	q2	OK	0.453761	6.09671	3.74803	-6.78129	1.19107e-11	3.48405e-09	yes
TCONS_00000059	XLOC_000037	FAM213B	chr1:2517898-2564481	q1	q2	OK	0.0244045	0.327708	3.74719	-4.3847	1.16143e-05	0.000645034	yes
TCONS_00012860	XLOC_006874	BRF1	chr14:105675622-105864484	q1	q2	OK	0.0232351	0.311523	3.74496	-4.93237	8.12367e-07	7.17241e-05	yes
TCONS_00030097	XLOC_016321	CLCN3	chr4:170541671-170644338	q1	q2	OK	0.0122956	0.164167	3.73895	-3.52158	0.000428988	0.0102976	yes
TCONS_00022386	XLOC_012212	LOC440900	chr2:114735245-114764887	q1	q2	OK	0.0152724	0.203274	3.73442	-3.41362	0.000641061	0.0136105	yes
TCONS_00044387	XLOC_023871	CXorf68	chrX:154051622-154062937	q1	q2	OK	0.0126502	0.16533	3.70812	-3.09987	0.00193606	0.029671	yes
TCONS_00038973	XLOC_021002	RBM28	chr7:127950435-127983962	q1	q2	OK	0.168162	2.17264	3.69153	-5.96578	2.4347e-09	4.18099e-07	yes
TCONS_00010638	XLOC_005631	GIT2	chr12:110367606-110434194	q1	q2	OK	0.0259704	0.333247	3.68165	-4.84629	1.2579e-06	0.000105385	yes
TCONS_00030463	XLOC_016544	G3BP2	chr4:76567952-76598667	q1	q2	OK	0.101807	1.30291	3.67783	-5.60674	2.06172e-08	2.82397e-06	yes
TCONS_00026700	XLOC_014547	THOC5	chr22:29904155-29949736	q1	q2	OK	0.0314315	0.399995	3.6697	-4.59886	4.24813e-06	0.00029341	yes
TCONS_00004634	XLOC_002445	UBE2D1	chr10:60094738-60130513	q1	q2	OK	0.0731051	0.928997	3.66763	-4.63442	3.57942e-06	0.00025448	yes
TCONS_00007296	XLOC_003831	TMEM136	chr11:120195837-120204388	q1	q2	OK	0.01468	0.185008	3.65566	-3.45081	0.000558916	0.012333	yes
TCONS_00040937	XLOC_022087	VPS13A	chr9:79791671-80032399	q1	q2	OK	0.143173	1.79392	3.64728	-6.38552	1.70817e-10	3.71404e-08	yes
TCONS_00014532	XLOC_007831	TMC5	chr16:19422056-19510434	q1	q2	OK	0.0294486	0.368552	3.6456	-5.25932	1.44586e-07	1.58685e-05	yes
TCONS_00006111	XLOC_003194	RASSF7	chr11:560970-564025	q1	q2	OK	0.0247163	0.307918	3.63901	-3.86855	0.000109483	0.00379608	yes
TCONS_00017136	XLOC_009259	CAMKK1	chr17:3763616-3796337	q1	q2	OK	0.119571	1.48639	3.63587	-5.94417	2.77855e-09	4.73028e-07	yes
TCONS_00040729	XLOC_021968	KDM4C	chr9:6720862-7175648	q1	q2	OK	0.0229638	0.284176	3.62935	-4.40229	1.07113e-05	0.000604117	yes
TCONS_00011895	XLOC_006322	ZNF410	chr14:74353317-74398991	q1	q2	OK	0.0472521	0.58132	3.62088	-4.61014	4.02401e-06	0.000282022	yes
TCONS_00015696	XLOC_008493	SLC12A4	chr16:67973786-68002597	q1	q2	OK	0.0940024	1.15545	3.61961	-5.80603	6.39703e-09	9.86836e-07	yes
TCONS_00010616	XLOC_005624	ALKBH2	chr12:109525992-109531293	q1	q2	OK	0.0727219	0.889661	3.61279	-4.24169	2.21842e-05	0.00108345	yes
TCONS_00043814	XLOC_023578	LAS1L	chrX:64732461-64754686	q1	q2	OK	0.0780528	0.951685	3.60796	-5.18963	2.10709e-07	2.20728e-05	yes
TCONS_00011752	XLOC_006258	ARID4A	chr14:58765221-58840451	q1	q2	OK	0.0440504	0.537014	3.60773	-4.97548	6.5085e-07	5.8771e-05	yes
TCONS_00022422	XLOC_012228	LOC254128	chr2:122407229-122494503	q1	q2	OK	0.0275789	0.329905	3.58042	-3.57387	0.000351746	0.00904703	yes
TCONS_00014594	XLOC_007872	JMJD5	chr16:27214806-27233089	q1	q2	OK	0.0158415	0.189414	3.57976	-3.71565	0.000202685	0.0060302	yes
TCONS_00003717	XLOC_001944	DCAF8	chr1:160185504-160232350	q1	q2	OK	0.172586	2.0503	3.57045	-5.42031	5.94973e-08	7.276e-06	yes
TCONS_00008767	XLOC_004637	TPI1	chr12:6976583-6982521	q1	q2	OK	4.73631	55.8347	3.55933	-7.34581	2.04503e-13	8.71455e-11	yes
TCONS_00031625	XLOC_017128	PCDHGC3	chr5:140710251-140892548	q1	q2	OK	0.0590744	0.694368	3.5551	-5.07896	3.79514e-07	3.67966e-05	yes
TCONS_00034728	XLOC_018818	AHI1	chr6:135605109-135818903	q1	q2	OK	0.101785	1.19492	3.55332	-5.58625	2.32027e-08	3.11627e-06	yes
TCONS_00010240	XLOC_005437	CBX5	chr12:54624730-54673915	q1	q2	OK	0.97446	11.4348	3.55268	-7.22975	4.83835e-13	1.90318e-10	yes
TCONS_00030337	XLOC_016464	RBM47	chr4:40425271-40631883	q1	q2	OK	0.0563857	0.660864	3.55095	-5.17057	2.33386e-07	2.39933e-05	yes
TCONS_00030280	XLOC_016430	PROM1	chr4:15969848-16085623	q1	q2	OK	3.22166	37.5856	3.54431	-7.30065	2.86438e-13	1.18406e-10	yes
TCONS_00027772	XLOC_015119	ATP2C1	chr3:130569368-130745646	q1	q2	OK	0.029869	0.346645	3.53674	-4.19945	2.67559e-05	0.00125492	yes
TCONS_00038265	XLOC_020599	C7orf50	chr7:1036622-1177893	q1	q2	OK	0.723575	8.32352	3.52398	-6.14632	7.92991e-10	1.51015e-07	yes
TCONS_00044540	XLOC_023944	VAMP7	chrY:59213948-59276439	q1	q2	OK	0.169315	1.91894	3.50253	-5.08873	3.60475e-07	3.50985e-05	yes
TCONS_00037566	XLOC_020239	SBDSP1	chr7:72299951-72307978	q1	q2	OK	0.0698196	0.790333	3.50076	-3.92495	8.67492e-05	0.00317361	yes
TCONS_00025839	XLOC_014092	SCAF4	chr21:33043312-33104431	q1	q2	OK	0.0235529	0.265494	3.4947	-4.3346	1.46028e-05	0.000779044	yes
TCONS_00037187	XLOC_020042	SUN1	chr7:855193-914557	q1	q2	OK	0.0820381	0.917757	3.48375	-4.30513	1.66888e-05	0.000859909	yes
TCONS_00019605	XLOC_010617	CD22	chr19:35820071-35838264	q1	q2	OK	2.84542	31.8126	3.48289	-7.28697	3.1708e-13	1.29906e-10	yes
TCONS_00009055	XLOC_004792	LARP4	chr12:50794591-50873788	q1	q2	OK	0.432382	4.82227	3.47934	-5.59114	2.25582e-08	3.03858e-06	yes
TCONS_00034518	XLOC_018711	CNR1	chr6:88849584-88875767	q1	q2	OK	0.0211021	0.231998	3.45866	-4.20572	2.60248e-05	0.00122675	yes
TCONS_00010965	XLOC_005824	MLNR	chr13:49794473-49796513	q1	q2	OK	0.0189312	0.207892	3.45699	-3.80122	0.000143986	0.00469638	yes
TCONS_00021562	XLOC_011762	MBOAT7	chr19:54677105-54693733	q1	q2	OK	0.124629	1.36819	3.45655	-5.51147	3.55846e-08	4.55334e-06	yes
TCONS_00020369	XLOC_011085	PPAP2C	chr19:281043-291435	q1	q2	OK	0.0245535	0.269051	3.45388	-3.42445	0.000616036	0.0132566	yes
TCONS_00043851	XLOC_023592	BCYRN1	chrX:70430034-70948962	q1	q2	OK	3.84041	42.0585	3.45307	-5.91282	3.36297e-09	5.59417e-07	yes
TCONS_00028325	XLOC_015395	OSBPL10	chr3:31702316-32033228	q1	q2	OK	0.0619564	0.677138	3.45013	-5.14101	2.7326e-07	2.74987e-05	yes
TCONS_00010871	XLOC_005760	WASF3	chr13:27131839-27263082	q1	q2	OK	0.0146169	0.159684	3.44951	-4.49781	6.86561e-06	0.000422987	yes
TCONS_00004094	XLOC_002153	IRF6	chr1:209958967-209979520	q1	q2	OK	0.0160294	0.175026	3.44878	-3.59682	0.000322133	0.00852144	yes
TCONS_00030528	XLOC_016579	MAPK10	chr4:86936275-87374283	q1	q2	OK	0.0151799	0.165478	3.4464	-3.34807	0.000813763	0.0163092	yes
TCONS_00041543	XLOC_022415	PSIP1	chr9:15464064-15511003	q1	q2	OK	0.678988	7.37132	3.44047	-6.11997	9.35934e-10	1.75335e-07	yes
TCONS_00023256	XLOC_012683	ATL2	chr2:38522028-38604432	q1	q2	OK	0.976797	10.5452	3.43238	-6.29136	3.14692e-10	6.52381e-08	yes
TCONS_00022365	XLOC_012198	IL37	chr2:113670547-113676458	q1	q2	OK	0.015238	0.163135	3.42032	-2.27518	0.0228953	0.185695	no
TCONS_00030170	XLOC_016374	SLC26A1	chr4:972862-998317	q1	q2	OK	0.0480344	0.513281	3.41761	-4.18972	2.79299e-05	0.00129533	yes
TCONS_00044197	XLOC_023778	MAP7D3	chrX:135295378-135338641	q1	q2	OK	0.674399	7.19025	3.41437	-6.55951	5.39844e-11	1.33814e-08	yes
TCONS_00008059	XLOC_004262	SF1	chr11:64532075-64546316	q1	q2	OK	1.26726	13.5104	3.41429	-6.80681	9.97824e-12	2.98196e-09	yes
TCONS_00027001	XLOC_014709	CHL1	chr3:238278-451097	q1	q2	OK	0.0290208	0.30822	3.4088	-4.77919	1.76003e-06	0.000139257	yes
TCONS_00016934	XLOC_009158	SEC14L1	chr17:75084724-75213181	q1	q2	OK	1.23913	13.1384	3.40639	-6.66878	2.57934e-11	6.98277e-09	yes
TCONS_00026781	XLOC_014586	APOL3	chr22:36536370-36562225	q1	q2	OK	0.0204763	0.216121	3.39982	-3.58073	0.000342635	0.00890615	yes
TCONS_00000210	XLOC_000111	PRDM2	chr1:14026734-14151574	q1	q2	OK	0.183638	1.91528	3.38262	-5.99952	1.97904e-09	3.46752e-07	yes
TCONS_00043646	XLOC_023506	UXT	chrX:47511190-47519776	q1	q2	OK	0.0792998	0.824095	3.37742	-3.64103	0.000271552	0.00748798	yes
TCONS_00015388	XLOC_008295	MIR3180-4	chr16:15248706-15248859	q1	q2	OK	0.0308699	0.320715	3.37702	-1.91123	0.0559749	0.347231	no
TCONS_00028678	XLOC_015569	CADPS	chr3:62384020-62861064	q1	q2	OK	0.0442402	0.458347	3.37301	-4.98258	6.27421e-07	5.68786e-05	yes
TCONS_00007304	XLOC_003836	SC5DL	chr11:121163387-121184119	q1	q2	OK	0.820195	8.4232	3.36033	-6.43713	1.21757e-10	2.76037e-08	yes
TCONS_00016241	XLOC_008770	SPECC1	chr17:19912648-20218072	q1	q2	OK	0.169242	1.73597	3.35858	-5.72381	1.04159e-08	1.51858e-06	yes
TCONS_00033451	XLOC_018132	SLC35A1	chr6:88182642-88222057	q1	q2	OK	0.0501776	0.513196	3.35439	-3.46547	0.000529299	0.0118538	yes
TCONS_00002251	XLOC_001182	TNFRSF18	chr1:1138887-1142089	q1	q2	OK	0.0917454	0.937011	3.35236	-4.39212	1.12253e-05	0.000625944	yes
TCONS_00033146	XLOC_017960	LOC100507463	chr6:32808493-32821748	q1	q2	OK	0.0279833	0.283072	3.33853	-3.06128	0.00220396	0.0327374	yes
TCONS_00043433	XLOC_023423	HDHD1	chrX:6966960-7066231	q1	q2	OK	0.0689353	0.693501	3.33058	-3.84352	0.000121282	0.00413049	yes
TCONS_00031764	XLOC_017202	HMMR	chr5:162887516-162918953	q1	q2	OK	0.218108	2.17659	3.31895	-5.29306	1.20286e-07	1.33608e-05	yes
TCONS_00013583	XLOC_007301	ASB7	chr15:101142754-101191904	q1	q2	OK	0.036575	0.364625	3.31748	-3.86233	0.00011231	0.0038749	yes
TCONS_00031209	XLOC_016916	SERF1A	chr5:69321071-69338940	q1	q2	OK	0.272438	2.70032	3.30913	-5.28198	1.27796e-07	1.41155e-05	yes
TCONS_00032144	XLOC_017435	GFM2	chr5:73980968-74063042	q1	q2	OK	0.0883406	0.871637	3.30258	-4.22985	2.33849e-05	0.00112861	yes
TCONS_00040247	XLOC_021734	STAU2	chr8:74332308-74659943	q1	q2	OK	0.581523	5.7334	3.30148	-5.94074	2.83737e-09	4.81854e-07	yes
TCONS_00022009	XLOC_012008	CCDC85A	chr2:56411257-56613309	q1	q2	OK	2.08797	20.5691	3.3003	-7.04076	1.9118e-12	6.76813e-10	yes
TCONS_00039728	XLOC_021417	RAD21-AS1	chr8:117858172-117889107	q1	q2	OK	0.209461	2.06101	3.2986	-5.4453	5.17176e-08	6.39829e-06	yes
TCONS_00031283	XLOC_016958	ZFYVE16	chr5:79703837-79775498	q1	q2	OK	0.0550836	0.541523	3.29733	-4.72853	2.26152e-06	0.000173371	yes
TCONS_00008458	XLOC_004480	PIH1D2	chr11:111895537-111944895	q1	q2	OK	0.0255831	0.251055	3.29474	-2.90222	0.0037053	0.0480465	yes
TCONS_00020485	XLOC_011162	PLIN3	chr19:4838345-4867780	q1	q2	OK	0.0222034	0.217097	3.28949	-3.61589	0.000299312	0.00807688	yes
TCONS_00033315	XLOC_018049	VEGFA	chr6:43737945-43754223	q1	q2	OK	0.0215416	0.209737	3.28338	-3.78982	0.000150759	0.00486669	yes
TCONS_00012515	XLOC_006702	TBPL2	chr14:55880929-55907263	q1	q2	OK	0.0159132	0.154831	3.2824	-3.11299	0.00185205	0.0286598	yes
TCONS_00025178	XLOC_013745	EDEM2	chr20:33703159-33735161	q1	q2	OK	0.114771	1.09904	3.25942	-4.66694	3.05725e-06	0.000222278	yes
TCONS_00014475	XLOC_007797	ATF7IP2	chr16:10479911-10577495	q1	q2	OK	0.0488138	0.46738	3.25923	-4.16466	3.1181e-05	0.00142082	yes
TCONS_00037992	XLOC_020450	IRF5	chr7:128577993-128590088	q1	q2	OK	0.0200278	0.19112	3.2544	-3.40946	0.000650919	0.0137732	yes
TCONS_00033512	XLOC_018173	AMD1	chr6:111195986-111216913	q1	q2	OK	0.375348	3.54194	3.23824	-5.3587	8.38238e-08	9.75004e-06	yes
TCONS_00018126	XLOC_009811	MIF4GD	chr17:73232693-73267311	q1	q2	OK	0.252918	2.37978	3.23409	-5.02537	5.0246e-07	4.71605e-05	yes
TCONS_00012006	XLOC_006380	UBR7	chr14:93669236-93695561	q1	q2	OK	0.637993	5.98244	3.22912	-5.86846	4.39854e-09	7.07802e-07	yes
TCONS_00018417	XLOC_009972	C18orf1	chr18:13218785-13652753	q1	q2	OK	0.0287085	0.268653	3.22619	-4.72462	2.30543e-06	0.000175858	yes
TCONS_00002832	XLOC_001502	MUTYH	chr1:45794913-45956840	q1	q2	OK	0.362209	3.37906	3.22173	-5.41549	6.11202e-08	7.45467e-06	yes
TCONS_00021116	XLOC_011524	POU2F2	chr19:42590261-42636625	q1	q2	OK	4.57488	42.6614	3.22112	-6.79004	1.12106e-11	3.29994e-09	yes
TCONS_00032659	XLOC_017707	MXD3	chr5:176730834-176739292	q1	q2	OK	0.173109	1.61085	3.21807	-5.23877	1.61653e-07	1.75463e-05	yes
TCONS_00009782	XLOC_005196	PHB2	chr12:7074514-7079916	q1	q2	OK	17.4277	160.754	3.2054	-6.85755	7.00506e-12	2.14926e-09	yes
TCONS_00018658	XLOC_010096	KCNG2	chr18:77623667-77659816	q1	q2	OK	0.0785845	0.724467	3.2046	-4.59241	4.38155e-06	0.00030082	yes
TCONS_00014749	XLOC_007943	LOC729264	chr16:32264649-32267243	q1	q2	OK	0.0285004	0.262275	3.20203	-3.37644	0.000734311	0.0150466	yes
TCONS_00007380	XLOC_003880	APLP2	chr11:129939715-130014706	q1	q2	OK	0.0958402	0.877966	3.19546	-4.75558	1.97874e-06	0.00015435	yes
TCONS_00001567	XLOC_000827	FCRLA	chr1:161676761-161684142	q1	q2	OK	0.182835	1.66307	3.18523	-4.63569	3.55749e-06	0.000253051	yes
TCONS_00026444	XLOC_014407	PARVG	chr22:44568835-44603035	q1	q2	OK	0.0693648	0.630082	3.18326	-4.44762	8.68282e-06	0.000513378	yes
TCONS_00006826	XLOC_003570	MRPL49	chr11:64888098-64902003	q1	q2	OK	0.493875	4.45883	3.17445	-5.51209	3.54606e-08	4.54169e-06	yes
TCONS_00012863	XLOC_006874	BRF1	chr14:105675622-105864484	q1	q2	OK	0.0520037	0.468234	3.17054	-4.56509	4.99276e-06	0.000334304	yes
TCONS_00025702	XLOC_014021	ADARB1	chr21:46494492-46646478	q1	q2	OK	0.0764429	0.686783	3.1674	-4.7376	2.16266e-06	0.000166439	yes
TCONS_00041466	XLOC_022378	NOXA1	chr9:140317846-140335901	q1	q2	OK	0.0215539	0.193642	3.16737	-3.21652	0.00129753	0.0221032	yes
TCONS_00034582	XLOC_018750	CD164	chr6:109687716-109703762	q1	q2	OK	0.814572	7.30076	3.16393	-5.47107	4.47333e-08	5.59438e-06	yes
TCONS_00037485	XLOC_020193	IKZF1	chr7:50344377-50472798	q1	q2	OK	1.73462	15.4697	3.15675	-6.49272	8.43012e-11	1.98961e-08	yes
TCONS_00004253	XLOC_002240	RBM34	chr1:235294497-235324571	q1	q2	OK	0.194184	1.7211	3.14783	-4.38941	1.13659e-05	0.000632507	yes
TCONS_00002086	XLOC_001097	TSNAX-DISC1	chr1:231664398-232177019	q1	q2	OK	0.0622552	0.551001	3.14579	-3.667	0.000245416	0.00693631	yes
TCONS_00026558	XLOC_014462	MICAL3	chr22:18270415-18507325	q1	q2	OK	0.0711158	0.627239	3.14077	-4.64336	3.42784e-06	0.000244965	yes
TCONS_00040650	XLOC_021925	C8ORFK29	chr8:145576885-145578574	q1	q2	OK	0.0287838	0.253025	3.13595	-2.92991	0.00339056	0.0451161	yes
TCONS_00033760	XLOC_018306	FNDC1	chr6:159590428-159693140	q1	q2	OK	0.0641573	0.56327	3.13414	-5.35952	8.34415e-08	9.72196e-06	yes
TCONS_00022405	XLOC_012219	TMEM37	chr2:120189445-120196096	q1	q2	OK	0.0190843	0.167512	3.1338	-3.46764	0.000525052	0.0118046	yes
TCONS_00033446	XLOC_018128	C6orf162	chr6:87992696-88052043	q1	q2	OK	0.204941	1.79017	3.12682	-4.52286	6.10085e-06	0.000387098	yes
TCONS_00023593	XLOC_012862	FAM178B	chr2:97541618-97652301	q1	q2	OK	0.0541344	0.470389	3.11924	-3.60502	0.000312134	0.00834212	yes
TCONS_00043574	XLOC_023478	DMD	chrX:31137344-33357726	q1	q2	OK	0.136431	1.18336	3.11665	-4.99599	5.85336e-07	5.36624e-05	yes
TCONS_00011069	XLOC_005881	UBAC2	chr13:99848627-100058554	q1	q2	OK	0.0406771	0.350501	3.10713	-3.83461	0.000125765	0.00424802	yes
TCONS_00001157	XLOC_000607	ATP1A1	chr1:116915794-116961244	q1	q2	OK	0.115702	0.994234	3.10317	-4.88775	1.01995e-06	8.71421e-05	yes
TCONS_00006647	XLOC_003470	GLYATL1	chr11:58695101-58825925	q1	q2	OK	0.0274772	0.23591	3.10193	-3.05329	0.00226346	0.0334235	yes
TCONS_00043744	XLOC_023546	FAM156A	chrX:52976463-53024651	q1	q2	OK	0.192753	1.6516	3.09904	-4.89804	9.67968e-07	8.31178e-05	yes
TCONS_00006726	XLOC_003518	BEST1	chr11:61717355-61735132	q1	q2	OK	0.0518573	0.442599	3.09338	-4.38308	1.17016e-05	0.000649096	yes
TCONS_00030283	XLOC_016430	PROM1	chr4:15969848-16085623	q1	q2	OK	0.979558	8.35746	3.09286	-5.7896	7.05548e-09	1.08116e-06	yes
TCONS_00007097	XLOC_003721	FAT3	chr11:92085261-92629635	q1	q2	OK	0.374737	3.18686	3.08819	-6.34309	2.25209e-10	4.7617e-08	yes
TCONS_00023921	XLOC_013040	SP3	chr2:174771186-174830430	q1	q2	OK	0.407009	3.45805	3.08682	-5.60257	2.11201e-08	2.87857e-06	yes
TCONS_00021776	XLOC_011873	GREB1	chr2:11674241-11782912	q1	q2	OK	0.0905117	0.76588	3.08094	-4.4892	7.14899e-06	0.000436743	yes
TCONS_00021600	XLOC_011777	TNNT1	chr19:55644160-55660606	q1	q2	OK	0.0465306	0.393191	3.07898	-3.28251	0.00102887	0.0190701	yes
TCONS_00011641	XLOC_006202	NPAS3	chr14:33408458-34273382	q1	q2	OK	0.0417228	0.351915	3.07632	-4.49732	6.88159e-06	0.00042377	yes
TCONS_00003585	XLOC_001875	GBA	chr1:155204238-155214653	q1	q2	OK	0.0825124	0.694629	3.07356	-4.30092	1.70092e-05	0.000872366	yes
TCONS_00023297	XLOC_012703	PREPL	chr2:44502596-44589001	q1	q2	OK	0.0512447	0.429896	3.06851	-4.36669	1.26144e-05	0.000692222	yes
TCONS_00027052	XLOC_014729	ARPC4	chr3:9821653-9878040	q1	q2	OK	0.915916	7.66451	3.06491	-5.29515	1.18919e-07	1.32329e-05	yes
TCONS_00034805	XLOC_018849	LOC729176	chr6:146920135-147136597	q1	q2	OK	0.020948	0.174332	3.05695	-3.12455	0.00178075	0.0277789	yes
TCONS_00012681	XLOC_006798	SEL1L	chr14:81937890-82000205	q1	q2	OK	0.020084	0.167104	3.05663	-2.55411	0.0106459	0.105484	no
TCONS_00023982	XLOC_013063	FKBP7	chr2:179059207-179672150	q1	q2	OK	0.0537717	0.446325	3.05318	-3.65673	0.000255457	0.00714285	yes
TCONS_00000867	XLOC_000453	ZRANB2-AS1	chr1:71318035-71546972	q1	q2	OK	0.131805	1.09111	3.04932	-4.80647	1.53618e-06	0.000124542	yes
TCONS_00009806	XLOC_005217	M6PR	chr12:9067315-9102357	q1	q2	OK	2.11569	17.4656	3.04531	-5.87455	4.24001e-09	6.83885e-07	yes
TCONS_00018720	XLOC_010125	MPPE1	chr18:11883471-11908796	q1	q2	OK	0.0745684	0.614041	3.0417	-4.30565	1.66496e-05	0.000859669	yes
TCONS_00017753	XLOC_009604	BRCA1	chr17:41196311-41277500	q1	q2	OK	0.118421	0.961512	3.02138	-4.71114	2.46333e-06	0.000185748	yes
TCONS_00013225	XLOC_007101	POLR2M	chr15:57884101-58009755	q1	q2	OK	0.0883643	0.713395	3.01317	-4.16654	3.09259e-05	0.00141058	yes
TCONS_00007354	XLOC_003867	HYLS1	chr11:125753508-125773116	q1	q2	OK	0.122112	0.984658	3.01142	-4.52526	6.03201e-06	0.000386055	yes
TCONS_00030626	XLOC_016625	TBCK	chr4:106967232-107270381	q1	q2	OK	0.382816	3.08256	3.0094	-5.23215	1.67547e-07	1.81007e-05	yes
TCONS_00034661	XLOC_018790	ECHDC1	chr6:127609856-127664754	q1	q2	OK	0.0368842	0.296974	3.00926	-3.00277	0.00267537	0.0379544	yes
TCONS_00019743	XLOC_010699	LTBP4	chr19:41099071-41135725	q1	q2	OK	0.037023	0.29736	3.00571	-4.36772	1.25551e-05	0.000690068	yes
TCONS_00024317	XLOC_013268	PASK	chr2:242045513-242089394	q1	q2	OK	0.0316514	0.253012	2.99887	-4.11495	3.87259e-05	0.0016819	yes
TCONS_00010295	XLOC_005461	PAN2	chr12:56704212-56727837	q1	q2	OK	0.0309917	0.246493	2.99159	-4.12311	3.73798e-05	0.00163475	yes
TCONS_00013328	XLOC_007154	THSD4	chr15:71433787-72075722	q1	q2	OK	0.0983354	0.781728	2.99088	-5.28217	1.27664e-07	1.41123e-05	yes
TCONS_00012992	XLOC_006982	LOC100289656	chr15:29033388-29034538	q1	q2	OK	0.0428496	0.33888	2.98342	-3.55744	0.000374491	0.00941945	yes
TCONS_00000914	XLOC_000477	SAMD13	chr1:84764048-84816481	q1	q2	OK	0.286346	2.254	2.97666	-4.68959	2.73757e-06	0.00020223	yes
TCONS_00017719	XLOC_009591	STAT3	chr17:40465342-40540513	q1	q2	OK	0.32607	2.56598	2.97626	-5.28712	1.2426e-07	1.3758e-05	yes
TCONS_00001730	XLOC_000916	NPL	chr1:182758583-182799519	q1	q2	OK	0.0958412	0.753455	2.9748	-4.15358	3.27316e-05	0.00147588	yes
TCONS_00027429	XLOC_014924	ACY1	chr3:52009041-52023218	q1	q2	OK	0.106785	0.838705	2.97345	-4.11923	3.80133e-05	0.00165721	yes
TCONS_00002931	XLOC_001555	SSBP3	chr1:54692194-54872092	q1	q2	OK	0.0424736	0.332831	2.97015	-3.63565	0.000277278	0.00759582	yes
TCONS_00019304	XLOC_010422	SMARCA4	chr19:11071597-11172958	q1	q2	OK	0.22863	1.78249	2.96281	-5.37902	7.4892e-08	8.84526e-06	yes
TCONS_00000061	XLOC_000037	FAM213B	chr1:2517898-2564481	q1	q2	OK	0.025784	0.200288	2.95753	-3.37896	0.000727619	0.0149672	yes
TCONS_00015123	XLOC_008143	IL17C	chr16:88705000-88706882	q1	q2	OK	0.140804	1.09247	2.95583	-4.5204	6.17217e-06	0.000390546	yes
TCONS_00015005	XLOC_008067	CLEC18A	chr16:69984625-69997889	q1	q2	OK	0.104284	0.80763	2.95318	-4.47619	7.59868e-06	0.000460547	yes
TCONS_00030733	XLOC_016681	NDUFC1	chr4:140211070-140311935	q1	q2	OK	0.136616	1.05486	2.94886	-3.77194	0.000161984	0.00510958	yes
TCONS_00015297	XLOC_008241	ZNF200	chr16:3272324-3285457	q1	q2	OK	0.138717	1.07032	2.94782	-4.57419	4.78069e-06	0.00032245	yes
TCONS_00015059	XLOC_008102	WWOX	chr16:78133326-79246564	q1	q2	OK	0.153889	1.18656	2.94682	-4.14144	3.45131e-05	0.00153763	yes
TCONS_00003382	XLOC_001787	APH1A	chr1:150237798-150241609	q1	q2	OK	0.0197242	0.151954	2.9456	-2.42842	0.0151648	0.137197	no
TCONS_00021524	XLOC_011744	ZNF816	chr19:53430387-53466164	q1	q2	OK	0.0669759	0.515663	2.94472	-3.88257	0.000103358	0.00363019	yes
TCONS_00019306	XLOC_010422	SMARCA4	chr19:11071597-11172958	q1	q2	OK	0.183498	1.41137	2.94326	-5.23109	1.68513e-07	1.81625e-05	yes
TCONS_00034529	XLOC_018718	LYRM2	chr6:90142896-90348474	q1	q2	OK	0.18019	1.38001	2.93709	-4.76868	1.85435e-06	0.000146133	yes
TCONS_00022549	XLOC_012305	CERS6	chr2:169312758-169642939	q1	q2	OK	0.161931	1.23336	2.92914	-4.98745	6.11818e-07	5.57571e-05	yes
TCONS_00041451	XLOC_022373	SLC34A3	chr9:140125208-140131006	q1	q2	OK	0.089043	0.677912	2.92852	-4.34952	1.36437e-05	0.000738665	yes
TCONS_00018465	XLOC_009996	PSMA8	chr18:23713815-23773319	q1	q2	OK	0.0711781	0.541607	2.92774	-3.47914	0.00050302	0.0114624	yes
TCONS_00021880	XLOC_011940	YPEL5	chr2:30369749-30383399	q1	q2	OK	0.117496	0.891429	2.92351	-4.12874	3.64752e-05	0.00160128	yes
TCONS_00034642	XLOC_018781	FAM184A	chr6:119280995-119470358	q1	q2	OK	0.033043	0.249954	2.91924	-3.7269	0.00019385	0.00581453	yes
TCONS_00031439	XLOC_017047	CDC42SE2	chr5:130599701-130730382	q1	q2	OK	1.67994	12.6413	2.91166	-5.60627	2.06738e-08	2.8278e-06	yes
TCONS_00001440	XLOC_000764	SEMA4A	chr1:156119734-156147542	q1	q2	OK	0.0529421	0.395723	2.902	-4.03851	5.3791e-05	0.00218499	yes
TCONS_00032878	XLOC_017834	HIST1H4E	chr6:26204872-26205249	q1	q2	OK	0.372927	2.78746	2.90199	-4.1511	3.30886e-05	0.00148761	yes
TCONS_00038522	XLOC_020751	SNORA5A	chr7:45139698-45151317	q1	q2	OK	0.0689984	0.513588	2.89598	-1.28399	0.199146	0.723241	no
TCONS_00000912	XLOC_000476	PRKACB	chr1:84543744-84704181	q1	q2	OK	0.117446	0.873204	2.89432	-4.14737	3.3631e-05	0.00150709	yes
TCONS_00027114	XLOC_014750	HDAC11	chr3:13521714-13547924	q1	q2	OK	0.0699624	0.517107	2.88581	-4.02284	5.75014e-05	0.00230066	yes
TCONS_00025170	XLOC_013739	NCOA6	chr20:33302577-33413433	q1	q2	OK	0.0304627	0.224614	2.88233	-3.80894	0.000139567	0.00458799	yes
TCONS_00044146	XLOC_023747	MBNL3	chrX:131503342-131623996	q1	q2	OK	0.35318	2.59993	2.88	-5.34972	8.80913e-08	1.01864e-05	yes
TCONS_00003905	XLOC_002042	ABL2	chr1:179068461-179198819	q1	q2	OK	0.198934	1.46353	2.87909	-5.23312	1.66671e-07	1.80202e-05	yes
TCONS_00022702	XLOC_012384	HSPE1-MOB4	chr2:198351307-198418423	q1	q2	OK	0.0329728	0.241454	2.8724	-3.26478	0.0010955	0.0197923	yes
TCONS_00031605	XLOC_017128	PCDHGB4	chr5:140710251-140892548	q1	q2	OK	0.11528	0.843913	2.87195	-4.31355	1.6065e-05	0.000838899	yes
TCONS_00021762	XLOC_011866	RRM2	chr2:10262694-10271546	q1	q2	OK	5.75229	41.9098	2.86508	-6.09348	1.10484e-09	2.04205e-07	yes
TCONS_00000043	XLOC_000027	MIB2	chr1:1550794-1565990	q1	q2	OK	0.0486668	0.354134	2.86329	-3.97371	7.0761e-05	0.00269213	yes
TCONS_00022643	XLOC_012353	UBE2E3	chr2:181845111-181928150	q1	q2	OK	1.27563	9.25416	2.85889	-5.12754	2.93551e-07	2.93906e-05	yes
TCONS_00023833	XLOC_012989	ARL5A	chr2:152657479-152685009	q1	q2	OK	4.8919	35.4228	2.85621	-5.7687	7.98862e-09	1.20018e-06	yes
TCONS_00031713	XLOC_017175	MFAP3	chr5:153418518-153437014	q1	q2	OK	0.300618	2.17542	2.85529	-4.91908	8.69518e-07	7.58381e-05	yes
TCONS_00012436	XLOC_006652	NKX2-1	chr14:36985603-36989430	q1	q2	OK	0.0336991	0.24368	2.8542	-3.82992	0.000128186	0.00431246	yes
TCONS_00008448	XLOC_004476	PPP2R1B	chr11:111473169-111637169	q1	q2	OK	0.0817189	0.590556	2.85333	-4.13834	3.49828e-05	0.00155105	yes
TCONS_00023688	XLOC_012918	IL1B	chr2:113587336-113594356	q1	q2	OK	0.080381	0.580516	2.85241	-4.04375	5.2604e-05	0.0021456	yes
TCONS_00033338	XLOC_018060	RUNX2	chr6:44796469-45518819	q1	q2	OK	0.0324725	0.234015	2.84931	-3.81761	0.00013475	0.00447451	yes
TCONS_00026931	XLOC_014677	KIAA0930	chr22:45588122-45636650	q1	q2	OK	0.0849705	0.612214	2.849	-4.57763	4.70266e-06	0.000317964	yes
TCONS_00040267	XLOC_021736	TCEB1	chr8:74857372-74884522	q1	q2	OK	0.0345156	0.247976	2.84488	-2.47046	0.0134941	0.125995	no
TCONS_00029336	XLOC_015900	TM4SF19	chr3:196018089-196065291	q1	q2	OK	0.0617609	0.441953	2.83913	-3.06039	0.00221052	0.0328031	yes
TCONS_00003136	XLOC_001671	SLC25A24	chr1:108677446-108742974	q1	q2	OK	0.0394547	0.282131	2.8381	-3.67278	0.00023993	0.00682739	yes
TCONS_00042029	XLOC_022710	TNFSF15	chr9:117546914-117568408	q1	q2	OK	0.0403557	0.288344	2.83695	-4.01208	6.01867e-05	0.00238239	yes
TCONS_00000717	XLOC_000389	OSBPL9	chr1:52082545-52344609	q1	q2	OK	0.173407	1.23367	2.83072	-4.52361	6.07924e-06	0.000386972	yes
TCONS_00023659	XLOC_012904	NPHP1	chr2:110880913-110962639	q1	q2	OK	0.0356817	0.25311	2.82651	-3.24032	0.00119396	0.0209116	yes
TCONS_00006492	XLOC_003397	DGKZ	chr11:46354454-46402104	q1	q2	OK	0.0213118	0.150991	2.82474	-3.52997	0.000415614	0.0100884	yes
TCONS_00024590	XLOC_013427	MIR499A	chr20:33543703-33680618	q1	q2	OK	0.0928252	0.654393	2.81757	-1.17785	0.238857	0.784762	no
TCONS_00016438	XLOC_008901	RARA	chr17:38465422-38513895	q1	q2	OK	0.116355	0.818788	2.81495	-4.53359	5.79884e-06	0.000377655	yes
TCONS_00012829	XLOC_006856	CINP	chr14:102814618-102829253	q1	q2	OK	0.150429	1.05652	2.81216	-3.70788	0.000209002	0.00617246	yes
TCONS_00001767	XLOC_000933	RGS21	chr1:192286121-192336414	q1	q2	OK	0.0556391	0.389928	2.80904	-3.3952	0.000685777	0.0143242	yes
TCONS_00028988	XLOC_015729	ANAPC13	chr3:134196545-134293855	q1	q2	OK	0.0662471	0.4618	2.80134	-3.27859	0.00104326	0.0192328	yes
TCONS_00031373	XLOC_017008	APC	chr5:112043201-112181936	q1	q2	OK	0.279764	1.94667	2.79873	-5.21623	1.82597e-07	1.94827e-05	yes
TCONS_00042786	XLOC_023109	FOXR2	chrX:55649832-55652621	q1	q2	OK	0.0271988	0.189193	2.79825	-3.51045	0.000447356	0.0105907	yes
TCONS_00011652	XLOC_006206	KIAA0391	chr14:35591526-35743284	q1	q2	OK	0.12505	0.868741	2.79642	-3.94727	7.90477e-05	0.00294333	yes
TCONS_00023778	XLOC_012961	WTH3DI	chr2:132118064-132121731	q1	q2	OK	0.0466984	0.323779	2.79357	-3.99272	6.53209e-05	0.00253049	yes
TCONS_00023904	XLOC_013026	LOC100861402	chr2:169312758-169642939	q1	q2	OK	0.277737	1.92289	2.79148	-4.70546	2.53295e-06	0.00019027	yes
TCONS_00006392	XLOC_003343	BDNF-AS1	chr11:27528398-27743605	q1	q2	OK	0.0429625	0.296869	2.78868	-2.90131	0.00371602	0.048143	yes
TCONS_00009770	XLOC_005191	ZNF384	chr12:6775642-6798738	q1	q2	OK	0.0258871	0.177463	2.77721	-3.34673	0.000817714	0.0163485	yes
TCONS_00033024	XLOC_017910	DDR1	chr6:30851860-30867933	q1	q2	OK	0.62007	4.23921	2.77329	-5.12956	2.90417e-07	2.90979e-05	yes
TCONS_00025261	XLOC_013779	PTPRT	chr20:40701391-41818557	q1	q2	OK	2.15928	14.7551	2.77259	-5.9904	2.0933e-09	3.65842e-07	yes
TCONS_00043403	XLOC_023405	VAMP7	chrX:155110942-155173433	q1	q2	OK	0.315491	2.15409	2.77141	-4.41984	9.87741e-06	0.000567754	yes
TCONS_00031865	XLOC_017268	RUFY1	chr5:178977561-179037027	q1	q2	OK	0.0264765	0.180678	2.77063	-3.06003	0.00221318	0.0328296	yes
TCONS_00003899	XLOC_002042	ABL2	chr1:179068461-179198819	q1	q2	OK	0.169053	1.15342	2.77037	-4.92231	8.55281e-07	7.50707e-05	yes
TCONS_00006895	XLOC_003613	RBM14-RBM4	chr11:66384052-66445275	q1	q2	OK	1.52638	10.353	2.76187	-4.81973	1.43752e-06	0.000117858	yes
TCONS_00042643	XLOC_023054	PQBP1	chrX:48750729-48760422	q1	q2	OK	0.136792	0.925829	2.75876	-3.83055	0.000127855	0.00430446	yes
TCONS_00032180	XLOC_017459	LOC100131067	chr5:80256507-81047072	q1	q2	OK	0.054607	0.369563	2.75866	-3.37084	0.000749397	0.0152764	yes
TCONS_00023154	XLOC_012627	ITSN2	chr2:24425734-24583397	q1	q2	OK	0.0785646	0.526812	2.74534	-4.0983	4.16196e-05	0.00177959	yes
TCONS_00014482	XLOC_007800	CLEC16A	chr16:11038344-11276046	q1	q2	OK	0.134634	0.900654	2.74193	-4.37082	1.23783e-05	0.000681979	yes
TCONS_00019612	XLOC_010621	FFAR2	chr19:35940616-35942669	q1	q2	OK	0.247595	1.64708	2.73385	-4.5961	4.30462e-06	0.000296726	yes
TCONS_00008851	XLOC_004685	MIR1244-2	chr12:12264885-12264967	q1	q2	OK	10.3932	69.0449	2.73189	-3.32929	0.000870665	0.0170687	yes
TCONS_00034056	XLOC_018481	ATP6V1G2-DDX39B	chr6:31496738-31514625	q1	q2	OK	0.0878181	0.581873	2.72811	-3.81996	0.000133473	0.00444268	yes
TCONS_00014278	XLOC_007691	RAB40C	chr16:639356-679273	q1	q2	OK	0.140651	0.931818	2.72793	-4.32903	1.4977e-05	0.000793488	yes
TCONS_00012848	XLOC_006868	AKT1	chr14:105235686-105262080	q1	q2	OK	9.30665	61.4893	2.724	-5.87933	4.11937e-09	6.69904e-07	yes
TCONS_00033579	XLOC_018213	NCOA7	chr6:126102306-126253176	q1	q2	OK	0.16584	1.09547	2.72368	-4.17429	2.98921e-05	0.00136871	yes
TCONS_00003610	XLOC_001882	YY1AP1	chr1:155629232-155658823	q1	q2	OK	0.166506	1.09985	2.72366	-4.31934	1.565e-05	0.000822515	yes
TCONS_00032764	XLOC_017768	CDYL	chr6:4706392-4955778	q1	q2	OK	1.2534	8.2764	2.72316	-5.35122	8.73624e-08	1.01163e-05	yes
TCONS_00014012	XLOC_007546	STOML1	chr15:74275558-74286963	q1	q2	OK	0.0649135	0.428303	2.72204	-3.76262	0.00016814	0.00524979	yes
TCONS_00009645	XLOC_005119	TCTN2	chr12:124155659-124192950	q1	q2	OK	0.0343758	0.226052	2.71719	-3.25567	0.00113126	0.0202004	yes
TCONS_00039139	XLOC_021093	KCNH2	chr7:150642043-150675402	q1	q2	OK	0.288331	1.89239	2.71441	-4.75983	1.93754e-06	0.00015165	yes
TCONS_00026393	XLOC_014372	TNRC6B	chr22:40440820-40731812	q1	q2	OK	0.23372	1.52917	2.7099	-5.04416	4.55521e-07	4.33143e-05	yes
TCONS_00003442	XLOC_001805	POGZ	chr1:151375199-151431941	q1	q2	OK	0.349511	2.28576	2.70926	-4.97903	6.39049e-07	5.78188e-05	yes
TCONS_00025354	XLOC_013828	TMEM189-UBE2V1	chr20:48697660-48770335	q1	q2	OK	0.0262533	0.171055	2.70389	-3.00793	0.00263037	0.0374514	yes
TCONS_00023412	XLOC_012764	NFU1	chr2:69623244-69664760	q1	q2	OK	0.183433	1.1943	2.70285	-3.63849	0.000274236	0.00753192	yes
TCONS_00015493	XLOC_008362	SEZ6L2	chr16:29882479-29910585	q1	q2	OK	0.0296411	0.192618	2.70007	-3.49285	0.000477893	0.0110649	yes
TCONS_00022564	XLOC_012309	DHRS9	chr2:169921298-169952677	q1	q2	OK	0.443747	2.87684	2.69667	-4.51943	6.20068e-06	0.000391275	yes
TCONS_00024536	XLOC_013395	HCK	chr20:30639990-30689657	q1	q2	OK	0.0360856	0.233843	2.69605	-3.54977	0.000385575	0.00960577	yes
TCONS_00022012	XLOC_012009	VRK2	chr2:58273776-58468515	q1	q2	OK	0.194302	1.25665	2.69321	-3.99593	6.44418e-05	0.00250221	yes
TCONS_00010890	XLOC_005775	ALOX5AP	chr13:31287614-31338565	q1	q2	OK	0.157183	1.01141	2.68585	-3.7266	0.00019408	0.00581647	yes
TCONS_00015142	XLOC_008152	ZNF778	chr16:89284110-89295965	q1	q2	OK	0.0878832	0.565021	2.68465	-4.02422	5.71655e-05	0.00229105	yes
TCONS_00028011	XLOC_015237	NDUFB5	chr3:179322574-179342288	q1	q2	OK	0.203533	1.30786	2.68387	-3.38278	0.000717565	0.0148201	yes
TCONS_00001568	XLOC_000827	FCRLA	chr1:161676761-161684142	q1	q2	OK	0.0985645	0.632341	2.68156	-3.5533	0.000380434	0.00950513	yes
TCONS_00022488	XLOC_012271	KYNU	chr2:143635194-143799885	q1	q2	OK	0.0597	0.382802	2.6808	-2.98274	0.0028568	0.0398454	yes
TCONS_00034635	XLOC_018779	CEP85L	chr6:118781934-119031238	q1	q2	OK	0.476969	3.05421	2.67883	-4.92836	8.29223e-07	7.30622e-05	yes
TCONS_00043784	XLOC_023561	FAM104B	chrX:55169534-55187628	q1	q2	OK	0.056241	0.359326	2.6756	-3.04807	0.00230315	0.033861	yes
TCONS_00013751	XLOC_007410	TP53BP1	chr15:43699411-43802707	q1	q2	OK	0.17891	1.14176	2.67395	-4.6067	4.09105e-06	0.000285995	yes
TCONS_00015175	XLOC_008167	DEF8	chr16:90015138-90034468	q1	q2	OK	0.54916	3.48604	2.66629	-4.82349	1.41066e-06	0.00011607	yes
TCONS_00000449	XLOC_000233	RAB42	chr1:28918711-28921088	q1	q2	OK	0.0765775	0.485013	2.66303	-3.38962	0.000699887	0.014542	yes
TCONS_00020348	XLOC_011068	ZNF274	chr19:58694395-58724927	q1	q2	OK	0.316628	2.00489	2.66266	-4.54673	5.44863e-06	0.000358568	yes
TCONS_00044090	XLOC_023717	C1GALT1C1	chrX:119759528-119764005	q1	q2	OK	0.0297517	0.188059	2.66014	-2.40073	0.0163625	0.145543	no
TCONS_00037209	XLOC_020052	NUDT1	chr7:2281856-2290780	q1	q2	OK	0.19671	1.2416	2.65806	-3.67566	0.000237236	0.00677864	yes
TCONS_00026829	XLOC_014613	PLA2G6	chr22:38507501-38577836	q1	q2	OK	0.147564	0.930637	2.65688	-4.21988	2.44436e-05	0.00116737	yes
TCONS_00026548	XLOC_014460	BID	chr22:18216905-18257431	q1	q2	OK	0.516729	3.25629	2.65575	-4.5474	5.43128e-06	0.000357795	yes
TCONS_00016052	XLOC_008681	TNFSF13	chr17:7452374-7464925	q1	q2	OK	0.0881236	0.55502	2.65494	-3.55438	0.000378873	0.00948998	yes
TCONS_00031158	XLOC_016901	C5orf44	chr5:64920557-65017941	q1	q2	OK	0.060338	0.378498	2.64915	-3.21183	0.0013189	0.022324	yes
TCONS_00043064	XLOC_023242	ALG13	chrX:110924345-111003875	q1	q2	OK	0.129484	0.807861	2.64134	-4.05123	5.09483e-05	0.00209043	yes
TCONS_00005921	XLOC_003089	PCGF6	chr10:105062552-105110891	q1	q2	OK	0.0537119	0.333178	2.63298	-2.98928	0.00279637	0.0391648	yes
TCONS_00030471	XLOC_016549	CXCL10	chr4:76932332-77033955	q1	q2	OK	0.0396272	0.24575	2.63263	-2.81296	0.00490885	0.0586463	no
TCONS_00011165	XLOC_005930	ZMYM5	chr13:20397623-20437776	q1	q2	OK	0.092562	0.570661	2.62414	-3.1571	0.00159349	0.0255271	yes
TCONS_00007775	XLOC_004093	CD59	chr11:33724555-33758025	q1	q2	OK	0.0446639	0.275331	2.62398	-3.67702	0.000235978	0.0067497	yes
TCONS_00024979	XLOC_013619	NSFL1C	chr20:1422806-1448337	q1	q2	OK	0.212603	1.30974	2.62304	-4.33293	1.4714e-05	0.000783763	yes
TCONS_00040637	XLOC_021917	PLEC	chr8:144989320-145050913	q1	q2	OK	0.0641914	0.395256	2.62234	-4.53173	5.85012e-06	0.000380277	yes
TCONS_00000805	XLOC_000429	DLEU2L	chr1:63989012-64038364	q1	q2	OK	1.75321	10.7559	2.61706	-4.69529	2.66226e-06	0.000198279	yes
TCONS_00022589	XLOC_012321	DCAF17	chr2:172173912-172341562	q1	q2	OK	0.299421	1.83494	2.61548	-4.51428	6.35336e-06	0.000398904	yes
TCONS_00041098	XLOC_022185	PALM2-AKAP2	chr9:112403067-112934791	q1	q2	OK	0.0257771	0.15749	2.61109	-3.52918	0.000416854	0.010106	yes
TCONS_00041866	XLOC_022611	SNORA84	chr9:94972624-95056038	q1	q2	OK	0.0694026	0.421842	2.60364	-1.1114	0.266395	0.821964	no
TCONS_00010462	XLOC_005555	DUSP6	chr12:89741836-89746296	q1	q2	OK	0.88532	5.36331	2.59885	-4.65964	3.16769e-06	0.000229137	yes
TCONS_00007288	XLOC_003830	POU2F3	chr11:120107348-120190653	q1	q2	OK	0.286016	1.73191	2.5982	-4.45473	8.39982e-06	0.000499887	yes
TCONS_00040175	XLOC_021690	SDR16C5	chr8:57212569-57233241	q1	q2	OK	0.422624	2.55436	2.59552	-4.55592	5.21556e-06	0.000346533	yes
TCONS_00000782	XLOC_000418	FGGY	chr1:59762624-60228402	q1	q2	OK	0.213038	1.28649	2.59426	-4.05858	4.93716e-05	0.00204212	yes
TCONS_00024766	XLOC_013513	ZNFX1-AS1	chr20:47862438-47905795	q1	q2	OK	0.278504	1.68057	2.59318	-3.66235	0.000249917	0.00704045	yes
TCONS_00002669	XLOC_001416	SYNC	chr1:33116748-33168361	q1	q2	OK	0.123883	0.745367	2.58898	-4.07025	4.69624e-05	0.00196127	yes
TCONS_00034575	XLOC_018748	SNX3	chr6:108532716-108582464	q1	q2	OK	0.472773	2.83173	2.58247	-4.15201	3.2957e-05	0.00148362	yes
TCONS_00023094	XLOC_012592	CYS1	chr2:10196925-10220538	q1	q2	OK	0.0559556	0.334843	2.58113	-3.90241	9.52386e-05	0.00341363	yes
TCONS_00028830	XLOC_015650	ZBTB20	chr3:114056946-114866127	q1	q2	OK	0.16057	0.960682	2.58086	-4.263	2.01698e-05	0.00099849	yes
TCONS_00009812	XLOC_005222	MIR1244-1	chr12:9392065-9392147	q1	q2	OK	6.9288	41.4269	2.57989	-2.83164	0.00463094	0.0561451	no
TCONS_00013794	XLOC_007439	GABPB1	chr15:50569388-50650503	q1	q2	OK	0.529059	3.16177	2.57923	-4.39764	1.09434e-05	0.000614695	yes
TCONS_00000761	XLOC_000407	ACOT11	chr1:55013806-55100417	q1	q2	OK	0.118147	0.705811	2.5787	-4.16802	3.07253e-05	0.00140329	yes
TCONS_00016150	XLOC_008736	C17orf76-AS1	chr17:16342300-16395480	q1	q2	OK	2.1993	13.1265	2.57737	-4.39969	1.08403e-05	0.000610396	yes
TCONS_00039114	XLOC_021080	EZH2	chr7:148504463-148581441	q1	q2	OK	0.423553	2.52419	2.5752	-4.36005	1.30036e-05	0.000710191	yes
TCONS_00040899	XLOC_022071	TJP2	chr9:71736179-71870124	q1	q2	OK	1.00506	5.98917	2.57508	-5.04516	4.53139e-07	4.31176e-05	yes
TCONS_00019305	XLOC_010422	SMARCA4	chr19:11071597-11172958	q1	q2	OK	0.59962	3.57056	2.57403	-5.00795	5.50136e-07	5.08064e-05	yes
TCONS_00042115	XLOC_022754	MAPKAP1	chr9:128199672-128469513	q1	q2	OK	1.68779	10.04	2.57256	-4.70788	2.50305e-06	0.000188229	yes
TCONS_00043341	XLOC_023373	SSR4	chrX:153051220-153063967	q1	q2	OK	0.1983	1.17891	2.5717	-3.51944	0.000432455	0.0103515	yes
TCONS_00025473	XLOC_013898	NPBWR2	chr20:62737182-62738184	q1	q2	OK	0.0338464	0.201086	2.57074	-2.86251	0.00420299	0.0522743	no
TCONS_00025254	XLOC_013772	SNORA71C	chr20:37049238-37064018	q1	q2	OK	0.146268	0.86704	2.56749	-1.67852	0.0932456	0.478913	no
TCONS_00011834	XLOC_006296	EXD2	chr14:69658193-69710737	q1	q2	OK	0.11273	0.666009	2.56267	-3.97077	7.16419e-05	0.00272051	yes
TCONS_00013496	XLOC_007250	PDE8A	chr15:85523743-85682376	q1	q2	OK	0.242227	1.43071	2.5623	-4.32122	1.5517e-05	0.000816145	yes
TCONS_00011646	XLOC_006204	SRP54	chr14:35452103-35498773	q1	q2	OK	0.320927	1.89475	2.56169	-4.04458	5.2416e-05	0.0021392	yes
TCONS_00038744	XLOC_020880	ASNS	chr7:97481428-97501854	q1	q2	OK	0.506109	2.98232	2.55891	-4.16159	3.16044e-05	0.00143357	yes
TCONS_00040662	XLOC_021932	CYHR1	chr8:145675314-145691031	q1	q2	OK	0.626	3.67996	2.55545	-4.46044	8.17929e-06	0.00048887	yes
TCONS_00023809	XLOC_012981	ZEB2	chr2:145141941-145278466	q1	q2	OK	0.0375663	0.220432	2.55283	-3.6283	0.000285299	0.00777697	yes
TCONS_00013255	XLOC_007115	LACTB	chr15:63413998-63434260	q1	q2	OK	0.153743	0.899579	2.54873	-3.53209	0.000412295	0.0100272	yes
TCONS_00023007	XLOC_012534	COPS8	chr2:237994083-238007489	q1	q2	OK	0.387834	2.26888	2.54847	-4.16815	3.07077e-05	0.00140295	yes
TCONS_00013746	XLOC_007408	LCMT2	chr15:43619973-43622820	q1	q2	OK	0.0889354	0.520133	2.54805	-3.92363	8.72259e-05	0.00318346	yes
TCONS_00000159	XLOC_000086	AGTRAP	chr1:11796141-11810828	q1	q2	OK	0.195114	1.13964	2.54619	-3.72006	0.000199172	0.00594318	yes
TCONS_00034186	XLOC_018539	CUTA	chr6:33384318-33386065	q1	q2	OK	0.337559	1.96947	2.5446	-3.87041	0.000108654	0.00377398	yes
TCONS_00013265	XLOC_007120	SNX1	chr15:64388082-64436433	q1	q2	OK	0.0497445	0.290138	2.54413	-3.66247	0.000249794	0.00703844	yes
TCONS_00012182	XLOC_006514	TECPR2	chr14:102829299-102968818	q1	q2	OK	0.162713	0.947077	2.54115	-4.20784	2.57819e-05	0.00121655	yes
TCONS_00009694	XLOC_005151	ZNF84	chr12:133613877-133639885	q1	q2	OK	0.308458	1.78766	2.53493	-4.39873	1.08888e-05	0.000612379	yes
TCONS_00033688	XLOC_018278	PCMT1	chr6:150070830-150132557	q1	q2	OK	0.324003	1.87429	2.53226	-3.86923	0.000109181	0.00379036	yes
TCONS_00026264	XLOC_014308	RNF185	chr22:31556137-31603005	q1	q2	OK	1.05615	6.10165	2.53038	-4.70865	2.49364e-06	0.000187797	yes
TCONS_00020721	XLOC_011309	DDX39A	chr19:14519609-14530195	q1	q2	OK	0.146112	0.841464	2.52583	-3.6108	0.000305254	0.00819951	yes
TCONS_00029894	XLOC_016220	LARP7	chr4:113460488-113578742	q1	q2	OK	2.54572	14.6387	2.52364	-5.00583	5.56221e-07	5.12998e-05	yes
TCONS_00006375	XLOC_003335	NELL1	chr11:20691116-21597229	q1	q2	OK	0.051955	0.298747	2.52359	-3.63427	0.000278766	0.0076284	yes
TCONS_00027988	XLOC_015224	SKIL	chr3:170075472-170114637	q1	q2	OK	0.0280377	0.16058	2.51785	-2.93479	0.00333777	0.0446114	yes
TCONS_00003213	XLOC_001712	PTPN22	chr1:114356432-114447741	q1	q2	OK	0.142125	0.811972	2.51427	-3.67667	0.000236299	0.00675728	yes
TCONS_00026395	XLOC_014372	TNRC6B	chr22:40440820-40731812	q1	q2	OK	0.109978	0.628057	2.51368	-4.45238	8.49246e-06	0.000504097	yes
TCONS_00003308	XLOC_001751	LOC653513	chr1:144614958-144828810	q1	q2	OK	0.0772505	0.441132	2.51359	-3.09398	0.00197492	0.0300564	yes
TCONS_00043552	XLOC_023462	SCARNA9L	chrX:20142635-20159966	q1	q2	OK	0.149504	0.853423	2.51307	-2.78078	0.00542277	0.0633154	no
TCONS_00017913	XLOC_009699	COX11	chr17:52978051-53046064	q1	q2	OK	0.652808	3.72277	2.51165	-4.2196	2.44739e-05	0.00116841	yes
TCONS_00003072	XLOC_001640	TGFBR3	chr1:92145899-92371559	q1	q2	OK	0.125022	0.71222	2.51014	-4.07557	4.59021e-05	0.00192514	yes
TCONS_00007410	XLOC_003896	SIGIRR	chr11:405715-417397	q1	q2	OK	0.041898	0.238416	2.50853	-3.37314	0.000743168	0.0151763	yes
TCONS_00006679	XLOC_003487	MS4A7	chr11:60145957-60163426	q1	q2	OK	0.217187	1.23507	2.50758	-3.88001	0.000104454	0.00366031	yes
TCONS_00028277	XLOC_015375	TBC1D5	chr3:17198653-17784240	q1	q2	OK	0.0299619	0.170287	2.50677	-3.46164	0.000536889	0.0119704	yes
TCONS_00012489	XLOC_006689	TXNDC16	chr14:52897307-53019301	q1	q2	OK	0.121309	0.689052	2.50593	-3.78247	0.000155277	0.00495577	yes
TCONS_00006792	XLOC_003554	GPR137	chr11:64037299-64056972	q1	q2	OK	0.107066	0.607111	2.50346	-3.6461	0.000266247	0.00737114	yes
TCONS_00026978	XLOC_014706	CPT1B	chr22:51007289-51021428	q1	q2	OK	0.109943	0.623258	2.50307	-3.70521	0.000211218	0.00620738	yes
TCONS_00032484	XLOC_017609	NR3C1	chr5:142657495-142815077	q1	q2	OK	0.0259325	0.146997	2.50295	-3.1491	0.00163776	0.0260567	yes
TCONS_00022127	XLOC_012066	BOLA3-AS1	chr2:74375107-74379516	q1	q2	OK	0.0468206	0.264862	2.50003	-3.27945	0.00104011	0.0192062	yes
TCONS_00001571	XLOC_000828	FCRLB	chr1:161692456-161697933	q1	q2	OK	1.40767	7.95635	2.49879	-4.7486	2.04825e-06	0.000159243	yes
TCONS_00022023	XLOC_012014	KIAA1841	chr2:61293005-61365169	q1	q2	OK	0.0693498	0.39108	2.4955	-3.37135	0.000748004	0.015257	yes
TCONS_00029086	XLOC_015783	DHX36	chr3:153993456-154042286	q1	q2	OK	0.671065	3.7682	2.48935	-4.35882	1.30763e-05	0.000713035	yes
TCONS_00024923	XLOC_013594	TPD52L2	chr20:62496580-62522898	q1	q2	OK	0.0695677	0.390483	2.48877	-3.29375	0.000988613	0.0186034	yes
TCONS_00011687	XLOC_006224	LRR1	chr14:50065414-50081390	q1	q2	OK	0.0968472	0.543208	2.48772	-3.32519	0.000883588	0.0172604	yes
TCONS_00006762	XLOC_003540	RTN3	chr11:63448921-63527363	q1	q2	OK	0.182927	1.0246	2.48573	-4.0713	4.67512e-05	0.00195363	yes
TCONS_00034568	XLOC_018742	LOC100422737	chr6:107165326-107235300	q1	q2	OK	0.0613402	0.343531	2.48554	-3.19048	0.00142036	0.0235218	yes
TCONS_00005549	XLOC_002901	ERCC6	chr10:50664490-50747147	q1	q2	OK	0.395849	2.20969	2.48082	-4.23668	2.2685e-05	0.00110206	yes
TCONS_00016960	XLOC_009168	TMEM235	chr17:76227390-76237068	q1	q2	OK	0.0344461	0.192095	2.47941	-3.24929	0.00115695	0.0205054	yes
TCONS_00005904	XLOC_003078	KCNIP2	chr10:103578824-103603677	q1	q2	OK	0.0300017	0.167126	2.47781	-2.74123	0.00612102	0.0692771	no
TCONS_00026535	XLOC_014453	XKR3	chr22:17264305-17302584	q1	q2	OK	0.0415848	0.231564	2.47728	-2.78738	0.00531369	0.0623954	no
TCONS_00029869	XLOC_016206	HADH	chr4:108910869-108956331	q1	q2	OK	0.050862	0.282533	2.47376	-2.90953	0.00361977	0.0472328	yes
TCONS_00040770	XLOC_022000	CHMP5	chr9:33264876-33282067	q1	q2	OK	0.0474702	0.263582	2.47316	-2.53754	0.0111633	0.109327	no
TCONS_00032877	XLOC_017833	HIST1H2BF	chr6:26199786-26200216	q1	q2	OK	0.0538405	0.298813	2.47248	-2.35435	0.0185553	0.159417	no
TCONS_00029120	XLOC_015799	IFT80	chr3:159974773-160117320	q1	q2	OK	0.240622	1.33541	2.47244	-3.9247	8.68374e-05	0.003176	yes
TCONS_00007955	XLOC_004206	CPSF7	chr11:61170119-61197464	q1	q2	OK	0.131079	0.726062	2.46965	-3.81641	0.000135407	0.00448759	yes
TCONS_00006771	XLOC_003542	MARK2	chr11:63606399-63678492	q1	q2	OK	0.863952	4.77695	2.46707	-4.79808	1.60193e-06	0.000128964	yes
TCONS_00014608	XLOC_007880	EIF3CL	chr16:28699878-28747053	q1	q2	OK	0.0560262	0.309765	2.467	-3.37409	0.000740603	0.0151418	yes
TCONS_00034275	XLOC_018573	BTBD9	chr6:38136226-38607924	q1	q2	OK	0.0542299	0.299433	2.46508	-3.82314	0.000131764	0.00440417	yes
TCONS_00013027	XLOC_007002	ANP32AP1	chr15:35529526-35530264	q1	q2	OK	0.352238	1.94209	2.46299	-3.89989	9.62353e-05	0.00343756	yes
TCONS_00024770	XLOC_013513	ZNFX1-AS1	chr20:47862438-47905795	q1	q2	OK	4.32009	23.7392	2.45814	-4.74249	2.11103e-06	0.0001632	yes
TCONS_00043041	XLOC_023235	NXT2	chrX:108779009-108787927	q1	q2	OK	0.718469	3.93943	2.45499	-4.13492	3.55072e-05	0.00156525	yes
TCONS_00003607	XLOC_001882	YY1AP1	chr1:155629232-155658823	q1	q2	OK	1.06326	5.82288	2.45324	-4.62572	3.73301e-06	0.00026377	yes
TCONS_00003676	XLOC_001914	FCRL4	chr1:157543538-157567870	q1	q2	OK	0.120424	0.657934	2.44982	-3.97365	7.0781e-05	0.00269215	yes
TCONS_00014648	XLOC_007893	SPN	chr16:29674299-29681823	q1	q2	OK	0.0670892	0.366057	2.44791	-3.80948	0.000139258	0.00458111	yes
TCONS_00028018	XLOC_015240	FXR1	chr3:180630233-180700539	q1	q2	OK	0.751612	4.09679	2.44643	-4.7191	2.36888e-06	0.000180201	yes
TCONS_00009518	XLOC_005045	TCTN1	chr12:111051831-111127617	q1	q2	OK	0.121446	0.660807	2.44391	-3.44829	0.000564154	0.0124137	yes
TCONS_00017614	XLOC_009515	IKZF3	chr17:37921198-38020441	q1	q2	OK	0.285164	1.54929	2.44175	-3.86231	0.000112318	0.0038749	yes
TCONS_00020884	XLOC_011406	C19orf12	chr19:30189792-30206696	q1	q2	OK	0.144023	0.780673	2.43842	-3.91626	8.99314e-05	0.00326408	yes
TCONS_00028814	XLOC_015642	WDR52	chr3:112931374-113160361	q1	q2	OK	0.0370025	0.200475	2.43773	-2.81891	0.00481872	0.057898	no
TCONS_00027253	XLOC_014830	ZNF619	chr3:40518603-40531728	q1	q2	OK	0.294542	1.59567	2.43761	-4.10372	4.06553e-05	0.0017481	yes
TCONS_00019564	XLOC_010603	ZNF302	chr19:35168566-35177302	q1	q2	OK	0.0536826	0.290419	2.43561	-3.22913	0.00124169	0.0214779	yes
TCONS_00013875	XLOC_007480	VPS13C	chr15:62144589-62352664	q1	q2	OK	0.0491286	0.265114	2.43198	-3.75295	0.000174766	0.00540896	yes
TCONS_00032267	XLOC_017504	NREP	chr5:110834021-111312628	q1	q2	OK	0.180537	0.972352	2.42919	-3.46363	0.000532943	0.0119142	yes
TCONS_00042074	XLOC_022732	RBM18	chr9:125001833-125085742	q1	q2	OK	0.0643919	0.346742	2.42891	-3.04547	0.00232317	0.0341033	yes
TCONS_00006374	XLOC_003334	SLC6A5	chr11:20620945-20676610	q1	q2	OK	0.319146	1.71796	2.42841	-4.20189	2.64697e-05	0.00124518	yes
TCONS_00031228	XLOC_016920	SMN2	chr5:70220767-70248842	q1	q2	OK	0.0996311	0.536226	2.42817	-3.02366	0.00249735	0.036052	yes
TCONS_00041577	XLOC_022445	CDKN2A	chr9:21967137-21994490	q1	q2	OK	0.0333087	0.179136	2.42708	-2.55396	0.0106507	0.105506	no
TCONS_00034183	XLOC_018538	DAXX	chr6:33286334-33290793	q1	q2	OK	1.62745	8.75186	2.42697	-4.76367	1.90102e-06	0.00014896	yes
TCONS_00020716	XLOC_011306	PRKACA	chr19:14202506-14228559	q1	q2	OK	5.56739	29.8971	2.42493	-5.15905	2.482e-07	2.52903e-05	yes
TCONS_00017811	XLOC_009637	PLEKHM1	chr17:43513265-43568146	q1	q2	OK	0.193702	1.03854	2.42264	-4.13792	3.50469e-05	0.0015514	yes
TCONS_00020645	XLOC_011266	ACP5	chr19:11685474-11689801	q1	q2	OK	0.0679522	0.363935	2.42109	-3.09311	0.0019807	0.030121	yes
TCONS_00032876	XLOC_017832	HIST1H2BE	chr6:26184023-26184458	q1	q2	OK	0.0517164	0.276798	2.42014	-2.4022	0.0162966	0.14506	no
TCONS_00024355	XLOC_013291	SIRPA	chr20:1874812-1920540	q1	q2	OK	0.122603	0.65564	2.4189	-3.92436	8.69596e-05	0.00317644	yes
TCONS_00020695	XLOC_011295	TRMT1	chr19:13215713-13227563	q1	q2	OK	0.116759	0.623254	2.41629	-3.58418	0.00033814	0.0088299	yes
TCONS_00014905	XLOC_008021	CMTM3	chr16:66637934-66647795	q1	q2	OK	0.0636646	0.339283	2.41392	-3.28858	0.00100695	0.0188011	yes
TCONS_00041112	XLOC_022188	DNAJC25-GNG10	chr9:114393631-114432526	q1	q2	OK	0.179022	0.953587	2.41323	-3.43346	0.000595938	0.0129329	yes
TCONS_00027497	XLOC_014960	ATXN7	chr3:63850232-63989136	q1	q2	OK	0.678989	3.61005	2.41056	-4.64542	3.39386e-06	0.000243039	yes
TCONS_00042231	XLOC_022823	RNU6ATAC	chr9:137029561-137029686	q1	q2	OK	0.401721	2.13326	2.40879	-2.2211	0.0263439	0.206168	no
TCONS_00007506	XLOC_003942	MRGPRG	chr11:3239173-3244361	q1	q2	OK	0.0933794	0.494875	2.40589	-3.192	0.00141291	0.0234354	yes
TCONS_00026158	XLOC_014261	SPECC1L	chr22:24666789-24813708	q1	q2	OK	0.111868	0.591726	2.40313	-3.92124	8.80936e-05	0.00320749	yes
TCONS_00031153	XLOC_016900	PPWD1	chr5:64859062-64883376	q1	q2	OK	0.112004	0.591685	2.40128	-3.1349	0.00171915	0.0271049	yes
TCONS_00019528	XLOC_010578	URI1	chr19:30414550-30507519	q1	q2	OK	4.02807	21.2777	2.40118	-4.99519	5.87775e-07	5.38503e-05	yes
TCONS_00015653	XLOC_008470	NAE1	chr16:66836780-66864879	q1	q2	OK	2.82302	14.8753	2.39761	-4.49896	6.82871e-06	0.000421466	yes
TCONS_00004520	XLOC_002385	ZEB1	chr10:31608100-31818742	q1	q2	OK	0.0284433	0.149474	2.39374	-2.95972	0.00307922	0.0421472	yes
TCONS_00009955	XLOC_005298	KRAS	chr12:25358179-25403854	q1	q2	OK	0.122191	0.64163	2.3926	-3.53352	0.000410061	0.00999926	yes
TCONS_00023393	XLOC_012756	C1D	chr2:68269331-68290159	q1	q2	OK	1.53105	8.02265	2.38956	-4.20616	2.59746e-05	0.00122481	yes
TCONS_00003727	XLOC_001947	SLAMF6	chr1:160454819-160493052	q1	q2	OK	1.78893	9.3577	2.38706	-4.63378	3.59042e-06	0.000255013	yes
TCONS_00010613	XLOC_005624	ALKBH2	chr12:109525992-109531293	q1	q2	OK	0.342806	1.79297	2.38689	-3.64272	0.000269774	0.00744937	yes
TCONS_00029898	XLOC_016221	ANK2	chr4:113739238-114304896	q1	q2	OK	0.0285636	0.149381	2.38675	-3.76527	0.000166366	0.0052192	yes
TCONS_00039814	XLOC_021479	ZNF623	chr8:144718372-144735900	q1	q2	OK	0.333114	1.74187	2.38654	-4.0424	5.29066e-05	0.00215476	yes
TCONS_00012164	XLOC_006510	PPP2R5C	chr14:102228134-102394328	q1	q2	OK	0.259065	1.35377	2.3856	-3.96674	7.28621e-05	0.0027599	yes
TCONS_00030034	XLOC_016296	GUCY1A3	chr4:156587861-156658214	q1	q2	OK	0.0300123	0.156824	2.38552	-3.17036	0.00152252	0.0247335	yes
TCONS_00041788	XLOC_022564	ALDH1A1	chr9:75515577-75568233	q1	q2	OK	0.602778	3.14853	2.38498	-4.19161	2.76985e-05	0.00128605	yes
TCONS_00026195	XLOC_014280	MIAT	chr22:27053445-27072440	q1	q2	OK	0.0465607	0.243047	2.38405	-3.74067	0.000183528	0.00558993	yes
TCONS_00016757	XLOC_009056	DHX40	chr17:57642885-57685713	q1	q2	OK	0.165792	0.864965	2.38327	-3.6523	0.000259902	0.00723369	yes
TCONS_00012426	XLOC_006645	CFL2	chr14:35179587-35184029	q1	q2	OK	0.0602171	0.314136	2.38314	-2.88486	0.00391588	0.0499522	yes
TCONS_00039368	XLOC_021228	PTK2B	chr8:27168998-27316908	q1	q2	OK	0.0688124	0.358114	2.37968	-3.58198	0.000341006	0.0088822	yes
TCONS_00003202	XLOC_001705	ST7L	chr1:113066140-113162040	q1	q2	OK	0.0598187	0.310444	2.37566	-3.30972	0.000933907	0.0179111	yes
TCONS_00016011	XLOC_008662	RNASEK-C17ORF49	chr17:6915735-6922973	q1	q2	OK	0.64221	3.33003	2.37442	-4.10061	4.1207e-05	0.00176632	yes
TCONS_00034085	XLOC_018490	ABHD16A	chr6:31654725-31671137	q1	q2	OK	0.0311714	0.161562	2.37379	-2.60856	0.00909238	0.0938234	no
TCONS_00010470	XLOC_005556	POC1B-GALNT4	chr12:89813497-89920039	q1	q2	OK	0.104581	0.541943	2.37352	-3.67975	0.000233459	0.00669011	yes
TCONS_00015710	XLOC_008502	TMED6	chr16:69377148-69385712	q1	q2	OK	0.182779	0.947093	2.3734	-3.44849	0.000563721	0.0124093	yes
TCONS_00020920	XLOC_011426	DMKN	chr19:35988118-36004560	q1	q2	OK	0.0521982	0.270263	2.37229	-3.01367	0.00258112	0.0369484	yes
TCONS_00001432	XLOC_000760	RXFP4	chr1:155911479-155912625	q1	q2	OK	0.0366409	0.189707	2.37224	-2.67595	0.00745173	0.0807058	no
TCONS_00006831	XLOC_003572	CAPN1	chr11:64948685-64979477	q1	q2	OK	0.300518	1.5545	2.37093	-3.95517	7.64817e-05	0.00286401	yes
TCONS_00017391	XLOC_009395	B9D1	chr17:19240866-19290532	q1	q2	OK	0.120771	0.623888	2.36901	-2.95876	0.00308883	0.042241	yes
TCONS_00009605	XLOC_005093	P2RX4	chr12:121647663-121671909	q1	q2	OK	0.08923	0.46094	2.36898	-3.27805	0.00104526	0.0192419	yes
TCONS_00032243	XLOC_017487	ERAP1	chr5:95997740-96149848	q1	q2	OK	2.1553	11.0957	2.36404	-4.84701	1.25339e-06	0.000105071	yes
TCONS_00014109	XLOC_007591	ST20	chr15:80135888-80217196	q1	q2	OK	0.559993	2.87157	2.35836	-3.65886	0.000253343	0.00710273	yes
TCONS_00015049	XLOC_008098	SYCE1L	chr16:77224835-77246976	q1	q2	OK	0.717042	3.67462	2.35746	-4.41687	1.00142e-05	0.000572515	yes
TCONS_00005306	XLOC_002785	UPF2	chr10:11962020-12085169	q1	q2	OK	0.181141	0.927354	2.35601	-3.92575	8.64589e-05	0.00316719	yes
TCONS_00017899	XLOC_009695	TOB1	chr17:48939586-48945732	q1	q2	OK	0.551447	2.81655	2.35263	-3.98873	6.64278e-05	0.00255901	yes
TCONS_00011118	XLOC_005902	ARHGEF7	chr13:111767623-111958081	q1	q2	OK	1.97337	10.0699	2.35131	-4.91525	8.86678e-07	7.71399e-05	yes
TCONS_00011463	XLOC_006105	LIG4	chr13:108859791-108870716	q1	q2	OK	0.80799	4.11793	2.34951	-4.2389	2.24615e-05	0.00109428	yes
TCONS_00013621	XLOC_007330	ATP10A	chr15:25923859-26108349	q1	q2	OK	0.768496	3.91624	2.34936	-4.62776	3.69644e-06	0.000261721	yes
TCONS_00005045	XLOC_002654	GSTO1	chr10:106013951-106027222	q1	q2	OK	0.033705	0.171741	2.3492	-2.33608	0.019487	0.165326	no
TCONS_00024031	XLOC_013089	STAT1	chr2:191833761-191878976	q1	q2	OK	0.529401	2.69545	2.34809	-4.00138	6.29752e-05	0.00245963	yes
TCONS_00038074	XLOC_020489	LUC7L2	chr7:139025104-139112272	q1	q2	OK	0.173605	0.881758	2.34458	-3.50704	0.000453114	0.010674	yes
TCONS_00005055	XLOC_002658	ADD3	chr10:111705316-111895323	q1	q2	OK	0.189886	0.961176	2.33967	-3.69821	0.000217123	0.00633105	yes
TCONS_00029852	XLOC_016200	ARHGEF38	chr4:106473776-106602070	q1	q2	OK	0.0845518	0.426874	2.3359	-3.66518	0.000247162	0.00697851	yes
TCONS_00018349	XLOC_009930	ROCK1P1	chr18:109064-122222	q1	q2	OK	2.59107	13.0814	2.33589	-4.5255	6.02519e-06	0.000386023	yes
TCONS_00039739	XLOC_021421	SAMD12-AS1	chr8:119201694-119738306	q1	q2	OK	0.0482394	0.243101	2.33327	-2.51954	0.011751	0.113671	no
TCONS_00016181	XLOC_008736	C17orf76-AS1	chr17:16342300-16395480	q1	q2	OK	0.0301751	0.15148	2.3277	-1.73886	0.0820589	0.443375	no
TCONS_00026084	XLOC_014216	ZNF74	chr22:20748404-20762753	q1	q2	OK	0.106893	0.536594	2.32767	-3.76657	0.000165508	0.00520172	yes
TCONS_00000267	XLOC_000141	IGSF21	chr1:18434239-18704977	q1	q2	OK	0.0481402	0.241016	2.32381	-3.3253	0.000883226	0.017258	yes
TCONS_00024047	XLOC_013101	SF3B1	chr2:198256697-198299771	q1	q2	OK	0.819958	4.10303	2.32307	-3.74696	0.000178993	0.0054974	yes
TCONS_00031499	XLOC_017088	MATR3	chr5:138609440-138667366	q1	q2	OK	0.154722	0.772523	2.3199	-3.68378	0.000229797	0.00660162	yes
TCONS_00022931	XLOC_012497	SP100	chr2:231280870-231410317	q1	q2	OK	0.212933	1.06288	2.3195	-3.5191	0.000433014	0.0103559	yes
TCONS_00031504	XLOC_017088	MATR3	chr5:138609440-138667366	q1	q2	OK	0.9568	4.77294	2.31859	-4.36515	1.27034e-05	0.000696535	yes
TCONS_00009233	XLOC_004888	SHMT2	chr12:57623355-57634475	q1	q2	OK	1.1783	5.86996	2.31665	-4.30012	1.70704e-05	0.000874528	yes
TCONS_00031346	XLOC_016993	PAM	chr5:102201526-102366808	q1	q2	OK	0.0644335	0.320627	2.31501	-3.2648	0.00109541	0.0197923	yes
TCONS_00025951	XLOC_014140	ZNF295	chr21:43406939-43430496	q1	q2	OK	0.304358	1.51411	2.31463	-4.02691	5.6515e-05	0.00226893	yes
TCONS_00018113	XLOC_009810	GGA3	chr17:73232693-73267311	q1	q2	OK	0.0911388	0.45333	2.31442	-3.4582	0.000543798	0.0120864	yes
TCONS_00038708	XLOC_020859	CDK6	chr7:92234234-92465941	q1	q2	OK	3.43814	17.079	2.31252	-5.03084	4.88334e-07	4.60538e-05	yes
TCONS_00029078	XLOC_015778	P2RY12	chr3:150804675-151176497	q1	q2	OK	1.34923	6.69765	2.31152	-4.16311	3.13946e-05	0.00142631	yes
TCONS_00027439	XLOC_014927	GLYCTK	chr3:52321835-52329272	q1	q2	OK	0.0310349	0.153906	2.31008	-2.89701	0.00376737	0.0486349	yes
TCONS_00032313	XLOC_017529	RAPGEF6	chr5:130759613-130970929	q1	q2	OK	0.212859	1.0553	2.30969	-3.94768	7.89117e-05	0.00293906	yes
TCONS_00030472	XLOC_016550	CXCL11	chr4:76932332-77033955	q1	q2	OK	0.111142	0.550526	2.30841	-3.13784	0.00170198	0.0268987	yes
TCONS_00043075	XLOC_023244	ZCCHC16	chrX:111326252-111700473	q1	q2	OK	0.0923206	0.457266	2.30831	-3.56246	0.000367393	0.00931072	yes
TCONS_00018927	XLOC_010211	TCF4	chr18:52889561-53303188	q1	q2	OK	0.614943	3.04129	2.30616	-4.34101	1.41832e-05	0.000761363	yes
TCONS_00027637	XLOC_015036	PLCXD2	chr3:111393522-111695364	q1	q2	OK	0.211901	1.04623	2.30374	-3.6998	0.000215768	0.00631288	yes
TCONS_00030632	XLOC_016627	DKK2	chr4:107842958-107957453	q1	q2	OK	1.20531	5.94196	2.30153	-4.43788	9.08491e-06	0.000531945	yes
TCONS_00018124	XLOC_009811	MIF4GD	chr17:73232693-73267311	q1	q2	OK	11.4209	56.2899	2.3012	-4.89298	9.93199e-07	8.5067e-05	yes
TCONS_00023787	XLOC_012968	LYPD1	chr2:133174146-133429070	q1	q2	OK	1.23543	6.08763	2.30087	-4.20122	2.6548e-05	0.00124801	yes
TCONS_00034055	XLOC_018481	ATP6V1G2-DDX39B	chr6:31496738-31514625	q1	q2	OK	0.226762	1.11524	2.2981	-3.51501	0.00043973	0.0104514	yes
TCONS_00002689	XLOC_001425	C1orf212	chr1:35315962-35325417	q1	q2	OK	0.50218	2.46784	2.29697	-4.09968	4.13729e-05	0.00177124	yes
TCONS_00001780	XLOC_000937	TROVE2	chr1:192981495-193060906	q1	q2	OK	0.150464	0.735992	2.29027	-3.25079	0.00115085	0.0204287	yes
TCONS_00041189	XLOC_022235	NEK6	chr9:127019884-127114719	q1	q2	OK	0.67068	3.27738	2.28885	-4.13838	3.4977e-05	0.00155105	yes
TCONS_00019447	XLOC_010521	SLC5A5	chr19:17982781-18005983	q1	q2	OK	0.0465847	0.227428	2.28748	-3.39027	0.000698244	0.0145166	yes
TCONS_00033896	XLOC_018376	GFOD1	chr6:13363586-13487869	q1	q2	OK	0.555004	2.70851	2.28693	-3.9803	6.88286e-05	0.00263094	yes
TCONS_00030336	XLOC_016464	RBM47	chr4:40425271-40631883	q1	q2	OK	1.37852	6.72092	2.28554	-4.57767	4.70186e-06	0.000317964	yes
TCONS_00012584	XLOC_006744	ZFP36L1	chr14:69254371-69262960	q1	q2	OK	3.20593	15.5753	2.28044	-4.71853	2.3756e-06	0.000180612	yes
TCONS_00023410	XLOC_012764	NFU1	chr2:69623244-69664760	q1	q2	OK	0.191585	0.927128	2.27479	-3.13937	0.00169312	0.0267832	yes
TCONS_00001669	XLOC_000886	RABGAP1L	chr1:174128551-174964445	q1	q2	OK	0.765049	3.69962	2.27375	-4.31411	1.60246e-05	0.000837103	yes
TCONS_00027045	XLOC_014729	ARPC4	chr3:9821653-9878040	q1	q2	OK	1.05653	5.10534	2.27267	-3.9613	7.45425e-05	0.00280995	yes
TCONS_00030717	XLOC_016671	ANKRD50	chr4:125585203-125633887	q1	q2	OK	0.0544515	0.262146	2.26733	-3.15073	0.00162864	0.0259357	yes
TCONS_00014110	XLOC_007591	ST20	chr15:80135888-80217196	q1	q2	OK	0.0806683	0.388273	2.267	-2.41622	0.0156825	0.140939	no
TCONS_00011793	XLOC_006276	SYNE2	chr14:64319682-64693167	q1	q2	OK	5.36804	25.8282	2.26648	-4.60274	4.16964e-06	0.000289291	yes
TCONS_00030334	XLOC_016462	PDS5A	chr4:39824482-39979576	q1	q2	OK	0.693159	3.33382	2.26592	-3.9779	6.95276e-05	0.00265398	yes
TCONS_00024841	XLOC_013549	GNAS	chr20:57393972-57486250	q1	q2	OK	27.4333	131.813	2.26449	-4.78358	1.72203e-06	0.000136877	yes
TCONS_00025600	XLOC_013977	SH3BGR	chr21:40817796-40887433	q1	q2	OK	0.0463521	0.222008	2.25991	-2.24807	0.0245719	0.19556	no
TCONS_00023869	XLOC_013005	ITGB6	chr2:160958232-161056590	q1	q2	OK	0.0524155	0.250959	2.25939	-3.11597	0.0018334	0.0284303	yes
TCONS_00016095	XLOC_008699	GUCY2D	chr17:7905987-7923658	q1	q2	OK	0.0317225	0.151879	2.25935	-3.21201	0.00131809	0.0223165	yes
TCONS_00006620	XLOC_003463	CTNND1	chr11:57479994-57586652	q1	q2	OK	0.0541674	0.259094	2.25798	-3.19504	0.00139811	0.0232738	yes
TCONS_00022003	XLOC_012005	RPS27A	chr2:55399686-55462989	q1	q2	OK	0.430406	2.05854	2.25785	-3.35195	0.000802434	0.0161308	yes
TCONS_00032235	XLOC_017484	GLRX	chr5:95149552-95158577	q1	q2	OK	0.0464208	0.221853	2.25676	-2.13698	0.0325994	0.240266	no
TCONS_00029131	XLOC_015804	SPTSSB	chr3:161062579-161089871	q1	q2	OK	0.111375	0.531618	2.25496	-3.34734	0.000815901	0.016333	yes
TCONS_00009733	XLOC_005170	FOXM1	chr12:2945981-2986321	q1	q2	OK	0.662203	3.15833	2.25382	-4.10349	4.06963e-05	0.00174932	yes
TCONS_00015780	XLOC_008539	BCAR1	chr16:75262927-75301951	q1	q2	OK	0.0719679	0.34307	2.25308	-3.25251	0.00114389	0.0203444	yes
TCONS_00007381	XLOC_003880	APLP2	chr11:129939715-130014706	q1	q2	OK	1.27121	6.05648	2.25228	-4.32545	1.52221e-05	0.000801859	yes
TCONS_00005333	XLOC_002803	C1QL3	chr10:16555741-16564004	q1	q2	OK	0.104429	0.497275	2.25152	-3.52797	0.000418752	0.0101449	yes
TCONS_00017617	XLOC_009515	IKZF3	chr17:37921198-38020441	q1	q2	OK	2.18815	10.4115	2.2504	-4.30596	1.66261e-05	0.0008595	yes
TCONS_00026800	XLOC_014594	IFT27	chr22:37154245-37172177	q1	q2	OK	0.0351266	0.166885	2.24821	-2.15778	0.0309449	0.231291	no
TCONS_00023837	XLOC_012990	CACNB4	chr2:152689285-152955593	q1	q2	OK	0.720256	3.42066	2.24769	-4.30543	1.66664e-05	0.000859894	yes
TCONS_00005488	XLOC_002874	ZFAND4	chr10:46111038-46168251	q1	q2	OK	0.0809921	0.38436	2.2466	-3.32928	0.000870695	0.0170687	yes
TCONS_00026077	XLOC_014212	ZDHHC8	chr22:20119363-20135530	q1	q2	OK	0.794554	3.76659	2.24504	-4.18192	2.89062e-05	0.00133077	yes
TCONS_00040685	XLOC_021944	DOCK8	chr9:213107-465259	q1	q2	OK	0.670874	3.17983	2.24484	-4.40345	1.06544e-05	0.000601646	yes
TCONS_00038579	XLOC_020783	ZNF680	chr7:63980254-64023505	q1	q2	OK	0.397253	1.87752	2.2407	-3.54418	0.000393843	0.0097432	yes
TCONS_00031505	XLOC_017088	MATR3	chr5:138609440-138667366	q1	q2	OK	10.5438	49.8055	2.2399	-4.81424	1.47758e-06	0.000120571	yes
TCONS_00034858	XLOC_018884	TCP1	chr6:160181290-160210735	q1	q2	OK	2.88785	13.6392	2.23969	-4.39699	1.09763e-05	0.000616043	yes
TCONS_00002162	XLOC_001119	FMN2	chr1:240255184-240638489	q1	q2	OK	0.803108	3.79082	2.23885	-4.535	5.76038e-06	0.000375682	yes
TCONS_00002688	XLOC_001425	C1orf212	chr1:35315962-35325417	q1	q2	OK	0.079442	0.374442	2.23677	-3.3285	0.000873148	0.0171003	yes
TCONS_00022270	XLOC_012152	MAP4K4	chr2:102314164-102511152	q1	q2	OK	1.03966	4.89926	2.23645	-4.52363	6.07893e-06	0.000386972	yes
TCONS_00007765	XLOC_004090	CCDC73	chr11:32605312-32816187	q1	q2	OK	0.427934	2.01418	2.23473	-3.94657	7.92795e-05	0.00295037	yes
TCONS_00016023	XLOC_008666	C17orf81	chr17:7155371-7166512	q1	q2	OK	0.720985	3.38951	2.23304	-3.7301	0.000191407	0.00576882	yes
TCONS_00002302	XLOC_001201	NADK	chr1:1682670-1711508	q1	q2	OK	0.0851149	0.400124	2.23296	-3.30672	0.000943939	0.0180205	yes
TCONS_00014571	XLOC_007857	SCNN1B	chr16:23313590-23392620	q1	q2	OK	0.0323091	0.151672	2.23094	-3.03412	0.00241239	0.0351304	yes
TCONS_00011823	XLOC_006290	MPP5	chr14:67708011-67802778	q1	q2	OK	0.350619	1.64497	2.23008	-3.74687	0.000179057	0.0054974	yes
TCONS_00034231	XLOC_018557	FKBP5	chr6:35541361-35704724	q1	q2	OK	0.084989	0.398513	2.22928	-3.12282	0.00179129	0.0279046	yes
TCONS_00015707	XLOC_008500	CHTF8	chr16:69139466-69166493	q1	q2	OK	0.909886	4.263	2.22811	-4.12765	3.66492e-05	0.00160687	yes
TCONS_00039183	XLOC_021122	VIPR2	chr7:158820865-158937649	q1	q2	OK	0.116558	0.546052	2.22799	-3.69397	0.000220779	0.00640559	yes
TCONS_00023373	XLOC_012742	CCT4	chr2:62095261-62115806	q1	q2	OK	3.82605	17.8872	2.225	-4.39167	1.12483e-05	0.000626722	yes
TCONS_00013279	XLOC_007129	SLC24A1	chr15:65914269-65948598	q1	q2	OK	0.0915284	0.427425	2.22338	-3.08165	0.00205859	0.0310186	yes
TCONS_00000982	XLOC_000514	LOC100129046	chr1:94027348-94147385	q1	q2	OK	0.03493	0.163033	2.22262	-2.73455	0.00624648	0.0703109	no
TCONS_00013437	XLOC_007214	ZFAND6	chr15:80351909-80430735	q1	q2	OK	0.0990755	0.462144	2.22174	-2.66505	0.00769762	0.0827007	no
TCONS_00030111	XLOC_016330	WDR17	chr4:176986984-177103979	q1	q2	OK	0.0517456	0.240394	2.21589	-3.04948	0.00229239	0.0337316	yes
TCONS_00014058	XLOC_007565	SNUPN	chr15:75890423-75918719	q1	q2	OK	0.0454462	0.211091	2.21563	-2.4934	0.0126527	0.120121	no
TCONS_00038787	XLOC_020896	TRIM4	chr7:99488029-99517223	q1	q2	OK	0.0461377	0.214266	2.21538	-2.75591	0.00585289	0.0669726	no
TCONS_00013585	XLOC_007302	ALDH1A3	chr15:101420008-101456830	q1	q2	OK	0.608088	2.82316	2.21496	-4.03076	5.55958e-05	0.00224312	yes
TCONS_00015827	XLOC_008559	TAF1C	chr16:84178864-84220676	q1	q2	OK	0.0331464	0.153888	2.21495	-2.89079	0.00384277	0.0493458	yes
TCONS_00013837	XLOC_007460	DYX1C1	chr15:55611132-55800432	q1	q2	OK	0.0596017	0.276579	2.21426	-2.59812	0.00937357	0.0960788	no
TCONS_00030332	XLOC_016461	C4orf34	chr4:39552545-39640481	q1	q2	OK	28.2297	130.852	2.21265	-4.83311	1.34414e-06	0.000111461	yes
TCONS_00033382	XLOC_018091	ZNF451	chr6:56954827-57035098	q1	q2	OK	0.0489306	0.22678	2.21248	-2.88447	0.00392078	0.049989	yes
TCONS_00001156	XLOC_000607	ATP1A1	chr1:116915794-116961244	q1	q2	OK	17.0341	78.5796	2.20573	-4.72804	2.26702e-06	0.000173627	yes
TCONS_00037548	XLOC_020228	CRCP	chr7:65579804-65619553	q1	q2	OK	0.0655536	0.301192	2.19994	-2.83043	0.0046485	0.0563111	no
TCONS_00001155	XLOC_000606	MAB21L3	chr1:116654375-116677861	q1	q2	OK	0.285829	1.31252	2.19911	-3.7807	0.000156388	0.00498087	yes
TCONS_00010538	XLOC_005585	ANKS1B	chr12:99039077-100378432	q1	q2	OK	0.0457008	0.209175	2.19442	-3.18423	0.00145137	0.023884	yes
TCONS_00021249	XLOC_011608	SLC1A5	chr19:47278139-47291842	q1	q2	OK	0.345778	1.58217	2.19398	-3.55362	0.000379963	0.00950024	yes
TCONS_00017165	XLOC_009272	SLC25A11	chr17:4840425-4843462	q1	q2	OK	0.692532	3.16799	2.19362	-3.72439	0.000195789	0.00585869	yes
TCONS_00001228	XLOC_000652	LOC645166	chr1:148928285-148953054	q1	q2	OK	0.193252	0.883442	2.19266	-3.09972	0.00193702	0.0296791	yes
TCONS_00043022	XLOC_023227	TBC1D8B	chrX:106045918-106119377	q1	q2	OK	0.0742083	0.338749	2.19056	-2.73738	0.00619302	0.069858	no
TCONS_00001438	XLOC_000763	LMNA	chr1:156084460-156109878	q1	q2	OK	0.055304	0.252392	2.19021	-2.95594	0.00311721	0.0425323	yes
TCONS_00013535	XLOC_007278	FES	chr15:91427664-91439006	q1	q2	OK	1.15903	5.27865	2.18725	-4.09445	4.2317e-05	0.00180382	yes
TCONS_00015820	XLOC_008559	TAF1C	chr16:84178864-84220676	q1	q2	OK	0.0569326	0.259201	2.18675	-3.082	0.00205614	0.0309881	yes
TCONS_00003833	XLOC_001995	NME7	chr1:169075946-169337186	q1	q2	OK	0.0606365	0.275609	2.18437	-2.19049	0.0284884	0.218275	no
TCONS_00044082	XLOC_023714	FAM70A	chrX:119392504-119445391	q1	q2	OK	0.232373	1.05405	2.18143	-3.39483	0.000686708	0.0143365	yes
TCONS_00010921	XLOC_005796	COG6	chr13:40229763-40365802	q1	q2	OK	0.112078	0.508191	2.18087	-3.07277	0.00212081	0.0317964	yes
TCONS_00024544	XLOC_013399	ASXL1	chr20:30946146-31027122	q1	q2	OK	0.75229	3.40597	2.17871	-3.63545	0.000277495	0.00759875	yes
TCONS_00027489	XLOC_014954	PTPRG	chr3:61547242-62304622	q1	q2	OK	0.7579	3.42952	2.17793	-4.30689	1.65564e-05	0.000857422	yes
TCONS_00026381	XLOC_014365	MGAT3	chr22:39853324-39888199	q1	q2	OK	3.39919	15.3728	2.17712	-4.74415	2.09381e-06	0.000162317	yes
TCONS_00012567	XLOC_006734	MAX	chr14:65381078-65569227	q1	q2	OK	2.08544	9.41624	2.1748	-4.12825	3.65536e-05	0.00160347	yes
TCONS_00006512	XLOC_003401	ATG13	chr11:46638825-46697568	q1	q2	OK	0.102145	0.459625	2.16984	-3.42169	0.000622321	0.0133606	yes
TCONS_00021289	XLOC_011626	CARD8	chr19:48711342-48761450	q1	q2	OK	0.142437	0.640846	2.16965	-3.38779	0.000704571	0.0146195	yes
TCONS_00023675	XLOC_012908	RGPD6	chr2:111271378-111336309	q1	q2	OK	0.033536	0.14995	2.16069	-2.65502	0.00793032	0.0846344	no
TCONS_00003093	XLOC_001647	BCAR3	chr1:94027348-94147385	q1	q2	OK	0.635011	2.83638	2.15919	-4.01507	5.94291e-05	0.00236325	yes
TCONS_00024121	XLOC_013146	LANCL1	chr2:211295972-211341499	q1	q2	OK	0.33832	1.51091	2.15896	-3.60085	0.000317179	0.0084459	yes
TCONS_00009076	XLOC_004799	DAZAP2	chr12:51632507-51664202	q1	q2	OK	0.556591	2.47722	2.15403	-3.57856	0.000345492	0.00895626	yes
TCONS_00020247	XLOC_011013	RPL28	chr19:55897299-55903451	q1	q2	OK	5.56609	24.7058	2.15011	-3.97678	6.98554e-05	0.00266576	yes
TCONS_00000143	XLOC_000077	APITD1-CORT	chr1:10490158-10512060	q1	q2	OK	0.0443734	0.196513	2.14686	-2.27741	0.022762	0.185005	no
TCONS_00005071	XLOC_002667	ACSL5	chr10:114133915-114188138	q1	q2	OK	0.0952246	0.421634	2.14659	-2.96695	0.00300768	0.0413688	yes
TCONS_00040907	XLOC_022072	FAM189A2	chr9:71939487-72007370	q1	q2	OK	0.0487755	0.215937	2.14638	-2.95015	0.00317624	0.043095	yes
TCONS_00020544	XLOC_011200	FCER2	chr19:7753642-7767032	q1	q2	OK	0.694952	3.07593	2.14604	-3.7271	0.000193697	0.00581373	yes
TCONS_00021381	XLOC_011671	SIGLEC11	chr19:50452249-50464429	q1	q2	OK	0.124338	0.55017	2.1456	-3.50705	0.000453107	0.010674	yes
TCONS_00038141	XLOC_020522	TAS2R60	chr7:143078359-143220540	q1	q2	OK	0.0364928	0.161415	2.14509	-2.08199	0.0373438	0.264557	no
TCONS_00026139	XLOC_014250	C22orf15	chr22:24105207-24110141	q1	q2	OK	0.0655905	0.290085	2.14491	-2.70219	0.0068884	0.0758543	no
TCONS_00008218	XLOC_004355	RAB6A	chr11:73386682-73472201	q1	q2	OK	0.0899174	0.397038	2.14261	-2.95243	0.00315281	0.0428784	yes
TCONS_00023968	XLOC_013056	NFE2L2	chr2:178095030-178129859	q1	q2	OK	0.159296	0.703193	2.14221	-3.18342	0.00145549	0.0239346	yes
TCONS_00015635	XLOC_008457	CNOT1	chr16:58549382-58663750	q1	q2	OK	0.594286	2.62099	2.14088	-3.90123	9.57051e-05	0.00342324	yes
TCONS_00041303	XLOC_022286	PPP2R4	chr9:131873227-131911225	q1	q2	OK	0.965519	4.25718	2.14052	-3.91266	9.12868e-05	0.00330283	yes
TCONS_00003971	XLOC_002081	ATP6V1G3	chr1:198492351-198510075	q1	q2	OK	0.151707	0.668285	2.13918	-2.74723	0.00601001	0.0683231	no
TCONS_00018648	XLOC_010094	NFATC1	chr18:77155771-77289323	q1	q2	OK	1.81635	7.99385	2.13785	-4.13126	3.60775e-05	0.00158584	yes
TCONS_00042587	XLOC_023025	RBM10	chrX:47004616-47046214	q1	q2	OK	0.326954	1.43796	2.13687	-3.70597	0.000210586	0.00619702	yes
TCONS_00026758	XLOC_014580	BPIFC	chr22:32809833-32853373	q1	q2	OK	0.0577342	0.253761	2.13597	-2.86514	0.00416822	0.0519777	no
TCONS_00042133	XLOC_022763	SH2D3C	chr9:130500595-130541048	q1	q2	OK	0.0392775	0.172612	2.13575	-2.73085	0.00631716	0.0709272	no
TCONS_00007625	XLOC_004024	TMEM41B	chr11:9302200-9336315	q1	q2	OK	0.0437816	0.192336	2.13523	-2.05066	0.0403	0.27847	no
TCONS_00014698	XLOC_007912	ZNF771	chr16:30418734-30429916	q1	q2	OK	0.0926325	0.406907	2.13511	-2.79336	0.00521637	0.0614669	no
TCONS_00009059	XLOC_004792	LARP4	chr12:50794591-50873788	q1	q2	OK	0.978292	4.29725	2.13508	-4.01079	6.05156e-05	0.00239062	yes
TCONS_00012657	XLOC_006788	C14orf133	chr14:77893017-77923983	q1	q2	OK	0.318217	1.39652	2.13375	-3.4559	0.000548451	0.0121722	yes
TCONS_00025931	XLOC_014126	BRWD1	chr21:40557403-40685712	q1	q2	OK	1.22383	5.36975	2.13345	-4.44045	8.97706e-06	0.000526747	yes
TCONS_00018389	XLOC_009955	ANKRD12	chr18:9136750-9285983	q1	q2	OK	0.543523	2.38371	2.1328	-4.13616	3.53173e-05	0.00155987	yes
TCONS_00011041	XLOC_005866	NDFIP2	chr13:80055258-80130212	q1	q2	OK	0.0393091	0.172318	2.13214	-2.50556	0.0122259	0.117189	no
TCONS_00030725	XLOC_016679	ELF2	chr4:139978870-140060606	q1	q2	OK	0.395785	1.73233	2.12992	-3.6276	0.000286072	0.00779496	yes
TCONS_00028598	XLOC_015523	POC1A	chr3:52109248-52188706	q1	q2	OK	0.209876	0.918128	2.12916	-3.27207	0.00106763	0.0194927	yes
TCONS_00041522	XLOC_022409	FLJ41200	chr9:13406378-13431328	q1	q2	OK	0.248407	1.08578	2.12795	-3.44988	0.000560837	0.0123648	yes
TCONS_00023804	XLOC_012980	GTDC1	chr2:144703580-145090083	q1	q2	OK	1.58186	6.9088	2.12682	-3.85079	0.000117737	0.00403164	yes
TCONS_00004961	XLOC_002604	ZFYVE27	chr10:99496877-99520664	q1	q2	OK	0.0765512	0.334176	2.12611	-2.94445	0.00323526	0.0436939	yes
TCONS_00008670	XLOC_004597	ERC1	chr12:1100403-1605099	q1	q2	OK	0.479791	2.09362	2.12552	-4.03679	5.41883e-05	0.00219854	yes
TCONS_00010471	XLOC_005556	POC1B-GALNT4	chr12:89813497-89920039	q1	q2	OK	0.0504111	0.219695	2.12369	-2.73738	0.00619309	0.069858	no
TCONS_00000551	XLOC_000296	AKIRIN1	chr1:39456915-39471737	q1	q2	OK	0.838213	3.65165	2.12316	-3.74289	0.000181918	0.00556422	yes
TCONS_00007776	XLOC_004093	CD59	chr11:33724555-33758025	q1	q2	OK	0.445963	1.9399	2.12099	-3.81312	0.000137222	0.00453357	yes
TCONS_00025613	XLOC_013983	BACE2	chr21:42539727-42648524	q1	q2	OK	0.840669	3.65551	2.12046	-3.94157	8.09492e-05	0.00300765	yes
TCONS_00011744	XLOC_006254	MUDENG	chr14:57669193-57756797	q1	q2	OK	0.251726	1.09439	2.1202	-3.15309	0.00161554	0.0257805	yes
TCONS_00007385	XLOC_003880	APLP2	chr11:129939715-130014706	q1	q2	OK	0.156915	0.681175	2.11805	-3.29371	0.000988733	0.0186034	yes
TCONS_00027164	XLOC_014782	OXSM	chr3:25831562-25836025	q1	q2	OK	0.218132	0.945545	2.11595	-2.90003	0.00373132	0.0482938	yes
TCONS_00025363	XLOC_013833	NFATC2	chr20:50007764-50179168	q1	q2	OK	0.118335	0.51227	2.11402	-3.35126	0.000804443	0.0161623	yes
TCONS_00032185	XLOC_017461	SSBP2	chr5:80256507-81047072	q1	q2	OK	0.104496	0.452091	2.11316	-3.0268	0.00247156	0.0357482	yes
TCONS_00008239	XLOC_004372	MAP6	chr11:75297962-75379479	q1	q2	OK	0.0791987	0.340961	2.10606	-3.25494	0.00113416	0.020232	yes
TCONS_00013010	XLOC_006993	CHRNA7	chr15:32322685-32462384	q1	q2	OK	0.0493767	0.212026	2.10234	-2.8283	0.0046796	0.056586	no
TCONS_00000820	XLOC_000438	LEPROT	chr1:65886130-66103176	q1	q2	OK	1.05679	4.51979	2.09657	-3.89358	9.87768e-05	0.00350496	yes
TCONS_00000852	XLOC_000446	GADD45A	chr1:68150859-68154021	q1	q2	OK	0.0850796	0.363174	2.09377	-2.51503	0.0119023	0.114741	no
TCONS_00011368	XLOC_006039	NEK3	chr13:52706778-52733996	q1	q2	OK	0.0843741	0.359335	2.09046	-2.80945	0.0049626	0.059143	no
TCONS_00006256	XLOC_003269	DNHD1	chr11:6518525-6593254	q1	q2	OK	0.18249	0.776889	2.08989	-3.24311	0.00118231	0.0207928	yes
TCONS_00034852	XLOC_018881	TAGAP	chr6:159456026-159466184	q1	q2	OK	0.0573269	0.243755	2.08815	-2.84297	0.00446958	0.0547076	no
TCONS_00028156	XLOC_015320	LMLN	chr3:197687070-197770591	q1	q2	OK	0.373997	1.58974	2.0877	-3.79157	0.000149697	0.00484032	yes
TCONS_00011736	XLOC_006249	KTN1	chr14:56046924-56151302	q1	q2	OK	10.2222	43.4269	2.08689	-4.4613	8.14657e-06	0.000487125	yes
TCONS_00024357	XLOC_013291	SIRPA	chr20:1874812-1920540	q1	q2	OK	0.682228	2.89817	2.08682	-3.96145	7.44975e-05	0.00280995	yes
TCONS_00040665	XLOC_021932	CYHR1	chr8:145675314-145691031	q1	q2	OK	0.386393	1.64092	2.08637	-3.21626	0.00129874	0.0221156	yes
TCONS_00025930	XLOC_014126	BRWD1	chr21:40557403-40685712	q1	q2	OK	0.227222	0.964945	2.08635	-3.56729	0.000360692	0.00920682	yes
TCONS_00013436	XLOC_007214	ZFAND6	chr15:80351909-80430735	q1	q2	OK	1.56242	6.63018	2.08527	-3.7443	0.000180899	0.00554165	yes
TCONS_00040852	XLOC_022033	MELK	chr9:36572858-36677680	q1	q2	OK	1.97175	8.35038	2.08237	-3.95457	7.66739e-05	0.00287043	yes
TCONS_00021511	XLOC_011739	ZNF611	chr19:53206065-53238307	q1	q2	OK	0.129085	0.54619	2.08108	-3.16616	0.00154466	0.0249844	yes
TCONS_00010265	XLOC_005452	SARNP	chr12:56137063-56211540	q1	q2	OK	0.432702	1.82659	2.07771	-3.20648	0.0013437	0.0226273	yes
TCONS_00031587	XLOC_017128	PCDHGA2	chr5:140710251-140892548	q1	q2	OK	0.0509587	0.215	2.07694	-2.78311	0.00538413	0.062973	no
TCONS_00018935	XLOC_010216	ATP8B1	chr18:55297533-55470327	q1	q2	OK	0.0352735	0.148682	2.07558	-3.00009	0.00269903	0.0381927	yes
TCONS_00042621	XLOC_023042	FTSJ1	chrX:48334548-48344752	q1	q2	OK	0.258106	1.08745	2.07492	-3.32879	0.000872234	0.0170915	yes
TCONS_00027898	XLOC_015185	SUCNR1	chr3:151591430-151599876	q1	q2	OK	0.416848	1.75494	2.07383	-3.37899	0.000727529	0.0149672	yes
TCONS_00044384	XLOC_023870	MPP1	chrX:154006958-154033802	q1	q2	OK	0.13924	0.586037	2.07342	-2.97418	0.0029377	0.0406739	yes
TCONS_00022717	XLOC_012391	SGOL2	chr2:201390864-201448818	q1	q2	OK	0.230892	0.970404	2.07137	-3.2559	0.00113032	0.0201891	yes
TCONS_00025338	XLOC_013822	STAU1	chr20:47729875-47804904	q1	q2	OK	1.30642	5.48378	2.06955	-3.94777	7.88815e-05	0.00293873	yes
TCONS_00038881	XLOC_020953	SYPL1	chr7:105730951-105753057	q1	q2	OK	4.50188	18.8949	2.0694	-4.02819	5.62089e-05	0.00225993	yes
TCONS_00016109	XLOC_008708	NDEL1	chr17:8339178-8371481	q1	q2	OK	0.0727552	0.30528	2.06901	-2.70617	0.00680645	0.0751514	no
TCONS_00006273	XLOC_003281	PPFIBP2	chr11:7534995-7674996	q1	q2	OK	0.40007	1.67836	2.06873	-3.48383	0.000494285	0.0113213	yes
TCONS_00023314	XLOC_012710	MCFD2	chr2:47129008-47303275	q1	q2	OK	0.14073	0.590008	2.0678	-3.22531	0.00125835	0.0216521	yes
TCONS_00012424	XLOC_006645	CFL2	chr14:35179587-35184029	q1	q2	OK	0.612821	2.56806	2.06714	-3.50899	0.000449817	0.0106235	yes
TCONS_00023370	XLOC_012741	FAM161A	chr2:62051982-62081278	q1	q2	OK	0.63129	2.64165	2.06506	-3.68381	0.000229777	0.00660162	yes
TCONS_00022927	XLOC_012497	SP100	chr2:231280870-231410317	q1	q2	OK	0.639478	2.67503	2.06459	-3.68434	0.000229293	0.00658988	yes
TCONS_00021131	XLOC_011533	CEACAM1	chr19:43011457-43032661	q1	q2	OK	0.055988	0.234155	2.06428	-2.80306	0.00506207	0.0599867	no
TCONS_00009470	XLOC_005014	CHST11	chr12:104850691-105155792	q1	q2	OK	2.58053	10.7911	2.06411	-4.39243	1.12092e-05	0.000625556	yes
TCONS_00037595	XLOC_020254	LIMK1	chr7:73498106-73536855	q1	q2	OK	6.31382	26.389	2.06335	-4.42447	9.66812e-06	0.000558047	yes
TCONS_00016542	XLOC_008966	ACBD4	chr17:43209966-43221543	q1	q2	OK	0.077123	0.321774	2.06081	-2.8255	0.0047207	0.0569931	no
TCONS_00010465	XLOC_005556	POC1B	chr12:89813497-89920039	q1	q2	OK	1.16676	4.86194	2.05902	-3.78995	0.000150677	0.00486518	yes
TCONS_00034835	XLOC_018868	RGS17	chr6:153332031-153452389	q1	q2	OK	0.0549865	0.228954	2.05791	-2.54755	0.0108483	0.106978	no
TCONS_00037498	XLOC_020198	EGFR	chr7:55086724-55275031	q1	q2	OK	0.261388	1.08786	2.05723	-3.68853	0.000225556	0.00650828	yes
TCONS_00012178	XLOC_006512	WDR20	chr14:102606188-102690010	q1	q2	OK	0.29751	1.23729	2.05618	-3.31764	0.000907818	0.0175669	yes
TCONS_00033501	XLOC_018164	FOXO3	chr6:108881025-109005971	q1	q2	OK	0.0529558	0.220148	2.05561	-3.06604	0.00216918	0.0323251	yes
TCONS_00025781	XLOC_014053	ATP5J	chr21:27096790-27144771	q1	q2	OK	28.8818	120.008	2.05489	-4.46713	7.9275e-06	0.00047671	yes
TCONS_00037359	XLOC_020124	CREB5	chr7:28338939-28865511	q1	q2	OK	0.245802	1.02064	2.05391	-3.58977	0.000330974	0.00868425	yes
TCONS_00006271	XLOC_003280	OLFML1	chr11:7506599-7532606	q1	q2	OK	0.0483255	0.200176	2.05041	-2.86654	0.00414979	0.0518207	no
TCONS_00024038	XLOC_013095	HECW2	chr2:197063976-197457335	q1	q2	OK	0.382923	1.58521	2.04954	-3.82639	0.000130037	0.00436196	yes
TCONS_00020467	XLOC_011150	SIRT6	chr19:4174105-4182596	q1	q2	OK	0.15902	0.658064	2.04902	-3.06541	0.00217369	0.0323718	yes
TCONS_00032202	XLOC_017470	LINC00461	chr5:87836596-87980620	q1	q2	OK	0.0376989	0.155821	2.04729	-2.69361	0.00706818	0.0774088	no
TCONS_00023907	XLOC_013029	LRP2	chr2:169983618-170219122	q1	q2	OK	0.0366038	0.15127	2.04706	-3.33655	0.00084826	0.0167693	yes
TCONS_00024975	XLOC_013618	FKBP1A	chr20:1290554-1373816	q1	q2	OK	5.87783	24.2663	2.0456	-4.08484	4.41081e-05	0.0018652	yes
TCONS_00031163	XLOC_016903	ERBB2IP	chr5:65222381-65376851	q1	q2	OK	1.08257	4.46378	2.04381	-3.94612	7.94284e-05	0.00295432	yes
TCONS_00038314	XLOC_020636	ICA1	chr7:8152814-8302185	q1	q2	OK	1.97026	8.11254	2.04177	-3.77466	0.000160223	0.00507205	yes
TCONS_00011784	XLOC_006271	HIF1A	chr14:62162118-62215807	q1	q2	OK	9.81894	40.418	2.04136	-4.40673	1.04942e-05	0.000595029	yes
TCONS_00003510	XLOC_001856	TPM3	chr1:154127779-154164609	q1	q2	OK	0.385286	1.58568	2.0411	-3.44705	0.000566738	0.0124598	yes
TCONS_00034705	XLOC_018810	VNN2	chr6:133065008-133084598	q1	q2	OK	0.0945433	0.388732	2.03973	-2.41119	0.0159004	0.142312	no
TCONS_00027607	XLOC_015020	FAM55C	chr3:101498028-101579869	q1	q2	OK	0.651717	2.67792	2.03879	-3.8803	0.000104329	0.00365886	yes
TCONS_00016067	XLOC_008686	MPDU1	chr17:7486964-7493488	q1	q2	OK	0.261834	1.07282	2.03468	-3.08527	0.00203368	0.0307301	yes
TCONS_00011892	XLOC_006321	PTGR2	chr14:74318533-74352168	q1	q2	OK	0.788287	3.22935	2.03445	-3.4634	0.000533399	0.0119194	yes
TCONS_00038762	XLOC_020889	ATP5J2-PTCD1	chr7:99006600-99063824	q1	q2	OK	0.116833	0.478141	2.03298	-3.30759	0.000941021	0.0179925	yes
TCONS_00025352	XLOC_013828	UBE2V1	chr20:48697660-48770335	q1	q2	OK	0.268292	1.09772	2.03264	-3.19728	0.00138732	0.0231472	yes
TCONS_00039191	XLOC_021125	FBXO25	chr8:356807-419875	q1	q2	OK	0.0506198	0.207063	2.03229	-2.69634	0.0070107	0.076933	no
TCONS_00018105	XLOC_009807	NT5C	chr17:73106081-73127890	q1	q2	OK	0.32362	1.32229	2.03067	-3.02944	0.00245011	0.0355008	yes
TCONS_00004530	XLOC_002387	CREM	chr10:35415768-35501886	q1	q2	OK	0.218049	0.890835	2.03051	-3.10149	0.0019255	0.0295512	yes
TCONS_00009042	XLOC_004783	TMBIM6	chr12:50135292-50158717	q1	q2	OK	0.291297	1.18832	2.02836	-3.27484	0.00105722	0.0193642	yes
TCONS_00012579	XLOC_006742	RDH11	chr14:68143518-68162510	q1	q2	OK	0.164908	0.671361	2.02542	-2.91967	0.00350406	0.0462077	yes
TCONS_00039476	XLOC_021273	IKBKB	chr8:42128819-42190171	q1	q2	OK	0.0733982	0.298783	2.02528	-2.91619	0.00354334	0.04657	yes
TCONS_00040417	XLOC_021811	YWHAZ	chr8:101930803-101965623	q1	q2	OK	0.19514	0.794341	2.02525	-2.99755	0.00272161	0.0384212	yes
TCONS_00013054	XLOC_007017	C15orf23	chr15:40674921-40686489	q1	q2	OK	0.30827	1.25433	2.02465	-3.15733	0.00159222	0.0255116	yes
TCONS_00039362	XLOC_021225	PPP2R2A	chr8:26149006-26230195	q1	q2	OK	4.6307	18.7875	2.02047	-4.22835	2.35409e-05	0.00113446	yes
TCONS_00023372	XLOC_012741	FAM161A	chr2:62051982-62081278	q1	q2	OK	0.230382	0.932524	2.01711	-3.16963	0.00152633	0.0247866	yes
TCONS_00017713	XLOC_009589	GHDC	chr17:40341104-40346550	q1	q2	OK	0.613201	2.48053	2.01621	-3.55257	0.000381486	0.00952626	yes
TCONS_00016157	XLOC_008736	C17orf76-AS1	chr17:16342300-16395480	q1	q2	OK	0.227637	0.918683	2.01283	-2.87903	0.00398901	0.0505475	no
TCONS_00023533	XLOC_012832	CHMP3	chr2:86730552-87005164	q1	q2	OK	0.147063	0.593067	2.01176	-2.8959	0.00378072	0.048771	yes
TCONS_00031601	XLOC_017128	PCDHGA6	chr5:140710251-140892548	q1	q2	OK	0.168409	0.6788	2.01101	-3.10905	0.00187691	0.0289412	yes
TCONS_00034150	XLOC_018525	TAP2	chr6:32789609-32806547	q1	q2	OK	1.11236	4.48057	2.01006	-3.66366	0.000248637	0.00700869	yes
TCONS_00007829	XLOC_004124	PACSIN3	chr11:47199072-47208010	q1	q2	OK	0.0965491	0.388351	2.00803	-2.73002	0.00633303	0.0710707	no
TCONS_00038652	XLOC_020830	POMZP3	chr7:76178657-76257299	q1	q2	OK	2.94225	11.8334	2.00788	-3.87103	0.000108377	0.00376529	yes
TCONS_00040458	XLOC_021829	SYBU	chr8:110586404-110704020	q1	q2	OK	0.366804	1.47474	2.00738	-3.37534	0.000737253	0.0150845	yes
TCONS_00043255	XLOC_023335	AFF2	chrX:147582138-148082193	q1	q2	OK	0.160288	0.643914	2.0062	-3.53178	0.00041277	0.0100292	yes
TCONS_00027361	XLOC_014891	NDUFAF3	chr3:49044636-49060926	q1	q2	OK	0.709078	2.84522	2.00452	-3.29766	0.000974952	0.0184253	yes
TCONS_00025615	XLOC_013983	BACE2	chr21:42539727-42648524	q1	q2	OK	0.0663092	0.266011	2.00421	-2.66563	0.00768438	0.0826099	no
TCONS_00003680	XLOC_001917	FCRL1	chr1:157764193-157789940	q1	q2	OK	0.489604	1.96279	2.00322	-3.41255	0.000643589	0.01366	yes
TCONS_00011698	XLOC_006230	ATL1	chr14:50999799-51099784	q1	q2	OK	0.192718	0.772534	2.0031	-3.20237	0.00136301	0.0228644	yes
TCONS_00008447	XLOC_004476	PPP2R1B	chr11:111473169-111637169	q1	q2	OK	0.913105	3.65737	2.00195	-3.69689	0.000218259	0.00635611	yes
TCONS_00042511	XLOC_022979	ZFX	chrX:24167761-24234372	q1	q2	OK	1.133	4.53305	2.00033	-3.95775	7.56578e-05	0.00284086	yes
TCONS_00037898	XLOC_020405	LRRN3	chr7:110303105-111202573	q1	q2	OK	0.0547612	0.219062	2.00011	-2.81586	0.00486466	0.0582675	no
TCONS_00018654	XLOC_010095	CTDP1	chr18:77439800-77514510	q1	q2	OK	1.3511	5.38602	1.99509	-3.96529	7.33056e-05	0.00277214	yes
TCONS_00040498	XLOC_021843	SNTB1	chr8:121547984-121824309	q1	q2	OK	0.0809617	0.322174	1.99253	-3.16275	0.00156288	0.025214	yes
TCONS_00011740	XLOC_006251	PELI2	chr14:56585092-56768031	q1	q2	OK	2.61745	10.4091	1.99162	-4.19832	2.68898e-05	0.00125893	yes
TCONS_00003004	XLOC_001601	CRYZ	chr1:75171171-75232360	q1	q2	OK	0.300406	1.19452	1.99145	-3.08431	0.00204025	0.0307993	yes
TCONS_00021096	XLOC_011516	ATP5SL	chr19:41937222-41945843	q1	q2	OK	0.0701966	0.278978	1.99068	-2.41585	0.0156983	0.141017	no
TCONS_00006050	XLOC_003156	DHX32	chr10:127512103-127569884	q1	q2	OK	0.0674158	0.267814	1.99007	-2.83407	0.00459587	0.0558277	no
TCONS_00028760	XLOC_015607	CLDND1	chr3:98234316-98241910	q1	q2	OK	0.15796	0.626772	1.98838	-2.62116	0.00876311	0.0912853	no
TCONS_00006131	XLOC_003206	TSPAN4	chr11:842823-867116	q1	q2	OK	0.148964	0.590881	1.9879	-2.79372	0.00521048	0.0614133	no
TCONS_00008338	XLOC_004413	CHORDC1	chr11:89933596-89956532	q1	q2	OK	0.0519236	0.205943	1.98778	-2.37263	0.0176617	0.153897	no
TCONS_00003732	XLOC_001948	CD84	chr1:160510883-160549306	q1	q2	OK	0.095909	0.380246	1.98719	-3.10916	0.0018762	0.0289335	yes
TCONS_00003951	XLOC_002072	UCHL5	chr1:192981495-193060906	q1	q2	OK	1.80792	7.15593	1.98481	-3.77689	0.0001588	0.00503329	yes
TCONS_00000353	XLOC_000184	RCAN3	chr1:24822822-24863510	q1	q2	OK	0.0943104	0.372877	1.98321	-2.65869	0.00784462	0.0839599	no
TCONS_00006090	XLOC_003180	SYCE1	chr10:135367403-135383462	q1	q2	OK	0.0502721	0.198477	1.98114	-2.50453	0.0122616	0.117474	no
TCONS_00041280	XLOC_022276	SET	chr9:131445933-131458675	q1	q2	OK	1.07337	4.22991	1.97849	-3.44024	0.000581204	0.012689	yes
TCONS_00038680	XLOC_020847	ABCB4	chr7:87031360-87105019	q1	q2	OK	0.0596841	0.235119	1.97798	-2.70232	0.00688568	0.0758346	no
TCONS_00032907	XLOC_017844	BTN3A3	chr6:26440699-26453643	q1	q2	OK	0.0667723	0.262989	1.97768	-2.64655	0.00813172	0.0861908	no
TCONS_00009505	XLOC_005039	TCHP	chr12:110338078-110355874	q1	q2	OK	0.133442	0.525223	1.97672	-2.98834	0.00280496	0.0392692	yes
TCONS_00024045	XLOC_013100	ANKRD44	chr2:197851385-198175521	q1	q2	OK	0.848445	3.33906	1.97655	-3.34629	0.000819015	0.0163645	yes
TCONS_00041102	XLOC_022185	AKAP2	chr9:112403067-112934791	q1	q2	OK	3.13268	12.3205	1.97559	-4.23396	2.29616e-05	0.00111393	yes
TCONS_00005926	XLOC_003091	CALHM2	chr10:105206542-105212162	q1	q2	OK	0.140668	0.552493	1.97366	-2.89781	0.0037578	0.0485467	yes
TCONS_00002869	XLOC_001516	ATPAF1	chr1:47100710-47134099	q1	q2	OK	0.15129	0.593554	1.97206	-2.73136	0.00630737	0.0708346	no
TCONS_00011922	XLOC_006336	JDP2	chr14:75894508-75939404	q1	q2	OK	0.200779	0.787687	1.97201	-3.25719	0.0011252	0.0201287	yes
TCONS_00018392	XLOC_009958	RAB31	chr18:9708227-9862553	q1	q2	OK	0.120218	0.471456	1.97146	-3.13598	0.00171281	0.0270205	yes
TCONS_00004427	XLOC_002340	MEIG1	chr10:15001437-15014850	q1	q2	OK	0.0858492	0.336296	1.96985	-2.35314	0.0186156	0.15982	no
TCONS_00000837	XLOC_000443	MIER1	chr1:67390577-67454302	q1	q2	OK	0.0546454	0.214036	1.96968	-2.36023	0.0182638	0.157593	no
TCONS_00029498	XLOC_015996	CPEB2	chr4:15004297-15071777	q1	q2	OK	0.872789	3.41377	1.96766	-3.83883	0.000123622	0.00419159	yes
TCONS_00006718	XLOC_003513	RPLP0P2	chr11:61382507-61406921	q1	q2	OK	0.131971	0.51539	1.96544	-3.22933	0.00124079	0.0214681	yes
TCONS_00018777	XLOC_010159	MCART2	chr18:29339658-29340843	q1	q2	OK	0.0870071	0.339703	1.96507	-2.51966	0.0117469	0.113664	no
TCONS_00001377	XLOC_000743	ADAM15	chr1:155006281-155042029	q1	q2	OK	0.0532461	0.207837	1.9647	-2.56751	0.0102433	0.102631	no
TCONS_00012448	XLOC_006661	LOC100288846	chr14:39734475-39820397	q1	q2	OK	0.240435	0.93779	1.96362	-3.11266	0.00185408	0.0286788	yes
TCONS_00038743	XLOC_020880	ASNS	chr7:97481428-97501854	q1	q2	OK	1.05965	4.13261	1.96346	-3.38758	0.000705111	0.0146285	yes
TCONS_00016806	XLOC_009088	RGS9	chr17:63133455-63223821	q1	q2	OK	0.0619413	0.241569	1.96346	-2.66418	0.00771755	0.0828826	no
TCONS_00018165	XLOC_009834	RHBDF2	chr17:74466974-74497509	q1	q2	OK	1.76201	6.86968	1.96302	-4.00449	6.21521e-05	0.00243437	yes
TCONS_00006201	XLOC_003233	PGAP2	chr11:3696239-3847601	q1	q2	OK	0.234161	0.912225	1.96189	-2.96869	0.00299074	0.041193	yes
TCONS_00024105	XLOC_013132	KLF7	chr2:207945528-208030614	q1	q2	OK	0.25884	1.00646	1.95916	-3.22064	0.00127904	0.0218936	yes
TCONS_00004415	XLOC_002334	OPTN	chr10:13142081-13180276	q1	q2	OK	0.0800692	0.31133	1.95913	-2.8419	0.00448459	0.0548479	no
TCONS_00039394	XLOC_021241	RBPMS	chr8:30239634-30429734	q1	q2	OK	0.106069	0.411658	1.95644	-3.01412	0.00257728	0.0369126	yes
TCONS_00029028	XLOC_015750	XRN1	chr3:142025448-142166853	q1	q2	OK	0.163066	0.632377	1.95533	-3.27438	0.00105895	0.019387	yes
TCONS_00020925	XLOC_011426	DMKN	chr19:35988118-36004560	q1	q2	OK	0.430482	1.66778	1.9539	-2.75065	0.00594775	0.0677752	no
TCONS_00039127	XLOC_021089	ACTR3C	chr7:149944300-150035245	q1	q2	OK	0.210993	0.817117	1.95335	-2.81	0.00495408	0.0590567	no
TCONS_00001556	XLOC_000824	FCGR2C	chr1:161551128-161570032	q1	q2	OK	0.0751233	0.290899	1.95318	-2.73496	0.0062387	0.0702691	no
TCONS_00000482	XLOC_000246	TINAGL1	chr1:32042085-32053287	q1	q2	OK	0.0562226	0.217701	1.95312	-2.51991	0.0117386	0.113607	no
TCONS_00024966	XLOC_013615	ANGPT4	chr20:853296-896960	q1	q2	OK	0.134701	0.521445	1.95275	-3.08633	0.00202641	0.0306575	yes
TCONS_00015064	XLOC_008104	CENPN	chr16:81009698-81066709	q1	q2	OK	0.0766467	0.296608	1.95226	-2.6218	0.0087466	0.0911615	no
TCONS_00027923	XLOC_015193	KCNAB1	chr3:155838336-156256927	q1	q2	OK	0.0388357	0.149882	1.94837	-2.56923	0.0101925	0.102226	no
TCONS_00010199	XLOC_005424	CSAD	chr12:53551446-53584654	q1	q2	OK	0.493533	1.90098	1.94552	-3.29268	0.000992366	0.0186539	yes
TCONS_00016221	XLOC_008761	PRPSAP2	chr17:18759611-18834599	q1	q2	OK	1.04646	4.02664	1.94407	-3.36139	0.0007755	0.0157042	yes
TCONS_00015736	XLOC_008520	TAT	chr16:71600753-71610998	q1	q2	OK	0.872744	3.3566	1.94337	-3.54934	0.000386204	0.0096145	yes
TCONS_00008958	XLOC_004744	FLJ13224	chr12:31433519-31479159	q1	q2	OK	0.0406954	0.15648	1.94304	-2.55057	0.0107548	0.106245	no
TCONS_00031382	XLOC_017010	DCP2	chr5:112312406-112824527	q1	q2	OK	0.334655	1.28481	1.94081	-3.36893	0.000754616	0.0153578	yes
TCONS_00014616	XLOC_007882	SH2B1	chr16:28875077-28885534	q1	q2	OK	0.384744	1.47676	1.94046	-3.42379	0.000617554	0.0132798	yes
TCONS_00012540	XLOC_006722	HIF1A-AS2	chr14:62162118-62215807	q1	q2	OK	6.76307	25.9487	1.93991	-3.89757	9.71624e-05	0.00345823	yes
TCONS_00013252	XLOC_007114	TPM1	chr15:63334837-63364113	q1	q2	OK	0.0438796	0.168304	1.93945	-2.06198	0.0392097	0.273147	no
TCONS_00002528	XLOC_001335	HNRNPR	chr1:23636275-23670853	q1	q2	OK	0.212363	0.813865	1.93825	-2.94661	0.00321282	0.0434503	yes
TCONS_00031376	XLOC_017009	SRP19	chr5:112196884-112258031	q1	q2	OK	0.131528	0.503466	1.93653	-2.38915	0.0168876	0.148899	no
TCONS_00022926	XLOC_012497	SP100	chr2:231280870-231410317	q1	q2	OK	0.207982	0.795704	1.93577	-3.01326	0.00258456	0.0369862	yes
TCONS_00023444	XLOC_012787	EGR4	chr2:73518056-73520829	q1	q2	OK	0.0393226	0.150436	1.93572	-2.63925	0.00830893	0.0876185	no
TCONS_00015666	XLOC_008473	FAM96B	chr16:66965957-66968326	q1	q2	OK	0.578885	2.2139	1.93524	-2.97399	0.00293952	0.0406909	yes
[truncated: 21,179 more rows]

## Sheet: 1vs2-sign
test_id	gene_id	gene	locus	sample_1	sample_2	status	value_1	value_2	log2(fold_change)	test_stat	p_value	q_value	significant		Comparison BJAB-EBER1/2 vs BJAB-CTL (FRT)
TCONS_00002913	XLOC_001545	LRP8	chr1:53692563-53793821	q1	q2	OK	0.000242487	4.02036	14.0171	-3.873	0.000107504	0.00374156	yes		1- BJAB-CTL first replicate
TCONS_00026827	XLOC_014613	PLA2G6	chr22:38507501-38577836	q1	q2	OK	0.000557694	1.53392	11.4255	-3.1299	0.00174869	0.0274064	yes		2 -BJAB-EBER1/2 first replicate
TCONS_00028752	XLOC_015605	MINA	chr3:97660660-97691295	q1	q2	OK	0.00097024	0.982717	9.98422	-3.96063	7.47509e-05	0.0028137	yes		3 -BJAB-CTL second replicate
TCONS_00012297	XLOC_006575	HNRNPC	chr14:21677295-21737638	q1	q2	OK	0.0175064	17.017	9.92488	-9.99297	0	0	yes		4 -BJAB-EBER1/2 second replicate
TCONS_00014544	XLOC_007838	LOC81691	chr16:20775311-20860990	q1	q2	OK	0.000854433	0.814443	9.89663	-3.12434	0.00178207	0.0277923	yes
TCONS_00025434	XLOC_013874	DIDO1	chr20:61509089-61569304	q1	q2	OK	0.000677869	0.621088	9.83958	-4.89803	9.68034e-07	8.31179e-05	yes
TCONS_00003527	XLOC_001862	ADAR	chr1:154554533-154600456	q1	q2	OK	0.00364753	2.63956	9.49916	-8.05131	8.88178e-16	6.16222e-13	yes
TCONS_00028745	XLOC_015601	CGGBP1	chr3:88101099-88207115	q1	q2	OK	0.000947617	0.605662	9.31999	-2.99752	0.00272185	0.0384212	yes
TCONS_00026231	XLOC_014292	NF2	chr22:29999544-30094589	q1	q2	OK	0.0004175	0.242776	9.18364	-2.93126	0.00337586	0.0449682	yes
TCONS_00038886	XLOC_020956	COG5	chr7:106809405-107218968	q1	q2	OK	0.0035667	1.78578	8.96775	-7.33334	2.24487e-13	9.44947e-11	yes
TCONS_00029421	XLOC_015940	ADD1	chr4:2845583-2931802	q1	q2	OK	0.00341528	1.50035	8.77908	-7.21844	5.25802e-13	2.06238e-10	yes
TCONS_00030284	XLOC_016430	PROM1	chr4:15969848-16085623	q1	q2	OK	0.00213024	0.741599	8.44348	-4.00187	6.2845e-05	0.0024563	yes
TCONS_00018255	XLOC_009887	PCYT2	chr17:79860071-79869340	q1	q2	OK	0.000818657	0.272683	8.37975	-3.37103	0.000748887	0.0152705	yes
TCONS_00023015	XLOC_012537	LRRFIP1	chr2:238536223-238690290	q1	q2	OK	0.00577391	1.70509	8.20608	-7.46356	8.41549e-14	3.93865e-11	yes
TCONS_00040577	XLOC_021885	PTK2	chr8:141668480-142011412	q1	q2	OK	0.00165632	0.473609	8.15957	-4.53775	5.68584e-06	0.000371875	yes
TCONS_00034733	XLOC_018820	BCLAF1	chr6:136578000-136610989	q1	q2	OK	0.0150971	4.30139	8.15439	-9.00838	0	0	yes
TCONS_00024395	XLOC_013311	HSPA12B	chr20:3713316-3733758	q1	q2	OK	0.00100964	0.271257	8.06968	-3.61141	0.000304533	0.00818334	yes
TCONS_00013797	XLOC_007439	GABPB1	chr15:50569388-50650503	q1	q2	OK	0.0066679	1.68082	7.97772	-4.93231	8.12634e-07	7.17241e-05	yes
TCONS_00043389	XLOC_023398	BRCC3	chrX:154299694-154351349	q1	q2	OK	0.0018249	0.444603	7.92855	-3.27035	0.00107414	0.0195513	yes
TCONS_00030853	XLOC_016740	NEK1	chr4:170314420-170533778	q1	q2	OK	0.00358749	0.843455	7.87719	-6.01438	1.80581e-09	3.19644e-07	yes
TCONS_00039529	XLOC_021304	SDCBP	chr8:59465727-59495419	q1	q2	OK	0.00796366	1.83653	7.84934	-5.19884	2.00531e-07	2.11349e-05	yes
TCONS_00024716	XLOC_013489	PIGT	chr20:44044706-44054884	q1	q2	OK	0.0019852	0.447668	7.817	-3.67466	0.000238168	0.00679062	yes
TCONS_00025729	XLOC_014030	DIP2A	chr21:47878861-47989926	q1	q2	OK	0.00556785	1.25411	7.81533	-8.30765	0	0	yes
TCONS_00041300	XLOC_022286	PPP2R4	chr9:131873227-131911225	q1	q2	OK	0.00549971	1.22589	7.80026	-6.38521	1.71157e-10	3.71558e-08	yes
TCONS_00006358	XLOC_003330	NAV2	chr11:19372270-20143147	q1	q2	OK	0.00142082	0.302705	7.73505	-5.91608	3.29708e-09	5.50445e-07	yes
TCONS_00027101	XLOC_014746	PPARG	chr3:12329348-12475855	q1	q2	OK	0.0345085	6.88753	7.64089	-9.41191	0	0	yes
TCONS_00004281	XLOC_002261	CEP170	chr1:243287729-243418708	q1	q2	OK	0.0120565	2.29817	7.57454	-8.86125	0	0	yes
TCONS_00038904	XLOC_020962	PNPLA8	chr7:108110865-108168605	q1	q2	OK	0.0125197	2.36005	7.55847	-7.29609	2.96208e-13	1.22079e-10	yes
TCONS_00032151	XLOC_017439	COL4A3BP	chr5:74666927-74895646	q1	q2	OK	0.00526363	0.963756	7.51646	-5.70544	1.1604e-08	1.66024e-06	yes
TCONS_00011749	XLOC_006257	PSMA3	chr14:58711522-58764855	q1	q2	OK	0.0377772	6.78719	7.48915	-6.92054	4.49907e-12	1.44124e-09	yes
TCONS_00028159	XLOC_015320	LMLN	chr3:197687070-197770591	q1	q2	OK	0.00281051	0.482414	7.42329	-5.91516	3.31546e-09	5.52844e-07	yes
TCONS_00013991	XLOC_007541	ADPGK	chr15:73043707-73090540	q1	q2	OK	0.00286887	0.411193	7.16319	-4.42072	9.83723e-06	0.000566388	yes
TCONS_00007986	XLOC_004227	HNRNPUL2-BSCL2	chr11:62457733-62494857	q1	q2	OK	0.00399097	0.561799	7.13717	-4.41827	9.94934e-06	0.000570126	yes
TCONS_00003599	XLOC_001882	YY1AP1	chr1:155629232-155658823	q1	q2	OK	0.00215548	0.295421	7.09862	-3.77462	0.000160254	0.00507205	yes
TCONS_00029132	XLOC_015805	LOC647107	chr3:162895030-163021089	q1	q2	OK	0.00562773	0.755028	7.06783	-4.66379	3.10438e-06	0.000225348	yes
TCONS_00000251	XLOC_000130	NECAP2	chr1:16767166-16786584	q1	q2	OK	0.00249813	0.326741	7.03115	-3.331	0.000865347	0.0170039	yes
TCONS_00033339	XLOC_018060	RUNX2	chr6:44796469-45518819	q1	q2	OK	0.00261903	0.327928	6.9682	-5.21027	1.88566e-07	2.00422e-05	yes
TCONS_00024086	XLOC_013122	ICA1L	chr2:203637872-203736371	q1	q2	OK	0.00458835	0.571896	6.96163	-5.91872	3.24466e-09	5.44326e-07	yes
TCONS_00020830	XLOC_011372	MEF2BNB-MEF2B	chr19:19256375-19314238	q1	q2	OK	0.00706752	0.83047	6.87658	-6.07399	1.24774e-09	2.2939e-07	yes
TCONS_00009201	XLOC_004865	RAB5B	chr12:56367696-56390467	q1	q2	OK	0.156802	17.5453	6.806	-11.9701	0	0	yes
TCONS_00000560	XLOC_000301	PPIE	chr1:40204516-40254533	q1	q2	OK	0.021035	2.30637	6.77669	-8.49261	0	0	yes
TCONS_00039111	XLOC_021080	EZH2	chr7:148504463-148581441	q1	q2	OK	0.00375227	0.367176	6.61256	-3.87123	0.000108286	0.00376307	yes
TCONS_00038907	XLOC_020962	PNPLA8	chr7:108110865-108168605	q1	q2	OK	0.00508411	0.485764	6.57812	-4.55632	5.20579e-06	0.000346051	yes
TCONS_00013670	XLOC_007358	GOLGA8B	chr15:34817483-34875771	q1	q2	OK	0.0443829	4.04328	6.50938	-10.1651	0	0	yes
TCONS_00002925	XLOC_001549	YIPF1	chr1:54317391-54355487	q1	q2	OK	0.0244793	2.10832	6.42839	-6.26546	3.71722e-10	7.59209e-08	yes
TCONS_00006431	XLOC_003366	PDHX	chr11:34903842-35017675	q1	q2	OK	0.0452859	3.73891	6.36741	-8.36192	0	0	yes
TCONS_00041430	XLOC_022367	MAN1B1	chr9:139981378-140003639	q1	q2	OK	0.017996	1.39959	6.28118	-7.2932	3.02647e-13	1.24362e-10	yes
TCONS_00011873	XLOC_006310	DCAF4	chr14:73393039-73426357	q1	q2	OK	0.00261955	0.192141	6.1967	-3.13883	0.00169626	0.0268252	yes
TCONS_00020820	XLOC_011369	HOMER3	chr19:19040009-19052041	q1	q2	OK	0.0311249	2.20857	6.1489	-7.55462	4.19664e-14	2.0402e-11	yes
TCONS_00003440	XLOC_001805	POGZ	chr1:151375199-151431941	q1	q2	OK	0.0151815	1.06471	6.132	-7.72473	1.11022e-14	6.01118e-12	yes
TCONS_00008705	XLOC_004602	CACNA1C	chr12:2162415-2807115	q1	q2	OK	0.00216457	0.150909	6.12346	-5.7128	1.11135e-08	1.60839e-06	yes
TCONS_00016319	XLOC_008822	NF1	chr17:29421944-29704695	q1	q2	OK	0.0221516	1.51698	6.09765	-7.07207	1.52633e-12	5.5457e-10	yes
TCONS_00030634	XLOC_016629	LEF1	chr4:108968700-109097586	q1	q2	OK	0.00456599	0.309579	6.08324	-3.98684	6.69591e-05	0.00257445	yes
TCONS_00011105	XLOC_005900	CARKD	chr13:111267806-111292342	q1	q2	OK	0.0361061	2.43676	6.07658	-8.82701	0	0	yes
TCONS_00039031	XLOC_021027	C7orf49	chr7:134832765-134855578	q1	q2	OK	0.0375634	2.45713	6.0315	-6.96761	3.22364e-12	1.064e-09	yes
TCONS_00018656	XLOC_010095	CTDP1	chr18:77439800-77514510	q1	q2	OK	0.0181894	1.18562	6.02639	-7.49692	6.52811e-14	3.14048e-11	yes
TCONS_00040991	XLOC_022122	FGD3	chr9:95709600-95798518	q1	q2	OK	0.0108032	0.689918	5.9969	-6.71299	1.9067e-11	5.31822e-09	yes
TCONS_00018820	XLOC_010181	ATP5A1	chr18:43664109-43684199	q1	q2	OK	1.73793	106.415	5.9362	-11.5149	0	0	yes
TCONS_00043867	XLOC_023601	HDAC8	chrX:71549365-71792953	q1	q2	OK	0.0052333	0.318397	5.92696	-3.23936	0.00119799	0.0209668	yes
TCONS_00033571	XLOC_018213	NCOA7	chr6:126102306-126253176	q1	q2	OK	0.00432289	0.255025	5.8825	-4.4501	8.58297e-06	0.000508813	yes
TCONS_00027050	XLOC_014729	ARPC4	chr3:9821653-9878040	q1	q2	OK	0.0267984	1.56504	5.86791	-6.64871	2.95668e-11	7.85038e-09	yes
TCONS_00006725	XLOC_003518	BEST1	chr11:61717355-61735132	q1	q2	OK	0.00627046	0.362945	5.85504	-4.90556	9.31589e-07	8.03384e-05	yes
TCONS_00020084	XLOC_010907	PPP2R1A	chr19:52693054-52729678	q1	q2	OK	0.285254	15.991	5.80887	-10.6762	0	0	yes
TCONS_00025433	XLOC_013874	DIDO1	chr20:61509089-61569304	q1	q2	OK	0.0706741	3.90189	5.78685	-10.4438	0	0	yes
TCONS_00037976	XLOC_020445	CALU	chr7:128379345-128415844	q1	q2	OK	0.00266866	0.146551	5.77915	-3.5809	0.000342417	0.00890615	yes
TCONS_00039440	XLOC_021257	LETM2	chr8:38243958-38266062	q1	q2	OK	0.0178968	0.954605	5.73713	-5.42415	5.82324e-08	7.14029e-06	yes
TCONS_00042777	XLOC_023102	TRO	chrX:54947248-54957865	q1	q2	OK	0.0165224	0.872278	5.72229	-6.95029	3.64531e-12	1.18983e-09	yes
TCONS_00021005	XLOC_011467	YIF1B	chr19:38794199-38806606	q1	q2	OK	0.00320374	0.168988	5.72102	-4.0721	4.65918e-05	0.00194815	yes
TCONS_00041827	XLOC_022586	GOLM1	chr9:88641057-88715116	q1	q2	OK	0.0132138	0.673525	5.67162	-6.08788	1.14419e-09	2.11196e-07	yes
TCONS_00040901	XLOC_022071	TJP2	chr9:71736179-71870124	q1	q2	OK	0.015386	0.744931	5.59741	-7.02009	2.21734e-12	7.65353e-10	yes
TCONS_00016167	XLOC_008736	C17orf76-AS1	chr17:16342300-16395480	q1	q2	OK	0.30852	14.1748	5.52181	-8.32918	0	0	yes
TCONS_00021320	XLOC_011644	GYS1	chr19:49471381-49496610	q1	q2	OK	0.0502858	2.28831	5.50799	-8.13828	4.44089e-16	3.26139e-13	yes
TCONS_00040160	XLOC_021681	ATP6V1H	chr8:54628114-54755850	q1	q2	OK	0.0337908	1.47328	5.44626	-6.46404	1.01943e-10	2.34679e-08	yes
TCONS_00026775	XLOC_014585	RBFOX2	chr22:36134782-36424585	q1	q2	OK	0.0401753	1.74072	5.43723	-8.02031	1.11022e-15	7.66426e-13	yes
TCONS_00007247	XLOC_003810	TMEM25	chr11:118401802-118436791	q1	q2	OK	0.014422	0.621413	5.4292	-5.29511	1.18942e-07	1.32329e-05	yes
TCONS_00025453	XLOC_013883	PTK6	chr20:62159775-62168723	q1	q2	OK	0.00990234	0.416664	5.39497	-5.12047	3.04768e-07	3.04035e-05	yes
TCONS_00027042	XLOC_014728	OGG1	chr3:9791627-9811668	q1	q2	OK	0.034294	1.40873	5.3603	-6.20334	5.52764e-10	1.08871e-07	yes
TCONS_00000077	XLOC_000043	TP73	chr1:3569128-3663937	q1	q2	OK	0.00582262	0.238268	5.35477	-5.57117	2.5303e-08	3.34949e-06	yes
TCONS_00018240	XLOC_009885	ARHGDIA	chr17:79825596-79829282	q1	q2	OK	0.0452802	1.84572	5.34916	-7.47826	7.52731e-14	3.54701e-11	yes
TCONS_00002761	XLOC_001471	PPT1	chr1:40538381-40563142	q1	q2	OK	0.316515	12.6858	5.3248	-9.26008	0	0	yes
TCONS_00009308	XLOC_004925	RAP1B	chr12:69004618-69054385	q1	q2	OK	0.163255	6.44745	5.30353	-7.95831	1.77636e-15	1.17912e-12	yes
TCONS_00001899	XLOC_001000	RASSF5	chr1:206680878-206762616	q1	q2	OK	0.00561363	0.221547	5.30253	-4.33329	1.46895e-05	0.000782762	yes
TCONS_00027480	XLOC_014949	FLNB	chr3:57994126-58157982	q1	q2	OK	0.00958765	0.360159	5.23131	-6.72703	1.73166e-11	4.86935e-09	yes
TCONS_00023802	XLOC_012980	GTDC1	chr2:144703580-145090083	q1	q2	OK	0.159198	5.92462	5.21783	-8.07769	6.66134e-16	4.74078e-13	yes
TCONS_00028296	XLOC_015380	SGOL1	chr3:20202084-20227724	q1	q2	OK	0.0205175	0.757455	5.20624	-5.17384	2.29326e-07	2.36463e-05	yes
TCONS_00012849	XLOC_006868	AKT1	chr14:105235686-105262080	q1	q2	OK	0.392894	14.1931	5.17491	-9.70037	0	0	yes
TCONS_00019307	XLOC_010422	SMARCA4	chr19:11071597-11172958	q1	q2	OK	0.0670998	2.41403	5.16899	-8.76311	0	0	yes
TCONS_00025725	XLOC_014030	DIP2A	chr21:47878861-47989926	q1	q2	OK	0.0163948	0.583518	5.15347	-5.71285	1.11101e-08	1.60839e-06	yes
TCONS_00043986	XLOC_023665	MORF4L2	chrX:102930425-102947484	q1	q2	OK	0.0239966	0.822364	5.09888	-4.7879	1.68536e-06	0.000134427	yes
TCONS_00008055	XLOC_004262	SF1	chr11:64532075-64546316	q1	q2	OK	0.121575	4.13067	5.08646	-8.34568	0	0	yes
TCONS_00033051	XLOC_017926	NFKBIL1	chr6:31514627-31526606	q1	q2	OK	0.00954982	0.321289	5.07225	-3.91696	8.96734e-05	0.00325729	yes
TCONS_00030962	XLOC_016799	AHRR	chr5:271735-438405	q1	q2	OK	0.00574108	0.185684	5.01538	-5.12633	2.95444e-07	2.95588e-05	yes
TCONS_00031763	XLOC_017202	HMMR	chr5:162887516-162918953	q1	q2	OK	0.27429	8.82269	5.00744	-8.44398	0	0	yes
TCONS_00002889	XLOC_001532	EPS15	chr1:51819934-51984995	q1	q2	OK	0.0173898	0.555089	4.9964	-5.18424	2.16901e-07	2.26014e-05	yes
TCONS_00013442	XLOC_007214	ZFAND6	chr15:80351909-80430735	q1	q2	OK	0.157395	4.92668	4.96815	-7.19264	6.35492e-13	2.46462e-10	yes
TCONS_00014076	XLOC_007575	TSPAN3	chr15:77336359-77363570	q1	q2	OK	0.0334271	1.03255	4.94906	-6.38372	1.72839e-10	3.7462e-08	yes
TCONS_00017702	XLOC_009582	DNAJC7	chr17:40118758-40190044	q1	q2	OK	0.0375008	1.14044	4.92653	-6.06488	1.32053e-09	2.40847e-07	yes
TCONS_00002806	XLOC_001489	ELOVL1	chr1:43829067-43833745	q1	q2	OK	0.0816387	2.48084	4.92543	-6.49509	8.29834e-11	1.96186e-08	yes
TCONS_00043761	XLOC_023554	PHF8	chrX:53963112-54071569	q1	q2	OK	0.0841916	2.4936	4.88841	-8.20268	2.22045e-16	1.73204e-13	yes
TCONS_00012566	XLOC_006734	MAX	chr14:65381078-65569227	q1	q2	OK	0.0702487	2.04882	4.86618	-5.10733	3.26742e-07	3.22922e-05	yes
TCONS_00002287	XLOC_001198	CDK11B	chr1:1571099-1655791	q1	q2	OK	0.213524	6.18425	4.85612	-8.2123	2.22045e-16	1.73204e-13	yes
TCONS_00003726	XLOC_001947	SLAMF6	chr1:160454819-160493052	q1	q2	OK	0.198586	5.68841	4.84019	-7.73237	1.06581e-14	5.8627e-12	yes
TCONS_00005603	XLOC_002923	ANK3	chr10:61786055-62493284	q1	q2	OK	0.0215732	0.617243	4.83853	-6.90597	4.98601e-12	1.58985e-09	yes
TCONS_00043130	XLOC_023278	STAG2	chrX:123094474-123236505	q1	q2	OK	0.219134	6.2493	4.83381	-8.51722	0	0	yes
TCONS_00028565	XLOC_015506	RASSF1	chr3:50367216-50378367	q1	q2	OK	0.00529664	0.150474	4.82829	-3.70042	0.000215244	0.00630282	yes
TCONS_00001213	XLOC_000644	CHD1L	chr1:146714290-146767447	q1	q2	OK	0.0294098	0.794151	4.75505	-5.57094	2.53375e-08	3.35083e-06	yes
TCONS_00021958	XLOC_011978	PPM1B	chr2:44395999-44461742	q1	q2	OK	0.171959	4.6383	4.75346	-7.07916	1.4504e-12	5.29766e-10	yes
TCONS_00012198	XLOC_006523	MARK3	chr14:103851700-103970166	q1	q2	OK	0.0205803	0.545245	4.72757	-5.59172	2.24834e-08	3.03145e-06	yes
TCONS_00004583	XLOC_002414	FAM21C	chr10:46222647-46288412	q1	q2	OK	0.0198463	0.524047	4.72276	-5.79135	6.98233e-09	1.07353e-06	yes
TCONS_00016753	XLOC_009053	GDPD1	chr17:57297827-57353330	q1	q2	OK	0.0228346	0.601463	4.71918	-4.52495	6.04103e-06	0.000386055	yes
TCONS_00024230	XLOC_013213	SP110	chr2:231033644-231090444	q1	q2	OK	0.0569079	1.48108	4.70188	-6.5531	5.63558e-11	1.39442e-08	yes
TCONS_00019254	XLOC_010398	PIN1	chr19:9945882-9960365	q1	q2	OK	0.197535	5.10781	4.69253	-6.99923	2.57372e-12	8.68816e-10	yes
TCONS_00000354	XLOC_000184	RCAN3	chr1:24822822-24863510	q1	q2	OK	0.008883	0.224438	4.65913	-3.89966	9.63267e-05	0.00343924	yes
TCONS_00037552	XLOC_020230	KCTD7	chr7:66093867-66108216	q1	q2	OK	0.0403235	1.00529	4.63985	-6.29619	3.05043e-10	6.33328e-08	yes
TCONS_00032347	XLOC_017538	2013-09-08	chr5:132083136-132113561	q1	q2	OK	0.0240037	0.590059	4.61953	-5.78769	7.13629e-09	1.08901e-06	yes
TCONS_00013992	XLOC_007541	ADPGK	chr15:73043707-73090540	q1	q2	OK	0.310651	7.60586	4.61374	-7.94186	1.9984e-15	1.28931e-12	yes
TCONS_00037637	XLOC_020279	DTX2	chr7:76090971-76135312	q1	q2	OK	0.106262	2.56402	4.59271	-7.41264	1.23901e-13	5.5541e-11	yes
TCONS_00004993	XLOC_002621	C10orf2	chr10:102747292-102754158	q1	q2	OK	0.00889727	0.214256	4.58983	-3.68852	0.000225558	0.00650828	yes
TCONS_00013280	XLOC_007130	RAB11A	chr15:66161796-66184329	q1	q2	OK	0.00717621	0.171446	4.57839	-3.76472	0.000166739	0.00522614	yes
TCONS_00028615	XLOC_015533	PBRM1	chr3:52579367-52719866	q1	q2	OK	0.478764	11.3385	4.56577	-8.70258	0	0	yes
TCONS_00038033	XLOC_020469	EXOC4	chr7:132937822-133750513	q1	q2	OK	0.0247532	0.575278	4.53857	-4.67369	2.95833e-06	0.000215881	yes
TCONS_00013081	XLOC_007033	NUSAP1	chr15:41624891-41673248	q1	q2	OK	0.709318	16.2628	4.519	-8.33753	0	0	yes
TCONS_00031216	XLOC_016917	SMN2	chr5:69345349-69373422	q1	q2	OK	0.0663262	1.50412	4.5032	-5.40397	6.51832e-08	7.9083e-06	yes
TCONS_00037454	XLOC_020178	ZMIZ2	chr7:44788529-44809479	q1	q2	OK	0.357989	8.04626	4.49033	-8.6151	0	0	yes
TCONS_00006458	XLOC_003376	API5	chr11:43333504-43366080	q1	q2	OK	0.293544	6.59684	4.49013	-7.49239	6.77236e-14	3.24666e-11	yes
TCONS_00033274	XLOC_018034	PPP2R5D	chr6:42952329-42981618	q1	q2	OK	0.102719	2.301	4.48548	-6.97833	2.98717e-12	9.96205e-10	yes
TCONS_00039035	XLOC_021029	CNOT4	chr7:135046546-135194875	q1	q2	OK	0.0433029	0.962652	4.47448	-5.96757	2.40814e-09	4.14569e-07	yes
TCONS_00031799	XLOC_017227	C5orf41	chr5:172483354-172566291	q1	q2	OK	0.0290018	0.638951	4.46149	-4.74835	2.05082e-06	0.000159342	yes
TCONS_00039012	XLOC_021021	FLJ43663	chr7:130628918-130793562	q1	q2	OK	0.0331829	0.730791	4.46095	-4.81956	1.43872e-06	0.000117887	yes
TCONS_00000349	XLOC_000184	RCAN3	chr1:24822822-24863510	q1	q2	OK	0.190659	4.18496	4.45615	-7.19727	6.14397e-13	2.38952e-10	yes
TCONS_00017249	XLOC_009317	TP53	chr17:7571719-7606820	q1	q2	OK	0.0575199	1.2576	4.45047	-5.91652	3.28823e-09	5.50299e-07	yes
TCONS_00008945	XLOC_004735	PPFIBP1	chr12:27677044-27848497	q1	q2	OK	0.00741927	0.158675	4.41866	-4.13673	3.52296e-05	0.00155699	yes
TCONS_00017310	XLOC_009346	GAS7	chr17:9813925-10101868	q1	q2	OK	0.0185827	0.388606	4.38628	-6.07303	1.25517e-09	2.30449e-07	yes
TCONS_00010941	XLOC_005805	TNFSF11	chr13:43136871-43182149	q1	q2	OK	0.0511526	1.06874	4.38496	-5.72662	1.0245e-08	1.49841e-06	yes
TCONS_00007206	XLOC_003789	HTR3A	chr11:113845796-113861034	q1	q2	OK	0.0135419	0.280039	4.37013	-4.39921	1.08647e-05	0.000611518	yes
TCONS_00032676	XLOC_017714	DOK3	chr5:176928905-176937427	q1	q2	OK	0.537681	10.8191	4.33069	-7.81996	5.32907e-15	3.15781e-12	yes
TCONS_00019428	XLOC_010510	GTPBP3	chr19:17445790-17453540	q1	q2	OK	0.0651036	1.29523	4.31432	-6.26222	3.79538e-10	7.71747e-08	yes
TCONS_00022485	XLOC_012270	LOC647012	chr2:139654893-139656744	q1	q2	OK	0.0076421	0.149389	4.28896	-3.66167	0.000250576	0.00705326	yes
TCONS_00016930	XLOC_009158	SEC14L1	chr17:75084724-75213181	q1	q2	OK	0.0161924	0.315994	4.2865	-5.10565	3.29663e-07	3.25343e-05	yes
TCONS_00019132	XLOC_010346	HSD11B1L	chr19:5681034-5688533	q1	q2	OK	0.0103502	0.200765	4.27777	-3.39782	0.000679257	0.0142203	yes
TCONS_00003375	XLOC_001786	ANP32E	chr1:150190716-150208504	q1	q2	OK	1.11146	21.5157	4.27486	-7.99105	1.33227e-15	9.10605e-13	yes
TCONS_00018907	XLOC_010211	TCF4	chr18:52889561-53303188	q1	q2	OK	0.0196676	0.370698	4.23635	-5.18394	2.17253e-07	2.26039e-05	yes
TCONS_00008047	XLOC_004260	RASGRP2	chr11:64494382-64512928	q1	q2	OK	0.125204	2.35095	4.23089	-6.79195	1.10632e-11	3.28485e-09	yes
TCONS_00025411	XLOC_013858	SLMO2-ATP5E	chr20:57603732-57617901	q1	q2	OK	0.0972572	1.82448	4.22954	-5.0741	3.89334e-07	3.76958e-05	yes
TCONS_00033009	XLOC_017904	ABCF1	chr6:30539169-30559309	q1	q2	OK	0.05783	1.0588	4.19446	-6.21202	5.23062e-10	1.0391e-07	yes
TCONS_00038835	XLOC_020929	RABL5	chr7:100956647-100965093	q1	q2	OK	0.261115	4.72427	4.17733	-6.93083	4.18376e-12	1.34963e-09	yes
TCONS_00027289	XLOC_014848	C3orf23	chr3:44379610-44450940	q1	q2	OK	0.0958943	1.72538	4.16933	-5.71831	1.07586e-08	1.56524e-06	yes
TCONS_00028823	XLOC_015650	ZBTB20	chr3:114056946-114866127	q1	q2	OK	0.0681355	1.21956	4.16182	-6.42828	1.29053e-10	2.88828e-08	yes
TCONS_00043595	XLOC_023478	DMD	chrX:31137344-33357726	q1	q2	OK	0.275827	4.91215	4.15452	-7.97167	1.55431e-15	1.03671e-12	yes
TCONS_00006200	XLOC_003233	PGAP2	chr11:3696239-3847601	q1	q2	OK	0.237121	4.06511	4.0996	-6.68518	2.30638e-11	6.30174e-09	yes
TCONS_00014104	XLOC_007591	ST20-MTHFS	chr15:80135888-80217196	q1	q2	OK	0.0184942	0.312617	4.07925	-4.00634	6.16666e-05	0.0024236	yes
TCONS_00042075	XLOC_022732	RBM18	chr9:125001833-125085742	q1	q2	OK	0.0178052	0.297732	4.06364	-3.70903	0.000208054	0.00615106	yes
TCONS_00013984	XLOC_007538	CELF6	chr15:72577067-72612525	q1	q2	OK	0.0826595	1.38033	4.06169	-6.50938	7.54596e-11	1.80563e-08	yes
TCONS_00011651	XLOC_006206	KIAA0391	chr14:35591526-35743284	q1	q2	OK	0.180787	3.00001	4.0526	-6.37714	1.80421e-10	3.88614e-08	yes
TCONS_00011751	XLOC_006258	ARID4A	chr14:58765221-58840451	q1	q2	OK	0.0272932	0.447556	4.03545	-5.04133	4.62306e-07	4.38798e-05	yes
TCONS_00001803	XLOC_000950	PTPRC	chr1:198608136-198726545	q1	q2	OK	0.566232	9.26024	4.03159	-6.35054	2.14567e-10	4.55064e-08	yes
TCONS_00015150	XLOC_008155	RPL13	chr16:89627064-89633237	q1	q2	OK	3.81751	61.7948	4.01678	-8.57543	0	0	yes
TCONS_00031761	XLOC_017201	CCNG1	chr5:162864576-162872022	q1	q2	OK	3.07515	49.7124	4.01487	-7.94275	1.9984e-15	1.28931e-12	yes
TCONS_00038207	XLOC_020567	ACCN3	chr7:150745604-150749843	q1	q2	OK	0.00932843	0.150756	4.01444	-3.4898	0.000483384	0.011147	yes
TCONS_00031181	XLOC_016907	SLC30A5	chr5:68389775-68426899	q1	q2	OK	0.0697117	1.12078	4.00696	-4.91944	8.67942e-07	7.58381e-05	yes
TCONS_00044202	XLOC_023780	RBMX	chrX:135951352-135962939	q1	q2	OK	0.771549	12.3518	4.00082	-7.0726	1.52056e-12	5.5393e-10	yes
TCONS_00039608	XLOC_021348	ZBTB10	chr8:81398447-81434610	q1	q2	OK	0.0481589	0.762134	3.98417	-5.83127	5.50057e-09	8.63009e-07	yes
TCONS_00001741	XLOC_000920	SMG7	chr1:183441505-183523328	q1	q2	OK	0.0140404	0.218921	3.96275	-4.39749	1.09508e-05	0.000614862	yes
TCONS_00009198	XLOC_004865	RAB5B	chr12:56367696-56390467	q1	q2	OK	0.0132774	0.20628	3.95756	-4.0472	5.18335e-05	0.0021217	yes
TCONS_00003068	XLOC_001638	ZNF644	chr1:91380856-91487812	q1	q2	OK	0.101859	1.58124	3.95641	-5.2346	1.65342e-07	1.79046e-05	yes
TCONS_00039712	XLOC_021409	OXR1	chr8:107282405-107764921	q1	q2	OK	0.0130897	0.20276	3.95327	-3.94853	7.86327e-05	0.00293104	yes
TCONS_00004757	XLOC_002501	ADK	chr10:75910942-76469061	q1	q2	OK	0.0767459	1.18186	3.94482	-5.32912	9.86893e-08	1.12424e-05	yes
TCONS_00010512	XLOC_005574	USP44	chr12:95910887-95945263	q1	q2	OK	0.0479538	0.734478	3.937	-5.64106	1.69003e-08	2.34982e-06	yes
TCONS_00012233	XLOC_006543	PACS2	chr14:105675622-105864484	q1	q2	OK	0.0496641	0.758366	3.93262	-6.32144	2.59129e-10	5.44554e-08	yes
TCONS_00021904	XLOC_011953	LTBP1	chr2:33172368-33624575	q1	q2	OK	0.0679141	1.03393	3.92829	-6.32452	2.54013e-10	5.34617e-08	yes
TCONS_00031219	XLOC_016919	SERF1A	chr5:70196489-70214357	q1	q2	OK	0.343486	5.22209	3.9263	-5.86005	4.62741e-09	7.38604e-07	yes
TCONS_00030282	XLOC_016430	PROM1	chr4:15969848-16085623	q1	q2	OK	0.286496	4.34729	3.92353	-6.72801	1.71998e-11	4.85629e-09	yes
TCONS_00007311	XLOC_003842	GRAMD1B	chr11:123396527-123493518	q1	q2	OK	0.0187673	0.284274	3.92098	-5.06651	4.05185e-07	3.90389e-05	yes
TCONS_00033588	XLOC_018218	RNF146	chr6:127587826-127609705	q1	q2	OK	0.0430896	0.652375	3.92029	-4.64007	3.48283e-06	0.00024838	yes
TCONS_00008475	XLOC_004493	CADM1	chr11:115044344-115375241	q1	q2	OK	1.88801	28.5842	3.92028	-7.87065	3.55271e-15	2.19961e-12	yes
TCONS_00043143	XLOC_023285	UTP14A	chrX:129040096-129063738	q1	q2	OK	0.0867036	1.30969	3.91699	-5.75891	8.46601e-09	1.26639e-06	yes
TCONS_00014347	XLOC_007731	TSC2	chr16:2097989-2185899	q1	q2	OK	0.0364727	0.545747	3.90334	-5.72779	1.01748e-08	1.49129e-06	yes
TCONS_00015885	XLOC_008590	ANKRD11	chr16:89334028-89556969	q1	q2	OK	0.0949856	1.41417	3.8961	-5.79057	7.01476e-09	1.07732e-06	yes
TCONS_00043933	XLOC_023646	TRMT2B	chrX:100264333-100307105	q1	q2	OK	0.0325424	0.481544	3.88728	-4.7867	1.69545e-06	0.000135069	yes
TCONS_00038471	XLOC_020723	VPS41	chr7:38763542-38948800	q1	q2	OK	0.0706632	1.04216	3.88247	-5.7168	1.08549e-08	1.57428e-06	yes
TCONS_00000309	XLOC_000162	LINC00339	chr1:22351706-22357715	q1	q2	OK	0.0376208	0.554515	3.88162	-3.83646	0.000124819	0.00422492	yes
TCONS_00039616	XLOC_021353	E2F5	chr8:86089618-86132643	q1	q2	OK	3.33395	48.947	3.87591	-7.76428	8.21565e-15	4.70668e-12	yes
TCONS_00028575	XLOC_015511	C3orf18	chr3:50595455-50622421	q1	q2	OK	0.0293311	0.429166	3.87103	-4.75846	1.95074e-06	0.000152424	yes
TCONS_00043186	XLOC_023307	SLC9A6	chrX:135067582-135129428	q1	q2	OK	0.140045	2.04161	3.86575	-6.20527	5.46032e-10	1.07699e-07	yes
TCONS_00001163	XLOC_000611	CD101	chr1:117544371-117579167	q1	q2	OK	0.0130686	0.189335	3.85676	-4.0997	4.13686e-05	0.00177124	yes
TCONS_00039611	XLOC_021351	RALYL	chr8:85095452-85834078	q1	q2	OK	0.0543352	0.781518	3.84632	-4.91386	8.93011e-07	7.75931e-05	yes
TCONS_00013358	XLOC_007169	PML	chr15:74287013-74340155	q1	q2	OK	0.0162354	0.232729	3.84144	-3.82182	0.000132468	0.00441774	yes
TCONS_00026279	XLOC_014312	DEPDC5	chr22:32149936-32303020	q1	q2	OK	0.0451808	0.64474	3.83494	-4.80609	1.53913e-06	0.000124708	yes
TCONS_00022172	XLOC_012095	USP39	chr2:85829964-85876407	q1	q2	OK	0.531436	7.50625	3.82013	-6.71124	1.92977e-11	5.37172e-09	yes
TCONS_00018483	XLOC_010009	ASXL3	chr18:31158540-31327399	q1	q2	OK	0.0135969	0.191557	3.81643	-5.40286	6.55853e-08	7.9501e-06	yes
TCONS_00029623	XLOC_016073	EXOC1	chr4:56719815-56771244	q1	q2	OK	0.307759	4.31642	3.80997	-6.59747	4.18234e-11	1.06934e-08	yes
TCONS_00000737	XLOC_000397	SCP2	chr1:53392900-53517289	q1	q2	OK	0.0440212	0.611804	3.7968	-4.46379	8.05216e-06	0.000483154	yes
TCONS_00028466	XLOC_015466	SLC26A6	chr3:48663155-48672926	q1	q2	OK	0.0541181	0.740762	3.77483	-5.17018	2.33871e-07	2.40073e-05	yes
TCONS_00017311	XLOC_009346	GAS7	chr17:9813925-10101868	q1	q2	OK	0.0266272	0.364204	3.77377	-5.39866	6.71409e-08	8.11019e-06	yes
TCONS_00029851	XLOC_016200	ARHGEF38	chr4:106473776-106602070	q1	q2	OK	0.0509606	0.695572	3.77075	-4.36329	1.28121e-05	0.000701123	yes
TCONS_00031603	XLOC_017128	PCDHGA7	chr5:140710251-140892548	q1	q2	OK	0.0159487	0.217213	3.76761	-3.83724	0.000124426	0.00421575	yes
TCONS_00002525	XLOC_001333	LUZP1	chr1:23410515-23495351	q1	q2	OK	0.0929051	1.26331	3.76531	-6.36859	1.90774e-10	4.08365e-08	yes
TCONS_00042110	XLOC_022754	MAPKAP1	chr9:128199672-128469513	q1	q2	OK	0.453761	6.09671	3.74803	-6.78129	1.19107e-11	3.48405e-09	yes
TCONS_00000059	XLOC_000037	FAM213B	chr1:2517898-2564481	q1	q2	OK	0.0244045	0.327708	3.74719	-4.3847	1.16143e-05	0.000645034	yes
TCONS_00012860	XLOC_006874	BRF1	chr14:105675622-105864484	q1	q2	OK	0.0232351	0.311523	3.74496	-4.93237	8.12367e-07	7.17241e-05	yes
TCONS_00030097	XLOC_016321	CLCN3	chr4:170541671-170644338	q1	q2	OK	0.0122956	0.164167	3.73895	-3.52158	0.000428988	0.0102976	yes
TCONS_00022386	XLOC_012212	LOC440900	chr2:114735245-114764887	q1	q2	OK	0.0152724	0.203274	3.73442	-3.41362	0.000641061	0.0136105	yes
TCONS_00044387	XLOC_023871	CXorf68	chrX:154051622-154062937	q1	q2	OK	0.0126502	0.16533	3.70812	-3.09987	0.00193606	0.029671	yes
TCONS_00038973	XLOC_021002	RBM28	chr7:127950435-127983962	q1	q2	OK	0.168162	2.17264	3.69153	-5.96578	2.4347e-09	4.18099e-07	yes
TCONS_00010638	XLOC_005631	GIT2	chr12:110367606-110434194	q1	q2	OK	0.0259704	0.333247	3.68165	-4.84629	1.2579e-06	0.000105385	yes
TCONS_00030463	XLOC_016544	G3BP2	chr4:76567952-76598667	q1	q2	OK	0.101807	1.30291	3.67783	-5.60674	2.06172e-08	2.82397e-06	yes
TCONS_00026700	XLOC_014547	THOC5	chr22:29904155-29949736	q1	q2	OK	0.0314315	0.399995	3.6697	-4.59886	4.24813e-06	0.00029341	yes
TCONS_00004634	XLOC_002445	UBE2D1	chr10:60094738-60130513	q1	q2	OK	0.0731051	0.928997	3.66763	-4.63442	3.57942e-06	0.00025448	yes
TCONS_00007296	XLOC_003831	TMEM136	chr11:120195837-120204388	q1	q2	OK	0.01468	0.185008	3.65566	-3.45081	0.000558916	0.012333	yes
TCONS_00040937	XLOC_022087	VPS13A	chr9:79791671-80032399	q1	q2	OK	0.143173	1.79392	3.64728	-6.38552	1.70817e-10	3.71404e-08	yes
TCONS_00014532	XLOC_007831	TMC5	chr16:19422056-19510434	q1	q2	OK	0.0294486	0.368552	3.6456	-5.25932	1.44586e-07	1.58685e-05	yes
TCONS_00006111	XLOC_003194	RASSF7	chr11:560970-564025	q1	q2	OK	0.0247163	0.307918	3.63901	-3.86855	0.000109483	0.00379608	yes
TCONS_00017136	XLOC_009259	CAMKK1	chr17:3763616-3796337	q1	q2	OK	0.119571	1.48639	3.63587	-5.94417	2.77855e-09	4.73028e-07	yes
TCONS_00040729	XLOC_021968	KDM4C	chr9:6720862-7175648	q1	q2	OK	0.0229638	0.284176	3.62935	-4.40229	1.07113e-05	0.000604117	yes
TCONS_00011895	XLOC_006322	ZNF410	chr14:74353317-74398991	q1	q2	OK	0.0472521	0.58132	3.62088	-4.61014	4.02401e-06	0.000282022	yes
TCONS_00015696	XLOC_008493	SLC12A4	chr16:67973786-68002597	q1	q2	OK	0.0940024	1.15545	3.61961	-5.80603	6.39703e-09	9.86836e-07	yes
TCONS_00010616	XLOC_005624	ALKBH2	chr12:109525992-109531293	q1	q2	OK	0.0727219	0.889661	3.61279	-4.24169	2.21842e-05	0.00108345	yes
TCONS_00043814	XLOC_023578	LAS1L	chrX:64732461-64754686	q1	q2	OK	0.0780528	0.951685	3.60796	-5.18963	2.10709e-07	2.20728e-05	yes
TCONS_00011752	XLOC_006258	ARID4A	chr14:58765221-58840451	q1	q2	OK	0.0440504	0.537014	3.60773	-4.97548	6.5085e-07	5.8771e-05	yes
TCONS_00022422	XLOC_012228	LOC254128	chr2:122407229-122494503	q1	q2	OK	0.0275789	0.329905	3.58042	-3.57387	0.000351746	0.00904703	yes
TCONS_00014594	XLOC_007872	JMJD5	chr16:27214806-27233089	q1	q2	OK	0.0158415	0.189414	3.57976	-3.71565	0.000202685	0.0060302	yes
TCONS_00003717	XLOC_001944	DCAF8	chr1:160185504-160232350	q1	q2	OK	0.172586	2.0503	3.57045	-5.42031	5.94973e-08	7.276e-06	yes
TCONS_00008767	XLOC_004637	TPI1	chr12:6976583-6982521	q1	q2	OK	4.73631	55.8347	3.55933	-7.34581	2.04503e-13	8.71455e-11	yes
TCONS_00031625	XLOC_017128	PCDHGC3	chr5:140710251-140892548	q1	q2	OK	0.0590744	0.694368	3.5551	-5.07896	3.79514e-07	3.67966e-05	yes
TCONS_00034728	XLOC_018818	AHI1	chr6:135605109-135818903	q1	q2	OK	0.101785	1.19492	3.55332	-5.58625	2.32027e-08	3.11627e-06	yes
TCONS_00010240	XLOC_005437	CBX5	chr12:54624730-54673915	q1	q2	OK	0.97446	11.4348	3.55268	-7.22975	4.83835e-13	1.90318e-10	yes
TCONS_00030337	XLOC_016464	RBM47	chr4:40425271-40631883	q1	q2	OK	0.0563857	0.660864	3.55095	-5.17057	2.33386e-07	2.39933e-05	yes
TCONS_00030280	XLOC_016430	PROM1	chr4:15969848-16085623	q1	q2	OK	3.22166	37.5856	3.54431	-7.30065	2.86438e-13	1.18406e-10	yes
TCONS_00027772	XLOC_015119	ATP2C1	chr3:130569368-130745646	q1	q2	OK	0.029869	0.346645	3.53674	-4.19945	2.67559e-05	0.00125492	yes
TCONS_00038265	XLOC_020599	C7orf50	chr7:1036622-1177893	q1	q2	OK	0.723575	8.32352	3.52398	-6.14632	7.92991e-10	1.51015e-07	yes
TCONS_00044540	XLOC_023944	VAMP7	chrY:59213948-59276439	q1	q2	OK	0.169315	1.91894	3.50253	-5.08873	3.60475e-07	3.50985e-05	yes
TCONS_00037566	XLOC_020239	SBDSP1	chr7:72299951-72307978	q1	q2	OK	0.0698196	0.790333	3.50076	-3.92495	8.67492e-05	0.00317361	yes
TCONS_00025839	XLOC_014092	SCAF4	chr21:33043312-33104431	q1	q2	OK	0.0235529	0.265494	3.4947	-4.3346	1.46028e-05	0.000779044	yes
TCONS_00037187	XLOC_020042	SUN1	chr7:855193-914557	q1	q2	OK	0.0820381	0.917757	3.48375	-4.30513	1.66888e-05	0.000859909	yes
TCONS_00019605	XLOC_010617	CD22	chr19:35820071-35838264	q1	q2	OK	2.84542	31.8126	3.48289	-7.28697	3.1708e-13	1.29906e-10	yes
TCONS_00009055	XLOC_004792	LARP4	chr12:50794591-50873788	q1	q2	OK	0.432382	4.82227	3.47934	-5.59114	2.25582e-08	3.03858e-06	yes
TCONS_00034518	XLOC_018711	CNR1	chr6:88849584-88875767	q1	q2	OK	0.0211021	0.231998	3.45866	-4.20572	2.60248e-05	0.00122675	yes
TCONS_00010965	XLOC_005824	MLNR	chr13:49794473-49796513	q1	q2	OK	0.0189312	0.207892	3.45699	-3.80122	0.000143986	0.00469638	yes
TCONS_00021562	XLOC_011762	MBOAT7	chr19:54677105-54693733	q1	q2	OK	0.124629	1.36819	3.45655	-5.51147	3.55846e-08	4.55334e-06	yes
TCONS_00020369	XLOC_011085	PPAP2C	chr19:281043-291435	q1	q2	OK	0.0245535	0.269051	3.45388	-3.42445	0.000616036	0.0132566	yes
TCONS_00043851	XLOC_023592	BCYRN1	chrX:70430034-70948962	q1	q2	OK	3.84041	42.0585	3.45307	-5.91282	3.36297e-09	5.59417e-07	yes
TCONS_00028325	XLOC_015395	OSBPL10	chr3:31702316-32033228	q1	q2	OK	0.0619564	0.677138	3.45013	-5.14101	2.7326e-07	2.74987e-05	yes
TCONS_00010871	XLOC_005760	WASF3	chr13:27131839-27263082	q1	q2	OK	0.0146169	0.159684	3.44951	-4.49781	6.86561e-06	0.000422987	yes
TCONS_00004094	XLOC_002153	IRF6	chr1:209958967-209979520	q1	q2	OK	0.0160294	0.175026	3.44878	-3.59682	0.000322133	0.00852144	yes
TCONS_00030528	XLOC_016579	MAPK10	chr4:86936275-87374283	q1	q2	OK	0.0151799	0.165478	3.4464	-3.34807	0.000813763	0.0163092	yes
TCONS_00041543	XLOC_022415	PSIP1	chr9:15464064-15511003	q1	q2	OK	0.678988	7.37132	3.44047	-6.11997	9.35934e-10	1.75335e-07	yes
TCONS_00023256	XLOC_012683	ATL2	chr2:38522028-38604432	q1	q2	OK	0.976797	10.5452	3.43238	-6.29136	3.14692e-10	6.52381e-08	yes
TCONS_00030170	XLOC_016374	SLC26A1	chr4:972862-998317	q1	q2	OK	0.0480344	0.513281	3.41761	-4.18972	2.79299e-05	0.00129533	yes
TCONS_00044197	XLOC_023778	MAP7D3	chrX:135295378-135338641	q1	q2	OK	0.674399	7.19025	3.41437	-6.55951	5.39844e-11	1.33814e-08	yes
TCONS_00008059	XLOC_004262	SF1	chr11:64532075-64546316	q1	q2	OK	1.26726	13.5104	3.41429	-6.80681	9.97824e-12	2.98196e-09	yes
TCONS_00027001	XLOC_014709	CHL1	chr3:238278-451097	q1	q2	OK	0.0290208	0.30822	3.4088	-4.77919	1.76003e-06	0.000139257	yes
TCONS_00016934	XLOC_009158	SEC14L1	chr17:75084724-75213181	q1	q2	OK	1.23913	13.1384	3.40639	-6.66878	2.57934e-11	6.98277e-09	yes
TCONS_00026781	XLOC_014586	APOL3	chr22:36536370-36562225	q1	q2	OK	0.0204763	0.216121	3.39982	-3.58073	0.000342635	0.00890615	yes
TCONS_00000210	XLOC_000111	PRDM2	chr1:14026734-14151574	q1	q2	OK	0.183638	1.91528	3.38262	-5.99952	1.97904e-09	3.46752e-07	yes
TCONS_00043646	XLOC_023506	UXT	chrX:47511190-47519776	q1	q2	OK	0.0792998	0.824095	3.37742	-3.64103	0.000271552	0.00748798	yes
TCONS_00028678	XLOC_015569	CADPS	chr3:62384020-62861064	q1	q2	OK	0.0442402	0.458347	3.37301	-4.98258	6.27421e-07	5.68786e-05	yes
TCONS_00007304	XLOC_003836	SC5DL	chr11:121163387-121184119	q1	q2	OK	0.820195	8.4232	3.36033	-6.43713	1.21757e-10	2.76037e-08	yes
TCONS_00016241	XLOC_008770	SPECC1	chr17:19912648-20218072	q1	q2	OK	0.169242	1.73597	3.35858	-5.72381	1.04159e-08	1.51858e-06	yes
TCONS_00033451	XLOC_018132	SLC35A1	chr6:88182642-88222057	q1	q2	OK	0.0501776	0.513196	3.35439	-3.46547	0.000529299	0.0118538	yes
TCONS_00002251	XLOC_001182	TNFRSF18	chr1:1138887-1142089	q1	q2	OK	0.0917454	0.937011	3.35236	-4.39212	1.12253e-05	0.000625944	yes
TCONS_00033146	XLOC_017960	LOC100507463	chr6:32808493-32821748	q1	q2	OK	0.0279833	0.283072	3.33853	-3.06128	0.00220396	0.0327374	yes
TCONS_00043433	XLOC_023423	HDHD1	chrX:6966960-7066231	q1	q2	OK	0.0689353	0.693501	3.33058	-3.84352	0.000121282	0.00413049	yes
TCONS_00031764	XLOC_017202	HMMR	chr5:162887516-162918953	q1	q2	OK	0.218108	2.17659	3.31895	-5.29306	1.20286e-07	1.33608e-05	yes
TCONS_00013583	XLOC_007301	ASB7	chr15:101142754-101191904	q1	q2	OK	0.036575	0.364625	3.31748	-3.86233	0.00011231	0.0038749	yes
TCONS_00031209	XLOC_016916	SERF1A	chr5:69321071-69338940	q1	q2	OK	0.272438	2.70032	3.30913	-5.28198	1.27796e-07	1.41155e-05	yes
TCONS_00032144	XLOC_017435	GFM2	chr5:73980968-74063042	q1	q2	OK	0.0883406	0.871637	3.30258	-4.22985	2.33849e-05	0.00112861	yes
TCONS_00040247	XLOC_021734	STAU2	chr8:74332308-74659943	q1	q2	OK	0.581523	5.7334	3.30148	-5.94074	2.83737e-09	4.81854e-07	yes
TCONS_00022009	XLOC_012008	CCDC85A	chr2:56411257-56613309	q1	q2	OK	2.08797	20.5691	3.3003	-7.04076	1.9118e-12	6.76813e-10	yes
TCONS_00039728	XLOC_021417	RAD21-AS1	chr8:117858172-117889107	q1	q2	OK	0.209461	2.06101	3.2986	-5.4453	5.17176e-08	6.39829e-06	yes
TCONS_00031283	XLOC_016958	ZFYVE16	chr5:79703837-79775498	q1	q2	OK	0.0550836	0.541523	3.29733	-4.72853	2.26152e-06	0.000173371	yes
TCONS_00008458	XLOC_004480	PIH1D2	chr11:111895537-111944895	q1	q2	OK	0.0255831	0.251055	3.29474	-2.90222	0.0037053	0.0480465	yes
TCONS_00020485	XLOC_011162	PLIN3	chr19:4838345-4867780	q1	q2	OK	0.0222034	0.217097	3.28949	-3.61589	0.000299312	0.00807688	yes
TCONS_00033315	XLOC_018049	VEGFA	chr6:43737945-43754223	q1	q2	OK	0.0215416	0.209737	3.28338	-3.78982	0.000150759	0.00486669	yes
TCONS_00012515	XLOC_006702	TBPL2	chr14:55880929-55907263	q1	q2	OK	0.0159132	0.154831	3.2824	-3.11299	0.00185205	0.0286598	yes
TCONS_00025178	XLOC_013745	EDEM2	chr20:33703159-33735161	q1	q2	OK	0.114771	1.09904	3.25942	-4.66694	3.05725e-06	0.000222278	yes
TCONS_00014475	XLOC_007797	ATF7IP2	chr16:10479911-10577495	q1	q2	OK	0.0488138	0.46738	3.25923	-4.16466	3.1181e-05	0.00142082	yes
TCONS_00037992	XLOC_020450	IRF5	chr7:128577993-128590088	q1	q2	OK	0.0200278	0.19112	3.2544	-3.40946	0.000650919	0.0137732	yes
TCONS_00033512	XLOC_018173	AMD1	chr6:111195986-111216913	q1	q2	OK	0.375348	3.54194	3.23824	-5.3587	8.38238e-08	9.75004e-06	yes
TCONS_00018126	XLOC_009811	MIF4GD	chr17:73232693-73267311	q1	q2	OK	0.252918	2.37978	3.23409	-5.02537	5.0246e-07	4.71605e-05	yes
TCONS_00012006	XLOC_006380	UBR7	chr14:93669236-93695561	q1	q2	OK	0.637993	5.98244	3.22912	-5.86846	4.39854e-09	7.07802e-07	yes
TCONS_00018417	XLOC_009972	C18orf1	chr18:13218785-13652753	q1	q2	OK	0.0287085	0.268653	3.22619	-4.72462	2.30543e-06	0.000175858	yes
TCONS_00002832	XLOC_001502	MUTYH	chr1:45794913-45956840	q1	q2	OK	0.362209	3.37906	3.22173	-5.41549	6.11202e-08	7.45467e-06	yes
TCONS_00021116	XLOC_011524	POU2F2	chr19:42590261-42636625	q1	q2	OK	4.57488	42.6614	3.22112	-6.79004	1.12106e-11	3.29994e-09	yes
TCONS_00032659	XLOC_017707	MXD3	chr5:176730834-176739292	q1	q2	OK	0.173109	1.61085	3.21807	-5.23877	1.61653e-07	1.75463e-05	yes
TCONS_00009782	XLOC_005196	PHB2	chr12:7074514-7079916	q1	q2	OK	17.4277	160.754	3.2054	-6.85755	7.00506e-12	2.14926e-09	yes
TCONS_00018658	XLOC_010096	KCNG2	chr18:77623667-77659816	q1	q2	OK	0.0785845	0.724467	3.2046	-4.59241	4.38155e-06	0.00030082	yes
TCONS_00014749	XLOC_007943	LOC729264	chr16:32264649-32267243	q1	q2	OK	0.0285004	0.262275	3.20203	-3.37644	0.000734311	0.0150466	yes
TCONS_00007380	XLOC_003880	APLP2	chr11:129939715-130014706	q1	q2	OK	0.0958402	0.877966	3.19546	-4.75558	1.97874e-06	0.00015435	yes
TCONS_00001567	XLOC_000827	FCRLA	chr1:161676761-161684142	q1	q2	OK	0.182835	1.66307	3.18523	-4.63569	3.55749e-06	0.000253051	yes
TCONS_00026444	XLOC_014407	PARVG	chr22:44568835-44603035	q1	q2	OK	0.0693648	0.630082	3.18326	-4.44762	8.68282e-06	0.000513378	yes
TCONS_00006826	XLOC_003570	MRPL49	chr11:64888098-64902003	q1	q2	OK	0.493875	4.45883	3.17445	-5.51209	3.54606e-08	4.54169e-06	yes
TCONS_00012863	XLOC_006874	BRF1	chr14:105675622-105864484	q1	q2	OK	0.0520037	0.468234	3.17054	-4.56509	4.99276e-06	0.000334304	yes
TCONS_00025702	XLOC_014021	ADARB1	chr21:46494492-46646478	q1	q2	OK	0.0764429	0.686783	3.1674	-4.7376	2.16266e-06	0.000166439	yes
TCONS_00041466	XLOC_022378	NOXA1	chr9:140317846-140335901	q1	q2	OK	0.0215539	0.193642	3.16737	-3.21652	0.00129753	0.0221032	yes
TCONS_00034582	XLOC_018750	CD164	chr6:109687716-109703762	q1	q2	OK	0.814572	7.30076	3.16393	-5.47107	4.47333e-08	5.59438e-06	yes
TCONS_00037485	XLOC_020193	IKZF1	chr7:50344377-50472798	q1	q2	OK	1.73462	15.4697	3.15675	-6.49272	8.43012e-11	1.98961e-08	yes
TCONS_00004253	XLOC_002240	RBM34	chr1:235294497-235324571	q1	q2	OK	0.194184	1.7211	3.14783	-4.38941	1.13659e-05	0.000632507	yes
TCONS_00002086	XLOC_001097	TSNAX-DISC1	chr1:231664398-232177019	q1	q2	OK	0.0622552	0.551001	3.14579	-3.667	0.000245416	0.00693631	yes
TCONS_00026558	XLOC_014462	MICAL3	chr22:18270415-18507325	q1	q2	OK	0.0711158	0.627239	3.14077	-4.64336	3.42784e-06	0.000244965	yes
TCONS_00040650	XLOC_021925	C8ORFK29	chr8:145576885-145578574	q1	q2	OK	0.0287838	0.253025	3.13595	-2.92991	0.00339056	0.0451161	yes
TCONS_00033760	XLOC_018306	FNDC1	chr6:159590428-159693140	q1	q2	OK	0.0641573	0.56327	3.13414	-5.35952	8.34415e-08	9.72196e-06	yes
TCONS_00022405	XLOC_012219	TMEM37	chr2:120189445-120196096	q1	q2	OK	0.0190843	0.167512	3.1338	-3.46764	0.000525052	0.0118046	yes
TCONS_00033446	XLOC_018128	C6orf162	chr6:87992696-88052043	q1	q2	OK	0.204941	1.79017	3.12682	-4.52286	6.10085e-06	0.000387098	yes
TCONS_00023593	XLOC_012862	FAM178B	chr2:97541618-97652301	q1	q2	OK	0.0541344	0.470389	3.11924	-3.60502	0.000312134	0.00834212	yes
TCONS_00043574	XLOC_023478	DMD	chrX:31137344-33357726	q1	q2	OK	0.136431	1.18336	3.11665	-4.99599	5.85336e-07	5.36624e-05	yes
TCONS_00011069	XLOC_005881	UBAC2	chr13:99848627-100058554	q1	q2	OK	0.0406771	0.350501	3.10713	-3.83461	0.000125765	0.00424802	yes
TCONS_00001157	XLOC_000607	ATP1A1	chr1:116915794-116961244	q1	q2	OK	0.115702	0.994234	3.10317	-4.88775	1.01995e-06	8.71421e-05	yes
TCONS_00006647	XLOC_003470	GLYATL1	chr11:58695101-58825925	q1	q2	OK	0.0274772	0.23591	3.10193	-3.05329	0.00226346	0.0334235	yes
TCONS_00043744	XLOC_023546	FAM156A	chrX:52976463-53024651	q1	q2	OK	0.192753	1.6516	3.09904	-4.89804	9.67968e-07	8.31178e-05	yes
TCONS_00006726	XLOC_003518	BEST1	chr11:61717355-61735132	q1	q2	OK	0.0518573	0.442599	3.09338	-4.38308	1.17016e-05	0.000649096	yes
TCONS_00030283	XLOC_016430	PROM1	chr4:15969848-16085623	q1	q2	OK	0.979558	8.35746	3.09286	-5.7896	7.05548e-09	1.08116e-06	yes
TCONS_00007097	XLOC_003721	FAT3	chr11:92085261-92629635	q1	q2	OK	0.374737	3.18686	3.08819	-6.34309	2.25209e-10	4.7617e-08	yes
TCONS_00023921	XLOC_013040	SP3	chr2:174771186-174830430	q1	q2	OK	0.407009	3.45805	3.08682	-5.60257	2.11201e-08	2.87857e-06	yes
TCONS_00021776	XLOC_011873	GREB1	chr2:11674241-11782912	q1	q2	OK	0.0905117	0.76588	3.08094	-4.4892	7.14899e-06	0.000436743	yes
TCONS_00021600	XLOC_011777	TNNT1	chr19:55644160-55660606	q1	q2	OK	0.0465306	0.393191	3.07898	-3.28251	0.00102887	0.0190701	yes
TCONS_00011641	XLOC_006202	NPAS3	chr14:33408458-34273382	q1	q2	OK	0.0417228	0.351915	3.07632	-4.49732	6.88159e-06	0.00042377	yes
TCONS_00003585	XLOC_001875	GBA	chr1:155204238-155214653	q1	q2	OK	0.0825124	0.694629	3.07356	-4.30092	1.70092e-05	0.000872366	yes
TCONS_00023297	XLOC_012703	PREPL	chr2:44502596-44589001	q1	q2	OK	0.0512447	0.429896	3.06851	-4.36669	1.26144e-05	0.000692222	yes
TCONS_00027052	XLOC_014729	ARPC4	chr3:9821653-9878040	q1	q2	OK	0.915916	7.66451	3.06491	-5.29515	1.18919e-07	1.32329e-05	yes
TCONS_00034805	XLOC_018849	LOC729176	chr6:146920135-147136597	q1	q2	OK	0.020948	0.174332	3.05695	-3.12455	0.00178075	0.0277789	yes
TCONS_00023982	XLOC_013063	FKBP7	chr2:179059207-179672150	q1	q2	OK	0.0537717	0.446325	3.05318	-3.65673	0.000255457	0.00714285	yes
TCONS_00000867	XLOC_000453	ZRANB2-AS1	chr1:71318035-71546972	q1	q2	OK	0.131805	1.09111	3.04932	-4.80647	1.53618e-06	0.000124542	yes
TCONS_00009806	XLOC_005217	M6PR	chr12:9067315-9102357	q1	q2	OK	2.11569	17.4656	3.04531	-5.87455	4.24001e-09	6.83885e-07	yes
TCONS_00018720	XLOC_010125	MPPE1	chr18:11883471-11908796	q1	q2	OK	0.0745684	0.614041	3.0417	-4.30565	1.66496e-05	0.000859669	yes
TCONS_00017753	XLOC_009604	BRCA1	chr17:41196311-41277500	q1	q2	OK	0.118421	0.961512	3.02138	-4.71114	2.46333e-06	0.000185748	yes
TCONS_00013225	XLOC_007101	POLR2M	chr15:57884101-58009755	q1	q2	OK	0.0883643	0.713395	3.01317	-4.16654	3.09259e-05	0.00141058	yes
TCONS_00007354	XLOC_003867	HYLS1	chr11:125753508-125773116	q1	q2	OK	0.122112	0.984658	3.01142	-4.52526	6.03201e-06	0.000386055	yes
TCONS_00030626	XLOC_016625	TBCK	chr4:106967232-107270381	q1	q2	OK	0.382816	3.08256	3.0094	-5.23215	1.67547e-07	1.81007e-05	yes
TCONS_00034661	XLOC_018790	ECHDC1	chr6:127609856-127664754	q1	q2	OK	0.0368842	0.296974	3.00926	-3.00277	0.00267537	0.0379544	yes
TCONS_00019743	XLOC_010699	LTBP4	chr19:41099071-41135725	q1	q2	OK	0.037023	0.29736	3.00571	-4.36772	1.25551e-05	0.000690068	yes
TCONS_00024317	XLOC_013268	PASK	chr2:242045513-242089394	q1	q2	OK	0.0316514	0.253012	2.99887	-4.11495	3.87259e-05	0.0016819	yes
TCONS_00010295	XLOC_005461	PAN2	chr12:56704212-56727837	q1	q2	OK	0.0309917	0.246493	2.99159	-4.12311	3.73798e-05	0.00163475	yes
TCONS_00013328	XLOC_007154	THSD4	chr15:71433787-72075722	q1	q2	OK	0.0983354	0.781728	2.99088	-5.28217	1.27664e-07	1.41123e-05	yes
TCONS_00012992	XLOC_006982	LOC100289656	chr15:29033388-29034538	q1	q2	OK	0.0428496	0.33888	2.98342	-3.55744	0.000374491	0.00941945	yes
TCONS_00000914	XLOC_000477	SAMD13	chr1:84764048-84816481	q1	q2	OK	0.286346	2.254	2.97666	-4.68959	2.73757e-06	0.00020223	yes
TCONS_00017719	XLOC_009591	STAT3	chr17:40465342-40540513	q1	q2	OK	0.32607	2.56598	2.97626	-5.28712	1.2426e-07	1.3758e-05	yes
TCONS_00001730	XLOC_000916	NPL	chr1:182758583-182799519	q1	q2	OK	0.0958412	0.753455	2.9748	-4.15358	3.27316e-05	0.00147588	yes
TCONS_00027429	XLOC_014924	ACY1	chr3:52009041-52023218	q1	q2	OK	0.106785	0.838705	2.97345	-4.11923	3.80133e-05	0.00165721	yes
TCONS_00002931	XLOC_001555	SSBP3	chr1:54692194-54872092	q1	q2	OK	0.0424736	0.332831	2.97015	-3.63565	0.000277278	0.00759582	yes
TCONS_00019304	XLOC_010422	SMARCA4	chr19:11071597-11172958	q1	q2	OK	0.22863	1.78249	2.96281	-5.37902	7.4892e-08	8.84526e-06	yes
TCONS_00000061	XLOC_000037	FAM213B	chr1:2517898-2564481	q1	q2	OK	0.025784	0.200288	2.95753	-3.37896	0.000727619	0.0149672	yes
TCONS_00015123	XLOC_008143	IL17C	chr16:88705000-88706882	q1	q2	OK	0.140804	1.09247	2.95583	-4.5204	6.17217e-06	0.000390546	yes
TCONS_00015005	XLOC_008067	CLEC18A	chr16:69984625-69997889	q1	q2	OK	0.104284	0.80763	2.95318	-4.47619	7.59868e-06	0.000460547	yes
TCONS_00030733	XLOC_016681	NDUFC1	chr4:140211070-140311935	q1	q2	OK	0.136616	1.05486	2.94886	-3.77194	0.000161984	0.00510958	yes
TCONS_00015297	XLOC_008241	ZNF200	chr16:3272324-3285457	q1	q2	OK	0.138717	1.07032	2.94782	-4.57419	4.78069e-06	0.00032245	yes
TCONS_00015059	XLOC_008102	WWOX	chr16:78133326-79246564	q1	q2	OK	0.153889	1.18656	2.94682	-4.14144	3.45131e-05	0.00153763	yes
TCONS_00021524	XLOC_011744	ZNF816	chr19:53430387-53466164	q1	q2	OK	0.0669759	0.515663	2.94472	-3.88257	0.000103358	0.00363019	yes
TCONS_00019306	XLOC_010422	SMARCA4	chr19:11071597-11172958	q1	q2	OK	0.183498	1.41137	2.94326	-5.23109	1.68513e-07	1.81625e-05	yes
TCONS_00034529	XLOC_018718	LYRM2	chr6:90142896-90348474	q1	q2	OK	0.18019	1.38001	2.93709	-4.76868	1.85435e-06	0.000146133	yes
TCONS_00022549	XLOC_012305	CERS6	chr2:169312758-169642939	q1	q2	OK	0.161931	1.23336	2.92914	-4.98745	6.11818e-07	5.57571e-05	yes
TCONS_00041451	XLOC_022373	SLC34A3	chr9:140125208-140131006	q1	q2	OK	0.089043	0.677912	2.92852	-4.34952	1.36437e-05	0.000738665	yes
TCONS_00018465	XLOC_009996	PSMA8	chr18:23713815-23773319	q1	q2	OK	0.0711781	0.541607	2.92774	-3.47914	0.00050302	0.0114624	yes
TCONS_00021880	XLOC_011940	YPEL5	chr2:30369749-30383399	q1	q2	OK	0.117496	0.891429	2.92351	-4.12874	3.64752e-05	0.00160128	yes
TCONS_00034642	XLOC_018781	FAM184A	chr6:119280995-119470358	q1	q2	OK	0.033043	0.249954	2.91924	-3.7269	0.00019385	0.00581453	yes
TCONS_00031439	XLOC_017047	CDC42SE2	chr5:130599701-130730382	q1	q2	OK	1.67994	12.6413	2.91166	-5.60627	2.06738e-08	2.8278e-06	yes
TCONS_00001440	XLOC_000764	SEMA4A	chr1:156119734-156147542	q1	q2	OK	0.0529421	0.395723	2.902	-4.03851	5.3791e-05	0.00218499	yes
TCONS_00032878	XLOC_017834	HIST1H4E	chr6:26204872-26205249	q1	q2	OK	0.372927	2.78746	2.90199	-4.1511	3.30886e-05	0.00148761	yes
TCONS_00000912	XLOC_000476	PRKACB	chr1:84543744-84704181	q1	q2	OK	0.117446	0.873204	2.89432	-4.14737	3.3631e-05	0.00150709	yes
TCONS_00027114	XLOC_014750	HDAC11	chr3:13521714-13547924	q1	q2	OK	0.0699624	0.517107	2.88581	-4.02284	5.75014e-05	0.00230066	yes
TCONS_00025170	XLOC_013739	NCOA6	chr20:33302577-33413433	q1	q2	OK	0.0304627	0.224614	2.88233	-3.80894	0.000139567	0.00458799	yes
TCONS_00044146	XLOC_023747	MBNL3	chrX:131503342-131623996	q1	q2	OK	0.35318	2.59993	2.88	-5.34972	8.80913e-08	1.01864e-05	yes
TCONS_00003905	XLOC_002042	ABL2	chr1:179068461-179198819	q1	q2	OK	0.198934	1.46353	2.87909	-5.23312	1.66671e-07	1.80202e-05	yes
TCONS_00022702	XLOC_012384	HSPE1-MOB4	chr2:198351307-198418423	q1	q2	OK	0.0329728	0.241454	2.8724	-3.26478	0.0010955	0.0197923	yes
TCONS_00031605	XLOC_017128	PCDHGB4	chr5:140710251-140892548	q1	q2	OK	0.11528	0.843913	2.87195	-4.31355	1.6065e-05	0.000838899	yes
TCONS_00021762	XLOC_011866	RRM2	chr2:10262694-10271546	q1	q2	OK	5.75229	41.9098	2.86508	-6.09348	1.10484e-09	2.04205e-07	yes
TCONS_00000043	XLOC_000027	MIB2	chr1:1550794-1565990	q1	q2	OK	0.0486668	0.354134	2.86329	-3.97371	7.0761e-05	0.00269213	yes
TCONS_00022643	XLOC_012353	UBE2E3	chr2:181845111-181928150	q1	q2	OK	1.27563	9.25416	2.85889	-5.12754	2.93551e-07	2.93906e-05	yes
TCONS_00023833	XLOC_012989	ARL5A	chr2:152657479-152685009	q1	q2	OK	4.8919	35.4228	2.85621	-5.7687	7.98862e-09	1.20018e-06	yes
TCONS_00031713	XLOC_017175	MFAP3	chr5:153418518-153437014	q1	q2	OK	0.300618	2.17542	2.85529	-4.91908	8.69518e-07	7.58381e-05	yes
TCONS_00012436	XLOC_006652	NKX2-1	chr14:36985603-36989430	q1	q2	OK	0.0336991	0.24368	2.8542	-3.82992	0.000128186	0.00431246	yes
TCONS_00008448	XLOC_004476	PPP2R1B	chr11:111473169-111637169	q1	q2	OK	0.0817189	0.590556	2.85333	-4.13834	3.49828e-05	0.00155105	yes
TCONS_00023688	XLOC_012918	IL1B	chr2:113587336-113594356	q1	q2	OK	0.080381	0.580516	2.85241	-4.04375	5.2604e-05	0.0021456	yes
TCONS_00033338	XLOC_018060	RUNX2	chr6:44796469-45518819	q1	q2	OK	0.0324725	0.234015	2.84931	-3.81761	0.00013475	0.00447451	yes
TCONS_00026931	XLOC_014677	KIAA0930	chr22:45588122-45636650	q1	q2	OK	0.0849705	0.612214	2.849	-4.57763	4.70266e-06	0.000317964	yes
TCONS_00029336	XLOC_015900	TM4SF19	chr3:196018089-196065291	q1	q2	OK	0.0617609	0.441953	2.83913	-3.06039	0.00221052	0.0328031	yes
TCONS_00003136	XLOC_001671	SLC25A24	chr1:108677446-108742974	q1	q2	OK	0.0394547	0.282131	2.8381	-3.67278	0.00023993	0.00682739	yes
TCONS_00042029	XLOC_022710	TNFSF15	chr9:117546914-117568408	q1	q2	OK	0.0403557	0.288344	2.83695	-4.01208	6.01867e-05	0.00238239	yes
TCONS_00000717	XLOC_000389	OSBPL9	chr1:52082545-52344609	q1	q2	OK	0.173407	1.23367	2.83072	-4.52361	6.07924e-06	0.000386972	yes
TCONS_00023659	XLOC_012904	NPHP1	chr2:110880913-110962639	q1	q2	OK	0.0356817	0.25311	2.82651	-3.24032	0.00119396	0.0209116	yes
TCONS_00006492	XLOC_003397	DGKZ	chr11:46354454-46402104	q1	q2	OK	0.0213118	0.150991	2.82474	-3.52997	0.000415614	0.0100884	yes
TCONS_00016438	XLOC_008901	RARA	chr17:38465422-38513895	q1	q2	OK	0.116355	0.818788	2.81495	-4.53359	5.79884e-06	0.000377655	yes
TCONS_00012829	XLOC_006856	CINP	chr14:102814618-102829253	q1	q2	OK	0.150429	1.05652	2.81216	-3.70788	0.000209002	0.00617246	yes
TCONS_00001767	XLOC_000933	RGS21	chr1:192286121-192336414	q1	q2	OK	0.0556391	0.389928	2.80904	-3.3952	0.000685777	0.0143242	yes
TCONS_00028988	XLOC_015729	ANAPC13	chr3:134196545-134293855	q1	q2	OK	0.0662471	0.4618	2.80134	-3.27859	0.00104326	0.0192328	yes
TCONS_00031373	XLOC_017008	APC	chr5:112043201-112181936	q1	q2	OK	0.279764	1.94667	2.79873	-5.21623	1.82597e-07	1.94827e-05	yes
TCONS_00042786	XLOC_023109	FOXR2	chrX:55649832-55652621	q1	q2	OK	0.0271988	0.189193	2.79825	-3.51045	0.000447356	0.0105907	yes
TCONS_00011652	XLOC_006206	KIAA0391	chr14:35591526-35743284	q1	q2	OK	0.12505	0.868741	2.79642	-3.94727	7.90477e-05	0.00294333	yes
TCONS_00023778	XLOC_012961	WTH3DI	chr2:132118064-132121731	q1	q2	OK	0.0466984	0.323779	2.79357	-3.99272	6.53209e-05	0.00253049	yes
TCONS_00023904	XLOC_013026	LOC100861402	chr2:169312758-169642939	q1	q2	OK	0.277737	1.92289	2.79148	-4.70546	2.53295e-06	0.00019027	yes
TCONS_00006392	XLOC_003343	BDNF-AS1	chr11:27528398-27743605	q1	q2	OK	0.0429625	0.296869	2.78868	-2.90131	0.00371602	0.048143	yes
TCONS_00009770	XLOC_005191	ZNF384	chr12:6775642-6798738	q1	q2	OK	0.0258871	0.177463	2.77721	-3.34673	0.000817714	0.0163485	yes
TCONS_00033024	XLOC_017910	DDR1	chr6:30851860-30867933	q1	q2	OK	0.62007	4.23921	2.77329	-5.12956	2.90417e-07	2.90979e-05	yes
TCONS_00025261	XLOC_013779	PTPRT	chr20:40701391-41818557	q1	q2	OK	2.15928	14.7551	2.77259	-5.9904	2.0933e-09	3.65842e-07	yes
TCONS_00043403	XLOC_023405	VAMP7	chrX:155110942-155173433	q1	q2	OK	0.315491	2.15409	2.77141	-4.41984	9.87741e-06	0.000567754	yes
TCONS_00031865	XLOC_017268	RUFY1	chr5:178977561-179037027	q1	q2	OK	0.0264765	0.180678	2.77063	-3.06003	0.00221318	0.0328296	yes
TCONS_00003899	XLOC_002042	ABL2	chr1:179068461-179198819	q1	q2	OK	0.169053	1.15342	2.77037	-4.92231	8.55281e-07	7.50707e-05	yes
TCONS_00006895	XLOC_003613	RBM14-RBM4	chr11:66384052-66445275	q1	q2	OK	1.52638	10.353	2.76187	-4.81973	1.43752e-06	0.000117858	yes
TCONS_00042643	XLOC_023054	PQBP1	chrX:48750729-48760422	q1	q2	OK	0.136792	0.925829	2.75876	-3.83055	0.000127855	0.00430446	yes
TCONS_00032180	XLOC_017459	LOC100131067	chr5:80256507-81047072	q1	q2	OK	0.054607	0.369563	2.75866	-3.37084	0.000749397	0.0152764	yes
TCONS_00023154	XLOC_012627	ITSN2	chr2:24425734-24583397	q1	q2	OK	0.0785646	0.526812	2.74534	-4.0983	4.16196e-05	0.00177959	yes
TCONS_00014482	XLOC_007800	CLEC16A	chr16:11038344-11276046	q1	q2	OK	0.134634	0.900654	2.74193	-4.37082	1.23783e-05	0.000681979	yes
TCONS_00019612	XLOC_010621	FFAR2	chr19:35940616-35942669	q1	q2	OK	0.247595	1.64708	2.73385	-4.5961	4.30462e-06	0.000296726	yes
TCONS_00008851	XLOC_004685	MIR1244-2	chr12:12264885-12264967	q1	q2	OK	10.3932	69.0449	2.73189	-3.32929	0.000870665	0.0170687	yes
TCONS_00034056	XLOC_018481	ATP6V1G2-DDX39B	chr6:31496738-31514625	q1	q2	OK	0.0878181	0.581873	2.72811	-3.81996	0.000133473	0.00444268	yes
TCONS_00014278	XLOC_007691	RAB40C	chr16:639356-679273	q1	q2	OK	0.140651	0.931818	2.72793	-4.32903	1.4977e-05	0.000793488	yes
TCONS_00012848	XLOC_006868	AKT1	chr14:105235686-105262080	q1	q2	OK	9.30665	61.4893	2.724	-5.87933	4.11937e-09	6.69904e-07	yes
TCONS_00033579	XLOC_018213	NCOA7	chr6:126102306-126253176	q1	q2	OK	0.16584	1.09547	2.72368	-4.17429	2.98921e-05	0.00136871	yes
TCONS_00003610	XLOC_001882	YY1AP1	chr1:155629232-155658823	q1	q2	OK	0.166506	1.09985	2.72366	-4.31934	1.565e-05	0.000822515	yes
TCONS_00032764	XLOC_017768	CDYL	chr6:4706392-4955778	q1	q2	OK	1.2534	8.2764	2.72316	-5.35122	8.73624e-08	1.01163e-05	yes
TCONS_00014012	XLOC_007546	STOML1	chr15:74275558-74286963	q1	q2	OK	0.0649135	0.428303	2.72204	-3.76262	0.00016814	0.00524979	yes
TCONS_00009645	XLOC_005119	TCTN2	chr12:124155659-124192950	q1	q2	OK	0.0343758	0.226052	2.71719	-3.25567	0.00113126	0.0202004	yes
TCONS_00039139	XLOC_021093	KCNH2	chr7:150642043-150675402	q1	q2	OK	0.288331	1.89239	2.71441	-4.75983	1.93754e-06	0.00015165	yes
TCONS_00026393	XLOC_014372	TNRC6B	chr22:40440820-40731812	q1	q2	OK	0.23372	1.52917	2.7099	-5.04416	4.55521e-07	4.33143e-05	yes
TCONS_00003442	XLOC_001805	POGZ	chr1:151375199-151431941	q1	q2	OK	0.349511	2.28576	2.70926	-4.97903	6.39049e-07	5.78188e-05	yes
TCONS_00025354	XLOC_013828	TMEM189-UBE2V1	chr20:48697660-48770335	q1	q2	OK	0.0262533	0.171055	2.70389	-3.00793	0.00263037	0.0374514	yes
TCONS_00023412	XLOC_012764	NFU1	chr2:69623244-69664760	q1	q2	OK	0.183433	1.1943	2.70285	-3.63849	0.000274236	0.00753192	yes
TCONS_00015493	XLOC_008362	SEZ6L2	chr16:29882479-29910585	q1	q2	OK	0.0296411	0.192618	2.70007	-3.49285	0.000477893	0.0110649	yes
TCONS_00022564	XLOC_012309	DHRS9	chr2:169921298-169952677	q1	q2	OK	0.443747	2.87684	2.69667	-4.51943	6.20068e-06	0.000391275	yes
TCONS_00024536	XLOC_013395	HCK	chr20:30639990-30689657	q1	q2	OK	0.0360856	0.233843	2.69605	-3.54977	0.000385575	0.00960577	yes
TCONS_00022012	XLOC_012009	VRK2	chr2:58273776-58468515	q1	q2	OK	0.194302	1.25665	2.69321	-3.99593	6.44418e-05	0.00250221	yes
TCONS_00010890	XLOC_005775	ALOX5AP	chr13:31287614-31338565	q1	q2	OK	0.157183	1.01141	2.68585	-3.7266	0.00019408	0.00581647	yes
TCONS_00015142	XLOC_008152	ZNF778	chr16:89284110-89295965	q1	q2	OK	0.0878832	0.565021	2.68465	-4.02422	5.71655e-05	0.00229105	yes
TCONS_00028011	XLOC_015237	NDUFB5	chr3:179322574-179342288	q1	q2	OK	0.203533	1.30786	2.68387	-3.38278	0.000717565	0.0148201	yes
TCONS_00001568	XLOC_000827	FCRLA	chr1:161676761-161684142	q1	q2	OK	0.0985645	0.632341	2.68156	-3.5533	0.000380434	0.00950513	yes
TCONS_00022488	XLOC_012271	KYNU	chr2:143635194-143799885	q1	q2	OK	0.0597	0.382802	2.6808	-2.98274	0.0028568	0.0398454	yes
TCONS_00034635	XLOC_018779	CEP85L	chr6:118781934-119031238	q1	q2	OK	0.476969	3.05421	2.67883	-4.92836	8.29223e-07	7.30622e-05	yes
TCONS_00043784	XLOC_023561	FAM104B	chrX:55169534-55187628	q1	q2	OK	0.056241	0.359326	2.6756	-3.04807	0.00230315	0.033861	yes
TCONS_00013751	XLOC_007410	TP53BP1	chr15:43699411-43802707	q1	q2	OK	0.17891	1.14176	2.67395	-4.6067	4.09105e-06	0.000285995	yes
TCONS_00015175	XLOC_008167	DEF8	chr16:90015138-90034468	q1	q2	OK	0.54916	3.48604	2.66629	-4.82349	1.41066e-06	0.00011607	yes
TCONS_00000449	XLOC_000233	RAB42	chr1:28918711-28921088	q1	q2	OK	0.0765775	0.485013	2.66303	-3.38962	0.000699887	0.014542	yes
TCONS_00020348	XLOC_011068	ZNF274	chr19:58694395-58724927	q1	q2	OK	0.316628	2.00489	2.66266	-4.54673	5.44863e-06	0.000358568	yes
TCONS_00037209	XLOC_020052	NUDT1	chr7:2281856-2290780	q1	q2	OK	0.19671	1.2416	2.65806	-3.67566	0.000237236	0.00677864	yes
TCONS_00026829	XLOC_014613	PLA2G6	chr22:38507501-38577836	q1	q2	OK	0.147564	0.930637	2.65688	-4.21988	2.44436e-05	0.00116737	yes
TCONS_00026548	XLOC_014460	BID	chr22:18216905-18257431	q1	q2	OK	0.516729	3.25629	2.65575	-4.5474	5.43128e-06	0.000357795	yes
TCONS_00016052	XLOC_008681	TNFSF13	chr17:7452374-7464925	q1	q2	OK	0.0881236	0.55502	2.65494	-3.55438	0.000378873	0.00948998	yes
TCONS_00031158	XLOC_016901	C5orf44	chr5:64920557-65017941	q1	q2	OK	0.060338	0.378498	2.64915	-3.21183	0.0013189	0.022324	yes
TCONS_00043064	XLOC_023242	ALG13	chrX:110924345-111003875	q1	q2	OK	0.129484	0.807861	2.64134	-4.05123	5.09483e-05	0.00209043	yes
TCONS_00005921	XLOC_003089	PCGF6	chr10:105062552-105110891	q1	q2	OK	0.0537119	0.333178	2.63298	-2.98928	0.00279637	0.0391648	yes
TCONS_00011165	XLOC_005930	ZMYM5	chr13:20397623-20437776	q1	q2	OK	0.092562	0.570661	2.62414	-3.1571	0.00159349	0.0255271	yes
TCONS_00007775	XLOC_004093	CD59	chr11:33724555-33758025	q1	q2	OK	0.0446639	0.275331	2.62398	-3.67702	0.000235978	0.0067497	yes
TCONS_00024979	XLOC_013619	NSFL1C	chr20:1422806-1448337	q1	q2	OK	0.212603	1.30974	2.62304	-4.33293	1.4714e-05	0.000783763	yes
TCONS_00040637	XLOC_021917	PLEC	chr8:144989320-145050913	q1	q2	OK	0.0641914	0.395256	2.62234	-4.53173	5.85012e-06	0.000380277	yes
TCONS_00000805	XLOC_000429	DLEU2L	chr1:63989012-64038364	q1	q2	OK	1.75321	10.7559	2.61706	-4.69529	2.66226e-06	0.000198279	yes
TCONS_00022589	XLOC_012321	DCAF17	chr2:172173912-172341562	q1	q2	OK	0.299421	1.83494	2.61548	-4.51428	6.35336e-06	0.000398904	yes
TCONS_00041098	XLOC_022185	PALM2-AKAP2	chr9:112403067-112934791	q1	q2	OK	0.0257771	0.15749	2.61109	-3.52918	0.000416854	0.010106	yes
TCONS_00010462	XLOC_005555	DUSP6	chr12:89741836-89746296	q1	q2	OK	0.88532	5.36331	2.59885	-4.65964	3.16769e-06	0.000229137	yes
TCONS_00007288	XLOC_003830	POU2F3	chr11:120107348-120190653	q1	q2	OK	0.286016	1.73191	2.5982	-4.45473	8.39982e-06	0.000499887	yes
TCONS_00040175	XLOC_021690	SDR16C5	chr8:57212569-57233241	q1	q2	OK	0.422624	2.55436	2.59552	-4.55592	5.21556e-06	0.000346533	yes
TCONS_00000782	XLOC_000418	FGGY	chr1:59762624-60228402	q1	q2	OK	0.213038	1.28649	2.59426	-4.05858	4.93716e-05	0.00204212	yes
TCONS_00024766	XLOC_013513	ZNFX1-AS1	chr20:47862438-47905795	q1	q2	OK	0.278504	1.68057	2.59318	-3.66235	0.000249917	0.00704045	yes
TCONS_00002669	XLOC_001416	SYNC	chr1:33116748-33168361	q1	q2	OK	0.123883	0.745367	2.58898	-4.07025	4.69624e-05	0.00196127	yes
TCONS_00034575	XLOC_018748	SNX3	chr6:108532716-108582464	q1	q2	OK	0.472773	2.83173	2.58247	-4.15201	3.2957e-05	0.00148362	yes
TCONS_00023094	XLOC_012592	CYS1	chr2:10196925-10220538	q1	q2	OK	0.0559556	0.334843	2.58113	-3.90241	9.52386e-05	0.00341363	yes
TCONS_00028830	XLOC_015650	ZBTB20	chr3:114056946-114866127	q1	q2	OK	0.16057	0.960682	2.58086	-4.263	2.01698e-05	0.00099849	yes
TCONS_00013794	XLOC_007439	GABPB1	chr15:50569388-50650503	q1	q2	OK	0.529059	3.16177	2.57923	-4.39764	1.09434e-05	0.000614695	yes
TCONS_00000761	XLOC_000407	ACOT11	chr1:55013806-55100417	q1	q2	OK	0.118147	0.705811	2.5787	-4.16802	3.07253e-05	0.00140329	yes
TCONS_00016150	XLOC_008736	C17orf76-AS1	chr17:16342300-16395480	q1	q2	OK	2.1993	13.1265	2.57737	-4.39969	1.08403e-05	0.000610396	yes
TCONS_00039114	XLOC_021080	EZH2	chr7:148504463-148581441	q1	q2	OK	0.423553	2.52419	2.5752	-4.36005	1.30036e-05	0.000710191	yes
TCONS_00040899	XLOC_022071	TJP2	chr9:71736179-71870124	q1	q2	OK	1.00506	5.98917	2.57508	-5.04516	4.53139e-07	4.31176e-05	yes
TCONS_00019305	XLOC_010422	SMARCA4	chr19:11071597-11172958	q1	q2	OK	0.59962	3.57056	2.57403	-5.00795	5.50136e-07	5.08064e-05	yes
TCONS_00042115	XLOC_022754	MAPKAP1	chr9:128199672-128469513	q1	q2	OK	1.68779	10.04	2.57256	-4.70788	2.50305e-06	0.000188229	yes
TCONS_00043341	XLOC_023373	SSR4	chrX:153051220-153063967	q1	q2	OK	0.1983	1.17891	2.5717	-3.51944	0.000432455	0.0103515	yes
TCONS_00011834	XLOC_006296	EXD2	chr14:69658193-69710737	q1	q2	OK	0.11273	0.666009	2.56267	-3.97077	7.16419e-05	0.00272051	yes
TCONS_00013496	XLOC_007250	PDE8A	chr15:85523743-85682376	q1	q2	OK	0.242227	1.43071	2.5623	-4.32122	1.5517e-05	0.000816145	yes
TCONS_00011646	XLOC_006204	SRP54	chr14:35452103-35498773	q1	q2	OK	0.320927	1.89475	2.56169	-4.04458	5.2416e-05	0.0021392	yes
TCONS_00038744	XLOC_020880	ASNS	chr7:97481428-97501854	q1	q2	OK	0.506109	2.98232	2.55891	-4.16159	3.16044e-05	0.00143357	yes
TCONS_00040662	XLOC_021932	CYHR1	chr8:145675314-145691031	q1	q2	OK	0.626	3.67996	2.55545	-4.46044	8.17929e-06	0.00048887	yes
TCONS_00023809	XLOC_012981	ZEB2	chr2:145141941-145278466	q1	q2	OK	0.0375663	0.220432	2.55283	-3.6283	0.000285299	0.00777697	yes
TCONS_00013255	XLOC_007115	LACTB	chr15:63413998-63434260	q1	q2	OK	0.153743	0.899579	2.54873	-3.53209	0.000412295	0.0100272	yes
TCONS_00023007	XLOC_012534	COPS8	chr2:237994083-238007489	q1	q2	OK	0.387834	2.26888	2.54847	-4.16815	3.07077e-05	0.00140295	yes
TCONS_00013746	XLOC_007408	LCMT2	chr15:43619973-43622820	q1	q2	OK	0.0889354	0.520133	2.54805	-3.92363	8.72259e-05	0.00318346	yes
TCONS_00000159	XLOC_000086	AGTRAP	chr1:11796141-11810828	q1	q2	OK	0.195114	1.13964	2.54619	-3.72006	0.000199172	0.00594318	yes
TCONS_00034186	XLOC_018539	CUTA	chr6:33384318-33386065	q1	q2	OK	0.337559	1.96947	2.5446	-3.87041	0.000108654	0.00377398	yes
TCONS_00013265	XLOC_007120	SNX1	chr15:64388082-64436433	q1	q2	OK	0.0497445	0.290138	2.54413	-3.66247	0.000249794	0.00703844	yes
TCONS_00012182	XLOC_006514	TECPR2	chr14:102829299-102968818	q1	q2	OK	0.162713	0.947077	2.54115	-4.20784	2.57819e-05	0.00121655	yes
TCONS_00009694	XLOC_005151	ZNF84	chr12:133613877-133639885	q1	q2	OK	0.308458	1.78766	2.53493	-4.39873	1.08888e-05	0.000612379	yes
TCONS_00033688	XLOC_018278	PCMT1	chr6:150070830-150132557	q1	q2	OK	0.324003	1.87429	2.53226	-3.86923	0.000109181	0.00379036	yes
TCONS_00026264	XLOC_014308	RNF185	chr22:31556137-31603005	q1	q2	OK	1.05615	6.10165	2.53038	-4.70865	2.49364e-06	0.000187797	yes
TCONS_00020721	XLOC_011309	DDX39A	chr19:14519609-14530195	q1	q2	OK	0.146112	0.841464	2.52583	-3.6108	0.000305254	0.00819951	yes
TCONS_00029894	XLOC_016220	LARP7	chr4:113460488-113578742	q1	q2	OK	2.54572	14.6387	2.52364	-5.00583	5.56221e-07	5.12998e-05	yes
TCONS_00006375	XLOC_003335	NELL1	chr11:20691116-21597229	q1	q2	OK	0.051955	0.298747	2.52359	-3.63427	0.000278766	0.0076284	yes
TCONS_00027988	XLOC_015224	SKIL	chr3:170075472-170114637	q1	q2	OK	0.0280377	0.16058	2.51785	-2.93479	0.00333777	0.0446114	yes
TCONS_00003213	XLOC_001712	PTPN22	chr1:114356432-114447741	q1	q2	OK	0.142125	0.811972	2.51427	-3.67667	0.000236299	0.00675728	yes
TCONS_00026395	XLOC_014372	TNRC6B	chr22:40440820-40731812	q1	q2	OK	0.109978	0.628057	2.51368	-4.45238	8.49246e-06	0.000504097	yes
TCONS_00003308	XLOC_001751	LOC653513	chr1:144614958-144828810	q1	q2	OK	0.0772505	0.441132	2.51359	-3.09398	0.00197492	0.0300564	yes
TCONS_00017913	XLOC_009699	COX11	chr17:52978051-53046064	q1	q2	OK	0.652808	3.72277	2.51165	-4.2196	2.44739e-05	0.00116841	yes
TCONS_00003072	XLOC_001640	TGFBR3	chr1:92145899-92371559	q1	q2	OK	0.125022	0.71222	2.51014	-4.07557	4.59021e-05	0.00192514	yes
TCONS_00007410	XLOC_003896	SIGIRR	chr11:405715-417397	q1	q2	OK	0.041898	0.238416	2.50853	-3.37314	0.000743168	0.0151763	yes
TCONS_00006679	XLOC_003487	MS4A7	chr11:60145957-60163426	q1	q2	OK	0.217187	1.23507	2.50758	-3.88001	0.000104454	0.00366031	yes
TCONS_00028277	XLOC_015375	TBC1D5	chr3:17198653-17784240	q1	q2	OK	0.0299619	0.170287	2.50677	-3.46164	0.000536889	0.0119704	yes
TCONS_00012489	XLOC_006689	TXNDC16	chr14:52897307-53019301	q1	q2	OK	0.121309	0.689052	2.50593	-3.78247	0.000155277	0.00495577	yes
TCONS_00006792	XLOC_003554	GPR137	chr11:64037299-64056972	q1	q2	OK	0.107066	0.607111	2.50346	-3.6461	0.000266247	0.00737114	yes
TCONS_00026978	XLOC_014706	CPT1B	chr22:51007289-51021428	q1	q2	OK	0.109943	0.623258	2.50307	-3.70521	0.000211218	0.00620738	yes
TCONS_00032484	XLOC_017609	NR3C1	chr5:142657495-142815077	q1	q2	OK	0.0259325	0.146997	2.50295	-3.1491	0.00163776	0.0260567	yes
TCONS_00022127	XLOC_012066	BOLA3-AS1	chr2:74375107-74379516	q1	q2	OK	0.0468206	0.264862	2.50003	-3.27945	0.00104011	0.0192062	yes
TCONS_00001571	XLOC_000828	FCRLB	chr1:161692456-161697933	q1	q2	OK	1.40767	7.95635	2.49879	-4.7486	2.04825e-06	0.000159243	yes
TCONS_00022023	XLOC_012014	KIAA1841	chr2:61293005-61365169	q1	q2	OK	0.0693498	0.39108	2.4955	-3.37135	0.000748004	0.015257	yes
TCONS_00029086	XLOC_015783	DHX36	chr3:153993456-154042286	q1	q2	OK	0.671065	3.7682	2.48935	-4.35882	1.30763e-05	0.000713035	yes
TCONS_00024923	XLOC_013594	TPD52L2	chr20:62496580-62522898	q1	q2	OK	0.0695677	0.390483	2.48877	-3.29375	0.000988613	0.0186034	yes
TCONS_00011687	XLOC_006224	LRR1	chr14:50065414-50081390	q1	q2	OK	0.0968472	0.543208	2.48772	-3.32519	0.000883588	0.0172604	yes
TCONS_00006762	XLOC_003540	RTN3	chr11:63448921-63527363	q1	q2	OK	0.182927	1.0246	2.48573	-4.0713	4.67512e-05	0.00195363	yes
TCONS_00034568	XLOC_018742	LOC100422737	chr6:107165326-107235300	q1	q2	OK	0.0613402	0.343531	2.48554	-3.19048	0.00142036	0.0235218	yes
TCONS_00005549	XLOC_002901	ERCC6	chr10:50664490-50747147	q1	q2	OK	0.395849	2.20969	2.48082	-4.23668	2.2685e-05	0.00110206	yes
TCONS_00016960	XLOC_009168	TMEM235	chr17:76227390-76237068	q1	q2	OK	0.0344461	0.192095	2.47941	-3.24929	0.00115695	0.0205054	yes
TCONS_00029869	XLOC_016206	HADH	chr4:108910869-108956331	q1	q2	OK	0.050862	0.282533	2.47376	-2.90953	0.00361977	0.0472328	yes
TCONS_00029120	XLOC_015799	IFT80	chr3:159974773-160117320	q1	q2	OK	0.240622	1.33541	2.47244	-3.9247	8.68374e-05	0.003176	yes
TCONS_00007955	XLOC_004206	CPSF7	chr11:61170119-61197464	q1	q2	OK	0.131079	0.726062	2.46965	-3.81641	0.000135407	0.00448759	yes
TCONS_00006771	XLOC_003542	MARK2	chr11:63606399-63678492	q1	q2	OK	0.863952	4.77695	2.46707	-4.79808	1.60193e-06	0.000128964	yes
TCONS_00014608	XLOC_007880	EIF3CL	chr16:28699878-28747053	q1	q2	OK	0.0560262	0.309765	2.467	-3.37409	0.000740603	0.0151418	yes
TCONS_00034275	XLOC_018573	BTBD9	chr6:38136226-38607924	q1	q2	OK	0.0542299	0.299433	2.46508	-3.82314	0.000131764	0.00440417	yes
TCONS_00013027	XLOC_007002	ANP32AP1	chr15:35529526-35530264	q1	q2	OK	0.352238	1.94209	2.46299	-3.89989	9.62353e-05	0.00343756	yes
TCONS_00024770	XLOC_013513	ZNFX1-AS1	chr20:47862438-47905795	q1	q2	OK	4.32009	23.7392	2.45814	-4.74249	2.11103e-06	0.0001632	yes
TCONS_00043041	XLOC_023235	NXT2	chrX:108779009-108787927	q1	q2	OK	0.718469	3.93943	2.45499	-4.13492	3.55072e-05	0.00156525	yes
TCONS_00003607	XLOC_001882	YY1AP1	chr1:155629232-155658823	q1	q2	OK	1.06326	5.82288	2.45324	-4.62572	3.73301e-06	0.00026377	yes
TCONS_00003676	XLOC_001914	FCRL4	chr1:157543538-157567870	q1	q2	OK	0.120424	0.657934	2.44982	-3.97365	7.0781e-05	0.00269215	yes
TCONS_00014648	XLOC_007893	SPN	chr16:29674299-29681823	q1	q2	OK	0.0670892	0.366057	2.44791	-3.80948	0.000139258	0.00458111	yes
TCONS_00028018	XLOC_015240	FXR1	chr3:180630233-180700539	q1	q2	OK	0.751612	4.09679	2.44643	-4.7191	2.36888e-06	0.000180201	yes
TCONS_00009518	XLOC_005045	TCTN1	chr12:111051831-111127617	q1	q2	OK	0.121446	0.660807	2.44391	-3.44829	0.000564154	0.0124137	yes
TCONS_00017614	XLOC_009515	IKZF3	chr17:37921198-38020441	q1	q2	OK	0.285164	1.54929	2.44175	-3.86231	0.000112318	0.0038749	yes
TCONS_00020884	XLOC_011406	C19orf12	chr19:30189792-30206696	q1	q2	OK	0.144023	0.780673	2.43842	-3.91626	8.99314e-05	0.00326408	yes
TCONS_00027253	XLOC_014830	ZNF619	chr3:40518603-40531728	q1	q2	OK	0.294542	1.59567	2.43761	-4.10372	4.06553e-05	0.0017481	yes
TCONS_00019564	XLOC_010603	ZNF302	chr19:35168566-35177302	q1	q2	OK	0.0536826	0.290419	2.43561	-3.22913	0.00124169	0.0214779	yes
TCONS_00013875	XLOC_007480	VPS13C	chr15:62144589-62352664	q1	q2	OK	0.0491286	0.265114	2.43198	-3.75295	0.000174766	0.00540896	yes
TCONS_00032267	XLOC_017504	NREP	chr5:110834021-111312628	q1	q2	OK	0.180537	0.972352	2.42919	-3.46363	0.000532943	0.0119142	yes
TCONS_00042074	XLOC_022732	RBM18	chr9:125001833-125085742	q1	q2	OK	0.0643919	0.346742	2.42891	-3.04547	0.00232317	0.0341033	yes
TCONS_00006374	XLOC_003334	SLC6A5	chr11:20620945-20676610	q1	q2	OK	0.319146	1.71796	2.42841	-4.20189	2.64697e-05	0.00124518	yes
TCONS_00031228	XLOC_016920	SMN2	chr5:70220767-70248842	q1	q2	OK	0.0996311	0.536226	2.42817	-3.02366	0.00249735	0.036052	yes
TCONS_00034183	XLOC_018538	DAXX	chr6:33286334-33290793	q1	q2	OK	1.62745	8.75186	2.42697	-4.76367	1.90102e-06	0.00014896	yes
TCONS_00020716	XLOC_011306	PRKACA	chr19:14202506-14228559	q1	q2	OK	5.56739	29.8971	2.42493	-5.15905	2.482e-07	2.52903e-05	yes
TCONS_00017811	XLOC_009637	PLEKHM1	chr17:43513265-43568146	q1	q2	OK	0.193702	1.03854	2.42264	-4.13792	3.50469e-05	0.0015514	yes
TCONS_00020645	XLOC_011266	ACP5	chr19:11685474-11689801	q1	q2	OK	0.0679522	0.363935	2.42109	-3.09311	0.0019807	0.030121	yes
TCONS_00024355	XLOC_013291	SIRPA	chr20:1874812-1920540	q1	q2	OK	0.122603	0.65564	2.4189	-3.92436	8.69596e-05	0.00317644	yes
TCONS_00020695	XLOC_011295	TRMT1	chr19:13215713-13227563	q1	q2	OK	0.116759	0.623254	2.41629	-3.58418	0.00033814	0.0088299	yes
TCONS_00014905	XLOC_008021	CMTM3	chr16:66637934-66647795	q1	q2	OK	0.0636646	0.339283	2.41392	-3.28858	0.00100695	0.0188011	yes
TCONS_00041112	XLOC_022188	DNAJC25-GNG10	chr9:114393631-114432526	q1	q2	OK	0.179022	0.953587	2.41323	-3.43346	0.000595938	0.0129329	yes
TCONS_00027497	XLOC_014960	ATXN7	chr3:63850232-63989136	q1	q2	OK	0.678989	3.61005	2.41056	-4.64542	3.39386e-06	0.000243039	yes
TCONS_00007506	XLOC_003942	MRGPRG	chr11:3239173-3244361	q1	q2	OK	0.0933794	0.494875	2.40589	-3.192	0.00141291	0.0234354	yes
TCONS_00026158	XLOC_014261	SPECC1L	chr22:24666789-24813708	q1	q2	OK	0.111868	0.591726	2.40313	-3.92124	8.80936e-05	0.00320749	yes
TCONS_00031153	XLOC_016900	PPWD1	chr5:64859062-64883376	q1	q2	OK	0.112004	0.591685	2.40128	-3.1349	0.00171915	0.0271049	yes
TCONS_00019528	XLOC_010578	URI1	chr19:30414550-30507519	q1	q2	OK	4.02807	21.2777	2.40118	-4.99519	5.87775e-07	5.38503e-05	yes
TCONS_00015653	XLOC_008470	NAE1	chr16:66836780-66864879	q1	q2	OK	2.82302	14.8753	2.39761	-4.49896	6.82871e-06	0.000421466	yes
TCONS_00004520	XLOC_002385	ZEB1	chr10:31608100-31818742	q1	q2	OK	0.0284433	0.149474	2.39374	-2.95972	0.00307922	0.0421472	yes
TCONS_00009955	XLOC_005298	KRAS	chr12:25358179-25403854	q1	q2	OK	0.122191	0.64163	2.3926	-3.53352	0.000410061	0.00999926	yes
TCONS_00023393	XLOC_012756	C1D	chr2:68269331-68290159	q1	q2	OK	1.53105	8.02265	2.38956	-4.20616	2.59746e-05	0.00122481	yes
TCONS_00003727	XLOC_001947	SLAMF6	chr1:160454819-160493052	q1	q2	OK	1.78893	9.3577	2.38706	-4.63378	3.59042e-06	0.000255013	yes
TCONS_00010613	XLOC_005624	ALKBH2	chr12:109525992-109531293	q1	q2	OK	0.342806	1.79297	2.38689	-3.64272	0.000269774	0.00744937	yes
TCONS_00029898	XLOC_016221	ANK2	chr4:113739238-114304896	q1	q2	OK	0.0285636	0.149381	2.38675	-3.76527	0.000166366	0.0052192	yes
TCONS_00039814	XLOC_021479	ZNF623	chr8:144718372-144735900	q1	q2	OK	0.333114	1.74187	2.38654	-4.0424	5.29066e-05	0.00215476	yes
TCONS_00012164	XLOC_006510	PPP2R5C	chr14:102228134-102394328	q1	q2	OK	0.259065	1.35377	2.3856	-3.96674	7.28621e-05	0.0027599	yes
TCONS_00030034	XLOC_016296	GUCY1A3	chr4:156587861-156658214	q1	q2	OK	0.0300123	0.156824	2.38552	-3.17036	0.00152252	0.0247335	yes
TCONS_00041788	XLOC_022564	ALDH1A1	chr9:75515577-75568233	q1	q2	OK	0.602778	3.14853	2.38498	-4.19161	2.76985e-05	0.00128605	yes
TCONS_00026195	XLOC_014280	MIAT	chr22:27053445-27072440	q1	q2	OK	0.0465607	0.243047	2.38405	-3.74067	0.000183528	0.00558993	yes
TCONS_00016757	XLOC_009056	DHX40	chr17:57642885-57685713	q1	q2	OK	0.165792	0.864965	2.38327	-3.6523	0.000259902	0.00723369	yes
TCONS_00012426	XLOC_006645	CFL2	chr14:35179587-35184029	q1	q2	OK	0.0602171	0.314136	2.38314	-2.88486	0.00391588	0.0499522	yes
TCONS_00039368	XLOC_021228	PTK2B	chr8:27168998-27316908	q1	q2	OK	0.0688124	0.358114	2.37968	-3.58198	0.000341006	0.0088822	yes
TCONS_00003202	XLOC_001705	ST7L	chr1:113066140-113162040	q1	q2	OK	0.0598187	0.310444	2.37566	-3.30972	0.000933907	0.0179111	yes
TCONS_00016011	XLOC_008662	RNASEK-C17ORF49	chr17:6915735-6922973	q1	q2	OK	0.64221	3.33003	2.37442	-4.10061	4.1207e-05	0.00176632	yes
TCONS_00010470	XLOC_005556	POC1B-GALNT4	chr12:89813497-89920039	q1	q2	OK	0.104581	0.541943	2.37352	-3.67975	0.000233459	0.00669011	yes
TCONS_00015710	XLOC_008502	TMED6	chr16:69377148-69385712	q1	q2	OK	0.182779	0.947093	2.3734	-3.44849	0.000563721	0.0124093	yes
TCONS_00020920	XLOC_011426	DMKN	chr19:35988118-36004560	q1	q2	OK	0.0521982	0.270263	2.37229	-3.01367	0.00258112	0.0369484	yes
TCONS_00006831	XLOC_003572	CAPN1	chr11:64948685-64979477	q1	q2	OK	0.300518	1.5545	2.37093	-3.95517	7.64817e-05	0.00286401	yes
TCONS_00017391	XLOC_009395	B9D1	chr17:19240866-19290532	q1	q2	OK	0.120771	0.623888	2.36901	-2.95876	0.00308883	0.042241	yes
TCONS_00009605	XLOC_005093	P2RX4	chr12:121647663-121671909	q1	q2	OK	0.08923	0.46094	2.36898	-3.27805	0.00104526	0.0192419	yes
TCONS_00032243	XLOC_017487	ERAP1	chr5:95997740-96149848	q1	q2	OK	2.1553	11.0957	2.36404	-4.84701	1.25339e-06	0.000105071	yes
TCONS_00014109	XLOC_007591	ST20	chr15:80135888-80217196	q1	q2	OK	0.559993	2.87157	2.35836	-3.65886	0.000253343	0.00710273	yes
TCONS_00015049	XLOC_008098	SYCE1L	chr16:77224835-77246976	q1	q2	OK	0.717042	3.67462	2.35746	-4.41687	1.00142e-05	0.000572515	yes
TCONS_00005306	XLOC_002785	UPF2	chr10:11962020-12085169	q1	q2	OK	0.181141	0.927354	2.35601	-3.92575	8.64589e-05	0.00316719	yes
TCONS_00017899	XLOC_009695	TOB1	chr17:48939586-48945732	q1	q2	OK	0.551447	2.81655	2.35263	-3.98873	6.64278e-05	0.00255901	yes
TCONS_00011118	XLOC_005902	ARHGEF7	chr13:111767623-111958081	q1	q2	OK	1.97337	10.0699	2.35131	-4.91525	8.86678e-07	7.71399e-05	yes
TCONS_00011463	XLOC_006105	LIG4	chr13:108859791-108870716	q1	q2	OK	0.80799	4.11793	2.34951	-4.2389	2.24615e-05	0.00109428	yes
TCONS_00013621	XLOC_007330	ATP10A	chr15:25923859-26108349	q1	q2	OK	0.768496	3.91624	2.34936	-4.62776	3.69644e-06	0.000261721	yes
TCONS_00024031	XLOC_013089	STAT1	chr2:191833761-191878976	q1	q2	OK	0.529401	2.69545	2.34809	-4.00138	6.29752e-05	0.00245963	yes
TCONS_00038074	XLOC_020489	LUC7L2	chr7:139025104-139112272	q1	q2	OK	0.173605	0.881758	2.34458	-3.50704	0.000453114	0.010674	yes
TCONS_00005055	XLOC_002658	ADD3	chr10:111705316-111895323	q1	q2	OK	0.189886	0.961176	2.33967	-3.69821	0.000217123	0.00633105	yes
TCONS_00029852	XLOC_016200	ARHGEF38	chr4:106473776-106602070	q1	q2	OK	0.0845518	0.426874	2.3359	-3.66518	0.000247162	0.00697851	yes
TCONS_00018349	XLOC_009930	ROCK1P1	chr18:109064-122222	q1	q2	OK	2.59107	13.0814	2.33589	-4.5255	6.02519e-06	0.000386023	yes
TCONS_00026084	XLOC_014216	ZNF74	chr22:20748404-20762753	q1	q2	OK	0.106893	0.536594	2.32767	-3.76657	0.000165508	0.00520172	yes
TCONS_00000267	XLOC_000141	IGSF21	chr1:18434239-18704977	q1	q2	OK	0.0481402	0.241016	2.32381	-3.3253	0.000883226	0.017258	yes
TCONS_00024047	XLOC_013101	SF3B1	chr2:198256697-198299771	q1	q2	OK	0.819958	4.10303	2.32307	-3.74696	0.000178993	0.0054974	yes
TCONS_00031499	XLOC_017088	MATR3	chr5:138609440-138667366	q1	q2	OK	0.154722	0.772523	2.3199	-3.68378	0.000229797	0.00660162	yes
TCONS_00022931	XLOC_012497	SP100	chr2:231280870-231410317	q1	q2	OK	0.212933	1.06288	2.3195	-3.5191	0.000433014	0.0103559	yes
TCONS_00031504	XLOC_017088	MATR3	chr5:138609440-138667366	q1	q2	OK	0.9568	4.77294	2.31859	-4.36515	1.27034e-05	0.000696535	yes
TCONS_00009233	XLOC_004888	SHMT2	chr12:57623355-57634475	q1	q2	OK	1.1783	5.86996	2.31665	-4.30012	1.70704e-05	0.000874528	yes
TCONS_00031346	XLOC_016993	PAM	chr5:102201526-102366808	q1	q2	OK	0.0644335	0.320627	2.31501	-3.2648	0.00109541	0.0197923	yes
TCONS_00025951	XLOC_014140	ZNF295	chr21:43406939-43430496	q1	q2	OK	0.304358	1.51411	2.31463	-4.02691	5.6515e-05	0.00226893	yes
TCONS_00018113	XLOC_009810	GGA3	chr17:73232693-73267311	q1	q2	OK	0.0911388	0.45333	2.31442	-3.4582	0.000543798	0.0120864	yes
TCONS_00038708	XLOC_020859	CDK6	chr7:92234234-92465941	q1	q2	OK	3.43814	17.079	2.31252	-5.03084	4.88334e-07	4.60538e-05	yes
TCONS_00029078	XLOC_015778	P2RY12	chr3:150804675-151176497	q1	q2	OK	1.34923	6.69765	2.31152	-4.16311	3.13946e-05	0.00142631	yes
TCONS_00027439	XLOC_014927	GLYCTK	chr3:52321835-52329272	q1	q2	OK	0.0310349	0.153906	2.31008	-2.89701	0.00376737	0.0486349	yes
TCONS_00032313	XLOC_017529	RAPGEF6	chr5:130759613-130970929	q1	q2	OK	0.212859	1.0553	2.30969	-3.94768	7.89117e-05	0.00293906	yes
TCONS_00030472	XLOC_016550	CXCL11	chr4:76932332-77033955	q1	q2	OK	0.111142	0.550526	2.30841	-3.13784	0.00170198	0.0268987	yes
TCONS_00043075	XLOC_023244	ZCCHC16	chrX:111326252-111700473	q1	q2	OK	0.0923206	0.457266	2.30831	-3.56246	0.000367393	0.00931072	yes
TCONS_00018927	XLOC_010211	TCF4	chr18:52889561-53303188	q1	q2	OK	0.614943	3.04129	2.30616	-4.34101	1.41832e-05	0.000761363	yes
TCONS_00027637	XLOC_015036	PLCXD2	chr3:111393522-111695364	q1	q2	OK	0.211901	1.04623	2.30374	-3.6998	0.000215768	0.00631288	yes
TCONS_00030632	XLOC_016627	DKK2	chr4:107842958-107957453	q1	q2	OK	1.20531	5.94196	2.30153	-4.43788	9.08491e-06	0.000531945	yes
TCONS_00018124	XLOC_009811	MIF4GD	chr17:73232693-73267311	q1	q2	OK	11.4209	56.2899	2.3012	-4.89298	9.93199e-07	8.5067e-05	yes
TCONS_00023787	XLOC_012968	LYPD1	chr2:133174146-133429070	q1	q2	OK	1.23543	6.08763	2.30087	-4.20122	2.6548e-05	0.00124801	yes
TCONS_00034055	XLOC_018481	ATP6V1G2-DDX39B	chr6:31496738-31514625	q1	q2	OK	0.226762	1.11524	2.2981	-3.51501	0.00043973	0.0104514	yes
TCONS_00002689	XLOC_001425	C1orf212	chr1:35315962-35325417	q1	q2	OK	0.50218	2.46784	2.29697	-4.09968	4.13729e-05	0.00177124	yes
TCONS_00001780	XLOC_000937	TROVE2	chr1:192981495-193060906	q1	q2	OK	0.150464	0.735992	2.29027	-3.25079	0.00115085	0.0204287	yes
TCONS_00041189	XLOC_022235	NEK6	chr9:127019884-127114719	q1	q2	OK	0.67068	3.27738	2.28885	-4.13838	3.4977e-05	0.00155105	yes
TCONS_00019447	XLOC_010521	SLC5A5	chr19:17982781-18005983	q1	q2	OK	0.0465847	0.227428	2.28748	-3.39027	0.000698244	0.0145166	yes
TCONS_00033896	XLOC_018376	GFOD1	chr6:13363586-13487869	q1	q2	OK	0.555004	2.70851	2.28693	-3.9803	6.88286e-05	0.00263094	yes
TCONS_00030336	XLOC_016464	RBM47	chr4:40425271-40631883	q1	q2	OK	1.37852	6.72092	2.28554	-4.57767	4.70186e-06	0.000317964	yes
TCONS_00012584	XLOC_006744	ZFP36L1	chr14:69254371-69262960	q1	q2	OK	3.20593	15.5753	2.28044	-4.71853	2.3756e-06	0.000180612	yes
TCONS_00023410	XLOC_012764	NFU1	chr2:69623244-69664760	q1	q2	OK	0.191585	0.927128	2.27479	-3.13937	0.00169312	0.0267832	yes
TCONS_00001669	XLOC_000886	RABGAP1L	chr1:174128551-174964445	q1	q2	OK	0.765049	3.69962	2.27375	-4.31411	1.60246e-05	0.000837103	yes
TCONS_00027045	XLOC_014729	ARPC4	chr3:9821653-9878040	q1	q2	OK	1.05653	5.10534	2.27267	-3.9613	7.45425e-05	0.00280995	yes
TCONS_00030717	XLOC_016671	ANKRD50	chr4:125585203-125633887	q1	q2	OK	0.0544515	0.262146	2.26733	-3.15073	0.00162864	0.0259357	yes
TCONS_00011793	XLOC_006276	SYNE2	chr14:64319682-64693167	q1	q2	OK	5.36804	25.8282	2.26648	-4.60274	4.16964e-06	0.000289291	yes
TCONS_00030334	XLOC_016462	PDS5A	chr4:39824482-39979576	q1	q2	OK	0.693159	3.33382	2.26592	-3.9779	6.95276e-05	0.00265398	yes
TCONS_00024841	XLOC_013549	GNAS	chr20:57393972-57486250	q1	q2	OK	27.4333	131.813	2.26449	-4.78358	1.72203e-06	0.000136877	yes
TCONS_00023869	XLOC_013005	ITGB6	chr2:160958232-161056590	q1	q2	OK	0.0524155	0.250959	2.25939	-3.11597	0.0018334	0.0284303	yes
TCONS_00016095	XLOC_008699	GUCY2D	chr17:7905987-7923658	q1	q2	OK	0.0317225	0.151879	2.25935	-3.21201	0.00131809	0.0223165	yes
TCONS_00006620	XLOC_003463	CTNND1	chr11:57479994-57586652	q1	q2	OK	0.0541674	0.259094	2.25798	-3.19504	0.00139811	0.0232738	yes
TCONS_00022003	XLOC_012005	RPS27A	chr2:55399686-55462989	q1	q2	OK	0.430406	2.05854	2.25785	-3.35195	0.000802434	0.0161308	yes
TCONS_00029131	XLOC_015804	SPTSSB	chr3:161062579-161089871	q1	q2	OK	0.111375	0.531618	2.25496	-3.34734	0.000815901	0.016333	yes
TCONS_00009733	XLOC_005170	FOXM1	chr12:2945981-2986321	q1	q2	OK	0.662203	3.15833	2.25382	-4.10349	4.06963e-05	0.00174932	yes
TCONS_00015780	XLOC_008539	BCAR1	chr16:75262927-75301951	q1	q2	OK	0.0719679	0.34307	2.25308	-3.25251	0.00114389	0.0203444	yes
TCONS_00007381	XLOC_003880	APLP2	chr11:129939715-130014706	q1	q2	OK	1.27121	6.05648	2.25228	-4.32545	1.52221e-05	0.000801859	yes
TCONS_00005333	XLOC_002803	C1QL3	chr10:16555741-16564004	q1	q2	OK	0.104429	0.497275	2.25152	-3.52797	0.000418752	0.0101449	yes
TCONS_00017617	XLOC_009515	IKZF3	chr17:37921198-38020441	q1	q2	OK	2.18815	10.4115	2.2504	-4.30596	1.66261e-05	0.0008595	yes
TCONS_00023837	XLOC_012990	CACNB4	chr2:152689285-152955593	q1	q2	OK	0.720256	3.42066	2.24769	-4.30543	1.66664e-05	0.000859894	yes
TCONS_00005488	XLOC_002874	ZFAND4	chr10:46111038-46168251	q1	q2	OK	0.0809921	0.38436	2.2466	-3.32928	0.000870695	0.0170687	yes
TCONS_00026077	XLOC_014212	ZDHHC8	chr22:20119363-20135530	q1	q2	OK	0.794554	3.76659	2.24504	-4.18192	2.89062e-05	0.00133077	yes
TCONS_00040685	XLOC_021944	DOCK8	chr9:213107-465259	q1	q2	OK	0.670874	3.17983	2.24484	-4.40345	1.06544e-05	0.000601646	yes
TCONS_00038579	XLOC_020783	ZNF680	chr7:63980254-64023505	q1	q2	OK	0.397253	1.87752	2.2407	-3.54418	0.000393843	0.0097432	yes
TCONS_00031505	XLOC_017088	MATR3	chr5:138609440-138667366	q1	q2	OK	10.5438	49.8055	2.2399	-4.81424	1.47758e-06	0.000120571	yes
TCONS_00034858	XLOC_018884	TCP1	chr6:160181290-160210735	q1	q2	OK	2.88785	13.6392	2.23969	-4.39699	1.09763e-05	0.000616043	yes
TCONS_00002162	XLOC_001119	FMN2	chr1:240255184-240638489	q1	q2	OK	0.803108	3.79082	2.23885	-4.535	5.76038e-06	0.000375682	yes
TCONS_00002688	XLOC_001425	C1orf212	chr1:35315962-35325417	q1	q2	OK	0.079442	0.374442	2.23677	-3.3285	0.000873148	0.0171003	yes
TCONS_00022270	XLOC_012152	MAP4K4	chr2:102314164-102511152	q1	q2	OK	1.03966	4.89926	2.23645	-4.52363	6.07893e-06	0.000386972	yes
TCONS_00007765	XLOC_004090	CCDC73	chr11:32605312-32816187	q1	q2	OK	0.427934	2.01418	2.23473	-3.94657	7.92795e-05	0.00295037	yes
TCONS_00016023	XLOC_008666	C17orf81	chr17:7155371-7166512	q1	q2	OK	0.720985	3.38951	2.23304	-3.7301	0.000191407	0.00576882	yes
TCONS_00002302	XLOC_001201	NADK	chr1:1682670-1711508	q1	q2	OK	0.0851149	0.400124	2.23296	-3.30672	0.000943939	0.0180205	yes
TCONS_00014571	XLOC_007857	SCNN1B	chr16:23313590-23392620	q1	q2	OK	0.0323091	0.151672	2.23094	-3.03412	0.00241239	0.0351304	yes
TCONS_00011823	XLOC_006290	MPP5	chr14:67708011-67802778	q1	q2	OK	0.350619	1.64497	2.23008	-3.74687	0.000179057	0.0054974	yes
TCONS_00034231	XLOC_018557	FKBP5	chr6:35541361-35704724	q1	q2	OK	0.084989	0.398513	2.22928	-3.12282	0.00179129	0.0279046	yes
TCONS_00015707	XLOC_008500	CHTF8	chr16:69139466-69166493	q1	q2	OK	0.909886	4.263	2.22811	-4.12765	3.66492e-05	0.00160687	yes
TCONS_00039183	XLOC_021122	VIPR2	chr7:158820865-158937649	q1	q2	OK	0.116558	0.546052	2.22799	-3.69397	0.000220779	0.00640559	yes
TCONS_00023373	XLOC_012742	CCT4	chr2:62095261-62115806	q1	q2	OK	3.82605	17.8872	2.225	-4.39167	1.12483e-05	0.000626722	yes
TCONS_00013279	XLOC_007129	SLC24A1	chr15:65914269-65948598	q1	q2	OK	0.0915284	0.427425	2.22338	-3.08165	0.00205859	0.0310186	yes
TCONS_00030111	XLOC_016330	WDR17	chr4:176986984-177103979	q1	q2	OK	0.0517456	0.240394	2.21589	-3.04948	0.00229239	0.0337316	yes
TCONS_00013585	XLOC_007302	ALDH1A3	chr15:101420008-101456830	q1	q2	OK	0.608088	2.82316	2.21496	-4.03076	5.55958e-05	0.00224312	yes
TCONS_00015827	XLOC_008559	TAF1C	chr16:84178864-84220676	q1	q2	OK	0.0331464	0.153888	2.21495	-2.89079	0.00384277	0.0493458	yes
TCONS_00030332	XLOC_016461	C4orf34	chr4:39552545-39640481	q1	q2	OK	28.2297	130.852	2.21265	-4.83311	1.34414e-06	0.000111461	yes
TCONS_00033382	XLOC_018091	ZNF451	chr6:56954827-57035098	q1	q2	OK	0.0489306	0.22678	2.21248	-2.88447	0.00392078	0.049989	yes
TCONS_00001156	XLOC_000607	ATP1A1	chr1:116915794-116961244	q1	q2	OK	17.0341	78.5796	2.20573	-4.72804	2.26702e-06	0.000173627	yes
TCONS_00001155	XLOC_000606	MAB21L3	chr1:116654375-116677861	q1	q2	OK	0.285829	1.31252	2.19911	-3.7807	0.000156388	0.00498087	yes
TCONS_00010538	XLOC_005585	ANKS1B	chr12:99039077-100378432	q1	q2	OK	0.0457008	0.209175	2.19442	-3.18423	0.00145137	0.023884	yes
TCONS_00021249	XLOC_011608	SLC1A5	chr19:47278139-47291842	q1	q2	OK	0.345778	1.58217	2.19398	-3.55362	0.000379963	0.00950024	yes
TCONS_00017165	XLOC_009272	SLC25A11	chr17:4840425-4843462	q1	q2	OK	0.692532	3.16799	2.19362	-3.72439	0.000195789	0.00585869	yes
TCONS_00001228	XLOC_000652	LOC645166	chr1:148928285-148953054	q1	q2	OK	0.193252	0.883442	2.19266	-3.09972	0.00193702	0.0296791	yes
TCONS_00001438	XLOC_000763	LMNA	chr1:156084460-156109878	q1	q2	OK	0.055304	0.252392	2.19021	-2.95594	0.00311721	0.0425323	yes
TCONS_00013535	XLOC_007278	FES	chr15:91427664-91439006	q1	q2	OK	1.15903	5.27865	2.18725	-4.09445	4.2317e-05	0.00180382	yes
TCONS_00015820	XLOC_008559	TAF1C	chr16:84178864-84220676	q1	q2	OK	0.0569326	0.259201	2.18675	-3.082	0.00205614	0.0309881	yes
TCONS_00044082	XLOC_023714	FAM70A	chrX:119392504-119445391	q1	q2	OK	0.232373	1.05405	2.18143	-3.39483	0.000686708	0.0143365	yes
TCONS_00010921	XLOC_005796	COG6	chr13:40229763-40365802	q1	q2	OK	0.112078	0.508191	2.18087	-3.07277	0.00212081	0.0317964	yes
TCONS_00024544	XLOC_013399	ASXL1	chr20:30946146-31027122	q1	q2	OK	0.75229	3.40597	2.17871	-3.63545	0.000277495	0.00759875	yes
TCONS_00027489	XLOC_014954	PTPRG	chr3:61547242-62304622	q1	q2	OK	0.7579	3.42952	2.17793	-4.30689	1.65564e-05	0.000857422	yes
TCONS_00026381	XLOC_014365	MGAT3	chr22:39853324-39888199	q1	q2	OK	3.39919	15.3728	2.17712	-4.74415	2.09381e-06	0.000162317	yes
TCONS_00012567	XLOC_006734	MAX	chr14:65381078-65569227	q1	q2	OK	2.08544	9.41624	2.1748	-4.12825	3.65536e-05	0.00160347	yes
TCONS_00006512	XLOC_003401	ATG13	chr11:46638825-46697568	q1	q2	OK	0.102145	0.459625	2.16984	-3.42169	0.000622321	0.0133606	yes
TCONS_00021289	XLOC_011626	CARD8	chr19:48711342-48761450	q1	q2	OK	0.142437	0.640846	2.16965	-3.38779	0.000704571	0.0146195	yes
TCONS_00003093	XLOC_001647	BCAR3	chr1:94027348-94147385	q1	q2	OK	0.635011	2.83638	2.15919	-4.01507	5.94291e-05	0.00236325	yes
TCONS_00024121	XLOC_013146	LANCL1	chr2:211295972-211341499	q1	q2	OK	0.33832	1.51091	2.15896	-3.60085	0.000317179	0.0084459	yes
TCONS_00009076	XLOC_004799	DAZAP2	chr12:51632507-51664202	q1	q2	OK	0.556591	2.47722	2.15403	-3.57856	0.000345492	0.00895626	yes
TCONS_00020247	XLOC_011013	RPL28	chr19:55897299-55903451	q1	q2	OK	5.56609	24.7058	2.15011	-3.97678	6.98554e-05	0.00266576	yes
TCONS_00005071	XLOC_002667	ACSL5	chr10:114133915-114188138	q1	q2	OK	0.0952246	0.421634	2.14659	-2.96695	0.00300768	0.0413688	yes
TCONS_00040907	XLOC_022072	FAM189A2	chr9:71939487-72007370	q1	q2	OK	0.0487755	0.215937	2.14638	-2.95015	0.00317624	0.043095	yes
TCONS_00020544	XLOC_011200	FCER2	chr19:7753642-7767032	q1	q2	OK	0.694952	3.07593	2.14604	-3.7271	0.000193697	0.00581373	yes
TCONS_00021381	XLOC_011671	SIGLEC11	chr19:50452249-50464429	q1	q2	OK	0.124338	0.55017	2.1456	-3.50705	0.000453107	0.010674	yes
TCONS_00008218	XLOC_004355	RAB6A	chr11:73386682-73472201	q1	q2	OK	0.0899174	0.397038	2.14261	-2.95243	0.00315281	0.0428784	yes
TCONS_00023968	XLOC_013056	NFE2L2	chr2:178095030-178129859	q1	q2	OK	0.159296	0.703193	2.14221	-3.18342	0.00145549	0.0239346	yes
TCONS_00015635	XLOC_008457	CNOT1	chr16:58549382-58663750	q1	q2	OK	0.594286	2.62099	2.14088	-3.90123	9.57051e-05	0.00342324	yes
TCONS_00041303	XLOC_022286	PPP2R4	chr9:131873227-131911225	q1	q2	OK	0.965519	4.25718	2.14052	-3.91266	9.12868e-05	0.00330283	yes
TCONS_00018648	XLOC_010094	NFATC1	chr18:77155771-77289323	q1	q2	OK	1.81635	7.99385	2.13785	-4.13126	3.60775e-05	0.00158584	yes
TCONS_00042587	XLOC_023025	RBM10	chrX:47004616-47046214	q1	q2	OK	0.326954	1.43796	2.13687	-3.70597	0.000210586	0.00619702	yes
TCONS_00009059	XLOC_004792	LARP4	chr12:50794591-50873788	q1	q2	OK	0.978292	4.29725	2.13508	-4.01079	6.05156e-05	0.00239062	yes
TCONS_00012657	XLOC_006788	C14orf133	chr14:77893017-77923983	q1	q2	OK	0.318217	1.39652	2.13375	-3.4559	0.000548451	0.0121722	yes
TCONS_00025931	XLOC_014126	BRWD1	chr21:40557403-40685712	q1	q2	OK	1.22383	5.36975	2.13345	-4.44045	8.97706e-06	0.000526747	yes
TCONS_00018389	XLOC_009955	ANKRD12	chr18:9136750-9285983	q1	q2	OK	0.543523	2.38371	2.1328	-4.13616	3.53173e-05	0.00155987	yes
TCONS_00030725	XLOC_016679	ELF2	chr4:139978870-140060606	q1	q2	OK	0.395785	1.73233	2.12992	-3.6276	0.000286072	0.00779496	yes
TCONS_00028598	XLOC_015523	POC1A	chr3:52109248-52188706	q1	q2	OK	0.209876	0.918128	2.12916	-3.27207	0.00106763	0.0194927	yes
TCONS_00041522	XLOC_022409	FLJ41200	chr9:13406378-13431328	q1	q2	OK	0.248407	1.08578	2.12795	-3.44988	0.000560837	0.0123648	yes
TCONS_00023804	XLOC_012980	GTDC1	chr2:144703580-145090083	q1	q2	OK	1.58186	6.9088	2.12682	-3.85079	0.000117737	0.00403164	yes
TCONS_00004961	XLOC_002604	ZFYVE27	chr10:99496877-99520664	q1	q2	OK	0.0765512	0.334176	2.12611	-2.94445	0.00323526	0.0436939	yes
TCONS_00008670	XLOC_004597	ERC1	chr12:1100403-1605099	q1	q2	OK	0.479791	2.09362	2.12552	-4.03679	5.41883e-05	0.00219854	yes
TCONS_00000551	XLOC_000296	AKIRIN1	chr1:39456915-39471737	q1	q2	OK	0.838213	3.65165	2.12316	-3.74289	0.000181918	0.00556422	yes
TCONS_00007776	XLOC_004093	CD59	chr11:33724555-33758025	q1	q2	OK	0.445963	1.9399	2.12099	-3.81312	0.000137222	0.00453357	yes
TCONS_00025613	XLOC_013983	BACE2	chr21:42539727-42648524	q1	q2	OK	0.840669	3.65551	2.12046	-3.94157	8.09492e-05	0.00300765	yes
TCONS_00011744	XLOC_006254	MUDENG	chr14:57669193-57756797	q1	q2	OK	0.251726	1.09439	2.1202	-3.15309	0.00161554	0.0257805	yes
TCONS_00007385	XLOC_003880	APLP2	chr11:129939715-130014706	q1	q2	OK	0.156915	0.681175	2.11805	-3.29371	0.000988733	0.0186034	yes
TCONS_00027164	XLOC_014782	OXSM	chr3:25831562-25836025	q1	q2	OK	0.218132	0.945545	2.11595	-2.90003	0.00373132	0.0482938	yes
TCONS_00025363	XLOC_013833	NFATC2	chr20:50007764-50179168	q1	q2	OK	0.118335	0.51227	2.11402	-3.35126	0.000804443	0.0161623	yes
TCONS_00032185	XLOC_017461	SSBP2	chr5:80256507-81047072	q1	q2	OK	0.104496	0.452091	2.11316	-3.0268	0.00247156	0.0357482	yes
TCONS_00008239	XLOC_004372	MAP6	chr11:75297962-75379479	q1	q2	OK	0.0791987	0.340961	2.10606	-3.25494	0.00113416	0.020232	yes
TCONS_00000820	XLOC_000438	LEPROT	chr1:65886130-66103176	q1	q2	OK	1.05679	4.51979	2.09657	-3.89358	9.87768e-05	0.00350496	yes
TCONS_00006256	XLOC_003269	DNHD1	chr11:6518525-6593254	q1	q2	OK	0.18249	0.776889	2.08989	-3.24311	0.00118231	0.0207928	yes
TCONS_00028156	XLOC_015320	LMLN	chr3:197687070-197770591	q1	q2	OK	0.373997	1.58974	2.0877	-3.79157	0.000149697	0.00484032	yes
TCONS_00011736	XLOC_006249	KTN1	chr14:56046924-56151302	q1	q2	OK	10.2222	43.4269	2.08689	-4.4613	8.14657e-06	0.000487125	yes
TCONS_00024357	XLOC_013291	SIRPA	chr20:1874812-1920540	q1	q2	OK	0.682228	2.89817	2.08682	-3.96145	7.44975e-05	0.00280995	yes
TCONS_00040665	XLOC_021932	CYHR1	chr8:145675314-145691031	q1	q2	OK	0.386393	1.64092	2.08637	-3.21626	0.00129874	0.0221156	yes
TCONS_00025930	XLOC_014126	BRWD1	chr21:40557403-40685712	q1	q2	OK	0.227222	0.964945	2.08635	-3.56729	0.000360692	0.00920682	yes
TCONS_00013436	XLOC_007214	ZFAND6	chr15:80351909-80430735	q1	q2	OK	1.56242	6.63018	2.08527	-3.7443	0.000180899	0.00554165	yes
TCONS_00040852	XLOC_022033	MELK	chr9:36572858-36677680	q1	q2	OK	1.97175	8.35038	2.08237	-3.95457	7.66739e-05	0.00287043	yes
TCONS_00021511	XLOC_011739	ZNF611	chr19:53206065-53238307	q1	q2	OK	0.129085	0.54619	2.08108	-3.16616	0.00154466	0.0249844	yes
TCONS_00010265	XLOC_005452	SARNP	chr12:56137063-56211540	q1	q2	OK	0.432702	1.82659	2.07771	-3.20648	0.0013437	0.0226273	yes
TCONS_00018935	XLOC_010216	ATP8B1	chr18:55297533-55470327	q1	q2	OK	0.0352735	0.148682	2.07558	-3.00009	0.00269903	0.0381927	yes
TCONS_00042621	XLOC_023042	FTSJ1	chrX:48334548-48344752	q1	q2	OK	0.258106	1.08745	2.07492	-3.32879	0.000872234	0.0170915	yes
TCONS_00027898	XLOC_015185	SUCNR1	chr3:151591430-151599876	q1	q2	OK	0.416848	1.75494	2.07383	-3.37899	0.000727529	0.0149672	yes
TCONS_00044384	XLOC_023870	MPP1	chrX:154006958-154033802	q1	q2	OK	0.13924	0.586037	2.07342	-2.97418	0.0029377	0.0406739	yes
TCONS_00022717	XLOC_012391	SGOL2	chr2:201390864-201448818	q1	q2	OK	0.230892	0.970404	2.07137	-3.2559	0.00113032	0.0201891	yes
TCONS_00025338	XLOC_013822	STAU1	chr20:47729875-47804904	q1	q2	OK	1.30642	5.48378	2.06955	-3.94777	7.88815e-05	0.00293873	yes
TCONS_00038881	XLOC_020953	SYPL1	chr7:105730951-105753057	q1	q2	OK	4.50188	18.8949	2.0694	-4.02819	5.62089e-05	0.00225993	yes
TCONS_00006273	XLOC_003281	PPFIBP2	chr11:7534995-7674996	q1	q2	OK	0.40007	1.67836	2.06873	-3.48383	0.000494285	0.0113213	yes
TCONS_00023314	XLOC_012710	MCFD2	chr2:47129008-47303275	q1	q2	OK	0.14073	0.590008	2.0678	-3.22531	0.00125835	0.0216521	yes
TCONS_00012424	XLOC_006645	CFL2	chr14:35179587-35184029	q1	q2	OK	0.612821	2.56806	2.06714	-3.50899	0.000449817	0.0106235	yes
TCONS_00023370	XLOC_012741	FAM161A	chr2:62051982-62081278	q1	q2	OK	0.63129	2.64165	2.06506	-3.68381	0.000229777	0.00660162	yes
TCONS_00022927	XLOC_012497	SP100	chr2:231280870-231410317	q1	q2	OK	0.639478	2.67503	2.06459	-3.68434	0.000229293	0.00658988	yes
TCONS_00009470	XLOC_005014	CHST11	chr12:104850691-105155792	q1	q2	OK	2.58053	10.7911	2.06411	-4.39243	1.12092e-05	0.000625556	yes
TCONS_00037595	XLOC_020254	LIMK1	chr7:73498106-73536855	q1	q2	OK	6.31382	26.389	2.06335	-4.42447	9.66812e-06	0.000558047	yes
TCONS_00010465	XLOC_005556	POC1B	chr12:89813497-89920039	q1	q2	OK	1.16676	4.86194	2.05902	-3.78995	0.000150677	0.00486518	yes
TCONS_00037498	XLOC_020198	EGFR	chr7:55086724-55275031	q1	q2	OK	0.261388	1.08786	2.05723	-3.68853	0.000225556	0.00650828	yes
TCONS_00012178	XLOC_006512	WDR20	chr14:102606188-102690010	q1	q2	OK	0.29751	1.23729	2.05618	-3.31764	0.000907818	0.0175669	yes
TCONS_00033501	XLOC_018164	FOXO3	chr6:108881025-109005971	q1	q2	OK	0.0529558	0.220148	2.05561	-3.06604	0.00216918	0.0323251	yes
TCONS_00025781	XLOC_014053	ATP5J	chr21:27096790-27144771	q1	q2	OK	28.8818	120.008	2.05489	-4.46713	7.9275e-06	0.00047671	yes
TCONS_00037359	XLOC_020124	CREB5	chr7:28338939-28865511	q1	q2	OK	0.245802	1.02064	2.05391	-3.58977	0.000330974	0.00868425	yes
TCONS_00024038	XLOC_013095	HECW2	chr2:197063976-197457335	q1	q2	OK	0.382923	1.58521	2.04954	-3.82639	0.000130037	0.00436196	yes
TCONS_00020467	XLOC_011150	SIRT6	chr19:4174105-4182596	q1	q2	OK	0.15902	0.658064	2.04902	-3.06541	0.00217369	0.0323718	yes
TCONS_00023907	XLOC_013029	LRP2	chr2:169983618-170219122	q1	q2	OK	0.0366038	0.15127	2.04706	-3.33655	0.00084826	0.0167693	yes
TCONS_00024975	XLOC_013618	FKBP1A	chr20:1290554-1373816	q1	q2	OK	5.87783	24.2663	2.0456	-4.08484	4.41081e-05	0.0018652	yes
TCONS_00031163	XLOC_016903	ERBB2IP	chr5:65222381-65376851	q1	q2	OK	1.08257	4.46378	2.04381	-3.94612	7.94284e-05	0.00295432	yes
TCONS_00038314	XLOC_020636	ICA1	chr7:8152814-8302185	q1	q2	OK	1.97026	8.11254	2.04177	-3.77466	0.000160223	0.00507205	yes
TCONS_00011784	XLOC_006271	HIF1A	chr14:62162118-62215807	q1	q2	OK	9.81894	40.418	2.04136	-4.40673	1.04942e-05	0.000595029	yes
TCONS_00003510	XLOC_001856	TPM3	chr1:154127779-154164609	q1	q2	OK	0.385286	1.58568	2.0411	-3.44705	0.000566738	0.0124598	yes
TCONS_00027607	XLOC_015020	FAM55C	chr3:101498028-101579869	q1	q2	OK	0.651717	2.67792	2.03879	-3.8803	0.000104329	0.00365886	yes
TCONS_00016067	XLOC_008686	MPDU1	chr17:7486964-7493488	q1	q2	OK	0.261834	1.07282	2.03468	-3.08527	0.00203368	0.0307301	yes
TCONS_00011892	XLOC_006321	PTGR2	chr14:74318533-74352168	q1	q2	OK	0.788287	3.22935	2.03445	-3.4634	0.000533399	0.0119194	yes
TCONS_00038762	XLOC_020889	ATP5J2-PTCD1	chr7:99006600-99063824	q1	q2	OK	0.116833	0.478141	2.03298	-3.30759	0.000941021	0.0179925	yes
TCONS_00025352	XLOC_013828	UBE2V1	chr20:48697660-48770335	q1	q2	OK	0.268292	1.09772	2.03264	-3.19728	0.00138732	0.0231472	yes
TCONS_00018105	XLOC_009807	NT5C	chr17:73106081-73127890	q1	q2	OK	0.32362	1.32229	2.03067	-3.02944	0.00245011	0.0355008	yes
TCONS_00004530	XLOC_002387	CREM	chr10:35415768-35501886	q1	q2	OK	0.218049	0.890835	2.03051	-3.10149	0.0019255	0.0295512	yes
TCONS_00009042	XLOC_004783	TMBIM6	chr12:50135292-50158717	q1	q2	OK	0.291297	1.18832	2.02836	-3.27484	0.00105722	0.0193642	yes
TCONS_00012579	XLOC_006742	RDH11	chr14:68143518-68162510	q1	q2	OK	0.164908	0.671361	2.02542	-2.91967	0.00350406	0.0462077	yes
TCONS_00039476	XLOC_021273	IKBKB	chr8:42128819-42190171	q1	q2	OK	0.0733982	0.298783	2.02528	-2.91619	0.00354334	0.04657	yes
TCONS_00040417	XLOC_021811	YWHAZ	chr8:101930803-101965623	q1	q2	OK	0.19514	0.794341	2.02525	-2.99755	0.00272161	0.0384212	yes
TCONS_00013054	XLOC_007017	C15orf23	chr15:40674921-40686489	q1	q2	OK	0.30827	1.25433	2.02465	-3.15733	0.00159222	0.0255116	yes
TCONS_00039362	XLOC_021225	PPP2R2A	chr8:26149006-26230195	q1	q2	OK	4.6307	18.7875	2.02047	-4.22835	2.35409e-05	0.00113446	yes
TCONS_00023372	XLOC_012741	FAM161A	chr2:62051982-62081278	q1	q2	OK	0.230382	0.932524	2.01711	-3.16963	0.00152633	0.0247866	yes
TCONS_00017713	XLOC_009589	GHDC	chr17:40341104-40346550	q1	q2	OK	0.613201	2.48053	2.01621	-3.55257	0.000381486	0.00952626	yes
TCONS_00023533	XLOC_012832	CHMP3	chr2:86730552-87005164	q1	q2	OK	0.147063	0.593067	2.01176	-2.8959	0.00378072	0.048771	yes
TCONS_00031601	XLOC_017128	PCDHGA6	chr5:140710251-140892548	q1	q2	OK	0.168409	0.6788	2.01101	-3.10905	0.00187691	0.0289412	yes
TCONS_00034150	XLOC_018525	TAP2	chr6:32789609-32806547	q1	q2	OK	1.11236	4.48057	2.01006	-3.66366	0.000248637	0.00700869	yes
TCONS_00038652	XLOC_020830	POMZP3	chr7:76178657-76257299	q1	q2	OK	2.94225	11.8334	2.00788	-3.87103	0.000108377	0.00376529	yes
TCONS_00040458	XLOC_021829	SYBU	chr8:110586404-110704020	q1	q2	OK	0.366804	1.47474	2.00738	-3.37534	0.000737253	0.0150845	yes
TCONS_00043255	XLOC_023335	AFF2	chrX:147582138-148082193	q1	q2	OK	0.160288	0.643914	2.0062	-3.53178	0.00041277	0.0100292	yes
TCONS_00027361	XLOC_014891	NDUFAF3	chr3:49044636-49060926	q1	q2	OK	0.709078	2.84522	2.00452	-3.29766	0.000974952	0.0184253	yes
TCONS_00003680	XLOC_001917	FCRL1	chr1:157764193-157789940	q1	q2	OK	0.489604	1.96279	2.00322	-3.41255	0.000643589	0.01366	yes
TCONS_00011698	XLOC_006230	ATL1	chr14:50999799-51099784	q1	q2	OK	0.192718	0.772534	2.0031	-3.20237	0.00136301	0.0228644	yes
TCONS_00008447	XLOC_004476	PPP2R1B	chr11:111473169-111637169	q1	q2	OK	0.913105	3.65737	2.00195	-3.69689	0.000218259	0.00635611	yes
TCONS_00042511	XLOC_022979	ZFX	chrX:24167761-24234372	q1	q2	OK	1.133	4.53305	2.00033	-3.95775	7.56578e-05	0.00284086	yes
TCONS_00018654	XLOC_010095	CTDP1	chr18:77439800-77514510	q1	q2	OK	1.3511	5.38602	1.99509	-3.96529	7.33056e-05	0.00277214	yes
TCONS_00040498	XLOC_021843	SNTB1	chr8:121547984-121824309	q1	q2	OK	0.0809617	0.322174	1.99253	-3.16275	0.00156288	0.025214	yes
TCONS_00011740	XLOC_006251	PELI2	chr14:56585092-56768031	q1	q2	OK	2.61745	10.4091	1.99162	-4.19832	2.68898e-05	0.00125893	yes
TCONS_00003004	XLOC_001601	CRYZ	chr1:75171171-75232360	q1	q2	OK	0.300406	1.19452	1.99145	-3.08431	0.00204025	0.0307993	yes
TCONS_00003732	XLOC_001948	CD84	chr1:160510883-160549306	q1	q2	OK	0.095909	0.380246	1.98719	-3.10916	0.0018762	0.0289335	yes
TCONS_00003951	XLOC_002072	UCHL5	chr1:192981495-193060906	q1	q2	OK	1.80792	7.15593	1.98481	-3.77689	0.0001588	0.00503329	yes
TCONS_00041280	XLOC_022276	SET	chr9:131445933-131458675	q1	q2	OK	1.07337	4.22991	1.97849	-3.44024	0.000581204	0.012689	yes
TCONS_00009505	XLOC_005039	TCHP	chr12:110338078-110355874	q1	q2	OK	0.133442	0.525223	1.97672	-2.98834	0.00280496	0.0392692	yes
TCONS_00024045	XLOC_013100	ANKRD44	chr2:197851385-198175521	q1	q2	OK	0.848445	3.33906	1.97655	-3.34629	0.000819015	0.0163645	yes
TCONS_00041102	XLOC_022185	AKAP2	chr9:112403067-112934791	q1	q2	OK	3.13268	12.3205	1.97559	-4.23396	2.29616e-05	0.00111393	yes
TCONS_00005926	XLOC_003091	CALHM2	chr10:105206542-105212162	q1	q2	OK	0.140668	0.552493	1.97366	-2.89781	0.0037578	0.0485467	yes
TCONS_00011922	XLOC_006336	JDP2	chr14:75894508-75939404	q1	q2	OK	0.200779	0.787687	1.97201	-3.25719	0.0011252	0.0201287	yes
TCONS_00018392	XLOC_009958	RAB31	chr18:9708227-9862553	q1	q2	OK	0.120218	0.471456	1.97146	-3.13598	0.00171281	0.0270205	yes
TCONS_00029498	XLOC_015996	CPEB2	chr4:15004297-15071777	q1	q2	OK	0.872789	3.41377	1.96766	-3.83883	0.000123622	0.00419159	yes
TCONS_00006718	XLOC_003513	RPLP0P2	chr11:61382507-61406921	q1	q2	OK	0.131971	0.51539	1.96544	-3.22933	0.00124079	0.0214681	yes
TCONS_00012448	XLOC_006661	LOC100288846	chr14:39734475-39820397	q1	q2	OK	0.240435	0.93779	1.96362	-3.11266	0.00185408	0.0286788	yes
TCONS_00038743	XLOC_020880	ASNS	chr7:97481428-97501854	q1	q2	OK	1.05965	4.13261	1.96346	-3.38758	0.000705111	0.0146285	yes
TCONS_00018165	XLOC_009834	RHBDF2	chr17:74466974-74497509	q1	q2	OK	1.76201	6.86968	1.96302	-4.00449	6.21521e-05	0.00243437	yes
TCONS_00006201	XLOC_003233	PGAP2	chr11:3696239-3847601	q1	q2	OK	0.234161	0.912225	1.96189	-2.96869	0.00299074	0.041193	yes
TCONS_00024105	XLOC_013132	KLF7	chr2:207945528-208030614	q1	q2	OK	0.25884	1.00646	1.95916	-3.22064	0.00127904	0.0218936	yes
TCONS_00039394	XLOC_021241	RBPMS	chr8:30239634-30429734	q1	q2	OK	0.106069	0.411658	1.95644	-3.01412	0.00257728	0.0369126	yes
TCONS_00029028	XLOC_015750	XRN1	chr3:142025448-142166853	q1	q2	OK	0.163066	0.632377	1.95533	-3.27438	0.00105895	0.019387	yes
TCONS_00024966	XLOC_013615	ANGPT4	chr20:853296-896960	q1	q2	OK	0.134701	0.521445	1.95275	-3.08633	0.00202641	0.0306575	yes
TCONS_00010199	XLOC_005424	CSAD	chr12:53551446-53584654	q1	q2	OK	0.493533	1.90098	1.94552	-3.29268	0.000992366	0.0186539	yes
TCONS_00016221	XLOC_008761	PRPSAP2	chr17:18759611-18834599	q1	q2	OK	1.04646	4.02664	1.94407	-3.36139	0.0007755	0.0157042	yes
TCONS_00015736	XLOC_008520	TAT	chr16:71600753-71610998	q1	q2	OK	0.872744	3.3566	1.94337	-3.54934	0.000386204	0.0096145	yes
TCONS_00031382	XLOC_017010	DCP2	chr5:112312406-112824527	q1	q2	OK	0.334655	1.28481	1.94081	-3.36893	0.000754616	0.0153578	yes
TCONS_00014616	XLOC_007882	SH2B1	chr16:28875077-28885534	q1	q2	OK	0.384744	1.47676	1.94046	-3.42379	0.000617554	0.0132798	yes
TCONS_00012540	XLOC_006722	HIF1A-AS2	chr14:62162118-62215807	q1	q2	OK	6.76307	25.9487	1.93991	-3.89757	9.71624e-05	0.00345823	yes
TCONS_00002528	XLOC_001335	HNRNPR	chr1:23636275-23670853	q1	q2	OK	0.212363	0.813865	1.93825	-2.94661	0.00321282	0.0434503	yes
TCONS_00022926	XLOC_012497	SP100	chr2:231280870-231410317	q1	q2	OK	0.207982	0.795704	1.93577	-3.01326	0.00258456	0.0369862	yes
TCONS_00015666	XLOC_008473	FAM96B	chr16:66965957-66968326	q1	q2	OK	0.578885	2.2139	1.93524	-2.97399	0.00293952	0.0406909	yes
TCONS_00024842	XLOC_013549	GNAS	chr20:57393972-57486250	q1	q2	OK	7.30907	27.9071	1.93287	-4.14786	3.356e-05	0.00150488	yes
TCONS_00001570	XLOC_000827	FCRLA	chr1:161676761-161684142	q1	q2	OK	4.32905	16.5247	1.9325	-3.95752	7.57313e-05	0.00284208	yes
TCONS_00002660	XLOC_001411	MTMR9LP	chr1:32697260-32707311	q1	q2	OK	0.556504	2.12167	1.93073	-3.43359	0.000595653	0.0129328	yes
TCONS_00019188	XLOC_010374	TRAPPC5	chr19:7745706-7747748	q1	q2	OK	4.17369	15.9116	1.93069	-3.59411	0.0003255	0.00858305	yes
TCONS_00027899	XLOC_015186	MBNL1	chr3:151980404-152183569	q1	q2	OK	11.3894	43.4123	1.93041	-4.11024	3.95249e-05	0.00170694	yes
TCONS_00009501	XLOC_005036	MVK	chr12:110011499-110035071	q1	q2	OK	0.680333	2.58659	1.92674	-3.39655	0.000682419	0.0142692	yes
TCONS_00011567	XLOC_006171	DHRS2	chr14:24105572-24114848	q1	q2	OK	0.78876	2.99497	1.92488	-3.31812	0.000906269	0.0175503	yes
TCONS_00038903	XLOC_020962	PNPLA8	chr7:108110865-108168605	q1	q2	OK	2.71707	10.3154	1.92467	-3.90251	9.52013e-05	0.00341318	yes
TCONS_00017149	XLOC_009263	ANKFY1	chr17:4066664-4167274	q1	q2	OK	0.233585	0.886707	1.92451	-2.98364	0.00284843	0.0397408	yes
TCONS_00041706	XLOC_022511	RNF38	chr9:36336398-36401195	q1	q2	OK	0.522217	1.98196	1.92421	-3.43144	0.000600378	0.0129957	yes
TCONS_00017816	XLOC_009641	KANSL1	chr17:44107281-44302740	q1	q2	OK	1.48985	5.64082	1.92073	-3.86247	0.000112245	0.0038749	yes
TCONS_00011969	XLOC_006362	ZC3H14	chr14:89029252-89079853	q1	q2	OK	1.25566	4.75375	1.92062	-3.61759	0.000297356	0.00803269	yes
TCONS_00023929	XLOC_013044	WIPF1	chr2:175424301-175547627	q1	q2	OK	9.23765	34.9605	1.92013	-4.12192	3.75722e-05	0.00164109	yes
TCONS_00022186	XLOC_012104	LOC100286979	chr2:87042459-87122165	q1	q2	OK	0.515809	1.95006	1.91861	-3.22933	0.00124081	0.0214681	yes
TCONS_00020041	XLOC_010881	MYBPC2	chr19:50936159-50969583	q1	q2	OK	0.845009	3.19076	1.91686	-3.65644	0.000255738	0.00714719	yes
TCONS_00011975	XLOC_006364	LOC400236	chr14:89622515-90085494	q1	q2	OK	0.376537	1.42176	1.91681	-3.13343	0.00172778	0.0271944	yes
TCONS_00024229	XLOC_013213	SP110	chr2:231033644-231090444	q1	q2	OK	0.232806	0.878331	1.91564	-3.02082	0.00252094	0.036275	yes
TCONS_00031810	XLOC_017232	HMP19	chr5:173472723-173536182	q1	q2	OK	0.255174	0.960353	1.91208	-3.18867	0.00142931	0.0236096	yes
TCONS_00019067	XLOC_010306	ZNF555	chr19:2841432-2860472	q1	q2	OK	0.0930209	0.350075	1.91204	-3.02792	0.00246241	0.0356521	yes
TCONS_00025237	XLOC_013763	C20orf132	chr20:35729628-35870025	q1	q2	OK	0.426038	1.59894	1.90806	-3.1431	0.00167171	0.0265144	yes
TCONS_00014054	XLOC_007563	SIN3A	chr15:75661719-75748124	q1	q2	OK	0.0862897	0.323814	1.90791	-2.95741	0.00310232	0.0424046	yes
TCONS_00001670	XLOC_000886	RABGAP1L	chr1:174128551-174964445	q1	q2	OK	2.39833	8.9833	1.90521	-3.28669	0.00101371	0.0188879	yes
TCONS_00010740	XLOC_005688	CAMKK2	chr12:121675494-121736111	q1	q2	OK	0.120612	0.451095	1.90306	-2.99629	0.00273291	0.0385536	yes
TCONS_00025581	XLOC_013971	DYRK1A	chr21:38739858-38887679	q1	q2	OK	1.25366	4.68783	1.90277	-3.69259	0.000221986	0.00643029	yes
TCONS_00007298	XLOC_003832	ARHGEF12	chr11:120207617-120360645	q1	q2	OK	0.654497	2.44609	1.90202	-3.65797	0.000254223	0.00711964	yes
TCONS_00019036	XLOC_010282	CIRBP	chr19:1267469-1274809	q1	q2	OK	0.312673	1.16673	1.89975	-3.14172	0.00167957	0.0266116	yes
TCONS_00026303	XLOC_014323	TOM1	chr22:35695267-35743987	q1	q2	OK	0.193895	0.72186	1.89644	-2.99312	0.00276138	0.0388046	yes
TCONS_00038853	XLOC_020940	DPY19L2P2	chr7:102815461-102920913	q1	q2	OK	0.572774	2.13023	1.89497	-3.37375	0.000741527	0.0151517	yes
TCONS_00029218	XLOC_015838	CCDC39	chr3:180331795-180397283	q1	q2	OK	0.121716	0.45218	1.89338	-2.99182	0.00277316	0.0389306	yes
TCONS_00026545	XLOC_014459	ATP6V1E1	chr22:18074902-18111588	q1	q2	OK	0.690376	2.56391	1.89289	-3.1056	0.00189896	0.0292354	yes
TCONS_00027206	XLOC_014800	ARPP21	chr3:35683848-35835988	q1	q2	OK	0.818161	3.03303	1.89031	-3.21721	0.00129445	0.022086	yes
TCONS_00018284	XLOC_009903	C17orf62	chr17:80347085-80408707	q1	q2	OK	0.207805	0.770118	1.88985	-3.01906	0.00253559	0.0364251	yes
TCONS_00037997	XLOC_020451	TPI1P2	chr7:128695276-128697293	q1	q2	OK	0.32572	1.20574	1.88821	-3.13531	0.0017167	0.0270787	yes
TCONS_00000311	XLOC_000163	CDC42	chr1:22379119-22419436	q1	q2	OK	0.78264	2.89616	1.88772	-3.11319	0.00185075	0.0286466	yes
TCONS_00010364	XLOC_005501	DPY19L2	chr12:63952692-64062354	q1	q2	OK	0.278581	1.03026	1.88684	-3.17496	0.00149856	0.0244535	yes
TCONS_00002183	XLOC_001132	EFCAB2	chr1:245133170-245288530	q1	q2	OK	0.780621	2.88629	1.88652	-3.07443	0.00210908	0.0316378	yes
TCONS_00038902	XLOC_020962	PNPLA8	chr7:108110865-108168605	q1	q2	OK	2.19279	8.10665	1.88634	-3.7335	0.00018884	0.00570016	yes
TCONS_00024621	XLOC_013442	RPN2	chr20:35729628-35870025	q1	q2	OK	0.327113	1.20885	1.88578	-3.06942	0.00214472	0.0320367	yes
TCONS_00029625	XLOC_016073	EXOC1	chr4:56719815-56771244	q1	q2	OK	1.10819	4.08273	1.88132	-3.41731	0.000632442	0.0134866	yes
TCONS_00019212	XLOC_010378	LRRC8E	chr19:7953389-7966908	q1	q2	OK	0.138958	0.511702	1.88066	-3.10132	0.00192657	0.0295512	yes
TCONS_00027802	XLOC_015130	CDV3	chr3:133292433-133309118	q1	q2	OK	12.3886	45.5429	1.87821	-4.09284	4.26128e-05	0.00181531	yes
TCONS_00033914	XLOC_018385	DEK	chr6:18224399-18264799	q1	q2	OK	0.335485	1.23285	1.87768	-3.02393	0.00249511	0.0360272	yes
TCONS_00041705	XLOC_022511	RNF38	chr9:36336398-36401195	q1	q2	OK	0.141205	0.518195	1.8757	-2.92294	0.00346739	0.0458687	yes
TCONS_00041751	XLOC_022542	PGM5P2	chr9:69080243-69147854	q1	q2	OK	0.330564	1.21202	1.87441	-3.11132	0.00186254	0.0287807	yes
TCONS_00025602	XLOC_013978	B3GALT5	chr21:41029253-41034815	q1	q2	OK	0.2104	0.771393	1.87433	-3.0446	0.0023299	0.0341779	yes
TCONS_00018388	XLOC_009955	ANKRD12	chr18:9136750-9285983	q1	q2	OK	0.291835	1.06863	1.87254	-3.37563	0.000736468	0.0150771	yes
TCONS_00027259	XLOC_014831	ZNF620	chr3:40547529-40559712	q1	q2	OK	0.42339	1.54542	1.86794	-3.12484	0.00177901	0.0277651	yes
TCONS_00021079	XLOC_011503	PRX	chr19:40899670-40919271	q1	q2	OK	2.44977	8.92122	1.8646	-3.92593	8.63946e-05	0.00316719	yes
TCONS_00044274	XLOC_023820	IDS	chrX:148560294-148586884	q1	q2	OK	0.678993	2.47157	1.86396	-3.39638	0.000682831	0.0142756	yes
TCONS_00004777	XLOC_002509	RPS24	chr10:79793517-79816571	q1	q2	OK	2.98294	10.8499	1.86287	-3.30997	0.000933057	0.0179022	yes
TCONS_00012573	XLOC_006736	LOC645431	chr14:65877309-66210839	q1	q2	OK	1.30793	4.75366	1.86175	-3.44833	0.00056407	0.0124137	yes
TCONS_00026229	XLOC_014292	NF2	chr22:29999544-30094589	q1	q2	OK	0.458787	1.66674	1.86113	-3.41185	0.000645246	0.0136889	yes
TCONS_00016412	XLOC_008889	ZPBP2	chr17:38024454-38034149	q1	q2	OK	0.994705	3.60684	1.85839	-3.27133	0.00107042	0.0195257	yes
TCONS_00022040	XLOC_012022	UGP2	chr2:64068097-64118696	q1	q2	OK	3.78395	13.7187	1.85818	-3.63687	0.000275972	0.00756755	yes
TCONS_00039689	XLOC_021394	SPAG1	chr8:101170262-101254132	q1	q2	OK	0.878328	3.18429	1.85814	-3.4115	0.000646064	0.013702	yes
TCONS_00020545	XLOC_011200	FCER2	chr19:7753642-7767032	q1	q2	OK	0.587188	2.1287	1.85808	-3.16161	0.00156901	0.025254	yes
TCONS_00031339	XLOC_016988	ERAP2	chr5:96211643-96255406	q1	q2	OK	0.594099	2.14977	1.85541	-3.36974	0.000752385	0.0153237	yes
TCONS_00042427	XLOC_022934	CLCN4	chrX:10124984-10205699	q1	q2	OK	1.3644	4.93002	1.85332	-3.77255	0.00016159	0.00510386	yes
TCONS_00011923	XLOC_006336	JDP2	chr14:75894508-75939404	q1	q2	OK	0.550202	1.98475	1.85093	-3.30215	0.000959465	0.0182254	yes
TCONS_00015882	XLOC_008590	ANKRD11	chr16:89334028-89556969	q1	q2	OK	0.245742	0.885439	1.84925	-3.39044	0.000697811	0.0145166	yes
TCONS_00032711	XLOC_017739	MAPK9	chr5:179660594-179719071	q1	q2	OK	0.775898	2.7935	1.84813	-3.11018	0.00186975	0.028863	yes
TCONS_00003300	XLOC_001747	LOC728855	chr1:144300511-144341755	q1	q2	OK	2.03439	7.32299	1.84784	-3.31218	0.000925727	0.0178006	yes
TCONS_00001744	XLOC_000920	SMG7	chr1:183441505-183523328	q1	q2	OK	0.583176	2.09917	1.84782	-3.43836	0.000585242	0.012757	yes
TCONS_00028619	XLOC_015534	GLT8D1	chr3:52719935-52742197	q1	q2	OK	1.25166	4.49819	1.8455	-3.30428	0.000952193	0.0181233	yes
TCONS_00015975	XLOC_008646	USP6	chr17:5031686-5078324	q1	q2	OK	0.152368	0.547528	1.84537	-3.21332	0.00131211	0.0222499	yes
TCONS_00002038	XLOC_001069	MIXL1	chr1:226411382-226413513	q1	q2	OK	1.27176	4.56504	1.8438	-3.22193	0.00127329	0.0218214	yes
TCONS_00034502	XLOC_018703	SYNCRIP	chr6:86317501-86353043	q1	q2	OK	10.8388	38.8744	1.84261	-3.98086	6.86664e-05	0.00262547	yes
TCONS_00026318	XLOC_014334	MPST	chr22:37415682-37425863	q1	q2	OK	3.07712	11.0223	1.84077	-3.59192	0.000328247	0.00862583	yes
TCONS_00011738	XLOC_006249	KTN1	chr14:56046924-56151302	q1	q2	OK	3.18817	11.4095	1.83944	-3.8337	0.000126228	0.0042611	yes
TCONS_00025455	XLOC_013884	SRMS	chr20:62172162-62178857	q1	q2	OK	2.46035	8.79474	1.83777	-3.57928	0.000344544	0.00894085	yes
TCONS_00024376	XLOC_013304	VPS16	chr20:2821372-3019315	q1	q2	OK	2.40872	8.59229	1.83478	-3.60851	0.000307956	0.00825723	yes
TCONS_00037356	XLOC_020122	TAX1BP1	chr7:27778991-27869386	q1	q2	OK	0.371135	1.32373	1.8346	-3.00936	0.00261797	0.037325	yes
TCONS_00027106	XLOC_014747	TSEN2	chr3:12525930-12574820	q1	q2	OK	0.457605	1.63211	1.83457	-2.94414	0.0032385	0.0437205	yes
TCONS_00019641	XLOC_010640	WDR62	chr19:36545782-36596012	q1	q2	OK	0.445325	1.58676	1.83315	-3.3066	0.000944343	0.0180217	yes
TCONS_00039028	XLOC_021027	C7orf49	chr7:134832765-134855578	q1	q2	OK	2.88191	10.2654	1.8327	-3.60283	0.000314766	0.00839134	yes
TCONS_00001665	XLOC_000885	ZBTB37	chr1:173837492-173855774	q1	q2	OK	0.27601	0.982444	1.83166	-2.94325	0.00324789	0.0438217	yes
TCONS_00015647	XLOC_008466	TK2	chr16:66541905-66584315	q1	q2	OK	0.692336	2.46366	1.83126	-3.34649	0.000818425	0.0163551	yes
TCONS_00010696	XLOC_005662	HRK	chr12:117299026-117319232	q1	q2	OK	0.909726	3.23498	1.83025	-3.07274	0.00212104	0.0317964	yes
TCONS_00009393	XLOC_004978	VEZT	chr12:95611521-95696566	q1	q2	OK	1.43434	5.09381	1.82836	-3.4362	0.000589944	0.0128311	yes
TCONS_00021463	XLOC_011720	SIGLEC10	chr19:51913274-51921057	q1	q2	OK	0.417311	1.47952	1.82594	-3.17598	0.00149332	0.0244113	yes
TCONS_00008618	XLOC_004577	C11orf45	chr11:128761312-128787951	q1	q2	OK	0.18825	0.667163	1.82539	-2.99487	0.00274565	0.0386583	yes
TCONS_00028870	XLOC_015673	PARP9	chr3:122246759-122294049	q1	q2	OK	0.291591	1.03058	1.82144	-2.91922	0.0035091	0.0462432	yes
TCONS_00009546	XLOC_005060	OAS2	chr12:113416273-113449528	q1	q2	OK	0.732627	2.58373	1.8183	-3.22123	0.00127642	0.0218542	yes
TCONS_00000580	XLOC_000312	NFYC	chr1:41154751-41237275	q1	q2	OK	1.10975	3.91368	1.81829	-3.26829	0.00108201	0.0196342	yes
TCONS_00007944	XLOC_004199	PTGDR2	chr11:60609428-60623444	q1	q2	OK	0.137414	0.484016	1.81653	-2.91136	0.00359863	0.0470702	yes
TCONS_00023213	XLOC_012653	FTH1P3	chr2:27604060-27632496	q1	q2	OK	0.517234	1.82075	1.81564	-2.98974	0.00279218	0.03911	yes
TCONS_00040416	XLOC_021811	YWHAZ	chr8:101930803-101965623	q1	q2	OK	2.20863	7.76841	1.81447	-3.43162	0.000599993	0.0129944	yes
TCONS_00015895	XLOC_008596	DBNDD1	chr16:90071278-90085937	q1	q2	OK	1.44445	5.07532	1.81298	-3.50973	0.000448555	0.0106064	yes
TCONS_00022676	XLOC_012372	PMS1	chr2:190634992-190742355	q1	q2	OK	0.341591	1.20003	1.81272	-2.94903	0.00318773	0.0432168	yes
TCONS_00044374	XLOC_023864	FAM3A	chrX:153733326-153744566	q1	q2	OK	0.194909	0.683561	1.81027	-2.92126	0.00348614	0.0460475	yes
TCONS_00023392	XLOC_012756	C1D	chr2:68269331-68290159	q1	q2	OK	2.35163	8.22886	1.80703	-3.22388	0.00126467	0.0217198	yes
TCONS_00004621	XLOC_002436	NCOA4	chr10:51565107-51590734	q1	q2	OK	3.92852	13.7445	1.8068	-3.74091	0.000183353	0.00558646	yes
TCONS_00022413	XLOC_012223	EPB41L5	chr2:120770603-120936697	q1	q2	OK	0.31861	1.11432	1.8063	-3.0639	0.00218468	0.032506	yes
TCONS_00037776	XLOC_020339	ZNF655	chr7:99156044-99174076	q1	q2	OK	2.9967	10.4618	1.80368	-3.73681	0.000186373	0.00565164	yes
TCONS_00023168	XLOC_012634	DTNB	chr2:25600066-25896516	q1	q2	OK	0.842908	2.9321	1.79849	-3.17632	0.00149157	0.0243857	yes
TCONS_00002158	XLOC_001115	RYR2	chr1:237205701-237997288	q1	q2	OK	0.14493	0.503414	1.79639	-3.25962	0.0011156	0.0200165	yes
TCONS_00003584	XLOC_001875	GBA	chr1:155204238-155214653	q1	q2	OK	0.880637	3.05461	1.79437	-3.18571	0.00144398	0.0237878	yes
TCONS_00014139	XLOC_007613	HOMER2	chr15:83517728-83621476	q1	q2	OK	0.299901	1.03931	1.79307	-2.97444	0.00293528	0.040659	yes
TCONS_00042851	XLOC_023145	FLJ46446	chrX:70430034-70948962	q1	q2	OK	0.593499	2.0513	1.78922	-2.94879	0.00319016	0.0432361	yes
TCONS_00040775	XLOC_022002	ANKRD18B	chr9:33524410-33573001	q1	q2	OK	0.157532	0.544465	1.78919	-2.90107	0.0037189	0.0481622	yes
TCONS_00009091	XLOC_004804	ACVR1B	chr12:52345450-52390863	q1	q2	OK	1.17976	4.07571	1.78856	-3.41777	0.000631365	0.0134787	yes
TCONS_00009401	XLOC_004985	NEDD1	chr12:97301000-97347469	q1	q2	OK	1.43912	4.96806	1.78749	-3.28916	0.00100485	0.0187833	yes
TCONS_00011216	XLOC_005966	KATNAL1	chr13:30776766-30881584	q1	q2	OK	2.9315	10.0983	1.7844	-3.76864	0.000164139	0.00516459	yes
TCONS_00008053	XLOC_004262	SF1	chr11:64532075-64546316	q1	q2	OK	1.31628	4.51129	1.77708	-3.42199	0.000621636	0.0133496	yes
TCONS_00042426	XLOC_022933	WWC3	chrX:9983794-10112518	q1	q2	OK	0.150821	0.516678	1.77643	-3.07166	0.00212873	0.0318598	yes
TCONS_00032369	XLOC_017551	SAR1B	chr5:133936838-133968533	q1	q2	OK	0.420278	1.43763	1.77428	-3.05235	0.00227056	0.0334996	yes
TCONS_00027140	XLOC_014769	PLCL2	chr3:16926451-17132098	q1	q2	OK	2.58035	8.81322	1.7721	-3.62949	0.000283981	0.00774411	yes
TCONS_00033578	XLOC_018213	NCOA7	chr6:126102306-126253176	q1	q2	OK	0.997185	3.40344	1.77106	-3.38704	0.000706524	0.014649	yes
TCONS_00041057	XLOC_022163	C9orf30	chr9:103189494-103339918	q1	q2	OK	2.24993	7.66671	1.76873	-3.2913	0.00099727	0.0187104	yes
TCONS_00001477	XLOC_000781	CD1D	chr1:158149736-158156216	q1	q2	OK	1.40294	4.77474	1.76697	-3.43934	0.00058313	0.012717	yes
TCONS_00001967	XLOC_001025	TRAF5	chr1:211499956-211548286	q1	q2	OK	10.9954	37.4033	1.76626	-3.78302	0.000154936	0.00494812	yes
TCONS_00003080	XLOC_001642	GFI1	chr1:92940317-92952433	q1	q2	OK	0.253243	0.859899	1.76364	-2.92601	0.00343337	0.0455357	yes
TCONS_00003711	XLOC_001943	IGSF8	chr1:160061128-160068618	q1	q2	OK	1.59505	5.40082	1.75958	-3.26868	0.00108049	0.0196186	yes
TCONS_00004282	XLOC_002261	CEP170	chr1:243287729-243418708	q1	q2	OK	1.98418	6.71829	1.75955	-3.67903	0.00023412	0.00670489	yes
TCONS_00032210	XLOC_017471	MEF2C	chr5:88014057-88199922	q1	q2	OK	1.42549	4.82198	1.75817	-3.4794	0.000502537	0.0114532	yes
TCONS_00023786	XLOC_012968	LYPD1	chr2:133174146-133429070	q1	q2	OK	1.09922	3.71808	1.75808	-3.25644	0.00112819	0.0201717	yes
TCONS_00041931	XLOC_022649	HEMGN	chr9:100689072-100707134	q1	q2	OK	0.996711	3.3703	1.75763	-3.11244	0.00185547	0.0286971	yes
TCONS_00002998	XLOC_001597	NEGR1	chr1:71868624-72748277	q1	q2	OK	0.380364	1.28605	1.75749	-3.07092	0.00213398	0.0319108	yes
TCONS_00005957	XLOC_003106	BBIP1	chr10:112631552-112679124	q1	q2	OK	1.1769	3.97575	1.75623	-2.98353	0.00284949	0.0397514	yes
TCONS_00018864	XLOC_010196	RPL17	chr18:47007547-47018935	q1	q2	OK	5.1738	17.3928	1.74919	-3.34904	0.000810911	0.0162591	yes
TCONS_00027803	XLOC_015130	CDV3	chr3:133292433-133309118	q1	q2	OK	32.4022	108.716	1.7464	-3.66048	0.000251739	0.00707304	yes
TCONS_00014282	XLOC_007691	RAB40C	chr16:639356-679273	q1	q2	OK	0.579365	1.94267	1.74549	-3.06238	0.00219583	0.0326437	yes
TCONS_00000947	XLOC_000497	LRRC8D	chr1:90286572-90401989	q1	q2	OK	2.39136	8.00721	1.74347	-3.46552	0.000529198	0.0118535	yes
TCONS_00025734	XLOC_014031	PRMT2	chr21:48055506-48085155	q1	q2	OK	0.685838	2.29597	1.74317	-2.97311	0.00294798	0.040763	yes
TCONS_00018042	XLOC_009764	LOC146880	chr17:62745779-62778117	q1	q2	OK	4.42151	14.794	1.7424	-3.67054	0.000242036	0.00686962	yes
TCONS_00010522	XLOC_005579	CDK17	chr12:96672038-96794366	q1	q2	OK	2.4683	8.25336	1.74146	-3.51976	0.000431938	0.0103463	yes
TCONS_00000095	XLOC_000052	KCNAB2	chr1:5922869-6161253	q1	q2	OK	0.63526	2.12329	1.74088	-3.15081	0.00162818	0.0259357	yes
TCONS_00014777	XLOC_007957	PAPD5	chr16:50186828-50269219	q1	q2	OK	0.259705	0.866687	1.73864	-2.93758	0.00330787	0.0443571	yes
TCONS_00023206	XLOC_012649	GTF3C2	chr2:27548720-27579868	q1	q2	OK	2.34464	7.79755	1.73366	-3.57955	0.000344193	0.00893936	yes
TCONS_00038433	XLOC_020708	NT5C3	chr7:33053741-33102409	q1	q2	OK	1.2431	4.1334	1.73338	-2.95771	0.00309936	0.0423725	yes
TCONS_00001236	XLOC_000656	FAM91A2	chr1:149576261-149672733	q1	q2	OK	1.17495	3.9022	1.73169	-3.00453	0.00265996	0.0377758	yes
TCONS_00028679	XLOC_015569	CADPS	chr3:62384020-62861064	q1	q2	OK	0.216181	0.717872	1.73149	-2.9235	0.00346116	0.0458313	yes
TCONS_00027769	XLOC_015119	ATP2C1	chr3:130569368-130745646	q1	q2	OK	0.770631	2.55869	1.73129	-3.10031	0.00193316	0.0296309	yes
TCONS_00016378	XLOC_008866	TADA2A	chr17:35766976-35837226	q1	q2	OK	1.21606	4.03462	1.73022	-3.04498	0.00232697	0.0341422	yes
TCONS_00010963	XLOC_005823	FNDC3A	chr13:49550047-49783915	q1	q2	OK	1.31451	4.36103	1.73014	-3.39416	0.000688406	0.0143661	yes
TCONS_00032747	XLOC_017759	WRNIP1	chr6:2765665-2785979	q1	q2	OK	0.719436	2.3865	1.72996	-3.04542	0.00232356	0.0341033	yes
TCONS_00012840	XLOC_006862	XRCC3	chr14:104095524-104181823	q1	q2	OK	3.81815	12.6604	1.72937	-3.61243	0.000303341	0.00815925	yes
TCONS_00039461	XLOC_021269	GOLGA7	chr8:41348080-41368499	q1	q2	OK	0.958	3.17567	1.72896	-2.89506	0.00379081	0.0488689	yes
TCONS_00037649	XLOC_020285	PTPN12	chr7:77166772-77269388	q1	q2	OK	2.78889	9.24455	1.72891	-3.39476	0.00068688	0.0143365	yes
TCONS_00003205	XLOC_001706	RHOC	chr1:113243748-113250025	q1	q2	OK	0.504812	1.67323	1.72882	-2.88591	0.0039029	0.0498807	yes
TCONS_00002631	XLOC_001390	TMEM200B	chr1:29213602-29450421	q1	q2	OK	1.90449	6.30618	1.72736	-3.37654	0.000734046	0.0150434	yes
TCONS_00030574	XLOC_016607	RG9MTD2	chr4:100467863-100485189	q1	q2	OK	1.1122	3.68237	1.72722	-3.11679	0.00182829	0.0283626	yes
TCONS_00011772	XLOC_006265	PPM1A	chr14:60712469-60765805	q1	q2	OK	3.35081	11.0914	1.72685	-3.4877	0.00048719	0.0112211	yes
TCONS_00038375	XLOC_020676	HOXA1	chr7:27132613-27135625	q1	q2	OK	0.960729	3.17756	1.72572	-3.09665	0.00195718	0.0298687	yes
TCONS_00012682	XLOC_006799	GALC	chr14:88399357-88460009	q1	q2	OK	1.29734	4.27763	1.72126	-3.1806	0.00146973	0.0241113	yes
TCONS_00021241	XLOC_011604	DACT3	chr19:47150868-47220384	q1	q2	OK	1.58067	5.20473	1.71929	-3.38177	0.000720203	0.014859	yes
TCONS_00026684	XLOC_014540	XBP1	chr22:29190547-29196560	q1	q2	OK	1.53813	5.05147	1.71552	-3.10111	0.00192794	0.0295629	yes
TCONS_00003443	XLOC_001805	POGZ	chr1:151375199-151431941	q1	q2	OK	3.64357	11.9495	1.71353	-3.68568	0.000228096	0.00656504	yes
TCONS_00032064	XLOC_017388	ARL15	chr5:53180613-53606403	q1	q2	OK	3.24569	10.6336	1.71203	-3.34313	0.000828395	0.0164899	yes
TCONS_00040936	XLOC_022087	VPS13A	chr9:79791671-80032399	q1	q2	OK	1.2042	3.945	1.71195	-3.42882	0.000606216	0.0131024	yes
TCONS_00011014	XLOC_005851	PCDH17	chr13:58205788-58303065	q1	q2	OK	1.96043	6.41962	1.71132	-3.68121	0.000232134	0.00665905	yes
TCONS_00012447	XLOC_006660	TRAPPC6B	chr14:39617014-39639634	q1	q2	OK	1.9884	6.50464	1.70986	-3.2321	0.00122884	0.0213295	yes
TCONS_00023082	XLOC_012583	CMPK2	chr2:6980683-7006766	q1	q2	OK	0.649981	2.12321	1.70778	-2.99714	0.00272522	0.0384569	yes
TCONS_00027973	XLOC_015214	SERPINI1	chr3:167453431-167543357	q1	q2	OK	2.38085	7.75043	1.7028	-3.06568	0.00217175	0.0323564	yes
TCONS_00011677	XLOC_006217	CTAGE5	chr14:39734475-39820397	q1	q2	OK	1.93265	6.28085	1.70038	-3.26953	0.00107726	0.0195888	yes
TCONS_00009516	XLOC_005045	TCTN1	chr12:111051831-111127617	q1	q2	OK	2.25881	7.34006	1.70023	-3.21815	0.00129019	0.0220455	yes
TCONS_00015552	XLOC_008403	HERC2P4	chr16:32162608-32163874	q1	q2	OK	2.03368	6.59124	1.69645	-3.04016	0.00236455	0.0345686	yes
TCONS_00005620	XLOC_002928	JMJD1C	chr10:64926987-65226322	q1	q2	OK	5.30122	17.1508	1.69388	-3.65466	0.000257521	0.00717996	yes
TCONS_00002733	XLOC_001456	POU3F1	chr1:38509522-38512450	q1	q2	OK	0.600189	1.93737	1.69061	-3.06469	0.00217896	0.0324289	yes
TCONS_00011205	XLOC_005960	PAN3-AS1	chr13:28710979-28869475	q1	q2	OK	0.84106	2.71219	1.68918	-3.01061	0.00260728	0.0372302	yes
TCONS_00002770	XLOC_001477	SCMH1	chr1:41480261-41707815	q1	q2	OK	0.479361	1.54512	1.68853	-2.93537	0.0033315	0.0445534	yes
TCONS_00001998	XLOC_001039	PROX1	chr1:214161859-214209762	q1	q2	OK	1.79449	5.77143	1.68535	-3.32798	0.00087479	0.0171294	yes
TCONS_00006372	XLOC_003333	PRMT3	chr11:20409075-20530879	q1	q2	OK	3.61649	11.6299	1.68518	-3.29128	0.000997319	0.0187104	yes
TCONS_00041091	XLOC_022182	RAD23B	chr9:110045516-110094475	q1	q2	OK	1.7011	5.46887	1.68477	-3.17529	0.00149688	0.0244378	yes
TCONS_00011767	XLOC_006262	DAAM1	chr14:59655398-59836471	q1	q2	OK	12.9678	41.6259	1.68255	-3.67051	0.000242066	0.00686962	yes
TCONS_00016981	XLOC_009178	RNF213	chr17:78234659-78411884	q1	q2	OK	0.258996	0.831098	1.68209	-2.88498	0.00391443	0.0499449	yes
TCONS_00034303	XLOC_018591	TFEB	chr6:41651715-41703997	q1	q2	OK	2.39937	7.69461	1.68119	-3.3679	0.000757442	0.015404	yes
TCONS_00009471	XLOC_005014	CHST11	chr12:104850691-105155792	q1	q2	OK	2.05739	6.59783	1.68118	-3.46483	0.000530569	0.011871	yes
TCONS_00002940	XLOC_001561	PPAP2B	chr1:56960418-57045257	q1	q2	OK	2.32323	7.4493	1.68098	-3.40447	0.000662922	0.0139844	yes
TCONS_00003389	XLOC_001788	MCL1	chr1:150547026-150552214	q1	q2	OK	3.06238	9.81789	1.68076	-3.42526	0.000614222	0.0132237	yes
TCONS_00032477	XLOC_017609	NR3C1	chr5:142657495-142815077	q1	q2	OK	0.747207	2.39497	1.68043	-3.15389	0.00161109	0.0257361	yes
TCONS_00014487	XLOC_007803	TNFRSF17	chr16:12058963-12061925	q1	q2	OK	1.33855	4.2702	1.67363	-2.88521	0.00391147	0.049921	yes
TCONS_00004586	XLOC_002415	FAM35B	chr10:46897640-46939145	q1	q2	OK	1.26816	4.0314	1.66854	-3.08671	0.00202383	0.0306285	yes
TCONS_00042423	XLOC_022930	TBL1X	chrX:9431334-9687780	q1	q2	OK	0.666688	2.11418	1.66501	-3.07199	0.00212636	0.0318424	yes
TCONS_00004893	XLOC_002570	HHEX	chr10:94449680-94455408	q1	q2	OK	19.4012	61.521	1.66493	-3.65378	0.000258407	0.00719884	yes
TCONS_00018650	XLOC_010094	NFATC1	chr18:77155771-77289323	q1	q2	OK	9.72279	30.7987	1.66343	-3.58727	0.000334163	0.00875296	yes
TCONS_00009377	XLOC_004971	NUDT4P1	chr12:93771700-93797024	q1	q2	OK	1.96023	6.20602	1.66265	-3.19714	0.00138796	0.0231522	yes
TCONS_00030659	XLOC_016637	ELOVL6	chr4:110970228-111119820	q1	q2	OK	1.32578	4.19728	1.66262	-3.08427	0.00204052	0.0308001	yes
TCONS_00031642	XLOC_017133	RNF14	chr5:141346401-141369856	q1	q2	OK	5.94139	18.7765	1.66006	-3.50267	0.000460619	0.0107816	yes
TCONS_00040434	XLOC_021814	RRM2B	chr8:103216728-103251346	q1	q2	OK	3.00446	9.49151	1.65953	-3.33097	0.000865424	0.0170039	yes
TCONS_00028254	XLOC_015362	FGD5-AS1	chr3:14984285-15106816	q1	q2	OK	1.12298	3.54108	1.65685	-3.00328	0.00267091	0.0379017	yes
TCONS_00037573	XLOC_020243	GTF2IP1	chr7:72569011-72621336	q1	q2	OK	7.05228	22.2295	1.65632	-3.56576	0.0003628	0.0092316	yes
TCONS_00029842	XLOC_016196	BANK1	chr4:102711763-102995969	q1	q2	OK	1.70419	5.36397	1.65421	-3.15942	0.00158082	0.0253778	yes
TCONS_00005781	XLOC_003021	CPEB3	chr10:93808396-94050875	q1	q2	OK	0.866042	2.72436	1.65341	-3.07189	0.00212708	0.0318424	yes
TCONS_00010790	XLOC_005709	CDK2AP1	chr12:123745539-123756687	q1	q2	OK	22.5209	70.8208	1.65291	-3.61563	0.000299622	0.00808124	yes
TCONS_00015366	XLOC_008283	LITAF	chr16:11641577-11681322	q1	q2	OK	5.29012	16.591	1.64903	-3.3951	0.000686043	0.014326	yes
TCONS_00012463	XLOC_006673	DNAAF2	chr14:50091891-50101948	q1	q2	OK	3.03337	9.51287	1.64896	-3.36014	0.00077904	0.015762	yes
TCONS_00026638	XLOC_014513	CHCHD10	chr22:24105207-24110141	q1	q2	OK	41.1226	128.609	1.64499	-3.59702	0.000321878	0.00851682	yes
TCONS_00029144	XLOC_015812	PDCD10	chr3:167401694-167452651	q1	q2	OK	8.78301	27.4667	1.6449	-3.34045	0.000836438	0.0166069	yes
TCONS_00042042	XLOC_022714	ASTN2	chr9:119187503-120177317	q1	q2	OK	1.03517	3.23495	1.64388	-2.92615	0.00343185	0.0455294	yes
TCONS_00041887	XLOC_022622	C9orf129	chr9:95947211-96108696	q1	q2	OK	1.72093	5.37549	1.64321	-3.03878	0.00237542	0.0347092	yes
TCONS_00003867	XLOC_002017	CENPL	chr1:173768687-173793777	q1	q2	OK	0.929088	2.90177	1.64304	-2.89747	0.0037619	0.0485688	yes
TCONS_00008204	XLOC_004349	PDE2A	chr11:72287183-72385497	q1	q2	OK	0.370171	1.15592	1.64278	-2.90199	0.00370799	0.0480705	yes
TCONS_00012837	XLOC_006861	BAG5	chr14:104022880-104029151	q1	q2	OK	6.16868	19.2319	1.64047	-3.50931	0.000449279	0.0106145	yes
TCONS_00022015	XLOC_012009	VRK2	chr2:58273776-58468515	q1	q2	OK	3.10861	9.69128	1.64042	-3.17378	0.0015047	0.0245124	yes
TCONS_00025215	XLOC_013754	RBM39	chr20:34291530-34330258	q1	q2	OK	6.68061	20.8035	1.63877	-3.44237	0.000576635	0.0126272	yes
TCONS_00024015	XLOC_013077	CALCRL	chr2:188207848-188313021	q1	q2	OK	2.17023	6.75568	1.63825	-3.251	0.00115001	0.0204212	yes
TCONS_00003525	XLOC_001862	ADAR	chr1:154554533-154600456	q1	q2	OK	5.66139	17.5809	1.63478	-3.53882	0.000401919	0.00986258	yes
TCONS_00004899	XLOC_002574	CEP55	chr10:95256368-95288849	q1	q2	OK	2.76349	8.55855	1.63088	-3.13438	0.00172219	0.027134	yes
TCONS_00034643	XLOC_018781	FAM184A	chr6:119280995-119470358	q1	q2	OK	1.623	5.02537	1.63057	-3.20223	0.00136366	0.0228644	yes
TCONS_00014640	XLOC_007889	RRN3P2	chr16:29086162-29128038	q1	q2	OK	0.802743	2.48469	1.63005	-2.89054	0.00384587	0.0493776	yes
TCONS_00040212	XLOC_021710	MYBL1	chr8:67474409-67525480	q1	q2	OK	1.99565	6.16331	1.62684	-3.21665	0.00129698	0.0220966	yes
TCONS_00017701	XLOC_009582	DNAJC7	chr17:40118758-40190044	q1	q2	OK	6.89891	21.2992	1.62636	-3.41382	0.0006406	0.0136106	yes
TCONS_00014999	XLOC_008064	NFAT5	chr16:69599868-69738569	q1	q2	OK	1.52207	4.69878	1.62625	-3.43338	0.000596108	0.0129346	yes
TCONS_00037381	XLOC_020135	FAM188B	chr7:30791750-30932002	q1	q2	OK	0.721334	2.22641	1.62598	-2.9569	0.00310749	0.0424443	yes
TCONS_00005427	XLOC_002849	ITGB1	chr10:33189245-33247293	q1	q2	OK	17.535	54.0532	1.62414	-3.50156	0.000462548	0.0108168	yes
TCONS_00028152	XLOC_015317	FYTTD1	chr3:197398258-197511317	q1	q2	OK	52.2063	160.897	1.62384	-3.36488	0.000765759	0.0155365	yes
TCONS_00043900	XLOC_023623	ATRX	chrX:76760355-77041719	q1	q2	OK	3.33376	10.2138	1.6153	-3.46642	0.000527448	0.01183	yes
TCONS_00021622	XLOC_011789	TMEM238	chr19:55890611-55895627	q1	q2	OK	5.25886	16.0982	1.61408	-3.0938	0.00197614	0.0300682	yes
TCONS_00032223	XLOC_017478	FAM172A	chr5:92953430-93447404	q1	q2	OK	1.45383	4.44914	1.61367	-3.0574	0.00223269	0.0330575	yes
TCONS_00008820	XLOC_004670	LOC374443	chr12:9800642-9811008	q1	q2	OK	1.63726	5.00394	1.61178	-3.00722	0.00263645	0.0375227	yes
TCONS_00025074	XLOC_013675	SNX5	chr20:17922243-17949490	q1	q2	OK	63.8716	194.756	1.60842	-3.37472	0.000738914	0.015114	yes
TCONS_00022657	XLOC_012363	ITGAV	chr2:187454789-187545628	q1	q2	OK	0.859276	2.61918	1.60792	-2.9903	0.00278705	0.039058	yes
TCONS_00007241	XLOC_003808	MLL	chr11:118307204-118397539	q1	q2	OK	0.233112	0.705527	1.59768	-3.0078	0.00263144	0.0374628	yes
TCONS_00016088	XLOC_008696	CHD3	chr17:7788122-7816075	q1	q2	OK	2.33878	7.07367	1.5967	-3.42422	0.000616558	0.0132658	yes
TCONS_00021223	XLOC_011587	DMPK	chr19:46272975-46285815	q1	q2	OK	1.25144	3.7597	1.58703	-2.93928	0.00328977	0.0442119	yes
TCONS_00018923	XLOC_010211	TCF4	chr18:52889561-53303188	q1	q2	OK	6.26726	18.818	1.58621	-3.43297	0.000597018	0.0129401	yes
TCONS_00002286	XLOC_001198	CDK11B	chr1:1571099-1655791	q1	q2	OK	2.8995	8.69949	1.58513	-3.20863	0.0013337	0.0224944	yes
TCONS_00024980	XLOC_013619	NSFL1C	chr20:1422806-1448337	q1	q2	OK	1.28632	3.84169	1.5785	-2.97927	0.00288933	0.0401936	yes
TCONS_00029538	XLOC_016021	STIM2	chr4:26862312-27027003	q1	q2	OK	3.04423	9.0742	1.57569	-3.29333	0.00099009	0.0186213	yes
TCONS_00009400	XLOC_004984	ELK3	chr12:96588206-96661606	q1	q2	OK	2.71303	8.07304	1.57321	-3.12564	0.00177416	0.0276948	yes
TCONS_00013499	XLOC_007251	AKAP13	chr15:85923870-86292586	q1	q2	OK	2.627	7.8031	1.57063	-3.36839	0.000756073	0.0153807	yes
TCONS_00000642	XLOC_000343	B4GALT2	chr1:44444873-44456843	q1	q2	OK	2.52459	7.49384	1.56965	-3.08325	0.00204756	0.0308862	yes
TCONS_00033431	XLOC_018117	BCKDHB	chr6:80816343-81055987	q1	q2	OK	9.55139	28.2501	1.56448	-3.36308	0.000770786	0.015621	yes
TCONS_00014642	XLOC_007891	LOC606724	chr16:29460665-29461236	q1	q2	OK	10.5709	31.2516	1.56383	-3.17057	0.00152138	0.0247207	yes
TCONS_00031277	XLOC_016954	PAPD4	chr5:78908242-78982471	q1	q2	OK	2.88383	8.52409	1.56356	-3.05148	0.00227715	0.0335633	yes
TCONS_00022019	XLOC_012012	REL	chr2:61108751-61150178	q1	q2	OK	25.901	76.5196	1.56282	-3.40366	0.000664889	0.0140135	yes
TCONS_00004492	XLOC_002373	GAD2	chr10:26505235-26593491	q1	q2	OK	5.15386	15.1701	1.5575	-3.25638	0.00112841	0.0201731	yes
TCONS_00033397	XLOC_018102	OGFRL1	chr6:71998476-72011973	q1	q2	OK	24.8182	72.8434	1.5534	-3.397	0.000681292	0.01425	yes
TCONS_00041803	XLOC_022575	TLE1	chr9:84198597-84303596	q1	q2	OK	2.40804	7.06715	1.55327	-3.20782	0.00133744	0.0225411	yes
TCONS_00042847	XLOC_023142	TAF1	chrX:70430034-70948962	q1	q2	OK	0.644356	1.89026	1.55265	-2.91356	0.00357337	0.0468221	yes
TCONS_00016304	XLOC_008812	CPD	chr17:28705941-28796675	q1	q2	OK	1.54824	4.53688	1.55107	-3.16676	0.0015415	0.0249552	yes
TCONS_00022271	XLOC_012152	MAP4K4	chr2:102314164-102511152	q1	q2	OK	4.14266	12.1359	1.55065	-3.35381	0.000797074	0.0160445	yes
TCONS_00027548	XLOC_014983	CHMP2B	chr3:87276412-87304698	q1	q2	OK	8.82549	25.8109	1.54823	-3.27333	0.00106289	0.019432	yes
TCONS_00024602	XLOC_013436	EPB41L1	chr20:34700347-34820721	q1	q2	OK	2.08417	6.09042	1.54707	-3.26771	0.00108422	0.0196606	yes
TCONS_00037768	XLOC_020338	ZKSCAN5	chr7:99102272-99131445	q1	q2	OK	1.22773	3.58602	1.54639	-2.97983	0.00288409	0.0401509	yes
TCONS_00033669	XLOC_018266	UTRN	chr6:144612872-145174170	q1	q2	OK	6.03514	17.5809	1.54255	-3.34744	0.000815618	0.0163298	yes
TCONS_00038001	XLOC_020455	AHCYL2	chr7:128864854-129070052	q1	q2	OK	1.05146	3.06243	1.54229	-2.92058	0.00349386	0.046126	yes
TCONS_00016292	XLOC_008806	TAOK1	chr17:27717942-27878921	q1	q2	OK	5.95613	17.2892	1.53742	-3.31151	0.000927949	0.0178339	yes
TCONS_00013876	XLOC_007480	VPS13C	chr15:62144589-62352664	q1	q2	OK	0.818589	2.37335	1.53571	-3.08067	0.00206539	0.0311074	yes
TCONS_00004183	XLOC_002195	LBR	chr1:225589203-225616557	q1	q2	OK	57.6161	167.007	1.53537	-3.15577	0.00160075	0.0256096	yes
TCONS_00001612	XLOC_000850	POU2F1	chr1:167190065-167396582	q1	q2	OK	1.83133	5.27447	1.52613	-3.25349	0.00113996	0.0202981	yes
TCONS_00038746	XLOC_020880	ASNS	chr7:97481428-97501854	q1	q2	OK	4.07627	11.6992	1.52109	-3.02234	0.00250832	0.0361367	yes
TCONS_00040519	XLOC_021854	TMEM65	chr8:125323158-125384940	q1	q2	OK	2.18053	6.24721	1.51853	-3.00423	0.00266256	0.0377968	yes
TCONS_00028396	XLOC_015427	ANO10	chr3:43407817-43663560	q1	q2	OK	2.57017	7.36116	1.51807	-2.91574	0.00354845	0.0465948	yes
TCONS_00038712	XLOC_020861	SAMD9L	chr7:92759367-92777680	q1	q2	OK	1.47493	4.22066	1.51682	-3.07903	0.00207674	0.0312533	yes
TCONS_00032269	XLOC_017504	NREP	chr5:110834021-111312628	q1	q2	OK	11.8388	33.7937	1.51323	-3.2238	0.00126504	0.0217212	yes
TCONS_00002638	XLOC_001396	SDC3	chr1:31342312-31381480	q1	q2	OK	2.10284	5.99921	1.51244	-3.21573	0.00130112	0.0221397	yes
TCONS_00004472	XLOC_002361	BMI1	chr10:22605311-22620414	q1	q2	OK	2.48074	7.06974	1.51089	-2.92452	0.00344986	0.0457244	yes
TCONS_00041802	XLOC_022574	GNAQ	chr9:80335190-80646219	q1	q2	OK	4.08309	11.5806	1.50398	-3.03157	0.00243285	0.0353315	yes
TCONS_00030448	XLOC_016534	RASSF6	chr4:74438861-74486340	q1	q2	OK	4.72612	13.401	1.50361	-3.16729	0.00153865	0.0249281	yes
TCONS_00011817	XLOC_006286	FUT8	chr14:65877309-66210839	q1	q2	OK	10.7721	30.4405	1.4987	-3.21678	0.00129637	0.0220888	yes
TCONS_00040427	XLOC_021813	NCALD	chr8:102698769-103137135	q1	q2	OK	4.3393	12.2087	1.49237	-3.12441	0.00178162	0.0277883	yes
TCONS_00019011	XLOC_010265	PTBP1	chr19:797391-812327	q1	q2	OK	6.45015	18.0522	1.48477	-3.13184	0.00173714	0.0273137	yes
TCONS_00041812	XLOC_022578	UBQLN1	chr9:86274877-86323168	q1	q2	OK	2.15245	5.98777	1.47604	-2.88847	0.0038712	0.0496032	yes
TCONS_00010511	XLOC_005573	FGD6	chr12:95470524-95611240	q1	q2	OK	10.6228	29.4767	1.47241	-3.17963	0.00147465	0.0241749	yes
TCONS_00029507	XLOC_016001	CD38	chr4:15779930-15850706	q1	q2	OK	12.6201	34.9418	1.46923	-3.16561	0.00154757	0.0250138	yes
TCONS_00014995	XLOC_008064	NFAT5	chr16:69599868-69738569	q1	q2	OK	4.25011	11.7607	1.4684	-3.1737	0.00150508	0.0245137	yes
TCONS_00018863	XLOC_010196	RPL17	chr18:47007547-47018935	q1	q2	OK	87.7015	242.117	1.46503	-3.14971	0.00163433	0.0260112	yes
TCONS_00037375	XLOC_020132	ZNRF2	chr7:30323922-30407308	q1	q2	OK	9.39589	25.9314	1.4646	-3.1943	0.00140172	0.0233115	yes
TCONS_00012234	XLOC_006543	PACS2	chr14:105675622-105864484	q1	q2	OK	3.82383	10.5341	1.46197	-3.1349	0.0017191	0.0271049	yes
TCONS_00009310	XLOC_004925	RAP1B	chr12:69004618-69054385	q1	q2	OK	9.63092	26.4813	1.45923	-3.04509	0.00232609	0.0341329	yes
TCONS_00018844	XLOC_010191	SMAD2	chr18:45359465-45457515	q1	q2	OK	4.74851	13.054	1.45895	-3.15452	0.0016076	0.0256924	yes
TCONS_00004186	XLOC_002196	ENAH	chr1:225674533-225840845	q1	q2	OK	2.31997	6.37667	1.4587	-3.13168	0.00173808	0.0273235	yes
TCONS_00037298	XLOC_020093	HDAC9	chr7:18126571-19036992	q1	q2	OK	1.75874	4.8323	1.45817	-2.93291	0.00335796	0.0448031	yes
TCONS_00040508	XLOC_021848	ZHX1	chr8:124232195-124287781	q1	q2	OK	4.63381	12.7242	1.4573	-3.1185	0.00181772	0.0282541	yes
TCONS_00005063	XLOC_002663	PDCD4	chr10:112631552-112679124	q1	q2	OK	10.6231	29.1549	1.45653	-3.15652	0.00159662	0.0255701	yes
TCONS_00028131	XLOC_015299	OPA1	chr3:193310932-193415600	q1	q2	OK	2.00344	5.48171	1.45214	-2.92869	0.00340397	0.0452639	yes
TCONS_00029631	XLOC_016076	PAICS	chr4:57301914-57327534	q1	q2	OK	44.6554	122.142	1.45165	-3.04795	0.00230412	0.0338716	yes
TCONS_00008166	XLOC_004321	ACY3	chr11:67410025-67418130	q1	q2	OK	7.10207	19.3643	1.44709	-3.02897	0.00245387	0.035547	yes
TCONS_00011734	XLOC_006249	KTN1	chr14:56046924-56151302	q1	q2	OK	36.2129	98.6953	1.44648	-2.9987	0.00271138	0.0383125	yes
TCONS_00004934	XLOC_002592	LCOR	chr10:98592016-98724198	q1	q2	OK	1.70189	4.63201	1.4445	-2.90633	0.00365698	0.0475611	yes
TCONS_00030182	XLOC_016378	CTBP1	chr4:1205227-1242908	q1	q2	OK	7.23279	19.6742	1.44368	-3.07128	0.00213143	0.0318865	yes
TCONS_00032360	XLOC_017546	VDAC1	chr5:133307565-133340824	q1	q2	OK	15.0465	40.9166	1.44325	-3.11964	0.00181073	0.0281661	yes
TCONS_00038636	XLOC_020817	GTF2IP1	chr7:74601103-74653459	q1	q2	OK	8.85604	24.0504	1.44133	-3.08605	0.00202835	0.0306801	yes
TCONS_00003940	XLOC_002063	FAM129A	chr1:184760165-184943682	q1	q2	OK	3.0853	8.34301	1.43516	-3.097	0.00195489	0.029856	yes
TCONS_00028278	XLOC_015375	TBC1D5	chr3:17198653-17784240	q1	q2	OK	5.33985	14.4318	1.43438	-3.10514	0.00190192	0.0292715	yes
TCONS_00019602	XLOC_010616	MAG	chr19:35782988-35804709	q1	q2	OK	3.28472	8.87395	1.43381	-2.89915	0.00374173	0.0483989	yes
TCONS_00011737	XLOC_006249	KTN1	chr14:56046924-56151302	q1	q2	OK	5.41017	14.5306	1.42535	-3.06058	0.00220907	0.0327934	yes
TCONS_00022902	XLOC_012483	ACSL3	chr2:223725731-223808119	q1	q2	OK	3.18236	8.54619	1.42518	-2.88745	0.00388375	0.049705	yes
TCONS_00006828	XLOC_003572	CAPN1	chr11:64948685-64979477	q1	q2	OK	3.24644	8.71717	1.425	-2.94097	0.00327182	0.0440284	yes
TCONS_00041281	XLOC_022276	SET	chr9:131445933-131458675	q1	q2	OK	75.8607	202.22	1.4145	-2.88677	0.00389215	0.0497802	yes
TCONS_00001183	XLOC_000626	SRGAP2P2	chr1:143915747-144094477	q1	q2	OK	9.69897	25.8327	1.4133	-2.96625	0.0030146	0.0414407	yes
TCONS_00005949	XLOC_003102	XPNPEP1	chr10:111624523-111683311	q1	q2	OK	4.44206	11.8277	1.41287	-2.9045	0.00367835	0.047749	yes
TCONS_00027986	XLOC_015222	GPR160	chr3:169755734-169803183	q1	q2	OK	9.68246	25.7571	1.41152	-2.99533	0.00274148	0.0386193	yes
TCONS_00011430	XLOC_006081	STK24	chr13:99102454-99229396	q1	q2	OK	5.2191	13.8763	1.41075	-3.06057	0.00220915	0.0327934	yes
TCONS_00003941	XLOC_002064	TRMT1L	chr1:185087217-185260913	q1	q2	OK	4.65023	12.3494	1.40907	-2.99138	0.00277716	0.0389669	yes
TCONS_00037918	XLOC_020412	TES	chr7:115850546-115898837	q1	q2	OK	16.4923	43.6653	1.40469	-3.01531	0.00256714	0.0367902	yes
TCONS_00005967	XLOC_003114	C10orf118	chr10:115881973-115934364	q1	q2	OK	2.23305	5.90072	1.40188	-2.90571	0.00366415	0.0476274	yes
TCONS_00000881	XLOC_000458	ACADM	chr1:76190042-76229355	q1	q2	OK	30.3086	80.01	1.40046	-3.05287	0.00226664	0.0334528	yes
TCONS_00031942	XLOC_017321	CTNND2	chr5:10971951-11904110	q1	q2	OK	4.17408	11.0081	1.39904	-3.05961	0.00221623	0.0328702	yes
TCONS_00003526	XLOC_001862	ADAR	chr1:154554533-154600456	q1	q2	OK	2.70908	7.12162	1.3944	-2.96432	0.00303348	0.0416373	yes
TCONS_00012513	XLOC_006700	DLGAP5	chr14:55614833-55658396	q1	q2	OK	15.6997	40.7704	1.37678	-2.94938	0.0031841	0.0431719	yes
TCONS_00013806	XLOC_007446	DMXL2	chr15:51739920-51914967	q1	q2	OK	2.54798	6.60276	1.37371	-2.92126	0.00348624	0.0460475	yes
TCONS_00012505	XLOC_006697	GCH1	chr14:55308723-55369542	q1	q2	OK	7.79407	20.1931	1.37341	-2.90839	0.00363289	0.0473593	yes
TCONS_00030617	XLOC_016620	CENPE	chr4:104026962-104119566	q1	q2	OK	5.2377	13.521	1.3682	-2.99522	0.00274243	0.0386287	yes
TCONS_00016029	XLOC_008668	EIF5A	chr17:7210317-7215782	q1	q2	OK	33.1808	85.404	1.36395	-2.9184	0.00351831	0.0463292	yes
TCONS_00014035	XLOC_007551	SEMA7A	chr15:74701629-74726299	q1	q2	OK	13.6289	34.8603	1.35492	-2.91963	0.00350452	0.0462094	yes
TCONS_00013964	XLOC_007530	UACA	chr15:70946892-71055850	q1	q2	OK	7.48204	19.065	1.34942	-2.95953	0.00308113	0.0421608	yes
TCONS_00022538	XLOC_012301	CSRNP3	chr2:166326156-166545917	q1	q2	OK	4.60262	11.7278	1.3494	-2.89104	0.00383964	0.0493234	yes
TCONS_00018175	XLOC_009840	SRSF2	chr17:74730196-74775336	q1	q2	OK	44.4797	113.325	1.34925	-2.90536	0.0036683	0.0476454	yes
[truncated: 462 more rows]

## Sheet: 3vs4-OK
test_id	gene_id	gene	locus	sample_1	sample_2	status	value_1	value_2	log2(fold_change)	test_stat	p_value	q_value	significant		Comparison BJAB-EBER1/2 vs BJAB-CTL (FRT)
[truncated: 23,206 more rows]

[truncated: 2 more sheets: 3vs4-sign, FPKM-tracking]
