# Supplementary material for: Proteomics and Transcriptomics of BJAB Cells Expressing the Epstein-Barr Virus Noncoding RNAs EBER1 and EBER2
Source: PLoS One. 2015 Jun 29;10(6):e0124638. doi: 10.1371/journal.pone.0124638 (PMC4487896; doi:10.1371/journal.pone.0124638)
Supplement: S6 File — This file contains the complete dataset of the changes in alternative splicing usage in the FRT dataset. (XLSX) [file pone.0124638.s011.xlsx]

## Sheet: 1vs2-3vs4-FRT-splicing
test_id	gene_id	gene	locus	sample_1	sample_2	status	value_1	value_2	sqrt(JS)	test_stat	p_value	q_value	significant		Comparison BJAB-EBER1/2 vs BJAB-CTL (FRT)
TSS10004	XLOC_008486	ACD	chr16:67679029-67694718	q1	q2	OK	0	0	0.00706929	0.874509	0.965555	0.999983	no		1- BJAB-CTL first replicate
TSS10006	XLOC_008488	GFOD2	chr16:67708435-67753273	q1	q2	OK	0	0	0.0505859	0.549145	0.63644	0.999983	no		2 -BJAB-EBER1/2 first replicate
TSS1001	XLOC_000835	UHMK1	chr1:162466963-162499419	q1	q2	OK	0	0	0.0252449	0.455653	0.4705	0.934726	no		3 -BJAB-CTL second replicate
TSS10014	XLOC_008493	SLC12A4	chr16:67973786-68002597	q1	q2	OK	0	0	0.109515	0.0025895	0.028635	0.179383	no		4 -BJAB-EBER1/2 second replicate
TSS10022	XLOC_008500	CHTF8	chr16:69139466-69166493	q1	q2	OK	0	0	0.100782	0.0511074	0.07885	0.359943	no
TSS10036	XLOC_008513	COG4	chr16:70514471-70557457	q1	q2	OK	0	0	0.0325197	0.30406	0.32004	0.803964	no
TSS10047	XLOC_008523	AP1G1	chr16:71762904-71842976	q1	q2	OK	0	0	0.0258865	0.513837	0.52737	0.969148	no
TSS10049	XLOC_008525	ZNF821	chr16:71879898-71919174	q1	q2	OK	0	0	0.512786	3.12242e-08	0.00019	0.00543408	yes
TSS10050	XLOC_008525	ZNF821	chr16:71879898-71919174	q1	q2	OK	0	0	0.0143207	0.860634	0.98483	0.999983	no
TSS10061	XLOC_008532	GLG1	chr16:74481325-74641042	q1	q2	OK	0	0	0.0823629	0.063553	0.06074	0.302522	no
TSS10063	XLOC_008534	MLKL	chr16:74705752-74734789	q1	q2	OK	0	0	0.264676	0.049697	0.07517	0.348488	no
TSS10070	XLOC_008539	BCAR1	chr16:75262927-75301951	q1	q2	OK	0	0	0.105883	0.00090264	0.01215	0.101533	no
TSS10071	XLOC_008539	BCAR1	chr16:75262927-75301951	q1	q2	OK	0	0	0.133423	1.19609e-07	0.00222	0.0355281	yes
TSS10078	XLOC_008544	TMEM231	chr16:75572014-75590170	q1	q2	OK	0	0	0.125175	0.0754925	0.279645	0.754197	no
TSS10079	XLOC_008545	ADAT1	chr16:75632246-75657221	q1	q2	OK	0	0	0.0138998	0.808903	0.81454	0.999983	no
TSS10080	XLOC_008546	KARS	chr16:75661621-75681585	q1	q2	OK	0	0	0.0273902	0.699883	0.70545	0.999983	no
TSS10085	XLOC_008551	C16orf46	chr16:81087101-81110872	q1	q2	OK	0	0	0.201136	0.0416182	0.17141	0.577792	no
TSS10086	XLOC_008552	GCSH	chr16:81115551-81129980	q1	q2	OK	0	0	0.0258565	0.496462	0.505935	0.957594	no
TSS1009	XLOC_000840	NUF2	chr1:163291722-163325553	q1	q2	OK	0	0	0.0298695	0.769201	0.773865	0.999983	no
TSS10092	XLOC_008558	HSDL1	chr16:84155743-84178800	q1	q2	OK	0	0	0.0289149	0.615351	0.623865	0.999983	no
TSS10093	XLOC_008559	TAF1C	chr16:84178864-84220676	q1	q2	OK	0	0	0.186549	0.0111179	0.05603	0.287083	no
TSS10097	XLOC_008563	ZDHHC7	chr16:85008066-85045141	q1	q2	OK	0	0	0.0267211	0.785316	0.78887	0.999983	no
TSS101	XLOC_000083	FBXO44	chr1:11708417-11723384	q1	q2	OK	0	0	0.176948	0.0264001	0.134885	0.503163	no
TSS10103	XLOC_008569	COX4NB	chr16:85812230-85833148	q1	q2	OK	0	0	0.0505602	0.303294	0.31667	0.799034	no
TSS10106	XLOC_008572	MTHFSD	chr16:86563781-86588841	q1	q2	OK	0	0	0.306061	1.36513e-12	0.000755	0.0162127	yes
TSS10107	XLOC_008573	C16orf95	chr16:87336403-87351026	q1	q2	OK	0	0	0.0304414	0.599844	0.60944	0.999983	no
TSS10111	XLOC_008576	KLHDC4	chr16:87741417-87799598	q1	q2	OK	0	0	0.0494398	0.587452	0.6777	0.999983	no
TSS10121	XLOC_008585	APRT	chr16:88875876-88878342	q1	q2	OK	0	0	0.0779298	0.217381	0.232185	0.681697	no
TSS10127	XLOC_008590	ANKRD11	chr16:89334028-89556969	q1	q2	OK	0	0	0.188638	7.92338e-06	0.057235	0.290415	no
TSS10128	XLOC_008591	CHMP1A	chr16:89710843-89724129	q1	q2	OK	0	0	0.0492601	0.371061	0.391235	0.876567	no
TSS10131	XLOC_008594	FANCA	chr16:89773540-89883065	q1	q2	OK	0	0	0.00752194	0.905089	0.908015	0.999983	no
TSS10149	XLOC_008609	WDR81	chr17:1619816-1641893	q1	q2	OK	0	0	0.501078	1.14743e-09	0.00037	0.0093836	yes
TSS10161	XLOC_008616	SGSM2	chr17:2240805-2284348	q1	q2	OK	0	0	0.104932	0.231079	0.241425	0.696239	no
TSS10163	XLOC_008618	RAP1GAP2	chr17:2699731-2941035	q1	q2	OK	0	0	0.0132804	0.892906	0.894495	0.999983	no
TSS10171	XLOC_008625	CTNS	chr17:3539761-3599698	q1	q2	OK	0	0	0.0522763	0.416623	0.685055	0.999983	no
TSS10172	XLOC_008626	TMEM93	chr17:3539761-3599698	q1	q2	OK	0	0	0.0224999	0.761238	0.767185	0.999983	no
TSS10174	XLOC_008628	CYB5D2	chr17:4046461-4060995	q1	q2	OK	0	0	0.124165	0.23719	0.255205	0.718446	no
TSS10180	XLOC_008632	ARRB2	chr17:4613788-4624795	q1	q2	OK	0	0	0.0235341	0.534631	0.54477	0.978251	no
TSS10186	XLOC_008638	PLD2	chr17:4710395-4726727	q1	q2	OK	0	0	0.0033694	0.976059	0.97566	0.999983	no
TSS10187	XLOC_008639	MINK1	chr17:4736634-4806369	q1	q2	OK	0	0	0.0424926	0.410112	0.73232	0.999983	no
TSS10191	XLOC_008643	ENO3	chr17:4854383-4860426	q1	q2	OK	0	0	0.245192	0.0408457	0.05554	0.285353	no
TSS10196	XLOC_008648	RABEP1	chr17:5185557-5289132	q1	q2	OK	0	0	0.0471667	0.143817	0.16899	0.572986	no
TSS10197	XLOC_008649	RPAIN	chr17:5289345-5342471	q1	q2	OK	0	0	0.292511	0	0.001905	0.0322606	yes
TSS1020	XLOC_000850	POU2F1	chr1:167190065-167396582	q1	q2	OK	0	0	0.340807	2.92436e-07	0.000565	0.0129841	yes
TSS10206	XLOC_008658	XAF1	chr17:6659155-6678964	q1	q2	OK	0	0	0.0335695	0.769267	0.776025	0.999983	no
TSS10210	XLOC_008662	RNASEK,RNASEK-C17ORF49	chr17:6915735-6922973	q1	q2	OK	0	0	0.321669	0	1e-05	0.000458007	yes
TSS10214	XLOC_008665	ACADVL	chr17:7093209-7128585	q1	q2	OK	0	0	0.00927248	0.763165	0.770375	0.999983	no
TSS10215	XLOC_008666	C17orf81	chr17:7155371-7166512	q1	q2	OK	0	0	0.0133643	0.774489	0.78199	0.999983	no
TSS10216	XLOC_008666	C17orf81	chr17:7155371-7166512	q1	q2	OK	0	0	0.173699	0.00312297	0.074175	0.345895	no
TSS1023	XLOC_000852	MPZL1	chr1:167691186-167761156	q1	q2	OK	0	0	0.065084	0.375179	0.606185	0.999983	no
TSS10235	XLOC_008681	TNFSF12-TNFSF13,TNFSF13	chr17:7452374-7464925	q1	q2	OK	0	0	0.549871	0	1e-05	0.000458007	yes
TSS10238	XLOC_008682	EIF4A1	chr17:7465308-7482324	q1	q2	OK	0	0	0.0460446	0.0723333	0.108265	0.4373	no
TSS1024	XLOC_000853	DCAF6	chr1:167885912-168045083	q1	q2	OK	0	0	0.0787726	0.0122083	0.20397	0.633069	no
TSS10242	XLOC_008685	CD68	chr17:7482804-7485429	q1	q2	OK	0	0	0.0459802	0.529805	0.537815	0.974628	no
TSS10243	XLOC_008686	MPDU1	chr17:7486964-7493488	q1	q2	OK	0	0	0.107598	0.0311818	0.070465	0.334974	no
TSS1025	XLOC_000854	TIPRL	chr1:168148170-168171351	q1	q2	OK	0	0	0.0101219	0.739583	0.74984	0.999983	no
TSS10250	XLOC_008689	WRAP53	chr17:7571719-7606820	q1	q2	OK	0	0	0.037117	0.646161	0.65582	0.999983	no
TSS10257	XLOC_008696	CHD3	chr17:7788122-7816075	q1	q2	OK	0	0	0.0360058	0.694829	0.69976	0.999983	no
TSS10258	XLOC_008696	CHD3	chr17:7788122-7816075	q1	q2	OK	0	0	0.248813	0.00720777	0.02865	0.179434	no
TSS10260	XLOC_008698	CNTROB	chr17:7835441-7853237	q1	q2	OK	0	0	0.0748782	0.154412	0.17915	0.590584	no
TSS10267	XLOC_008705	RANGRF	chr17:8191081-8198170	q1	q2	OK	0	0	0.0672608	0.34223	0.6052	0.999983	no
TSS10271	XLOC_008708	NDEL1	chr17:8339178-8371481	q1	q2	OK	0	0	0.0557212	0.0624472	0.10209	0.423184	no
TSS10291	XLOC_008726	ZNF286A	chr17:15602890-15624100	q1	q2	OK	0	0	0.033006	0.766177	0.77178	0.999983	no
TSS10296	XLOC_008731	TTC19	chr17:15879874-15932723	q1	q2	OK	0	0	0.0687661	0.438398	0.451805	0.92414	no
TSS10301	XLOC_008736	C17orf76-AS1	chr17:16342300-16395480	q1	q2	OK	0	0	0.192907	1.11022e-14	0.01738	0.128151	no
TSS10308	XLOC_008742	MPRIP	chr17:16946073-17095962	q1	q2	OK	0	0	0.0917959	0.0552305	0.083775	0.374235	no
TSS10313	XLOC_008747	LRRC48	chr17:17876126-17920189	q1	q2	OK	0	0	0.0531387	0.675488	0.694555	0.999983	no
TSS10319	XLOC_008753	SMCR7	chr17:18163847-18169095	q1	q2	OK	0	0	0.0444405	0.574283	0.58212	0.993854	no
TSS10328	XLOC_008761	PRPSAP2	chr17:18759611-18834599	q1	q2	OK	0	0	0.018209	0.740235	0.74985	0.999983	no
TSS10329	XLOC_008761	PRPSAP2	chr17:18759611-18834599	q1	q2	OK	0	0	0.0835573	0.0850592	0.11202	0.446274	no
TSS10333	XLOC_008764	EPN2	chr17:19140689-19240028	q1	q2	OK	0	0	0.0193433	0.804608	0.80946	0.999983	no
TSS10334	XLOC_008765	MAPK7	chr17:19240866-19290532	q1	q2	OK	0	0	0.153952	0.0591355	0.088415	0.386823	no
TSS10335	XLOC_008765	MAPK7	chr17:19240866-19290532	q1	q2	OK	0	0	0.191831	0.0482597	0.071725	0.337898	no
TSS10339	XLOC_008769	ALDH3A2	chr17:19552063-19580908	q1	q2	OK	0	0	0.0431	0.535357	0.544865	0.978251	no
TSS10340	XLOC_008770	SPECC1	chr17:19912648-20218072	q1	q2	OK	0	0	0.524803	1.58318e-13	2e-05	0.000829051	yes
TSS10342	XLOC_008770	SPECC1	chr17:19912648-20218072	q1	q2	OK	0	0	0.0416696	0.479675	0.744895	0.999983	no
TSS1035	XLOC_000864	GORAB	chr1:170501262-170522974	q1	q2	OK	0	0	0.107457	0.376083	0.39221	0.877974	no
TSS10353	XLOC_008779	WSB1	chr17:25621105-25640645	q1	q2	OK	0	0	0.0342531	0.410204	0.42229	0.904219	no
TSS10356	XLOC_008782	LGALS9	chr17:25958173-25976586	q1	q2	OK	0	0	0.0420085	0.509652	0.810405	0.999983	no
TSS10381	XLOC_008806	TAOK1	chr17:27717942-27878921	q1	q2	OK	0	0	0.221718	0.00779243	0.01621	0.121926	no
TSS10390	XLOC_008813	GOSR1	chr17:28804425-28853832	q1	q2	OK	0	0	0.0251092	0.792424	0.8785	0.999983	no
TSS10397	XLOC_008820	RNF135	chr17:29297955-29326929	q1	q2	OK	0	0	0.04393	0.517279	0.815455	0.999983	no
TSS10399	XLOC_008822	NF1	chr17:29421944-29704695	q1	q2	OK	0	0	0.172123	1.26774e-05	0.02415	0.159285	no
TSS104	XLOC_000086	AGTRAP	chr1:11796141-11810828	q1	q2	OK	0	0	0.160013	0.000966589	0.110865	0.444277	no
TSS10408	XLOC_008830	RHOT1	chr17:30469472-30552746	q1	q2	OK	0	0	0.0376392	0.492002	0.84498	0.999983	no
TSS10410	XLOC_008832	MIR632,ZNF207	chr17:30677127-30697468	q1	q2	OK	0	0	0.0297241	0.733002	0.856115	0.999983	no
TSS10422	XLOC_008844	LIG3	chr17:33307516-33332088	q1	q2	OK	0	0	0.0859939	0.123682	0.148185	0.53264	no
TSS10427	XLOC_008849	AP2B1	chr17:33914281-34053436	q1	q2	OK	0	0	0.0789578	0.380858	0.39	0.875512	no
TSS10430	XLOC_008852	TAF15	chr17:34136487-34174238	q1	q2	OK	0	0	0.0187502	0.798713	0.802675	0.999983	no
TSS10445	XLOC_008866	TADA2A	chr17:35766976-35837226	q1	q2	OK	0	0	0.15634	0.0625596	0.095345	0.406065	no
TSS1045	XLOC_000874	METTL13	chr1:171750760-171766856	q1	q2	OK	0	0	0.0700279	0.124464	0.48499	0.94537	no
TSS10461	XLOC_008882	CDK12	chr17:37617738-37690800	q1	q2	OK	0	0	0.0381841	0.697986	0.70331	0.999983	no
TSS10464	XLOC_008884	STARD3	chr17:37793332-37820454	q1	q2	OK	0	0	0.0750986	0.126324	0.307855	0.788397	no
TSS10480	XLOC_008895	THRA	chr17:38218445-38256973	q1	q2	OK	0	0	0.502243	9.15086e-07	6.5e-05	0.00224653	yes
TSS10481	XLOC_008895	THRA	chr17:38218445-38256973	q1	q2	OK	0	0	0.401426	4.83428e-10	0.000565	0.0129841	yes
TSS10488	XLOC_008901	RARA	chr17:38465422-38513895	q1	q2	OK	0	0	0.0643262	0.00320763	0.010055	0.0909602	no
TSS1049	XLOC_000878	C1orf9	chr1:172502259-172580973	q1	q2	OK	0	0	0.0654379	0.516255	0.52505	0.968388	no
TSS10491	XLOC_008903	TMEM99	chr17:38974368-38992526	q1	q2	OK	0	0	0.137946	0.0978961	0.133115	0.498762	no
TSS105	XLOC_000087	CLCN6	chr1:11866206-11907840	q1	q2	OK	0	0	0.0749566	0.419248	0.48289	0.944086	no
TSS10508	XLOC_008919	NKIRAS2	chr17:40118758-40190044	q1	q2	OK	0	0	0.20761	2.49134e-12	1e-05	0.000458007	yes
TSS10511	XLOC_008922	ATP6V0A1	chr17:40610861-40674597	q1	q2	OK	0	0	0.0402558	0.0243133	0.65162	0.999983	no
TSS10514	XLOC_008925	COASY	chr17:40714091-40718295	q1	q2	OK	0	0	0.04964	0.197323	0.86279	0.999983	no
TSS10515	XLOC_008926	MLX	chr17:40719077-40729849	q1	q2	OK	0	0	0.0758406	0.202988	0.382645	0.86872	no
TSS10523	XLOC_008934	PSME3	chr17:40985422-40995777	q1	q2	OK	0	0	0.00491907	0.740313	0.748675	0.999983	no
TSS10524	XLOC_008935	AOC2	chr17:40996608-41002724	q1	q2	OK	0	0	0.00745019	0.936592	0.937985	0.999983	no
TSS10533	XLOC_008944	NBR1	chr17:41322497-41363707	q1	q2	OK	0	0	0.0790843	0.143732	0.17364	0.581634	no
TSS10543	XLOC_008953	G6PC3	chr17:42148097-42153712	q1	q2	OK	0	0	0.038272	0.0978754	0.544875	0.978251	no
TSS10544	XLOC_008954	C17orf53	chr17:42219273-42239844	q1	q2	OK	0	0	0.0200034	0.758425	0.763485	0.999983	no
TSS10546	XLOC_008956	TMUB2	chr17:42264353-42269099	q1	q2	OK	0	0	0.227677	0.0372934	0.055015	0.283885	no
TSS10552	XLOC_008961	DBF4B	chr17:42785975-42829636	q1	q2	OK	0	0	0.0682556	0.428686	0.44175	0.917595	no
TSS10558	XLOC_008966	ACBD4	chr17:43209966-43221543	q1	q2	OK	0	0	0.0543856	0.466111	0.91605	0.999983	no
TSS1056	XLOC_000885	ZBTB37	chr1:173837492-173855774	q1	q2	OK	0	0	0.0628603	0.566937	0.58037	0.99362	no
TSS10567	XLOC_008972	C17orf69	chr17:43697709-43913194	q1	q2	OK	0	0	0.110614	0.331135	0.351675	0.835535	no
TSS10569	XLOC_008974	MAPT	chr17:43920721-44105699	q1	q2	OK	0	0	0.0428271	0.643773	0.88954	0.999983	no
TSS10576	XLOC_008981	NSF,NSFP1	chr17:44668034-44834828	q1	q2	OK	0	0	0.0075494	0.740345	0.748415	0.999983	no
TSS10578	XLOC_008983	GOSR2	chr17:45000485-45018733	q1	q2	OK	0	0	0.0269609	0.57529	0.861585	0.999983	no
TSS10592	XLOC_008996	SNX11	chr17:46184919-46200105	q1	q2	OK	0	0	0.0711755	0.405001	0.42316	0.904818	no
TSS10598	XLOC_009000	ATP5G1	chr17:46970147-46973232	q1	q2	OK	0	0	0.057701	0.410853	0.42601	0.90657	no
TSS10600	XLOC_009002	IGF2BP1	chr17:47074773-47133507	q1	q2	OK	0	0	0.190227	6.49088e-07	0.00517	0.0619596	no
TSS10608	XLOC_009008	KAT7	chr17:47865980-47906458	q1	q2	OK	0	0	0.0255324	0.363023	0.966045	0.999983	no
TSS10614	XLOC_009012	PDK2	chr17:48172100-48188733	q1	q2	OK	0	0	0.0337101	0.632537	0.641875	0.999983	no
TSS10616	XLOC_009013	SGCA	chr17:48243365-48253293	q1	q2	OK	0	0	0.0436803	0.813837	0.81031	0.999983	no
TSS10620	XLOC_009016	EME1	chr17:48450580-48474914	q1	q2	OK	0	0	0.000179211	0.997539	0.997325	0.999983	no
TSS10629	XLOC_009024	LUC7L3	chr17:48796925-48830072	q1	q2	OK	0	0	0.0527104	0.30477	0.31981	0.803743	no
TSS10632	XLOC_009027	NME1,NME1-NME2	chr17:49230896-49249105	q1	q2	OK	0	0	0.168274	0	1e-05	0.000458007	yes
TSS10634	XLOC_009027	NME2	chr17:49230896-49249105	q1	q2	OK	0	0	0.22584	1.20353e-08	0.001755	0.0304487	yes
TSS10652	XLOC_009041	MSI2	chr17:55333930-55757299	q1	q2	OK	0	0	0.140825	1.96175e-07	0.00477	0.0593772	no
TSS10664	XLOC_009049	RAD51C	chr17:56769962-56811692	q1	q2	OK	0	0	0.0477415	0.617639	0.630245	0.999983	no
TSS10668	XLOC_009053	GDPD1	chr17:57297827-57353330	q1	q2	OK	0	0	0.33138	0.000144487	0.00983	0.0895744	no
TSS10671	XLOC_009056	DHX40	chr17:57642885-57685713	q1	q2	OK	0	0	0.0753874	0.0128937	0.045085	0.247826	no
TSS10686	XLOC_009070	TLK2	chr17:60556385-60692841	q1	q2	OK	0	0	0.106771	0.26194	0.27249	0.744586	no
TSS10695	XLOC_009078	MAP3K3	chr17:61699800-61777519	q1	q2	OK	0	0	0.0835692	0.305286	0.315295	0.797409	no
TSS10697	XLOC_009080	DDX42	chr17:61851566-61896677	q1	q2	OK	0	0	0.00408089	0.931498	0.933315	0.999983	no
TSS10701	XLOC_009083	C17orf72	chr17:62075710-62097994	q1	q2	OK	0	0	0.0621117	0.644233	0.657395	0.999983	no
TSS10706	XLOC_009088	RGS9	chr17:63133455-63223821	q1	q2	OK	0	0	0.142398	0.293306	0.32407	0.808301	no
TSS10712	XLOC_009094	PITPNC1	chr17:65373923-65689647	q1	q2	OK	0	0	0.0566013	0.118367	0.151875	0.539136	no
TSS10715	XLOC_009097	BPTF	chr17:65821779-65980494	q1	q2	OK	0	0	0.0268124	0.778079	0.78171	0.999983	no
TSS10719	XLOC_009101	AMZ2	chr17:66244144-66253305	q1	q2	OK	0	0	0.272461	3.37129e-08	0.00211	0.034527	yes
TSS10722	XLOC_009103	PRKAR1A	chr17:66508109-66528910	q1	q2	OK	0	0	0.00526721	0.866434	0.870325	0.999983	no
TSS10730	XLOC_009110	C17orf80	chr17:71228775-71258019	q1	q2	OK	0	0	0.0378445	0.058982	0.7597	0.999983	no
TSS10732	XLOC_009112	RPL38	chr17:72199794-72206019	q1	q2	OK	0	0	0.0875216	0.210882	0.227	0.672594	no
TSS10744	XLOC_009120	RAB37	chr17:72667255-72743474	q1	q2	OK	0	0	0.424632	2.09819e-06	0.001595	0.0283486	yes
TSS1076	XLOC_000899	SOAT1	chr1:179262848-179327814	q1	q2	OK	0	0	0.049736	0.137117	0.173265	0.580831	no
TSS10760	XLOC_009136	LLGL2	chr17:73521782-73571290	q1	q2	OK	0	0	0.0162196	0.798245	0.978465	0.999983	no
TSS10766	XLOC_009141	ITGB4	chr17:73717515-73753899	q1	q2	OK	0	0	0.000749553	0.991704	0.9922	0.999983	no
TSS10768	XLOC_009142	UNK	chr17:73780919-73821886	q1	q2	OK	0	0	0.0819956	0.32874	0.34231	0.825712	no
TSS10769	XLOC_009143	TEN1,TEN1-CDK3	chr17:73937588-74002080	q1	q2	OK	0	0	0.0802548	0.373743	0.388415	0.874576	no
TSS10775	XLOC_009148	SPHK1	chr17:74380689-74383941	q1	q2	OK	0	0	0.377415	8.94994e-06	0.0036	0.0501931	no
TSS10781	XLOC_009151	LOC100507246	chr17:74553845-74561430	q1	q2	OK	0	0	0.0785967	0.370885	0.45236	0.924202	no
TSS10785	XLOC_009155	METTL23	chr17:74722911-74729962	q1	q2	OK	0	0	0.15544	0.0239765	0.19731	0.622711	no
TSS10787	XLOC_009156	MFSD11	chr17:74730196-74775336	q1	q2	OK	0	0	0.239399	0.000288361	0.017695	0.129418	no
TSS10790	XLOC_009158	LINC00338,SEC14L1	chr17:75084724-75213181	q1	q2	OK	0	0	0.113594	5.76534e-05	0.01476	0.114335	no
TSS10792	XLOC_009158	SEC14L1	chr17:75084724-75213181	q1	q2	OK	0	0	0.214681	1.95797e-05	0.007125	0.07416	no
TSS108	XLOC_000089	MFN2	chr1:12040237-12073572	q1	q2	OK	0	0	0.183715	0.0367122	0.047755	0.258382	no
TSS10803	XLOC_009162	TNRC6C	chr17:76000317-76107880	q1	q2	OK	0	0	0.831213	0	1e-05	0.000458007	yes
TSS10807	XLOC_009166	AFMID	chr17:76183397-76203782	q1	q2	OK	0	0	0.128249	0.143331	0.205775	0.635705	no
TSS10808	XLOC_009167	BIRC5	chr17:76210276-76221716	q1	q2	OK	0	0	0.0306513	0.669581	0.82305	0.999983	no
TSS10815	XLOC_009173	CBX2	chr17:77751976-77761449	q1	q2	OK	0	0	0.00732737	0.856763	0.86099	0.999983	no
TSS10817	XLOC_009175	GAA	chr17:78075354-78093679	q1	q2	OK	0	0	0.123643	0.149966	0.194535	0.617001	no
TSS10820	XLOC_009177	SLC26A11	chr17:78194199-78227308	q1	q2	OK	0	0	0.415122	1.74503e-08	0.00476	0.0593772	no
TSS10821	XLOC_009178	RNF213	chr17:78234659-78411884	q1	q2	OK	0	0	0.0712005	0.213345	0.232915	0.683075	no
TSS10822	XLOC_009179	ENDOV	chr17:78234659-78411884	q1	q2	OK	0	0	0.0707961	0.435479	0.595985	0.998849	no
TSS10831	XLOC_009188	FSCN2	chr17:79495416-79504156	q1	q2	OK	0	0	0.157648	0.22453	0.24543	0.70217	no
TSS10838	XLOC_009195	ANAPC11	chr17:79849598-79858363	q1	q2	OK	0	0	0.0707882	0.242274	0.856695	0.999983	no
TSS1084	XLOC_000905	QSOX1	chr1:180123967-180169859	q1	q2	OK	0	0	0.0478415	0.442449	0.89887	0.999983	no
TSS10842	XLOC_009198	ASPSCR1	chr17:79935425-79975282	q1	q2	OK	0	0	0.0572239	0.0426321	0.284815	0.759681	no
TSS10845	XLOC_009201	GPS1	chr17:80009762-80015346	q1	q2	OK	0	0	0.114258	0.147232	0.16255	0.559811	no
TSS10846	XLOC_009202	SLC16A3	chr17:80186281-80197375	q1	q2	OK	0	0	0.0109941	0.876459	0.87862	0.999983	no
TSS10855	XLOC_009206	NARF	chr17:80416059-80446143	q1	q2	OK	0	0	0.0373188	0.27642	0.5255	0.968388	no
TSS10863	XLOC_009214	RPH3AL	chr17:62179-202633	q1	q2	OK	0	0	0.655093	3.54605e-13	0.000165	0.00488437	yes
TSS10865	XLOC_009216	VPS53	chr17:411907-618096	q1	q2	OK	0	0	0.134695	0.160356	0.17584	0.584675	no
TSS1087	XLOC_000907	XPR1	chr1:180601145-180859415	q1	q2	OK	0	0	0.00726195	0.856544	0.86075	0.999983	no
TSS10874	XLOC_009222	YWHAE	chr17:1247833-1303556	q1	q2	OK	0	0	0.00111524	0.975265	0.97608	0.999983	no
TSS10875	XLOC_009223	CRK	chr17:1324646-1359561	q1	q2	OK	0	0	0.133884	0.148291	0.161355	0.55797	no
TSS10879	XLOC_009225	INPP5K	chr17:1397870-1420182	q1	q2	OK	0	0	0.0678263	0.221198	0.33744	0.820149	no
TSS10882	XLOC_009228	SCARF1	chr17:1537151-1549041	q1	q2	OK	0	0	0.625624	0	2e-05	0.000829051	yes
TSS1089	XLOC_000909	MR1	chr1:181002560-181031074	q1	q2	OK	0	0	0.0912565	0.0195096	0.44348	0.918431	no
TSS10915	XLOC_009255	SHPK,TRPV1	chr17:3468739-3539616	q1	q2	OK	0	0	0.127667	0.00658527	0.033525	0.200752	no
TSS10916	XLOC_009256	TAX1BP3	chr17:3539761-3599698	q1	q2	OK	0	0	0.014262	0.755283	0.757855	0.999983	no
TSS10917	XLOC_009256	P2RX5,P2RX5-TAX1BP3	chr17:3539761-3599698	q1	q2	OK	0	0	0.222249	3.13193e-05	0.01904	0.135951	no
TSS10920	XLOC_009259	CAMKK1	chr17:3763616-3796337	q1	q2	OK	0	0	0.733737	2.44249e-15	1e-05	0.000458007	yes
TSS10921	XLOC_009259	CAMKK1	chr17:3763616-3796337	q1	q2	OK	0	0	0.650953	8.41549e-14	1e-05	0.000458007	yes
TSS10923	XLOC_009261	ATP2A3	chr17:3827162-3867758	q1	q2	OK	0	0	0.0281896	0.571181	0.87965	0.999983	no
TSS10925	XLOC_009263	ANKFY1	chr17:4066664-4167274	q1	q2	OK	0	0	0.0872275	0.0304869	0.06277	0.309456	no
TSS10927	XLOC_009265	MYBBP1A	chr17:4402128-4458681	q1	q2	OK	0	0	0.0785481	0.0932683	0.119405	0.465502	no
TSS10931	XLOC_009269	CXCL16	chr17:4634722-4643223	q1	q2	OK	0	0	0.0546548	0.538623	0.562245	0.985923	no
TSS10934	XLOC_009272	SLC25A11	chr17:4840425-4843462	q1	q2	OK	0	0	0.117736	0.00776881	0.00128	0.0241595	yes
TSS10937	XLOC_009275	CAMTA2	chr17:4871286-4890960	q1	q2	OK	0	0	0.136982	0.139981	0.161605	0.558171	no
TSS10938	XLOC_009275	CAMTA2	chr17:4871286-4890960	q1	q2	OK	0	0	0.215632	0.00603796	0.018395	0.132612	no
TSS10939	XLOC_009276	INCA1	chr17:4891424-4900905	q1	q2	OK	0	0	0.282806	0.000115024	0.018845	0.134965	no
TSS10946	XLOC_009283	DHX33	chr17:5344231-5372380	q1	q2	OK	0	0	0.0284591	0.775407	0.77913	0.999983	no
TSS10949	XLOC_009286	NLRP1	chr17:5404718-5487832	q1	q2	OK	0	0	0.34653	1.11781e-05	0.00561	0.0647734	no
TSS1096	XLOC_000916	NPL	chr1:182758583-182799519	q1	q2	OK	0	0	0.289065	0.000591419	0.02121	0.145724	no
TSS10965	XLOC_009301	ASGR1	chr17:7076750-7082883	q1	q2	OK	0	0	0.0986502	0.602041	0.61287	0.999983	no
TSS1097	XLOC_000917	DHX9	chr1:182808438-182857117	q1	q2	OK	0	0	0.0201551	0.682705	0.690275	0.999983	no
TSS10978	XLOC_009311	NEURL4	chr17:7218950-7232638	q1	q2	OK	0	0	0.0519554	0.540058	0.54646	0.978816	no
TSS10979	XLOC_009312	PLSCR3	chr17:7284292-7307450	q1	q2	OK	0	0	0.147763	0.0769062	0.101955	0.422959	no
TSS10980	XLOC_009312	C17orf61,C17orf61-PLSCR3	chr17:7284292-7307450	q1	q2	OK	0	0	0.0605345	0.122123	0.150375	0.536226	no
TSS10986	XLOC_009317	TP53	chr17:7571719-7606820	q1	q2	OK	0	0	0.738817	8.88178e-16	1.5e-05	0.000648465	yes
TSS10987	XLOC_009317	TP53	chr17:7571719-7606820	q1	q2	OK	0	0	0.11652	3.34517e-05	0.0948	0.404754	no
TSS10991	XLOC_009321	TRAPPC1	chr17:7833662-7835317	q1	q2	OK	0	0	0.00229203	0.969805	0.998045	0.999983	no
TSS10998	XLOC_009327	TMEM107	chr17:8076296-8079714	q1	q2	OK	0	0	0.00379029	0.951835	0.952585	0.999983	no
TSS1100	XLOC_000920	SMG7	chr1:183441505-183523328	q1	q2	OK	0	0	0.110566	2.58596e-05	0.234265	0.68464	no
TSS11008	XLOC_009337	MYH10	chr17:8377522-8534079	q1	q2	OK	0	0	0.0518108	0.193589	0.21961	0.659711	no
TSS11014	XLOC_009342	PIK3R5	chr17:8782232-8869029	q1	q2	OK	0	0	0.47041	0	1e-05	0.000458007	yes
TSS11015	XLOC_009343	STX8	chr17:9153787-9479275	q1	q2	OK	0	0	0.052786	0.247972	0.26837	0.738137	no
TSS1102	XLOC_000922	TSEN15	chr1:184020810-184043344	q1	q2	OK	0	0	0.0981485	0.330088	0.352835	0.836977	no
TSS11033	XLOC_009358	ELAC2	chr17:12692828-12921381	q1	q2	OK	0	0	0.0255721	0.366028	0.86941	0.999983	no
TSS11045	XLOC_009367	ZSWIM7	chr17:15879874-15932723	q1	q2	OK	0	0	0.0117521	0.9054	0.90745	0.999983	no
TSS11047	XLOC_009368	NCOR1	chr17:15933407-16118874	q1	q2	OK	0	0	0.386726	2.16801e-10	0.000155	0.00465675	yes
TSS1105	XLOC_000925	SWT1	chr1:185087217-185260913	q1	q2	OK	0	0	0.404429	2.15864e-06	0.002775	0.0419743	yes
TSS11055	XLOC_009376	FLCN	chr17:17115526-17140502	q1	q2	OK	0	0	0.0233326	0.776736	0.78264	0.999983	no
TSS11063	XLOC_009381	SREBF1	chr17:17584786-17740325	q1	q2	OK	0	0	0.0640139	0.429918	0.439275	0.916356	no
TSS11065	XLOC_009383	TOM1L2	chr17:17746821-17875784	q1	q2	OK	0	0	0.148372	0.0234651	0.04608	0.251658	no
TSS11068	XLOC_009385	FLII	chr17:18128935-18162230	q1	q2	OK	0	0	0.00358401	0.850867	0.85588	0.999983	no
TSS11070	XLOC_009387	SHMT1	chr17:18218593-18266856	q1	q2	OK	0	0	0.0695294	0.484852	0.49375	0.950775	no
TSS11079	XLOC_009395	B9D1	chr17:19240866-19290532	q1	q2	OK	0	0	0.143449	0.00311105	0.142495	0.520508	no
TSS1108	XLOC_000928	C1orf27	chr1:185703682-186446655	q1	q2	OK	0	0	0.0424172	0.337246	0.55087	0.980143	no
TSS11093	XLOC_009406	TMEM11	chr17:21101262-21117908	q1	q2	OK	0	0	0.0926459	0.35734	0.36793	0.852066	no
TSS11104	XLOC_009417	SLC46A1	chr17:26698986-26733230	q1	q2	OK	0	0	0.0265608	0.721664	0.72792	0.999983	no
TSS11105	XLOC_009418	UNC119	chr17:26873724-26879646	q1	q2	OK	0	0	0.0336405	0.665076	0.674455	0.999983	no
TSS11111	XLOC_009424	SDF2	chr17:26975373-26989207	q1	q2	OK	0	0	0.0752123	0.489251	0.50016	0.954815	no
TSS11114	XLOC_009426	RAB34	chr17:27041298-27045286	q1	q2	OK	0	0	0.534295	0.000945779	0.007135	0.0741757	no
TSS11117	XLOC_009428	C17orf63	chr17:27082995-27169841	q1	q2	OK	0	0	0.0152737	0.877659	0.88018	0.999983	no
TSS11129	XLOC_009439	GIT1	chr17:27900486-27916610	q1	q2	OK	0	0	0.0409962	0.36339	0.37447	0.859288	no
TSS11141	XLOC_009451	EVI2A	chr17:29421944-29704695	q1	q2	OK	0	0	0.0158187	0.758352	0.77321	0.999983	no
TSS1115	XLOC_000935	RGS13	chr1:192605267-192629440	q1	q2	OK	0	0	0.0132776	0.870087	0.87308	0.999983	no
TSS11152	XLOC_009461	CCT6B	chr17:33254877-33288528	q1	q2	OK	0	0	0.2834	0.00113729	0.017915	0.130371	no
TSS11153	XLOC_009462	RFFL	chr17:33336130-33448541	q1	q2	OK	0	0	0.579346	2.42475e-11	5.5e-05	0.00195243	yes
TSS11155	XLOC_009462	RAD51D	chr17:33336130-33448541	q1	q2	OK	0	0	0.0667904	0.125119	0.855815	0.999983	no
TSS11157	XLOC_009463	NLE1	chr17:33458367-33469322	q1	q2	OK	0	0	0.109135	0.0853207	0.11619	0.456814	no
TSS11169	XLOC_009475	RDM1	chr17:34245084-34257780	q1	q2	OK	0	0	0.570296	5.49806e-06	0.0007	0.0152694	yes
TSS1117	XLOC_000937	TROVE2	chr1:192981495-193060906	q1	q2	OK	0	0	0.129596	0.160852	0.186915	0.604247	no
TSS11170	XLOC_009475	RDM1	chr17:34245084-34257780	q1	q2	OK	0	0	0.100554	0.0147835	0.338365	0.82125	no
TSS11176	XLOC_009479	CCL23	chr17:34340096-34345005	q1	q2	OK	0	0	0.0709914	0.652267	0.673195	0.999983	no
TSS1118	XLOC_000937	TROVE2	chr1:192981495-193060906	q1	q2	OK	0	0	0.20401	0.00264526	0.02644	0.169732	no
TSS11184	XLOC_009487	MYO19	chr17:34842472-34891305	q1	q2	OK	0	0	0.0470529	0.551737	0.561375	0.98575	no
TSS11187	XLOC_009488	ACACA	chr17:35441926-35766902	q1	q2	OK	0	0	0.0328919	0.416742	0.438845	0.916085	no
TSS11188	XLOC_009489	SYNRG	chr17:35874899-35969486	q1	q2	OK	0	0	0.0567732	0.417995	0.899485	0.999983	no
TSS11207	XLOC_009508	CACNB1	chr17:37329708-37353956	q1	q2	OK	0	0	0.207862	2.28479e-06	0.0104	0.0925734	no
TSS11209	XLOC_009510	FBXL20	chr17:37408896-37557909	q1	q2	OK	0	0	0.0635568	0.378882	0.39552	0.88087	no
TSS11214	XLOC_009515	IKZF3	chr17:37921198-38020441	q1	q2	OK	0	0	0.176863	0.00888909	0.054735	0.282886	no
TSS11216	XLOC_009516	GSDMB	chr17:38060847-38074903	q1	q2	OK	0	0	0.177246	0.00498705	0.033345	0.200085	no
TSS11218	XLOC_009518	MED24	chr17:38175349-38210889	q1	q2	OK	0	0	0.095444	0.251133	0.26244	0.728558	no
TSS11276	XLOC_009576	HAP1	chr17:39878890-39890898	q1	q2	OK	0	0	0.158513	0.15436	0.17479	0.583299	no
TSS11277	XLOC_009577	JUP	chr17:39910858-39942964	q1	q2	OK	0	0	0.0513971	0.595939	0.603185	0.999983	no
TSS11279	XLOC_009579	NT5C3L	chr17:39981333-39992523	q1	q2	OK	0	0	0.243362	0.00120515	0.00746	0.0763128	no
TSS11281	XLOC_009581	ACLY	chr17:40023178-40075272	q1	q2	OK	0	0	0.0223599	0.765274	0.76972	0.999983	no
TSS11283	XLOC_009582	DNAJC7	chr17:40118758-40190044	q1	q2	OK	0	0	0.10418	0.000794082	0.017915	0.130371	no
TSS11287	XLOC_009586	RAB5C	chr17:40276993-40307062	q1	q2	OK	0	0	0.0134565	0.765813	0.771735	0.999983	no
TSS11291	XLOC_009589	GHDC	chr17:40341104-40346550	q1	q2	OK	0	0	0.26936	0.000638113	0.010945	0.0955154	no
TSS11294	XLOC_009591	STAT3	chr17:40465342-40540513	q1	q2	OK	0	0	0.172469	2.99064e-05	0.07055	0.33518	no
TSS11296	XLOC_009593	PSMC3IP	chr17:40719077-40729849	q1	q2	OK	0	0	0.0334893	0.731859	0.73819	0.999983	no
TSS11297	XLOC_009593	PSMC3IP	chr17:40719077-40729849	q1	q2	OK	0	0	0.271842	9.74293e-07	0.00815	0.0806016	no
TSS11298	XLOC_009594	FAM134C	chr17:40731525-40767256	q1	q2	OK	0	0	0.0253852	0.733981	0.737815	0.999983	no
TSS11302	XLOC_009598	LOC100190938	chr17:40905946-40915060	q1	q2	OK	0	0	0.311741	0.0187125	0.04203	0.236164	no
TSS11307	XLOC_009602	AARSD1	chr17:41102542-41132545	q1	q2	OK	0	0	0.0384885	0.6688	0.9321	0.999983	no
TSS11311	XLOC_009604	BRCA1	chr17:41196311-41277500	q1	q2	OK	0	0	0.130638	0.00191634	0.22628	0.671745	no
TSS11312	XLOC_009605	LOC100130581	chr17:41447212-41466266	q1	q2	OK	0	0	0.223308	0.0863478	0.114455	0.452603	no
TSS1132	XLOC_000950	PTPRC	chr1:198608136-198726545	q1	q2	OK	0	0	0.0807714	0.0133796	0.19868	0.624962	no
TSS11325	XLOC_009616	HDAC5	chr17:42154120-42201014	q1	q2	OK	0	0	0.141622	0.157092	0.16721	0.569314	no
TSS11327	XLOC_009618	ATXN7L3	chr17:42269172-42275529	q1	q2	OK	0	0	0.0432047	0.463972	0.47429	0.937558	no
TSS11330	XLOC_009619	UBTF	chr17:42282400-42298994	q1	q2	OK	0	0	0.328864	4.92396e-09	0.001335	0.0249638	yes
TSS11332	XLOC_009621	SLC25A39	chr17:42396992-42402217	q1	q2	OK	0	0	0.0216966	0.818466	0.82171	0.999983	no
TSS11335	XLOC_009624	GPATCH8	chr17:42472644-42580957	q1	q2	OK	0	0	0.105043	3.13254e-07	0.00534	0.0629884	no
TSS11336	XLOC_009625	CCDC43	chr17:42754804-42767165	q1	q2	OK	0	0	0.0178399	0.787154	0.792335	0.999983	no
TSS11339	XLOC_009627	EFTUD2	chr17:42925278-42976993	q1	q2	OK	0	0	0.00814616	0.601769	0.61797	0.999983	no
TSS11350	XLOC_009637	PLEKHM1	chr17:43513265-43568146	q1	q2	OK	0	0	0.198785	0.000964772	0.02263	0.151977	no
TSS11357	XLOC_009641	KANSL1	chr17:44107281-44302740	q1	q2	OK	0	0	0.0186593	0.78121	0.78785	0.999983	no
TSS11358	XLOC_009642	ARL17A,ARL17B	chr17:44372496-44439163	q1	q2	OK	0	0	0.144761	4.23499e-05	0.07027	0.334472	no
TSS11359	XLOC_009643	ARL17A	chr17:44590075-44657088	q1	q2	OK	0	0	0.0422479	0.344492	0.370065	0.854257	no
TSS11362	XLOC_009646	CDC27	chr17:45195310-45266665	q1	q2	OK	0	0	0.00748412	0.84148	0.84701	0.999983	no
TSS11365	XLOC_009649	MRPL10	chr17:45900637-45908907	q1	q2	OK	0	0	0.110562	0.062327	0.103875	0.42678	no
TSS11366	XLOC_009650	SCRN2	chr17:45908992-45918699	q1	q2	OK	0	0	0.0499082	0.548167	0.55876	0.98469	no
TSS11373	XLOC_009656	SKAP1	chr17:46210801-46507594	q1	q2	OK	0	0	0.072784	0.447473	0.458135	0.927487	no
TSS11399	XLOC_009679	SPOP	chr17:47676245-47755525	q1	q2	OK	0	0	0.113234	0.00196687	0.12016	0.467169	no
TSS114	XLOC_000093	VPS13D	chr1:12290112-12572098	q1	q2	OK	0	0	0.0160945	0.842846	0.846235	0.999983	no
TSS11415	XLOC_009695	TOB1	chr17:48939586-48945732	q1	q2	OK	0	0	0.111227	0.00488488	0.030335	0.186816	no
TSS11417	XLOC_009696	SPAG9	chr17:49039534-49198226	q1	q2	OK	0	0	0.192837	8.25216e-07	0.004145	0.0546781	no
TSS11418	XLOC_009696	SPAG9	chr17:49039534-49198226	q1	q2	OK	0	0	0.0151525	0.836268	0.839965	0.999983	no
TSS11423	XLOC_009699	COX11	chr17:52978051-53046064	q1	q2	OK	0	0	0.172976	0.00228678	0.0568	0.289109	no
TSS1143	XLOC_000959	NAV1	chr1:201617449-201796102	q1	q2	OK	0	0	0.0131479	0.851488	0.85761	0.999983	no
TSS11435	XLOC_009709	SRSF1	chr17:56078279-56084707	q1	q2	OK	0	0	0.0851554	0.315195	0.43048	0.91008	no
TSS11452	XLOC_009722	TRIM37	chr17:56833231-57184266	q1	q2	OK	0	0	0.0262807	0.501466	0.51974	0.964726	no
TSS11453	XLOC_009723	SKA2	chr17:57187307-57232800	q1	q2	OK	0	0	0.002608	0.968049	0.968445	0.999983	no
TSS11457	XLOC_009727	TUBD1	chr17:57936840-57970306	q1	q2	OK	0	0	0.146639	0.0330355	0.29407	0.771717	no
TSS11469	XLOC_009739	INTS2	chr17:59942727-60005377	q1	q2	OK	0	0	0.0907173	0.331865	0.34118	0.824342	no
TSS11478	XLOC_009745	STRADA	chr17:61780191-61819330	q1	q2	OK	0	0	0.301491	0	0.001025	0.0205455	yes
TSS11486	XLOC_009753	GH1	chr17:61994562-61996198	q1	q2	OK	0	0	0.250464	3.20284e-09	0.00377	0.0516291	no
TSS11487	XLOC_009754	CD79B	chr17:62006097-62009704	q1	q2	OK	0	0	0.123768	0.02	0.26413	0.731393	no
TSS11490	XLOC_009756	ICAM2	chr17:62075710-62097994	q1	q2	OK	0	0	0.0456978	0.443865	0.714705	0.999983	no
TSS11499	XLOC_009764	LOC146880	chr17:62745779-62778117	q1	q2	OK	0	0	0.0726031	1.37585e-06	0.00621	0.068472	no
TSS11512	XLOC_009773	PSMD12	chr17:65336618-65362721	q1	q2	OK	0	0	0.067867	9.00225e-07	0.00655	0.070616	no
TSS11513	XLOC_009774	C17orf58	chr17:65987216-65989765	q1	q2	OK	0	0	0.000708657	0.993249	0.99352	0.999983	no
TSS11514	XLOC_009775	SLC16A6	chr17:66255322-66417000	q1	q2	OK	0	0	0.0241067	0.738429	0.746685	0.999983	no
TSS11529	XLOC_009787	SLC39A11	chr17:70642084-71088853	q1	q2	OK	0	0	0.0396573	0.711028	0.716655	0.999983	no
TSS11530	XLOC_009788	FAM104A	chr17:71189172-71228533	q1	q2	OK	0	0	0.00661313	0.940582	0.94152	0.999983	no
TSS11544	XLOC_009802	FDXR	chr17:72858618-72869156	q1	q2	OK	0	0	0.0121905	0.632941	0.63265	0.999983	no
TSS11548	XLOC_009806	ATP5H	chr17:73034954-73043074	q1	q2	OK	0	0	0.00140745	0.951632	0.95299	0.999983	no
TSS11549	XLOC_009807	NT5C	chr17:73106081-73127890	q1	q2	OK	0	0	0.0813847	0.0105442	0.24767	0.706029	no
TSS1155	XLOC_000969	PPP1R12B	chr1:202317829-202557697	q1	q2	OK	0	0	0.119693	0.211112	0.32892	0.81328	no
TSS11550	XLOC_009808	HN1	chr17:73131343-73150775	q1	q2	OK	0	0	0.0671429	0.0555271	0.132	0.496003	no
TSS11551	XLOC_009809	SUMO2	chr17:73163824-73179098	q1	q2	OK	0	0	0.0126224	0.523293	0.53604	0.973868	no
TSS11552	XLOC_009810	GGA3	chr17:73232693-73267311	q1	q2	OK	0	0	0.16198	0.00854307	0.04014	0.22811	no
TSS11553	XLOC_009810	GGA3	chr17:73232693-73267311	q1	q2	OK	0	0	0.660462	1.29501e-11	3e-05	0.00117832	yes
TSS11555	XLOC_009811	MIF4GD	chr17:73232693-73267311	q1	q2	OK	0	0	0.144116	0.0460874	0.08749	0.38478	no
TSS11556	XLOC_009812	SLC25A19	chr17:73267379-73285530	q1	q2	OK	0	0	0.0778502	0.272481	0.605705	0.999983	no
TSS11557	XLOC_009813	GRB2	chr17:73314156-73401790	q1	q2	OK	0	0	0.0024909	0.868881	0.87408	0.999983	no
TSS11560	XLOC_009815	RECQL5	chr17:73584138-73663269	q1	q2	OK	0	0	0.0371008	0.353301	0.57824	0.992201	no
TSS11567	XLOC_009822	TRIM65	chr17:73885040-73893084	q1	q2	OK	0	0	0.0777413	0.264399	0.27642	0.749735	no
TSS11570	XLOC_009825	ACOX1	chr17:73937588-74002080	q1	q2	OK	0	0	0.0682546	0.0199873	0.509885	0.959831	no
TSS11574	XLOC_009828	EXOC7	chr17:74075262-74099868	q1	q2	OK	0	0	0.150971	0.0518357	0.142	0.519062	no
TSS1158	XLOC_000970	KDM5B-AS1	chr1:202780073-202781041	q1	q2	OK	0	0	0.0416464	0.695587	0.70424	0.999983	no
TSS11581	XLOC_009834	RHBDF2	chr17:74466974-74497509	q1	q2	OK	0	0	0.2264	0.00554447	0.014015	0.110625	no
TSS11585	XLOC_009838	MXRA7	chr17:74671808-74707056	q1	q2	OK	0	0	0.031706	0.551385	0.771315	0.999983	no
TSS11586	XLOC_009839	JMJD6	chr17:74708913-74722881	q1	q2	OK	0	0	0.002512	0.946901	0.948685	0.999983	no
TSS11587	XLOC_009840	SRSF2	chr17:74730196-74775336	q1	q2	OK	0	0	0.141474	0.0867059	0.1242	0.477446	no
TSS11597	XLOC_009848	CYTH1	chr17:76670129-76778376	q1	q2	OK	0	0	0.024065	0.666648	0.67392	0.999983	no
TSS11602	XLOC_009853	CANT1	chr17:76987797-77005899	q1	q2	OK	0	0	0.0656572	0.112162	0.58649	0.995047	no
TSS1161	XLOC_000973	TMEM183A	chr1:202976533-202993197	q1	q2	OK	0	0	0.121614	0.173621	0.186185	0.603075	no
TSS11619	XLOC_009869	AZI1	chr17:79163392-79196751	q1	q2	OK	0	0	0.116546	0.205324	0.2213	0.662812	no
TSS11621	XLOC_009871	SLC38A10	chr17:79218798-79269096	q1	q2	OK	0	0	0.0854922	0.275078	0.28682	0.76208	no
TSS11627	XLOC_009877	C17orf70	chr17:79506910-79519429	q1	q2	OK	0	0	0.0168682	0.860424	0.86265	0.999983	no
TSS11629	XLOC_009879	PDE6G	chr17:79617488-79623607	q1	q2	OK	0	0	0.387415	0.0104157	0.02287	0.153229	no
TSS11632	XLOC_009882	FAM195B	chr17:79780292-79791167	q1	q2	OK	0	0	0.0675386	0.269133	0.290065	0.766659	no
TSS11635	XLOC_009885	ARHGDIA	chr17:79825596-79829282	q1	q2	OK	0	0	0.344566	7.23288e-07	0.00193	0.0325577	yes
TSS11636	XLOC_009885	ARHGDIA	chr17:79825596-79829282	q1	q2	OK	0	0	0.0605213	4.33387e-07	0.005545	0.0644204	no
TSS11639	XLOC_009887	PCYT2	chr17:79860071-79869340	q1	q2	OK	0	0	0.13954	2.82652e-07	0.05427	0.281315	no
TSS11643	XLOC_009890	PYCR1	chr17:79890266-79894968	q1	q2	OK	0	0	0.00438924	0.905768	0.90798	0.999983	no
TSS11647	XLOC_009894	DCXR	chr17:79993756-79995573	q1	q2	OK	0	0	0.000465388	0.993546	0.993435	0.999983	no
TSS11652	XLOC_009899	CSNK1D	chr17:80200536-80231594	q1	q2	OK	0	0	0.0407989	0.655013	0.661265	0.999983	no
TSS11655	XLOC_009902	C17orf101	chr17:80347085-80408707	q1	q2	OK	0	0	0.0202627	0.781433	0.96377	0.999983	no
TSS11657	XLOC_009903	C17orf62	chr17:80347085-80408707	q1	q2	OK	0	0	0.218129	1.82876e-12	0.00592	0.066307	no
TSS1167	XLOC_000979	ATP2B4	chr1:203595914-203713209	q1	q2	OK	0	0	0.00866282	0.859317	0.86334	0.999983	no
TSS11692	XLOC_009931	USP14	chr18:158482-213739	q1	q2	OK	0	0	0.00431694	0.888939	0.8929	0.999983	no
TSS1170	XLOC_000982	LAX1	chr1:203734283-203745480	q1	q2	OK	0	0	0.117298	0.2923	0.307305	0.788107	no
TSS11725	XLOC_009955	ANKRD12	chr18:9136750-9285983	q1	q2	OK	0	0	0.0774654	0.192788	0.213555	0.649747	no
TSS11731	XLOC_009960	VAPA	chr18:9913954-9960018	q1	q2	OK	0	0	0.0158526	0.649379	0.658945	0.999983	no
TSS11740	XLOC_009968	SLMO1	chr18:12407894-12432236	q1	q2	OK	0	0	0.0461324	0.651862	0.66107	0.999983	no
TSS11743	XLOC_009970	SEH1L	chr18:12947982-12987536	q1	q2	OK	0	0	0.127819	0.0017581	0.01826	0.131966	no
TSS11746	XLOC_009972	C18orf1	chr18:13218785-13652753	q1	q2	OK	0	0	0.365164	0.00212033	0.00775	0.0782407	no
TSS1175	XLOC_000987	MDM4	chr1:204485506-204527248	q1	q2	OK	0	0	0.116507	0.0133668	0.23547	0.686724	no
TSS11761	XLOC_009985	RBBP8	chr18:20513294-20606449	q1	q2	OK	0	0	0.0137954	0.822518	0.827895	0.999983	no
TSS11770	XLOC_009990	TTC39C	chr18:21572736-21715574	q1	q2	OK	0	0	0.0977183	0.403181	0.425975	0.90657	no
TSS11777	XLOC_009996	PSMA8	chr18:23713815-23773319	q1	q2	OK	0	0	0.561314	4.92026e-06	0.00243	0.0381076	yes
TSS11787	XLOC_010006	RNF138	chr18:29671817-29711524	q1	q2	OK	0	0	0.0365407	0.375242	0.389365	0.875034	no
TSS11788	XLOC_010006	RNF138	chr18:29671817-29711524	q1	q2	OK	0	0	0.419257	3.59763e-08	0.001385	0.0256426	yes
TSS11800	XLOC_010011	MAPRE2	chr18:32556891-32723432	q1	q2	OK	0	0	0.137009	0.114329	0.126475	0.482292	no
TSS11802	XLOC_010012	ZNF397	chr18:32820993-32870196	q1	q2	OK	0	0	0.0134586	0.858192	0.862385	0.999983	no
TSS11803	XLOC_010013	ZNF271	chr18:32870235-32890730	q1	q2	OK	0	0	0.0558751	0.468419	0.481405	0.942879	no
TSS11806	XLOC_010016	C18orf21	chr18:33552587-33559250	q1	q2	OK	0	0	0.0242475	0.726601	0.930925	0.999983	no
TSS11807	XLOC_010017	ELP2	chr18:33709836-33754688	q1	q2	OK	0	0	0.119008	0.0538411	0.2509	0.711295	no
TSS1182	XLOC_000992	CDK18	chr1:205473683-205501921	q1	q2	OK	0	0	0.00486853	0.956502	0.998685	0.999983	no
TSS11821	XLOC_010028	HAUS1	chr18:43684297-43708299	q1	q2	OK	0	0	0.00166009	0.964957	0.965945	0.999983	no
TSS11822	XLOC_010029	C18orf25	chr18:43753987-43846955	q1	q2	OK	0	0	0.00185806	0.971576	0.97199	0.999983	no
TSS11830	XLOC_010036	SKA1	chr18:47901391-47920538	q1	q2	OK	0	0	0.0560292	0.532201	0.53954	0.975895	no
TSS11832	XLOC_010038	ME2	chr18:48405431-48476162	q1	q2	OK	0	0	0.00415673	0.648249	0.662755	0.999983	no
TSS11853	XLOC_010055	MALT1	chr18:56338617-56417370	q1	q2	OK	0	0	0.0230157	0.77678	0.78142	0.999983	no
TSS11873	XLOC_010074	SERPINB8	chr18:61637262-61656608	q1	q2	OK	0	0	0.0771857	0.516121	0.67025	0.999983	no
TSS1188	XLOC_000998	SRGAP2	chr1:206516199-206637783	q1	q2	OK	0	0	0.0450117	0.45148	0.91393	0.999983	no
TSS1189	XLOC_000999	IKBKE	chr1:206643585-206670223	q1	q2	OK	0	0	0.128462	3.62386e-05	0.078585	0.359109	no
TSS11896	XLOC_010094	NFATC1	chr18:77155771-77289323	q1	q2	OK	0	0	0.342495	1.77663e-05	0.000565	0.0129841	yes
TSS11897	XLOC_010094	NFATC1	chr18:77155771-77289323	q1	q2	OK	0	0	0.156752	0.0834057	0.094995	0.405344	no
TSS11898	XLOC_010095	CTDP1	chr18:77439800-77514510	q1	q2	OK	0	0	0.237469	0.0127379	0.019445	0.13757	no
TSS11899	XLOC_010095	CTDP1	chr18:77439800-77514510	q1	q2	OK	0	0	0.321988	1.77053e-07	0.002775	0.0419743	yes
TSS1190	XLOC_001000	RASSF5	chr1:206680878-206762616	q1	q2	OK	0	0	0.792384	1.64313e-14	1e-05	0.000458007	yes
TSS11902	XLOC_010098	RBFA	chr18:77794345-77810652	q1	q2	OK	0	0	0.035797	0.522474	0.531745	0.971365	no
TSS11909	XLOC_010104	ENOSF1	chr18:596997-712662	q1	q2	OK	0	0	0.162753	0.0113847	0.049185	0.263103	no
TSS1191	XLOC_001000	RASSF5	chr1:206680878-206762616	q1	q2	OK	0	0	0.0052636	0.93304	0.934465	0.999983	no
TSS1192	XLOC_001001	DYRK3	chr1:206808880-206822542	q1	q2	OK	0	0	0.00232593	0.970557	0.970855	0.999983	no
TSS1193	XLOC_001002	MAPKAPK2	chr1:206858364-206907630	q1	q2	OK	0	0	0.00838911	0.879558	0.88301	0.999983	no
TSS11933	XLOC_010123	PPP4R1	chr18:9546791-9614600	q1	q2	OK	0	0	0.163199	0.110114	0.1214	0.469992	no
TSS11935	XLOC_010125	MPPE1	chr18:11883471-11908796	q1	q2	OK	0	0	0.23902	2.26035e-08	0.01128	0.0972084	no
TSS11937	XLOC_010127	SPIRE1	chr18:12446510-12657912	q1	q2	OK	0	0	0.827389	0	1e-05	0.000458007	yes
TSS11940	XLOC_010129	PTPN2	chr18:12785476-12884334	q1	q2	OK	0	0	0.0871418	1.04898e-07	0.18579	0.602424	no
TSS11942	XLOC_010131	FAM210A	chr18:13663345-13726591	q1	q2	OK	0	0	0.0813438	0.0792286	0.10903	0.439414	no
TSS11944	XLOC_010133	ZNF519	chr18:14075988-14132489	q1	q2	OK	0	0	0.0226316	0.812677	0.81957	0.999983	no
TSS11961	XLOC_010148	SS18	chr18:23596216-23670611	q1	q2	OK	0	0	0.0334204	0.682844	0.688735	0.999983	no
TSS11978	XLOC_010161	FAM59A	chr18:29843483-30050447	q1	q2	OK	0	0	0.557906	4.06423e-08	0.000545	0.012669	yes
TSS1198	XLOC_001006	PFKFB2	chr1:207226619-207254368	q1	q2	OK	0	0	0.0397258	0.629951	0.63999	0.999983	no
TSS11985	XLOC_010165	ZSCAN30	chr18:32820993-32870196	q1	q2	OK	0	0	0.00605754	0.854206	0.85981	0.999983	no
TSS11988	XLOC_010168	INO80C	chr18:33048290-33077955	q1	q2	OK	0	0	0.00376225	0.947953	0.94885	0.999983	no
TSS11991	XLOC_010171	SLC39A6	chr18:33688493-33709357	q1	q2	OK	0	0	0.0396859	0.376747	0.331725	0.815642	no
TSS12007	XLOC_010184	PIAS2	chr18:44390022-44497495	q1	q2	OK	0	0	0.0209665	0.80474	0.809035	0.999983	no
TSS12018	XLOC_010191	SMAD2	chr18:45359465-45457515	q1	q2	OK	0	0	0.192581	0.00703503	0.017465	0.128525	no
TSS1202	XLOC_001009	CD55	chr1:207494816-207534311	q1	q2	OK	0	0	0.0712019	0.143435	0.17793	0.588191	no
TSS12022	XLOC_010193	SMAD7	chr18:46446222-46477081	q1	q2	OK	0	0	0.103748	0.301857	0.33384	0.817754	no
TSS12025	XLOC_010196	C18orf32	chr18:47007547-47018935	q1	q2	OK	0	0	0.108552	0.228532	0.24561	0.702379	no
TSS12027	XLOC_010196	RPL17,RPL17-C18ORF32	chr18:47007547-47018935	q1	q2	OK	0	0	0.0599824	0.00015004	0.190505	0.610054	no
TSS12028	XLOC_010196	RPL17	chr18:47007547-47018935	q1	q2	OK	0	0	0.116932	0.108964	0.172815	0.579916	no
TSS1203	XLOC_001010	CR2	chr1:207627644-207663240	q1	q2	OK	0	0	0.0203139	0.816592	0.821085	0.999983	no
TSS12036	XLOC_010203	MBD1	chr18:47793251-47808144	q1	q2	OK	0	0	0.177889	7.93436e-11	0.03432	0.203974	no
TSS12038	XLOC_010204	CXXC1	chr18:47808712-47814692	q1	q2	OK	0	0	0.000827918	0.982093	0.9824	0.999983	no
TSS12039	XLOC_010205	MRO	chr18:48321489-48351754	q1	q2	OK	0	0	0.200869	0.0485955	0.101395	0.421308	no
TSS12052	XLOC_010211	TCF4	chr18:52889561-53303188	q1	q2	OK	0	0	0.303629	1.99181e-10	7e-05	0.00240034	yes
TSS12053	XLOC_010211	TCF4	chr18:52889561-53303188	q1	q2	OK	0	0	0.094149	0.161302	0.1796	0.591323	no
TSS12056	XLOC_010213	TXNL1	chr18:54270052-54305920	q1	q2	OK	0	0	0.00518807	0.890489	0.893795	0.999983	no
TSS12057	XLOC_010214	FECH	chr18:55212072-55253969	q1	q2	OK	0	0	0.00521798	0.932355	0.933775	0.999983	no
TSS12068	XLOC_010225	PIGN	chr18:59711457-59854289	q1	q2	OK	0	0	0.145051	0.131502	0.14438	0.52476	no
TSS12069	XLOC_010226	BCL2	chr18:60790578-60986613	q1	q2	OK	0	0	0.0096144	0.923183	0.92524	0.999983	no
TSS12097	XLOC_010251	PQLC1	chr18:77662419-77711653	q1	q2	OK	0	0	0.0081248	0.889592	0.99342	0.999983	no
TSS12106	XLOC_010259	BSG	chr19:571324-583493	q1	q2	OK	0	0	0.00675185	0.64676	0.657155	0.999983	no
TSS12112	XLOC_010265	PTBP1	chr19:797391-812327	q1	q2	OK	0	0	0.120553	0.00623581	0.26396	0.731275	no
TSS12123	XLOC_010275	CNN2	chr19:1026297-1039064	q1	q2	OK	0	0	0.0762132	0.170618	0.18897	0.607691	no
TSS12126	XLOC_010278	GPX4	chr19:1103935-1106787	q1	q2	OK	0	0	0.0107374	0.663075	0.67149	0.999983	no
TSS12129	XLOC_010280	ATP5D	chr19:1241748-1244824	q1	q2	OK	0	0	0.00713918	0.93966	0.940875	0.999983	no
TSS12131	XLOC_010282	CIRBP	chr19:1267469-1274809	q1	q2	OK	0	0	0.0566881	0.23543	0.541505	0.976704	no
TSS12134	XLOC_010285	MUM1	chr19:1354975-1378430	q1	q2	OK	0	0	0.00661613	0.936321	0.93793	0.999983	no
TSS12137	XLOC_010287	DAZAP1	chr19:1407583-1435682	q1	q2	OK	0	0	0.00525387	0.876259	0.87988	0.999983	no
TSS12144	XLOC_010294	ADAT3,SCAMP4	chr19:1905372-1926012	q1	q2	OK	0	0	0.048943	0.420575	0.43179	0.91115	no
TSS12146	XLOC_010296	IZUMO4	chr19:2096867-2099583	q1	q2	OK	0	0	0.00899012	0.931688	0.932625	0.999983	no
TSS12152	XLOC_010301	SPPL2B	chr19:2328628-2355100	q1	q2	OK	0	0	0.0146956	0.855378	0.85791	0.999983	no
TSS12157	XLOC_010306	ZNF555	chr19:2841432-2860472	q1	q2	OK	0	0	0.386759	0.00108013	0.00468	0.0588324	no
TSS12168	XLOC_010315	NFIC	chr19:3359560-3469215	q1	q2	OK	0	0	0.296708	0.0109405	0.025515	0.165538	no
TSS12169	XLOC_010316	FZR1	chr19:3506294-3536755	q1	q2	OK	0	0	0.131095	8.53729e-07	0.006665	0.0712402	no
TSS12186	XLOC_010332	MPND	chr19:4343523-4360083	q1	q2	OK	0	0	0.00555187	0.959071	0.960275	0.999983	no
TSS12189	XLOC_010335	HDGFRP2	chr19:4472254-4517716	q1	q2	OK	0	0	0.00325073	0.970958	0.970675	0.999983	no
TSS12201	XLOC_010345	SAFB	chr19:5623045-5668489	q1	q2	OK	0	0	0.0934316	0.000153779	0.166015	0.566679	no
TSS12202	XLOC_010346	HSD11B1L	chr19:5681034-5688533	q1	q2	OK	0	0	0.517855	7.77156e-15	1e-05	0.000458007	yes
TSS12203	XLOC_010347	RPL36	chr19:5690271-5691678	q1	q2	OK	0	0	0.00137607	0.960864	0.96175	0.999983	no
TSS12207	XLOC_010351	CAPS	chr19:5914192-5978320	q1	q2	OK	0	0	0.0209753	0.770711	0.771505	0.999983	no
TSS1221	XLOC_001024	RCOR3	chr1:211432707-211489725	q1	q2	OK	0	0	0.0342553	0.503102	0.88369	0.999983	no
TSS12212	XLOC_010356	CRB3	chr19:6464259-6481798	q1	q2	OK	0	0	0.23455	0.0704767	0.09986	0.41698	no
TSS12219	XLOC_010363	ZNF557	chr19:7069470-7087978	q1	q2	OK	0	0	0.152108	0.104479	0.225675	0.670792	no
TSS12225	XLOC_010368	PNPLA6	chr19:7599037-7626653	q1	q2	OK	0	0	0.0476046	0.542421	0.78417	0.999983	no
TSS12228	XLOC_010369	CAMSAP3	chr19:7660787-7683196	q1	q2	OK	0	0	0.0347491	0.560034	0.568595	0.988903	no
TSS12229	XLOC_010370	C19orf79	chr19:7694670-7698570	q1	q2	OK	0	0	0.00622025	0.857709	0.861745	0.999983	no
TSS12230	XLOC_010371	STXBP2	chr19:7701990-7712759	q1	q2	OK	0	0	0.0163128	0.720208	0.72957	0.999983	no
TSS12233	XLOC_010374	TRAPPC5	chr19:7745706-7747748	q1	q2	OK	0	0	0.159321	0.0282497	0.0684	0.328676	no
TSS12243	XLOC_010382	CCL25	chr19:8117645-8127547	q1	q2	OK	0	0	0.192825	0.133213	0.157435	0.550277	no
TSS12248	XLOC_010387	2013-03-02	chr19:8478186-8503899	q1	q2	OK	0	0	0.0296378	0.521832	0.917365	0.999983	no
TSS12249	XLOC_010388	HNRNPM	chr19:8509802-8554002	q1	q2	OK	0	0	0.0349539	0.706497	0.71116	0.999983	no
TSS12253	XLOC_010392	ZNF317	chr19:9251055-9274091	q1	q2	OK	0	0	0.0301955	0.719351	0.72524	0.999983	no
TSS12256	XLOC_010395	ZNF559,ZNF559-ZNF177	chr19:9434447-9493293	q1	q2	OK	0	0	0.19074	0.0535453	0.15464	0.545014	no
TSS12262	XLOC_010397	UBL5	chr19:9938555-9940797	q1	q2	OK	0	0	0.016576	0.749705	0.75706	0.999983	no
TSS12263	XLOC_010398	PIN1	chr19:9945882-9960365	q1	q2	OK	0	0	0.204811	9.98074e-07	3.5e-05	0.00134645	yes
TSS12267	XLOC_010402	PPAN,PPAN-P2RY11	chr19:10216898-10230599	q1	q2	OK	0	0	0.089438	0.0555729	0.305695	0.785927	no
TSS12272	XLOC_010406	MRPL4	chr19:10362639-10370736	q1	q2	OK	0	0	0.181891	0	0.01817	0.131424	no
TSS12285	XLOC_010414	ILF3	chr19:10764936-10803095	q1	q2	OK	0	0	0.195475	0.00835893	0.039725	0.226447	no
TSS12287	XLOC_010416	DNM2	chr19:10828728-10942586	q1	q2	OK	0	0	0.165776	0.00155543	0.09765	0.411508	no
TSS12293	XLOC_010422	SMARCA4	chr19:11071597-11172958	q1	q2	OK	0	0	0.2054	9.91916e-05	0.007115	0.0740854	no
TSS12296	XLOC_010423	LDLR	chr19:11200037-11244505	q1	q2	OK	0	0	0.171059	2.15423e-10	0.00655	0.070616	no
TSS12300	XLOC_010427	LPPR2	chr19:11466061-11476374	q1	q2	OK	0	0	0.0242885	0.84747	0.851775	0.999983	no
TSS12302	XLOC_010429	PRKCSH	chr19:11546268-11561782	q1	q2	OK	0	0	0.0049903	0.951348	0.951635	0.999983	no
TSS12317	XLOC_010444	WDR83	chr19:12777617-12792701	q1	q2	OK	0	0	0.161484	0.0862908	0.1216	0.470697	no
TSS1232	XLOC_001031	NENF	chr1:212606228-212619721	q1	q2	OK	0	0	0.00883302	0.910731	0.91293	0.999983	no
TSS12324	XLOC_010450	GCDH	chr19:13001973-13030086	q1	q2	OK	0	0	0.0929019	0.047082	0.08714	0.383809	no
TSS12332	XLOC_010458	MRI1	chr19:13875336-13885096	q1	q2	OK	0	0	0.0181203	0.774692	0.77991	0.999983	no
TSS12344	XLOC_010470	CD97	chr19:14491955-14519537	q1	q2	OK	0	0	0.110297	0.188951	0.33296	0.81675	no
TSS12347	XLOC_010472	MIR639,TECR	chr19:14640354-14676792	q1	q2	OK	0	0	0.0255573	0.172096	0.4105	0.892985	no
TSS12348	XLOC_010473	CLEC17A	chr19:14693895-14721956	q1	q2	OK	0	0	0.0658995	0.112342	0.144105	0.524196	no
TSS1237	XLOC_001034	TATDN3	chr1:212965169-212990167	q1	q2	OK	0	0	0.0261192	0.677323	0.98982	0.999983	no
TSS12373	XLOC_010496	AP1M1	chr19:16308664-16346156	q1	q2	OK	0	0	0.00412817	0.860044	0.86653	0.999983	no
TSS12380	XLOC_010503	MYO9B	chr19:17186590-17324104	q1	q2	OK	0	0	0.0268472	0.773976	0.77823	0.999983	no
TSS12383	XLOC_010506	BABAM1	chr19:17378231-17390162	q1	q2	OK	0	0	0.0219507	0.823294	0.82612	0.999983	no
TSS12387	XLOC_010510	GTPBP3	chr19:17445790-17453540	q1	q2	OK	0	0	0.4778	7.85934e-07	0.000685	0.0150298	yes
TSS12388	XLOC_010510	GTPBP3	chr19:17445790-17453540	q1	q2	OK	0	0	0.133275	0.0700812	0.174455	0.582956	no
TSS12392	XLOC_010514	FAM129C	chr19:17634109-17664648	q1	q2	OK	0	0	0.0412862	0.734927	0.746015	0.999983	no
TSS12395	XLOC_010517	FCHO1	chr19:17858526-17899377	q1	q2	OK	0	0	0.0140382	0.89339	0.897505	0.999983	no
TSS12396	XLOC_010517	FCHO1	chr19:17858526-17899377	q1	q2	OK	0	0	0.0923738	0.265094	0.275615	0.748819	no
TSS1240	XLOC_001037	RPS6KC1	chr1:213224587-213446808	q1	q2	OK	0	0	0.0143189	0.832325	0.837945	0.999983	no
TSS12414	XLOC_010533	SSBP4	chr19:18530145-18549111	q1	q2	OK	0	0	0.0681542	0.461349	0.469995	0.934454	no
TSS12415	XLOC_010534	KXD1	chr19:18668571-18680197	q1	q2	OK	0	0	0.0284354	0.328274	0.63108	0.999983	no
TSS12416	XLOC_010535	UBA52	chr19:18682613-18688270	q1	q2	OK	0	0	0.0454277	0.641052	0.647675	0.999983	no
TSS12417	XLOC_010536	C19orf60	chr19:18699494-18703147	q1	q2	OK	0	0	0.0437554	0.593372	0.604675	0.999983	no
TSS12420	XLOC_010539	CRTC1	chr19:18794424-18893143	q1	q2	OK	0	0	0.0229633	0.706203	0.712765	0.999983	no
TSS12422	XLOC_010541	DDX49	chr19:19030483-19039442	q1	q2	OK	0	0	0.0153055	0.680687	0.688295	0.999983	no
TSS12423	XLOC_010542	ARMC6	chr19:19144386-19168987	q1	q2	OK	0	0	0.0657356	0.511037	0.51755	0.963771	no
TSS12425	XLOC_010544	RFXANK	chr19:19256375-19314238	q1	q2	OK	0	0	0.0015117	0.987319	0.98766	0.999983	no
TSS12430	XLOC_010549	YJEFN3	chr19:19639669-19648393	q1	q2	OK	0	0	0.0554306	0.494972	0.50009	0.954815	no
TSS12437	XLOC_010556	ZNF85	chr19:21106058-21133503	q1	q2	OK	0	0	0.16889	0.000376028	0.144405	0.524778	no
TSS12438	XLOC_010557	ZNF430	chr19:21203425-21242852	q1	q2	OK	0	0	0.0699867	0.474957	0.487485	0.946678	no
TSS12442	XLOC_010561	ZNF493	chr19:21579920-21610296	q1	q2	OK	0	0	0.0699936	0.461294	0.745205	0.999983	no
TSS12456	XLOC_010575	POP4	chr19:30097169-30108162	q1	q2	OK	0	0	0.0126667	0.669581	0.679375	0.999983	no
TSS12460	XLOC_010578	URI1	chr19:30414550-30507519	q1	q2	OK	0	0	0.281671	1.05442e-06	0.00188	0.0320028	yes
TSS12464	XLOC_010582	ZNF507	chr19:32836513-32878573	q1	q2	OK	0	0	0.0739981	0.369848	0.382825	0.868779	no
TSS12481	XLOC_010596	LSM14A	chr19:34663351-34720420	q1	q2	OK	0	0	0.0353595	0.675587	0.68163	0.999983	no
TSS12483	XLOC_010598	GPI	chr19:34855644-34893318	q1	q2	OK	0	0	0.195142	0.0151888	0.036905	0.214567	no
TSS12490	XLOC_010604	ZNF181	chr19:35225479-35233774	q1	q2	OK	0	0	0.0615167	0.603274	0.61396	0.999983	no
TSS12492	XLOC_010606	GRAMD1A	chr19:35491245-35517373	q1	q2	OK	0	0	0.0951257	0.314039	0.323705	0.80789	no
TSS12493	XLOC_010607	SCN1B	chr19:35521591-35531353	q1	q2	OK	0	0	0.0549097	0.428883	0.435005	0.913235	no
TSS12499	XLOC_010612	FXYD5	chr19:35645624-35660788	q1	q2	OK	0	0	0.0362284	0.469186	0.76939	0.999983	no
TSS12501	XLOC_010613	LSR	chr19:35739558-35758867	q1	q2	OK	0	0	0.049613	0.566298	0.7435	0.999983	no
TSS12502	XLOC_010614	USF2	chr19:35759895-35770718	q1	q2	OK	0	0	0.013866	0.881791	0.884345	0.999983	no
TSS12504	XLOC_010616	MAG	chr19:35782988-35804709	q1	q2	OK	0	0	0.115684	1.45772e-12	0.07128	0.336892	no
TSS12505	XLOC_010617	CD22	chr19:35820071-35838264	q1	q2	OK	0	0	0.19748	1.98341e-11	0.02408	0.158977	no
TSS12511	XLOC_010623	TMEM147	chr19:36024313-36038429	q1	q2	OK	0	0	0.022405	0.694084	0.793075	0.999983	no
TSS12522	XLOC_010634	ARHGAP33	chr19:36266416-36279724	q1	q2	OK	0	0	0.0369337	0.713659	0.718595	0.999983	no
TSS12524	XLOC_010636	APLP1	chr19:36359400-36370699	q1	q2	OK	0	0	0.117645	0.161433	0.18743	0.605111	no
TSS12525	XLOC_010637	HCST	chr19:36393381-36395173	q1	q2	OK	0	0	0.0372638	0.699639	0.707855	0.999983	no
TSS12528	XLOC_010640	WDR62	chr19:36545782-36596012	q1	q2	OK	0	0	0.173558	0.0120078	0.035815	0.210077	no
TSS12530	XLOC_010642	CAPNS1	chr19:36630917-36641255	q1	q2	OK	0	0	0.13891	0.0840233	0.10157	0.421567	no
TSS12531	XLOC_010643	ZNF146	chr19:36673186-36729675	q1	q2	OK	0	0	0.112979	0.151753	0.291055	0.767788	no
TSS12539	XLOC_010650	ZNF345	chr19:37288451-37407193	q1	q2	OK	0	0	0.00188635	0.980281	0.98087	0.999983	no
TSS12541	XLOC_010651	ZNF568	chr19:37407230-37488834	q1	q2	OK	0	0	0.30504	0.0149749	0.079195	0.360826	no
TSS12549	XLOC_010658	LOC100507433,ZNF540	chr19:38039850-38105079	q1	q2	OK	0	0	0.220587	0.0277016	0.105435	0.43067	no
TSS12553	XLOC_010661	SPINT2	chr19:38755097-38783254	q1	q2	OK	0	0	0.0201871	0.397057	0.420645	0.902819	no
TSS12565	XLOC_010672	NFKBIB	chr19:39369194-39399534	q1	q2	OK	0	0	0.0390882	0.664641	0.672015	0.999983	no
TSS12567	XLOC_010673	MRPS12	chr19:39405903-39423659	q1	q2	OK	0	0	0.0363923	0.610858	0.619225	0.999983	no
TSS12569	XLOC_010675	PAK4	chr19:39616419-39670046	q1	q2	OK	0	0	0.315374	1.23834e-12	0.003325	0.0476262	yes
TSS12577	XLOC_010683	SUPT5H	chr19:39936185-39967308	q1	q2	OK	0	0	0.176128	1.94914e-07	0.0049	0.0602677	no
TSS12580	XLOC_010685	DLL3	chr19:39989556-39999121	q1	q2	OK	0	0	0.0893961	0.342886	0.37189	0.856508	no
TSS12588	XLOC_010693	PSMC4	chr19:40477072-40487353	q1	q2	OK	0	0	0.0431451	0.205798	0.22688	0.67257	no
TSS12591	XLOC_010696	PLD3	chr19:40826966-40884390	q1	q2	OK	0	0	0.213009	0.0201411	0.02857	0.179061	no
TSS12603	XLOC_010702	RAB4B,RAB4B-EGLN2	chr19:41281081-41314346	q1	q2	OK	0	0	0.0246876	0.307666	0.33909	0.821936	no
TSS12617	XLOC_010712	TMEM91	chr19:41860321-41889987	q1	q2	OK	0	0	0.154313	0.133327	0.39076	0.876253	no
TSS12618	XLOC_010712	TMEM91	chr19:41860321-41889987	q1	q2	OK	0	0	0.00755119	0.938323	0.9267	0.999983	no
TSS12619	XLOC_010713	BCKDHA	chr19:41903693-41930910	q1	q2	OK	0	0	0.00572709	0.901477	0.904115	0.999983	no
TSS12627	XLOC_010721	CD79A	chr19:42381189-42385439	q1	q2	OK	0	0	0.0431598	0.444702	0.457665	0.927393	no
TSS12628	XLOC_010722	ARHGEF1	chr19:42387266-42411604	q1	q2	OK	0	0	0.03119	0.471612	0.48841	0.947173	no
TSS12659	XLOC_010749	ZNF226	chr19:44669214-44681838	q1	q2	OK	0	0	0.150091	4.9668e-05	0.18229	0.596727	no
TSS1266	XLOC_001061	FBXO28	chr1:224301790-224349749	q1	q2	OK	0	0	0.0078082	0.805523	0.81222	0.999983	no
TSS12662	XLOC_010751	ZNF233	chr19:44764032-44779470	q1	q2	OK	0	0	0.397745	0.00143114	0.01489	0.11491	no
TSS12671	XLOC_010760	TOMM40	chr19:45394476-45406946	q1	q2	OK	0	0	0.0682372	0.254466	0.561225	0.98575	no
TSS12682	XLOC_010768	GEMIN7	chr19:45582517-45594782	q1	q2	OK	0	0	0.20535	0.00586748	0.040555	0.22987	no
TSS12685	XLOC_010771	MARK4	chr19:45754515-45808541	q1	q2	OK	0	0	0.0129364	0.588135	0.606385	0.999983	no
TSS12688	XLOC_010774	FOSB	chr19:45971252-45978437	q1	q2	OK	0	0	0.0587099	0.036507	0.074055	0.345581	no
TSS12694	XLOC_010780	QPCTL	chr19:46195740-46207248	q1	q2	OK	0	0	0.107597	0.0223564	0.06189	0.306766	no
TSS12706	XLOC_010789	PPP5C	chr19:46850250-46894232	q1	q2	OK	0	0	0.0730295	0.29149	0.30778	0.788397	no
TSS1271	XLOC_001066	SRP9	chr1:225965514-225978168	q1	q2	OK	0	0	0.124282	0.128592	0.142975	0.521752	no
TSS12710	XLOC_010792	FKRP	chr19:47222767-47261832	q1	q2	OK	0	0	0.0283851	0.797814	0.80116	0.999983	no
TSS12713	XLOC_010795	SAE1	chr19:47634079-47713893	q1	q2	OK	0	0	0.0595031	0.0124394	0.24735	0.705429	no
TSS12747	XLOC_010827	CYTH2	chr19:48972464-48985571	q1	q2	OK	0	0	0.092016	0.365937	0.37528	0.86015	no
TSS12751	XLOC_010830	SPHK2	chr19:49122547-49133663	q1	q2	OK	0	0	0.170583	0.0562213	0.1773	0.587442	no
TSS12755	XLOC_010832	FUT2	chr19:49199227-49209191	q1	q2	OK	0	0	0.820349	0	1e-05	0.000458007	yes
TSS12760	XLOC_010837	BAX	chr19:49458116-49465055	q1	q2	OK	0	0	0.0798136	6.65003e-07	2.5e-05	0.00100762	yes
TSS1277	XLOC_001071	PSEN2	chr1:227058272-227083804	q1	q2	OK	0	0	0.0287823	0.784785	0.78888	0.999983	no
TSS12770	XLOC_010847	CD37	chr19:49838676-49865714	q1	q2	OK	0	0	0.0151071	0.771965	0.77746	0.999983	no
TSS12774	XLOC_010851	ALDH16A1	chr19:49956472-49974305	q1	q2	OK	0	0	0.0111167	0.870866	0.87344	0.999983	no
TSS12775	XLOC_010852	FLT3LG	chr19:49977465-49989488	q1	q2	OK	0	0	0.142899	0.140785	0.17733	0.58746	no
TSS12777	XLOC_010853	RPL13A	chr19:49990864-49995564	q1	q2	OK	0	0	0.126016	0.158816	0.179795	0.591817	no
TSS1279	XLOC_001073	ZNF678	chr1:227751219-227850164	q1	q2	OK	0	0	0.016197	0.867616	0.870895	0.999983	no
TSS12790	XLOC_010865	BCL2L12	chr19:50162825-50177173	q1	q2	OK	0	0	0.00230008	0.969689	0.97034	0.999983	no
TSS12791	XLOC_010866	PRMT1	chr19:50180408-50191707	q1	q2	OK	0	0	0.0635103	0.270318	0.285745	0.761103	no
TSS12794	XLOC_010869	AP2A1	chr19:50270179-50316567	q1	q2	OK	0	0	0.00199711	0.875127	0.87832	0.999983	no
TSS12798	XLOC_010872	TBC1D17	chr19:50380681-50392007	q1	q2	OK	0	0	0.113322	4.18087e-07	0.00506	0.0612617	no
TSS12804	XLOC_010875	ZNF473	chr19:50529211-50552031	q1	q2	OK	0	0	0.119815	0.287662	0.30273	0.781988	no
TSS12807	XLOC_010878	NR1H2	chr19:50879679-50886285	q1	q2	OK	0	0	0.0900213	7.23212e-05	0.02101	0.144809	no
TSS12809	XLOC_010880	SPIB	chr19:50922194-50934309	q1	q2	OK	0	0	0.0540248	0.139874	0.6414	0.999983	no
TSS12811	XLOC_010882	C19orf63	chr19:50970044-50986608	q1	q2	OK	0	0	0.0459071	0.376032	0.386615	0.872484	no
TSS12823	XLOC_010894	CD33	chr19:51728334-51743274	q1	q2	OK	0	0	0.103418	0.450104	0.48042	0.942269	no
TSS12836	XLOC_010906	ZNF613	chr19:52430687-52449011	q1	q2	OK	0	0	0.121365	0.112093	0.15026	0.536226	no
TSS12837	XLOC_010907	PPP2R1A	chr19:52693054-52729678	q1	q2	OK	0	0	0.261018	1.14755e-07	0.00166	0.0292263	yes
TSS1284	XLOC_001078	ARF1	chr1:228270360-228286913	q1	q2	OK	0	0	0.00546273	0.775544	0.78383	0.999983	no
TSS1285	XLOC_001078	ARF1	chr1:228270360-228286913	q1	q2	OK	0	0	0.509601	8.79019e-07	0.00278	0.0420014	yes
TSS12859	XLOC_010926	LOC147804,ZNF761	chr19:53935226-53961515	q1	q2	OK	0	0	0.0695178	0.404516	0.418405	0.900754	no
TSS1288	XLOC_001080	GUK1	chr1:228327784-228336655	q1	q2	OK	0	0	0.0931607	0.0670851	0.3711	0.85544	no
TSS1289	XLOC_001080	GUK1	chr1:228327784-228336655	q1	q2	OK	0	0	0.832555	0	1e-05	0.000458007	yes
TSS12918	XLOC_010979	MYADM	chr19:54369610-54379689	q1	q2	OK	0	0	0.0144889	0.869407	0.87252	0.999983	no
TSS12952	XLOC_011008	NLRP2	chr19:55476651-55512510	q1	q2	OK	0	0	0.0667232	0.126044	0.14975	0.535584	no
TSS12953	XLOC_011008	NLRP2	chr19:55476651-55512510	q1	q2	OK	0	0	0.0579283	0.189395	0.33625	0.819144	no
TSS12959	XLOC_011013	RPL28	chr19:55897299-55903451	q1	q2	OK	0	0	0.089514	0.000900619	0.23572	0.6871	no
TSS12966	XLOC_011019	ZNF580	chr19:56152391-56154836	q1	q2	OK	0	0	0.210504	0.0355662	0.05237	0.274398	no
TSS12969	XLOC_011022	U2AF2	chr19:56165415-56186082	q1	q2	OK	0	0	0.0138692	0.834279	0.83822	0.999983	no
TSS12970	XLOC_011023	EPN1	chr19:56186560-56207133	q1	q2	OK	0	0	0.0236851	0.740722	0.74533	0.999983	no
TSS12976	XLOC_011028	ZNF444	chr19:56652534-56672262	q1	q2	OK	0	0	0.0289068	0.778242	0.782485	0.999983	no
TSS12979	XLOC_011031	LOC386758	chr19:56905044-56910544	q1	q2	OK	0	0	0.397513	1.4845e-06	0.006255	0.0688523	no
TSS1299	XLOC_001088	RAB4A	chr1:229406878-229441250	q1	q2	OK	0	0	0.121624	0.219714	0.230045	0.677997	no
TSS12993	XLOC_011043	AURKC	chr19:57742376-57746916	q1	q2	OK	0	0	0.0823203	0.502937	0.52158	0.966157	no
TSS12994	XLOC_011044	ZNF805	chr19:57752052-57774106	q1	q2	OK	0	0	0.0497759	0.579283	0.589935	0.99599	no
TSS12998	XLOC_011048	TRAPPC2P1,ZNF547	chr19:57874878-57890925	q1	q2	OK	0	0	0.0239871	0.742808	0.75232	0.999983	no
TSS12999	XLOC_011049	ZNF548	chr19:57901217-57913919	q1	q2	OK	0	0	0.110242	5.20525e-05	0.00733	0.0755573	no
TSS13002	XLOC_011052	ZNF419	chr19:57999078-58006048	q1	q2	OK	0	0	0.108797	0.156161	0.62013	0.999983	no
TSS13008	XLOC_011058	ZNF211	chr19:58144534-58154147	q1	q2	OK	0	0	0.0440651	0.69851	0.706215	0.999983	no
TSS13012	XLOC_011062	ZNF586	chr19:58281019-58291984	q1	q2	OK	0	0	0.0324318	0.763002	0.767665	0.999983	no
TSS13014	XLOC_011064	ZNF587	chr19:58361180-58376491	q1	q2	OK	0	0	0.0539295	0.58398	0.590295	0.99608	no
TSS13018	XLOC_011068	ZNF274	chr19:58694395-58724927	q1	q2	OK	0	0	0.248644	0.00588115	0.026185	0.168632	no
TSS1303	XLOC_001091	COG2	chr1:230778201-230829731	q1	q2	OK	0	0	0.0716394	0.180974	0.20321	0.631893	no
TSS13036	XLOC_011085	PPAP2C	chr19:281043-291435	q1	q2	OK	0	0	0.701269	1.73996e-05	0.000275	0.00727722	yes
TSS13048	XLOC_011097	C19orf6	chr19:1000436-1021141	q1	q2	OK	0	0	0.00685438	0.847366	0.852225	0.999983	no
TSS13054	XLOC_011102	GAMT	chr19:1397024-1401569	q1	q2	OK	0	0	0.0208456	0.479947	0.49249	0.950652	no
TSS13058	XLOC_011106	MEX3D	chr19:1554667-1568057	q1	q2	OK	0	0	0.0220386	0.793626	0.79902	0.999983	no
TSS13062	XLOC_011109	TCF3	chr19:1609288-1652328	q1	q2	OK	0	0	0.00147276	0.988508	0.98846	0.999983	no
TSS13067	XLOC_011113	FAM108A1	chr19:1876974-1885518	q1	q2	OK	0	0	0.019675	0.357533	0.385255	0.871431	no
TSS13070	XLOC_011116	MKNK2	chr19:2037469-2051243	q1	q2	OK	0	0	0.0750832	0.179088	0.202445	0.630802	no
TSS13072	XLOC_011118	AP3D1	chr19:2100992-2151556	q1	q2	OK	0	0	0.0886132	0.319848	0.33013	0.814306	no
TSS1308	XLOC_001096	C1orf124	chr1:231473681-231489989	q1	q2	OK	0	0	0.0319278	0.673475	0.68185	0.999983	no
TSS13083	XLOC_011129	SLC39A3	chr19:2732522-2740074	q1	q2	OK	0	0	0.0631947	0.412011	0.426945	0.907504	no
TSS13089	XLOC_011133	AES	chr19:3052907-3062964	q1	q2	OK	0	0	0.0368804	0.446608	0.457845	0.927441	no
TSS1309	XLOC_001097	TSNAX,TSNAX-DISC1	chr1:231664398-232177019	q1	q2	OK	0	0	0.0568036	0.00500953	0.03518	0.207276	no
TSS13094	XLOC_011136	MFSD12	chr19:3538262-3557571	q1	q2	OK	0	0	0.0714477	0.402594	0.586795	0.995058	no
TSS13096	XLOC_011138	C19orf29	chr19:3607244-3626813	q1	q2	OK	0	0	0.0574599	0.524195	0.531395	0.971365	no
TSS13097	XLOC_011139	PIP5K1C	chr19:3630178-3700477	q1	q2	OK	0	0	0.0760619	0.291987	0.30394	0.78362	no
TSS13109	XLOC_011150	SIRT6	chr19:4174105-4182596	q1	q2	OK	0	0	0.0887266	0.0437145	0.08366	0.373887	no
TSS13111	XLOC_011152	STAP2	chr19:4324039-4338847	q1	q2	OK	0	0	0.0538209	0.697739	0.70969	0.999983	no
TSS13113	XLOC_011153	SH3GL1	chr19:4360363-4400565	q1	q2	OK	0	0	0.119271	1.34391e-06	0.007425	0.0760141	no
TSS13123	XLOC_011162	PLIN3	chr19:4838345-4867780	q1	q2	OK	0	0	0.055355	0.0313337	0.300875	0.780081	no
TSS13125	XLOC_011164	PTPRS	chr19:5205518-5340814	q1	q2	OK	0	0	0.0692594	0.408648	0.52684	0.969148	no
TSS13131	XLOC_011170	DUS3L	chr19:5785152-5791249	q1	q2	OK	0	0	0.166406	6.17481e-07	0.004445	0.0566943	no
TSS13132	XLOC_011171	FUT6	chr19:5830636-5839742	q1	q2	OK	0	0	0.0748106	0.515713	0.54057	0.976343	no
TSS13135	XLOC_011174	NDUFA11	chr19:5891286-5904024	q1	q2	OK	0	0	0.0263462	0.372498	0.428575	0.908725	no
TSS13136	XLOC_011175	RANBP3	chr19:5914192-5978320	q1	q2	OK	0	0	0.0556392	0.498164	0.50731	0.95822	no
TSS13137	XLOC_011176	RFX2	chr19:5978413-6110664	q1	q2	OK	0	0	0.282065	1.34815e-06	0.004835	0.0597487	no
TSS13163	XLOC_011200	FCER2	chr19:7753642-7767032	q1	q2	OK	0	0	0.034948	0.768524	0.775095	0.999983	no
TSS13172	XLOC_011209	CD320	chr19:8367010-8373240	q1	q2	OK	0	0	0.0119235	0.724956	0.728735	0.999983	no
TSS13177	XLOC_011214	ZNF414	chr19:8575461-8579048	q1	q2	OK	0	0	0.169715	0.093116	0.1079	0.436674	no
TSS13188	XLOC_011225	ZNF266	chr19:9523270-9546234	q1	q2	OK	0	0	0.0675295	0.453229	0.46493	0.931243	no
TSS13193	XLOC_011230	ZNF562	chr19:9759337-9785776	q1	q2	OK	0	0	0.100295	0.359182	0.373255	0.858154	no
TSS13201	XLOC_011238	DNMT1	chr19:10244021-10305755	q1	q2	OK	0	0	0.00155966	0.987679	0.987385	0.999983	no
TSS13214	XLOC_011249	CDKN2D	chr19:10677137-10679655	q1	q2	OK	0	0	0.0241361	0.804172	0.807485	0.999983	no
TSS13225	XLOC_011259	TMEM205	chr19:11453451-11456981	q1	q2	OK	0	0	0.076782	0.335202	0.5356	0.973362	no
TSS13226	XLOC_011260	EPOR	chr19:11487880-11495018	q1	q2	OK	0	0	0.02694	0.740271	0.74584	0.999983	no
TSS13227	XLOC_011261	RGL3	chr19:11504731-11530018	q1	q2	OK	0	0	0.0202475	0.754737	0.761095	0.999983	no
TSS13232	XLOC_011264	ECSIT,ZNF653	chr19:11594241-11639987	q1	q2	OK	0	0	0.138171	0.0945188	0.16766	0.570214	no
TSS13236	XLOC_011266	ACP5	chr19:11685474-11689801	q1	q2	OK	0	0	0.414673	2.54325e-05	0.009065	0.0849982	no
TSS1324	XLOC_001109	TBCE	chr1:235530727-235667781	q1	q2	OK	0	0	0.00832001	0.841444	0.848115	0.999983	no
TSS13240	XLOC_011270	ZNF20	chr19:12242167-12267546	q1	q2	OK	0	0	0.100004	0.403968	0.419165	0.901435	no
TSS13242	XLOC_011271	ZNF44	chr19:12382624-12405714	q1	q2	OK	0	0	0.0629018	0.47073	0.488815	0.947466	no
TSS13250	XLOC_011279	MAN2B1	chr19:12757321-12777591	q1	q2	OK	0	0	0.0587128	0.184144	0.202355	0.630703	no
TSS13252	XLOC_011281	DHPS	chr19:12777617-12792701	q1	q2	OK	0	0	0.712028	2.24043e-08	1.5e-05	0.000648465	yes
TSS13253	XLOC_011281	DHPS	chr19:12777617-12792701	q1	q2	OK	0	0	0.0522058	0.0483246	0.424075	0.905232	no
TSS13256	XLOC_011283	TNPO2	chr19:12810007-12834810	q1	q2	OK	0	0	0.0206667	0.819452	0.824305	0.999983	no
TSS13260	XLOC_011286	HOOK2	chr19:12873816-12886434	q1	q2	OK	0	0	0.0399243	0.635236	0.63996	0.999983	no
TSS13261	XLOC_011287	PRDX2	chr19:12907633-12912694	q1	q2	OK	0	0	0.00244449	0.814499	0.823575	0.999983	no
TSS13270	XLOC_011295	TRMT1	chr19:13215713-13227563	q1	q2	OK	0	0	0.0794833	0.00746723	0.250165	0.710134	no
TSS13272	XLOC_011297	CACNA1A	chr19:13317255-13617274	q1	q2	OK	0	0	0.131892	1.20337e-05	0.07154	0.337451	no
TSS13285	XLOC_011308	LPHN1	chr19:14247963-14316997	q1	q2	OK	0	0	0.019397	0.811741	0.815865	0.999983	no
TSS13286	XLOC_011309	DDX39A	chr19:14519609-14530195	q1	q2	OK	0	0	0.645195	1.03849e-10	5e-05	0.00182184	yes
TSS13287	XLOC_011309	DDX39A	chr19:14519609-14530195	q1	q2	OK	0	0	0.0125616	0.46505	0.47823	0.94045	no
TSS13289	XLOC_011311	GIPC1	chr19:14588570-14606944	q1	q2	OK	0	0	0.461513	0	0.0002	0.00567056	yes
TSS13293	XLOC_011315	EMR2	chr19:14843204-14889353	q1	q2	OK	0	0	0.317563	6.10412e-08	0.01501	0.115559	no
TSS13303	XLOC_011324	BRD4	chr19:15348300-15391262	q1	q2	OK	0	0	0.0281895	0.739944	0.746005	0.999983	no
TSS13321	XLOC_011342	HAUS8	chr19:17160570-17186343	q1	q2	OK	0	0	0.0677902	0.42576	0.441425	0.917595	no
TSS13333	XLOC_011354	IL12RB1	chr19:18170370-18197697	q1	q2	OK	0	0	0.051734	0.600785	0.61196	0.999983	no
TSS13339	XLOC_011358	KIAA1683	chr19:18367905-18385319	q1	q2	OK	0	0	0.155938	0.22586	0.249775	0.709642	no
TSS13341	XLOC_011360	LSM4	chr19:18417039-18434001	q1	q2	OK	0	0	0.0397862	0.109132	0.13843	0.510787	no
TSS13345	XLOC_011362	ISYNA1	chr19:18530145-18549111	q1	q2	OK	0	0	0.151912	2.2824e-06	0.008675	0.0831873	no
TSS13350	XLOC_011367	CERS1	chr19:18979360-19006953	q1	q2	OK	0	0	0.0535348	0.702469	0.707065	0.999983	no
TSS13351	XLOC_011368	COPE	chr19:19010322-19030199	q1	q2	OK	0	0	0.0695553	0.293413	0.40711	0.890124	no
TSS13354	XLOC_011369	HOMER3	chr19:19040009-19052041	q1	q2	OK	0	0	0.328607	0.000744028	0.01386	0.109772	no
TSS13355	XLOC_011369	HOMER3	chr19:19040009-19052041	q1	q2	OK	0	0	0.112733	7.28102e-06	0.007555	0.0769452	no
TSS13356	XLOC_011370	SUGP2	chr19:19101696-19144380	q1	q2	OK	0	0	0.0379588	0.533361	0.545285	0.978251	no
TSS13357	XLOC_011371	TMEM161A	chr19:19230424-19249310	q1	q2	OK	0	0	0.130622	1.07861e-07	0.003865	0.0525455	no
TSS13358	XLOC_011372	MEF2B,MEF2BNB-MEF2B	chr19:19256375-19314238	q1	q2	OK	0	0	0.064796	0.476073	0.484355	0.945046	no
TSS13359	XLOC_011372	MEF2BNB,MEF2BNB-MEF2B	chr19:19256375-19314238	q1	q2	OK	0	0	0.325881	0	0.000955	0.0193946	yes
TSS13371	XLOC_011384	ZNF506	chr19:19903519-19932560	q1	q2	OK	0	0	0.107087	2.2728e-05	0.014625	0.113693	no
TSS13395	XLOC_011406	C19orf12	chr19:30189792-30206696	q1	q2	OK	0	0	0.191482	0.0622897	0.095725	0.407151	no
TSS13396	XLOC_011406	C19orf12	chr19:30189792-30206696	q1	q2	OK	0	0	0.537787	2.22045e-15	1e-05	0.000458007	yes
TSS13406	XLOC_011415	PEPD	chr19:33877854-34012799	q1	q2	OK	0	0	0.0476178	0.127204	0.239255	0.692903	no
TSS1341	XLOC_001123	EXO1	chr1:242011492-242053241	q1	q2	OK	0	0	0.0927369	2.37106e-06	0.06909	0.330658	no
TSS13417	XLOC_011426	DMKN	chr19:35988118-36004560	q1	q2	OK	0	0	0.0719161	0.56028	0.583505	0.994119	no
TSS13418	XLOC_011426	DMKN	chr19:35988118-36004560	q1	q2	OK	0	0	0.129739	0.0213891	0.452545	0.924283	no
TSS13419	XLOC_011426	DMKN	chr19:35988118-36004560	q1	q2	OK	0	0	0.231754	0.0835417	0.123905	0.476649	no
TSS13420	XLOC_011427	SBSN	chr19:36014268-36019253	q1	q2	OK	0	0	0.0492741	0.65586	0.911165	0.999983	no
TSS13424	XLOC_011431	U2AF1L4	chr19:36233427-36236336	q1	q2	OK	0	0	0.0561325	0.498134	0.510015	0.959869	no
TSS13429	XLOC_011436	TYROBP	chr19:36395302-36399211	q1	q2	OK	0	0	0.280716	0.0047923	0.026525	0.170194	no
TSS13431	XLOC_011438	ALKBH6	chr19:36500021-36505141	q1	q2	OK	0	0	0.0192623	0.838102	0.84239	0.999983	no
TSS13443	XLOC_011447	ZNF566	chr19:36936020-36980463	q1	q2	OK	0	0	0.091818	0.365671	0.609205	0.999983	no
TSS13444	XLOC_011448	ZNF260	chr19:37001588-37019248	q1	q2	OK	0	0	0.0932071	0.216292	0.32255	0.806544	no
TSS13446	XLOC_011449	ZNF529	chr19:37034516-37096178	q1	q2	OK	0	0	0.177121	0.0251451	0.072305	0.339836	no
TSS13465	XLOC_011462	ZNF573	chr19:38229202-38270230	q1	q2	OK	0	0	0.131469	0.00227873	0.19481	0.617425	no
TSS13468	XLOC_011465	DPF1	chr19:38701648-38720317	q1	q2	OK	0	0	0.279853	5.6773e-07	0.005	0.0610149	no
TSS13469	XLOC_011465	DPF1	chr19:38701648-38720317	q1	q2	OK	0	0	0.170775	0.0871047	0.117375	0.459885	no
TSS13471	XLOC_011467	YIF1B	chr19:38794199-38806606	q1	q2	OK	0	0	0.807099	1.02141e-14	1e-05	0.000458007	yes
TSS13472	XLOC_011467	YIF1B	chr19:38794199-38806606	q1	q2	OK	0	0	0.0146098	0.835767	0.982245	0.999983	no
TSS13473	XLOC_011467	YIF1B	chr19:38794199-38806606	q1	q2	OK	0	0	0.0352216	0.597403	0.879205	0.999983	no
TSS13476	XLOC_011470	MAP4K1	chr19:39078280-39108643	q1	q2	OK	0	0	0.0182602	0.692053	0.700415	0.999983	no
TSS13483	XLOC_011476	RINL	chr19:39358471-39368919	q1	q2	OK	0	0	0.113892	0.139911	0.15864	0.552446	no
TSS13484	XLOC_011477	SIRT2	chr19:39369194-39399534	q1	q2	OK	0	0	0.278647	0.00692787	0.04777	0.25841	no
TSS13485	XLOC_011477	SIRT2	chr19:39369194-39399534	q1	q2	OK	0	0	0.0707668	0.289555	0.307785	0.788397	no
TSS13487	XLOC_011479	SARS2	chr19:39405903-39423659	q1	q2	OK	0	0	0.0902742	2.15359e-06	0.006705	0.0714007	no
TSS1349	XLOC_001129	C1orf101	chr1:244624672-244803662	q1	q2	OK	0	0	0.420711	0.00463172	0.01392	0.110074	no
TSS13501	XLOC_011492	DYRK1B	chr19:40315989-40324841	q1	q2	OK	0	0	0.0958528	0.250498	0.49276	0.950775	no
TSS13505	XLOC_011496	ZNF780A	chr19:40575058-40596845	q1	q2	OK	0	0	0.434568	0	1e-05	0.000458007	yes
TSS13508	XLOC_011499	AKT2	chr19:40736223-40791302	q1	q2	OK	0	0	0.0252374	0.655003	0.86271	0.999983	no
TSS13510	XLOC_011501	C19orf47	chr19:40826966-40884390	q1	q2	OK	0	0	0.15895	6.28145e-05	0.02056	0.14287	no
TSS13513	XLOC_011503	PRX	chr19:40899670-40919271	q1	q2	OK	0	0	0.0394584	0.366501	0.384405	0.870358	no
TSS13519	XLOC_011508	ADCK4	chr19:41197433-41222790	q1	q2	OK	0	0	0.000854279	0.981539	0.98152	0.999983	no
TSS13529	XLOC_011516	ATP5SL	chr19:41937222-41945843	q1	q2	OK	0	0	0.152329	0.0136535	0.16703	0.568884	no
TSS13536	XLOC_011522	ATP1A3	chr19:42470733-42498428	q1	q2	OK	0	0	0.0040728	0.943824	0.94467	0.999983	no
TSS13538	XLOC_011524	POU2F2	chr19:42590261-42636625	q1	q2	OK	0	0	0.474131	0	1e-05	0.000458007	yes
TSS1354	XLOC_001132	EFCAB2	chr1:245133170-245288530	q1	q2	OK	0	0	0.115623	2.7601e-05	0.01736	0.128112	no
TSS13544	XLOC_011529	PAFAH1B3	chr19:42801184-42814973	q1	q2	OK	0	0	0.0947419	0.304544	0.31198	0.793366	no
TSS13548	XLOC_011533	CEACAM1	chr19:43011457-43032661	q1	q2	OK	0	0	0.10396	0.0158953	0.33369	0.817622	no
TSS1356	XLOC_001134	CNST	chr1:246729638-246831884	q1	q2	OK	0	0	0.0363816	0.226841	0.53377	0.972366	no
TSS13591	XLOC_011575	ERCC2	chr19:45843997-45873845	q1	q2	OK	0	0	0.0492327	0.0419625	0.144225	0.524342	no
TSS13594	XLOC_011577	ERCC1	chr19:45882891-45927177	q1	q2	OK	0	0	0.244143	4.34532e-11	0.00248	0.0386273	yes
TSS13597	XLOC_011578	RTN2	chr19:45988549-46000313	q1	q2	OK	0	0	0.0453693	0.662804	0.671875	0.999983	no
TSS13598	XLOC_011579	OPA3	chr19:46031024-46088122	q1	q2	OK	0	0	0.03812	0.594285	0.60477	0.999983	no
TSS136	XLOC_000111	PRDM2	chr1:14026734-14151574	q1	q2	OK	0	0	0.393928	5.06154e-06	0.00088	0.0183115	yes
TSS13600	XLOC_011581	EML2	chr19:46112657-46148775	q1	q2	OK	0	0	0.0906612	0.0256747	0.052215	0.273914	no
TSS13605	XLOC_011584	SNRPD2	chr19:46190711-46195443	q1	q2	OK	0	0	0.0181516	0.383947	0.406505	0.889795	no
TSS13608	XLOC_011587	DMPK	chr19:46272975-46285815	q1	q2	OK	0	0	0.163663	0.111543	0.130985	0.493217	no
TSS13609	XLOC_011587	DMPK	chr19:46272975-46285815	q1	q2	OK	0	0	0.276779	0.000145537	0.009	0.0848747	no
TSS13628	XLOC_011605	PRKD2	chr19:47150868-47220384	q1	q2	OK	0	0	0.0863489	0.266388	0.554795	0.981598	no
TSS13630	XLOC_011607	STRN4	chr19:47222767-47261832	q1	q2	OK	0	0	0.043349	0.606966	0.61485	0.999983	no
TSS13635	XLOC_011610	AP2S1	chr19:47341422-47354203	q1	q2	OK	0	0	0.031652	0.412725	0.42063	0.902819	no
TSS13639	XLOC_011613	BBC3	chr19:47724078-47736023	q1	q2	OK	0	0	0.101161	0.000186139	0.015245	0.116951	no
TSS13644	XLOC_011618	NAPA	chr19:47987538-48018515	q1	q2	OK	0	0	0.203501	8.79824e-05	1e-05	0.000458007	yes
TSS13655	XLOC_011626	CARD8	chr19:48711342-48761450	q1	q2	OK	0	0	0.158566	6.83757e-05	0.120185	0.467169	no
TSS13671	XLOC_011640	BCAT2	chr19:49298318-49314320	q1	q2	OK	0	0	0.114294	0.0948041	0.233615	0.684285	no
TSS13673	XLOC_011642	PLEKHA4	chr19:49340353-49371884	q1	q2	OK	0	0	0.0207023	0.718889	0.726955	0.999983	no
TSS13675	XLOC_011644	GYS1	chr19:49471381-49496610	q1	q2	OK	0	0	0.207631	1.57547e-06	0.005035	0.0611246	no
TSS13689	XLOC_011657	TEAD2	chr19:49838676-49865714	q1	q2	OK	0	0	0.375768	3.62163e-06	0.005995	0.0668316	no
TSS13696	XLOC_011664	IRF3	chr19:50162825-50177173	q1	q2	OK	0	0	0.144545	0.001108	0.09395	0.402545	no
TSS13698	XLOC_011666	FUZ	chr19:50270179-50316567	q1	q2	OK	0	0	0.0269036	0.389838	0.76815	0.999983	no
TSS13701	XLOC_011669	AKT1S1	chr19:50372296-50380644	q1	q2	OK	0	0	0.155736	0.0712828	0.176005	0.584927	no
TSS13703	XLOC_011670	IL4I1,NUP62	chr19:50392913-50437193	q1	q2	OK	0	0	0.107737	0.0646188	0.313635	0.795643	no
TSS13706	XLOC_011672	VRK3	chr19:50479723-50528805	q1	q2	OK	0	0	0.092416	0.319674	0.334185	0.817813	no
TSS13731	XLOC_011695	C19orf48	chr19:51300960-51307974	q1	q2	OK	0	0	0.0105773	0.835969	0.839565	0.999983	no
TSS13763	XLOC_011720	SIGLEC10	chr19:51913274-51921057	q1	q2	OK	0	0	0.0762305	0.0925227	0.3287	0.813152	no
TSS13773	XLOC_011729	ZNF577	chr19:52359055-52391229	q1	q2	OK	0	0	0.387323	0.00087865	0.008255	0.0811195	no
TSS13776	XLOC_011732	ZNF615	chr19:52494586-52511483	q1	q2	OK	0	0	0.0171358	0.889641	0.893305	0.999983	no
TSS13782	XLOC_011738	ZNF83	chr19:53115617-53193886	q1	q2	OK	0	0	0.0999447	0.0750391	0.71903	0.999983	no
TSS13785	XLOC_011739	ZNF611	chr19:53206065-53238307	q1	q2	OK	0	0	0.139356	0.0394444	0.28477	0.759681	no
TSS13787	XLOC_011741	ZNF28	chr19:53300660-53324922	q1	q2	OK	0	0	0.0640971	0.508124	0.78947	0.999983	no
TSS13788	XLOC_011742	ZNF468	chr19:53341784-53360902	q1	q2	OK	0	0	0.059438	0.592201	0.60159	0.999983	no
TSS13791	XLOC_011744	ZNF816,ZNF816-ZNF321P	chr19:53430387-53466164	q1	q2	OK	0	0	0.202833	0.00597463	0.09885	0.414788	no
TSS13793	XLOC_011746	ZNF160	chr19:53569866-53606687	q1	q2	OK	0	0	0.163116	0.0883284	0.1143	0.45239	no
TSS13806	XLOC_011758	OSCAR	chr19:54597932-54604148	q1	q2	OK	0	0	0.447685	0.000102664	0.005835	0.0660606	no
TSS13810	XLOC_011762	MBOAT7	chr19:54677105-54693733	q1	q2	OK	0	0	0.173146	0.000227175	0.04172	0.234977	no
TSS13818	XLOC_011770	LAIR1	chr19:54865234-54876721	q1	q2	OK	0	0	0.150321	0.175496	0.198855	0.625027	no
TSS13821	XLOC_011773	NLRP7	chr19:55434876-55458873	q1	q2	OK	0	0	0.0302429	0.692996	0.70467	0.999983	no
TSS13822	XLOC_011774	GP6	chr19:55525074-55549632	q1	q2	OK	0	0	0.206099	0.390704	0.322245	0.80632	no
TSS13823	XLOC_011775	RDH13	chr19:55555691-55580914	q1	q2	OK	0	0	0.00772296	0.806501	0.983315	0.999983	no
TSS13826	XLOC_011777	TNNT1	chr19:55644160-55660606	q1	q2	OK	0	0	0.309213	0.000595124	0.00281	0.0422863	yes
TSS13828	XLOC_011779	C19orf51	chr19:55670028-55678090	q1	q2	OK	0	0	0.106341	0.296079	0.312765	0.794369	no
TSS13833	XLOC_011784	HSPBP1	chr19:55773590-55791751	q1	q2	OK	0	0	0.323654	5.84255e-05	0.001425	0.0261064	yes
TSS13841	XLOC_011792	ISOC2	chr19:55964345-55973049	q1	q2	OK	0	0	0.00742548	0.930842	0.99409	0.999983	no
TSS13878	XLOC_011827	ZNF497	chr19:58858171-58874214	q1	q2	OK	0	0	0.142299	0.110087	0.14302	0.521844	no
TSS13879	XLOC_011828	ZNF837	chr19:58878989-58892389	q1	q2	OK	0	0	0.0131305	0.903026	0.905615	0.999983	no
TSS13887	XLOC_011835	MZF1	chr19:59070552-59086164	q1	q2	OK	0	0	0.291076	0.00127084	0.005395	0.0633236	no
TSS13896	XLOC_011844	ACP1	chr2:264868-278282	q1	q2	OK	0	0	0.0275772	0.326689	0.85582	0.999983	no
TSS1390	XLOC_001167	PGBD2	chr1:249200441-249213345	q1	q2	OK	0	0	0.0451892	0.674633	0.683675	0.999983	no
TSS13902	XLOC_011849	LOC100506054	chr2:3605975-3609340	q1	q2	OK	0	0	0.00783511	0.912393	0.995425	0.999983	no
TSS13928	XLOC_011869	ATP6V1C2	chr2:10861774-10952960	q1	q2	OK	0	0	0.134723	0.111936	0.135865	0.504735	no
TSS13936	XLOC_011875	TRIB2	chr2:12856997-12882858	q1	q2	OK	0	0	0.0584689	0.499479	0.50916	0.95957	no
TSS13956	XLOC_011894	NCOA1	chr2:24807345-24993570	q1	q2	OK	0	0	0.107082	0.122339	0.26089	0.726333	no
TSS13970	XLOC_011906	CENPA	chr2:27008881-27017455	q1	q2	OK	0	0	0.0287788	0.596437	0.606975	0.999983	no
TSS13975	XLOC_011909	TMEM214	chr2:27255773-27264565	q1	q2	OK	0	0	0.0118589	0.767667	0.77336	0.999983	no
TSS13976	XLOC_011910	AGBL5	chr2:27274490-27294567	q1	q2	OK	0	0	0.00115213	0.98815	0.988265	0.999983	no
TSS13982	XLOC_011915	C2orf28	chr2:27422454-27440046	q1	q2	OK	0	0	0.214535	0.0174894	0.02463	0.161476	no
TSS13989	XLOC_011922	KRTCAP3	chr2:27665232-27712571	q1	q2	OK	0	0	0.17598	0.186768	0.2192	0.65916	no
TSS13993	XLOC_011926	GPN1	chr2:27848505-27917847	q1	q2	OK	0	0	0.338069	0.000103459	0.013775	0.109656	no
TSS13994	XLOC_011926	GPN1	chr2:27848505-27917847	q1	q2	OK	0	0	0.00131695	0.974984	0.975645	0.999983	no
TSS13996	XLOC_011928	MRPL33	chr2:27994583-28002608	q1	q2	OK	0	0	0.00217119	0.979544	0.980495	0.999983	no
TSS13997	XLOC_011929	BRE	chr2:28004265-28561767	q1	q2	OK	0	0	0.0481497	0.0735551	0.662635	0.999983	no
TSS14001	XLOC_011933	PPP1CB	chr2:28974613-29025806	q1	q2	OK	0	0	0.0921478	0.272781	0.28377	0.758283	no
TSS14009	XLOC_011940	YPEL5	chr2:30369749-30383399	q1	q2	OK	0	0	0.0662738	0.234939	0.64271	0.999983	no
TSS14011	XLOC_011942	LCLAT1	chr2:30670122-30867091	q1	q2	OK	0	0	0.104217	0.224042	0.23647	0.688338	no
TSS14013	XLOC_011944	SPAST	chr2:32288679-32382706	q1	q2	OK	0	0	0.0154759	0.819065	0.823455	0.999983	no
TSS14014	XLOC_011945	SLC30A6	chr2:32390909-32449181	q1	q2	OK	0	0	0.0546402	0.168066	0.6673	0.999983	no
TSS14018	XLOC_011949	TTC27	chr2:32853086-33046118	q1	q2	OK	0	0	0.221522	0.0028966	0.011985	0.100732	no
TSS14024	XLOC_011953	LTBP1	chr2:33172368-33624575	q1	q2	OK	0	0	0.264848	3.64559e-08	0.002215	0.0354915	yes
TSS14025	XLOC_011953	LTBP1	chr2:33172368-33624575	q1	q2	OK	0	0	0.0257572	0.776241	0.780785	0.999983	no
TSS14026	XLOC_011954	RASGRP3	chr2:33661415-33789798	q1	q2	OK	0	0	0.0314408	0.76944	0.783315	0.999983	no
TSS14027	XLOC_011954	RASGRP3	chr2:33661415-33789798	q1	q2	OK	0	0	0.0488811	0.555093	0.563865	0.987442	no
TSS14028	XLOC_011954	RASGRP3	chr2:33661415-33789798	q1	q2	OK	0	0	0.00172552	0.97174	0.972015	0.999983	no
TSS14032	XLOC_011958	LOC100505876	chr2:37423634-37458740	q1	q2	OK	0	0	0.0726836	0.215397	0.23176	0.680831	no
TSS14033	XLOC_011959	C2orf56	chr2:37458773-37476303	q1	q2	OK	0	0	0.101365	0.043863	0.078475	0.358919	no
TSS14049	XLOC_011972	EML4	chr2:42396489-42559688	q1	q2	OK	0	0	0.164228	0.0705729	0.081935	0.369455	no
TSS1405	XLOC_001182	TNFRSF18	chr1:1138887-1142089	q1	q2	OK	0	0	0.171217	0.00423411	0.05149	0.271361	no
TSS14053	XLOC_011976	DYNC2LI1	chr2:44001177-44037149	q1	q2	OK	0	0	0.0335263	0.700219	0.907185	0.999983	no
TSS14055	XLOC_011978	PPM1B	chr2:44395999-44461742	q1	q2	OK	0	0	0.220501	1.69806e-06	0.02592	0.16746	no
TSS1407	XLOC_001184	SDF4	chr1:1152287-1167447	q1	q2	OK	0	0	0.0394897	0.309714	0.331715	0.815642	no
TSS14074	XLOC_011996	PPP1R21	chr2:48667907-48742531	q1	q2	OK	0	0	0.0894607	0.0100018	0.544525	0.978251	no
TSS14081	XLOC_011999	ERLEC1	chr2:53897116-54087170	q1	q2	OK	0	0	0.0475336	0.413234	0.602415	0.999983	no
TSS1409	XLOC_001186	UBE2J2	chr1:1189291-1209234	q1	q2	OK	0	0	0.0790177	0.0791613	0.17578	0.5846	no
TSS14095	XLOC_012009	VRK2	chr2:58273776-58468515	q1	q2	OK	0	0	0.528207	0	1e-05	0.000458007	yes
TSS1411	XLOC_001188	CPSF3L	chr1:1243993-1260067	q1	q2	OK	0	0	0.0281237	0.0756386	0.110925	0.444277	no
TSS14113	XLOC_012021	MDH1	chr2:63348534-63834330	q1	q2	OK	0	0	0.0830302	0.0351823	0.093535	0.401447	no
TSS14117	XLOC_012024	AFTPH	chr2:64751438-64820138	q1	q2	OK	0	0	0.033259	0.595427	0.907745	0.999983	no
TSS14123	XLOC_012029	ACTR2	chr2:65454828-65498390	q1	q2	OK	0	0	0.000345858	0.958124	0.9608	0.999983	no
TSS14131	XLOC_012036	ARHGAP25	chr2:68961912-69053957	q1	q2	OK	0	0	0.026993	0.711043	0.716555	0.999983	no
TSS14137	XLOC_012042	SNRNP27	chr2:70121074-70132368	q1	q2	OK	0	0	0.0914846	0.165234	0.186095	0.603008	no
TSS14138	XLOC_012043	MXD1	chr2:70142172-70170076	q1	q2	OK	0	0	0.0709916	0.065623	0.137405	0.508206	no
TSS1414	XLOC_001191	AURKAIP1	chr1:1309109-1310818	q1	q2	OK	0	0	0.158291	0.0838772	0.10124	0.420864	no
TSS14147	XLOC_012052	ZNF638	chr2:71558884-71662191	q1	q2	OK	0	0	0.0945605	0.000952237	0.192195	0.6127	no
TSS14154	XLOC_012058	CCT7	chr2:73461363-73480150	q1	q2	OK	0	0	0.0613015	0.000341742	0.242425	0.698071	no
TSS14158	XLOC_012062	STAMBP	chr2:74056042-74094295	q1	q2	OK	0	0	0.153829	0.0291436	0.16878	0.572685	no
TSS14159	XLOC_012063	ACTG2	chr2:74120092-74146780	q1	q2	OK	0	0	0.054057	0.0759917	0.10683	0.433912	no
TSS1416	XLOC_001192	CCNL2	chr1:1321090-1334718	q1	q2	OK	0	0	0.0196085	0.815994	0.820645	0.999983	no
TSS14160	XLOC_012064	DGUOK	chr2:74153952-74186088	q1	q2	OK	0	0	0.0370878	0.697015	0.70393	0.999983	no
TSS14162	XLOC_012066	BOLA3-AS1	chr2:74375107-74379516	q1	q2	OK	0	0	0.286242	0.00140153	0.01986	0.139414	no
TSS14163	XLOC_012067	MTHFD2	chr2:74425689-74442424	q1	q2	OK	0	0	0.00644312	0.908482	0.91054	0.999983	no
TSS14166	XLOC_012070	INO80B,INO80B-WBP1	chr2:74682149-74688018	q1	q2	OK	0	0	0.159082	0.0818751	0.10393	0.426898	no
TSS14168	XLOC_012071	TTC31	chr2:74699084-74721691	q1	q2	OK	0	0	0.0905568	0.336666	0.351045	0.835216	no
TSS14187	XLOC_012089	ELMOD3	chr2:85581842-85618875	q1	q2	OK	0	0	0.0360745	0.665137	0.965985	0.999983	no
TSS14194	XLOC_012095	USP39	chr2:85829964-85876407	q1	q2	OK	0	0	0.456234	2.60251e-09	0.00012	0.0037515	yes
TSS14195	XLOC_012095	USP39	chr2:85829964-85876407	q1	q2	OK	0	0	0.225777	0.000177251	0.00711	0.0740854	no
TSS14201	XLOC_012101	MRPL35	chr2:86426555-86440477	q1	q2	OK	0	0	0.123111	0.152899	0.169795	0.574307	no
TSS14206	XLOC_012105	RGPD2	chr2:87140934-87248973	q1	q2	OK	0	0	0.0300464	0.796907	0.804975	0.999983	no
TSS14208	XLOC_012106	LINC00152	chr2:87754973-87821030	q1	q2	OK	0	0	0.0435559	0.281895	0.405675	0.888915	no
TSS1422	XLOC_001198	CDK11A,CDK11B	chr1:1571099-1655791	q1	q2	OK	0	0	0.341454	0	5.5e-05	0.00195243	yes
TSS14222	XLOC_012119	ZNF2	chr2:95831182-95850064	q1	q2	OK	0	0	0.143407	0.1943	0.21035	0.644126	no
TSS14232	XLOC_012127	ITPRIPL1	chr2:96991061-96994091	q1	q2	OK	0	0	0.112499	0.222429	0.236375	0.688291	no
TSS14233	XLOC_012127	ITPRIPL1	chr2:96991061-96994091	q1	q2	OK	0	0	0.270002	0.0206594	0.07269	0.341311	no
TSS14239	XLOC_012133	CNNM3	chr2:97481990-97501121	q1	q2	OK	0	0	0.0164634	0.744306	0.749165	0.999983	no
TSS1424	XLOC_001200	SLC35E2	chr1:1656276-1677438	q1	q2	OK	0	0	0.132242	2.31013e-05	0.06884	0.329943	no
TSS14248	XLOC_012141	INPP4A	chr2:99061320-99207496	q1	q2	OK	0	0	0.157215	2.93381e-06	0.00893	0.0846273	no
TSS14251	XLOC_012144	LIPT1	chr2:99771417-99779613	q1	q2	OK	0	0	0.121974	0.0593521	0.20245	0.630802	no
TSS14252	XLOC_012144	LIPT1	chr2:99771417-99779613	q1	q2	OK	0	0	0.00548097	0.96648	0.967805	0.999983	no
TSS14253	XLOC_012145	MRPL30	chr2:99797541-99816020	q1	q2	OK	0	0	0.0313047	0.538255	0.54988	0.980143	no
TSS14258	XLOC_012150	RPL31	chr2:101618690-101767846	q1	q2	OK	0	0	0.260908	1.85368e-05	0.00522	0.0623307	no
TSS14260	XLOC_012152	MAP4K4	chr2:102314164-102511152	q1	q2	OK	0	0	0.0969848	0.131935	0.26305	0.72971	no
TSS14261	XLOC_012152	MAP4K4	chr2:102314164-102511152	q1	q2	OK	0	0	0.372842	2.33793e-11	0.0002	0.00567056	yes
TSS14279	XLOC_012168	NCK2	chr2:106361519-106510730	q1	q2	OK	0	0	0.0558979	0.571626	0.57808	0.992134	no
TSS1428	XLOC_001201	NADK	chr1:1682670-1711508	q1	q2	OK	0	0	0.418473	4.69219e-07	0.00305	0.0447641	yes
TSS14289	XLOC_012177	GCC2	chr2:109065576-109125854	q1	q2	OK	0	0	0.0830248	0.0639003	0.09539	0.406082	no
TSS14317	XLOC_012198	IL37	chr2:113670547-113676458	q1	q2	OK	0	0	0.245886	0.0988451	0.129685	0.489481	no
TSS14333	XLOC_012210	RABL2A	chr2:114384816-114400975	q1	q2	OK	0	0	0.145871	0.0383007	0.08145	0.367901	no
TSS14345	XLOC_012218	DBI	chr2:120124503-120130122	q1	q2	OK	0	0	0.0262596	0.00842976	0.13755	0.508369	no
TSS14350	XLOC_012221	TMEM177	chr2:120436742-120439694	q1	q2	OK	0	0	0.182381	0.0455153	0.16285	0.560341	no
TSS14352	XLOC_012223	EPB41L5	chr2:120770603-120936697	q1	q2	OK	0	0	0.143396	0.0259034	0.142525	0.520545	no
TSS14358	XLOC_012228	LOC254128	chr2:122407229-122494503	q1	q2	OK	0	0	0.183285	0.00349037	0.06803	0.327499	no
TSS1436	XLOC_001208	PEX10	chr1:2323213-2344010	q1	q2	OK	0	0	0.0173433	0.796011	0.80047	0.999983	no
TSS14362	XLOC_012231	GYPC	chr2:127413510-127454251	q1	q2	OK	0	0	0.0738569	0.299011	0.32423	0.808301	no
TSS14367	XLOC_012236	UGGT1	chr2:128848753-128953249	q1	q2	OK	0	0	0.0913313	0.306322	0.315665	0.79778	no
TSS14372	XLOC_012241	PTPN18	chr2:131113579-131132982	q1	q2	OK	0	0	0.0455684	0.466469	0.47952	0.941432	no
TSS14382	XLOC_012248	PLEKHB2	chr2:131862419-131907425	q1	q2	OK	0	0	0.0205644	0.767752	0.77286	0.999983	no
TSS14395	XLOC_012261	CCNT2	chr2:135676391-135716915	q1	q2	OK	0	0	0.0526739	0.315239	0.764775	0.999983	no
TSS14396	XLOC_012262	RAB3GAP1	chr2:135809834-135928279	q1	q2	OK	0	0	0.0485733	7.61401e-07	0.005915	0.066307	no
TSS14405	XLOC_012271	KYNU	chr2:143635194-143799885	q1	q2	OK	0	0	0.142329	0.000145029	0.03722	0.215757	no
TSS14417	XLOC_012282	RIF1	chr2:152266396-152333860	q1	q2	OK	0	0	0.19333	0.000412327	0.02688	0.171673	no
TSS14420	XLOC_012284	ARL6IP6	chr2:153574406-153617767	q1	q2	OK	0	0	0.0282131	0.77307	0.778285	0.999983	no
TSS14433	XLOC_012295	TANK	chr2:161993465-162092683	q1	q2	OK	0	0	0.00608167	0.906542	0.90963	0.999983	no
TSS14460	XLOC_012313	PHOSPHO2,PHOSPHO2-KLHL23	chr2:170550963-170608396	q1	q2	OK	0	0	0.523886	0	1e-05	0.000458007	yes
TSS14464	XLOC_012316	MYO3B	chr2:171034654-171511674	q1	q2	OK	0	0	0.025352	0.773227	0.91627	0.999983	no
TSS14466	XLOC_012318	LOC100505695	chr2:171627603-171634757	q1	q2	OK	0	0	0.116229	0.29094	0.31345	0.795251	no
TSS14468	XLOC_012320	GORASP2	chr2:171784947-171823643	q1	q2	OK	0	0	0.0308803	0.610341	0.61729	0.999983	no
TSS14469	XLOC_012321	DCAF17	chr2:172173912-172341562	q1	q2	OK	0	0	0.179341	0.00382843	0.10156	0.421567	no
TSS14472	XLOC_012324	HAT1	chr2:172778934-172848600	q1	q2	OK	0	0	0.0104812	0.717573	0.725735	0.999983	no
TSS14475	XLOC_012327	ITGA6	chr2:173292313-173371181	q1	q2	OK	0	0	0.101211	0.399324	0.41356	0.895483	no
TSS14479	XLOC_012330	ZAK	chr2:173940564-174146764	q1	q2	OK	0	0	0.0450942	0.587631	0.598285	0.999412	no
TSS1448	XLOC_001219	TP73-AS1	chr1:3569128-3663937	q1	q2	OK	0	0	0.163512	4.70722e-07	0.048955	0.262382	no
TSS14480	XLOC_012331	CDCA7	chr2:174219560-174233718	q1	q2	OK	0	0	0.01205	0.764816	0.772135	0.999983	no
TSS14494	XLOC_012345	MTX2	chr2:177134122-177202753	q1	q2	OK	0	0	0.0169972	0.753842	0.759475	0.999983	no
TSS14498	XLOC_012349	OSBPL6	chr2:179059207-179672150	q1	q2	OK	0	0	0.154317	0.0414115	0.21525	0.652978	no
TSS14508	XLOC_012355	SSFA2	chr2:182756471-182795464	q1	q2	OK	0	0	0.0252001	0.636347	0.64425	0.999983	no
TSS14516	XLOC_012363	ITGAV	chr2:187454789-187545628	q1	q2	OK	0	0	0.0697827	0.271455	0.299435	0.778453	no
TSS14528	XLOC_012372	PMS1	chr2:190634992-190742355	q1	q2	OK	0	0	0.0939041	0.0045213	0.11794	0.461576	no
TSS14535	XLOC_012377	GLS	chr2:191745546-191830270	q1	q2	OK	0	0	0.0173139	0.739775	0.745905	0.999983	no
TSS14538	XLOC_012379	OBFC2A	chr2:192542797-192553248	q1	q2	OK	0	0	0.198628	8.46415e-05	0.02035	0.141941	no
TSS14544	XLOC_012384	HSPE1,HSPE1-MOB4	chr2:198351307-198418423	q1	q2	OK	0	0	0.0204724	0.0179908	0.054225	0.281137	no
TSS14546	XLOC_012384	MOB4	chr2:198351307-198418423	q1	q2	OK	0	0	0.0918766	0.220798	0.239105	0.692694	no
TSS14553	XLOC_012390	SPATS2L	chr2:201170603-201346986	q1	q2	OK	0	0	0.24469	3.45204e-08	0.00185	0.0317188	yes
TSS14556	XLOC_012391	SGOL2	chr2:201390864-201448818	q1	q2	OK	0	0	0.104744	0.0108911	0.127575	0.485011	no
TSS14559	XLOC_012394	BZW1	chr2:201676268-201688569	q1	q2	OK	0	0	0.0597621	0.351129	0.367895	0.852066	no
TSS14560	XLOC_012394	BZW1	chr2:201676268-201688569	q1	q2	OK	0	0	0.015029	0.115204	0.153135	0.541846	no
TSS14562	XLOC_012395	NIF3L1	chr2:201754049-201768655	q1	q2	OK	0	0	0.177914	0.00973423	0.04875	0.261899	no
TSS14565	XLOC_012397	CFLAR	chr2:201980876-202037411	q1	q2	OK	0	0	0.00593683	0.707989	0.719115	0.999983	no
TSS14569	XLOC_012398	CASP10	chr2:202047620-202094129	q1	q2	OK	0	0	0.780468	0	1e-05	0.000458007	yes
TSS14570	XLOC_012399	CASP8	chr2:202098165-202152434	q1	q2	OK	0	0	0.145688	0.0259971	0.21033	0.644126	no
TSS14572	XLOC_012399	CASP8	chr2:202098165-202152434	q1	q2	OK	0	0	0.099929	0.000168379	0.020555	0.14287	no
TSS14573	XLOC_012400	STRADB	chr2:202316391-202345574	q1	q2	OK	0	0	0.024451	0.306035	0.32449	0.808617	no
TSS14591	XLOC_012417	NRP2	chr2:206547223-206662857	q1	q2	OK	0	0	0.0384298	0.705863	0.713705	0.999983	no
TSS14592	XLOC_012418	EEF1B2	chr2:207024317-207027653	q1	q2	OK	0	0	0.0134755	0.845287	0.96826	0.999983	no
TSS14598	XLOC_012424	FASTKD2	chr2:207630111-207660911	q1	q2	OK	0	0	0.0564877	0.512462	0.650305	0.999983	no
TSS14600	XLOC_012426	CREB1	chr2:208394615-208470284	q1	q2	OK	0	0	0.0056791	0.946311	0.946975	0.999983	no
TSS14601	XLOC_012427	CCNYL1	chr2:208576263-208620896	q1	q2	OK	0	0	0.00427636	0.967333	0.967155	0.999983	no
TSS14604	XLOC_012429	PIKFYVE	chr2:209130990-209223475	q1	q2	OK	0	0	0.29815	1.32792e-10	1e-05	0.000458007	yes
TSS14609	XLOC_012433	RPE	chr2:210867351-211036051	q1	q2	OK	0	0	0.160018	0.0816509	0.09723	0.410444	no
TSS14631	XLOC_012449	PNKD	chr2:219135114-219211516	q1	q2	OK	0	0	0.0489922	7.56394e-07	0.0051	0.0614863	no
TSS14636	XLOC_012452	CTDSP1	chr2:219263060-219270664	q1	q2	OK	0	0	0.0674109	0.476115	0.48724	0.946545	no
TSS14641	XLOC_012457	BCS1L	chr2:219524378-219528166	q1	q2	OK	0	0	0.00212415	0.9835	0.983015	0.999983	no
TSS14642	XLOC_012458	STK36	chr2:219528586-219567440	q1	q2	OK	0	0	0.0653278	0.414637	0.43226	0.911563	no
TSS14654	XLOC_012469	STK16	chr2:220110191-220136910	q1	q2	OK	0	0	0.0208985	0.839187	0.842195	0.999983	no
TSS14656	XLOC_012471	DNAJB2	chr2:220144039-220151622	q1	q2	OK	0	0	0.126285	0.182322	0.193585	0.615254	no
TSS14658	XLOC_012473	SPEG	chr2:220299699-220358354	q1	q2	OK	0	0	0.16284	0.094712	0.116905	0.458553	no
TSS1466	XLOC_001232	PLEKHG5	chr1:6521213-6580069	q1	q2	OK	0	0	0.832232	0	1e-05	0.000458007	yes
TSS14660	XLOC_012474	GMPPA	chr2:220363586-220371718	q1	q2	OK	0	0	0.151099	0.123819	0.14011	0.514866	no
TSS14665	XLOC_012479	SLC4A3	chr2:220492291-220506702	q1	q2	OK	0	0	0.477189	0.000250019	0.00141	0.0259222	yes
TSS14669	XLOC_012483	ACSL3	chr2:223725731-223808119	q1	q2	OK	0	0	0.145681	0.108167	0.12132	0.469752	no
TSS1467	XLOC_001232	PLEKHG5	chr1:6521213-6580069	q1	q2	OK	0	0	0.658661	0.00467171	0.003875	0.0525996	no
TSS14674	XLOC_012488	RHBDD1	chr2:227700670-227863923	q1	q2	OK	0	0	0.209947	0.0422188	0.060425	0.30124	no
TSS14677	XLOC_012491	AGFG1	chr2:228336887-228425938	q1	q2	OK	0	0	0.074659	0.307727	0.36657	0.850808	no
TSS14681	XLOC_012495	SP140	chr2:231090444-231177930	q1	q2	OK	0	0	0.102258	0.34841	0.3765	0.861069	no
TSS14683	XLOC_012497	SP100	chr2:231280870-231410317	q1	q2	OK	0	0	0.164586	0.00265764	0.060405	0.30124	no
TSS14684	XLOC_012497	SP100	chr2:231280870-231410317	q1	q2	OK	0	0	0.491527	1.43512e-08	0.00064	0.0142332	yes
TSS14686	XLOC_012498	CAB39	chr2:231577556-231685790	q1	q2	OK	0	0	0.2252	0.00301361	0.02182	0.148362	no
TSS14691	XLOC_012503	PSMD1	chr2:231921577-232037540	q1	q2	OK	0	0	0.0784152	0.00109847	0.03087	0.189532	no
TSS14696	XLOC_012508	PTMA	chr2:232573234-232578250	q1	q2	OK	0	0	0.0105779	0.86501	0.868405	0.999983	no
TSS14709	XLOC_012519	GIGYF2	chr2:233562014-233725289	q1	q2	OK	0	0	0.22325	0.000629068	0.017305	0.127886	no
TSS14712	XLOC_012522	INPP5D	chr2:233925035-234116549	q1	q2	OK	0	0	0.00177288	0.985538	0.98543	0.999983	no
TSS14713	XLOC_012523	ATG16L1	chr2:234160216-234204320	q1	q2	OK	0	0	0.14812	0.00546937	0.223055	0.666392	no
TSS14734	XLOC_012534	COPS8	chr2:237994083-238007489	q1	q2	OK	0	0	0.0871306	0.0277952	0.06099	0.303536	no
TSS14738	XLOC_012537	LRRFIP1	chr2:238536223-238690290	q1	q2	OK	0	0	0.17933	7.70495e-14	0.011825	0.0998683	no
TSS14741	XLOC_012540	UBE2F,UBE2F-SCLY	chr2:238875586-239008054	q1	q2	OK	0	0	0.027316	0.502949	0.523045	0.967468	no
TSS14746	XLOC_012544	TRAF3IP1	chr2:239229184-239309541	q1	q2	OK	0	0	0.0476047	0.236255	0.25797	0.723502	no
TSS14755	XLOC_012553	CAPN10	chr2:241526132-241538526	q1	q2	OK	0	0	0.0786681	0.324283	0.33573	0.818791	no
TSS14756	XLOC_012554	GPR35	chr2:241544824-241570676	q1	q2	OK	0	0	0.220543	0.0863246	0.11442	0.452532	no
TSS14763	XLOC_012560	2013-09-02	chr2:242166681-242293441	q1	q2	OK	0	0	0.082436	0.364459	0.38231	0.868594	no
TSS14764	XLOC_012560	2013-09-02	chr2:242166681-242293441	q1	q2	OK	0	0	0.000257688	0.988589	0.98875	0.999983	no
TSS14767	XLOC_012563	ATG4B	chr2:242577026-242613271	q1	q2	OK	0	0	0.063189	0.209327	0.23214	0.681641	no
TSS14776	XLOC_012571	SH3YL1	chr2:218135-264068	q1	q2	OK	0	0	0.289456	0.0338052	0.05283	0.27609	no
TSS1478	XLOC_001239	RERE	chr1:8412463-8877699	q1	q2	OK	0	0	0.0751566	0.170908	0.19161	0.611686	no
TSS14788	XLOC_012583	CMPK2	chr2:6980683-7006766	q1	q2	OK	0	0	0.0380612	0.640982	0.65771	0.999983	no
TSS14795	XLOC_012589	ITGB1BP1	chr2:9545814-9563643	q1	q2	OK	0	0	0.0376472	0.48006	0.491785	0.950119	no
TSS14806	XLOC_012600	E2F6	chr2:11584500-11606297	q1	q2	OK	0	0	0.0712764	0.266278	0.78369	0.999983	no
TSS14815	XLOC_012609	SMC6	chr2:17845078-17935096	q1	q2	OK	0	0	0.0264009	0.701488	0.708085	0.999983	no
TSS1482	XLOC_001242	SLC2A5	chr1:9097004-9129887	q1	q2	OK	0	0	0.0104162	0.81972	0.8257	0.999983	no
TSS14830	XLOC_012622	ATAD2B	chr2:23971533-24149936	q1	q2	OK	0	0	0.0394303	0.675643	0.6816	0.999983	no
TSS14831	XLOC_012623	C2orf44	chr2:24252205-24270296	q1	q2	OK	0	0	0.0371002	0.366519	0.380215	0.866389	no
TSS14834	XLOC_012625	TP53I3	chr2:24300302-24308085	q1	q2	OK	0	0	0.0226418	0.84014	0.84519	0.999983	no
TSS14836	XLOC_012627	ITSN2	chr2:24425734-24583397	q1	q2	OK	0	0	0.0400375	0.0387561	0.11982	0.466564	no
TSS14839	XLOC_012630	DNAJC27	chr2:25166504-25194963	q1	q2	OK	0	0	0.159267	0.155535	0.171225	0.57754	no
TSS14846	XLOC_012634	DTNB	chr2:25600066-25896516	q1	q2	OK	0	0	0.462882	0	1e-05	0.000458007	yes
TSS14862	XLOC_012645	SLC5A6	chr2:27422454-27440046	q1	q2	OK	0	0	0.0658712	0.314087	0.388305	0.874524	no
TSS14866	XLOC_012649	GTF3C2	chr2:27548720-27579868	q1	q2	OK	0	0	0.164421	0.0130879	0.03283	0.198084	no
TSS14868	XLOC_012650	EIF2B4	chr2:27587218-27593324	q1	q2	OK	0	0	0.0228233	0.805979	0.80921	0.999983	no
TSS1487	XLOC_001247	CTNNBIP1	chr1:9908333-9970316	q1	q2	OK	0	0	0.0639635	0.237673	0.25336	0.716058	no
TSS14886	XLOC_012664	GALNT14	chr2:31133330-31361592	q1	q2	OK	0	0	0.0464343	0.407915	0.591715	0.996329	no
TSS1489	XLOC_001249	DFFA	chr1:10520602-10532613	q1	q2	OK	0	0	0.00440152	0.939143	0.94085	0.999983	no
TSS14890	XLOC_012668	MEMO1	chr2:32092893-32235698	q1	q2	OK	0	0	0.0678962	0.159267	0.179495	0.591275	no
TSS14898	XLOC_012674	FEZ2	chr2:36779403-36825332	q1	q2	OK	0	0	0.0403735	0.485577	0.500295	0.954815	no
TSS1490	XLOC_001250	CASZ1	chr1:10696665-10856707	q1	q2	OK	0	0	0.0987529	0.35798	0.370035	0.854257	no
TSS14902	XLOC_012677	EIF2AK2	chr2:37332283-37384190	q1	q2	OK	0	0	0.00313194	0.911093	0.91392	0.999983	no
TSS14908	XLOC_012683	ATL2	chr2:38522028-38604432	q1	q2	OK	0	0	0.364338	0	0.000205	0.00577483	yes
TSS14909	XLOC_012684	HNRPLL	chr2:38790327-38830178	q1	q2	OK	0	0	0.00593317	0.950445	0.950515	0.999983	no
TSS14910	XLOC_012685	SRSF7	chr2:38970740-38978636	q1	q2	OK	0	0	0.010142	0.876829	0.88029	0.999983	no
TSS14916	XLOC_012691	THUMPD2	chr2:39963199-40006416	q1	q2	OK	0	0	0.00856152	0.90629	0.90881	0.999983	no
TSS14925	XLOC_012699	THADA	chr2:43457974-43823185	q1	q2	OK	0	0	0.168688	0.0358899	0.053985	0.28017	no
TSS14931	XLOC_012703	PREPL	chr2:44502596-44589001	q1	q2	OK	0	0	0.0154237	0.854225	0.85725	0.999983	no
TSS14932	XLOC_012703	PREPL	chr2:44502596-44589001	q1	q2	OK	0	0	0.139297	0.00134543	0.099645	0.416369	no
TSS14938	XLOC_012709	PIGF	chr2:46769866-46844251	q1	q2	OK	0	0	0.0353508	0.437917	0.461015	0.929982	no
TSS14939	XLOC_012710	MCFD2	chr2:47129008-47303275	q1	q2	OK	0	0	0.0246917	0.594312	0.88081	0.999983	no
TSS1494	XLOC_001254	EXOSC10	chr1:11126675-11159938	q1	q2	OK	0	0	0.0117702	0.41542	0.4335	0.912167	no
TSS14940	XLOC_012710	MCFD2	chr2:47129008-47303275	q1	q2	OK	0	0	0.482861	2.32306e-09	0.000155	0.00465675	yes
TSS14941	XLOC_012710	MCFD2	chr2:47129008-47303275	q1	q2	OK	0	0	0.0509474	0.580376	0.59811	0.999412	no
TSS14952	XLOC_012718	ASB3	chr2:53897116-54087170	q1	q2	OK	0	0	0.00725258	0.910942	0.91357	0.999983	no
TSS14953	XLOC_012718	GPR75,GPR75-ASB3	chr2:53897116-54087170	q1	q2	OK	0	0	0.0173489	0.87145	0.876955	0.999983	no
TSS14959	XLOC_012722	RTN4	chr2:55199326-55277734	q1	q2	OK	0	0	0.0239594	0.519482	0.770795	0.999983	no
TSS14962	XLOC_012724	MTIF2	chr2:55463755-55496384	q1	q2	OK	0	0	0.0144568	0.794401	0.80014	0.999983	no
TSS14963	XLOC_012725	CCDC88A	chr2:55514977-55647057	q1	q2	OK	0	0	0.0378778	0.0231359	0.835285	0.999983	no
TSS14964	XLOC_012726	SMEK2	chr2:55775513-55844796	q1	q2	OK	0	0	0.0769614	0.333171	0.34406	0.827343	no
TSS14970	XLOC_012732	FANCL	chr2:58273776-58468515	q1	q2	OK	0	0	0.0104792	0.898695	0.90107	0.999983	no
TSS14972	XLOC_012734	BCL11A	chr2:60678301-60780633	q1	q2	OK	0	0	0.0354256	0.43398	0.832465	0.999983	no
TSS14979	XLOC_012741	FAM161A	chr2:62051982-62081278	q1	q2	OK	0	0	0.370223	5.14907e-07	0.00128	0.0241595	yes
TSS14980	XLOC_012742	CCT4	chr2:62095261-62115806	q1	q2	OK	0	0	0.108318	0.0040756	0.02763	0.174738	no
TSS14986	XLOC_012747	VPS54	chr2:64119666-64246214	q1	q2	OK	0	0	0.00910128	0.917919	0.919505	0.999983	no
TSS14991	XLOC_012752	RAB1A	chr2:65283494-65357435	q1	q2	OK	0	0	0.0242353	0.598153	0.607915	0.999983	no
TSS14996	XLOC_012756	C1D	chr2:68269331-68290159	q1	q2	OK	0	0	0.38259	5.54303e-09	0.000615	0.0137943	yes
TSS14997	XLOC_012757	WDR92	chr2:68357280-68384692	q1	q2	OK	0	0	0.0324172	0.663798	0.89964	0.999983	no
TSS15004	XLOC_012764	NFU1	chr2:69623244-69664760	q1	q2	OK	0	0	0.161782	0.000196022	0.003665	0.0506947	no
TSS15008	XLOC_012767	PCBP1-AS1	chr2:70187223-70314147	q1	q2	OK	0	0	0.135111	0.30611	0.33095	0.815408	no
TSS15011	XLOC_012770	TIA1	chr2:70436575-70475779	q1	q2	OK	0	0	0.0103295	0.858327	0.862255	0.999983	no
TSS15014	XLOC_012773	TGFA	chr2:70674411-70781147	q1	q2	OK	0	0	0.405861	0.000879148	0.0068	0.0719783	no
TSS15034	XLOC_012792	BOLA3	chr2:74362527-74375039	q1	q2	OK	0	0	0.0753747	0.373762	0.390245	0.875686	no
TSS15036	XLOC_012794	SLC4A5	chr2:74443368-74570534	q1	q2	OK	0	0	0.101439	4.2167e-06	0.00858	0.0827305	no
TSS15038	XLOC_012795	DCTN1	chr2:74588280-74621008	q1	q2	OK	0	0	0.234869	5.42589e-07	0.00188	0.0320028	yes
TSS15040	XLOC_012795	DCTN1	chr2:74588280-74621008	q1	q2	OK	0	0	0.0300527	0.136814	0.617295	0.999983	no
TSS15042	XLOC_012797	RTKN	chr2:74652987-74669060	q1	q2	OK	0	0	0.0111216	0.900021	0.90285	0.999983	no
TSS15044	XLOC_012798	MOGS	chr2:74688183-74692537	q1	q2	OK	0	0	0.0434034	0.669134	0.674645	0.999983	no
TSS15057	XLOC_012808	GCFC2	chr2:75889831-75938111	q1	q2	OK	0	0	0.081066	0.0193841	0.440355	0.917117	no
TSS15058	XLOC_012809	LRRTM4	chr2:76974849-77749502	q1	q2	OK	0	0	0.0598848	0.54993	0.560565	0.985686	no
TSS15067	XLOC_012818	TGOLN2	chr2:85545140-85555419	q1	q2	OK	0	0	0.120592	0.175823	0.207455	0.6391	no
TSS15070	XLOC_012820	CAPG	chr2:85621870-85641197	q1	q2	OK	0	0	0.127432	4.61619e-05	0.016015	0.120876	no
TSS15072	XLOC_012822	GGCX	chr2:85766100-85788657	q1	q2	OK	0	0	0.199533	0.0270571	0.03937	0.224758	no
TSS15073	XLOC_012823	TMEM150A	chr2:85825669-85829822	q1	q2	OK	0	0	0.00122623	0.990283	0.99034	0.999983	no
TSS15080	XLOC_012829	IMMT	chr2:86371054-86422893	q1	q2	OK	0	0	0.0672707	0.390512	0.67104	0.999983	no
TSS15084	XLOC_012832	CHMP3	chr2:86730552-87005164	q1	q2	OK	0	0	0.0560746	0.195377	0.58195	0.993854	no
TSS15085	XLOC_012832	RNF103,RNF103-CHMP3	chr2:86730552-87005164	q1	q2	OK	0	0	0.154747	0.104287	0.15784	0.55096	no
TSS15111	XLOC_012854	TMEM127	chr2:96915945-96931751	q1	q2	OK	0	0	0.033041	0.747061	0.751515	0.999983	no
TSS15114	XLOC_012857	KANSL3	chr2:97258906-97304115	q1	q2	OK	0	0	0.0846158	0.312521	0.32232	0.806431	no
TSS15115	XLOC_012858	LMAN2L	chr2:97371666-97405813	q1	q2	OK	0	0	0.120558	1.6319e-09	0.049855	0.265494	no
TSS15137	XLOC_012876	REV1	chr2:100016937-100106480	q1	q2	OK	0	0	0.00305719	0.975519	0.97483	0.999983	no
TSS15139	XLOC_012877	AFF3	chr2:100163715-100759037	q1	q2	OK	0	0	0.0567965	0.327995	0.341045	0.824342	no
TSS15151	XLOC_012889	TGFBRAP1	chr2:105883539-105946148	q1	q2	OK	0	0	0.12288	0.235031	0.24533	0.702038	no
TSS15157	XLOC_012892	UXS1	chr2:106709758-106810795	q1	q2	OK	0	0	0.052658	0.516802	0.649495	0.999983	no
TSS15170	XLOC_012904	NPHP1	chr2:110880913-110962639	q1	q2	OK	0	0	0.527516	3.74857e-09	0.000875	0.0182655	yes
TSS15179	XLOC_012911	LOC541471	chr2:112124590-112252692	q1	q2	OK	0	0	0.0247314	0.6978	0.7058	0.999983	no
TSS15192	XLOC_012922	RPL23AP7	chr2:114368815-114384715	q1	q2	OK	0	0	0.27932	4.32857e-09	0.008605	0.0828496	no
TSS15205	XLOC_012935	CLASP1	chr2:122095351-122407052	q1	q2	OK	0	0	0.0750127	0.325429	0.471715	0.93545	no
TSS15217	XLOC_012944	WDR33	chr2:128461807-128568761	q1	q2	OK	0	0	0.0997933	0.212242	0.301595	0.780981	no
TSS15221	XLOC_012947	SAP130	chr2:128698790-128784869	q1	q2	OK	0	0	0.0226855	0.815355	0.81856	0.999983	no
TSS15228	XLOC_012954	SMPD4	chr2:130908964-130948300	q1	q2	OK	0	0	0.0377241	0.559123	0.71883	0.999983	no
TSS15229	XLOC_012954	SMPD4	chr2:130908964-130948300	q1	q2	OK	0	0	0.22719	0.00920512	0.02676	0.17124	no
TSS15232	XLOC_012957	LOC100216479	chr2:131174325-131186119	q1	q2	OK	0	0	0.208622	0.0245597	0.09314	0.400143	no
TSS15247	XLOC_012969	NCKAP5	chr2:133429371-134326031	q1	q2	OK	0	0	0.0409651	0.479065	0.49396	0.950775	no
TSS15259	XLOC_012980	GTDC1	chr2:144703580-145090083	q1	q2	OK	0	0	0.666085	2.26485e-14	3.5e-05	0.00134645	yes
TSS15260	XLOC_012980	GTDC1	chr2:144703580-145090083	q1	q2	OK	0	0	0.630949	3.9968e-15	1e-05	0.000458007	yes
TSS15262	XLOC_012981	ZEB2	chr2:145141941-145278466	q1	q2	OK	0	0	0.219462	0.0470663	0.0833	0.372723	no
TSS15263	XLOC_012981	ZEB2,ZEB2-AS1	chr2:145141941-145278466	q1	q2	OK	0	0	0.230609	2.63883e-06	0.021085	0.145097	no
TSS15264	XLOC_012982	ORC4	chr2:148602569-149271044	q1	q2	OK	0	0	0.140257	0.0310856	0.108935	0.439193	no
TSS1527	XLOC_001283	ZBTB17	chr1:16268363-16302627	q1	q2	OK	0	0	0.0337562	0.325204	0.35469	0.838795	no
TSS15273	XLOC_012989	ARL5A	chr2:152657479-152685009	q1	q2	OK	0	0	0.164597	0.0238145	0.04133	0.233354	no
TSS15290	XLOC_013001	WDSUB1	chr2:160092303-160143236	q1	q2	OK	0	0	0.432952	1.78277e-06	0.0036	0.0501931	no
TSS15293	XLOC_013003	CD302	chr2:160625138-160761267	q1	q2	OK	0	0	0.832059	1.41354e-12	1e-05	0.000458007	yes
TSS15297	XLOC_013006	RBMS1	chr2:161128661-161350318	q1	q2	OK	0	0	0.0127889	0.911847	0.91395	0.999983	no
TSS15335	XLOC_013040	SP3	chr2:174771186-174830430	q1	q2	OK	0	0	0.284341	0.000294746	0.00419	0.0550776	no
TSS15336	XLOC_013041	OLA1	chr2:174937174-175113365	q1	q2	OK	0	0	0.0121446	0.814344	0.81921	0.999983	no
TSS15338	XLOC_013043	GPR155	chr2:175296374-175351811	q1	q2	OK	0	0	0.088927	0.419254	0.436305	0.914499	no
TSS15345	XLOC_013047	ATF2	chr2:175936977-176032934	q1	q2	OK	0	0	0.103104	0.215569	0.186985	0.604247	no
TSS15347	XLOC_013049	ATP5G3	chr2:176040985-176046490	q1	q2	OK	0	0	0.0257075	0.319055	0.439215	0.916356	no
TSS15354	XLOC_013056	NFE2L2	chr2:178095030-178129859	q1	q2	OK	0	0	0.0736347	0.0640759	0.09918	0.415346	no
TSS15367	XLOC_013063	FKBP7	chr2:179059207-179672150	q1	q2	OK	0	0	0.263029	0.0113108	0.03631	0.212238	no
TSS15392	XLOC_013085	ORMDL1	chr2:190634992-190742355	q1	q2	OK	0	0	0.191707	0.0317256	0.048775	0.261899	no
TSS15394	XLOC_013087	HIBCH	chr2:191069359-191184771	q1	q2	OK	0	0	0.0881302	0.325115	0.34295	0.826771	no
TSS15396	XLOC_013089	STAT1	chr2:191833761-191878976	q1	q2	OK	0	0	0.0737988	0.127448	0.151965	0.539236	no
TSS15405	XLOC_013097	GTF3C3	chr2:197627755-197664492	q1	q2	OK	0	0	0.037163	0.167541	0.200015	0.626856	no
TSS15408	XLOC_013100	ANKRD44	chr2:197851385-198175521	q1	q2	OK	0	0	0.100787	0.173272	0.19272	0.613547	no
TSS15409	XLOC_013101	SF3B1	chr2:198256697-198299771	q1	q2	OK	0	0	0.0746845	0.00804735	0.038115	0.21941	no
TSS15419	XLOC_013107	TYW5	chr2:200793633-200828847	q1	q2	OK	0	0	0.090982	0.406054	0.42081	0.902972	no
TSS15423	XLOC_013110	CLK1	chr2:201717731-201729467	q1	q2	OK	0	0	0.112088	0.133275	0.3512	0.835216	no
TSS15424	XLOC_013111	PPIL3	chr2:201735678-201753849	q1	q2	OK	0	0	0.0683954	0.250207	0.27044	0.741961	no
TSS15425	XLOC_013112	ORC2	chr2:201774893-201828424	q1	q2	OK	0	0	0.133658	0.113531	0.129275	0.488426	no
TSS1543	XLOC_001298	ATP13A2	chr1:17312452-17338423	q1	q2	OK	0	0	0.0723722	0.342047	0.556075	0.982734	no
TSS15434	XLOC_013120	ALS2	chr2:202564985-202645895	q1	q2	OK	0	0	0.0065116	0.947883	0.94929	0.999983	no
TSS15435	XLOC_013121	SUMO1	chr2:203070902-203103322	q1	q2	OK	0	0	0.0438766	0.360084	0.537585	0.974581	no
TSS15436	XLOC_013122	ICA1L	chr2:203637872-203736371	q1	q2	OK	0	0	0.530672	6.14967e-07	0.000725	0.0157492	yes
TSS15443	XLOC_013127	NDUFS1	chr2:206987802-207024243	q1	q2	OK	0	0	0.0580835	0.00126439	0.259525	0.725504	no
TSS15464	XLOC_013146	LANCL1	chr2:211295972-211341499	q1	q2	OK	0	0	0.153393	0.0558187	0.13066	0.492239	no
TSS15501	XLOC_013181	ATG9A	chr2:220084101-220094361	q1	q2	OK	0	0	0.0153452	0.878289	0.880155	0.999983	no
TSS15522	XLOC_013199	FAM124B	chr2:225243414-225266711	q1	q2	OK	0	0	0.033591	0.807785	0.81515	0.999983	no
TSS15536	XLOC_013213	SP110	chr2:231033644-231090444	q1	q2	OK	0	0	0.305243	8.03721e-05	0.00617	0.0681745	no
TSS15537	XLOC_013213	SP110	chr2:231033644-231090444	q1	q2	OK	0	0	0.670819	7.54286e-13	5.5e-05	0.00195243	yes
TSS1555	XLOC_001307	AKR7L	chr1:19592475-19600568	q1	q2	OK	0	0	0.189771	4.98341e-05	0.016985	0.126269	no
TSS15567	XLOC_013242	RAB17	chr2:238482964-238499769	q1	q2	OK	0	0	0.290165	0.0210923	0.057445	0.291148	no
TSS15587	XLOC_013262	ANKMY1	chr2:241418838-241497405	q1	q2	OK	0	0	0.070495	0.318273	0.703355	0.999983	no
TSS15593	XLOC_013267	MTERFD2	chr2:241938254-242041747	q1	q2	OK	0	0	0.0100887	0.867372	0.989045	0.999983	no
TSS15594	XLOC_013268	PASK	chr2:242045513-242089394	q1	q2	OK	0	0	0.0603724	0.196157	0.584185	0.994119	no
TSS15596	XLOC_013269	HDLBP	chr2:242166681-242293441	q1	q2	OK	0	0	0.129934	0.0863594	0.105415	0.43067	no
TSS1560	XLOC_001311	CAPZB	chr1:19665266-19812066	q1	q2	OK	0	0	0.014173	0.264468	0.295115	0.773104	no
TSS15602	XLOC_013273	DTYMK	chr2:242615156-242626383	q1	q2	OK	0	0	0.0554716	0.365182	0.54745	0.979123	no
TSS15613	XLOC_013284	RBCK1	chr20:388708-411610	q1	q2	OK	0	0	0.0530667	0.43607	0.444815	0.919213	no
TSS15622	XLOC_013290	LOC100507495	chr20:1290554-1373816	q1	q2	OK	0	0	0.0539126	0.575353	0.82572	0.999983	no
TSS15630	XLOC_013296	NOP56	chr20:2633177-2639039	q1	q2	OK	0	0	0.113194	0.239954	0.25007	0.709941	no
TSS15640	XLOC_013304	PTPRA,VPS16	chr20:2821372-3019315	q1	q2	OK	0	0	0.180846	0.00759566	0.024665	0.161665	no
TSS15644	XLOC_013305	GNRH2	chr20:3024267-3026391	q1	q2	OK	0	0	0.0384496	0.794283	0.968115	0.999983	no
TSS15648	XLOC_013309	ITPA	chr20:3190055-3204506	q1	q2	OK	0	0	0.0441558	0.259389	0.27326	0.745578	no
TSS15649	XLOC_013310	ATRN	chr20:3451664-3631769	q1	q2	OK	0	0	0.633412	0	1e-05	0.000458007	yes
TSS15650	XLOC_013311	HSPA12B	chr20:3713316-3733758	q1	q2	OK	0	0	0.454759	6.27604e-06	0.00423	0.0553258	no
TSS15651	XLOC_013312	CDC25B	chr20:3776400-3786761	q1	q2	OK	0	0	0.0413135	0.510737	0.677655	0.999983	no
TSS15652	XLOC_013313	C20orf29	chr20:3801170-3805954	q1	q2	OK	0	0	0.0812981	0.315743	0.50237	0.956266	no
TSS15653	XLOC_013314	MAVS	chr20:3827445-3856770	q1	q2	OK	0	0	0.0405596	0.370097	0.63146	0.999983	no
TSS15660	XLOC_013319	PRNP	chr20:4666796-4682234	q1	q2	OK	0	0	0.038205	0.536496	0.88951	0.999983	no
TSS15668	XLOC_013326	MCM8	chr20:5931297-5975831	q1	q2	OK	0	0	0.00116602	0.989355	0.989515	0.999983	no
TSS15672	XLOC_013329	PLCB1	chr20:8113295-8865547	q1	q2	OK	0	0	0.163974	0.171613	0.192365	0.612938	no
TSS15677	XLOC_013332	ANKRD5	chr20:10004459-10288066	q1	q2	OK	0	0	0.015355	0.855422	0.85913	0.999983	no
TSS15684	XLOC_013338	C20orf7	chr20:13765671-13799067	q1	q2	OK	0	0	0.0799104	0.372562	0.71713	0.999983	no
TSS15687	XLOC_013340	SNRPB2	chr20:16710608-16722417	q1	q2	OK	0	0	0.0538687	0.544034	0.551555	0.980301	no
TSS15691	XLOC_013343	DSTN	chr20:17550598-17588652	q1	q2	OK	0	0	0.00616137	0.78272	0.789275	0.999983	no
TSS15698	XLOC_013347	ZNF133	chr20:18269120-18297640	q1	q2	OK	0	0	0.0610762	0.519873	0.529835	0.970265	no
TSS15702	XLOC_013351	SEC23B	chr20:18488187-18542059	q1	q2	OK	0	0	0.123809	0.00103535	0.134685	0.502956	no
TSS15711	XLOC_013358	NAA20	chr20:19997933-20014273	q1	q2	OK	0	0	0.000639939	0.969447	0.96986	0.999983	no
TSS15716	XLOC_013361	PLK1S1	chr20:21106623-21227258	q1	q2	OK	0	0	0.0387173	0.337955	0.67469	0.999983	no
TSS15729	XLOC_013374	ENTPD6	chr20:25176338-25207360	q1	q2	OK	0	0	0.0761816	0.433298	0.441485	0.917595	no
TSS15740	XLOC_013385	HM13	chr20:30102240-30157370	q1	q2	OK	0	0	0.0234938	0.526188	0.827545	0.999983	no
TSS15742	XLOC_013387	ID1	chr20:30193085-30194317	q1	q2	OK	0	0	0.00870088	0.896379	0.899275	0.999983	no
TSS15752	XLOC_013397	POFUT1	chr20:30795695-30826467	q1	q2	OK	0	0	0.0580866	0.12284	0.15044	0.536367	no
TSS15754	XLOC_013399	ASXL1	chr20:30946146-31027122	q1	q2	OK	0	0	0.139263	0.0131233	0.03674	0.213987	no
TSS15756	XLOC_013401	DNMT3B	chr20:31350190-31397162	q1	q2	OK	0	0	0.415945	5.08107e-10	0.00026	0.00695759	yes
TSS15769	XLOC_013412	CBFA2T2	chr20:32077927-32237837	q1	q2	OK	0	0	0.106243	0.0606217	0.091125	0.394073	no
TSS1577	XLOC_001325	EIF4G3	chr1:21132784-21503381	q1	q2	OK	0	0	0.0778795	0.383614	0.39479	0.880101	no
TSS15774	XLOC_013417	RALY	chr20:32581457-32670991	q1	q2	OK	0	0	0.133808	0.0771945	0.09639	0.408282	no
TSS15790	XLOC_013431	ERGIC3	chr20:34129777-34145405	q1	q2	OK	0	0	0.00875375	0.587112	0.59288	0.997	no
TSS15796	XLOC_013436	EPB41L1	chr20:34700347-34820721	q1	q2	OK	0	0	0.150065	0.0882389	0.10246	0.424119	no
TSS15802	XLOC_013440	TGIF2	chr20:35201875-35274619	q1	q2	OK	0	0	0.088282	0.330722	0.346245	0.829464	no
TSS15804	XLOC_013440	TGIF2,TGIF2-C20ORF24	chr20:35201875-35274619	q1	q2	OK	0	0	0.138596	0.0867766	0.101385	0.421308	no
TSS15805	XLOC_013440	C20orf24	chr20:35201875-35274619	q1	q2	OK	0	0	0.0600862	0.0665821	0.433615	0.912167	no
TSS15807	XLOC_013442	RPN2	chr20:35729628-35870025	q1	q2	OK	0	0	0.0553895	0.0287585	0.280845	0.755276	no
TSS15808	XLOC_013443	MANBAL	chr20:35918050-35945663	q1	q2	OK	0	0	0.100703	0.323954	0.33483	0.818416	no
TSS15811	XLOC_013445	NNAT	chr20:36145818-36156333	q1	q2	OK	0	0	0.0944651	0.439768	0.470555	0.934726	no
TSS15826	XLOC_013460	PPP1R16B	chr20:37434347-37551667	q1	q2	OK	0	0	0.103249	1.62869e-07	0.004425	0.0566599	no
TSS15828	XLOC_013462	DHX35	chr20:37590980-37668366	q1	q2	OK	0	0	0.148533	0.0992375	0.206645	0.637938	no
TSS15830	XLOC_013464	PLCG1	chr20:39766160-39804357	q1	q2	OK	0	0	0.019927	0.82667	0.829625	0.999983	no
TSS15832	XLOC_013466	SRSF6	chr20:42086503-42092244	q1	q2	OK	0	0	0.100512	0.271171	0.28204	0.75636	no
TSS1584	XLOC_001328	USP48	chr1:22004791-22109688	q1	q2	OK	0	0	0.112912	0.159646	0.176035	0.584952	no
TSS15841	XLOC_013471	TOX2	chr20:42543491-42698254	q1	q2	OK	0	0	0.180094	0.091112	0.105985	0.431953	no
TSS15844	XLOC_013472	LOC100505783	chr20:42839599-42854667	q1	q2	OK	0	0	0.283221	0.0137788	0.03237	0.196031	no
TSS15851	XLOC_013477	TTPAL	chr20:43104546-43123244	q1	q2	OK	0	0	0.00573129	0.95658	0.95651	0.999983	no
TSS15852	XLOC_013478	PKIG	chr20:43160435-43247678	q1	q2	OK	0	0	0.187989	0.0160054	0.03871	0.222152	no
TSS15855	XLOC_013481	YWHAB	chr20:43514343-43537161	q1	q2	OK	0	0	0.0722864	0.179977	0.199805	0.626541	no
TSS15863	XLOC_013488	SYS1,SYS1-DBNDD2	chr20:43990576-44039250	q1	q2	OK	0	0	0.114093	4.11147e-05	0.06555	0.318664	no
TSS15868	XLOC_013489	PIGT	chr20:44044706-44054884	q1	q2	OK	0	0	0.158089	1.49401e-10	0.005335	0.0629578	no
TSS15874	XLOC_013495	UBE2C	chr20:44441254-44445596	q1	q2	OK	0	0	0.0485604	0.0333961	0.54522	0.978251	no
TSS15876	XLOC_013496	SNX21	chr20:44462469-44486048	q1	q2	OK	0	0	0.556136	0	0.00041	0.0100762	yes
TSS15877	XLOC_013497	ZSWIM3	chr20:44486219-44507769	q1	q2	OK	0	0	0.110861	0.0445064	0.089545	0.389814	no
TSS15879	XLOC_013499	CTSA	chr20:44517266-44541003	q1	q2	OK	0	0	0.0739373	0.0169011	0.13135	0.494128	no
TSS15884	XLOC_013503	CD40	chr20:44746905-44758384	q1	q2	OK	0	0	0.017006	0.808921	0.81264	0.999983	no
TSS15889	XLOC_013508	NCOA3	chr20:46130600-46285621	q1	q2	OK	0	0	0.0716652	0.336919	0.66915	0.999983	no
TSS1589	XLOC_001333	LUZP1	chr1:23410515-23495351	q1	q2	OK	0	0	0.383135	6.7989e-06	0.001475	0.026779	yes
TSS15892	XLOC_013511	CSE1L	chr20:47662782-47713497	q1	q2	OK	0	0	0.0847887	0.0711183	0.10412	0.427277	no
TSS15894	XLOC_013513	ZNFX1-AS1	chr20:47862438-47905795	q1	q2	OK	0	0	0.215188	0.000657539	0.00591	0.066307	no
TSS15907	XLOC_013525	BCAS4	chr20:49411466-49493714	q1	q2	OK	0	0	0.0419662	0.386946	0.59893	0.999412	no
TSS1591	XLOC_001335	HNRNPR	chr1:23636275-23670853	q1	q2	OK	0	0	0.0341631	0.564202	0.86138	0.999983	no
TSS15928	XLOC_013541	RBM38	chr20:55904830-55998278	q1	q2	OK	0	0	0.0252639	0.644677	0.652685	0.999983	no
TSS15933	XLOC_013546	VAPB	chr20:56964174-57026156	q1	q2	OK	0	0	0.0194837	0.510814	0.74344	0.999983	no
TSS15935	XLOC_013548	STX16,STX16-NPEPL1	chr20:57226308-57290900	q1	q2	OK	0	0	0.104342	0.046039	1e-05	0.000458007	yes
TSS15936	XLOC_013548	NPEPL1,STX16-NPEPL1	chr20:57226308-57290900	q1	q2	OK	0	0	0.443389	4.74345e-06	0.00023	0.00632271	yes
TSS15941	XLOC_013549	GNAS	chr20:57393972-57486250	q1	q2	OK	0	0	0.107848	0.0904007	0.349265	0.832958	no
TSS15951	XLOC_013555	FAM217B	chr20:58508818-58523702	q1	q2	OK	0	0	0.0387441	0.575134	0.587265	0.995058	no
TSS15963	XLOC_013564	OSBPL2	chr20:60813579-60871269	q1	q2	OK	0	0	0.00227503	0.93204	0.934605	0.999983	no
TSS15964	XLOC_013565	ADRM1	chr20:60878026-60883918	q1	q2	OK	0	0	0.0107025	0.861501	0.865305	0.999983	no
TSS15981	XLOC_013581	BIRC7	chr20:61867275-61871854	q1	q2	OK	0	0	0.0196561	0.852909	0.853915	0.999983	no
TSS15984	XLOC_013584	ARFGAP1	chr20:61904164-61921142	q1	q2	OK	0	0	0.033521	0.360592	0.38445	0.870358	no
TSS15989	XLOC_013589	RTEL1,RTEL1-TNFRSF6B	chr20:62289162-62367494	q1	q2	OK	0	0	0.0388325	0.661463	0.66963	0.999983	no
TSS15992	XLOC_013590	ZGPAT	chr20:62289162-62367494	q1	q2	OK	0	0	0.162546	0.00688672	0.114405	0.452532	no
TSS15996	XLOC_013594	TPD52L2	chr20:62496580-62522898	q1	q2	OK	0	0	0.157512	1.22046e-10	1e-05	0.000458007	yes
TSS16008	XLOC_013603	OPRL1	chr20:62711470-62731996	q1	q2	OK	0	0	0.0330448	0.708838	0.713475	0.999983	no
TSS16011	XLOC_013605	PCMTD2	chr20:62887047-62907579	q1	q2	OK	0	0	0.0258802	0.630317	0.6401	0.999983	no
TSS16014	XLOC_013608	C20orf96	chr20:251503-271419	q1	q2	OK	0	0	0.170675	0.0968449	0.107285	0.43539	no
TSS16016	XLOC_013610	CSNK2A1	chr20:463337-524482	q1	q2	OK	0	0	0.0293257	0.550761	0.88614	0.999983	no
TSS1602	XLOC_001343	HMGCL	chr1:24128366-24151949	q1	q2	OK	0	0	0.0445086	0.599357	0.60636	0.999983	no
TSS16027	XLOC_013618	FKBP1A,FKBP1A-SDCBP2	chr20:1290554-1373816	q1	q2	OK	0	0	0.0546859	0.0499323	0.18355	0.598984	no
TSS16028	XLOC_013619	NSFL1C	chr20:1422806-1448337	q1	q2	OK	0	0	0.0893178	0.012246	0.05472	0.282864	no
TSS16031	XLOC_013622	SIRPB1	chr20:1545028-1600689	q1	q2	OK	0	0	0.244894	9.4359e-06	0.023395	0.155836	no
TSS16037	XLOC_013626	SNRPB	chr20:2442280-2451499	q1	q2	OK	0	0	0.0491164	0.576987	0.5851	0.994216	no
TSS16040	XLOC_013629	IDH3B	chr20:2639040-2644843	q1	q2	OK	0	0	0.0771809	0.100749	0.17137	0.577792	no
TSS16041	XLOC_013630	CPXM1	chr20:2774714-2781292	q1	q2	OK	0	0	0.0120896	0.767715	0.77303	0.999983	no
TSS16044	XLOC_013633	FASTKD5,UBOX5	chr20:3087556-3140540	q1	q2	OK	0	0	0.0811078	0.126415	0.273775	0.746204	no
TSS1605	XLOC_001346	SRSF10	chr1:24292936-24306953	q1	q2	OK	0	0	0.0633536	0.197257	0.92685	0.999983	no
TSS16059	XLOC_013645	RNF24	chr20:3912068-3996216	q1	q2	OK	0	0	0.0558218	0.506232	0.51409	0.962464	no
TSS16066	XLOC_013650	C20orf30	chr20:5080483-5093733	q1	q2	OK	0	0	0.0104473	0.553647	0.956295	0.999983	no
TSS1608	XLOC_001349	IL28RA	chr1:24480646-24513765	q1	q2	OK	0	0	0.0487851	0.340268	0.3645	0.848589	no
TSS1609	XLOC_001350	C1orf201	chr1:24645811-24741587	q1	q2	OK	0	0	0.067697	0.406127	0.42232	0.904219	no
TSS16090	XLOC_013672	KIF16B	chr20:16252748-16554079	q1	q2	OK	0	0	0.0140927	0.844397	0.971945	0.999983	no
TSS16093	XLOC_013674	RRBP1	chr20:17594322-17662928	q1	q2	OK	0	0	0.0175893	0.841965	0.844485	0.999983	no
TSS161	XLOC_000127	CLCNKA	chr1:16348485-16360545	q1	q2	OK	0	0	0.0307783	0.767504	0.7717	0.999983	no
TSS1611	XLOC_001351	RCAN3AS	chr1:24822822-24863510	q1	q2	OK	0	0	0.0478684	0.705351	0.940545	0.999983	no
TSS16128	XLOC_013704	ACSS1	chr20:24986865-25038818	q1	q2	OK	0	0	0.359444	4.88388e-06	0.005075	0.0612978	no
TSS16132	XLOC_013707	ABHD12	chr20:25228705-25371618	q1	q2	OK	0	0	0.106166	0.0273031	0.058965	0.296273	no
TSS1614	XLOC_001353	SYF2	chr1:25548766-25559013	q1	q2	OK	0	0	0.0114003	0.692396	0.704095	0.999983	no
TSS16148	XLOC_013721	BCL2L1	chr20:30252260-30310656	q1	q2	OK	0	0	0.0831246	0.164659	0.187585	0.605173	no
TSS16159	XLOC_013729	COMMD7	chr20:31290492-31331814	q1	q2	OK	0	0	0.00498796	0.946783	0.947355	0.999983	no
TSS1616	XLOC_001355	RHCE	chr1:25664788-25747363	q1	q2	OK	0	0	0.0142078	0.856138	0.856	0.999983	no
TSS16161	XLOC_013731	CDK5RAP1	chr20:31946644-31989337	q1	q2	OK	0	0	0.244795	5.58712e-08	0.002135	0.0347193	yes
TSS16163	XLOC_013733	NECAB3	chr20:32244892-32262264	q1	q2	OK	0	0	0.149164	0.0315139	0.051305	0.270875	no
TSS16165	XLOC_013735	PXMP4	chr20:32290549-32308136	q1	q2	OK	0	0	0.0290211	0.658981	0.672465	0.999983	no
TSS16170	XLOC_013739	NCOA6	chr20:33302577-33413433	q1	q2	OK	0	0	0.0751593	0.00310885	0.029425	0.182994	no
TSS16175	XLOC_013744	TRPC4AP	chr20:33543703-33680618	q1	q2	OK	0	0	0.0635457	0.48431	0.491465	0.949793	no
TSS16176	XLOC_013745	EDEM2	chr20:33703159-33735161	q1	q2	OK	0	0	0.1683	0.000626631	0.03287	0.198188	no
TSS16177	XLOC_013746	EIF6	chr20:33866724-33872594	q1	q2	OK	0	0	0.0223778	0.42144	0.79253	0.999983	no
TSS16179	XLOC_013748	UQCC	chr20:33890368-33999945	q1	q2	OK	0	0	0.133266	3.16129e-06	0.0111	0.0962269	no
TSS16184	XLOC_013752	CPNE1,RBM12	chr20:34213952-34252878	q1	q2	OK	0	0	0.0936247	0.0401718	0.557445	0.983828	no
TSS16185	XLOC_013753	NFS1	chr20:34256609-34288902	q1	q2	OK	0	0	0.0262237	0.497483	0.783955	0.999983	no
TSS16186	XLOC_013754	RBM39	chr20:34291530-34330258	q1	q2	OK	0	0	0.325933	4.55413e-13	0.00018	0.00519916	yes
TSS16190	XLOC_013757	SLA2	chr20:35201875-35274619	q1	q2	OK	0	0	0.0521298	0.579554	0.592625	0.996828	no
TSS16191	XLOC_013758	NDRG3	chr20:35280168-35374541	q1	q2	OK	0	0	0.045021	0.234854	0.518505	0.964129	no
TSS16192	XLOC_013759	DSN1	chr20:35380193-35402230	q1	q2	OK	0	0	0.0959647	0.0289717	0.278955	0.753243	no
TSS16196	XLOC_013762	RBL1	chr20:35626177-35724410	q1	q2	OK	0	0	0.0397131	0.187905	0.224125	0.668294	no
TSS16197	XLOC_013763	C20orf132	chr20:35729628-35870025	q1	q2	OK	0	0	0.362261	4.76318e-07	1e-05	0.000458007	yes
TSS16200	XLOC_013765	BLCAP	chr20:36145818-36156333	q1	q2	OK	0	0	0.247352	0.0229267	0.0447	0.246485	no
TSS16201	XLOC_013765	BLCAP	chr20:36145818-36156333	q1	q2	OK	0	0	0.0116073	0.787222	0.79256	0.999983	no
TSS16205	XLOC_013769	LOC388796	chr20:37049238-37064018	q1	q2	OK	0	0	0.0351123	0.615946	0.83932	0.999983	no
TSS1621	XLOC_001359	MIR3917,STMN1	chr1:26210676-26233368	q1	q2	OK	0	0	0.0209595	3.40883e-06	0.00835	0.0815939	no
TSS16215	XLOC_013779	PTPRT	chr20:40701391-41818557	q1	q2	OK	0	0	0.0811808	1.9724e-07	0.00517	0.0619596	no
TSS16217	XLOC_013781	JPH2	chr20:42740336-42816218	q1	q2	OK	0	0	0.0761981	0.396474	0.411825	0.894239	no
TSS1622	XLOC_001359	STMN1	chr1:26210676-26233368	q1	q2	OK	0	0	0.145603	5.61676e-07	0.003815	0.052082	no
TSS16220	XLOC_013784	SERINC3	chr20:43124863-43150726	q1	q2	OK	0	0	0.0592496	0.0926656	0.12237	0.472502	no
TSS16250	XLOC_013812	SLC35C2	chr20:44978176-44993064	q1	q2	OK	0	0	0.21688	1.89337e-12	1e-05	0.000458007	yes
TSS16251	XLOC_013813	ELMO2	chr20:44994689-45035271	q1	q2	OK	0	0	0.144818	0.106395	0.12568	0.480737	no
TSS16258	XLOC_013818	SLC13A3,TP53RK	chr20:45186461-45318276	q1	q2	OK	0	0	0.194908	5.86066e-05	0.00572	0.0655236	no
TSS16259	XLOC_013819	ZMYND8	chr20:45838380-45985474	q1	q2	OK	0	0	0.091021	0.0154504	0.450905	0.92339	no
TSS16263	XLOC_013822	STAU1	chr20:47729875-47804904	q1	q2	OK	0	0	0.182005	1.03472e-07	0.0458	0.250442	no
TSS16271	XLOC_013828	TMEM189-UBE2V1,UBE2V1	chr20:48697660-48770335	q1	q2	OK	0	0	0.277318	7.35312e-07	0.004925	0.06049	no
TSS16272	XLOC_013828	TMEM189,TMEM189-UBE2V1	chr20:48697660-48770335	q1	q2	OK	0	0	0.139401	0.0740971	0.133395	0.499526	no
TSS16274	XLOC_013830	ADNP	chr20:49506882-49547527	q1	q2	OK	0	0	0.106026	0.272761	0.281535	0.755729	no
TSS16277	XLOC_013833	NFATC2	chr20:50007764-50179168	q1	q2	OK	0	0	0.257745	0.0159969	0.03378	0.201817	no
TSS16278	XLOC_013833	NFATC2	chr20:50007764-50179168	q1	q2	OK	0	0	0.294155	5.19938e-06	0.0037	0.0509367	no
TSS16282	XLOC_013837	ZFP64	chr20:50700549-50808524	q1	q2	OK	0	0	0.318414	4.81837e-14	0.002045	0.0338867	yes
TSS16289	XLOC_013844	AURKA	chr20:54944444-54967351	q1	q2	OK	0	0	0.087723	0.119053	0.704005	0.999983	no
TSS16307	XLOC_013858	SLMO2,SLMO2-ATP5E	chr20:57603732-57617901	q1	q2	OK	0	0	0.262033	2.89213e-12	0.00082	0.0173245	yes
TSS16322	XLOC_013872	LOC100652730	chr20:61405472-61408208	q1	q2	OK	0	0	0.214269	0.0451063	0.06148	0.305395	no
TSS16324	XLOC_013874	DIDO1	chr20:61509089-61569304	q1	q2	OK	0	0	0.219072	8.30064e-07	0.01924	0.13671	no
TSS16325	XLOC_013874	DIDO1	chr20:61509089-61569304	q1	q2	OK	0	0	0.373714	1.06581e-12	0.00029	0.0076356	yes
TSS16334	XLOC_013883	PTK6	chr20:62159775-62168723	q1	q2	OK	0	0	0.588522	8.41639e-07	0.00076	0.0163067	yes
TSS16340	XLOC_013888	ARFRP1	chr20:62289162-62367494	q1	q2	OK	0	0	0.0902853	0.237737	0.258685	0.724351	no
TSS16366	XLOC_013911	CXADR	chr21:18885223-18965897	q1	q2	OK	0	0	0.164916	0.110347	0.235275	0.686596	no
TSS16376	XLOC_013918	GABPA	chr21:27096790-27144771	q1	q2	OK	0	0	0.0502643	0.601045	0.608695	0.999983	no
TSS16381	XLOC_013923	USP16	chr21:30396937-30426807	q1	q2	OK	0	0	0.119389	0.173869	0.26392	0.731275	no
TSS1639	XLOC_001375	WASF2	chr1:27730733-27816678	q1	q2	OK	0	0	0.120369	0.178542	0.18966	0.608897	no
TSS164	XLOC_000129	C1orf144	chr1:16693582-16724640	q1	q2	OK	0	0	0.0334504	0.66918	0.67545	0.999983	no
TSS16404	XLOC_013944	C21orf49	chr21:34144410-34186053	q1	q2	OK	0	0	0.124185	0.452882	0.48656	0.946247	no
TSS16407	XLOC_013947	IFNAR2	chr21:34602230-34636820	q1	q2	OK	0	0	0.18118	0.00332141	0.10658	0.433165	no
TSS16411	XLOC_013951	SON	chr21:34915349-34949812	q1	q2	OK	0	0	0.0635131	0.384342	0.396995	0.88187	no
TSS16412	XLOC_013952	ITSN1	chr21:35014783-35261609	q1	q2	OK	0	0	0.0366333	0.485581	0.499215	0.954182	no
TSS16414	XLOC_013954	MRPS6,SLC5A3	chr21:35445822-35515334	q1	q2	OK	0	0	0.0241129	0.564565	0.575625	0.991279	no
TSS16415	XLOC_013955	LINC00310	chr21:35552977-35562220	q1	q2	OK	0	0	0.102547	0.555771	0.5923	0.996537	no
TSS16434	XLOC_013971	DYRK1A	chr21:38739858-38887679	q1	q2	OK	0	0	0.013582	0.478034	0.50295	0.956397	no
TSS1644	XLOC_001378	IFI6	chr1:27992571-27998724	q1	q2	OK	0	0	0.0790117	0.285306	0.453885	0.924835	no
TSS16451	XLOC_013983	BACE2	chr21:42539727-42648524	q1	q2	OK	0	0	0.00728938	0.90751	0.911345	0.999983	no
TSS16470	XLOC_013995	NDUFV3	chr21:44313377-44329773	q1	q2	OK	0	0	0.065936	0.45654	0.469965	0.934454	no
TSS16481	XLOC_014005	C21orf33	chr21:45553493-45565605	q1	q2	OK	0	0	5.87394e-05	0.998609	0.99869	0.999983	no
TSS16484	XLOC_014007	PFKL	chr21:45719924-45747261	q1	q2	OK	0	0	0.00502956	0.762845	0.7698	0.999983	no
TSS1649	XLOC_001382	PTAFR	chr1:28473676-28520447	q1	q2	OK	0	0	0.176243	0.0408237	0.064765	0.316197	no
TSS16496	XLOC_014019	LOC100505746	chr21:46305867-46349595	q1	q2	OK	0	0	0.0983396	0.102915	0.50442	0.957137	no
TSS16498	XLOC_014021	ADARB1	chr21:46494492-46646478	q1	q2	OK	0	0	0.298583	1.28786e-14	0.003265	0.0470757	yes
TSS165	XLOC_000130	NECAP2	chr1:16767166-16786584	q1	q2	OK	0	0	0.0674594	9.93522e-07	0.10633	0.432552	no
TSS16506	XLOC_014028	YBEY	chr21:47706266-47717665	q1	q2	OK	0	0	0.360028	0	1e-05	0.000458007	yes
TSS16508	XLOC_014030	DIP2A	chr21:47878861-47989926	q1	q2	OK	0	0	0.340636	4.52971e-14	0.00061	0.0137056	yes
TSS16509	XLOC_014031	PRMT2	chr21:48055506-48085155	q1	q2	OK	0	0	0.194814	8.86507e-05	0.077945	0.357431	no
TSS16522	XLOC_014043	BTG3	chr21:18965967-18985268	q1	q2	OK	0	0	0.0391491	0.567801	0.58684	0.995058	no
TSS16524	XLOC_014044	C21orf91	chr21:19149720-19191703	q1	q2	OK	0	0	0.134408	0.000696489	0.086465	0.381778	no
TSS16532	XLOC_014052	MRPL39	chr21:26957967-26979801	q1	q2	OK	0	0	0.0630082	0.251054	0.268135	0.737906	no
TSS16533	XLOC_014053	ATP5J	chr21:27096790-27144771	q1	q2	OK	0	0	0.241942	0.000306421	0.004535	0.0575341	no
TSS16540	XLOC_014058	N6AMT1	chr21:30244512-30257693	q1	q2	OK	0	0	0.0298479	0.800527	0.805685	0.999983	no
TSS1656	XLOC_001389	TAF12	chr1:28929608-28969604	q1	q2	OK	0	0	0.0438391	0.204951	0.227315	0.67336	no
TSS16574	XLOC_014092	SCAF4	chr21:33043312-33104431	q1	q2	OK	0	0	0.0591801	0.249801	0.52672	0.969087	no
TSS16580	XLOC_014098	C21orf59	chr21:33973983-33984918	q1	q2	OK	0	0	0.030404	0.274461	0.3021	0.78135	no
TSS16583	XLOC_014100	GCFC1	chr21:34100424-34144169	q1	q2	OK	0	0	0.0477889	0.583174	0.742785	0.999983	no
TSS16584	XLOC_014101	C21orf62	chr21:34144410-34186053	q1	q2	OK	0	0	0.343036	0.0605658	0.01652	0.123584	no
TSS16587	XLOC_014104	TMEM50B	chr21:34775201-34852316	q1	q2	OK	0	0	0.0741585	0.353612	0.364805	0.848846	no
TSS16590	XLOC_014106	GART	chr21:34876237-34915198	q1	q2	OK	0	0	0.0298371	0.74074	0.746445	0.999983	no
TSS16591	XLOC_014106	GART	chr21:34876237-34915198	q1	q2	OK	0	0	0.471078	0	0.00023	0.00632271	yes
TSS1660	XLOC_001392	MECR	chr1:29519384-29557454	q1	q2	OK	0	0	0.0797449	0.443243	0.452455	0.924202	no
TSS16601	XLOC_014112	RUNX1	chr21:36160097-36421595	q1	q2	OK	0	0	0.362672	1.24178e-06	0.003615	0.0503219	no
TSS16604	XLOC_014114	SETD4	chr21:37406838-37432819	q1	q2	OK	0	0	0.142177	0.0349114	0.371525	0.855893	no
TSS16616	XLOC_014119	PIGP	chr21:38437663-38445458	q1	q2	OK	0	0	0.0077492	0.945433	0.947285	0.999983	no
TSS16627	XLOC_014125	PSMG1	chr21:40547383-40555440	q1	q2	OK	0	0	0.0909173	0.151122	0.171275	0.577634	no
TSS16628	XLOC_014126	BRWD1	chr21:40557403-40685712	q1	q2	OK	0	0	0.261662	3.85469e-06	0.00553	0.0642746	no
TSS16643	XLOC_014140	ZNF295	chr21:43406939-43430496	q1	q2	OK	0	0	0.370717	2.13654e-09	0.00065	0.0144067	yes
TSS1665	XLOC_001397	PUM1	chr1:31404352-31538564	q1	q2	OK	0	0	0.028718	0.766747	0.77097	0.999983	no
TSS16652	XLOC_014147	WDR4	chr21:44263203-44299678	q1	q2	OK	0	0	0.0547865	0.527016	0.538025	0.974788	no
TSS16655	XLOC_014149	U2AF1	chr21:44513065-44527688	q1	q2	OK	0	0	0.0289062	0.468953	0.868665	0.999983	no
TSS16673	XLOC_014167	UBE2G2	chr21:46188494-46221751	q1	q2	OK	0	0	0.0424486	0.244434	0.35886	0.843776	no
TSS16678	XLOC_014171	C21orf67	chr21:46353198-46359828	q1	q2	OK	0	0	0.064051	0.431984	0.448325	0.921844	no
TSS16682	XLOC_014175	POFUT2	chr21:46683842-46707811	q1	q2	OK	0	0	0.0600662	0.371188	0.687465	0.999983	no
TSS16685	XLOC_014178	SLC19A1	chr21:46934628-46962385	q1	q2	OK	0	0	0.206092	0.0665896	0.095045	0.405404	no
TSS16688	XLOC_014180	FTCD	chr21:47556175-47575481	q1	q2	OK	0	0	0.00742135	0.958714	0.95795	0.999983	no
TSS16689	XLOC_014181	C21orf56	chr21:47581061-47604373	q1	q2	OK	0	0	0.0137635	0.535361	0.5464	0.978816	no
TSS16690	XLOC_014182	LSS	chr21:47608359-47648738	q1	q2	OK	0	0	0.108946	0.00530564	0.22229	0.665017	no
TSS16703	XLOC_014195	PEX26	chr22:18560685-18573797	q1	q2	OK	0	0	0.207125	0.00263097	0.018405	0.132648	no
TSS16704	XLOC_014196	TUBA8	chr22:18593452-18614498	q1	q2	OK	0	0	0.115987	0.00540806	0.015105	0.116081	no
TSS16712	XLOC_014204	CDC45	chr22:19467413-19508135	q1	q2	OK	0	0	0.0224569	0.606594	0.860835	0.999983	no
TSS16717	XLOC_014206	TBX1	chr22:19744225-19771112	q1	q2	OK	0	0	0.0341117	0.603534	0.60697	0.999983	no
TSS16725	XLOC_014210	DGCR8	chr22:20067754-20104768	q1	q2	OK	0	0	0.0593792	0.190722	0.20921	0.641853	no
TSS16729	XLOC_014212	ZDHHC8	chr22:20119363-20135530	q1	q2	OK	0	0	0.148622	0.00311469	0.022165	0.14993	no
TSS1673	XLOC_001404	PEF1	chr1:32095462-32110838	q1	q2	OK	0	0	0.0780446	0.218574	0.24574	0.702467	no
TSS16734	XLOC_014217	MED15	chr22:20861885-20941919	q1	q2	OK	0	0	0.0682222	0.468047	0.477415	0.93927	no
TSS16743	XLOC_014225	THAP7-AS1	chr22:21354060-21368576	q1	q2	OK	0	0	0.00745554	0.88253	0.886995	0.999983	no
TSS16753	XLOC_014233	UBE2L3	chr22:21899957-21978323	q1	q2	OK	0	0	0.0470493	3.26152e-06	0.099775	0.416691	no
TSS16754	XLOC_014233	UBE2L3	chr22:21899957-21978323	q1	q2	OK	0	0	0.475198	5.26963e-11	7.5e-05	0.00252876	yes
TSS16759	XLOC_014238	PPIL2	chr22:22020272-22090071	q1	q2	OK	0	0	0.0307799	0.597665	0.908655	0.999983	no
TSS16765	XLOC_014244	IGLL5	chr22:23229959-23238013	q1	q2	OK	0	0	0.00852396	0.903922	0.905495	0.999983	no
TSS16773	XLOC_014252	SMARCB1	chr22:24129149-24181199	q1	q2	OK	0	0	0.0095627	0.921329	0.922315	0.999983	no
TSS16774	XLOC_014253	SLC2A11	chr22:24199058-24227725	q1	q2	OK	0	0	0.00662266	0.952986	0.954615	0.999983	no
TSS16783	XLOC_014261	SPECC1L	chr22:24666789-24813708	q1	q2	OK	0	0	0.179601	0.00531948	0.06402	0.313964	no
TSS16789	XLOC_014265	GGT1	chr22:24979717-25024972	q1	q2	OK	0	0	0.115572	3.75697e-05	0.01458	0.113628	no
TSS16798	XLOC_014273	CRYBB2P1	chr22:25844053-25857645	q1	q2	OK	0	0	0.117228	0.186615	0.202825	0.63152	no
TSS16805	XLOC_014280	MIAT	chr22:27053445-27072440	q1	q2	OK	0	0	0.463573	1.25152e-07	0.00164	0.028991	yes
TSS16806	XLOC_014281	TTC28-AS1	chr22:28315363-29075853	q1	q2	OK	0	0	0.00719817	0.892412	0.896585	0.999983	no
TSS16814	XLOC_014288	EWSR1	chr22:29663997-29696515	q1	q2	OK	0	0	0.0386752	0.256939	0.83179	0.999983	no
TSS16818	XLOC_014292	NF2	chr22:29999544-30094589	q1	q2	OK	0	0	0.305353	0	0.000425	0.0103381	yes
TSS16820	XLOC_014294	UQCR10	chr22:30163357-30166402	q1	q2	OK	0	0	0.0157894	0.771741	0.778115	0.999983	no
TSS16821	XLOC_014295	MTMR3	chr22:30279157-30426857	q1	q2	OK	0	0	0.0528803	0.456029	0.68991	0.999983	no
TSS16824	XLOC_014298	SEC14L2	chr22:30792929-30821291	q1	q2	OK	0	0	0.115359	0.190084	0.21501	0.652537	no
TSS16825	XLOC_014299	MTFP1	chr22:30821610-30825041	q1	q2	OK	0	0	0.0208927	0.648826	0.65514	0.999983	no
TSS16826	XLOC_014300	TCN2	chr22:31003069-31023047	q1	q2	OK	0	0	0.207346	3.18726e-05	0.01762	0.129158	no
TSS16832	XLOC_014306	SMTN	chr22:31477281-31500610	q1	q2	OK	0	0	0.067583	1.94231e-06	0.00679	0.0719015	no
TSS16834	XLOC_014306	SMTN	chr22:31477281-31500610	q1	q2	OK	0	0	0.183355	0.122838	0.16503	0.565096	no
TSS16836	XLOC_014308	RNF185	chr22:31556137-31603005	q1	q2	OK	0	0	0.288288	1.69567e-06	0.003855	0.0524913	no
TSS16837	XLOC_014309	LIMK2	chr22:31608249-31676066	q1	q2	OK	0	0	0.00634439	0.923164	0.92539	0.999983	no
TSS1684	XLOC_001414	BSDC1	chr1:32830704-32860062	q1	q2	OK	0	0	0.0454638	0.55426	0.63107	0.999983	no
TSS16840	XLOC_014311	SFI1	chr22:31892260-32026810	q1	q2	OK	0	0	0.0440028	0.654904	0.66179	0.999983	no
TSS16841	XLOC_014312	DEPDC5	chr22:32149936-32303020	q1	q2	OK	0	0	0.164353	2.80014e-05	0.09621	0.408114	no
TSS16855	XLOC_014322	HMGXB4	chr22:35653444-35691800	q1	q2	OK	0	0	0.020323	0.820283	0.823585	0.999983	no
TSS16857	XLOC_014323	TOM1	chr22:35695267-35743987	q1	q2	OK	0	0	0.179909	0.00104043	0.027485	0.174305	no
TSS1686	XLOC_001416	SYNC	chr1:33116748-33168361	q1	q2	OK	0	0	0.069252	0.0299529	0.063435	0.311913	no
TSS16864	XLOC_014330	APOL1	chr22:36649116-36663577	q1	q2	OK	0	0	0.147262	0.187304	0.2109	0.645161	no
TSS16865	XLOC_014331	NCF4	chr22:37257029-37274059	q1	q2	OK	0	0	0.0156603	0.869584	0.872625	0.999983	no
TSS16868	XLOC_014334	MPST	chr22:37415682-37425863	q1	q2	OK	0	0	0.163612	0.0125609	0.04391	0.243358	no
TSS16873	XLOC_014338	GGA1	chr22:38004480-38029571	q1	q2	OK	0	0	0.134784	0.0268399	0.17477	0.583299	no
TSS16874	XLOC_014338	GGA1	chr22:38004480-38029571	q1	q2	OK	0	0	0.105961	0.0705638	0.09575	0.407151	no
TSS16879	XLOC_014343	TRIOBP	chr22:38092994-38172563	q1	q2	OK	0	0	0.5276	5.12493e-10	5.5e-05	0.00195243	yes
TSS16880	XLOC_014343	TRIOBP	chr22:38092994-38172563	q1	q2	OK	0	0	0.0908822	0.340841	0.352725	0.836977	no
TSS16882	XLOC_014345	GCAT	chr22:38203911-38213183	q1	q2	OK	0	0	0.0121943	0.82531	0.830955	0.999983	no
TSS16888	XLOC_014351	PICK1	chr22:38453261-38471708	q1	q2	OK	0	0	0.023111	0.801097	0.963875	0.999983	no
TSS16892	XLOC_014354	CBY1	chr22:39052657-39069855	q1	q2	OK	0	0	0.0333418	0.734592	0.744095	0.999983	no
TSS16895	XLOC_014357	APOBEC3A	chr22:39353526-39388783	q1	q2	OK	0	0	0.0820276	0.490203	0.5131	0.962425	no
TSS16899	XLOC_014360	APOBEC3F	chr22:39436672-39451975	q1	q2	OK	0	0	0.0578248	0.536893	0.55231	0.980579	no
TSS16901	XLOC_014362	APOBEC3H	chr22:39493228-39500072	q1	q2	OK	0	0	0.351067	0.000332403	0.03751	0.216642	no
TSS16909	XLOC_014367	ATF4	chr22:39916568-39918691	q1	q2	OK	0	0	0.00968104	0.783685	0.790235	0.999983	no
TSS1691	XLOC_001420	RNF19B	chr1:33402049-33430286	q1	q2	OK	0	0	0.0520593	0.618668	0.626375	0.999983	no
TSS16914	XLOC_014372	TNRC6B	chr22:40440820-40731812	q1	q2	OK	0	0	0.277017	5.1534e-05	0.005915	0.066307	no
TSS16915	XLOC_014372	TNRC6B	chr22:40440820-40731812	q1	q2	OK	0	0	0.448022	2.40629e-10	0.00012	0.0037515	yes
TSS16916	XLOC_014373	ADSL	chr22:40742503-40762575	q1	q2	OK	0	0	0.0492299	0.219672	0.237975	0.690876	no
TSS16919	XLOC_014376	XPNPEP3	chr22:41253084-41328823	q1	q2	OK	0	0	0.00524642	0.933301	0.935635	0.999983	no
TSS1692	XLOC_001421	AK2	chr1:33473540-33502512	q1	q2	OK	0	0	0.184363	9.81652e-10	1e-05	0.000458007	yes
TSS16957	XLOC_014407	PARVG	chr22:44568835-44603035	q1	q2	OK	0	0	0.0206228	0.738437	0.74666	0.999983	no
TSS16971	XLOC_014415	ATXN10	chr22:46067677-46241187	q1	q2	OK	0	0	0.0108546	0.684278	0.69214	0.999983	no
TSS16980	XLOC_014421	PPARA	chr22:46546498-46639653	q1	q2	OK	0	0	0.160305	0.0744392	0.09357	0.401465	no
TSS1699	XLOC_001425	C1orf212	chr1:35315962-35325417	q1	q2	OK	0	0	0.309746	0.000586007	0.006035	0.0671074	no
TSS16993	XLOC_014433	CRELD2	chr22:50312282-50321186	q1	q2	OK	0	0	0.00349006	0.901524	0.899305	0.999983	no
TSS17001	XLOC_014439	PPP6R2	chr22:50781745-50913464	q1	q2	OK	0	0	0.0917468	0.0720986	0.38801	0.874115	no
TSS17005	XLOC_014442	NCAPH2	chr22:50946644-50968514	q1	q2	OK	0	0	0.0631646	0.327677	0.634995	0.999983	no
TSS17020	XLOC_014455	CECR6	chr22:17597188-17602257	q1	q2	OK	0	0	0.469357	1.67023e-05	0.00128	0.0241595	yes
TSS17026	XLOC_014459	ATP6V1E1	chr22:18074902-18111588	q1	q2	OK	0	0	0.0618268	0.0547922	0.1295	0.488994	no
TSS17028	XLOC_014460	BID	chr22:18216905-18257431	q1	q2	OK	0	0	0.149197	0.00810112	0.05467	0.282717	no
TSS17031	XLOC_014462	MICAL3	chr22:18270415-18507325	q1	q2	OK	0	0	0.0391222	0.0168526	0.667655	0.999983	no
TSS17036	XLOC_014466	DGCR2	chr22:19023794-19109967	q1	q2	OK	0	0	0.119698	0.00798266	0.178435	0.589356	no
TSS17040	XLOC_014469	SLC25A1	chr22:19163087-19166338	q1	q2	OK	0	0	0.0963277	0.0267988	0.05786	0.292428	no
TSS17041	XLOC_014469	SLC25A1	chr22:19163087-19166338	q1	q2	OK	0	0	0.00553845	0.818159	0.824315	0.999983	no
TSS17042	XLOC_014470	CLTCL1	chr22:19166986-19279239	q1	q2	OK	0	0	0.007595	0.919875	0.921645	0.999983	no
TSS17044	XLOC_014472	C22orf39	chr22:19428409-19435755	q1	q2	OK	0	0	0.00610703	0.941441	0.942675	0.999983	no
TSS17045	XLOC_014473	UFD1L	chr22:19437463-19466738	q1	q2	OK	0	0	0.075303	0.0556788	0.0865	0.381824	no
TSS17048	XLOC_014476	C22orf29,GNB1L	chr22:19775933-19842462	q1	q2	OK	0	0	0.026256	0.754239	0.75997	0.999983	no
TSS17051	XLOC_014479	TRMT2A	chr22:20067754-20104768	q1	q2	OK	0	0	0.0952748	0.296822	0.30587	0.786146	no
TSS17059	XLOC_014487	SCARF2	chr22:20778873-20792146	q1	q2	OK	0	0	0.095785	0.379759	0.386405	0.872409	no
TSS17060	XLOC_014488	KLHL22	chr22:20795805-20850170	q1	q2	OK	0	0	0.087248	0.0847175	0.112445	0.447559	no
TSS17063	XLOC_014490	THAP7	chr22:21354060-21368576	q1	q2	OK	0	0	0.0150471	0.810099	0.81361	0.999983	no
TSS17072	XLOC_014498	MAPK1	chr22:22113946-22221970	q1	q2	OK	0	0	0.0407517	0.322359	0.338275	0.82125	no
TSS17077	XLOC_014503	PRAME	chr22:22890122-22901696	q1	q2	OK	0	0	0.399254	1.7551e-05	0.00768	0.0777437	no
TSS17078	XLOC_014503	PRAME	chr22:22890122-22901696	q1	q2	OK	0	0	0.169108	0.0697584	0.12814	0.485928	no
TSS17089	XLOC_014514	DERL3	chr22:24129149-24181199	q1	q2	OK	0	0	0.00947927	0.889881	0.99177	0.999983	no
TSS17098	XLOC_014522	C22orf45	chr22:24823529-24890783	q1	q2	OK	0	0	0.0641675	0.510575	0.530745	0.970914	no
TSS1710	XLOC_001434	CLSPN	chr1:36197712-36235551	q1	q2	OK	0	0	0.0723208	1.0138e-06	0.006455	0.0699951	no
TSS17109	XLOC_014531	TFIP11	chr22:26879849-26908437	q1	q2	OK	0	0	0.0120666	0.838337	0.84308	0.999983	no
TSS17118	XLOC_014539	CHEK2	chr22:29083730-29137822	q1	q2	OK	0	0	0.108075	0.159283	0.28011	0.754579	no
TSS17119	XLOC_014540	XBP1	chr22:29190547-29196560	q1	q2	OK	0	0	0.159228	0.0698566	0.08909	0.388414	no
TSS17123	XLOC_014544	AP1B1	chr22:29723668-29784572	q1	q2	OK	0	0	0.0907686	0.0850312	0.27898	0.753243	no
TSS17126	XLOC_014547	THOC5	chr22:29904155-29949736	q1	q2	OK	0	0	0.120432	0.0894864	0.20358	0.632342	no
TSS17129	XLOC_014549	ZMAT5	chr22:30116343-30162969	q1	q2	OK	0	0	0.0103361	0.898256	0.900965	0.999983	no
TSS17130	XLOC_014550	ASCC2	chr22:30184596-30234293	q1	q2	OK	0	0	0.0437837	0.293891	0.31404	0.7959	no
TSS17135	XLOC_014555	SF3A1	chr22:30727976-30773894	q1	q2	OK	0	0	0.037088	0.325755	0.346125	0.829432	no
TSS17143	XLOC_014563	PES1	chr22:30972611-31003000	q1	q2	OK	0	0	0.020001	0.709072	0.71648	0.999983	no
TSS17144	XLOC_014563	PES1	chr22:30972611-31003000	q1	q2	OK	0	0	0.219658	0.02954	0.046425	0.25291	no
TSS17150	XLOC_014569	PIK3IP1	chr22:31677578-31688520	q1	q2	OK	0	0	0.0299324	0.76743	0.77081	0.999983	no
TSS17151	XLOC_014570	PATZ1	chr22:31721789-31742249	q1	q2	OK	0	0	0.0307279	0.496939	0.963275	0.999983	no
TSS17153	XLOC_014571	EIF4ENIF1	chr22:31835344-31885874	q1	q2	OK	0	0	0.0654333	7.74539e-08	0.12855	0.48681	no
TSS1716	XLOC_001440	OSCP1	chr1:36883506-36916086	q1	q2	OK	0	0	0.0514752	0.6576	0.670435	0.999983	no
TSS17163	XLOC_014578	RFPL3-AS1	chr22:32750871-32767063	q1	q2	OK	0	0	0.260386	0.0331012	0.055305	0.284708	no
TSS17173	XLOC_014585	RBFOX2	chr22:36134782-36424585	q1	q2	OK	0	0	0.45829	9.49463e-13	2.5e-05	0.00100762	yes
TSS17174	XLOC_014585	RBFOX2	chr22:36134782-36424585	q1	q2	OK	0	0	0.527425	0	7.5e-05	0.00252876	yes
TSS17175	XLOC_014586	APOL3	chr22:36536370-36562225	q1	q2	OK	0	0	0.584345	3.28845e-07	0.00156	0.027935	yes
TSS17182	XLOC_014591	FOXRED2	chr22:36883232-36903148	q1	q2	OK	0	0	0.0555105	0.591429	0.59887	0.999412	no
TSS17186	XLOC_014594	IFT27	chr22:37154245-37172177	q1	q2	OK	0	0	0.0393247	0.279501	0.298935	0.77817	no
TSS17192	XLOC_014600	C1QTNF6	chr22:37576205-37584330	q1	q2	OK	0	0	0.260693	1.20484e-05	0.009725	0.0889269	no
TSS17196	XLOC_014604	MFNG	chr22:37865100-37882478	q1	q2	OK	0	0	0.0576889	0.188837	0.34434	0.827465	no
TSS17199	XLOC_014607	ANKRD54,MIR658	chr22:38226861-38240378	q1	q2	OK	0	0	0.146501	0.000147719	0.05948	0.298117	no
TSS17201	XLOC_014609	C22orf23	chr22:38339056-38365319	q1	q2	OK	0	0	0.0470368	0.52583	0.548565	0.979809	no
TSS17205	XLOC_014613	PLA2G6	chr22:38507501-38577836	q1	q2	OK	0	0	0.429193	2.08722e-14	0.00013	0.0040162	yes
TSS17213	XLOC_014618	DDX17	chr22:38864082-38902345	q1	q2	OK	0	0	0.0190124	0.851125	0.853565	0.999983	no
TSS17218	XLOC_014622	SUN2	chr22:39130718-39152024	q1	q2	OK	0	0	0.0492711	0.0654577	0.09791	0.411989	no
TSS17225	XLOC_014628	RPL3	chr22:39708886-39715670	q1	q2	OK	0	0	0.035981	0.499951	0.513265	0.962464	no
TSS17241	XLOC_014644	POLR3H	chr22:41865128-41940479	q1	q2	OK	0	0	0.148858	0.00252662	0.02935	0.182639	no
TSS17249	XLOC_014650	CENPM	chr22:42334740-42343148	q1	q2	OK	0	0	0.000372248	0.991012	0.991075	0.999983	no
TSS17252	XLOC_014653	CYP2D6	chr22:42522500-42526883	q1	q2	OK	0	0	0.156314	0.161387	0.19319	0.614521	no
TSS17254	XLOC_014655	TCF20	chr22:42556018-42611445	q1	q2	OK	0	0	0.0470971	0.625773	0.63188	0.999983	no
TSS17258	XLOC_014659	POLDIP3	chr22:42979726-43010962	q1	q2	OK	0	0	0.0340396	0.687319	0.69344	0.999983	no
TSS17260	XLOC_014660	CYB5R3	chr22:43013845-43045405	q1	q2	OK	0	0	0.31658	0.0116789	0.05096	0.269544	no
TSS17264	XLOC_014663	ARFGAP3	chr22:43192531-43253408	q1	q2	OK	0	0	0.0938674	1.07627e-05	0.012745	0.104833	no
TSS17267	XLOC_014664	PACSIN2	chr22:43265771-43411184	q1	q2	OK	0	0	0.02484	0.768382	0.77445	0.999983	no
TSS17269	XLOC_014666	MCAT	chr22:43528211-43539403	q1	q2	OK	0	0	0.0554753	0.514721	0.5298	0.970265	no
TSS17305	XLOC_014696	HDAC10	chr22:50683612-50689834	q1	q2	OK	0	0	0.00835245	0.924476	0.9255	0.999983	no
TSS1731	XLOC_001455	FHL3	chr1:38462441-38471187	q1	q2	OK	0	0	0.0600052	0.269397	0.2989	0.77817	no
TSS17312	XLOC_014703	SCO2	chr22:50946644-50968514	q1	q2	OK	0	0	0.0571604	1.70057e-05	0.01098	0.0957251	no
TSS17315	XLOC_014703	TYMP	chr22:50946644-50968514	q1	q2	OK	0	0	0.162191	0.190427	0.21767	0.657124	no
TSS17321	XLOC_014706	CHKB-CPT1B,CPT1B	chr22:51007289-51021428	q1	q2	OK	0	0	0.192875	9.54618e-07	0.04126	0.233188	no
TSS17322	XLOC_014706	CHKB,CHKB-CPT1B	chr22:51007289-51021428	q1	q2	OK	0	0	0.0744806	0.349791	0.36552	0.849582	no
TSS17323	XLOC_014707	ARSA	chr22:51061181-51066601	q1	q2	OK	0	0	0.0444997	0.296754	0.888795	0.999983	no
TSS17324	XLOC_014708	RABL2B	chr22:51195513-51238065	q1	q2	OK	0	0	0.226678	8.05128e-07	0.055185	0.28437	no
TSS17334	XLOC_014714	SETMAR	chr3:4344987-4358949	q1	q2	OK	0	0	0.0509439	0.640797	0.65306	0.999983	no
TSS17336	XLOC_014715	ITPR1	chr3:4535031-4889524	q1	q2	OK	0	0	0.0735039	0.460743	0.613285	0.999983	no
TSS17344	XLOC_014723	THUMPD3	chr3:9404716-9428475	q1	q2	OK	0	0	0.068359	0.502216	0.512795	0.962125	no
TSS17346	XLOC_014725	MTMR14	chr3:9691116-9744078	q1	q2	OK	0	0	0.124909	0.0794807	0.339325	0.822109	no
TSS17348	XLOC_014727	BRPF1	chr3:9773433-9789699	q1	q2	OK	0	0	0.152555	0.0901487	0.10946	0.440429	no
TSS17349	XLOC_014728	OGG1	chr3:9791627-9811668	q1	q2	OK	0	0	0.263761	3.2758e-09	0.00422	0.055288	no
TSS1735	XLOC_001459	MYCBP	chr1:39328161-39347298	q1	q2	OK	0	0	0.0433485	0.374998	0.38879	0.874894	no
TSS17350	XLOC_014729	ARPC4,ARPC4-TTLL3,TTLL3	chr3:9821653-9878040	q1	q2	OK	0	0	0.393303	9.41667e-11	1e-05	0.000458007	yes
TSS17352	XLOC_014729	TTLL3	chr3:9821653-9878040	q1	q2	OK	0	0	0.166677	0.0873928	0.10534	0.430597	no
TSS17358	XLOC_014734	FANCD2	chr3:10068112-10149915	q1	q2	OK	0	0	0.00915978	0.780163	0.78654	0.999983	no
TSS1736	XLOC_001459	GJA9,GJA9-MYCBP	chr1:39328161-39347298	q1	q2	OK	0	0	0.0809719	0.576649	0.604715	0.999983	no
TSS17360	XLOC_014736	VHL	chr3:10183318-10195354	q1	q2	OK	0	0	0.00963499	0.820167	0.825855	0.999983	no
TSS17376	XLOC_014747	TSEN2	chr3:12525930-12574820	q1	q2	OK	0	0	0.191099	0.00236775	0.11276	0.44826	no
TSS17388	XLOC_014757	SLC6A6	chr3:14444105-14583588	q1	q2	OK	0	0	0.0395675	0.413444	0.580915	0.99362	no
TSS1739	XLOC_001462	PABPC4	chr1:40026484-40042521	q1	q2	OK	0	0	0.0886565	0.277766	0.416565	0.899017	no
TSS17410	XLOC_014777	UBE2E1	chr3:23847383-23933131	q1	q2	OK	0	0	0.0421453	0.363607	0.380715	0.866808	no
TSS17412	XLOC_014778	RPL15	chr3:23933571-23965187	q1	q2	OK	0	0	0.0298405	0.0177012	0.08578	0.37967	no
TSS17413	XLOC_014778	RPL15	chr3:23933571-23965187	q1	q2	OK	0	0	0.213595	0.00467509	0.01501	0.115559	no
TSS17419	XLOC_014782	OXSM	chr3:25831562-25836025	q1	q2	OK	0	0	0.144831	0.0403825	0.219	0.659118	no
TSS17425	XLOC_014788	TGFBR2	chr3:30647993-30735633	q1	q2	OK	0	0	0.0286248	0.7124	0.720585	0.999983	no
TSS17431	XLOC_014794	CNOT10	chr3:32726636-32815367	q1	q2	OK	0	0	0.113359	1.44714e-07	0.013165	0.106746	no
TSS17436	XLOC_014798	FBXL2	chr3:33318933-33428757	q1	q2	OK	0	0	0.000688789	0.99478	0.99486	0.999983	no
TSS17437	XLOC_014799	PDCD6IP	chr3:33840062-33911199	q1	q2	OK	0	0	0.285658	4.08407e-12	0.0012	0.0231499	yes
TSS17440	XLOC_014800	ARPP21	chr3:35683848-35835988	q1	q2	OK	0	0	0.0081374	0.941523	0.94303	0.999983	no
TSS17445	XLOC_014803	MLH1	chr3:37034840-37092337	q1	q2	OK	0	0	0.122895	0.01376	0.14472	0.525558	no
TSS17446	XLOC_014804	GOLGA4	chr3:37284681-37408370	q1	q2	OK	0	0	0.00813498	0.926849	0.927865	0.999983	no
TSS17453	XLOC_014811	MYD88	chr3:38179968-38184512	q1	q2	OK	0	0	0.0816865	0.0123444	0.275735	0.748881	no
TSS17459	XLOC_014817	EXOG	chr3:38537762-38567796	q1	q2	OK	0	0	0.0374376	0.735825	0.74276	0.999983	no
TSS17461	XLOC_014819	TTC21A	chr3:39149151-39180394	q1	q2	OK	0	0	0.0352106	0.788078	0.79465	0.999983	no
TSS1747	XLOC_001470	MYCL1	chr1:40361095-40367687	q1	q2	OK	0	0	0.0204148	0.859437	0.86622	0.999983	no
TSS17472	XLOC_014829	RPL14	chr3:40498800-40503859	q1	q2	OK	0	0	0.0793433	0.0861323	0.121245	0.469708	no
TSS17473	XLOC_014830	ZNF619	chr3:40518603-40531728	q1	q2	OK	0	0	0.27648	0.00353225	0.016295	0.122531	no
TSS17474	XLOC_014831	ZNF620	chr3:40547529-40559712	q1	q2	OK	0	0	0.287678	0.0018712	0.02105	0.144932	no
TSS17475	XLOC_014832	ZNF621	chr3:40566375-40581043	q1	q2	OK	0	0	0.173332	0.0775451	0.088905	0.388124	no
TSS17476	XLOC_014833	CTNNB1	chr3:41240941-41281939	q1	q2	OK	0	0	0.00413929	0.952184	0.998165	0.999983	no
TSS1748	XLOC_001471	PPT1	chr1:40538381-40563142	q1	q2	OK	0	0	0.35385	6.51343e-08	0.00062	0.0138827	yes
TSS17490	XLOC_014844	SNRK	chr3:43328003-43392634	q1	q2	OK	0	0	0.0766321	0.34968	0.36201	0.847118	no
TSS17495	XLOC_014848	C3orf23	chr3:44379610-44450940	q1	q2	OK	0	0	0.271491	0.000290492	0.007525	0.0767978	no
TSS17498	XLOC_014851	ZNF197	chr3:44666510-44689963	q1	q2	OK	0	0	0.0193777	0.844484	0.849495	0.999983	no
TSS17503	XLOC_014856	MIR564,TMEM42	chr3:44903379-44907154	q1	q2	OK	0	0	0.0584418	0.763564	0.72794	0.999983	no
TSS17505	XLOC_014858	EXOSC7	chr3:45017740-45054158	q1	q2	OK	0	0	0.00338668	0.938602	0.997955	0.999983	no
TSS17529	XLOC_014879	DHX30	chr3:47844398-47891686	q1	q2	OK	0	0	0.0330326	0.733366	0.737915	0.999983	no
TSS17534	XLOC_014884	FBXW12	chr3:48413708-48436190	q1	q2	OK	0	0	0.160459	0.248293	0.43936	0.916429	no
TSS17536	XLOC_014886	ATRIP	chr3:48488217-48507054	q1	q2	OK	0	0	0.0281079	0.669366	0.677205	0.999983	no
TSS17537	XLOC_014887	TREX1	chr3:48507228-48509044	q1	q2	OK	0	0	0.0241595	0.667325	0.675085	0.999983	no
TSS17539	XLOC_014889	P4HTM	chr3:49027340-49044581	q1	q2	OK	0	0	0.0591008	0.426892	0.442675	0.917936	no
TSS17543	XLOC_014891	NDUFAF3	chr3:49044636-49060926	q1	q2	OK	0	0	0.063972	0.154069	0.177215	0.587409	no
TSS17550	XLOC_014896	DAG1	chr3:49506135-49573051	q1	q2	OK	0	0	0.124766	3.6071e-05	0.137415	0.508206	no
TSS17555	XLOC_014901	RBM6	chr3:49977476-50114685	q1	q2	OK	0	0	0.0149643	0.869622	0.872495	0.999983	no
TSS17556	XLOC_014902	RBM5	chr3:50126340-50156397	q1	q2	OK	0	0	0.0380959	0.697617	0.703075	0.999983	no
TSS1756	XLOC_001477	SCMH1	chr1:41480261-41707815	q1	q2	OK	0	0	0.317964	0.00081191	0.00523	0.0623648	no
TSS17562	XLOC_014907	SEMA3B	chr3:50305039-50314572	q1	q2	OK	0	0	0.210436	0.0782769	0.094555	0.404037	no
TSS17567	XLOC_014911	MAPKAPK3	chr3:50649292-50686728	q1	q2	OK	0	0	0.0470925	0.605994	0.611595	0.999983	no
TSS1757	XLOC_001477	SCMH1	chr1:41480261-41707815	q1	q2	OK	0	0	0.243042	1.49066e-05	0.009545	0.0878328	no
TSS17573	XLOC_014917	TEX264	chr3:51705221-51738339	q1	q2	OK	0	0	0.281775	2.87146e-06	0.001945	0.0327265	yes
TSS17574	XLOC_014918	GRM2	chr3:51741080-51752625	q1	q2	OK	0	0	0.00220239	0.985427	0.98644	0.999983	no
TSS17578	XLOC_014922	PARP3	chr3:51976360-51982883	q1	q2	OK	0	0	0.124943	0.240736	0.25412	0.716778	no
TSS17580	XLOC_014924	ABHD14A,ABHD14A-ACY1	chr3:52009041-52023218	q1	q2	OK	0	0	0.0346631	0.592315	0.607105	0.999983	no
TSS17581	XLOC_014924	ABHD14A-ACY1,ACY1	chr3:52009041-52023218	q1	q2	OK	0	0	0.207277	4.44089e-16	0.0079	0.0792056	no
TSS17582	XLOC_014925	ALAS1	chr3:52232098-52248343	q1	q2	OK	0	0	0.0426382	0.576518	0.583735	0.994119	no
TSS17585	XLOC_014927	GLYCTK	chr3:52321835-52329272	q1	q2	OK	0	0	0.161007	0.0220104	0.19589	0.619338	no
TSS17587	XLOC_014929	PHF7	chr3:52444526-52457657	q1	q2	OK	0	0	0.00456819	0.955671	0.95696	0.999983	no
TSS1759	XLOC_001479	HIVEP3	chr1:41972035-42501596	q1	q2	OK	0	0	0.0811694	4.57501e-08	0.006355	0.0694569	no
TSS17591	XLOC_014933	GNL3	chr3:52719935-52742197	q1	q2	OK	0	0	0.132367	0.00276741	0.024585	0.161383	no
TSS1760	XLOC_001479	HIVEP3	chr1:41972035-42501596	q1	q2	OK	0	0	0.18076	0.0179683	0.034425	0.204505	no
TSS17600	XLOC_014940	PRKCD	chr3:53195222-53226733	q1	q2	OK	0	0	0.0455822	0.62299	0.629805	0.999983	no
TSS17601	XLOC_014941	CACNA1D	chr3:53529030-53846492	q1	q2	OK	0	0	0.170977	0.129472	0.147995	0.532213	no
TSS17604	XLOC_014944	CCDC66	chr3:56591183-56717135	q1	q2	OK	0	0	0.200187	2.51698e-08	0.04883	0.262114	no
TSS17609	XLOC_014949	FLNB	chr3:57994126-58157982	q1	q2	OK	0	0	0.136878	6.48209e-05	0.02156	0.147129	no
TSS17611	XLOC_014951	RPP14	chr3:58291971-58305920	q1	q2	OK	0	0	0.00697027	0.937493	0.938265	0.999983	no
TSS1763	XLOC_001481	FOXJ3	chr1:42642209-42801548	q1	q2	OK	0	0	0.601136	1.19527e-12	1e-05	0.000458007	yes
TSS1764	XLOC_001481	FOXJ3	chr1:42642209-42801548	q1	q2	OK	0	0	0.157643	0.0924782	0.102835	0.424634	no
TSS1765	XLOC_001481	FOXJ3	chr1:42642209-42801548	q1	q2	OK	0	0	0.512313	1.89144e-09	0.00018	0.00519916	yes
TSS17657	XLOC_014983	CHMP2B	chr3:87276412-87304698	q1	q2	OK	0	0	0.00140633	0.970357	0.97046	0.999983	no
TSS17662	XLOC_014988	ARL13B	chr3:93698982-93774522	q1	q2	OK	0	0	0.0779964	0.116006	0.565405	0.988542	no
TSS17667	XLOC_014992	ARL6	chr3:97483594-97517373	q1	q2	OK	0	0	0.00396213	0.975072	0.97561	0.999983	no
TSS1768	XLOC_001484	LEPRE1	chr1:43212005-43232755	q1	q2	OK	0	0	0.093455	0.0535992	0.349995	0.834016	no
TSS17684	XLOC_015008	TBC1D23	chr3:99979685-100044094	q1	q2	OK	0	0	0.0860635	0.389894	0.40143	0.885838	no
TSS17689	XLOC_015013	TFG	chr3:100428133-100467811	q1	q2	OK	0	0	0.183039	1.44786e-05	0.081375	0.367626	no
TSS17703	XLOC_015023	ALCAM	chr3:105085556-105295757	q1	q2	OK	0	0	0.0288346	0.13452	0.74973	0.999983	no
TSS17704	XLOC_015024	LOC344595	chr3:106959538-107045811	q1	q2	OK	0	0	0.00122719	0.981092	0.982355	0.999983	no
TSS17706	XLOC_015026	BBX	chr3:107241782-107530049	q1	q2	OK	0	0	0.0615317	0.5239	0.53174	0.971365	no
TSS17717	XLOC_015036	PHLDB2,PLCXD2	chr3:111393522-111695364	q1	q2	OK	0	0	0.109537	0.319169	0.341265	0.824342	no
TSS17729	XLOC_015044	GTPBP8	chr3:112709799-112720221	q1	q2	OK	0	0	0.0592232	0.449138	0.46739	0.932289	no
TSS1774	XLOC_001489	ELOVL1	chr1:43829067-43833745	q1	q2	OK	0	0	0.108213	0.113156	0.141585	0.518106	no
TSS17746	XLOC_015060	POGLUT1	chr3:119187784-119213554	q1	q2	OK	0	0	0.0429329	0.682439	0.69175	0.999983	no
TSS1775	XLOC_001489	ELOVL1	chr1:43829067-43833745	q1	q2	OK	0	0	0.177841	7.44398e-06	0.009015	0.084955	no
TSS17753	XLOC_015066	NDUFB4	chr3:120315127-120321258	q1	q2	OK	0	0	0.0391506	0.239602	0.26161	0.727256	no
TSS1776	XLOC_001490	MED8	chr1:43849587-43855483	q1	q2	OK	0	0	0.0538219	0.511195	0.523195	0.967468	no
TSS17760	XLOC_015073	CD86	chr3:121774208-121839988	q1	q2	OK	0	0	0.104329	0.229735	0.483345	0.944553	no
TSS17761	XLOC_015073	CD86	chr3:121774208-121839988	q1	q2	OK	0	0	0.0143613	0.632686	0.646915	0.999983	no
TSS1777	XLOC_001491	HYI	chr1:43855555-43919918	q1	q2	OK	0	0	0.0666575	0.580401	0.59804	0.999412	no
TSS17772	XLOC_015082	PDIA5	chr3:122785855-122880953	q1	q2	OK	0	0	0.022942	0.677614	0.686555	0.999983	no
TSS17777	XLOC_015086	UMPS	chr3:124449212-124468119	q1	q2	OK	0	0	0.108897	0.041218	0.105705	0.431504	no
TSS17778	XLOC_015087	LOC100125556	chr3:125635443-125655887	q1	q2	OK	0	0	0.332219	0.00479967	0.012005	0.100739	no
TSS17787	XLOC_015096	ABTB1	chr3:127391780-127399769	q1	q2	OK	0	0	0.0871291	0.294719	0.449355	0.922659	no
TSS17795	XLOC_015104	ACAD9	chr3:128598332-128631957	q1	q2	OK	0	0	0.022745	0.715462	0.72433	0.999983	no
TSS17802	XLOC_015110	IFT122	chr3:129158967-129239191	q1	q2	OK	0	0	0.277273	8.18048e-06	0.01503	0.115607	no
TSS17812	XLOC_015119	ATP2C1	chr3:130569368-130745646	q1	q2	OK	0	0	0.146532	0.0345754	0.22531	0.670301	no
TSS17814	XLOC_015119	ATP2C1	chr3:130569368-130745646	q1	q2	OK	0	0	0.198892	0.0522619	0.06915	0.330702	no
TSS17815	XLOC_015120	NEK11	chr3:130745693-131100319	q1	q2	OK	0	0	0.0261326	0.848794	0.85782	0.999983	no
TSS17817	XLOC_015122	NUDT16	chr3:131100514-131107674	q1	q2	OK	0	0	0.0486643	0.594259	0.60803	0.999983	no
TSS17819	XLOC_015123	ACPP	chr3:132036210-132087146	q1	q2	OK	0	0	0.0389961	0.702527	0.71044	0.999983	no
TSS17826	XLOC_015128	TMEM108	chr3:132757170-133116619	q1	q2	OK	0	0	0.459119	1.14241e-06	0.00209	0.0343715	yes
TSS17828	XLOC_015130	CDV3	chr3:133292433-133309118	q1	q2	OK	0	0	0.0145928	0.861245	0.864625	0.999983	no
TSS17839	XLOC_015137	PCCB	chr3:135969166-136049013	q1	q2	OK	0	0	0.00916217	0.701889	0.71073	0.999983	no
TSS17847	XLOC_015143	ARMC8	chr3:137906147-138048728	q1	q2	OK	0	0	0.0700157	0.219426	0.725595	0.999983	no
TSS1786	XLOC_001499	EIF2B3	chr1:45316193-45452361	q1	q2	OK	0	0	0.229383	0.0219081	0.029525	0.183293	no
TSS17860	XLOC_015152	SLC25A36	chr3:140660661-140698785	q1	q2	OK	0	0	0.134007	2.9505e-05	0.007845	0.0788049	no
TSS17865	XLOC_015157	RNF7	chr3:141457050-141465645	q1	q2	OK	0	0	0.0311275	0.558066	0.94656	0.999983	no
TSS17882	XLOC_015170	GYG1	chr3:148709194-148745456	q1	q2	OK	0	0	0.0634997	0.00972226	0.068625	0.329455	no
TSS17886	XLOC_015174	RNF13	chr3:149530474-149679925	q1	q2	OK	0	0	0.0585718	0.330536	0.347095	0.83058	no
TSS1790	XLOC_001502	MUTYH	chr1:45794913-45956840	q1	q2	OK	0	0	0.186921	0.0888967	0.110835	0.444277	no
TSS17904	XLOC_015190	ARHGEF26	chr3:153742189-153975616	q1	q2	OK	0	0	0.147141	7.59052e-06	0.01072	0.0944009	no
TSS1791	XLOC_001502	MUTYH	chr1:45794913-45956840	q1	q2	OK	0	0	0.210751	0.0315718	0.086145	0.380899	no
TSS17916	XLOC_015195	LEKR1	chr3:156544095-156763918	q1	q2	OK	0	0	0.083852	0.465901	0.490095	0.948272	no
TSS17923	XLOC_015202	MFSD1	chr3:158519714-158547508	q1	q2	OK	0	0	0.011501	0.802274	0.81019	0.999983	no
TSS1793	XLOC_001504	CCDC163P	chr1:45959597-45965751	q1	q2	OK	0	0	0.0506175	0.449871	0.8239	0.999983	no
TSS17938	XLOC_015214	SERPINI1	chr3:167453431-167543357	q1	q2	OK	0	0	0.0531031	0.386025	0.39912	0.883676	no
TSS1794	XLOC_001505	PRDX1	chr1:45965855-45988562	q1	q2	OK	0	0	0.00679894	0.484819	0.85542	0.999983	no
TSS17942	XLOC_015218	MYNN	chr3:169490852-169507504	q1	q2	OK	0	0	0.111241	0.160105	0.431795	0.91115	no
TSS17949	XLOC_015224	SKIL	chr3:170075472-170114637	q1	q2	OK	0	0	0.0752377	0.04069	0.10107	0.420291	no
TSS17950	XLOC_015224	SKIL	chr3:170075472-170114637	q1	q2	OK	0	0	0.0228653	0.623908	0.63803	0.999983	no
TSS1796	XLOC_001506	CCDC17	chr1:46085715-46089731	q1	q2	OK	0	0	0.170256	0.0336166	0.060295	0.30105	no
TSS17965	XLOC_015236	ACTL6A	chr3:179280707-179306193	q1	q2	OK	0	0	0.225674	0.00615266	0.014205	0.111855	no
TSS17966	XLOC_015237	NDUFB5	chr3:179322574-179342288	q1	q2	OK	0	0	0.0741223	0.297245	0.373415	0.858221	no
TSS17968	XLOC_015239	TTC14	chr3:180319917-180328918	q1	q2	OK	0	0	0.0686576	0.409386	0.421855	0.904029	no
TSS17969	XLOC_015240	FXR1	chr3:180630233-180700539	q1	q2	OK	0	0	0.178421	4.23061e-06	0.03599	0.210696	no
TSS17974	XLOC_015245	LOC100505687	chr3:183165395-183173800	q1	q2	OK	0	0	0.0787158	0.353356	0.36687	0.851157	no
TSS17985	XLOC_015253	AP2M1	chr3:183892633-183901879	q1	q2	OK	0	0	0.019649	0.642894	0.65062	0.999983	no
TSS17989	XLOC_015257	ECE2	chr3:183967444-184010819	q1	q2	OK	0	0	5.04024e-05	0.996825	0.99679	0.999983	no
TSS1799	XLOC_001509	IPP	chr1:46153846-46216485	q1	q2	OK	0	0	0.109577	0.174351	0.20571	0.635624	no
TSS17992	XLOC_015259	EIF4G1	chr3:184032282-184053146	q1	q2	OK	0	0	0.161162	0.0575016	0.103285	0.425645	no
TSS17994	XLOC_015259	EIF4G1	chr3:184032282-184053146	q1	q2	OK	0	0	0.125805	6.71601e-09	0.003065	0.0449088	yes
TSS18	XLOC_000017	SCNN1D	chr1:1215815-1227409	q1	q2	OK	0	0	0.000673049	0.991041	0.991005	0.999983	no
TSS18001	XLOC_015265	VPS8	chr3:184529930-184770402	q1	q2	OK	0	0	0.054056	1.65458e-06	0.00707	0.0738516	no
TSS18003	XLOC_015267	MAP3K13	chr3:185000728-185206882	q1	q2	OK	0	0	0.0992326	1.39824e-07	0.004665	0.0587283	no
TSS18015	XLOC_015278	MIR1248,SNORA81	chr3:186501360-186524484	q1	q2	OK	0	0	0.0208551	0.917236	0.91764	0.999983	no
TSS18019	XLOC_015282	ST6GAL1	chr3:186648314-186796341	q1	q2	OK	0	0	0.330878	9.63258e-11	0.000295	0.00775167	yes
TSS1802	XLOC_001511	POMGNT1	chr1:46654352-46686928	q1	q2	OK	0	0	0.0264796	0.315195	0.33105	0.815409	no
TSS18036	XLOC_015295	CCDC50	chr3:190984943-191116459	q1	q2	OK	0	0	0.00439246	0.93578	0.93762	0.999983	no
TSS18040	XLOC_015299	OPA1	chr3:193310932-193415600	q1	q2	OK	0	0	0.126389	0.0433218	0.111455	0.44577	no
TSS18053	XLOC_015311	PIGX	chr3:196439244-196462876	q1	q2	OK	0	0	0.0333067	0.443298	0.456075	0.926215	no
TSS1806	XLOC_001514	MKNK1	chr1:47004367-47069966	q1	q2	OK	0	0	0.0114133	0.861105	0.99755	0.999983	no
TSS18064	XLOC_015320	LMLN	chr3:197687070-197770591	q1	q2	OK	0	0	0.566919	0	5e-05	0.00182184	yes
TSS18067	XLOC_015323	CRBN	chr3:3191316-3221401	q1	q2	OK	0	0	0.0263758	0.609683	0.623115	0.999983	no
TSS18068	XLOC_015324	SUMF1	chr3:4402828-4508966	q1	q2	OK	0	0	0.198837	4.075e-07	0.03405	0.202921	no
TSS18081	XLOC_015336	TADA3	chr3:9821653-9878040	q1	q2	OK	0	0	0.0112834	0.748793	0.757	0.999983	no
TSS18082	XLOC_015337	RPUSD3	chr3:9879532-9885702	q1	q2	OK	0	0	0.0157861	0.719597	0.72945	0.999983	no
TSS1809	XLOC_001516	ATPAF1	chr1:47100710-47134099	q1	q2	OK	0	0	0.798816	0	1e-05	0.000458007	yes
TSS18094	XLOC_015345	SEC13	chr3:10342614-10362858	q1	q2	OK	0	0	0.0566225	0.202456	0.28246	0.756822	no
TSS181	XLOC_000145	PQLC2	chr1:19638739-19655794	q1	q2	OK	0	0	0.100469	0.183966	0.308445	0.788919	no
TSS1810	XLOC_001516	ATPAF1	chr1:47100710-47134099	q1	q2	OK	0	0	0.0813552	0.186361	0.210835	0.645037	no
TSS18107	XLOC_015355	RPL32,SNORA7A	chr3:12876443-12883081	q1	q2	OK	0	0	0.0851973	0.223899	0.12107	0.469428	no
TSS18108	XLOC_015355	RPL32	chr3:12876443-12883081	q1	q2	OK	0	0	0.0411286	0.0946545	0.130495	0.491707	no
TSS18110	XLOC_015356	IQSEC1	chr3:12938718-13114617	q1	q2	OK	0	0	0.161404	5.90301e-07	0.005615	0.0648025	no
TSS18113	XLOC_015359	CHCHD4	chr3:14153576-14166371	q1	q2	OK	0	0	0.0501818	0.546627	0.558675	0.98469	no
TSS18114	XLOC_015360	XPC	chr3:14186647-14220172	q1	q2	OK	0	0	0.0124574	0.639472	0.65024	0.999983	no
TSS18116	XLOC_015362	FGD5-AS1	chr3:14984285-15106816	q1	q2	OK	0	0	0.103724	0.0926209	0.187525	0.605171	no
TSS18132	XLOC_015372	DPH3	chr3:16298567-16306496	q1	q2	OK	0	0	0.023992	0.777616	0.78334	0.999983	no
TSS18136	XLOC_015375	TBC1D5	chr3:17198653-17784240	q1	q2	OK	0	0	0.0302152	0.565542	0.575305	0.991279	no
TSS18139	XLOC_015376	SATB1	chr3:18389132-18480265	q1	q2	OK	0	0	0.0953436	0.28942	0.30786	0.788397	no
TSS18140	XLOC_015376	SATB1	chr3:18389132-18480265	q1	q2	OK	0	0	0.061698	0.0109328	0.04476	0.246743	no
TSS18144	XLOC_015380	SGOL1	chr3:20202084-20227724	q1	q2	OK	0	0	0.330067	7.94873e-11	0.00052	0.0121742	yes
TSS18152	XLOC_015388	NGLY1	chr3:25760434-25831530	q1	q2	OK	0	0	0.153832	0.0128763	0.04514	0.247972	no
TSS18158	XLOC_015393	AZI2	chr3:28363844-28390618	q1	q2	OK	0	0	0.0365268	0.651595	0.878	0.999983	no
TSS1816	XLOC_001522	STIL	chr1:47715810-47779819	q1	q2	OK	0	0	0.0272299	0.764281	0.76869	0.999983	no
TSS18160	XLOC_015395	OSBPL10	chr3:31702316-32033228	q1	q2	OK	0	0	0.0804703	0.00636533	0.03399	0.20264	no
TSS18163	XLOC_015398	GLB1,TMPPE	chr3:33038099-33138694	q1	q2	OK	0	0	0.0907597	0.140227	0.344225	0.827416	no
TSS18164	XLOC_015398	GLB1	chr3:33038099-33138694	q1	q2	OK	0	0	0.0703049	0.0938799	0.128605	0.486878	no
TSS18166	XLOC_015400	UBP1	chr3:33429828-33481897	q1	q2	OK	0	0	0.125046	0.187841	0.198495	0.624708	no
TSS18172	XLOC_015405	LRRFIP2	chr3:37094116-37217851	q1	q2	OK	0	0	0.0933542	0.252302	0.318165	0.80147	no
TSS18173	XLOC_015406	PLCD1	chr3:38048986-38071154	q1	q2	OK	0	0	0.269843	3.90697e-06	0.007045	0.0736492	no
TSS18175	XLOC_015407	ACAA1	chr3:38080695-38178733	q1	q2	OK	0	0	0.205508	7.11591e-09	0.012075	0.101132	no
TSS18193	XLOC_015421	SEC22C	chr3:42589458-42690233	q1	q2	OK	0	0	0.0581585	0.469625	0.608165	0.999983	no
TSS18198	XLOC_015424	HIGD1A	chr3:42824399-42846027	q1	q2	OK	0	0	0.036057	0.164294	0.403675	0.887502	no
TSS182	XLOC_000146	C1orf151-NBL1,MINOS1	chr1:19923470-19984949	q1	q2	OK	0	0	0.0760508	0.0107045	0.10288	0.424649	no
TSS18201	XLOC_015427	ANO10	chr3:43407817-43663560	q1	q2	OK	0	0	0.24111	1.1346e-06	0.01732	0.127961	no
TSS18204	XLOC_015430	ZDHHC3	chr3:44956752-45017674	q1	q2	OK	0	0	0.0352886	0.703715	0.70896	0.999983	no
TSS18225	XLOC_015449	KIF9	chr3:47205859-47388306	q1	q2	OK	0	0	0.143309	0.0386498	0.344035	0.827343	no
TSS18231	XLOC_015454	MAP4	chr3:47892179-48130769	q1	q2	OK	0	0	0.0135201	0.466111	0.480285	0.942265	no
TSS18232	XLOC_015455	CDC25A	chr3:48198667-48229801	q1	q2	OK	0	0	0.0218094	0.764831	0.770075	0.999983	no
TSS18245	XLOC_015466	SLC26A6	chr3:48663155-48672926	q1	q2	OK	0	0	0.379758	1.42921e-07	0.004195	0.0551157	no
TSS18246	XLOC_015466	SLC26A6	chr3:48663155-48672926	q1	q2	OK	0	0	0.149741	6.12421e-05	0.179595	0.591323	no
TSS18249	XLOC_015468	NCKIPSD	chr3:48711277-48723334	q1	q2	OK	0	0	0.000977848	0.992137	0.99172	0.999983	no
TSS18250	XLOC_015469	IP6K2	chr3:48725435-48754711	q1	q2	OK	0	0	0.271713	1.9224e-09	0.003575	0.0500844	no
TSS18259	XLOC_015477	QRICH1	chr3:49067141-49131504	q1	q2	OK	0	0	0.00435475	0.93864	0.94024	0.999983	no
TSS18261	XLOC_015479	USP19	chr3:49145478-49158371	q1	q2	OK	0	0	0.0595424	0.403131	0.705335	0.999983	no
TSS18267	XLOC_015485	USP4	chr3:49314576-49377536	q1	q2	OK	0	0	0.0447644	0.542424	0.629815	0.999983	no
TSS18268	XLOC_015486	GPX1	chr3:49394608-49395791	q1	q2	OK	0	0	0.0789329	0.123061	0.158455	0.552095	no
TSS18271	XLOC_015488	AMT,NICN1	chr3:49454210-49466757	q1	q2	OK	0	0	0.191257	3.6153e-10	0.00154	0.0276335	yes
TSS18275	XLOC_015492	GMPPB	chr3:49726949-49761384	q1	q2	OK	0	0	0.0519372	0.536573	0.5439	0.978251	no
TSS18277	XLOC_015493	IP6K1	chr3:49761727-49823973	q1	q2	OK	0	0	0.00240936	0.9683	0.968725	0.999983	no
TSS18283	XLOC_015499	MON1A	chr3:49946301-49967445	q1	q2	OK	0	0	0.151706	0.094097	0.11574	0.455818	no
TSS18286	XLOC_015502	HYAL3,NAT6	chr3:50330258-50336899	q1	q2	OK	0	0	0.104656	0.316095	0.335595	0.818785	no
TSS18287	XLOC_015502	HYAL3,NAT6	chr3:50330258-50336899	q1	q2	OK	0	0	0.205122	1.44926e-05	0.020285	0.141638	no
TSS18289	XLOC_015503	HYAL1	chr3:50337319-50349812	q1	q2	OK	0	0	0.24069	5.38724e-05	0.016025	0.120882	no
TSS18290	XLOC_015504	HYAL2	chr3:50355220-50360281	q1	q2	OK	0	0	0.0109572	0.91529	0.916785	0.999983	no
TSS18299	XLOC_015511	C3orf18	chr3:50595455-50622421	q1	q2	OK	0	0	0.532671	1.15152e-12	0.00011	0.00348462	yes
TSS18302	XLOC_015513	VPRBP	chr3:51428698-51534018	q1	q2	OK	0	0	0.222776	0.0183344	0.026175	0.168609	no
TSS18308	XLOC_015518	PCBP4	chr3:51989329-52001482	q1	q2	OK	0	0	0.122774	0.0497193	0.13531	0.504246	no
TSS18309	XLOC_015519	ABHD14B	chr3:52002525-52008646	q1	q2	OK	0	0	0.20771	0.00210306	0.0345	0.204765	no
TSS18313	XLOC_015523	POC1A	chr3:52109248-52188706	q1	q2	OK	0	0	0.205153	2.80974e-08	0.02538	0.164907	no
TSS18325	XLOC_015533	PBRM1	chr3:52579367-52719866	q1	q2	OK	0	0	0.379797	1.27695e-07	0.000145	0.00440175	yes
TSS18327	XLOC_015534	GLT8D1	chr3:52719935-52742197	q1	q2	OK	0	0	0.217125	0.0339936	0.04766	0.257975	no
TSS18328	XLOC_015535	NEK4	chr3:52744795-52804965	q1	q2	OK	0	0	0.0275455	0.439631	0.45289	0.924668	no
TSS18329	XLOC_015536	ITIH4	chr3:52847005-52864717	q1	q2	OK	0	0	0.133724	0.182948	0.20233	0.630703	no
TSS18333	XLOC_015538	SFMBT1	chr3:52937582-53080089	q1	q2	OK	0	0	0.136018	0.0662749	0.0973	0.410565	no
TSS18335	XLOC_015540	TKT	chr3:53258722-53290130	q1	q2	OK	0	0	0.0187564	0.564405	0.576105	0.991279	no
TSS1836	XLOC_001538	ORC1	chr1:52838500-52870143	q1	q2	OK	0	0	0.04293	0.110556	0.65233	0.999983	no
TSS18360	XLOC_015560	PDHB	chr3:58413356-58419579	q1	q2	OK	0	0	0.0329618	0.196184	0.59046	0.99608	no
TSS18365	XLOC_015565	FHIT	chr3:59735035-61237133	q1	q2	OK	0	0	0.0979638	0.423906	0.44114	0.917471	no
TSS18369	XLOC_015569	CADPS	chr3:62384020-62861064	q1	q2	OK	0	0	0.174914	0.11344	0.13937	0.513046	no
TSS1837	XLOC_001539	ZCCHC11	chr1:52888947-53018762	q1	q2	OK	0	0	0.0285006	0.765329	0.769425	0.999983	no
TSS18377	XLOC_015577	SUCLG2	chr3:67410883-67705038	q1	q2	OK	0	0	0.0661498	0.0547259	0.08626	0.381214	no
TSS18382	XLOC_015582	UBA3	chr3:69103880-69129524	q1	q2	OK	0	0	0.0819782	0.256185	0.272675	0.744895	no
TSS18391	XLOC_015585	FOXP1	chr3:71003864-71633140	q1	q2	OK	0	0	0.353915	7.64988e-09	0.00214	0.0347574	yes
TSS18404	XLOC_015595	ROBO1	chr3:78646387-79817059	q1	q2	OK	0	0	0.0316756	0.665193	0.67203	0.999983	no
TSS18405	XLOC_015595	ROBO1	chr3:78646387-79817059	q1	q2	OK	0	0	0.151481	0.00935383	0.0356	0.209114	no
TSS18411	XLOC_015601	CGGBP1	chr3:88101099-88207115	q1	q2	OK	0	0	0.00573948	0.941635	0.943155	0.999983	no
TSS18412	XLOC_015601	CGGBP1	chr3:88101099-88207115	q1	q2	OK	0	0	0.508498	7.85684e-09	0.000395	0.00984606	yes
TSS18417	XLOC_015605	MINA	chr3:97660660-97691295	q1	q2	OK	0	0	0.231502	4.52276e-09	0.024745	0.161938	no
TSS18419	XLOC_015607	CLDND1	chr3:98234316-98241910	q1	q2	OK	0	0	0.0810872	1.89495e-05	0.16283	0.560341	no
TSS18429	XLOC_015616	SENP7	chr3:101043117-101232085	q1	q2	OK	0	0	0.00010958	0.999176	0.999135	0.999983	no
TSS1843	XLOC_001545	LRP8	chr1:53692563-53793821	q1	q2	OK	0	0	0.452091	0	2e-05	0.000829051	yes
TSS18436	XLOC_015623	CD47	chr3:107761940-107809935	q1	q2	OK	0	0	0.0443127	0.639547	0.64666	0.999983	no
TSS18447	XLOC_015634	GCET2	chr3:111839687-111852152	q1	q2	OK	0	0	0.0313606	0.597631	0.830425	0.999983	no
TSS18454	XLOC_015641	C3orf17	chr3:112721291-112738555	q1	q2	OK	0	0	0.189467	0.049585	0.06742	0.32516	no
TSS18455	XLOC_015642	WDR52	chr3:112931374-113160361	q1	q2	OK	0	0	0.150795	0.0555123	0.08873	0.387813	no
TSS1846	XLOC_001548	TMEM48	chr1:54231133-54304225	q1	q2	OK	0	0	0.0712858	0.227211	0.29946	0.778453	no
TSS1847	XLOC_001549	YIPF1	chr1:54317391-54355487	q1	q2	OK	0	0	0.40986	1.06581e-14	0.000565	0.0129841	yes
TSS18473	XLOC_015654	B4GALT4	chr3:118930588-118959752	q1	q2	OK	0	0	0.0368251	0.620008	0.63035	0.999983	no
TSS18478	XLOC_015659	GSK3B	chr3:119540801-119813264	q1	q2	OK	0	0	0.0361232	0.554044	0.56561	0.988542	no
TSS18488	XLOC_015668	IQCB1	chr3:121488609-121553926	q1	q2	OK	0	0	0.0688931	0.319797	0.331485	0.815545	no
TSS18489	XLOC_015669	ILDR1	chr3:121706169-121741127	q1	q2	OK	0	0	0.0707698	0.465884	0.478385	0.940543	no
TSS18492	XLOC_015672	KPNA1	chr3:122140747-122233786	q1	q2	OK	0	0	0.0040929	0.916243	0.91888	0.999983	no
TSS18493	XLOC_015673	PARP9	chr3:122246759-122294049	q1	q2	OK	0	0	0.0452097	0.451167	0.727605	0.999983	no
TSS18494	XLOC_015673	PARP9	chr3:122246759-122294049	q1	q2	OK	0	0	0.182655	0.0182906	0.126555	0.482323	no
TSS18518	XLOC_015690	SLC41A3	chr3:125725199-125820391	q1	q2	OK	0	0	0.0455752	0.601423	0.609245	0.999983	no
TSS18519	XLOC_015690	SLC41A3	chr3:125725199-125820391	q1	q2	OK	0	0	0.412086	9.75864e-08	0.002225	0.0355864	yes
TSS18522	XLOC_015693	ZXDC	chr3:126156443-126194762	q1	q2	OK	0	0	0.0556972	0.537181	0.546435	0.978816	no
TSS18528	XLOC_015697	TPRA1	chr3:127291907-127309568	q1	q2	OK	0	0	0.102512	0.229724	0.24873	0.707679	no
TSS18529	XLOC_015698	MGLL	chr3:127407904-127542093	q1	q2	OK	0	0	0.824838	0	1e-05	0.000458007	yes
TSS1853	XLOC_001555	SSBP3	chr1:54692194-54872092	q1	q2	OK	0	0	0.214502	0.00116697	0.024935	0.162783	no
TSS18530	XLOC_015698	MGLL	chr3:127407904-127542093	q1	q2	OK	0	0	0.000875293	0.989145	0.98913	0.999983	no
TSS18540	XLOC_015706	RAB43	chr3:128806411-128880073	q1	q2	OK	0	0	0.435634	5.31873e-08	0.00091	0.0186835	yes
TSS18543	XLOC_015706	ISY1,ISY1-RAB43	chr3:128806411-128880073	q1	q2	OK	0	0	0.132692	0.000797932	0.080115	0.363735	no
TSS18544	XLOC_015707	CNBP	chr3:128886657-128902810	q1	q2	OK	0	0	0.0618072	0.175261	0.38658	0.872484	no
TSS18562	XLOC_015722	NPHP3,NPHP3-ACAD11	chr3:132276981-132593050	q1	q2	OK	0	0	0.011888	0.867357	0.87303	0.999983	no
TSS18567	XLOC_015727	RYK	chr3:133875977-133969586	q1	q2	OK	0	0	0.0699988	0.545765	0.556675	0.98314	no
TSS18569	XLOC_015729	ANAPC13	chr3:134196545-134293855	q1	q2	OK	0	0	0.0833714	0.165664	0.270965	0.742857	no
TSS18580	XLOC_015738	PIK3CB	chr3:138371539-138478201	q1	q2	OK	0	0	0.325864	9.42075e-05	0.01028	0.0918852	no
TSS18587	XLOC_015744	COPB2	chr3:139076432-139108522	q1	q2	OK	0	0	0.0235188	0.57034	0.582995	0.99391	no
TSS18592	XLOC_015748	TFDP2	chr3:141663269-141868386	q1	q2	OK	0	0	0.316307	0.00164359	0.008	0.0796897	no
TSS18593	XLOC_015748	TFDP2	chr3:141663269-141868386	q1	q2	OK	0	0	0.0663156	0.273695	0.65454	0.999983	no
TSS18594	XLOC_015749	GK5	chr3:141876368-141944449	q1	q2	OK	0	0	0.0932559	0.3115	0.323145	0.80722	no
TSS18595	XLOC_015750	XRN1	chr3:142025448-142166853	q1	q2	OK	0	0	0.0767279	0.0912637	0.118985	0.464487	no
TSS18612	XLOC_015762	HLTF	chr3:148747903-148804341	q1	q2	OK	0	0	0.141864	0.140416	0.149825	0.535779	no
TSS18621	XLOC_015769	PFN2	chr3:149682690-149688741	q1	q2	OK	0	0	0.0805013	0.186455	0.21765	0.657124	no
TSS18636	XLOC_015780	LOC401093	chr3:151980404-152183569	q1	q2	OK	0	0	0.129411	0.331996	0.353945	0.837837	no
TSS18639	XLOC_015783	DHX36	chr3:153993456-154042286	q1	q2	OK	0	0	0.125961	0.0119233	0.03894	0.223179	no
TSS18645	XLOC_015788	SLC33A1	chr3:155544300-155572248	q1	q2	OK	0	0	0.168016	0.0507313	0.07021	0.334369	no
TSS18660	XLOC_015799	IFT80	chr3:159974773-160117320	q1	q2	OK	0	0	0.0832653	0.25902	0.28339	0.757963	no
TSS18674	XLOC_015812	PDCD10	chr3:167401694-167452651	q1	q2	OK	0	0	0.132758	0.139957	0.1754	0.58425	no
TSS18684	XLOC_015819	LOC100128164	chr3:169661771-169684522	q1	q2	OK	0	0	0.0365891	0.780419	0.793505	0.999983	no
TSS18694	XLOC_015829	TNFSF10	chr3:172223297-172241297	q1	q2	OK	0	0	0.190991	2.04054e-05	0.082665	0.371221	no
TSS18695	XLOC_015830	NCEH1	chr3:172348434-172429008	q1	q2	OK	0	0	0.204842	4.07103e-10	0.005265	0.0626112	no
TSS18698	XLOC_015833	ZMAT3	chr3:178735010-178789656	q1	q2	OK	0	0	0.0297904	0.738867	0.74367	0.999983	no
TSS18704	XLOC_015836	MRPL47	chr3:179306254-179322434	q1	q2	OK	0	0	0.00358693	0.912167	0.914925	0.999983	no
TSS18709	XLOC_015839	DNAJC19	chr3:180701497-180707562	q1	q2	OK	0	0	0.0930754	0.00481763	0.346365	0.829547	no
TSS18717	XLOC_015847	PARL	chr3:183547172-183602693	q1	q2	OK	0	0	0.0156454	0.81875	0.823105	0.999983	no
TSS18718	XLOC_015848	ABCC5	chr3:183637723-183735727	q1	q2	OK	0	0	0.0654188	0.462763	0.47542	0.937951	no
TSS18719	XLOC_015849	ALG3	chr3:183948316-183967313	q1	q2	OK	0	0	0.0474573	0.536452	0.592395	0.996633	no
TSS18722	XLOC_015851	CLCN2	chr3:184053716-184079391	q1	q2	OK	0	0	0.105627	0.0255648	0.051975	0.273093	no
TSS18729	XLOC_015858	IGF2BP2	chr3:185361526-185542827	q1	q2	OK	0	0	0.0738416	0.450468	0.46057	0.929786	no
TSS18730	XLOC_015859	TRA2B	chr3:185632357-185655924	q1	q2	OK	0	0	0.0436041	0.16194	0.189105	0.607731	no
TSS18732	XLOC_015861	DGKG	chr3:185864989-186080023	q1	q2	OK	0	0	0.831843	0	1e-05	0.000458007	yes
TSS1876	XLOC_001577	ITGB3BP	chr1:63906440-63988944	q1	q2	OK	0	0	0.0187044	0.626602	0.948215	0.999983	no
TSS18765	XLOC_015888	TMEM44	chr3:194308401-194354150	q1	q2	OK	0	0	0.193441	0.000254538	0.08227	0.370328	no
TSS18772	XLOC_015895	TNK2	chr3:195590235-195635880	q1	q2	OK	0	0	0.118959	0.0194324	0.177465	0.587469	no
TSS18775	XLOC_015897	TFRC	chr3:195776154-195809032	q1	q2	OK	0	0	0.00343677	0.889613	0.892725	0.999983	no
TSS18779	XLOC_015900	TM4SF19,TM4SF19-TCTEX1D2	chr3:196018089-196065291	q1	q2	OK	0	0	0.519248	7.35621e-06	0.00123	0.0235552	yes
TSS18785	XLOC_015906	NCBP2	chr3:196662272-196669464	q1	q2	OK	0	0	0.00453077	0.894698	0.89823	0.999983	no
TSS18787	XLOC_015908	MFI2	chr3:196728611-196756687	q1	q2	OK	0	0	0.128379	0.152819	0.17417	0.5823	no
TSS18788	XLOC_015909	DLG1	chr3:196769430-197030621	q1	q2	OK	0	0	0.0114103	0.889063	0.89467	0.999983	no
TSS18789	XLOC_015909	DLG1	chr3:196769430-197030621	q1	q2	OK	0	0	0.037129	0.64436	0.875695	0.999983	no
TSS18791	XLOC_015911	BDH1	chr3:197236653-197300194	q1	q2	OK	0	0	0.0128574	0.878728	0.88096	0.999983	no
TSS18803	XLOC_015919	PIGG	chr4:419223-533320	q1	q2	OK	0	0	0.114658	0.134301	0.16344	0.561842	no
TSS1881	XLOC_001582	WDR78	chr1:67278571-67390570	q1	q2	OK	0	0	0.119857	0.417729	0.45332	0.924668	no
TSS18814	XLOC_015927	MAEA	chr4:1283671-1333925	q1	q2	OK	0	0	0.0677462	0.141004	0.165545	0.565886	no
TSS18819	XLOC_015932	WHSC1	chr4:1873122-1983934	q1	q2	OK	0	0	0.167434	6.66275e-09	0.002125	0.0346427	yes
TSS18820	XLOC_015932	WHSC1	chr4:1873122-1983934	q1	q2	OK	0	0	0.563105	2.22045e-16	4.5e-05	0.00167697	yes
TSS18823	XLOC_015934	C4orf48	chr4:2043719-2045697	q1	q2	OK	0	0	0.0510553	0.362108	0.367235	0.851551	no
TSS18826	XLOC_015937	RNF4	chr4:2470794-2517586	q1	q2	OK	0	0	0.0236784	0.177505	0.202675	0.631203	no
TSS18828	XLOC_015938	FAM193A	chr4:2627158-2734302	q1	q2	OK	0	0	0.126372	8.79899e-07	0.085155	0.377841	no
TSS18833	XLOC_015940	ADD1	chr4:2845583-2931802	q1	q2	OK	0	0	0.17967	0	0.00552	0.0642746	no
TSS18835	XLOC_015942	GRK4	chr4:2965342-3042474	q1	q2	OK	0	0	0.123951	0.110205	0.460195	0.929786	no
TSS1884	XLOC_001585	SERBP1	chr1:67873492-67896123	q1	q2	OK	0	0	0.0256948	0.695015	0.97874	0.999983	no
TSS18845	XLOC_015951	D4S234E	chr4:4387982-4543775	q1	q2	OK	0	0	0.0712637	0.532957	0.540495	0.976275	no
TSS18852	XLOC_015958	WFS1	chr4:6271576-6304992	q1	q2	OK	0	0	0.0736908	0.413184	0.428385	0.908725	no
TSS18858	XLOC_015964	KIAA0232	chr4:6784458-6885899	q1	q2	OK	0	0	0.0615051	0.262373	0.28245	0.756822	no
TSS18893	XLOC_015996	CPEB2	chr4:15004297-15071777	q1	q2	OK	0	0	0.171452	0.0390504	0.12846	0.486705	no
TSS1890	XLOC_001591	DEPDC1	chr1:68939834-68962799	q1	q2	OK	0	0	0.0360059	0.588178	0.598045	0.999412	no
TSS18901	XLOC_016002	FLJ39653	chr4:16228285-16259810	q1	q2	OK	0	0	0.102192	0.402196	0.41843	0.900754	no
TSS18909	XLOC_016010	PACRGL	chr4:20702035-20729980	q1	q2	OK	0	0	0.0451868	0.678908	0.686995	0.999983	no
TSS18910	XLOC_016011	GBA3	chr4:22694547-22821192	q1	q2	OK	0	0	0.0661089	0.43426	0.45035	0.92311	no
TSS18919	XLOC_016019	RBPJ	chr4:26321331-26436752	q1	q2	OK	0	0	0.301844	0.000677152	0.002665	0.0407575	yes
TSS18920	XLOC_016019	RBPJ	chr4:26321331-26436752	q1	q2	OK	0	0	0.0470742	0.61234	0.619525	0.999983	no
TSS18922	XLOC_016021	STIM2	chr4:26862312-27027003	q1	q2	OK	0	0	0.0648801	0.412738	0.51842	0.964129	no
TSS18931	XLOC_016028	TBC1D1	chr4:37892704-38140796	q1	q2	OK	0	0	0.0512005	0.263561	0.283365	0.757963	no
TSS1894	XLOC_001595	ZRANB2	chr1:71318035-71546972	q1	q2	OK	0	0	0.0412472	0.61916	0.626765	0.999983	no
TSS18943	XLOC_016036	LIAS	chr4:39460664-39479271	q1	q2	OK	0	0	0.00703625	0.873348	0.87766	0.999983	no
TSS18945	XLOC_016038	UBE2K	chr4:39699663-39784410	q1	q2	OK	0	0	0.0455215	0.261309	0.40965	0.892381	no
TSS18965	XLOC_016057	OCIAD1	chr4:48833059-48863834	q1	q2	OK	0	0	0.0557706	0.0770373	0.331465	0.815545	no
TSS18968	XLOC_016059	DCUN1D4	chr4:52709275-52783003	q1	q2	OK	0	0	0.03762	0.738632	0.74603	0.999983	no
TSS18975	XLOC_016066	FIP1L1	chr4:54243819-54326103	q1	q2	OK	0	0	0.00692899	0.918022	0.99522	0.999983	no
TSS18982	XLOC_016073	EXOC1	chr4:56719815-56771244	q1	q2	OK	0	0	0.427601	0	5e-05	0.00182184	yes
TSS18986	XLOC_016076	PAICS	chr4:57301914-57327534	q1	q2	OK	0	0	0.0215002	0.196286	0.222845	0.665993	no
TSS1900	XLOC_001601	CRYZ	chr1:75171171-75232360	q1	q2	OK	0	0	0.1218	0.000276449	0.127725	0.48537	no
TSS19003	XLOC_016092	UGT2B28	chr4:70146216-70160768	q1	q2	OK	0	0	0.0414352	0.628629	0.65055	0.999983	no
TSS19026	XLOC_016112	RUFY3	chr4:71570653-71674336	q1	q2	OK	0	0	0.0698027	0.313155	0.32829	0.812598	no
TSS19027	XLOC_016113	MOB1B	chr4:71768056-71853891	q1	q2	OK	0	0	0.030162	0.5578	0.773985	0.999983	no
TSS19049	XLOC_016133	C4orf26	chr4:76481257-76491103	q1	q2	OK	0	0	0.0243508	0.675571	0.693985	0.999983	no
TSS1905	XLOC_001606	USP33	chr1:78161673-78225537	q1	q2	OK	0	0	0.0360065	0.620021	0.89873	0.999983	no
TSS19065	XLOC_016146	BMP2K	chr4:79697531-79833341	q1	q2	OK	0	0	0.0177703	0.749691	0.756965	0.999983	no
TSS19087	XLOC_016163	PTPN13	chr4:87515467-87736328	q1	q2	OK	0	0	0.155679	0.0118098	0.15035	0.536226	no
TSS19090	XLOC_016165	NUDT9	chr4:88343727-88380606	q1	q2	OK	0	0	0.0748011	0.16494	0.305965	0.786236	no
TSS19097	XLOC_016171	SPP1	chr4:88896801-88904563	q1	q2	OK	0	0	0.199712	0.143699	0.175675	0.584547	no
TSS19110	XLOC_016183	SMARCAD1	chr4:95128758-95212443	q1	q2	OK	0	0	0.0944504	0.265027	0.282695	0.757054	no
TSS19111	XLOC_016183	SMARCAD1	chr4:95128758-95212443	q1	q2	OK	0	0	0.0798032	0.426803	0.44236	0.917801	no
TSS19114	XLOC_016184	PDLIM5	chr4:95373007-95589378	q1	q2	OK	0	0	0.0779536	0.0306589	0.503165	0.95645	no
TSS19120	XLOC_016187	RAP1GDS1	chr4:99182526-99365012	q1	q2	OK	0	0	0.112059	0.00984758	0.367925	0.852066	no
TSS19129	XLOC_016196	BANK1	chr4:102711763-102995969	q1	q2	OK	0	0	0.113229	0.26556	0.280715	0.755276	no
TSS1913	XLOC_001614	SSX2IP	chr1:85109389-85156240	q1	q2	OK	0	0	0.160278	0.00597977	0.111795	0.446251	no
TSS19131	XLOC_016197	NFKB1	chr4:103422485-103538459	q1	q2	OK	0	0	0.0464354	0.64118	0.647635	0.999983	no
TSS19135	XLOC_016200	ARHGEF38	chr4:106473776-106602070	q1	q2	OK	0	0	0.173148	0.211355	0.244135	0.700406	no
TSS19139	XLOC_016203	AIMP1	chr4:106967232-107270381	q1	q2	OK	0	0	0.243161	0.0171264	0.033855	0.202035	no
TSS19144	XLOC_016206	HADH	chr4:108910869-108956331	q1	q2	OK	0	0	0.0285332	0.0222494	0.06067	0.302288	no
TSS19147	XLOC_016208	RPL34	chr4:109541721-109551639	q1	q2	OK	0	0	0.0582001	0.221979	0.240365	0.694812	no
TSS19149	XLOC_016210	SEC24B	chr4:110351118-110461615	q1	q2	OK	0	0	0.047717	0.624254	0.6309	0.999983	no
TSS19151	XLOC_016212	GAR1	chr4:110736665-110745893	q1	q2	OK	0	0	0.367682	3.31863e-06	0.00079	0.0168127	yes
TSS19157	XLOC_016218	AP1AR	chr4:113152894-113191211	q1	q2	OK	0	0	0.0192073	0.717898	0.726175	0.999983	no
TSS19158	XLOC_016219	ALPK1	chr4:113218498-113363764	q1	q2	OK	0	0	0.0939869	0.16383	0.337315	0.819985	no
TSS19162	XLOC_016221	ANK2	chr4:113739238-114304896	q1	q2	OK	0	0	0.402842	0.000252144	0.003315	0.047561	yes
TSS19169	XLOC_016227	SNHG8	chr4:119199916-119200978	q1	q2	OK	0	0	0.170627	0.00494648	0.094265	0.40328	no
TSS19178	XLOC_016236	EXOSC9	chr4:122722471-122745088	q1	q2	OK	0	0	0.0174586	0.805235	0.81039	0.999983	no
TSS1918	XLOC_001619	C1orf52	chr1:85715636-85725355	q1	q2	OK	0	0	0.116128	0.256516	0.272115	0.743999	no
TSS19194	XLOC_016249	PLK4	chr4:128802015-128820377	q1	q2	OK	0	0	0.0250502	0.453523	0.46905	0.933933	no
TSS19197	XLOC_016251	LARP1B	chr4:128982502-129132289	q1	q2	OK	0	0	0.0988574	0.169039	0.33153	0.815545	no
TSS19198	XLOC_016252	PHF17	chr4:129730778-129796379	q1	q2	OK	0	0	0.0342313	0.703391	0.71038	0.999983	no
TSS19206	XLOC_016259	MGST2	chr4:140586921-141075233	q1	q2	OK	0	0	0.0189726	0.72313	0.8849	0.999983	no
TSS19218	XLOC_016269	ABCE1	chr4:145915726-146050676	q1	q2	OK	0	0	0.00717922	0.902112	0.904185	0.999983	no
TSS1922	XLOC_001622	ZNHIT6	chr1:86115105-86174116	q1	q2	OK	0	0	0.0207636	0.628621	0.64187	0.999983	no
TSS19236	XLOC_016286	ARFIP1	chr4:153701111-153833063	q1	q2	OK	0	0	0.0626985	0.36373	0.58135	0.99362	no
TSS1924	XLOC_001624	ODF2L	chr1:86812506-86862025	q1	q2	OK	0	0	0.24117	0.00239196	0.01631	0.122573	no
TSS19240	XLOC_016289	MND1	chr4:154265800-154336247	q1	q2	OK	0	0	0.0072737	0.790647	0.959165	0.999983	no
TSS19241	XLOC_016290	KIAA0922	chr4:154387497-154557862	q1	q2	OK	0	0	0.0258408	0.769653	0.77389	0.999983	no
TSS19247	XLOC_016296	GUCY1A3	chr4:156587861-156658214	q1	q2	OK	0	0	0.215808	2.48175e-11	1e-05	0.000458007	yes
TSS19248	XLOC_016296	GUCY1A3	chr4:156587861-156658214	q1	q2	OK	0	0	0.131672	0.0600192	0.19157	0.611686	no
TSS1925	XLOC_001625	2013-09-15	chr1:87328127-87380107	q1	q2	OK	0	0	0.0323993	0.570186	0.58208	0.993854	no
TSS19269	XLOC_016314	KLHL2	chr4:166128769-166244308	q1	q2	OK	0	0	0.605688	1.47351e-11	3e-05	0.00117832	yes
TSS19270	XLOC_016315	MSMO1	chr4:166248817-166264314	q1	q2	OK	0	0	0.00624584	0.916213	0.91807	0.999983	no
TSS19276	XLOC_016320	PALLD	chr4:169418216-169849608	q1	q2	OK	0	0	0.00942719	0.806593	0.815925	0.999983	no
TSS19278	XLOC_016321	CLCN3	chr4:170541671-170644338	q1	q2	OK	0	0	0.0135618	0.860929	0.96103	0.999983	no
TSS19279	XLOC_016321	CLCN3	chr4:170541671-170644338	q1	q2	OK	0	0	0.140505	0.000879977	0.02746	0.174188	no
TSS1928	XLOC_001628	CCBL2,RBMXL1	chr1:89401455-89458643	q1	q2	OK	0	0	0.0689557	0.146218	0.77174	0.999983	no
TSS19289	XLOC_016330	WDR17	chr4:176986984-177103979	q1	q2	OK	0	0	0.0598844	0.271223	0.29953	0.778558	no
TSS19299	XLOC_016340	TRAPPC11	chr4:184580419-184634747	q1	q2	OK	0	0	0.0128239	0.706575	0.71724	0.999983	no
TSS19329	XLOC_016368	ATP5I	chr4:666224-668127	q1	q2	OK	0	0	0.0299125	0.497	0.51481	0.962775	no
TSS19331	XLOC_016370	LOC100129917	chr4:773936-775636	q1	q2	OK	0	0	0.110199	0.275225	0.296425	0.774395	no
TSS19335	XLOC_016374	SLC26A1	chr4:972862-998317	q1	q2	OK	0	0	0.287401	0.00116663	0.036755	0.214027	no
TSS19341	XLOC_016378	CTBP1	chr4:1205227-1242908	q1	q2	OK	0	0	0.141535	0.0811847	0.09632	0.408282	no
TSS19345	XLOC_016381	TMEM129	chr4:1717678-1723084	q1	q2	OK	0	0	0.00366358	0.97009	0.96944	0.999983	no
TSS19350	XLOC_016384	HAUS3,POLN	chr4:2073644-2243860	q1	q2	OK	0	0	0.00937175	0.720567	0.73224	0.999983	no
TSS19354	XLOC_016386	ZFYVE28	chr4:2271323-2420370	q1	q2	OK	0	0	0.122545	0.0669575	0.337225	0.819842	no
TSS19388	XLOC_016412	ACOX3	chr4:8368008-8442452	q1	q2	OK	0	0	0.0482803	0.587914	0.594	0.99801	no
TSS1939	XLOC_001638	ZNF644	chr1:91380856-91487812	q1	q2	OK	0	0	0.161205	0.000409837	0.01205	0.100987	no
TSS19393	XLOC_016416	WDR1	chr4:10075962-10118573	q1	q2	OK	0	0	0.0934414	0.0153274	0.045125	0.247941	no
TSS19398	XLOC_016421	RAB28	chr4:13369346-13485989	q1	q2	OK	0	0	0.0394665	0.662244	0.78628	0.999983	no
TSS19404	XLOC_016427	FBXL5	chr4:15606006-15657035	q1	q2	OK	0	0	0.136397	0.0217968	0.066785	0.323228	no
TSS19408	XLOC_016430	PROM1	chr4:15969848-16085623	q1	q2	OK	0	0	0.108916	0.00120802	0.263775	0.731025	no
TSS1941	XLOC_001640	TGFBR3	chr1:92145899-92371559	q1	q2	OK	0	0	0.238148	0.00703637	0.043655	0.242458	no
TSS19414	XLOC_016436	LCORL	chr4:17812524-18023483	q1	q2	OK	0	0	0.0454919	0.584349	0.596585	0.998849	no
TSS1942	XLOC_001640	TGFBR3	chr1:92145899-92371559	q1	q2	OK	0	0	0.0878764	0.395759	0.41706	0.899345	no
TSS19438	XLOC_016454	TLR10	chr4:38773859-38784611	q1	q2	OK	0	0	0.0619076	0.266967	0.82925	0.999983	no
TSS19442	XLOC_016458	RFC1	chr4:39289068-39368001	q1	q2	OK	0	0	0.082149	0.337669	0.34852	0.831711	no
TSS19447	XLOC_016462	PDS5A	chr4:39824482-39979576	q1	q2	OK	0	0	0.063946	0.0710088	0.1026	0.424497	no
TSS19449	XLOC_016464	RBM47	chr4:40425271-40631883	q1	q2	OK	0	0	0.0732525	0.170116	0.199815	0.626541	no
TSS19453	XLOC_016466	APBB2	chr4:40812043-41216635	q1	q2	OK	0	0	0.107946	0.194987	0.230835	0.679086	no
TSS19455	XLOC_016468	BEND4	chr4:42112869-42154895	q1	q2	OK	0	0	0.120182	0.192042	0.20189	0.630031	no
TSS19456	XLOC_016469	ATP8A1	chr4:42410391-42659122	q1	q2	OK	0	0	0.0411502	0.359363	0.37342	0.858221	no
TSS1949	XLOC_001644	FAM69A	chr1:93297593-93427079	q1	q2	OK	0	0	0.211711	0.00637097	0.025185	0.164088	no
TSS19499	XLOC_016506	EPHA5	chr4:66185280-66535653	q1	q2	OK	0	0	0.0223983	0.652993	0.663155	0.999983	no
TSS1950	XLOC_001645	TMED5	chr1:93615298-93646246	q1	q2	OK	0	0	0.0320594	0.560152	0.74083	0.999983	no
TSS19510	XLOC_016517	YTHDC1	chr4:69176104-69215824	q1	q2	OK	0	0	0.0487167	0.124275	0.150745	0.536797	no
TSS19530	XLOC_016533	ANKRD17	chr4:73940501-74124502	q1	q2	OK	0	0	0.0169761	0.855027	0.85765	0.999983	no
TSS19540	XLOC_016542	RCHY1	chr4:76404246-76439640	q1	q2	OK	0	0	0.0287638	0.256527	0.688465	0.999983	no
TSS19543	XLOC_016544	G3BP2	chr4:76567952-76598667	q1	q2	OK	0	0	0.0783322	0.000172417	0.012795	0.105145	no
TSS19559	XLOC_016560	ANTXR2	chr4:80822770-80994477	q1	q2	OK	0	0	0.0215923	0.828017	0.83279	0.999983	no
TSS19562	XLOC_016563	HNRNPD	chr4:83274466-83295149	q1	q2	OK	0	0	0.0812838	0.239863	0.22791	0.674081	no
TSS19563	XLOC_016564	HNRPDL	chr4:83343716-83351378	q1	q2	OK	0	0	0.0441057	0.140343	0.659675	0.999983	no
TSS19568	XLOC_016569	SEC31A	chr4:83739813-83812419	q1	q2	OK	0	0	0.184726	1.28338e-10	0.015495	0.118295	no
TSS19569	XLOC_016570	LOC100499177	chr4:83814604-83841284	q1	q2	OK	0	0	0.0111175	0.857785	0.98986	0.999983	no
TSS19570	XLOC_016571	LIN54	chr4:83845755-83934040	q1	q2	OK	0	0	0.00559879	0.877929	0.88391	0.999983	no
TSS19583	XLOC_016579	MAPK10	chr4:86936275-87374283	q1	q2	OK	0	0	0.270794	2.16892e-06	0.04223	0.236955	no
TSS19588	XLOC_016584	HSD17B13	chr4:88224940-88244056	q1	q2	OK	0	0	0.396809	7.63632e-05	0.011145	0.0964803	no
TSS19606	XLOC_016598	EIF4E	chr4:99799606-99851786	q1	q2	OK	0	0	0.0567513	0.357196	0.372225	0.857128	no
TSS19617	XLOC_016607	RG9MTD2	chr4:100467863-100485189	q1	q2	OK	0	0	0.0774997	0.487703	0.501325	0.955418	no
TSS19618	XLOC_016608	LAMTOR3	chr4:100799494-100815703	q1	q2	OK	0	0	0.0907334	0.0225748	0.053485	0.278318	no
TSS19623	XLOC_016613	PPP3CA	chr4:101944586-102268628	q1	q2	OK	0	0	0.0354116	0.482057	0.70312	0.999983	no
TSS19625	XLOC_016614	SLC39A8	chr4:103172197-103266655	q1	q2	OK	0	0	0.0183895	0.439858	0.45401	0.924895	no
TSS19628	XLOC_016616	UBE2D3	chr4:103717132-103790032	q1	q2	OK	0	0	0.270125	1.86398e-08	0.002085	0.0343324	yes
TSS19629	XLOC_016616	UBE2D3	chr4:103717132-103790032	q1	q2	OK	0	0	0.00131464	0.958518	0.959725	0.999983	no
TSS19630	XLOC_016616	UBE2D3	chr4:103717132-103790032	q1	q2	OK	0	0	0.0238182	0.434957	0.69492	0.999983	no
TSS19631	XLOC_016616	UBE2D3	chr4:103717132-103790032	q1	q2	OK	0	0	0.430134	8.20854e-12	1e-05	0.000458007	yes
TSS19632	XLOC_016616	UBE2D3	chr4:103717132-103790032	q1	q2	OK	0	0	0.288715	0	1e-05	0.000458007	yes
TSS19633	XLOC_016617	SLC9B1	chr4:103790134-103940896	q1	q2	OK	0	0	0.00531305	0.959061	0.96032	0.999983	no
TSS19639	XLOC_016623	PPA2	chr4:106290233-106395227	q1	q2	OK	0	0	0.0614264	0.0260894	0.339555	0.822454	no
TSS19640	XLOC_016624	INTS12	chr4:106603784-106629881	q1	q2	OK	0	0	0.104528	0.299814	0.31071	0.791288	no
TSS19641	XLOC_016625	TBCK	chr4:106967232-107270381	q1	q2	OK	0	0	0.372084	4.92353e-05	0.001685	0.0294881	yes
TSS19646	XLOC_016629	LEF1	chr4:108968700-109097586	q1	q2	OK	0	0	0.46351	7.2417e-08	0.0015	0.0270827	yes
TSS19647	XLOC_016629	LEF1	chr4:108968700-109097586	q1	q2	OK	0	0	0.183651	0.0812282	0.100345	0.418139	no
TSS19656	XLOC_016637	ELOVL6	chr4:110970228-111119820	q1	q2	OK	0	0	0.126795	0.0496605	0.074395	0.346366	no
TSS19667	XLOC_016647	CAMK2D	chr4:114372187-114683083	q1	q2	OK	0	0	0.0637244	0.399195	0.7657	0.999983	no
TSS1968	XLOC_001662	LRRC39	chr1:100598705-100643829	q1	q2	OK	0	0	0.169313	0.117431	0.21556	0.653389	no
TSS19690	XLOC_016665	BBS7	chr4:122745483-122791652	q1	q2	OK	0	0	0.0140227	0.894499	0.897265	0.999983	no
TSS19698	XLOC_016671	ANKRD50	chr4:125585203-125633887	q1	q2	OK	0	0	0.146735	0.0133185	0.04993	0.265705	no
TSS19706	XLOC_016679	ELF2	chr4:139978870-140060606	q1	q2	OK	0	0	0.142234	0.0511778	0.07794	0.357431	no
TSS19709	XLOC_016681	NDUFC1	chr4:140211070-140311935	q1	q2	OK	0	0	0.0935448	0.0407437	0.43776	0.91532	no
TSS1971	XLOC_001665	EXTL2	chr1:101337940-101360418	q1	q2	OK	0	0	0.0182322	0.843225	0.84828	0.999983	no
TSS19710	XLOC_016681	NDUFC1	chr4:140211070-140311935	q1	q2	OK	0	0	0.083794	0.00830183	0.44689	0.920648	no
TSS19714	XLOC_016685	CLGN	chr4:141309606-141348815	q1	q2	OK	0	0	0.0125191	0.74673	0.758225	0.999983	no
TSS1972	XLOC_001666	DPH5	chr1:101455179-101491362	q1	q2	OK	0	0	0.257253	4.44089e-16	0.002895	0.0432895	yes
TSS19724	XLOC_016695	ANAPC10	chr4:145915726-146050676	q1	q2	OK	0	0	0.232535	3.23075e-13	1e-05	0.000458007	yes
TSS19726	XLOC_016696	OTUD4	chr4:146054801-146100832	q1	q2	OK	0	0	0.143605	1.7438e-06	0.006465	0.0700745	no
TSS19733	XLOC_016702	NR3C2	chr4:148999914-149363672	q1	q2	OK	0	0	0.0210915	0.763421	0.768935	0.999983	no
TSS19751	XLOC_016714	PLRG1	chr4:155456148-155471585	q1	q2	OK	0	0	0.00948496	0.85066	0.85526	0.999983	no
TSS19764	XLOC_016726	FSTL5	chr4:162305048-163085186	q1	q2	OK	0	0	0.126437	0.748257	0.08314	0.372269	no
TSS19765	XLOC_016727	NAF1	chr4:164047859-164088073	q1	q2	OK	0	0	0.0440557	0.516897	0.532515	0.971709	no
TSS19780	XLOC_016740	NEK1	chr4:170314420-170533778	q1	q2	OK	0	0	0.349644	1.27703e-09	0.00165	0.0291285	yes
TSS19789	XLOC_016746	HMGB2	chr4:174252526-174255595	q1	q2	OK	0	0	0.00114867	0.981005	0.981535	0.999983	no
TSS19796	XLOC_016752	GPM6A	chr4:176554087-176923648	q1	q2	OK	0	0	0.141905	0.149867	0.165655	0.566057	no
TSS198	XLOC_000157	NBPF3	chr1:21766620-21811393	q1	q2	OK	0	0	0.315505	2.06595e-07	0.00128	0.0241595	yes
TSS19800	XLOC_016756	AGA	chr4:178351928-178363657	q1	q2	OK	0	0	0.0444219	0.388075	0.611765	0.999983	no
TSS19803	XLOC_016759	DCTD	chr4:183811243-183838630	q1	q2	OK	0	0	0.0270397	0.811726	0.814615	0.999983	no
TSS19812	XLOC_016768	CASP3	chr4:185548849-185570629	q1	q2	OK	0	0	0.0844399	0.356206	0.36629	0.850663	no
TSS19821	XLOC_016777	UFSP2	chr4:186317839-186347139	q1	q2	OK	0	0	0.0646294	4.39367e-05	0.01747	0.128525	no
TSS19822	XLOC_016778	CCDC110	chr4:186350544-186392913	q1	q2	OK	0	0	0.0276423	0.611174	0.626335	0.999983	no
TSS19827	XLOC_016780	SORBS2	chr4:186506597-186877870	q1	q2	OK	0	0	0.196836	4.82694e-06	0.009905	0.0901011	no
TSS19828	XLOC_016780	SORBS2	chr4:186506597-186877870	q1	q2	OK	0	0	0.0447204	0.687722	0.699025	0.999983	no
TSS19849	XLOC_016799	AHRR,PDCD6	chr5:271735-438405	q1	q2	OK	0	0	0.0282674	6.69856e-06	0.035255	0.207553	no
TSS1985	XLOC_001675	CLCC1	chr1:109419602-109506111	q1	q2	OK	0	0	0.172261	0.0389907	0.05438	0.281718	no
TSS19853	XLOC_016802	TRIP13	chr5:892968-918164	q1	q2	OK	0	0	0.00836623	0.750102	0.757175	0.999983	no
TSS1986	XLOC_001676	WDR47	chr1:109512837-109584850	q1	q2	OK	0	0	0.125008	1.96165e-06	0.147855	0.532092	no
TSS19867	XLOC_016815	PAPD7	chr5:6714717-6757161	q1	q2	OK	0	0	0.0019052	0.975956	0.97622	0.999983	no
TSS19868	XLOC_016815	PAPD7	chr5:6714717-6757161	q1	q2	OK	0	0	0.00983126	0.771362	0.77992	0.999983	no
TSS19870	XLOC_016817	MTRR	chr5:7869216-7901235	q1	q2	OK	0	0	0.223181	0.0176584	0.023095	0.154426	no
TSS19886	XLOC_016832	GUSBP1	chr5:21459588-21589481	q1	q2	OK	0	0	0.0464383	0.225101	0.698535	0.999983	no
TSS1989	XLOC_001679	PSRC1	chr1:109822175-109825790	q1	q2	OK	0	0	0.0428014	0.533539	0.88051	0.999983	no
TSS19906	XLOC_016848	DNAJC21	chr5:34929697-34959069	q1	q2	OK	0	0	0.0459799	0.448527	0.46265	0.93058	no
TSS19909	XLOC_016851	SKP2	chr5:36152144-36184142	q1	q2	OK	0	0	0.0456814	0.487412	0.770285	0.999983	no
TSS19912	XLOC_016853	NIPBL	chr5:36876860-37065921	q1	q2	OK	0	0	0.0112617	0.907445	0.908865	0.999983	no
TSS19923	XLOC_016861	FBXO4	chr5:41925355-41941672	q1	q2	OK	0	0	0.0572933	0.256675	0.290245	0.766825	no
TSS1993	XLOC_001682	PSMA5	chr1:109941652-109969108	q1	q2	OK	0	0	0.075773	0.000254209	0.006235	0.0687188	no
TSS19940	XLOC_016869	PARP8	chr5:49961732-50142356	q1	q2	OK	0	0	0.250161	4.42422e-07	0.004445	0.0566943	no
TSS19960	XLOC_016885	SETD9	chr5:56205086-56247954	q1	q2	OK	0	0	0.0519502	0.413369	0.44175	0.917595	no
TSS19961	XLOC_016886	GPBP1	chr5:56469774-56560506	q1	q2	OK	0	0	0.336837	3.70493e-11	0.000335	0.00863812	yes
TSS19971	XLOC_016893	KIF2A	chr5:61601988-61683011	q1	q2	OK	0	0	0.0379107	0.631673	0.729105	0.999983	no
TSS19975	XLOC_016896	RNF180	chr5:63461670-63668696	q1	q2	OK	0	0	0.0974799	0.360689	0.375235	0.86015	no
TSS19979	XLOC_016900	PPWD1	chr5:64859062-64883376	q1	q2	OK	0	0	0.0836525	0.000211985	0.01975	0.138939	no
TSS19980	XLOC_016901	C5orf44	chr5:64920557-65017941	q1	q2	OK	0	0	0.129803	0.0336222	0.378255	0.863425	no
TSS19982	XLOC_016903	ERBB2IP	chr5:65222381-65376851	q1	q2	OK	0	0	0.152709	0.0122708	0.124265	0.477485	no
TSS19985	XLOC_016905	MAST4	chr5:65892175-66465423	q1	q2	OK	0	0	0.00173737	0.988259	0.98861	0.999983	no
TSS19991	XLOC_016907	SLC30A5	chr5:68389775-68426899	q1	q2	OK	0	0	0.293928	1.3145e-13	0.00034	0.00873267	yes
TSS19997	XLOC_016912	RAD17	chr5:68647552-68710630	q1	q2	OK	0	0	0.0908526	1.96794e-06	0.12044	0.467658	no
TSS19999	XLOC_016912	RAD17	chr5:68647552-68710630	q1	q2	OK	0	0	0.102622	0.180555	0.20055	0.628054	no
TSS2000	XLOC_001689	SLC16A4	chr1:110905472-110933704	q1	q2	OK	0	0	0.0747274	0.475379	0.76966	0.999983	no
TSS20001	XLOC_016913	MARVELD2	chr5:68710938-68737890	q1	q2	OK	0	0	0.808793	2.60277e-08	2e-05	0.000829051	yes
TSS20005	XLOC_016915	GTF2H2C,GTF2H2D	chr5:68856050-68888729	q1	q2	OK	0	0	0.115858	0.215743	0.230855	0.679086	no
TSS20006	XLOC_016916	SERF1A	chr5:69321071-69338940	q1	q2	OK	0	0	0.469939	0	0.00019	0.00543408	yes
TSS20007	XLOC_016917	SMN2	chr5:69345349-69373422	q1	q2	OK	0	0	0.250518	9.7731e-09	0.007605	0.0773131	no
TSS20009	XLOC_016919	SERF1A	chr5:70196489-70214357	q1	q2	OK	0	0	0.71016	0	1e-05	0.000458007	yes
TSS20010	XLOC_016920	SMN2	chr5:70220767-70248842	q1	q2	OK	0	0	0.312362	7.54836e-10	0.000725	0.0157492	yes
TSS20021	XLOC_016930	FCHO2	chr5:72251807-72386349	q1	q2	OK	0	0	0.103577	1.28475e-05	0.01251	0.103731	no
TSS20024	XLOC_016933	BTF3	chr5:72794249-72801448	q1	q2	OK	0	0	0.0143296	0.687084	0.695425	0.999983	no
TSS20030	XLOC_016938	HMGCR	chr5:74632992-74657926	q1	q2	OK	0	0	0.0557738	0.275693	0.291005	0.767788	no
TSS20046	XLOC_016954	PAPD4	chr5:78908242-78982471	q1	q2	OK	0	0	0.173812	0.0275342	0.09905	0.415301	no
TSS20050	XLOC_016958	ZFYVE16	chr5:79703837-79775498	q1	q2	OK	0	0	0.157913	0.0030087	0.027395	0.173986	no
TSS20056	XLOC_016964	ZCCHC9	chr5:80256507-81047072	q1	q2	OK	0	0	0.057167	0.2358	0.69961	0.999983	no
TSS20057	XLOC_016965	ATG10	chr5:81267843-81551216	q1	q2	OK	0	0	0.00643921	0.954022	0.954895	0.999983	no
TSS2006	XLOC_001694	LRIF1	chr1:111489811-111506566	q1	q2	OK	0	0	0.0814566	0.40948	0.422435	0.904219	no
TSS20060	XLOC_016968	XRCC4	chr5:82373316-82649579	q1	q2	OK	0	0	0.157635	0.101203	0.1835	0.598895	no
TSS20067	XLOC_016974	LOC100505894	chr5:87564698-87732491	q1	q2	OK	0	0	0.393036	0.000133713	0.01281	0.10517	no
TSS20082	XLOC_016987	CAST	chr5:95997740-96149848	q1	q2	OK	0	0	0.00335233	0.956999	0.959025	0.999983	no
TSS20086	XLOC_016988	ERAP2	chr5:96211643-96255406	q1	q2	OK	0	0	0.154482	0.0410118	0.06468	0.316018	no
TSS20092	XLOC_016993	PAM	chr5:102201526-102366808	q1	q2	OK	0	0	0.149481	8.46958e-05	0.170455	0.575684	no
TSS20109	XLOC_017008	APC	chr5:112043201-112181936	q1	q2	OK	0	0	0.0186596	0.745306	0.754635	0.999983	no
TSS20110	XLOC_017008	APC	chr5:112043201-112181936	q1	q2	OK	0	0	0.237157	0.000819103	0.008185	0.0807533	no
TSS20111	XLOC_017009	SRP19	chr5:112196884-112258031	q1	q2	OK	0	0	0.0843257	0.311373	0.47453	0.937792	no
TSS20112	XLOC_017010	DCP2	chr5:112312406-112824527	q1	q2	OK	0	0	0.114572	0.000865009	0.068385	0.328665	no
TSS20125	XLOC_017021	HSD17B4	chr5:118788137-118878030	q1	q2	OK	0	0	0.00132393	0.968844	0.99894	0.999983	no
TSS20136	XLOC_017032	CSNK1G3	chr5:122847792-122952464	q1	q2	OK	0	0	0.0525393	0.0795783	0.398725	0.883493	no
TSS20138	XLOC_017033	GRAMD3	chr5:125695787-125829853	q1	q2	OK	0	0	0.0465537	0.634944	0.653325	0.999983	no
TSS20148	XLOC_017040	SLC12A2	chr5:127419482-127525380	q1	q2	OK	0	0	0.0550142	0.171927	0.4849	0.945335	no
TSS20155	XLOC_017047	CDC42SE2	chr5:130599701-130730382	q1	q2	OK	0	0	0.234278	0.000555489	0.007955	0.0794833	no
TSS20175	XLOC_017066	SEC24A	chr5:133984474-134063601	q1	q2	OK	0	0	0.165366	9.28662e-06	0.025205	0.164136	no
TSS20187	XLOC_017077	SMAD5	chr5:135465202-135518422	q1	q2	OK	0	0	0.165135	0.00318016	0.05322	0.277575	no
TSS2019	XLOC_001705	ST7L	chr1:113066140-113162040	q1	q2	OK	0	0	0.191091	0.00173469	0.100085	0.417587	no
TSS20199	XLOC_017088	MATR3,SNHG4	chr5:138609440-138667366	q1	q2	OK	0	0	0.0997313	0.0278574	0.405255	0.888577	no
TSS20201	XLOC_017088	MATR3	chr5:138609440-138667366	q1	q2	OK	0	0	0.00538602	0.913376	0.915345	0.999983	no
TSS20205	XLOC_017091	UBE2D2	chr5:138940750-139008018	q1	q2	OK	0	0	0.0226703	0.681132	0.687915	0.999983	no
TSS2021	XLOC_001706	RHOC	chr1:113243748-113250025	q1	q2	OK	0	0	0.270896	6.97121e-06	0.0089	0.0844485	no
TSS20212	XLOC_017098	ANKHD1,ANKHD1-EIF4EBP3	chr5:139781398-139929163	q1	q2	OK	0	0	0.103935	0.0253338	0.422335	0.904219	no
TSS20216	XLOC_017101	IK,MIR3655	chr5:140027383-140042065	q1	q2	OK	0	0	0.0668201	0.0341534	0.06882	0.329908	no
TSS20258	XLOC_017128	PCDHGA1	chr5:140710251-140892548	q1	q2	OK	0	0	0.305494	0.00180216	0.01381	0.109694	no
TSS20259	XLOC_017128	PCDHGA2	chr5:140710251-140892548	q1	q2	OK	0	0	0.383029	0.00261859	0.01529	0.117125	no
TSS20261	XLOC_017128	PCDHGB1	chr5:140710251-140892548	q1	q2	OK	0	0	0.595237	4.04811e-09	0.00032	0.00832508	yes
TSS20262	XLOC_017128	PCDHGA4	chr5:140710251-140892548	q1	q2	OK	0	0	0.359942	0.00151842	0.013725	0.109358	no
TSS20263	XLOC_017128	PCDHGB2	chr5:140710251-140892548	q1	q2	OK	0	0	0.668736	2.14495e-13	3.5e-05	0.00134645	yes
TSS20264	XLOC_017128	PCDHGA5	chr5:140710251-140892548	q1	q2	OK	0	0	0.465629	1.00366e-06	0.002205	0.035433	yes
TSS20265	XLOC_017128	PCDHGB3	chr5:140710251-140892548	q1	q2	OK	0	0	0.69227	8.8396e-13	4e-05	0.00150997	yes
TSS20266	XLOC_017128	PCDHGA6	chr5:140710251-140892548	q1	q2	OK	0	0	0.37558	0.000317734	0.00653	0.0704874	no
TSS20267	XLOC_017128	PCDHGA7	chr5:140710251-140892548	q1	q2	OK	0	0	0.734067	1.00586e-12	2.5e-05	0.00100762	yes
TSS20268	XLOC_017128	PCDHGB4	chr5:140710251-140892548	q1	q2	OK	0	0	0.365533	0.000487016	0.005365	0.0631412	no
TSS20273	XLOC_017128	PCDHGA10	chr5:140710251-140892548	q1	q2	OK	0	0	0.116174	0.392343	0.41606	0.898297	no
TSS20276	XLOC_017128	PCDHGA12	chr5:140710251-140892548	q1	q2	OK	0	0	0.44683	1.62082e-07	0.0015	0.0270827	yes
TSS20277	XLOC_017128	PCDHGC3	chr5:140710251-140892548	q1	q2	OK	0	0	0.0977364	0.00274438	0.32132	0.80526	no
TSS20278	XLOC_017128	PCDHGC4	chr5:140710251-140892548	q1	q2	OK	0	0	0.0180008	0.876785	0.882085	0.999983	no
TSS20279	XLOC_017128	PCDHGC5	chr5:140710251-140892548	q1	q2	OK	0	0	0.110221	0.430398	0.45687	0.926716	no
TSS2028	XLOC_001712	PTPN22	chr1:114356432-114447741	q1	q2	OK	0	0	0.0865353	0.00385118	0.10457	0.428519	no
TSS20282	XLOC_017131	RELL2	chr5:141016516-141030986	q1	q2	OK	0	0	0.0247025	0.816106	0.82024	0.999983	no
TSS20283	XLOC_017132	KIAA0141	chr5:141303384-141321612	q1	q2	OK	0	0	0.16662	0.0183216	0.040495	0.229629	no
TSS20284	XLOC_017133	RNF14	chr5:141346401-141369856	q1	q2	OK	0	0	0.0849097	0.336768	0.35788	0.842839	no
TSS20285	XLOC_017133	RNF14	chr5:141346401-141369856	q1	q2	OK	0	0	0.033364	0.187672	0.21926	0.659264	no
TSS20288	XLOC_017135	ARHGAP26	chr5:142150291-142608572	q1	q2	OK	0	0	0.193132	0.059394	0.09174	0.395883	no
TSS20294	XLOC_017141	TCERG1	chr5:145826872-145891069	q1	q2	OK	0	0	0.0366517	0.552726	0.56189	0.985762	no
TSS20304	XLOC_017151	FBXO38	chr5:147763545-147822399	q1	q2	OK	0	0	0.0965839	0.306254	0.315985	0.798127	no
TSS2031	XLOC_001714	AP4B1	chr1:114356432-114447741	q1	q2	OK	0	0	0.20484	0.0515838	0.075845	0.350686	no
TSS20314	XLOC_017159	PPARGC1B	chr5:149109814-149234585	q1	q2	OK	0	0	0.146093	0.169522	0.18236	0.596727	no
TSS20320	XLOC_017164	TCOF1	chr5:149737201-149779871	q1	q2	OK	0	0	0.0429968	0.550126	0.912695	0.999983	no
TSS20324	XLOC_017166	SYNPO	chr5:149980641-150038792	q1	q2	OK	0	0	0.0108894	0.90595	0.90943	0.999983	no
TSS20329	XLOC_017171	GM2A	chr5:150632612-150649953	q1	q2	OK	0	0	0.0163072	0.420111	0.433635	0.912167	no
TSS20331	XLOC_017173	G3BP1	chr5:151151475-151184915	q1	q2	OK	0	0	0.0146711	0.86955	0.8718	0.999983	no
TSS20333	XLOC_017175	MFAP3	chr5:153418518-153437014	q1	q2	OK	0	0	0.247529	0.00075006	0.011095	0.0962269	no
TSS20335	XLOC_017177	SAP30L	chr5:153825516-153840613	q1	q2	OK	0	0	0.0562978	0.400291	0.66034	0.999983	no
TSS20338	XLOC_017180	MRPL22	chr5:154320632-154348971	q1	q2	OK	0	0	0.0232629	0.782925	0.78849	0.999983	no
TSS2034	XLOC_001716	TRIM33	chr1:114935398-115053781	q1	q2	OK	0	0	0.0180193	0.850629	0.85287	0.999983	no
TSS20343	XLOC_017185	CYFIP2	chr5:156693090-156822606	q1	q2	OK	0	0	0.231307	0.00865372	0.01574	0.119454	no
TSS20368	XLOC_017201	CCNG1	chr5:162864576-162872022	q1	q2	OK	0	0	0.617738	6.43929e-15	1.5e-05	0.000648465	yes
TSS20369	XLOC_017202	HMMR	chr5:162887516-162918953	q1	q2	OK	0	0	0.229077	3.60263e-06	0.016415	0.12308	no
TSS20373	XLOC_017205	WWC1	chr5:167719064-167899308	q1	q2	OK	0	0	0.13328	0.0615094	0.27066	0.742286	no
TSS20388	XLOC_017219	NPM1	chr5:170814707-170837888	q1	q2	OK	0	0	0.0393621	0.115136	0.588905	0.995436	no
TSS2039	XLOC_001720	CSDE1	chr1:115247084-115300671	q1	q2	OK	0	0	0.227791	5.74985e-12	0.00587	0.0661145	no
TSS20396	XLOC_017227	C5orf41	chr5:172483354-172566291	q1	q2	OK	0	0	0.193721	2.57193e-06	0.01091	0.0953052	no
TSS20397	XLOC_017228	BNIP1	chr5:172571444-172591390	q1	q2	OK	0	0	0.0263149	0.712772	0.89884	0.999983	no
TSS2040	XLOC_001721	SIKE1	chr1:115312104-115323308	q1	q2	OK	0	0	0.0312293	0.578717	0.58752	0.995058	no
TSS20418	XLOC_017246	TSPAN17	chr5:176074387-176086059	q1	q2	OK	0	0	0.0730276	0.450914	0.543	0.978035	no
TSS20421	XLOC_017249	FGFR4	chr5:176513920-176525126	q1	q2	OK	0	0	0.0666676	0.496529	0.502605	0.956397	no
TSS20428	XLOC_017254	GRK6	chr5:176853686-176883287	q1	q2	OK	0	0	0.071107	0.374969	0.497865	0.953929	no
TSS20429	XLOC_017255	PRR7	chr5:176853686-176883287	q1	q2	OK	0	0	0.177272	0.0130989	0.02917	0.181853	no
TSS20437	XLOC_017262	HNRNPAB	chr5:177631507-177659803	q1	q2	OK	0	0	0.0185037	0.800742	0.80507	0.999983	no
TSS20444	XLOC_017268	RUFY1	chr5:178977561-179037027	q1	q2	OK	0	0	0.0911186	0.00961652	0.050725	0.268898	no
TSS20445	XLOC_017269	CANX	chr5:179125929-179158639	q1	q2	OK	0	0	0.0494162	0.453992	0.464225	0.931197	no
TSS20452	XLOC_017274	LOC729678	chr5:180256953-180262726	q1	q2	OK	0	0	0.166871	0.0806977	0.16234	0.559456	no
TSS20458	XLOC_017279	TRIM41	chr5:180650262-180662808	q1	q2	OK	0	0	0.0905932	0.00480798	0.143225	0.522155	no
TSS2046	XLOC_001726	ATP1A1OS	chr1:116915794-116961244	q1	q2	OK	0	0	0.121667	0.169933	0.53408	0.972612	no
TSS20469	XLOC_017289	BRD9	chr5:863849-892939	q1	q2	OK	0	0	0.0919137	0.268071	0.28253	0.756822	no
TSS2047	XLOC_001727	CD58	chr1:117057155-117113715	q1	q2	OK	0	0	0.189841	0.134715	0.16772	0.570264	no
TSS20487	XLOC_017307	NSUN2	chr5:6599351-6633473	q1	q2	OK	0	0	0.0448604	0.500291	0.665915	0.999983	no
TSS2049	XLOC_001729	TRIM45	chr1:117653676-117664411	q1	q2	OK	0	0	0.0229688	0.740709	0.751775	0.999983	no
TSS20492	XLOC_017312	FASTKD3	chr5:7859271-7869150	q1	q2	OK	0	0	0.152626	0.127349	0.145455	0.526694	no
TSS205	XLOC_000163	CDC42	chr1:22379119-22419436	q1	q2	OK	0	0	0.0926202	8.93295e-08	0.01334	0.107269	no
TSS20517	XLOC_017336	DROSHA	chr5:31400601-31532282	q1	q2	OK	0	0	0.0693618	0.369599	0.65217	0.999983	no
TSS2052	XLOC_001731	GDAP2	chr1:118406106-118472302	q1	q2	OK	0	0	0.0239957	0.809711	0.815195	0.999983	no
TSS20524	XLOC_017343	AMACR,C1QTNF3-AMACR	chr5:33987090-34124633	q1	q2	OK	0	0	0.00619473	0.951641	0.952325	0.999983	no
TSS20526	XLOC_017343	C1QTNF3-AMACR	chr5:33987090-34124633	q1	q2	OK	0	0	0.158196	2.40446e-06	0.044545	0.245993	no
TSS20527	XLOC_017344	RAD1	chr5:34905365-34915780	q1	q2	OK	0	0	0.00746862	0.929181	0.930155	0.999983	no
TSS2055	XLOC_001734	WARS2	chr1:119573838-119683295	q1	q2	OK	0	0	0.0971059	0.0379742	0.070825	0.335684	no
TSS20558	XLOC_017366	PRKAA1	chr5:40759480-40798297	q1	q2	OK	0	0	0.0098015	0.78565	0.793225	0.999983	no
TSS20568	XLOC_017375	LOC648987	chr5:43014830-43018913	q1	q2	OK	0	0	0.0870565	0.463171	0.48324	0.944488	no
TSS20571	XLOC_017378	HMGCS1	chr5:43289492-43313595	q1	q2	OK	0	0	0.0954426	0.286	0.30039	0.779569	no
TSS20575	XLOC_017382	PAIP1	chr5:43526369-43557521	q1	q2	OK	0	0	0.0993786	0.275313	0.28681	0.76208	no
TSS20593	XLOC_017398	PPAP2A	chr5:54603575-54830873	q1	q2	OK	0	0	0.0197565	0.794462	0.800115	0.999983	no
TSS20596	XLOC_017401	IL6ST	chr5:55230924-55290821	q1	q2	OK	0	0	0.0325816	0.4354	0.46035	0.929786	no
TSS206	XLOC_000164	ZBTB40	chr1:22778343-22857650	q1	q2	OK	0	0	0.0574098	0.206314	0.225735	0.67088	no
TSS20602	XLOC_017406	PDE4D	chr5:58264865-59843484	q1	q2	OK	0	0	0.0484747	0.619482	0.62691	0.999983	no
TSS20609	XLOC_017407	DEPDC1B	chr5:59892738-59995993	q1	q2	OK	0	0	0.0965288	0.129275	0.15224	0.539992	no
TSS20610	XLOC_017408	ELOVL7	chr5:60047615-60140101	q1	q2	OK	0	0	0.102185	0.342911	0.36066	0.845358	no
TSS20619	XLOC_017416	TRIM23	chr5:64885506-64920187	q1	q2	OK	0	0	0.092784	0.000138455	0.02153	0.147078	no
TSS20624	XLOC_017421	TAF9	chr5:68647552-68710630	q1	q2	OK	0	0	0.0186335	0.799418	0.804595	0.999983	no
TSS20625	XLOC_017421	TAF9	chr5:68647552-68710630	q1	q2	OK	0	0	0.0268772	0.80113	0.80913	0.999983	no
TSS20641	XLOC_017435	GFM2	chr5:73980968-74063042	q1	q2	OK	0	0	0.11586	0.047245	0.127625	0.485131	no
TSS20645	XLOC_017439	COL4A3BP	chr5:74666927-74895646	q1	q2	OK	0	0	0.0502573	0.462616	0.47725	0.939136	no
TSS20646	XLOC_017439	COL4A3BP	chr5:74666927-74895646	q1	q2	OK	0	0	0.806762	0	1e-05	0.000458007	yes
TSS20661	XLOC_017452	MTX3	chr5:79272538-79287088	q1	q2	OK	0	0	0.0414838	0.277771	0.730865	0.999983	no
TSS20668	XLOC_017459	LOC100131067	chr5:80256507-81047072	q1	q2	OK	0	0	0.174554	0.0145404	0.07531	0.34889	no
TSS20670	XLOC_017461	SSBP2	chr5:80256507-81047072	q1	q2	OK	0	0	0.225041	1.80258e-08	1e-05	0.000458007	yes
TSS20685	XLOC_017471	MEF2C	chr5:88014057-88199922	q1	q2	OK	0	0	0.404283	0	1e-05	0.000458007	yes
TSS20686	XLOC_017471	MEF2C	chr5:88014057-88199922	q1	q2	OK	0	0	0.255148	0.00383122	0.01036	0.0924425	no
TSS2069	XLOC_001747	LOC728855	chr1:144300511-144341755	q1	q2	OK	0	0	0.18828	0.0792217	0.096285	0.408282	no
TSS20694	XLOC_017478	FAM172A	chr5:92953430-93447404	q1	q2	OK	0	0	0.212525	0.0300728	0.04548	0.249473	no
TSS2070	XLOC_001747	LOC728875	chr1:144300511-144341755	q1	q2	OK	0	0	0.832555	0	1e-05	0.000458007	yes
TSS20702	XLOC_017484	GLRX	chr5:95149552-95158577	q1	q2	OK	0	0	0.0630306	0.0256392	0.44196	0.917771	no
TSS20707	XLOC_017487	ERAP1	chr5:95997740-96149848	q1	q2	OK	0	0	0.0413658	0.418329	0.435615	0.913857	no
TSS20708	XLOC_017487	ERAP1	chr5:95997740-96149848	q1	q2	OK	0	0	0.00766303	0.710784	0.71232	0.999983	no
TSS20710	XLOC_017489	RIOK2	chr5:96496570-96519005	q1	q2	OK	0	0	0.0528399	0.529505	0.544335	0.978251	no
TSS20714	XLOC_017493	ST8SIA4	chr5:100142638-100238987	q1	q2	OK	0	0	0.0552713	0.495314	0.509685	0.95973	no
TSS20728	XLOC_017504	NREP	chr5:110834021-111312628	q1	q2	OK	0	0	0.20447	0.0663303	0.098255	0.413242	no
TSS20744	XLOC_017513	TMED7,TMED7-TICAM2	chr5:114914338-114961876	q1	q2	OK	0	0	0.0420094	0.276679	0.35055	0.834731	no
TSS20746	XLOC_017515	ATG12	chr5:115163893-115177548	q1	q2	OK	0	0	0.0696276	0.0680027	0.19247	0.613198	no
TSS2075	XLOC_001752	PDE4DIP	chr1:144851423-145076186	q1	q2	OK	0	0	0.0112834	0.909081	0.911085	0.999983	no
TSS20752	XLOC_017520	CEP120	chr5:122680578-122759286	q1	q2	OK	0	0	0.194289	0.0355511	0.04642	0.25291	no
TSS20760	XLOC_017528	HINT1	chr5:130494874-130501034	q1	q2	OK	0	0	0.0110795	0.474025	0.858675	0.999983	no
TSS20761	XLOC_017529	RAPGEF6	chr5:130759613-130970929	q1	q2	OK	0	0	0.0908531	0.0109183	0.084495	0.375951	no
TSS20762	XLOC_017530	FNIP1	chr5:130977406-131132756	q1	q2	OK	0	0	0.0468303	0.591564	0.598815	0.999412	no
TSS20767	XLOC_017532	P4HA2	chr5:131528303-131563556	q1	q2	OK	0	0	0.178657	0.0632648	0.160625	0.556837	no
TSS20773	XLOC_017538	2013-09-08	chr5:132083136-132113561	q1	q2	OK	0	0	0.11882	3.04458e-05	0.063455	0.311952	no
TSS20783	XLOC_017546	VDAC1	chr5:133307565-133340824	q1	q2	OK	0	0	0.0172134	0.820996	0.824685	0.999983	no
TSS20785	XLOC_017547	SKP1	chr5:133492081-133512724	q1	q2	OK	0	0	0.00332633	0.816436	0.82282	0.999983	no
TSS20787	XLOC_017549	CDKL3	chr5:133634114-133702765	q1	q2	OK	0	0	0.0166249	0.895832	0.90026	0.999983	no
TSS20789	XLOC_017551	SAR1B	chr5:133936838-133968533	q1	q2	OK	0	0	0.123299	0.0419615	0.07071	0.335493	no
TSS20792	XLOC_017554	H2AFY	chr5:134670070-134735577	q1	q2	OK	0	0	0.0388141	0.612361	0.83196	0.999983	no
TSS20809	XLOC_017570	FAM13B	chr5:137225124-137368802	q1	q2	OK	0	0	0.415644	1.33227e-15	0.000165	0.00488437	yes
TSS20811	XLOC_017572	BRD8	chr5:137475458-137514358	q1	q2	OK	0	0	0.212321	0.0121959	0.02907	0.181371	no
TSS20814	XLOC_017575	CDC25C	chr5:137620958-137667516	q1	q2	OK	0	0	0.059145	0.425455	0.440675	0.917253	no
TSS20816	XLOC_017576	ETF1	chr5:137841781-137878989	q1	q2	OK	0	0	0.0118888	0.567704	0.58075	0.99362	no
TSS20820	XLOC_017580	SIL1	chr5:138282409-138534065	q1	q2	OK	0	0	0.056096	0.438269	0.44797	0.921476	no
TSS20821	XLOC_017581	SLC23A1	chr5:138677518-138719039	q1	q2	OK	0	0	0.1313	0.227098	0.24775	0.706047	no
TSS20831	XLOC_017591	SRA1	chr5:139929651-139937678	q1	q2	OK	0	0	0.0165608	0.57107	0.5923	0.996537	no
TSS20832	XLOC_017591	SRA1	chr5:139929651-139937678	q1	q2	OK	0	0	0.0280199	0.377185	0.398655	0.883479	no
TSS20833	XLOC_017592	APBB3	chr5:139937852-139944189	q1	q2	OK	0	0	0.108571	0.0387488	0.40789	0.890365	no
TSS20835	XLOC_017593	CD14	chr5:140011312-140013286	q1	q2	OK	0	0	0.703939	1.62093e-14	2.5e-05	0.00100762	yes
TSS20836	XLOC_017594	NDUFA2	chr5:140019011-140027370	q1	q2	OK	0	0	0.0394801	0.538649	0.670905	0.999983	no
TSS20841	XLOC_017599	DIAPH1	chr5:140894587-140998622	q1	q2	OK	0	0	0.0423697	0.460377	0.47175	0.93545	no
TSS20845	XLOC_017603	PCDH1	chr5:141232672-141257944	q1	q2	OK	0	0	0.0534495	0.649711	0.65978	0.999983	no
TSS20849	XLOC_017607	SPRY4	chr5:141689991-141704620	q1	q2	OK	0	0	0.101406	0.15908	0.18691	0.604247	no
TSS2085	XLOC_001758	GPR89A	chr1:145764594-145827103	q1	q2	OK	0	0	0.069965	0.483209	0.67288	0.999983	no
TSS20855	XLOC_017609	NR3C1	chr5:142657495-142815077	q1	q2	OK	0	0	0.215792	0.0172639	0.03725	0.215854	no
TSS20858	XLOC_017610	YIPF5	chr5:143537728-143550278	q1	q2	OK	0	0	0.00416089	0.84137	0.84579	0.999983	no
TSS20878	XLOC_017624	CSNK1A1	chr5:148874844-148931007	q1	q2	OK	0	0	0.0067399	0.887375	0.89046	0.999983	no
TSS20886	XLOC_017631	CD74	chr5:149781199-149792499	q1	q2	OK	0	0	0.0192888	0.578734	0.844255	0.999983	no
TSS20887	XLOC_017632	RPS14	chr5:149823791-149829319	q1	q2	OK	0	0	0.0226116	0.329949	0.45028	0.92311	no
TSS20893	XLOC_017637	TNIP1	chr5:150409503-150467221	q1	q2	OK	0	0	0.0954306	0.0464158	0.450785	0.923351	no
TSS20894	XLOC_017637	TNIP1	chr5:150409503-150467221	q1	q2	OK	0	0	0.0497603	0.442127	0.449925	0.922889	no
TSS20911	XLOC_017652	GEMIN5	chr5:154266975-154317776	q1	q2	OK	0	0	0.026576	0.711558	0.716565	0.999983	no
TSS20922	XLOC_017661	CLINT1	chr5:157212750-157286183	q1	q2	OK	0	0	0.11603	0.17437	0.24618	0.703286	no
TSS20931	XLOC_017666	PWWP2A	chr5:159502891-159546452	q1	q2	OK	0	0	0.0660954	0.4734	0.485305	0.945417	no
TSS20949	XLOC_017684	FBXW11	chr5:171288555-171433877	q1	q2	OK	0	0	0.119472	0.162984	0.111195	0.445154	no
TSS20958	XLOC_017692	BOD1	chr5:173034147-173043666	q1	q2	OK	0	0	0.0774226	0.164021	0.188235	0.606715	no
TSS20963	XLOC_017697	KIAA1191	chr5:175773065-175788809	q1	q2	OK	0	0	0.0553964	0.2999	0.282455	0.756822	no
TSS20964	XLOC_017698	NOP16	chr5:175810939-175815763	q1	q2	OK	0	0	0.0471851	0.207916	0.705665	0.999983	no
TSS20965	XLOC_017699	CLTB	chr5:175819455-175843570	q1	q2	OK	0	0	0.0250904	0.398096	0.687755	0.999983	no
TSS20972	XLOC_017705	UIMC1	chr5:176332005-176433795	q1	q2	OK	0	0	0.0255473	0.552836	0.56662	0.988738	no
TSS20973	XLOC_017706	RAB24	chr5:176728198-176730744	q1	q2	OK	0	0	0.0829808	0.332334	0.3403	0.82335	no
TSS20974	XLOC_017707	MXD3	chr5:176730834-176739292	q1	q2	OK	0	0	0.187947	0.000476723	0.015025	0.115602	no
TSS20978	XLOC_017711	LOC340037	chr5:176853686-176883287	q1	q2	OK	0	0	0.342955	3.83584e-05	0.01117	0.0964826	no
TSS20981	XLOC_017713	PDLIM7	chr5:176910394-176924602	q1	q2	OK	0	0	0.124574	0.0308597	0.2333	0.683668	no
[truncated: 168,971 more rows]

## Sheet: 1vs2-OK
test_id	gene_id	gene	locus	sample_1	sample_2	status	value_1	value_2	sqrt(JS)	test_stat	p_value	q_value	significant		Comparison BJAB-EBER1/2 vs BJAB-CTL (FRT)
TSS6406	XLOC_005427	AAAS	chr12:53701239-53715412	q1	q2	OK	0	0	0.0194753	0.572467	0.58728	0.995058	no		1- BJAB-CTL first replicate
TSS11307	XLOC_009602	AARSD1	chr17:41102542-41132545	q1	q2	OK	0	0	0.0384885	0.6688	0.9321	0.999983	no		2 -BJAB-EBER1/2 first replicate
TSS24730	XLOC_020847	ABCB4	chr7:87031360-87105019	q1	q2	OK	0	0	0.493253	3.23695e-06	0.003285	0.0473119	yes		3 -BJAB-CTL second replicate
TSS6751	XLOC_005705	ABCB9	chr12:123405497-123451056	q1	q2	OK	0	0	0.184894	1.76167e-07	0.050385	0.267608	no		4 -BJAB-EBER1/2 second replicate
TSS9227	XLOC_007820	ABCC1	chr16:16043433-16236930	q1	q2	OK	0	0	0.145228	2.53865e-09	0.08134	0.367554	no
TSS21372	XLOC_018043	ABCC10	chr6:43395291-43423786	q1	q2	OK	0	0	0.152826	0.0612356	0.08804	0.385763	no
TSS7192	XLOC_006076	ABCC4	chr13:95672082-95953687	q1	q2	OK	0	0	0.0246236	0.795206	0.805925	0.999983	no
TSS18718	XLOC_015848	ABCC5	chr3:183637723-183735727	q1	q2	OK	0	0	0.0654188	0.462763	0.47542	0.937951	no
TSS631	XLOC_000516	ABCD3	chr1:94883932-94984219	q1	q2	OK	0	0	0.0397251	0.390086	0.403065	0.887004	no
TSS7987	XLOC_006767	ABCD4	chr14:74751979-74769767	q1	q2	OK	0	0	0.00974026	0.920033	0.921475	0.999983	no
TSS19218	XLOC_016269	ABCE1	chr4:145915726-146050676	q1	q2	OK	0	0	0.00717922	0.902112	0.904185	0.999983	no
TSS21200	XLOC_017904	ABCF1	chr6:30539169-30559309	q1	q2	OK	0	0	0.0864452	3.81779e-05	0.00958	0.088093	no
TSS25030	XLOC_021100	ABCF2	chr7:150904922-150924317	q1	q2	OK	0	0	0.0243236	0.795999	0.799575	0.999983	no
TSS24689	XLOC_020809	ABHD11	chr7:73150424-73153190	q1	q2	OK	0	0	0.103739	0.0147983	0.32118	0.805256	no
TSS16132	XLOC_013707	ABHD12	chr20:25228705-25371618	q1	q2	OK	0	0	0.106166	0.0273031	0.058965	0.296273	no
TSS17580	XLOC_014924	ABHD14A,ABHD14A-ACY1	chr3:52009041-52023218	q1	q2	OK	0	0	0.0346631	0.592315	0.607105	0.999983	no
TSS17581	XLOC_014924	ABHD14A-ACY1,ACY1	chr3:52009041-52023218	q1	q2	OK	0	0	0.207277	4.44089e-16	0.0079	0.0792056	no
TSS18309	XLOC_015519	ABHD14B	chr3:52002525-52008646	q1	q2	OK	0	0	0.20771	0.00210306	0.0345	0.204765	no
TSS21892	XLOC_018490	ABHD16A	chr6:31654725-31671137	q1	q2	OK	0	0	0.282734	0.0702202	0.114315	0.45239	no
TSS21893	XLOC_018490	ABHD16A	chr6:31654725-31671137	q1	q2	OK	0	0	0.0763626	0.286004	0.299305	0.778359	no
TSS3341	XLOC_002825	ABI1	chr10:26986594-27150016	q1	q2	OK	0	0	0.0789905	0.0114778	0.315405	0.797518	no
TSS2417	XLOC_002042	ABL2	chr1:179068461-179198819	q1	q2	OK	0	0	0.527664	0	2e-05	0.000829051	yes
TSS2418	XLOC_002042	ABL2	chr1:179068461-179198819	q1	q2	OK	0	0	0.472871	0	1e-05	0.000458007	yes
TSS17787	XLOC_015096	ABTB1	chr3:127391780-127399769	q1	q2	OK	0	0	0.0871291	0.294719	0.449355	0.922659	no
TSS18175	XLOC_015407	ACAA1	chr3:38080695-38178733	q1	q2	OK	0	0	0.205508	7.11591e-09	0.012075	0.101132	no
TSS11187	XLOC_009488	ACACA	chr17:35441926-35766902	q1	q2	OK	0	0	0.0328919	0.416742	0.438845	0.916085	no
TSS5967	XLOC_005050	ACAD10	chr12:112123856-112194911	q1	q2	OK	0	0	0.0375557	0.661266	0.6685	0.999983	no
TSS17795	XLOC_015104	ACAD9	chr3:128598332-128631957	q1	q2	OK	0	0	0.022745	0.715462	0.72433	0.999983	no
TSS560	XLOC_000458	ACADM	chr1:76190042-76229355	q1	q2	OK	0	0	0.0304179	0.198225	0.22329	0.666744	no
TSS10214	XLOC_008665	ACADVL	chr17:7093209-7128585	q1	q2	OK	0	0	0.00927248	0.763165	0.770375	0.999983	no
TSS10558	XLOC_008966	ACBD4	chr17:43209966-43221543	q1	q2	OK	0	0	0.0543856	0.466111	0.91605	0.999983	no
TSS3346	XLOC_002829	ACBD5	chr10:27484142-27531068	q1	q2	OK	0	0	0.21291	0.00516827	0.032985	0.198531	no
TSS5665	XLOC_004788	ACCN2	chr12:50451486-50477394	q1	q2	OK	0	0	0.026588	0.38189	0.39088	0.87639	no
TSS24401	XLOC_020567	ACCN3	chr7:150745604-150749843	q1	q2	OK	0	0	0.252647	0.00463918	0.03145	0.192013	no
TSS10004	XLOC_008486	ACD	chr16:67679029-67694718	q1	q2	OK	0	0	0.00706929	0.874509	0.965555	0.999983	no
TSS7791	XLOC_006594	ACIN1	chr14:23527773-23569665	q1	q2	OK	0	0	0.352863	0	1e-05	0.000458007	yes
TSS7792	XLOC_006594	ACIN1	chr14:23527773-23569665	q1	q2	OK	0	0	0.102055	0.0762314	0.431405	0.91115	no
TSS11281	XLOC_009581	ACLY	chr17:40023178-40075272	q1	q2	OK	0	0	0.0223599	0.765274	0.76972	0.999983	no
TSS492	XLOC_000407	ACOT11	chr1:55013806-55100417	q1	q2	OK	0	0	0.39368	1.11699e-05	0.007	0.0733544	no
TSS21106	XLOC_017816	ACOT13	chr6:24667262-24719403	q1	q2	OK	0	0	0.04675	0.334077	0.3502	0.834125	no
TSS27866	XLOC_023466	ACOT9	chrX:23721776-23761407	q1	q2	OK	0	0	0.0269133	0.842767	0.848625	0.999983	no
TSS11570	XLOC_009825	ACOX1	chr17:73937588-74002080	q1	q2	OK	0	0	0.0682546	0.0199873	0.509885	0.959831	no
TSS19388	XLOC_016412	ACOX3	chr4:8368008-8442452	q1	q2	OK	0	0	0.0482803	0.587914	0.594	0.99801	no
TSS13896	XLOC_011844	ACP1	chr2:264868-278282	q1	q2	OK	0	0	0.0275772	0.326689	0.85582	0.999983	no
TSS4886	XLOC_004125	ACP2	chr11:47260852-47290584	q1	q2	OK	0	0	0.00643725	0.889865	0.891915	0.999983	no
TSS13236	XLOC_011266	ACP5	chr19:11685474-11689801	q1	q2	OK	0	0	0.414673	2.54325e-05	0.009065	0.0849982	no
TSS17819	XLOC_015123	ACPP	chr3:132036210-132087146	q1	q2	OK	0	0	0.0389961	0.702527	0.71044	0.999983	no
TSS9624	XLOC_008148	ACSF3	chr16:89160216-89222171	q1	q2	OK	0	0	0.0936148	0.064448	0.495985	0.952346	no
TSS14669	XLOC_012483	ACSL3	chr2:223725731-223808119	q1	q2	OK	0	0	0.145681	0.108167	0.12132	0.469752	no
TSS28130	XLOC_023686	ACSL4	chrX:108884563-108976621	q1	q2	OK	0	0	0.105069	0.249369	0.25994	0.725848	no
TSS16128	XLOC_013704	ACSS1	chr20:24986865-25038818	q1	q2	OK	0	0	0.359444	4.88388e-06	0.005075	0.0612978	no
TSS14159	XLOC_012063	ACTG2	chr2:74120092-74146780	q1	q2	OK	0	0	0.054057	0.0759917	0.10683	0.433912	no
TSS17965	XLOC_015236	ACTL6A	chr3:179280707-179306193	q1	q2	OK	0	0	0.225674	0.00615266	0.014205	0.111855	no
TSS14123	XLOC_012029	ACTR2	chr2:65454828-65498390	q1	q2	OK	0	0	0.000345858	0.958124	0.9608	0.999983	no
TSS24416	XLOC_020578	ACTR3B	chr7:152456850-152552463	q1	q2	OK	0	0	0.0218098	0.733006	0.73828	0.999983	no
TSS5682	XLOC_004804	ACVR1B	chr12:52345450-52390863	q1	q2	OK	0	0	0.0917898	0.135945	0.16641	0.567436	no
TSS7997	XLOC_006776	ACYP1	chr14:75519927-75530736	q1	q2	OK	0	0	0.0515475	0.38893	0.40199	0.886222	no
TSS895	XLOC_000743	ADAM15	chr1:155006281-155042029	q1	q2	OK	0	0	0.0771746	0.144659	0.517065	0.963379	no
TSS24079	XLOC_020298	ADAM22	chr7:87563565-87832204	q1	q2	OK	0	0	0.257179	3.65096e-06	1e-05	0.000458007	yes
TSS25175	XLOC_021219	ADAM28	chr8:24151579-24212726	q1	q2	OK	0	0	0.0692462	0.585501	0.60405	0.999983	no
TSS3761	XLOC_003173	ADAM8	chr10:135075919-135090407	q1	q2	OK	0	0	0.0506422	0.62475	0.63423	0.999983	no
TSS25233	XLOC_021261	ADAM9	chr8:38854504-38962779	q1	q2	OK	0	0	0.0929417	1.34223e-05	0.011715	0.0993556	no
TSS2207	XLOC_001862	ADAR	chr1:154554533-154600456	q1	q2	OK	0	0	0.350327	5.75594e-09	0.000945	0.0192064	yes
TSS2208	XLOC_001862	ADAR	chr1:154554533-154600456	q1	q2	OK	0	0	0.184732	2.66194e-11	0.03172	0.193391	no
TSS2209	XLOC_001862	ADAR	chr1:154554533-154600456	q1	q2	OK	0	0	0.094798	9.96314e-06	0.00972	0.0889122	no
TSS16498	XLOC_014021	ADARB1	chr21:46494492-46646478	q1	q2	OK	0	0	0.298583	1.28786e-14	0.003265	0.0470757	yes
TSS10079	XLOC_008545	ADAT1	chr16:75632246-75657221	q1	q2	OK	0	0	0.0138998	0.808903	0.81454	0.999983	no
TSS12144	XLOC_010294	ADAT3,SCAMP4	chr19:1905372-1926012	q1	q2	OK	0	0	0.048943	0.420575	0.43179	0.91115	no
TSS7525	XLOC_006353	ADCK1	chr14:78266425-78400297	q1	q2	OK	0	0	0.309209	1.49854e-07	0.002425	0.0380876	yes
TSS13519	XLOC_011508	ADCK4	chr19:41197433-41222790	q1	q2	OK	0	0	0.000854279	0.981539	0.98152	0.999983	no
TSS18833	XLOC_015940	ADD1	chr4:2845583-2931802	q1	q2	OK	0	0	0.17967	0	0.00552	0.0642746	no
TSS3147	XLOC_002658	ADD3	chr10:111705316-111895323	q1	q2	OK	0	0	0.0356913	0.201255	0.226255	0.671745	no
TSS2962	XLOC_002501	ADK	chr10:75910942-76469061	q1	q2	OK	0	0	0.267665	6.60354e-08	0.00295	0.0439609	yes
TSS2961	XLOC_002501	ADK	chr10:75910942-76469061	q1	q2	OK	0	0	0.135589	2.56365e-07	0.00425	0.0553938	no
TSS16274	XLOC_013830	ADNP	chr20:49506882-49547527	q1	q2	OK	0	0	0.106026	0.272761	0.281535	0.755729	no
TSS8892	XLOC_007541	ADPGK	chr15:73043707-73090540	q1	q2	OK	0	0	0.537024	0	1e-05	0.000458007	yes
TSS15964	XLOC_013565	ADRM1	chr20:60878026-60883918	q1	q2	OK	0	0	0.0107025	0.861501	0.865305	0.999983	no
TSS16916	XLOC_014373	ADSL	chr22:40742503-40762575	q1	q2	OK	0	0	0.0492299	0.219672	0.237975	0.690876	no
TSS5571	XLOC_004712	AEBP2	chr12:19592607-19675173	q1	q2	OK	0	0	0.0847662	0.255068	0.27123	0.742924	no
TSS13089	XLOC_011133	AES	chr19:3052907-3062964	q1	q2	OK	0	0	0.0368804	0.446608	0.457845	0.927441	no
TSS3691	XLOC_003115	AFAP1L2	chr10:116054582-116164515	q1	q2	OK	0	0	0.072405	0.568134	0.580945	0.99362	no
TSS27695	XLOC_023335	AFF2	chrX:147582138-148082193	q1	q2	OK	0	0	0.210403	0.0382555	0.05931	0.297436	no
TSS15139	XLOC_012877	AFF3	chr2:100163715-100759037	q1	q2	OK	0	0	0.0567965	0.327995	0.341045	0.824342	no
TSS9649	XLOC_008168	AFG3L1P	chr16:90036182-90067195	q1	q2	OK	0	0	0.0240563	0.762441	0.95028	0.999983	no
TSS10807	XLOC_009166	AFMID	chr17:76183397-76203782	q1	q2	OK	0	0	0.128249	0.143331	0.205775	0.635705	no
TSS14117	XLOC_012024	AFTPH	chr2:64751438-64820138	q1	q2	OK	0	0	0.033259	0.595427	0.907745	0.999983	no
TSS19800	XLOC_016756	AGA	chr4:178351928-178363657	q1	q2	OK	0	0	0.0444219	0.388075	0.611765	0.999983	no
TSS24406	XLOC_020569	AGAP3	chr7:150783825-150841523	q1	q2	OK	0	0	0.0346145	0.651249	0.65719	0.999983	no
TSS13976	XLOC_011910	AGBL5	chr2:27274490-27294567	q1	q2	OK	0	0	0.00115213	0.98815	0.988265	0.999983	no
TSS21921	XLOC_018514	AGER	chr6:32148744-32152099	q1	q2	OK	0	0	0.38346	6.21725e-15	0.000345	0.00884375	yes
TSS14677	XLOC_012491	AGFG1	chr2:228336887-228425938	q1	q2	OK	0	0	0.074659	0.307727	0.36657	0.850808	no
TSS647	XLOC_000527	AGL	chr1:100315639-100389579	q1	q2	OK	0	0	0.0658373	1.38884e-06	0.00716	0.0743176	no
TSS27106	XLOC_022851	AGPAT2	chr9:139567594-139581911	q1	q2	OK	0	0	0.0635437	0.470741	0.47899	0.941024	no
TSS8497	XLOC_007204	AGPHD1	chr15:78799905-78829715	q1	q2	OK	0	0	0.140984	0.219266	0.248485	0.707281	no
TSS8527	XLOC_007228	AGSK1,LOC727849	chr15:82944792-82986427	q1	q2	OK	0	0	0.0225044	0.834239	0.837995	0.999983	no
TSS8972	XLOC_007602	AGSK1,LOC727849	chr15:82753446-82798352	q1	q2	OK	0	0	0.0029121	0.978214	0.97851	0.999983	no
TSS8976	XLOC_007606	AGSK1,LOC727849	chr15:83130032-83182930	q1	q2	OK	0	0	0.0217935	0.833162	0.837125	0.999983	no
TSS104	XLOC_000086	AGTRAP	chr1:11796141-11810828	q1	q2	OK	0	0	0.160013	0.000966589	0.110865	0.444277	no
TSS24265	XLOC_020455	AHCYL2	chr7:128864854-129070052	q1	q2	OK	0	0	0.00406962	0.958268	0.95888	0.999983	no
TSS22290	XLOC_018818	AHI1	chr6:135605109-135818903	q1	q2	OK	0	0	0.516329	1.17018e-12	0.000115	0.00362112	yes
TSS19849	XLOC_016799	AHRR,PDCD6	chr5:271735-438405	q1	q2	OK	0	0	0.0282674	6.69856e-06	0.035255	0.207553	no
TSS21236	XLOC_017930	AIF1	chr6:31582993-31584798	q1	q2	OK	0	0	0.0169476	0.903938	0.91001	0.999983	no
TSS28195	XLOC_023739	AIFM1	chrX:129263337-129299861	q1	q2	OK	0	0	0.361887	3.9324e-05	0.00999	0.0905599	no
TSS28196	XLOC_023739	AIFM1	chrX:129263337-129299861	q1	q2	OK	0	0	0.0297937	0.159515	0.194955	0.617511	no
TSS3490	XLOC_002940	AIFM2	chr10:71812356-71892690	q1	q2	OK	0	0	0.00549443	0.955659	0.956075	0.999983	no
TSS19139	XLOC_016203	AIMP1	chr4:106967232-107270381	q1	q2	OK	0	0	0.243161	0.0171264	0.033855	0.202035	no
TSS1692	XLOC_001421	AK2	chr1:33473540-33502512	q1	q2	OK	0	0	0.184363	9.81652e-10	1e-05	0.000458007	yes
TSS26582	XLOC_022397	AK3	chr9:4709556-4742043	q1	q2	OK	0	0	0.047593	0.0705462	0.103375	0.42582	no
TSS8552	XLOC_007251	AKAP13	chr15:85923870-86292586	q1	q2	OK	0	0	0.040147	0.591826	0.60111	0.999983	no
TSS27180	XLOC_022917	AKAP17A,ASMT	chrX:1710485-1761974	q1	q2	OK	0	0	0.00118021	0.986826	0.986875	0.999983	no
TSS28370	XLOC_023889	AKAP17A,ASMT	chrY:1660485-1711974	q1	q2	OK	0	0	0.0863618	0.14914	0.1737	0.581694	no
TSS26328	XLOC_022185	AKAP2	chr9:112403067-112934791	q1	q2	OK	0	0	0.0936687	0.010515	0.037025	0.214835	no
TSS24091	XLOC_020308	AKAP9	chr7:91570188-91739987	q1	q2	OK	0	0	0.0144073	0.872791	0.87475	0.999983	no
TSS3905	XLOC_003288	AKIP1	chr11:8932700-8954553	q1	q2	OK	0	0	0.108111	0.253777	0.610835	0.999983	no
TSS366	XLOC_000296	AKIRIN1	chr1:39456915-39471737	q1	q2	OK	0	0	0.0766016	0.088826	0.116485	0.457591	no
TSS439	XLOC_000362	AKR1A1	chr1:46016454-46035723	q1	q2	OK	0	0	0.0813026	0.124607	0.63829	0.999983	no
TSS1555	XLOC_001307	AKR7L	chr1:19592475-19600568	q1	q2	OK	0	0	0.189771	4.98341e-05	0.016985	0.126269	no
TSS8110	XLOC_006868	AKT1	chr14:105235686-105262080	q1	q2	OK	0	0	0.169559	0.00224276	0.017195	0.127325	no
TSS13701	XLOC_011669	AKT1S1	chr19:50372296-50380644	q1	q2	OK	0	0	0.155736	0.0712828	0.176005	0.584927	no
TSS13508	XLOC_011499	AKT2	chr19:40736223-40791302	q1	q2	OK	0	0	0.0252374	0.655003	0.86271	0.999983	no
TSS9947	XLOC_008434	AKTIP	chr16:53468350-53537170	q1	q2	OK	0	0	0.0399705	0.51279	0.524805	0.968388	no
TSS17582	XLOC_014925	ALAS1	chr3:52232098-52248343	q1	q2	OK	0	0	0.0426382	0.576518	0.583735	0.994119	no
TSS17703	XLOC_015023	ALCAM	chr3:105085556-105295757	q1	q2	OK	0	0	0.0288346	0.13452	0.74973	0.999983	no
TSS12774	XLOC_010851	ALDH16A1	chr19:49956472-49974305	q1	q2	OK	0	0	0.0111167	0.870866	0.87344	0.999983	no
TSS3596	XLOC_003033	ALDH18A1	chr10:97365685-97416567	q1	q2	OK	0	0	0.0443399	0.50652	0.5154	0.962823	no
TSS5968	XLOC_005051	ALDH2	chr12:112204690-112247789	q1	q2	OK	0	0	0.0497293	0.045732	0.073555	0.34386	no
TSS10339	XLOC_008769	ALDH3A2	chr17:19552063-19580908	q1	q2	OK	0	0	0.0431	0.535357	0.544865	0.978251	no
TSS21105	XLOC_017815	ALDH5A1	chr6:24495196-24537435	q1	q2	OK	0	0	0.0208035	0.783603	0.78774	0.999983	no
TSS9330	XLOC_007906	ALDOA	chr16:30064410-30081741	q1	q2	OK	0	0	0.00412572	0.679142	0.69388	0.999983	no
TSS9333	XLOC_007906	ALDOA	chr16:30064410-30081741	q1	q2	OK	0	0	0.0210166	0.192189	0.2244	0.668869	no
TSS6904	XLOC_005839	ALG11	chr13:52586522-52607736	q1	q2	OK	0	0	0.236619	4.14557e-13	1e-05	0.000458007	yes
TSS27582	XLOC_023242	ALG13	chrX:110924345-111003875	q1	q2	OK	0	0	0.278319	3.85695e-08	1e-05	0.000458007	yes
TSS27583	XLOC_023242	ALG13	chrX:110924345-111003875	q1	q2	OK	0	0	0.480257	1.61103e-06	0.00212	0.0345827	yes
TSS26879	XLOC_022655	ALG2	chr9:101978706-101984246	q1	q2	OK	0	0	0.0264989	0.788586	0.793455	0.999983	no
TSS18719	XLOC_015849	ALG3	chr3:183948316-183967313	q1	q2	OK	0	0	0.0474573	0.536452	0.592395	0.996633	no
TSS7084	XLOC_005981	ALG5	chr13:37523907-37573504	q1	q2	OK	0	0	0.00817168	0.853883	0.85964	0.999983	no
TSS5177	XLOC_004384	ALG8	chr11:77811987-77850699	q1	q2	OK	0	0	0.103053	0.143033	0.163915	0.562811	no
TSS5289	XLOC_004477	ALG9	chr11:111652918-111742305	q1	q2	OK	0	0	0.0591476	0.376817	0.39779	0.882563	no
TSS5290	XLOC_004477	ALG9	chr11:111652918-111742305	q1	q2	OK	0	0	0.104365	0.313045	0.32631	0.810184	no
TSS6656	XLOC_005624	ALKBH2	chr12:109525992-109531293	q1	q2	OK	0	0	0.105363	0.0558013	0.50806	0.958543	no
TSS13431	XLOC_011438	ALKBH6	chr19:36500021-36505141	q1	q2	OK	0	0	0.0192623	0.838102	0.84239	0.999983	no
TSS19158	XLOC_016219	ALPK1	chr4:113218498-113363764	q1	q2	OK	0	0	0.0939869	0.16383	0.337315	0.819985	no
TSS15434	XLOC_013120	ALS2	chr2:202564985-202645895	q1	q2	OK	0	0	0.0065116	0.947883	0.94929	0.999983	no
TSS20524	XLOC_017343	AMACR,C1QTNF3-AMACR	chr5:33987090-34124633	q1	q2	OK	0	0	0.00619473	0.951641	0.952325	0.999983	no
TSS21521	XLOC_018173	AMD1	chr6:111195986-111216913	q1	q2	OK	0	0	0.145022	0.00252821	0.022185	0.149983	no
TSS6303	XLOC_005343	AMIGO2	chr12:47469489-47473734	q1	q2	OK	0	0	0.05645	0.649407	0.66016	0.999983	no
TSS28131	XLOC_023687	AMMECR1	chrX:109437413-109699562	q1	q2	OK	0	0	0.073618	0.312824	0.32618	0.810054	no
TSS6272	XLOC_005317	AMN1	chr12:31824070-31882108	q1	q2	OK	0	0	0.122606	0.253704	0.27212	0.743999	no
TSS692	XLOC_000565	AMPD2	chr1:110162458-110174677	q1	q2	OK	0	0	0.0233151	0.412769	0.437075	0.914795	no
TSS3915	XLOC_003297	AMPD3	chr11:10471867-10529126	q1	q2	OK	0	0	0.00214698	0.980046	0.98112	0.999983	no
TSS18271	XLOC_015488	AMT,NICN1	chr3:49454210-49466757	q1	q2	OK	0	0	0.191257	3.6153e-10	0.00154	0.0276335	yes
TSS10719	XLOC_009101	AMZ2	chr17:66244144-66253305	q1	q2	OK	0	0	0.272461	3.37129e-08	0.00211	0.034527	yes
TSS19724	XLOC_016695	ANAPC10	chr4:145915726-146050676	q1	q2	OK	0	0	0.232535	3.23075e-13	1e-05	0.000458007	yes
TSS10838	XLOC_009195	ANAPC11	chr17:79849598-79858363	q1	q2	OK	0	0	0.0707882	0.242274	0.856695	0.999983	no
TSS18569	XLOC_015729	ANAPC13	chr3:134196545-134293855	q1	q2	OK	0	0	0.0833714	0.165664	0.270965	0.742857	no
TSS2947	XLOC_002487	ANAPC16	chr10:73855789-73995618	q1	q2	OK	0	0	0.0973312	0.150794	0.498045	0.953931	no
TSS6666	XLOC_005633	ANAPC7	chr12:110810704-110841535	q1	q2	OK	0	0	0.0689327	0.453103	0.46397	0.931094	no
TSS7266	XLOC_006141	ANG,RNASE4	chr14:21152335-21168758	q1	q2	OK	0	0	0.105214	0.367882	0.40812	0.890691	no
TSS7267	XLOC_006141	ANG,RNASE4	chr14:21152335-21168758	q1	q2	OK	0	0	0.184683	0.276812	0.295935	0.77382	no
TSS19162	XLOC_016221	ANK2	chr4:113739238-114304896	q1	q2	OK	0	0	0.402842	0.000252144	0.003315	0.047561	yes
TSS3467	XLOC_002923	ANK3	chr10:61786055-62493284	q1	q2	OK	0	0	0.30328	0.00890134	0.019595	0.138183	no
TSS10925	XLOC_009263	ANKFY1	chr17:4066664-4167274	q1	q2	OK	0	0	0.0872275	0.0304869	0.06277	0.309456	no
TSS20212	XLOC_017098	ANKHD1,ANKHD1-EIF4EBP3	chr5:139781398-139929163	q1	q2	OK	0	0	0.103935	0.0253338	0.422335	0.904219	no
TSS15587	XLOC_013262	ANKMY1	chr2:241418838-241497405	q1	q2	OK	0	0	0.070495	0.318273	0.703355	0.999983	no
TSS10127	XLOC_008590	ANKRD11	chr16:89334028-89556969	q1	q2	OK	0	0	0.188638	7.92338e-06	0.057235	0.290415	no
TSS11725	XLOC_009955	ANKRD12	chr18:9136750-9285983	q1	q2	OK	0	0	0.0774654	0.192788	0.213555	0.649747	no
TSS4293	XLOC_003621	ANKRD13D	chr11:67056761-67069955	q1	q2	OK	0	0	0.0160997	0.76344	0.771335	0.999983	no
TSS3279	XLOC_002771	ANKRD16	chr10:5903688-5931860	q1	q2	OK	0	0	0.229538	0.0134116	0.04619	0.252049	no
TSS19530	XLOC_016533	ANKRD17	chr4:73940501-74124502	q1	q2	OK	0	0	0.0169761	0.855027	0.85765	0.999983	no
TSS26737	XLOC_022533	ANKRD20A3	chr9:43089971-43133544	q1	q2	OK	0	0	0.435624	0.000182015	0.0073	0.0753825	no
TSS3343	XLOC_002827	ANKRD26	chr10:27293044-27389427	q1	q2	OK	0	0	0.0783553	0.482943	0.49454	0.951235	no
TSS15408	XLOC_013100	ANKRD44	chr2:197851385-198175521	q1	q2	OK	0	0	0.100787	0.173272	0.19272	0.613547	no
TSS15677	XLOC_013332	ANKRD5	chr20:10004459-10288066	q1	q2	OK	0	0	0.015355	0.855422	0.85913	0.999983	no
TSS19698	XLOC_016671	ANKRD50	chr4:125585203-125633887	q1	q2	OK	0	0	0.146735	0.0133185	0.04993	0.265705	no
TSS17199	XLOC_014607	ANKRD54,MIR658	chr22:38226861-38240378	q1	q2	OK	0	0	0.146501	0.000147719	0.05948	0.298117	no
TSS9751	XLOC_008260	ANKS3	chr16:4746510-4799397	q1	q2	OK	0	0	0.0185978	0.867102	0.870625	0.999983	no
TSS18201	XLOC_015427	ANO10	chr3:43407817-43663560	q1	q2	OK	0	0	0.24111	1.1346e-06	0.01732	0.127961	no
TSS5628	XLOC_004759	ANO6	chr12:45566816-45834187	q1	q2	OK	0	0	0.00295212	0.96098	0.961975	0.999983	no
TSS2120	XLOC_001786	ANP32E	chr1:150190716-150208504	q1	q2	OK	0	0	0.00922149	0.612329	0.627885	0.999983	no
TSS19559	XLOC_016560	ANTXR2	chr4:80822770-80994477	q1	q2	OK	0	0	0.0215923	0.828017	0.83279	0.999983	no
TSS3548	XLOC_002990	ANXA11	chr10:81914879-81965328	q1	q2	OK	0	0	0.0269308	0.575281	0.855785	0.999983	no
TSS8818	XLOC_007477	ANXA2	chr15:60639349-60690185	q1	q2	OK	0	0	0.136126	0.0646451	0.091675	0.395667	no
TSS3521	XLOC_002965	ANXA7	chr10:75135188-75173841	q1	q2	OK	0	0	0.00360099	0.912018	0.91516	0.999983	no
TSS10524	XLOC_008935	AOC2	chr17:40996608-41002724	q1	q2	OK	0	0	0.00745019	0.936592	0.937985	0.999983	no
TSS19157	XLOC_016218	AP1AR	chr4:113152894-113191211	q1	q2	OK	0	0	0.0192073	0.717898	0.726175	0.999983	no
TSS17123	XLOC_014544	AP1B1	chr22:29723668-29784572	q1	q2	OK	0	0	0.0907686	0.0850312	0.27898	0.753243	no
TSS10047	XLOC_008523	AP1G1	chr16:71762904-71842976	q1	q2	OK	0	0	0.0258865	0.513837	0.52737	0.969148	no
TSS12373	XLOC_010496	AP1M1	chr19:16308664-16346156	q1	q2	OK	0	0	0.00412817	0.860044	0.86653	0.999983	no
TSS12794	XLOC_010869	AP2A1	chr19:50270179-50316567	q1	q2	OK	0	0	0.00199711	0.875127	0.87832	0.999983	no
TSS3802	XLOC_003207	AP2A2	chr11:925808-1012245	q1	q2	OK	0	0	0.0751483	0.37935	0.388565	0.874764	no
TSS10427	XLOC_008849	AP2B1	chr17:33914281-34053436	q1	q2	OK	0	0	0.0789578	0.380858	0.39	0.875512	no
TSS17985	XLOC_015253	AP2M1	chr3:183892633-183901879	q1	q2	OK	0	0	0.019649	0.642894	0.65062	0.999983	no
TSS13635	XLOC_011610	AP2S1	chr19:47341422-47354203	q1	q2	OK	0	0	0.031652	0.412725	0.42063	0.902819	no
TSS13072	XLOC_011118	AP3D1	chr19:2100992-2151556	q1	q2	OK	0	0	0.0886132	0.319848	0.33013	0.814306	no
TSS3534	XLOC_002977	AP3M1	chr10:75880014-75910826	q1	q2	OK	0	0	0.0659012	0.486281	0.49399	0.950775	no
TSS25244	XLOC_021272	AP3M2	chr8:42010463-42028701	q1	q2	OK	0	0	0.0921124	0.348947	0.37505	0.85993	no
TSS9013	XLOC_007642	AP3S2	chr15:90373830-90456222	q1	q2	OK	0	0	0.0920027	0.149597	0.248085	0.706645	no
TSS2031	XLOC_001714	AP4B1	chr1:114356432-114447741	q1	q2	OK	0	0	0.20484	0.0515838	0.075845	0.350686	no
TSS8353	XLOC_007086	AP4E1	chr15:51200868-51298097	q1	q2	OK	0	0	0.0552737	0.434132	0.44895	0.922219	no
TSS7336	XLOC_006198	AP4S1	chr14:31363004-31565656	q1	q2	OK	0	0	0.320541	8.99503e-13	1e-05	0.000458007	yes
TSS5901	XLOC_004992	APAF1	chr12:99039077-100378432	q1	q2	OK	0	0	0.126858	6.45276e-06	0.126425	0.482178	no
TSS19453	XLOC_016466	APBB2	chr4:40812043-41216635	q1	q2	OK	0	0	0.107946	0.194987	0.230835	0.679086	no
TSS20833	XLOC_017592	APBB3	chr5:139937852-139944189	q1	q2	OK	0	0	0.108571	0.0387488	0.40789	0.890365	no
TSS20109	XLOC_017008	APC	chr5:112043201-112181936	q1	q2	OK	0	0	0.0186596	0.745306	0.754635	0.999983	no
TSS20110	XLOC_017008	APC	chr5:112043201-112181936	q1	q2	OK	0	0	0.237157	0.000819103	0.008185	0.0807533	no
TSS7263	XLOC_006138	APEX1	chr14:20923289-20925931	q1	q2	OK	0	0	0.0781683	0.125306	0.52638	0.969019	no
TSS2121	XLOC_001787	APH1A	chr1:150237798-150241609	q1	q2	OK	0	0	0.157402	0	0.051785	0.272313	no
TSS8387	XLOC_007117	APH1B	chr15:63569748-63601325	q1	q2	OK	0	0	0.0131027	0.908503	0.9116	0.999983	no
TSS4011	XLOC_003376	API5	chr11:43333504-43366080	q1	q2	OK	0	0	0.17334	0.00011874	0.080265	0.364055	no
TSS92	XLOC_000077	APITD1,APITD1-CORT	chr1:10490158-10512060	q1	q2	OK	0	0	0.0674461	0.150203	0.3568	0.84143	no
TSS93	XLOC_000077	APITD1,APITD1-CORT	chr1:10490158-10512060	q1	q2	OK	0	0	0.0665053	0.0646159	0.260375	0.726271	no
TSS12524	XLOC_010636	APLP1	chr19:36359400-36370699	q1	q2	OK	0	0	0.117645	0.161433	0.18743	0.605111	no
TSS4593	XLOC_003880	APLP2	chr11:129939715-130014706	q1	q2	OK	0	0	0.21679	7.12744e-08	1e-05	0.000458007	yes
TSS16895	XLOC_014357	APOBEC3A	chr22:39353526-39388783	q1	q2	OK	0	0	0.0820276	0.490203	0.5131	0.962425	no
TSS16899	XLOC_014360	APOBEC3F	chr22:39436672-39451975	q1	q2	OK	0	0	0.0578248	0.536893	0.55231	0.980579	no
TSS16901	XLOC_014362	APOBEC3H	chr22:39493228-39500072	q1	q2	OK	0	0	0.351067	0.000332403	0.03751	0.216642	no
TSS16864	XLOC_014330	APOL1	chr22:36649116-36663577	q1	q2	OK	0	0	0.147262	0.187304	0.2109	0.645161	no
TSS17175	XLOC_014586	APOL3	chr22:36536370-36562225	q1	q2	OK	0	0	0.584345	3.28845e-07	0.00156	0.027935	yes
TSS21240	XLOC_017933	APOM	chr6:31606804-31625987	q1	q2	OK	0	0	0.0344707	0.68374	0.696485	0.999983	no
TSS27867	XLOC_023467	APOO	chrX:23851464-23926057	q1	q2	OK	0	0	0.0204111	0.78093	0.787675	0.999983	no
TSS6636	XLOC_005607	APPL2	chr12:105567074-105630008	q1	q2	OK	0	0	0.0916258	0.041373	0.07652	0.353371	no
TSS10121	XLOC_008585	APRT	chr16:88875876-88878342	q1	q2	OK	0	0	0.0779298	0.217381	0.232185	0.681697	no
TSS26661	XLOC_022464	APTX	chr9:32972603-33001639	q1	q2	OK	0	0	0.19657	1.31295e-12	1e-05	0.000458007	yes
TSS23898	XLOC_020136	AQP1	chr7:30951414-30965131	q1	q2	OK	0	0	0.465223	0.945387	0.00556	0.0644232	no
TSS27315	XLOC_023031	ARAF	chrX:47420498-47479256	q1	q2	OK	0	0	0.0740953	0.0454185	0.14748	0.531363	no
TSS5140	XLOC_004351	ARAP1	chr11:72396113-72463434	q1	q2	OK	0	0	0.362418	1.26107e-10	0.00017	0.0049873	yes
TSS5141	XLOC_004351	ARAP1	chr11:72396113-72463434	q1	q2	OK	0	0	0.0579998	0.296473	0.30909	0.78949	no
TSS4509	XLOC_003811	ARCN1	chr11:118443101-118473747	q1	q2	OK	0	0	0.0205581	0.56446	0.575055	0.991279	no
TSS1285	XLOC_001078	ARF1	chr1:228270360-228286913	q1	q2	OK	0	0	0.509601	8.79019e-07	0.00278	0.0420014	yes
TSS1284	XLOC_001078	ARF1	chr1:228270360-228286913	q1	q2	OK	0	0	0.00546273	0.775544	0.78383	0.999983	no
TSS15984	XLOC_013584	ARFGAP1	chr20:61904164-61921142	q1	q2	OK	0	0	0.033521	0.360592	0.38445	0.870358	no
TSS4883	XLOC_004123	ARFGAP2	chr11:46958250-47198676	q1	q2	OK	0	0	0.0077714	0.829761	0.834505	0.999983	no
TSS17264	XLOC_014663	ARFGAP3	chr22:43192531-43253408	q1	q2	OK	0	0	0.0938674	1.07627e-05	0.012745	0.104833	no
TSS19236	XLOC_016286	ARFIP1	chr4:153701111-153833063	q1	q2	OK	0	0	0.0626985	0.36373	0.58135	0.99362	no
TSS4722	XLOC_003994	ARFIP2	chr11:6495912-6505911	q1	q2	OK	0	0	0.104336	0.163616	0.2411	0.695662	no
TSS16340	XLOC_013888	ARFRP1	chr20:62289162-62367494	q1	q2	OK	0	0	0.0902853	0.237737	0.258685	0.724351	no
TSS8246	XLOC_006994	ARHGAP11A	chr15:32907690-32931868	q1	q2	OK	0	0	0.190179	1.13465e-13	0.00236	0.0372903	yes
TSS9836	XLOC_008339	ARHGAP17	chr16:24930711-25026675	q1	q2	OK	0	0	0.0593079	0.320286	0.336185	0.819144	no
TSS3607	XLOC_003042	ARHGAP19,ARHGAP19-SLIT1,SLIT1	chr10:98757794-99052430	q1	q2	OK	0	0	0.115106	2.12589e-06	0.07708	0.354956	no
TSS14131	XLOC_012036	ARHGAP25	chr2:68961912-69053957	q1	q2	OK	0	0	0.026993	0.711043	0.716555	0.999983	no
TSS20288	XLOC_017135	ARHGAP26	chr5:142150291-142608572	q1	q2	OK	0	0	0.193132	0.059394	0.09174	0.395883	no
TSS2321	XLOC_001957	ARHGAP30	chr1:161016731-161039760	q1	q2	OK	0	0	0.0486924	3.76347e-07	0.006125	0.0678776	no
TSS12522	XLOC_010634	ARHGAP33	chr19:36266416-36279724	q1	q2	OK	0	0	0.0369337	0.713659	0.718595	0.999983	no
TSS28325	XLOC_023850	ARHGAP4	chrX:153172829-153191714	q1	q2	OK	0	0	0.0227374	0.522401	0.534015	0.972612	no
TSS7341	XLOC_006200	ARHGAP5	chr14:32546494-32628934	q1	q2	OK	0	0	0.16027	0.119588	0.135755	0.504684	no
TSS6481	XLOC_005484	ARHGAP9	chr12:57853917-57873633	q1	q2	OK	0	0	0.0233047	0.816793	0.82201	0.999983	no
TSS11635	XLOC_009885	ARHGDIA	chr17:79825596-79829282	q1	q2	OK	0	0	0.344566	7.23288e-07	0.00193	0.0325577	yes
TSS11636	XLOC_009885	ARHGDIA	chr17:79825596-79829282	q1	q2	OK	0	0	0.0605213	4.33387e-07	0.005545	0.0644204	no
TSS12628	XLOC_010722	ARHGEF1	chr19:42387266-42411604	q1	q2	OK	0	0	0.03119	0.471612	0.48841	0.947173	no
TSS2270	XLOC_001909	ARHGEF11	chr1:156904631-157015162	q1	q2	OK	0	0	0.208668	0.0414113	0.05065	0.268663	no
TSS4536	XLOC_003832	ARHGEF12	chr11:120207617-120360645	q1	q2	OK	0	0	0.143069	0.128608	0.143185	0.522155	no
TSS2244	XLOC_001888	ARHGEF2	chr1:155916629-155948336	q1	q2	OK	0	0	0.00385352	0.96906	0.96924	0.999983	no
TSS2245	XLOC_001888	ARHGEF2	chr1:155916629-155948336	q1	q2	OK	0	0	0.0619765	0.509842	0.51767	0.963829	no
TSS17904	XLOC_015190	ARHGEF26	chr3:153742189-153975616	q1	q2	OK	0	0	0.147141	7.59052e-06	0.01072	0.0944009	no
TSS19135	XLOC_016200	ARHGEF38	chr4:106473776-106602070	q1	q2	OK	0	0	0.173148	0.211355	0.244135	0.700406	no
TSS27997	XLOC_023572	ARHGEF9	chrX:62854847-63005426	q1	q2	OK	0	0	0.0840866	0.205142	0.225625	0.670792	no
TSS261	XLOC_000209	ARID1A	chr1:27022521-27108601	q1	q2	OK	0	0	0.0094973	0.779842	0.786555	0.999983	no
TSS21664	XLOC_018296	ARID1B	chr6:157099063-157531913	q1	q2	OK	0	0	0.0174157	0.569192	0.58112	0.99362	no
TSS7408	XLOC_006258	ARID4A	chr14:58765221-58840451	q1	q2	OK	0	0	0.125775	0.000241728	0.01385	0.109772	no
TSS2646	XLOC_002241	ARID4B	chr1:235330209-235491532	q1	q2	OK	0	0	0.0243466	0.781212	0.78534	0.999983	no
TSS17662	XLOC_014988	ARL13B	chr3:93698982-93774522	q1	q2	OK	0	0	0.0779964	0.116006	0.565405	0.988542	no
TSS11359	XLOC_009643	ARL17A	chr17:44590075-44657088	q1	q2	OK	0	0	0.0422479	0.344492	0.370065	0.854257	no
TSS11358	XLOC_009642	ARL17A,ARL17B	chr17:44372496-44439163	q1	q2	OK	0	0	0.144761	4.23499e-05	0.07027	0.334472	no
TSS4227	XLOC_003565	ARL2,ARL2-SNX15	chr11:64781584-64808044	q1	q2	OK	0	0	0.0103975	0.335092	0.91514	0.999983	no
TSS23829	XLOC_020087	ARL4A	chr7:12726451-12730558	q1	q2	OK	0	0	0.0402073	0.726348	0.733895	0.999983	no
TSS15273	XLOC_012989	ARL5A	chr2:152657479-152685009	q1	q2	OK	0	0	0.164597	0.0238145	0.04133	0.233354	no
TSS17667	XLOC_014992	ARL6	chr3:97483594-97517373	q1	q2	OK	0	0	0.00396213	0.975072	0.97561	0.999983	no
TSS6031	XLOC_005110	ARL6IP4	chr12:123464879-123467460	q1	q2	OK	0	0	0.117874	0.061134	0.312825	0.794369	no
TSS14420	XLOC_012284	ARL6IP6	chr2:153574406-153617767	q1	q2	OK	0	0	0.0282131	0.77307	0.778285	0.999983	no
TSS2483	XLOC_002098	ARL8A	chr1:202102531-202113871	q1	q2	OK	0	0	0.00420981	0.880937	0.885425	0.999983	no
TSS24181	XLOC_020388	ARMC10	chr7:102715327-102789569	q1	q2	OK	0	0	0.148155	0.0385212	0.17695	0.587174	no
TSS9368	XLOC_007936	ARMC5	chr16:31470316-31478488	q1	q2	OK	0	0	0.00642734	0.931717	0.93372	0.999983	no
TSS12423	XLOC_010542	ARMC6	chr19:19144386-19168987	q1	q2	OK	0	0	0.0657356	0.511037	0.51755	0.963771	no
TSS17847	XLOC_015143	ARMC8	chr3:137906147-138048728	q1	q2	OK	0	0	0.0700157	0.219426	0.725595	0.999983	no
TSS27522	XLOC_023198	ARMCX3	chrX:100878119-100882831	q1	q2	OK	0	0	0.00934509	0.928635	0.92954	0.999983	no
TSS28088	XLOC_023651	ARMCX6	chrX:100870107-100872991	q1	q2	OK	0	0	0.0925626	0.00857539	0.164425	0.563818	no
TSS2129	XLOC_001794	ARNT	chr1:150782180-150849244	q1	q2	OK	0	0	0.108857	0.159874	0.368745	0.852863	no
TSS5597	XLOC_004733	ARNTL2	chr12:27485786-27578746	q1	q2	OK	0	0	0.0661214	0.42269	0.78031	0.999983	no
TSS24117	XLOC_020333	ARPC1A	chr7:98923495-98963885	q1	q2	OK	0	0	0.044681	4.94989e-07	0.0059	0.066307	no
TSS17350	XLOC_014729	ARPC4,ARPC4-TTLL3,TTLL3	chr3:9821653-9878040	q1	q2	OK	0	0	0.393303	9.41667e-11	1e-05	0.000458007	yes
TSS17440	XLOC_014800	ARPP21	chr3:35683848-35835988	q1	q2	OK	0	0	0.0081374	0.941523	0.94303	0.999983	no
TSS10180	XLOC_008632	ARRB2	chr17:4613788-4624795	q1	q2	OK	0	0	0.0235341	0.534631	0.54477	0.978251	no
TSS17323	XLOC_014707	ARSA	chr22:51061181-51066601	q1	q2	OK	0	0	0.0444997	0.296754	0.888795	0.999983	no
TSS414	XLOC_000339	ARTN	chr1:44398991-44402912	q1	q2	OK	0	0	0.440768	1.46149e-06	0.01144	0.0979749	no
TSS25940	XLOC_021864	ASAP1	chr8:131064350-131455906	q1	q2	OK	0	0	0.724539	0	1e-05	0.000458007	yes
TSS3277	XLOC_002769	ASB13	chr10:5680819-5708558	q1	q2	OK	0	0	0.0294546	0.523727	0.749605	0.999983	no
TSS14952	XLOC_012718	ASB3	chr2:53897116-54087170	q1	q2	OK	0	0	0.00725258	0.910942	0.91357	0.999983	no
TSS27040	XLOC_022791	ASB6	chr9:132388434-132404448	q1	q2	OK	0	0	0.0779292	0.0359232	0.103825	0.426735	no
TSS8613	XLOC_007301	ASB7	chr15:101142754-101191904	q1	q2	OK	0	0	0.118065	0.00734166	0.041435	0.233695	no
TSS3509	XLOC_002955	ASCC1	chr10:73855789-73995618	q1	q2	OK	0	0	0.0606735	0.175858	0.202355	0.630703	no
TSS17130	XLOC_014550	ASCC2	chr22:30184596-30234293	q1	q2	OK	0	0	0.0437837	0.293891	0.31404	0.7959	no
TSS22184	XLOC_018735	ASCC3	chr6:100956607-101329224	q1	q2	OK	0	0	0.0170633	0.774526	0.78257	0.999983	no
TSS10965	XLOC_009301	ASGR1	chr17:7076750-7082883	q1	q2	OK	0	0	0.0986502	0.602041	0.61287	0.999983	no
TSS23996	XLOC_020227	ASL	chr7:65540775-65558329	q1	q2	OK	0	0	0.133696	9.32698e-08	0.155435	0.546369	no
TSS27790	XLOC_023411	ASMTL	chrX:1519423-1572655	q1	q2	OK	0	0	0.101533	2.73795e-06	0.00737	0.0757768	no
TSS28444	XLOC_023950	ASMTL	chrY:1469423-1522655	q1	q2	OK	0	0	0.0837019	8.11489e-06	0.00966	0.0885489	no
TSS27179	XLOC_022916	ASMTL-AS1	chrX:1519423-1572655	q1	q2	OK	0	0	0.217358	0.0536286	0.079405	0.361406	no
TSS28369	XLOC_023888	ASMTL-AS1	chrY:1469423-1522655	q1	q2	OK	0	0	0.182856	0.11395	0.137935	0.509391	no
TSS24769	XLOC_020880	ASNS	chr7:97481428-97501854	q1	q2	OK	0	0	0.0439681	0.581938	0.59485	0.998133	no
TSS24770	XLOC_020880	ASNS	chr7:97481428-97501854	q1	q2	OK	0	0	0.12946	0.0106977	0.04816	0.259795	no
TSS25733	XLOC_021699	ASPH	chr8:62200524-62627199	q1	q2	OK	0	0	0.600472	6.59678e-10	1.5e-05	0.000648465	yes
TSS25734	XLOC_021699	ASPH	chr8:62200524-62627199	q1	q2	OK	0	0	0.216206	1.88668e-06	0.048075	0.259577	no
TSS2461	XLOC_002078	ASPM	chr1:197053256-197115824	q1	q2	OK	0	0	0.00614643	0.932984	0.934585	0.999983	no
TSS10842	XLOC_009198	ASPSCR1	chr17:79935425-79975282	q1	q2	OK	0	0	0.0572239	0.0426321	0.284815	0.759681	no
TSS4178	XLOC_003524	ASRGL1	chr11:62104773-62160887	q1	q2	OK	0	0	0.164446	0.103848	0.125955	0.481245	no
TSS26949	XLOC_022714	ASTN2	chr9:119187503-120177317	q1	q2	OK	0	0	0.216102	0.00914029	0.058165	0.293378	no
TSS15754	XLOC_013399	ASXL1	chr20:30946146-31027122	q1	q2	OK	0	0	0.139263	0.0131233	0.03674	0.213987	no
TSS14830	XLOC_012622	ATAD2B	chr2:23971533-24149936	q1	q2	OK	0	0	0.0394303	0.675643	0.6816	0.999983	no
TSS27	XLOC_000026	ATAD3A	chr1:1447522-1470067	q1	q2	OK	0	0	0.0699684	0.2046	0.22761	0.673549	no
TSS21203	XLOC_017907	ATAT1	chr6:30594612-30614598	q1	q2	OK	0	0	0.141837	0.0549199	0.13273	0.497803	no
TSS3723	XLOC_003138	ATE1	chr10:123502624-123687546	q1	q2	OK	0	0	0.000672501	0.994692	0.994845	0.999983	no
TSS15345	XLOC_013047	ATF2	chr2:175936977-176032934	q1	q2	OK	0	0	0.103104	0.215569	0.186985	0.604247	no
TSS16909	XLOC_014367	ATF4	chr22:39916568-39918691	q1	q2	OK	0	0	0.00968104	0.783685	0.790235	0.999983	no
TSS21915	XLOC_018509	ATF6B	chr6:32083044-32096017	q1	q2	OK	0	0	0.043081	0.598493	0.60648	0.999983	no
TSS6412	XLOC_005431	ATF7	chr12:53905842-54020199	q1	q2	OK	0	0	0.15042	0.0576521	0.096985	0.409941	no
TSS6413	XLOC_005431	ATF7	chr12:53905842-54020199	q1	q2	OK	0	0	0.0582073	0.392717	0.521005	0.965666	no
TSS9201	XLOC_007797	ATF7IP2	chr16:10479911-10577495	q1	q2	OK	0	0	0.360478	5.04745e-06	0.00356	0.0499544	yes
TSS20057	XLOC_016965	ATG10	chr5:81267843-81551216	q1	q2	OK	0	0	0.00643921	0.954022	0.954895	0.999983	no
TSS20746	XLOC_017515	ATG12	chr5:115163893-115177548	q1	q2	OK	0	0	0.0696276	0.0680027	0.19247	0.613198	no
TSS4044	XLOC_003401	ATG13	chr11:46638825-46697568	q1	q2	OK	0	0	0.114129	0.0563249	0.3159	0.798066	no
TSS14713	XLOC_012523	ATG16L1	chr2:234160216-234204320	q1	q2	OK	0	0	0.14812	0.00546937	0.223055	0.666392	no
TSS27568	XLOC_023233	ATG4A	chrX:107334898-107397901	q1	q2	OK	0	0	0.0461376	0.0772334	0.10571	0.431504	no
TSS14767	XLOC_012563	ATG4B	chr2:242577026-242613271	q1	q2	OK	0	0	0.063189	0.209327	0.23214	0.681641	no
TSS515	XLOC_000425	ATG4C	chr1:63249776-63330941	q1	q2	OK	0	0	0.204741	0.0589374	0.07247	0.340428	no
TSS15501	XLOC_013181	ATG9A	chr2:220084101-220094361	q1	q2	OK	0	0	0.0153452	0.878289	0.880155	0.999983	no
TSS14908	XLOC_012683	ATL2	chr2:38522028-38604432	q1	q2	OK	0	0	0.364338	0	0.000205	0.00577483	yes
TSS6995	XLOC_005907	ATP11A	chr13:113344642-113541482	q1	q2	OK	0	0	0.0117354	0.90659	0.908595	0.999983	no
TSS28253	XLOC_023787	ATP11C	chrX:138808504-138914447	q1	q2	OK	0	0	0.122457	0.177542	0.19328	0.614732	no
TSS1543	XLOC_001298	ATP13A2	chr1:17312452-17338423	q1	q2	OK	0	0	0.0723722	0.342047	0.556075	0.982734	no
TSS2046	XLOC_001726	ATP1A1OS	chr1:116915794-116961244	q1	q2	OK	0	0	0.121667	0.169933	0.53408	0.972612	no
TSS13536	XLOC_011522	ATP1A3	chr19:42470733-42498428	q1	q2	OK	0	0	0.0040728	0.943824	0.94467	0.999983	no
TSS5959	XLOC_005042	ATP2A2	chr12:110719031-110788897	q1	q2	OK	0	0	0.0089418	0.926281	0.927315	0.999983	no
TSS10923	XLOC_009261	ATP2A3	chr17:3827162-3867758	q1	q2	OK	0	0	0.0281896	0.571181	0.87965	0.999983	no
TSS1167	XLOC_000979	ATP2B4	chr1:203595914-203713209	q1	q2	OK	0	0	0.00866282	0.859317	0.86334	0.999983	no
TSS17812	XLOC_015119	ATP2C1	chr3:130569368-130745646	q1	q2	OK	0	0	0.146532	0.0345754	0.22531	0.670301	no
TSS17814	XLOC_015119	ATP2C1	chr3:130569368-130745646	q1	q2	OK	0	0	0.198892	0.0522619	0.06915	0.330702	no
TSS2743	XLOC_002322	ATP5C1	chr10:7830092-7849762	q1	q2	OK	0	0	0.00588335	0.887084	0.89072	0.999983	no
TSS12129	XLOC_010280	ATP5D	chr19:1241748-1244824	q1	q2	OK	0	0	0.00713918	0.93966	0.940875	0.999983	no
TSS10598	XLOC_009000	ATP5G1	chr17:46970147-46973232	q1	q2	OK	0	0	0.057701	0.410853	0.42601	0.90657	no
TSS15347	XLOC_013049	ATP5G3	chr2:176040985-176046490	q1	q2	OK	0	0	0.0257075	0.319055	0.439215	0.916356	no
TSS11548	XLOC_009806	ATP5H	chr17:73034954-73043074	q1	q2	OK	0	0	0.00140745	0.951632	0.95299	0.999983	no
TSS19329	XLOC_016368	ATP5I	chr4:666224-668127	q1	q2	OK	0	0	0.0299125	0.497	0.51481	0.962775	no
TSS16533	XLOC_014053	ATP5J	chr21:27096790-27144771	q1	q2	OK	0	0	0.241942	0.000306421	0.004535	0.0575341	no
TSS24780	XLOC_020889	ATP5J2,ATP5J2-PTCD1	chr7:99006600-99063824	q1	q2	OK	0	0	0.0212396	0.203857	0.952365	0.999983	no
TSS4505	XLOC_003807	ATP5L	chr11:118230295-118289530	q1	q2	OK	0	0	0.0174491	0.458306	0.47315	0.93693	no
TSS7374	XLOC_006229	ATP5S	chr14:50779046-50792946	q1	q2	OK	0	0	0.0765903	0.142605	0.661	0.999983	no
TSS13529	XLOC_011516	ATP5SL	chr19:41937222-41945843	q1	q2	OK	0	0	0.152329	0.0136535	0.16703	0.568884	no
TSS10511	XLOC_008922	ATP6V0A1	chr17:40610861-40674597	q1	q2	OK	0	0	0.0402558	0.0243133	0.65162	0.999983	no
TSS417	XLOC_000342	ATP6V0B	chr1:44440601-44443972	q1	q2	OK	0	0	0.0378354	0.630367	0.63483	0.999983	no
TSS13928	XLOC_011869	ATP6V1C2	chr2:10861774-10952960	q1	q2	OK	0	0	0.134723	0.111936	0.135865	0.504735	no
TSS17026	XLOC_014459	ATP6V1E1	chr22:18074902-18111588	q1	q2	OK	0	0	0.0618268	0.0547922	0.1295	0.488994	no
TSS24256	XLOC_020448	ATP6V1F	chr7:128502856-128505903	q1	q2	OK	0	0	0.0234084	0.375803	0.39094	0.87639	no
TSS21879	XLOC_018481	ATP6V1G2,ATP6V1G2-DDX39B	chr6:31496738-31514625	q1	q2	OK	0	0	0.169949	2.11768e-05	0.139115	0.512665	no
TSS25713	XLOC_021681	ATP6V1H	chr8:54628114-54755850	q1	q2	OK	0	0	0.199673	4.4853e-14	0.000415	0.0101325	yes
TSS7149	XLOC_006037	ATP7B	chr13:52506805-52585630	q1	q2	OK	0	0	0.178856	9.3894e-06	0.01287	0.105332	no
TSS19456	XLOC_016469	ATP8A1	chr4:42410391-42659122	q1	q2	OK	0	0	0.0411502	0.359363	0.37342	0.858221	no
TSS26130	XLOC_022017	ATP8B5P	chr9:35406751-35483026	q1	q2	OK	0	0	0.122979	0.281179	0.30796	0.788397	no
TSS1809	XLOC_001516	ATPAF1	chr1:47100710-47134099	q1	q2	OK	0	0	0.798816	0	1e-05	0.000458007	yes
TSS1810	XLOC_001516	ATPAF1	chr1:47100710-47134099	q1	q2	OK	0	0	0.0813552	0.186361	0.210835	0.645037	no
TSS8688	XLOC_007364	ATPBD4	chr15:35663169-36151202	q1	q2	OK	0	0	0.0375009	0.433223	0.458145	0.927487	no
TSS280	XLOC_000227	ATPIF1	chr1:28562601-28564616	q1	q2	OK	0	0	0.00649978	0.874098	0.984815	0.999983	no
TSS17536	XLOC_014886	ATRIP	chr3:48488217-48507054	q1	q2	OK	0	0	0.0281079	0.669366	0.677205	0.999983	no
TSS15649	XLOC_013310	ATRN	chr20:3451664-3631769	q1	q2	OK	0	0	0.633412	0	1e-05	0.000458007	yes
TSS28057	XLOC_023623	ATRX	chrX:76760355-77041719	q1	q2	OK	0	0	0.198655	0.0382567	0.044665	0.246344	no
TSS16971	XLOC_014415	ATXN10	chr22:46067677-46241187	q1	q2	OK	0	0	0.0108546	0.684278	0.69214	0.999983	no
TSS9551	XLOC_008082	ATXN1L	chr16:71879898-71919174	q1	q2	OK	0	0	0.0417579	0.169471	0.195165	0.617877	no
TSS9297	XLOC_007881	ATXN2L	chr16:28834413-28848558	q1	q2	OK	0	0	0.126013	0.064561	0.19015	0.609593	no
TSS8046	XLOC_006815	ATXN3	chr14:92524895-92572965	q1	q2	OK	0	0	0.0562003	0.186958	0.347455	0.830847	no
TSS11327	XLOC_009618	ATXN7L3	chr17:42269172-42275529	q1	q2	OK	0	0	0.0432047	0.463972	0.47429	0.937558	no
TSS16289	XLOC_013844	AURKA	chr20:54944444-54967351	q1	q2	OK	0	0	0.087723	0.119053	0.704005	0.999983	no
TSS1414	XLOC_001191	AURKAIP1	chr1:1309109-1310818	q1	q2	OK	0	0	0.158291	0.0838772	0.10124	0.420864	no
TSS12993	XLOC_011043	AURKC	chr19:57742376-57746916	q1	q2	OK	0	0	0.0823203	0.502937	0.52158	0.966157	no
TSS24004	XLOC_020235	AUTS2	chr7:69063904-70257885	q1	q2	OK	0	0	0.127016	0.149271	0.23156	0.680472	no
TSS27749	XLOC_023374	AVPR2	chrX:153167984-153172620	q1	q2	OK	0	0	0.30843	0.00438177	0.0147	0.113972	no
TSS9656	XLOC_008175	AXIN1	chr16:337439-402676	q1	q2	OK	0	0	0.0441126	0.635509	0.640425	0.999983	no
TSS11619	XLOC_009869	AZI1	chr17:79163392-79196751	q1	q2	OK	0	0	0.116546	0.205324	0.2213	0.662812	no
TSS18158	XLOC_015393	AZI2	chr3:28363844-28390618	q1	q2	OK	0	0	0.0365268	0.651595	0.878	0.999983	no
TSS25881	XLOC_021817	AZIN1	chr8:103838535-103876397	q1	q2	OK	0	0	0.0251269	0.786803	0.79047	0.999983	no
TSS2326	XLOC_001961	B4GALT3	chr1:161141099-161147758	q1	q2	OK	0	0	0.0672318	0.128778	0.46123	0.930097	no
TSS18473	XLOC_015654	B4GALT4	chr3:118930588-118959752	q1	q2	OK	0	0	0.0368251	0.620008	0.63035	0.999983	no
TSS11079	XLOC_009395	B9D1	chr17:19240866-19290532	q1	q2	OK	0	0	0.143449	0.00311105	0.142495	0.520508	no
TSS12383	XLOC_010506	BABAM1	chr19:17378231-17390162	q1	q2	OK	0	0	0.0219507	0.823294	0.82612	0.999983	no
TSS16451	XLOC_013983	BACE2	chr21:42539727-42648524	q1	q2	OK	0	0	0.00728938	0.90751	0.911345	0.999983	no
TSS22168	XLOC_018720	BACH2	chr6:90636246-91006627	q1	q2	OK	0	0	0.136468	0.145123	0.154535	0.545014	no
TSS5032	XLOC_004257	BAD	chr11:64037299-64056972	q1	q2	OK	0	0	0.0678902	0.0830161	0.11734	0.459846	no
TSS25224	XLOC_021255	BAG4	chr8:38020838-38070819	q1	q2	OK	0	0	0.00895825	0.913912	0.915745	0.999983	no
TSS8101	XLOC_006861	BAG5	chr14:104022880-104029151	q1	q2	OK	0	0	0.101933	0.171498	0.192145	0.6127	no
TSS21885	XLOC_018486	BAG6	chr6:31606804-31625987	q1	q2	OK	0	0	0.210343	8.41894e-06	0.012	0.100739	no
TSS4265	XLOC_003599	BANF1	chr11:65764015-65771617	q1	q2	OK	0	0	0.0146313	0.857264	0.86029	0.999983	no
TSS19129	XLOC_016196	BANK1	chr4:102711763-102995969	q1	q2	OK	0	0	0.113229	0.26556	0.280715	0.755276	no
TSS9614	XLOC_008139	BANP	chr16:87985037-88110924	q1	q2	OK	0	0	0.832555	0	1e-05	0.000458007	yes
TSS9613	XLOC_008139	BANP	chr16:87985037-88110924	q1	q2	OK	0	0	0.207798	5.94189e-09	0.021005	0.144809	no
TSS12760	XLOC_010837	BAX	chr19:49458116-49465055	q1	q2	OK	0	0	0.0798136	6.65003e-07	2.5e-05	0.00100762	yes
TSS7852	XLOC_006646	BAZ1A	chr14:35221936-35344853	q1	q2	OK	0	0	0.0271589	0.777971	0.78161	0.999983	no
TSS13639	XLOC_011613	BBC3	chr19:47724078-47736023	q1	q2	OK	0	0	0.101161	0.000186139	0.015245	0.116951	no
TSS3681	XLOC_003106	BBIP1	chr10:112631552-112679124	q1	q2	OK	0	0	0.192494	0.0118772	0.07766	0.356686	no
TSS8445	XLOC_007162	BBS4	chr15:72978519-73030817	q1	q2	OK	0	0	0.0842113	0.231744	0.379585	0.86548	no
TSS19690	XLOC_016665	BBS7	chr4:122745483-122791652	q1	q2	OK	0	0	0.0140227	0.894499	0.897265	0.999983	no
TSS23908	XLOC_020146	BBS9	chr7:33169151-33645680	q1	q2	OK	0	0	0.129969	0.105443	0.32915	0.81328	no
TSS17706	XLOC_015026	BBX	chr3:107241782-107530049	q1	q2	OK	0	0	0.0615317	0.5239	0.53174	0.971365	no
TSS24193	XLOC_020400	BCAP29	chr7:107220421-107263762	q1	q2	OK	0	0	0.200734	7.05553e-10	0.00634	0.0694378	no
TSS28319	XLOC_023846	BCAP31	chrX:152965946-152990201	q1	q2	OK	0	0	0.0946911	0.0438957	0.077775	0.356964	no
TSS10071	XLOC_008539	BCAR1	chr16:75262927-75301951	q1	q2	OK	0	0	0.133423	1.19609e-07	0.00222	0.0355281	yes
TSS10070	XLOC_008539	BCAR1	chr16:75262927-75301951	q1	q2	OK	0	0	0.105883	0.00090264	0.01215	0.101533	no
TSS15907	XLOC_013525	BCAS4	chr20:49411466-49493714	q1	q2	OK	0	0	0.0419662	0.386946	0.59893	0.999412	no
TSS13671	XLOC_011640	BCAT2	chr19:49298318-49314320	q1	q2	OK	0	0	0.114294	0.0948041	0.233615	0.684285	no
TSS3226	XLOC_002725	BCCIP	chr10:127512103-127569884	q1	q2	OK	0	0	0.0256741	0.65718	0.929655	0.999983	no
TSS12619	XLOC_010713	BCKDHA	chr19:41903693-41930910	q1	q2	OK	0	0	0.00572709	0.901477	0.904115	0.999983	no
TSS21459	XLOC_018117	BCKDHB	chr6:80816343-81055987	q1	q2	OK	0	0	0.13689	0.120914	0.132705	0.497796	no
TSS9361	XLOC_007929	BCKDK	chr16:31119661-31124112	q1	q2	OK	0	0	0.17523	0.0714955	0.081345	0.367554	no
TSS14972	XLOC_012734	BCL11A	chr2:60678301-60780633	q1	q2	OK	0	0	0.0354256	0.43398	0.832465	0.999983	no
TSS12069	XLOC_010226	BCL2	chr18:60790578-60986613	q1	q2	OK	0	0	0.0096144	0.923183	0.92524	0.999983	no
TSS8962	XLOC_007592	BCL2A1	chr15:80253231-80263643	q1	q2	OK	0	0	0.0346984	0.415683	0.4311	0.911023	no
TSS16148	XLOC_013721	BCL2L1	chr20:30252260-30310656	q1	q2	OK	0	0	0.0831246	0.164659	0.187585	0.605173	no
TSS12790	XLOC_010865	BCL2L12	chr19:50162825-50177173	q1	q2	OK	0	0	0.00230008	0.969689	0.97034	0.999983	no
TSS7292	XLOC_006166	BCL2L2,BCL2L2-PABPN1	chr14:23775970-23795394	q1	q2	OK	0	0	0.0456687	0.390307	0.459795	0.929453	no
TSS6020	XLOC_005100	BCL7A	chr12:122459860-122499950	q1	q2	OK	0	0	0.0430998	0.514936	0.526565	0.969052	no
TSS24684	XLOC_020804	BCL7B	chr7:72950682-72972065	q1	q2	OK	0	0	0.0102366	0.876291	0.879745	0.999983	no
TSS22292	XLOC_018820	BCLAF1	chr6:136578000-136610989	q1	q2	OK	0	0	0.27379	5.00699e-11	0.00274	0.0415649	yes
TSS27893	XLOC_023485	BCOR	chrX:39910498-40036582	q1	q2	OK	0	0	0.0705262	0.0242872	0.25384	0.716424	no
TSS14641	XLOC_012457	BCS1L	chr2:219524378-219528166	q1	q2	OK	0	0	0.00212415	0.9835	0.983015	0.999983	no
TSS26280	XLOC_022149	BDAG1,LOC100499484	chr9:100000707-100139577	q1	q2	OK	0	0	0.262548	0.00243463	0.02919	0.181903	no
TSS18791	XLOC_015911	BDH1	chr3:197236653-197300194	q1	q2	OK	0	0	0.0128574	0.878728	0.88096	0.999983	no
TSS3973	XLOC_003343	BDNF-AS1	chr11:27528398-27743605	q1	q2	OK	0	0	0.399858	3.43629e-06	0.005965	0.0667255	no
TSS19455	XLOC_016468	BEND4	chr4:42112869-42154895	q1	q2	OK	0	0	0.120182	0.192042	0.20189	0.630031	no
TSS3306	XLOC_002791	BEND7	chr10:13480483-13544976	q1	q2	OK	0	0	0.0467519	0.555795	0.568075	0.988826	no
TSS4172	XLOC_003518	BEST1	chr11:61717355-61735132	q1	q2	OK	0	0	0.277602	0.0351997	0.052025	0.273301	no
TSS4607	XLOC_003892	BET1L	chr11:202923-207422	q1	q2	OK	0	0	0.0164921	0.726614	0.735155	0.999983	no
TSS5613	XLOC_004747	BICD1	chr12:32260184-32531141	q1	q2	OK	0	0	0.0788283	0.4621	0.473915	0.937453	no
TSS26833	XLOC_022619	BICD2	chr9:95473644-95527083	q1	q2	OK	0	0	0.0664536	0.485878	0.494215	0.951039	no
TSS17028	XLOC_014460	BID	chr22:18216905-18257431	q1	q2	OK	0	0	0.149197	0.00810112	0.05467	0.282717	no
TSS4441	XLOC_003749	BIRC3	chr11:102188180-102210135	q1	q2	OK	0	0	0.196274	0.0101699	0.02327	0.15528	no
TSS10808	XLOC_009167	BIRC5	chr17:76210276-76221716	q1	q2	OK	0	0	0.0306513	0.669581	0.82305	0.999983	no
TSS15981	XLOC_013581	BIRC7	chr20:61867275-61871854	q1	q2	OK	0	0	0.0196561	0.852909	0.853915	0.999983	no
TSS16200	XLOC_013765	BLCAP	chr20:36145818-36156333	q1	q2	OK	0	0	0.247352	0.0229267	0.0447	0.246485	no
TSS16201	XLOC_013765	BLCAP	chr20:36145818-36156333	q1	q2	OK	0	0	0.0116073	0.787222	0.79256	0.999983	no
TSS3600	XLOC_003037	BLNK	chr10:97951454-98031333	q1	q2	OK	0	0	0.0404275	0.684668	0.691465	0.999983	no
TSS5751	XLOC_004859	BLOC1S1	chr12:56109817-56118526	q1	q2	OK	0	0	0.00652965	0.947148	0.949125	0.999983	no
TSS5750	XLOC_004859	BLOC1S1,BLOC1S1-RDH5	chr12:56109817-56118526	q1	q2	OK	0	0	0.0324202	0.518017	0.707575	0.999983	no
TSS3633	XLOC_003064	BLOC1S2	chr10:102033034-102046469	q1	q2	OK	0	0	0.0590048	0.0597347	0.20748	0.639102	no
TSS23933	XLOC_020170	BLVRA	chr7:43798271-43846941	q1	q2	OK	0	0	0.00379824	0.937684	0.938995	0.999983	no
TSS25150	XLOC_021202	BMP1	chr8:22022652-22069840	q1	q2	OK	0	0	0.468478	0	0.000435	0.0105325	yes
TSS19065	XLOC_016146	BMP2K	chr4:79697531-79833341	q1	q2	OK	0	0	0.0177703	0.749691	0.756965	0.999983	no
TSS20397	XLOC_017228	BNIP1	chr5:172571444-172591390	q1	q2	OK	0	0	0.0263149	0.712772	0.89884	0.999983	no
TSS825	XLOC_000678	BNIPL	chr1:151009028-151020076	q1	q2	OK	0	0	0.108163	0.419117	0.4314	0.91115	no
TSS20958	XLOC_017692	BOD1	chr5:173034147-173043666	q1	q2	OK	0	0	0.0774226	0.164021	0.188235	0.606715	no
TSS15034	XLOC_012792	BOLA3	chr2:74362527-74375039	q1	q2	OK	0	0	0.0753747	0.373762	0.390245	0.875686	no
TSS14162	XLOC_012066	BOLA3-AS1	chr2:74375107-74379516	q1	q2	OK	0	0	0.286242	0.00140153	0.01986	0.139414	no
TSS24290	XLOC_020473	BPGM	chr7:134331530-134364567	q1	q2	OK	0	0	0.0376477	0.398595	0.43189	0.91115	no
TSS21038	XLOC_017763	BPHL	chr6:3118925-3153432	q1	q2	OK	0	0	0.128311	0.0181287	0.218155	0.657678	no
TSS10715	XLOC_009097	BPTF	chr17:65821779-65980494	q1	q2	OK	0	0	0.0268124	0.778079	0.78171	0.999983	no
TSS11311	XLOC_009604	BRCA1	chr17:41196311-41277500	q1	q2	OK	0	0	0.130638	0.00191634	0.22628	0.671745	no
TSS27777	XLOC_023398	BRCC3	chrX:154299694-154351349	q1	q2	OK	0	0	0.16533	0.000298888	0.04306	0.240172	no
TSS13303	XLOC_011324	BRD4	chr19:15348300-15391262	q1	q2	OK	0	0	0.0281895	0.739944	0.746005	0.999983	no
TSS9937	XLOC_008426	BRD7	chr16:50352928-50402845	q1	q2	OK	0	0	0.0034299	0.966547	0.96655	0.999983	no
TSS20811	XLOC_017572	BRD8	chr5:137475458-137514358	q1	q2	OK	0	0	0.212321	0.0121959	0.02907	0.181371	no
TSS20469	XLOC_017289	BRD9	chr5:863849-892939	q1	q2	OK	0	0	0.0919137	0.268071	0.28253	0.756822	no
TSS13997	XLOC_011929	BRE	chr2:28004265-28561767	q1	q2	OK	0	0	0.0481497	0.0735551	0.662635	0.999983	no
TSS8118	XLOC_006874	BRF1	chr14:105675622-105864484	q1	q2	OK	0	0	0.29487	0.00189197	0.018355	0.132506	no
TSS8119	XLOC_006874	BRF1	chr14:105675622-105864484	q1	q2	OK	0	0	0.351689	0.00229792	0.012375	0.102986	no
TSS5080	XLOC_004298	BRMS1	chr11:66104803-66112582	q1	q2	OK	0	0	0.00795074	0.891633	0.894705	0.999983	no
TSS2360	XLOC_001989	BRP44	chr1:167885912-168045083	q1	q2	OK	0	0	0.028988	0.800998	0.809065	0.999983	no
TSS17348	XLOC_014727	BRPF1	chr3:9773433-9789699	q1	q2	OK	0	0	0.152555	0.0901487	0.10946	0.440429	no
TSS16628	XLOC_014126	BRWD1	chr21:40557403-40685712	q1	q2	OK	0	0	0.261662	3.85469e-06	0.00553	0.0642746	no
TSS4998	XLOC_004227	BSCL2	chr11:62457733-62494857	q1	q2	OK	0	0	0.12925	4.80958e-07	0.00422	0.055288	no
TSS5000	XLOC_004227	BSCL2,HNRNPUL2-BSCL2	chr11:62457733-62494857	q1	q2	OK	0	0	0.194877	6.82429e-06	0.009635	0.0883965	no
TSS1684	XLOC_001414	BSDC1	chr1:32830704-32860062	q1	q2	OK	0	0	0.0454638	0.55426	0.63107	0.999983	no
TSS12106	XLOC_010259	BSG	chr19:571324-583493	q1	q2	OK	0	0	0.00675185	0.64676	0.657155	0.999983	no
TSS8986	XLOC_007615	BTBD1	chr15:83685180-83736167	q1	q2	OK	0	0	0.0193381	0.527827	0.53893	0.975484	no
TSS8052	XLOC_006821	BTBD7	chr14:93703895-93799385	q1	q2	OK	0	0	0.0245808	0.75758	0.764525	0.999983	no
TSS21997	XLOC_018573	BTBD9	chr6:38136226-38607924	q1	q2	OK	0	0	0.176786	0.0258847	0.0572	0.290415	no
TSS20024	XLOC_016933	BTF3	chr5:72794249-72801448	q1	q2	OK	0	0	0.0143296	0.687084	0.695425	0.999983	no
TSS473	XLOC_000390	BTF3L4	chr1:52521856-52556388	q1	q2	OK	0	0	0.0203759	0.656073	0.93609	0.999983	no
TSS6585	XLOC_005563	BTG1,LOC256021	chr12:92378751-92539673	q1	q2	OK	0	0	0.0505607	0.0166396	0.068235	0.328124	no
TSS16522	XLOC_014043	BTG3	chr21:18965967-18985268	q1	q2	OK	0	0	0.0391491	0.567801	0.58684	0.995058	no
TSS21138	XLOC_017845	BTN2A1	chr6:26458152-26482737	q1	q2	OK	0	0	0.140813	0.120792	0.231365	0.680052	no
TSS21133	XLOC_017841	BTN2A2	chr6:26383323-26395100	q1	q2	OK	0	0	0.0913812	0.31269	0.644075	0.999983	no
TSS21135	XLOC_017842	BTN3A1	chr6:26402464-26415444	q1	q2	OK	0	0	0.138895	0.0821236	0.38195	0.868025	no
TSS21131	XLOC_017840	BTN3A2	chr6:26365397-26378548	q1	q2	OK	0	0	0.0244934	0.778248	0.933005	0.999983	no
TSS21137	XLOC_017844	BTN3A3	chr6:26440699-26453643	q1	q2	OK	0	0	0.164411	0.0862282	0.262275	0.728254	no
TSS3108	XLOC_002627	BTRC	chr10:103113824-103317070	q1	q2	OK	0	0	0.00827957	0.923025	0.92441	0.999983	no
TSS3217	XLOC_002716	BUB3	chr10:124913759-124924886	q1	q2	OK	0	0	0.0886277	0.341653	0.35186	0.835799	no
TSS5308	XLOC_004495	BUD13	chr11:116618885-116643714	q1	q2	OK	0	0	0.00639418	0.771132	0.78044	0.999983	no
TSS14559	XLOC_012394	BZW1	chr2:201676268-201688569	q1	q2	OK	0	0	0.0597621	0.351129	0.367895	0.852066	no
TSS14560	XLOC_012394	BZW1	chr2:201676268-201688569	q1	q2	OK	0	0	0.015029	0.115204	0.153135	0.541846	no
TSS23833	XLOC_020090	BZW2	chr7:16685758-16746148	q1	q2	OK	0	0	0.145057	2.1448e-06	0.06464	0.31594	no
TSS3224	XLOC_002723	C10orf137	chr10:127408083-127452712	q1	q2	OK	0	0	0.00756892	0.941921	0.942385	0.999983	no
TSS3102	XLOC_002621	C10orf2	chr10:102747292-102754158	q1	q2	OK	0	0	0.134029	0.0537183	0.256485	0.720733	no
TSS3087	XLOC_002606	C10orf28	chr10:99894380-100004654	q1	q2	OK	0	0	0.0528643	0.482603	0.92791	0.999983	no
TSS3128	XLOC_002644	C10orf32,C10orf32-AS3MT	chr10:104613966-104661655	q1	q2	OK	0	0	0.201764	2.03386e-06	0.047525	0.25743	no
TSS2988	XLOC_002522	C10orf58	chr10:82167584-82192753	q1	q2	OK	0	0	0.827656	3.33038e-10	1e-05	0.000458007	yes
TSS2820	XLOC_002386	C10orf68,CCDC7	chr10:32735040-33171792	q1	q2	OK	0	0	0.017339	0.892709	0.898825	0.999983	no
TSS4658	XLOC_003932	C11orf21	chr11:2317506-2323143	q1	q2	OK	0	0	0.0530548	0.324628	0.3382	0.82125	no
TSS4049	XLOC_003405	C11orf49	chr11:46958250-47198676	q1	q2	OK	0	0	0.0698978	0.100349	0.593865	0.99801	no
TSS4474	XLOC_003779	C11orf57	chr11:111944967-111957522	q1	q2	OK	0	0	0.0716571	0.261154	0.618695	0.999983	no
TSS5073	XLOC_004291	C11orf68	chr11:65684282-65686531	q1	q2	OK	0	0	0.0565528	0.541403	0.547005	0.979116	no
TSS4394	XLOC_003706	C11orf73	chr11:86013252-86056985	q1	q2	OK	0	0	0.0120328	0.7772	0.785985	0.999983	no
TSS5440	XLOC_004606	C12orf32	chr12:2986364-2998626	q1	q2	OK	0	0	0.0233532	0.462975	0.720855	0.999983	no
TSS5687	XLOC_004807	C12orf44	chr12:52463757-52471279	q1	q2	OK	0	0	0.156393	4.72233e-07	0.004325	0.0558434	no
TSS7557	XLOC_006379	C14orf109	chr14:93651295-93653431	q1	q2	OK	0	0	0.114882	0.267489	0.27925	0.753661	no
TSS7512	XLOC_006341	C14orf118	chr14:76618258-76669134	q1	q2	OK	0	0	0.0503765	0.244882	0.26726	0.736786	no
TSS8009	XLOC_006788	C14orf133	chr14:77893017-77923983	q1	q2	OK	0	0	0.123839	0.00889907	0.043585	0.242172	no
TSS7546	XLOC_006371	C14orf159	chr14:91580356-91691703	q1	q2	OK	0	0	0.156009	0.00106882	0.220845	0.662055	no
TSS7809	XLOC_006608	C14orf167	chr14:24407939-24438488	q1	q2	OK	0	0	0.15224	3.10611e-05	0.03204	0.194753	no
TSS8105	XLOC_006864	C14orf2	chr14:104378624-104387903	q1	q2	OK	0	0	0.00515404	0.887251	0.89112	0.999983	no
TSS7731	XLOC_006548	C14orf80	chr14:105956191-105965585	q1	q2	OK	0	0	0.832555	2.79776e-14	1e-05	0.000458007	yes
TSS7733	XLOC_006548	C14orf80	chr14:105956191-105965585	q1	q2	OK	0	0	0.025314	0.767282	0.771425	0.999983	no
TSS7788	XLOC_006591	C14orf93	chr14:23456109-23479360	q1	q2	OK	0	0	0.104159	0.0927765	0.288	0.763744	no
TSS8272	XLOC_007017	C15orf23	chr15:40674921-40686489	q1	q2	OK	0	0	0.0545314	0.0624224	0.212525	0.648315	no
TSS8985	XLOC_007614	C15orf40	chr15:83654954-83680393	q1	q2	OK	0	0	0.20406	9.63474e-12	0.035485	0.208608	no
TSS8853	XLOC_007507	C15orf44	chr15:65871095-65903627	q1	q2	OK	0	0	0.359323	1.38556e-13	1e-05	0.000458007	yes
TSS8852	XLOC_007507	C15orf44	chr15:65871095-65903627	q1	q2	OK	0	0	0.0102041	0.841162	0.846095	0.999983	no
TSS8708	XLOC_007379	C15orf57	chr15:40845297-40857252	q1	q2	OK	0	0	0.0240727	0.811053	0.815845	0.999983	no
TSS8317	XLOC_007054	C15orf63	chr15:44038589-44094769	q1	q2	OK	0	0	0.0673002	0.041275	0.078115	0.357897	no
TSS9660	XLOC_008179	C16orf13	chr16:684428-686347	q1	q2	OK	0	0	0.140024	0.0220014	0.237085	0.689224	no
TSS10085	XLOC_008551	C16orf46	chr16:81087101-81110872	q1	q2	OK	0	0	0.201136	0.0416182	0.17141	0.577792	no
TSS9748	XLOC_008258	C16orf5	chr16:4560676-4588816	q1	q2	OK	0	0	0.00396763	0.974809	0.97553	0.999983	no
TSS9321	XLOC_007899	C16orf53,MVP	chr16:29827527-29859360	q1	q2	OK	0	0	0.0467203	0.345198	0.57006	0.989101	no
TSS9456	XLOC_008010	C16orf57	chr16:58035276-58055527	q1	q2	OK	0	0	0.0379361	0.495994	0.650235	0.999983	no
TSS9892	XLOC_008386	C16orf93	chr16:30759619-30787628	q1	q2	OK	0	0	0.0329853	0.596056	0.61293	0.999983	no
TSS10107	XLOC_008573	C16orf95	chr16:87336403-87351026	q1	q2	OK	0	0	0.0304414	0.599844	0.60944	0.999983	no
TSS11655	XLOC_009902	C17orf101	chr17:80347085-80408707	q1	q2	OK	0	0	0.0202627	0.781433	0.96377	0.999983	no
TSS10544	XLOC_008954	C17orf53	chr17:42219273-42239844	q1	q2	OK	0	0	0.0200034	0.758425	0.763485	0.999983	no
TSS11513	XLOC_009774	C17orf58	chr17:65987216-65989765	q1	q2	OK	0	0	0.000708657	0.993249	0.99352	0.999983	no
TSS10980	XLOC_009312	C17orf61,C17orf61-PLSCR3	chr17:7284292-7307450	q1	q2	OK	0	0	0.0605345	0.122123	0.150375	0.536226	no
TSS11657	XLOC_009903	C17orf62	chr17:80347085-80408707	q1	q2	OK	0	0	0.218129	1.82876e-12	0.00592	0.066307	no
TSS11117	XLOC_009428	C17orf63	chr17:27082995-27169841	q1	q2	OK	0	0	0.0152737	0.877659	0.88018	0.999983	no
TSS10567	XLOC_008972	C17orf69	chr17:43697709-43913194	q1	q2	OK	0	0	0.110614	0.331135	0.351675	0.835535	no
TSS11627	XLOC_009877	C17orf70	chr17:79506910-79519429	q1	q2	OK	0	0	0.0168682	0.860424	0.86265	0.999983	no
TSS10701	XLOC_009083	C17orf72	chr17:62075710-62097994	q1	q2	OK	0	0	0.0621117	0.644233	0.657395	0.999983	no
TSS10301	XLOC_008736	C17orf76-AS1	chr17:16342300-16395480	q1	q2	OK	0	0	0.192907	1.11022e-14	0.01738	0.128151	no
TSS10730	XLOC_009110	C17orf80	chr17:71228775-71258019	q1	q2	OK	0	0	0.0378445	0.058982	0.7597	0.999983	no
TSS10215	XLOC_008666	C17orf81	chr17:7155371-7166512	q1	q2	OK	0	0	0.0133643	0.774489	0.78199	0.999983	no
TSS10216	XLOC_008666	C17orf81	chr17:7155371-7166512	q1	q2	OK	0	0	0.173699	0.00312297	0.074175	0.345895	no
TSS11746	XLOC_009972	C18orf1	chr18:13218785-13652753	q1	q2	OK	0	0	0.365164	0.00212033	0.00775	0.0782407	no
TSS11806	XLOC_010016	C18orf21	chr18:33552587-33559250	q1	q2	OK	0	0	0.0242475	0.726601	0.930925	0.999983	no
TSS11822	XLOC_010029	C18orf25	chr18:43753987-43846955	q1	q2	OK	0	0	0.00185806	0.971576	0.97199	0.999983	no
TSS12025	XLOC_010196	C18orf32	chr18:47007547-47018935	q1	q2	OK	0	0	0.108552	0.228532	0.24561	0.702379	no
TSS13396	XLOC_011406	C19orf12	chr19:30189792-30206696	q1	q2	OK	0	0	0.537787	2.22045e-15	1e-05	0.000458007	yes
TSS13395	XLOC_011406	C19orf12	chr19:30189792-30206696	q1	q2	OK	0	0	0.191482	0.0622897	0.095725	0.407151	no
TSS13096	XLOC_011138	C19orf29	chr19:3607244-3626813	q1	q2	OK	0	0	0.0574599	0.524195	0.531395	0.971365	no
TSS13510	XLOC_011501	C19orf47	chr19:40826966-40884390	q1	q2	OK	0	0	0.15895	6.28145e-05	0.02056	0.14287	no
TSS13731	XLOC_011695	C19orf48	chr19:51300960-51307974	q1	q2	OK	0	0	0.0105773	0.835969	0.839565	0.999983	no
TSS13828	XLOC_011779	C19orf51	chr19:55670028-55678090	q1	q2	OK	0	0	0.106341	0.296079	0.312765	0.794369	no
TSS13048	XLOC_011097	C19orf6	chr19:1000436-1021141	q1	q2	OK	0	0	0.00685438	0.847366	0.852225	0.999983	no
TSS12417	XLOC_010536	C19orf60	chr19:18699494-18703147	q1	q2	OK	0	0	0.0437554	0.593372	0.604675	0.999983	no
TSS12811	XLOC_010882	C19orf63	chr19:50970044-50986608	q1	q2	OK	0	0	0.0459071	0.376032	0.386615	0.872484	no
TSS12229	XLOC_010370	C19orf79	chr19:7694670-7698570	q1	q2	OK	0	0	0.00622025	0.857709	0.861745	0.999983	no
TSS14996	XLOC_012756	C1D	chr2:68269331-68290159	q1	q2	OK	0	0	0.38259	5.54303e-09	0.000615	0.0137943	yes
TSS28170	XLOC_023717	C1GALT1C1	chrX:119759528-119764005	q1	q2	OK	0	0	0.0549415	0.0708281	0.110895	0.444277	no
TSS1349	XLOC_001129	C1orf101	chr1:244624672-244803662	q1	q2	OK	0	0	0.420711	0.00463172	0.01392	0.110074	no
TSS363	XLOC_000293	C1orf122	chr1:38268613-38275126	q1	q2	OK	0	0	0.141048	0.0146775	0.0352	0.207276	no
TSS1308	XLOC_001096	C1orf124	chr1:231473681-231489989	q1	q2	OK	0	0	0.0319278	0.673475	0.68185	0.999983	no
TSS164	XLOC_000129	C1orf144	chr1:16693582-16724640	q1	q2	OK	0	0	0.0334504	0.66918	0.67545	0.999983	no
TSS182	XLOC_000146	C1orf151-NBL1,MINOS1	chr1:19923470-19984949	q1	q2	OK	0	0	0.0760508	0.0107045	0.10288	0.424649	no
TSS1609	XLOC_001350	C1orf201	chr1:24645811-24741587	q1	q2	OK	0	0	0.067697	0.406127	0.42232	0.904219	no
TSS1699	XLOC_001425	C1orf212	chr1:35315962-35325417	q1	q2	OK	0	0	0.309746	0.000586007	0.006035	0.0671074	no
TSS215	XLOC_000173	C1orf213	chr1:23685940-23698330	q1	q2	OK	0	0	0.132608	0.134557	0.160645	0.556837	no
TSS1108	XLOC_000928	C1orf27	chr1:185703682-186446655	q1	q2	OK	0	0	0.0424172	0.337246	0.55087	0.980143	no
TSS277	XLOC_000224	C1orf38	chr1:28199054-28213193	q1	q2	OK	0	0	0.0171876	0.902765	0.908045	0.999983	no
TSS2204	XLOC_001859	C1orf43	chr1:154179182-154243329	q1	q2	OK	0	0	0.0314558	0.721173	0.89322	0.999983	no
TSS398	XLOC_000324	C1orf50	chr1:43232915-43241413	q1	q2	OK	0	0	0.0307118	0.763347	0.770725	0.999983	no
TSS1918	XLOC_001619	C1orf52	chr1:85715636-85725355	q1	q2	OK	0	0	0.116128	0.256516	0.272115	0.743999	no
TSS2251	XLOC_001894	C1orf85	chr1:156262477-156265480	q1	q2	OK	0	0	0.113473	0.097873	0.539	0.975525	no
TSS1049	XLOC_000878	C1orf9	chr1:172502259-172580973	q1	q2	OK	0	0	0.0654379	0.516255	0.52505	0.968388	no
TSS20526	XLOC_017343	C1QTNF3-AMACR	chr5:33987090-34124633	q1	q2	OK	0	0	0.158196	2.40446e-06	0.044545	0.245993	no
TSS17192	XLOC_014600	C1QTNF6	chr22:37576205-37584330	q1	q2	OK	0	0	0.260693	1.20484e-05	0.009725	0.0889269	no
TSS16197	XLOC_013763	C20orf132	chr20:35729628-35870025	q1	q2	OK	0	0	0.362261	4.76318e-07	1e-05	0.000458007	yes
TSS15805	XLOC_013440	C20orf24	chr20:35201875-35274619	q1	q2	OK	0	0	0.0600862	0.0665821	0.433615	0.912167	no
TSS15652	XLOC_013313	C20orf29	chr20:3801170-3805954	q1	q2	OK	0	0	0.0812981	0.315743	0.50237	0.956266	no
TSS16066	XLOC_013650	C20orf30	chr20:5080483-5093733	q1	q2	OK	0	0	0.0104473	0.553647	0.956295	0.999983	no
TSS15684	XLOC_013338	C20orf7	chr20:13765671-13799067	q1	q2	OK	0	0	0.0799104	0.372562	0.71713	0.999983	no
TSS16014	XLOC_013608	C20orf96	chr20:251503-271419	q1	q2	OK	0	0	0.170675	0.0968449	0.107285	0.43539	no
TSS16481	XLOC_014005	C21orf33	chr21:45553493-45565605	q1	q2	OK	0	0	5.87394e-05	0.998609	0.99869	0.999983	no
TSS16404	XLOC_013944	C21orf49	chr21:34144410-34186053	q1	q2	OK	0	0	0.124185	0.452882	0.48656	0.946247	no
TSS16689	XLOC_014181	C21orf56	chr21:47581061-47604373	q1	q2	OK	0	0	0.0137635	0.535361	0.5464	0.978816	no
TSS16580	XLOC_014098	C21orf59	chr21:33973983-33984918	q1	q2	OK	0	0	0.030404	0.274461	0.3021	0.78135	no
TSS16584	XLOC_014101	C21orf62	chr21:34144410-34186053	q1	q2	OK	0	0	0.343036	0.0605658	0.01652	0.123584	no
TSS16678	XLOC_014171	C21orf67	chr21:46353198-46359828	q1	q2	OK	0	0	0.064051	0.431984	0.448325	0.921844	no
TSS16524	XLOC_014044	C21orf91	chr21:19149720-19191703	q1	q2	OK	0	0	0.134408	0.000696489	0.086465	0.381778	no
TSS17201	XLOC_014609	C22orf23	chr22:38339056-38365319	q1	q2	OK	0	0	0.0470368	0.52583	0.548565	0.979809	no
TSS17048	XLOC_014476	C22orf29,GNB1L	chr22:19775933-19842462	q1	q2	OK	0	0	0.026256	0.754239	0.75997	0.999983	no
TSS17044	XLOC_014472	C22orf39	chr22:19428409-19435755	q1	q2	OK	0	0	0.00610703	0.941441	0.942675	0.999983	no
TSS17098	XLOC_014522	C22orf45	chr22:24823529-24890783	q1	q2	OK	0	0	0.0641675	0.510575	0.530745	0.970914	no
TSS13982	XLOC_011915	C2orf28	chr2:27422454-27440046	q1	q2	OK	0	0	0.214535	0.0174894	0.02463	0.161476	no
TSS14831	XLOC_012623	C2orf44	chr2:24252205-24270296	q1	q2	OK	0	0	0.0371002	0.366519	0.380215	0.866389	no
TSS14033	XLOC_011959	C2orf56	chr2:37458773-37476303	q1	q2	OK	0	0	0.101365	0.043863	0.078475	0.358919	no
TSS18454	XLOC_015641	C3orf17	chr3:112721291-112738555	q1	q2	OK	0	0	0.189467	0.049585	0.06742	0.32516	no
TSS18299	XLOC_015511	C3orf18	chr3:50595455-50622421	q1	q2	OK	0	0	0.532671	1.15152e-12	0.00011	0.00348462	yes
TSS17495	XLOC_014848	C3orf23	chr3:44379610-44450940	q1	q2	OK	0	0	0.271491	0.000290492	0.007525	0.0767978	no
TSS19049	XLOC_016133	C4orf26	chr4:76481257-76491103	q1	q2	OK	0	0	0.0243508	0.675571	0.693985	0.999983	no
TSS18823	XLOC_015934	C4orf48	chr4:2043719-2045697	q1	q2	OK	0	0	0.0510553	0.362108	0.367235	0.851551	no
TSS20396	XLOC_017227	C5orf41	chr5:172483354-172566291	q1	q2	OK	0	0	0.193721	2.57193e-06	0.01091	0.0953052	no
TSS19980	XLOC_016901	C5orf44	chr5:64920557-65017941	q1	q2	OK	0	0	0.129803	0.0336222	0.378255	0.863425	no
TSS21004	XLOC_017734	C5orf45	chr5:179224597-179285840	q1	q2	OK	0	0	0.125309	0.0550616	0.0802	0.364012	no
TSS21967	XLOC_018549	C6orf1	chr6:34214156-34216904	q1	q2	OK	0	0	0.0893703	0.145726	0.51442	0.962464	no
TSS21971	XLOC_018552	C6orf106	chr6:34555065-34664625	q1	q2	OK	0	0	0.159444	0.00320086	0.0244	0.16053	no
TSS22035	XLOC_018608	C6orf108	chr6:43193366-43197211	q1	q2	OK	0	0	0.0487273	0.492386	0.50657	0.957707	no
TSS21204	XLOC_017908	C6orf136	chr6:30614815-30640830	q1	q2	OK	0	0	0.0974208	0.205936	0.37867	0.864071	no
TSS21471	XLOC_018128	C6orf162	chr6:87992696-88052043	q1	q2	OK	0	0	0.201588	0.00580138	0.03141	0.191813	no
TSS21506	XLOC_018160	C6orf203	chr6:107349406-107372547	q1	q2	OK	0	0	0.0555591	0.358568	0.735865	0.999983	no
TSS21382	XLOC_018051	C6orf223	chr6:43968336-43973694	q1	q2	OK	0	0	0.0178956	0.854396	0.856445	0.999983	no
TSS21246	XLOC_017938	C6orf25	chr6:31691120-31694485	q1	q2	OK	0	0	0.45964	2.22462e-05	0.00478	0.0593772	no
TSS21251	XLOC_017942	C6orf48	chr6:31802692-31807541	q1	q2	OK	0	0	0.0687971	0.417735	0.430045	0.90976	no
TSS21747	XLOC_018367	C6orf52	chr6:10671650-10695030	q1	q2	OK	0	0	0.0971176	0.585479	0.61053	0.999983	no
TSS24595	XLOC_020727	C7orf25	chr7:42948871-42951689	q1	q2	OK	0	0	0.0277314	0.508018	0.527955	0.969623	no
TSS23856	XLOC_020108	C7orf46	chr7:23719748-23742269	q1	q2	OK	0	0	0.45644	0.00443143	0.02313	0.154582	no
TSS24941	XLOC_021027	C7orf49	chr7:134832765-134855578	q1	q2	OK	0	0	0.33477	0.000417381	0.000465	0.011115	yes
TSS24943	XLOC_021027	C7orf49	chr7:134832765-134855578	q1	q2	OK	0	0	0.22525	6.72755e-05	0.02992	0.184956	no
TSS24444	XLOC_020599	C7orf50	chr7:1036622-1177893	q1	q2	OK	0	0	0.504109	2.66986e-12	5e-05	0.00182184	yes
TSS24086	XLOC_020303	C7orf63	chr7:89874487-89940377	q1	q2	OK	0	0	0.623175	2.27035e-09	0.00023	0.00632271	yes
TSS25249	XLOC_021276	C8orf40	chr8:42273992-42408140	q1	q2	OK	0	0	0.0111494	0.880054	0.88285	0.999983	no
TSS25301	XLOC_021323	C8orf44,C8orf44-SGK3	chr8:67579786-67774257	q1	q2	OK	0	0	0.23969	2.5646e-06	0.02505	0.163371	no
TSS25161	XLOC_021209	C8orf58	chr8:22457113-22461662	q1	q2	OK	0	0	0.104235	0.318723	0.61032	0.999983	no
TSS25797	XLOC_021754	C8orf59	chr8:86089618-86132643	q1	q2	OK	0	0	0.0819968	0.276647	0.308295	0.788741	no
TSS25920	XLOC_021848	C8orf76,ZHX1-C8ORF76	chr8:124232195-124287781	q1	q2	OK	0	0	0.151949	0.13708	0.151065	0.537295	no
TSS26035	XLOC_021935	C8orf82,LRRC24	chr8:145743362-145754458	q1	q2	OK	0	0	0.0100634	0.859937	0.86459	0.999983	no
TSS26020	XLOC_021925	C8ORFK29	chr8:145576885-145578574	q1	q2	OK	0	0	0.433109	0.00347003	0.02414	0.15926	no
TSS26219	XLOC_022095	C9orf103	chr9:86238032-86259045	q1	q2	OK	0	0	0.0537438	0.654285	0.666155	0.999983	no
TSS26558	XLOC_022375	C9orf173	chr9:140144670-140147949	q1	q2	OK	0	0	0.177698	0.0910062	0.196635	0.62118	no
TSS26681	XLOC_022482	C9orf23	chr9:34610481-34612110	q1	q2	OK	0	0	0.11814	0.163024	0.178665	0.589727	no
TSS26677	XLOC_022479	C9orf25	chr9:34398181-34458568	q1	q2	OK	0	0	0.20969	5.98476e-08	0.051625	0.27188	no
TSS26266	XLOC_022136	C9orf3	chr9:97488950-97849500	q1	q2	OK	0	0	0.0291023	0.76992	0.77843	0.999983	no
TSS26296	XLOC_022163	C9orf30	chr9:103189494-103339918	q1	q2	OK	0	0	0.172093	0.000821663	0.01917	0.136435	no
TSS26298	XLOC_022163	C9orf30,TMEFF1	chr9:103189494-103339918	q1	q2	OK	0	0	0.832555	0	1e-05	0.000458007	yes
TSS26501	XLOC_022325	C9orf7	chr9:136325086-136335909	q1	q2	OK	0	0	0.0740797	0.432476	0.54516	0.978251	no
TSS26651	XLOC_022455	C9orf72	chr9:27546542-27573864	q1	q2	OK	0	0	0.063538	0.494488	0.507905	0.958543	no
TSS26652	XLOC_022455	C9orf72	chr9:27546542-27573864	q1	q2	OK	0	0	0.127046	0.231022	0.254075	0.716728	no
TSS26645	XLOC_022449	C9orf82	chr9:26840682-26892826	q1	q2	OK	0	0	0.0530848	0.45485	0.467205	0.932289	no
TSS26535	XLOC_022353	C9orf86	chr9:139690789-139735639	q1	q2	OK	0	0	0.041478	0.11767	0.3646	0.848746	no
TSS26776	XLOC_022568	C9orf95	chr9:77676115-77703133	q1	q2	OK	0	0	0.0408043	0.60567	0.850885	0.999983	no
TSS14686	XLOC_012498	CAB39	chr2:231577556-231685790	q1	q2	OK	0	0	0.2252	0.00301361	0.02182	0.148362	no
TSS6006	XLOC_005087	CABP1	chr12:121078421-121105127	q1	q2	OK	0	0	0.0211523	0.820473	0.828655	0.999983	no
TSS13272	XLOC_011297	CACNA1A	chr19:13317255-13617274	q1	q2	OK	0	0	0.131892	1.20337e-05	0.07154	0.337451	no
TSS5436	XLOC_004602	CACNA1C	chr12:2162415-2807115	q1	q2	OK	0	0	0.532221	0	1e-05	0.000458007	yes
TSS17601	XLOC_014941	CACNA1D	chr3:53529030-53846492	q1	q2	OK	0	0	0.170977	0.129472	0.147995	0.532213	no
TSS11207	XLOC_009508	CACNB1	chr17:37329708-37353956	q1	q2	OK	0	0	0.207862	2.28479e-06	0.0104	0.0925734	no
TSS5306	XLOC_004493	CADM1	chr11:115044344-115375241	q1	q2	OK	0	0	0.369809	1.03064e-06	0.000345	0.00884375	yes
TSS18369	XLOC_015569	CADPS	chr3:62384020-62861064	q1	q2	OK	0	0	0.174914	0.11344	0.13937	0.513046	no
TSS6416	XLOC_005433	CALCOCO1	chr12:54104901-54121307	q1	q2	OK	0	0	0.00724431	0.813725	0.820855	0.999983	no
TSS3664	XLOC_003091	CALHM2	chr10:105206542-105212162	q1	q2	OK	0	0	0.103245	0.0760149	0.527345	0.969148	no
TSS8869	XLOC_007522	CALML4	chr15:68483042-68498448	q1	q2	OK	0	0	0.106316	0.294931	0.31057	0.79125	no
TSS24252	XLOC_020445	CALU	chr7:128379345-128415844	q1	q2	OK	0	0	0.0741255	6.79448e-09	0.26399	0.731275	no
TSS2754	XLOC_002331	CAMK1D	chr10:12391582-12871733	q1	q2	OK	0	0	0.00397788	0.975418	0.975655	0.999983	no
TSS24610	XLOC_020739	CAMK2B	chr7:44256748-44365230	q1	q2	OK	0	0	0.074455	0.138378	0.737035	0.999983	no
TSS19667	XLOC_016647	CAMK2D	chr4:114372187-114683083	q1	q2	OK	0	0	0.0637244	0.399195	0.7657	0.999983	no
TSS3532	XLOC_002975	CAMK2G	chr10:75572258-75634349	q1	q2	OK	0	0	0.0854689	0.0694942	0.587695	0.995087	no
TSS10920	XLOC_009259	CAMKK1	chr17:3763616-3796337	q1	q2	OK	0	0	0.733737	2.44249e-15	1e-05	0.000458007	yes
TSS10921	XLOC_009259	CAMKK1	chr17:3763616-3796337	q1	q2	OK	0	0	0.650953	8.41549e-14	1e-05	0.000458007	yes
TSS6730	XLOC_005688	CAMKK2	chr12:121675494-121736111	q1	q2	OK	0	0	0.0807571	0.017511	0.50227	0.956215	no
TSS12228	XLOC_010369	CAMSAP3	chr19:7660787-7683196	q1	q2	OK	0	0	0.0347491	0.560034	0.568595	0.988903	no
TSS75	XLOC_000060	CAMTA1	chr1:6845383-7829766	q1	q2	OK	0	0	0.186636	1.42601e-07	0.008475	0.0822811	no
TSS10937	XLOC_009275	CAMTA2	chr17:4871286-4890960	q1	q2	OK	0	0	0.136982	0.139981	0.161605	0.558171	no
TSS10938	XLOC_009275	CAMTA2	chr17:4871286-4890960	q1	q2	OK	0	0	0.215632	0.00603796	0.018395	0.132612	no
TSS11602	XLOC_009853	CANT1	chr17:76987797-77005899	q1	q2	OK	0	0	0.0656572	0.112162	0.58649	0.995047	no
TSS20445	XLOC_017269	CANX	chr5:179125929-179158639	q1	q2	OK	0	0	0.0494162	0.453992	0.464225	0.931197	no
TSS373	XLOC_000303	CAP1	chr1:40506254-40538321	q1	q2	OK	0	0	0.13332	0.155534	0.16578	0.566172	no
TSS15070	XLOC_012820	CAPG	chr2:85621870-85641197	q1	q2	OK	0	0	0.127432	4.61619e-05	0.016015	0.120876	no
TSS4237	XLOC_003572	CAPN1	chr11:64948685-64979477	q1	q2	OK	0	0	0.0847921	0.0104741	0.0399	0.227091	no
TSS14755	XLOC_012553	CAPN10	chr2:241526132-241538526	q1	q2	OK	0	0	0.0786681	0.324283	0.33573	0.818791	no
TSS12530	XLOC_010642	CAPNS1	chr19:36630917-36641255	q1	q2	OK	0	0	0.13891	0.0840233	0.10157	0.421567	no
TSS3994	XLOC_003362	CAPRIN1	chr11:34073229-34124157	q1	q2	OK	0	0	0.0287584	0.639569	0.647855	0.999983	no
TSS6268	XLOC_005313	CAPRIN2	chr12:30862485-30907448	q1	q2	OK	0	0	0.0495782	0.546163	0.832625	0.999983	no
TSS12207	XLOC_010351	CAPS	chr19:5914192-5978320	q1	q2	OK	0	0	0.0209753	0.770711	0.771505	0.999983	no
TSS1560	XLOC_001311	CAPZB	chr1:19665266-19812066	q1	q2	OK	0	0	0.014173	0.264468	0.295115	0.773104	no
TSS5269	XLOC_004457	CARD16	chr11:104896236-104972158	q1	q2	OK	0	0	0.147495	0.485119	0.476205	0.938619	no
TSS13655	XLOC_011626	CARD8	chr19:48711342-48761450	q1	q2	OK	0	0	0.158566	6.83757e-05	0.120185	0.467169	no
TSS4666	XLOC_003940	CARS	chr11:3022151-3078681	q1	q2	OK	0	0	0.0979146	0.084583	0.45499	0.925596	no
TSS8319	XLOC_007056	CASC4	chr15:44580908-44707959	q1	q2	OK	0	0	0.0250534	0.765644	0.770735	0.999983	no
TSS8277	XLOC_007022	CASC5	chr15:40886446-40954881	q1	q2	OK	0	0	0.0132528	0.706203	0.71548	0.999983	no
TSS14569	XLOC_012398	CASP10	chr2:202047620-202094129	q1	q2	OK	0	0	0.780468	0	1e-05	0.000458007	yes
TSS24344	XLOC_020518	CASP2	chr7:142985307-143004789	q1	q2	OK	0	0	0.111218	0.0606746	0.090865	0.393533	no
TSS24345	XLOC_020518	CASP2	chr7:142985307-143004789	q1	q2	OK	0	0	0.0027312	0.971272	0.972425	0.999983	no
TSS19812	XLOC_016768	CASP3	chr4:185548849-185570629	q1	q2	OK	0	0	0.0844399	0.356206	0.36629	0.850663	no
TSS3169	XLOC_002673	CASP7	chr10:115438934-115490664	q1	q2	OK	0	0	0.0946233	0.22443	0.2499	0.709766	no
TSS14570	XLOC_012399	CASP8	chr2:202098165-202152434	q1	q2	OK	0	0	0.145688	0.0259971	0.21033	0.644126	no
TSS14572	XLOC_012399	CASP8	chr2:202098165-202152434	q1	q2	OK	0	0	0.099929	0.000168379	0.020555	0.14287	no
TSS21484	XLOC_018139	CASP8AP2	chr6:90539618-90584155	q1	q2	OK	0	0	0.0986309	0.199865	0.482635	0.943738	no
TSS20082	XLOC_016987	CAST	chr5:95997740-96149848	q1	q2	OK	0	0	0.00335233	0.956999	0.959025	0.999983	no
TSS1490	XLOC_001250	CASZ1	chr1:10696665-10856707	q1	q2	OK	0	0	0.0987529	0.35798	0.370035	0.854257	no
TSS8744	XLOC_007413	CATSPER2	chr15:43922771-43941039	q1	q2	OK	0	0	0.665299	0	1e-05	0.000458007	yes
TSS15769	XLOC_013412	CBFA2T2	chr20:32077927-32237837	q1	q2	OK	0	0	0.106243	0.0606217	0.091125	0.394073	no
TSS9482	XLOC_008027	CBFB	chr16:67063049-67134958	q1	q2	OK	0	0	0.0500215	0.602723	0.609815	0.999983	no
TSS24196	XLOC_020402	CBLL1	chr7:107384278-107402083	q1	q2	OK	0	0	0.0439823	0.284151	0.301595	0.780981	no
TSS26573	XLOC_022390	CBWD1	chr9:121037-179075	q1	q2	OK	0	0	0.116245	4.71924e-06	0.00859	0.0827965	no
TSS26753	XLOC_022548	CBWD3,CBWD5	chr9:70431999-70490177	q1	q2	OK	0	0	0.229545	0.0289886	0.03911	0.223859	no
TSS10815	XLOC_009173	CBX2	chr17:77751976-77761449	q1	q2	OK	0	0	0.00732737	0.856763	0.86099	0.999983	no
TSS6420	XLOC_005437	CBX5	chr12:54624730-54673915	q1	q2	OK	0	0	0.43854	5.27323e-08	4.5e-05	0.00167697	yes
TSS16892	XLOC_014354	CBY1	chr22:39052657-39069855	q1	q2	OK	0	0	0.0333418	0.734592	0.744095	0.999983	no
TSS27034	XLOC_022785	CCBL1	chr9:131595391-131644354	q1	q2	OK	0	0	0.0919612	0.00535626	0.28003	0.754579	no
TSS1928	XLOC_001628	CCBL2,RBMXL1	chr1:89401455-89458643	q1	q2	OK	0	0	0.0689557	0.146218	0.77174	0.999983	no
TSS26135	XLOC_022020	CCDC107	chr9:35658286-35665278	q1	q2	OK	0	0	0.184527	0.0510458	0.05244	0.274655	no
TSS19822	XLOC_016778	CCDC110	chr4:186350544-186392913	q1	q2	OK	0	0	0.0276423	0.611174	0.626335	0.999983	no
TSS27346	XLOC_023055	CCDC120	chrX:48916515-48927510	q1	q2	OK	0	0	0.34966	8.72191e-13	0.00304	0.0447427	yes
TSS24096	XLOC_020313	CCDC132	chr7:92861652-92988338	q1	q2	OK	0	0	0.0513195	0.117717	0.15294	0.541376	no
TSS1793	XLOC_001504	CCDC163P	chr1:45959597-45965751	q1	q2	OK	0	0	0.0506175	0.449871	0.8239	0.999983	no
TSS1796	XLOC_001506	CCDC17	chr1:46085715-46089731	q1	q2	OK	0	0	0.170256	0.0336166	0.060295	0.30105	no
TSS4821	XLOC_004078	CCDC34	chr11:27360060-27384795	q1	q2	OK	0	0	0.018001	0.810974	0.8179	0.999983	no
TSS6591	XLOC_005569	CCDC41	chr12:94702055-94853764	q1	q2	OK	0	0	0.0519088	0.583429	0.59314	0.997219	no
TSS11336	XLOC_009625	CCDC43	chr17:42754804-42767165	q1	q2	OK	0	0	0.0178399	0.787154	0.792335	0.999983	no
TSS18036	XLOC_015295	CCDC50	chr3:190984943-191116459	q1	q2	OK	0	0	0.00439246	0.93578	0.93762	0.999983	no
TSS6028	XLOC_005107	CCDC62	chr12:123259055-123311927	q1	q2	OK	0	0	0.316648	0.00480104	0.01659	0.124037	no
TSS17604	XLOC_014944	CCDC66	chr3:56591183-56717135	q1	q2	OK	0	0	0.200187	2.51698e-08	0.04883	0.262114	no
TSS5426	XLOC_004594	CCDC77	chr12:389222-551806	q1	q2	OK	0	0	0.233404	0.0331517	0.050395	0.267608	no
TSS5427	XLOC_004594	CCDC77	chr12:389222-551806	q1	q2	OK	0	0	0.181368	0.0890419	0.108025	0.436788	no
TSS14963	XLOC_012725	CCDC88A	chr2:55514977-55647057	q1	q2	OK	0	0	0.0378778	0.0231359	0.835285	0.999983	no
TSS21871	XLOC_018476	CCHCR1	chr6:31110215-31126015	q1	q2	OK	0	0	0.00671109	0.95123	0.952905	0.999983	no
TSS11176	XLOC_009479	CCL23	chr17:34340096-34345005	q1	q2	OK	0	0	0.0709914	0.652267	0.673195	0.999983	no
TSS12243	XLOC_010382	CCL25	chr19:8117645-8127547	q1	q2	OK	0	0	0.192825	0.133213	0.157435	0.550277	no
TSS23946	XLOC_020180	CCM2	chr7:45039344-45116069	q1	q2	OK	0	0	0.647306	3.21965e-14	1e-05	0.000458007	yes
TSS23947	XLOC_020180	CCM2	chr7:45039344-45116069	q1	q2	OK	0	0	0.149273	3.48902e-09	0.01947	0.137672	no
TSS7745	XLOC_006559	CCNB1IP1	chr14:20779528-20801457	q1	q2	OK	0	0	0.054487	0.311762	0.63518	0.999983	no
TSS22181	XLOC_018732	CCNC	chr6:99990262-100016690	q1	q2	OK	0	0	0.218067	0.0197066	0.02682	0.171415	no
TSS22022	XLOC_018596	CCND3	chr6:41902670-42016610	q1	q2	OK	0	0	0.0298642	0.194886	0.22948	0.676941	no
TSS22023	XLOC_018596	CCND3	chr6:41902670-42016610	q1	q2	OK	0	0	0.091743	0.364975	0.38494	0.870869	no
TSS8306	XLOC_007047	CCNDBP1	chr15:43477465-43489375	q1	q2	OK	0	0	0.0725021	0.00774032	0.32333	0.807416	no
TSS20368	XLOC_017201	CCNG1	chr5:162864576-162872022	q1	q2	OK	0	0	0.617738	6.43929e-15	1.5e-05	0.000648465	yes
TSS3068	XLOC_002589	CCNJ	chr10:97471535-97849992	q1	q2	OK	0	0	0.0447436	0.292501	0.734995	0.999983	no
TSS1416	XLOC_001192	CCNL2	chr1:1321090-1334718	q1	q2	OK	0	0	0.0196085	0.815994	0.820645	0.999983	no
TSS14395	XLOC_012261	CCNT2	chr2:135676391-135716915	q1	q2	OK	0	0	0.0526739	0.315239	0.764775	0.999983	no
TSS14601	XLOC_012427	CCNYL1	chr2:208576263-208620896	q1	q2	OK	0	0	0.00427636	0.967333	0.967155	0.999983	no
TSS9242	XLOC_007832	CCP110	chr16:19535178-19564728	q1	q2	OK	0	0	0.081136	0.427094	0.43688	0.914638	no
TSS8797	XLOC_007460	CCPG1	chr15:55611132-55800432	q1	q2	OK	0	0	0.0506268	0.55181	0.56293	0.986526	no
TSS2253	XLOC_001896	CCT3	chr1:156278751-156316785	q1	q2	OK	0	0	0.0446147	0.0669124	0.2035	0.632342	no
TSS14980	XLOC_012742	CCT4	chr2:62095261-62115806	q1	q2	OK	0	0	0.108318	0.0040756	0.02763	0.174738	no
TSS23972	XLOC_020203	CCT6A	chr7:56119377-56131682	q1	q2	OK	0	0	0.00381565	0.886986	0.89072	0.999983	no
TSS11152	XLOC_009461	CCT6B	chr17:33254877-33288528	q1	q2	OK	0	0	0.2834	0.00113729	0.017915	0.130371	no
TSS14154	XLOC_012058	CCT7	chr2:73461363-73480150	q1	q2	OK	0	0	0.0613015	0.000341742	0.242425	0.698071	no
TSS751	XLOC_000611	CD101	chr1:117544371-117579167	q1	q2	OK	0	0	0.720324	2.93439e-10	6.5e-05	0.00224653	yes
TSS21450	XLOC_018108	CD109	chr6:74405507-74538041	q1	q2	OK	0	0	0.276648	4.2727e-08	0.001875	0.0320008	yes
TSS20835	XLOC_017593	CD14	chr5:140011312-140013286	q1	q2	OK	0	0	0.703939	1.62093e-14	2.5e-05	0.00100762	yes
TSS3797	XLOC_003205	CD151	chr11:832951-838835	q1	q2	OK	0	0	0.100717	0.243134	0.508015	0.958543	no
TSS22204	XLOC_018750	CD164	chr6:109687716-109703762	q1	q2	OK	0	0	0.228854	0.000443937	0.010985	0.0957369	no
TSS9301	XLOC_007884	CD19	chr16:28943259-28950668	q1	q2	OK	0	0	0.0192918	0.717696	0.72474	0.999983	no
TSS12505	XLOC_010617	CD22	chr19:35820071-35838264	q1	q2	OK	0	0	0.19748	1.98341e-11	0.02408	0.158977	no
TSS2356	XLOC_001986	CD247	chr1:167399876-167487847	q1	q2	OK	0	0	0.0192755	0.875207	0.87884	0.999983	no
TSS15293	XLOC_013003	CD302	chr2:160625138-160761267	q1	q2	OK	0	0	0.832059	1.41354e-12	1e-05	0.000458007	yes
TSS13172	XLOC_011209	CD320	chr19:8367010-8373240	q1	q2	OK	0	0	0.0119235	0.724956	0.728735	0.999983	no
TSS12823	XLOC_010894	CD33	chr19:51728334-51743274	q1	q2	OK	0	0	0.103418	0.450104	0.48042	0.942269	no
TSS12770	XLOC_010847	CD37	chr19:49838676-49865714	q1	q2	OK	0	0	0.0151071	0.771965	0.77746	0.999983	no
TSS15884	XLOC_013503	CD40	chr20:44746905-44758384	q1	q2	OK	0	0	0.017006	0.808921	0.81264	0.999983	no
TSS18436	XLOC_015623	CD47	chr3:107761940-107809935	q1	q2	OK	0	0	0.0443127	0.639547	0.64666	0.999983	no
TSS2314	XLOC_001950	CD48	chr1:160648535-160681641	q1	q2	OK	0	0	0.00326141	0.940031	0.94182	0.999983	no
TSS1202	XLOC_001009	CD55	chr1:207494816-207534311	q1	q2	OK	0	0	0.0712019	0.143435	0.17793	0.588191	no
TSS2047	XLOC_001727	CD58	chr1:117057155-117113715	q1	q2	OK	0	0	0.189841	0.134715	0.16772	0.570264	no
TSS4849	XLOC_004093	CD59	chr11:33724555-33758025	q1	q2	OK	0	0	0.244572	0.000120317	0.01546	0.118254	no
TSS6440	XLOC_005451	CD63	chr12:56119229-56122910	q1	q2	OK	0	0	0.0114887	0.540698	0.56269	0.986374	no
TSS10242	XLOC_008685	CD68	chr17:7482804-7485429	q1	q2	OK	0	0	0.0459802	0.529805	0.537815	0.974628	no
TSS20886	XLOC_017631	CD74	chr5:149781199-149792499	q1	q2	OK	0	0	0.0192888	0.578734	0.844255	0.999983	no
TSS12627	XLOC_010721	CD79A	chr19:42381189-42385439	q1	q2	OK	0	0	0.0431598	0.444702	0.457665	0.927393	no
TSS11487	XLOC_009754	CD79B	chr17:62006097-62009704	q1	q2	OK	0	0	0.123768	0.02	0.26413	0.731393	no
TSS4023	XLOC_003387	CD82	chr11:44587140-44641315	q1	q2	OK	0	0	0.0345461	0.37286	0.376095	0.860811	no
TSS21080	XLOC_017795	CD83	chr6:14117486-14137148	q1	q2	OK	0	0	0.0445181	0.041234	0.073875	0.345072	no
TSS21081	XLOC_017795	CD83	chr6:14117486-14137148	q1	q2	OK	0	0	0.0435761	0.519751	0.533395	0.972366	no
TSS2312	XLOC_001948	CD84	chr1:160510883-160549306	q1	q2	OK	0	0	0.28672	1.55431e-15	0.00234	0.0370189	yes
TSS17760	XLOC_015073	CD86	chr3:121774208-121839988	q1	q2	OK	0	0	0.104329	0.229735	0.483345	0.944553	no
TSS17761	XLOC_015073	CD86	chr3:121774208-121839988	q1	q2	OK	0	0	0.0143613	0.632686	0.646915	0.999983	no
TSS12344	XLOC_010470	CD97	chr19:14491955-14519537	q1	q2	OK	0	0	0.110297	0.188951	0.33296	0.81675	no
TSS27184	XLOC_022919	CD99	chrX:2609227-2659350	q1	q2	OK	0	0	0.0188386	0.680168	0.691385	0.999983	no
TSS28374	XLOC_023891	CD99	chrY:2559227-2609350	q1	q2	OK	0	0	0.0276007	0.489027	0.50936	0.95957	no
TSS28294	XLOC_023826	CD99L2	chrX:149934808-150067289	q1	q2	OK	0	0	0.0600456	0.526636	0.53709	0.974424	no
TSS27183	XLOC_022918	CD99P1	chrX:2527305-2575270	q1	q2	OK	0	0	0.0252992	0.735164	0.745195	0.999983	no
TSS28373	XLOC_023890	CD99P1	chrY:2477305-2525270	q1	q2	OK	0	0	0.0519912	0.500923	0.51885	0.964129	no
TSS6887	XLOC_005825	CDADC1	chr13:49822046-49867622	q1	q2	OK	0	0	0.356871	5.86735e-07	0.002015	0.0335594	yes
TSS7011	XLOC_005921	CDC16	chr13:115000361-115038150	q1	q2	OK	0	0	0.172987	0.0740886	0.087895	0.385514	no
TSS18232	XLOC_015455	CDC25A	chr3:48198667-48229801	q1	q2	OK	0	0	0.0218094	0.764831	0.770075	0.999983	no
TSS15651	XLOC_013312	CDC25B	chr20:3776400-3786761	q1	q2	OK	0	0	0.0413135	0.510737	0.677655	0.999983	no
TSS20814	XLOC_017575	CDC25C	chr5:137620958-137667516	q1	q2	OK	0	0	0.059145	0.425455	0.440675	0.917253	no
TSS11362	XLOC_009646	CDC27	chr17:45195310-45266665	q1	q2	OK	0	0	0.00748412	0.84148	0.84701	0.999983	no
TSS205	XLOC_000163	CDC42	chr1:22379119-22419436	q1	q2	OK	0	0	0.0926202	8.93295e-08	0.01334	0.107269	no
TSS2134	XLOC_001797	CDC42SE1	chr1:151020258-151032125	q1	q2	OK	0	0	0.0157266	0.771606	0.777285	0.999983	no
TSS20155	XLOC_017047	CDC42SE2	chr5:130599701-130730382	q1	q2	OK	0	0	0.234278	0.000555489	0.007955	0.0794833	no
TSS16712	XLOC_014204	CDC45	chr22:19467413-19508135	q1	q2	OK	0	0	0.0224569	0.606594	0.860835	0.999983	no
TSS612	XLOC_000499	CDC7	chr1:91966403-91991321	q1	q2	OK	0	0	0.0760501	0.117803	0.14333	0.52232	no
TSS8112	XLOC_006870	CDCA4	chr14:105475909-105487425	q1	q2	OK	0	0	0.0198287	0.289354	0.32319	0.80722	no
TSS14480	XLOC_012331	CDCA7	chr2:174219560-174233718	q1	q2	OK	0	0	0.01205	0.764816	0.772135	0.999983	no
TSS24507	XLOC_020658	CDCA7L	chr7:21582832-21985542	q1	q2	OK	0	0	0.0315798	0.449712	0.777055	0.999983	no
TSS2942	XLOC_002485	CDH23	chr10:73156690-73575704	q1	q2	OK	0	0	0.0869979	0.418627	0.415385	0.89758	no
TSS7790	XLOC_006593	CDH24	chr14:23516269-23526747	q1	q2	OK	0	0	0.145341	0.197895	0.21398	0.650604	no
TSS2900	XLOC_002450	CDK1	chr10:62538088-62554610	q1	q2	OK	0	0	0.0811079	0.0587602	0.103805	0.426735	no
TSS9638	XLOC_008160	CDK10	chr16:89753075-89768121	q1	q2	OK	0	0	0.29046	2.22045e-16	0.007845	0.078805	no
TSS1422	XLOC_001198	CDK11A,CDK11B	chr1:1571099-1655791	q1	q2	OK	0	0	0.341454	0	5.5e-05	0.00195243	yes
TSS10461	XLOC_008882	CDK12	chr17:37617738-37690800	q1	q2	OK	0	0	0.0381841	0.697986	0.70331	0.999983	no
TSS23926	XLOC_020163	CDK13	chr7:39989958-40136733	q1	q2	OK	0	0	0.00063012	0.994556	0.99421	0.999983	no
TSS6603	XLOC_005579	CDK17	chr12:96672038-96794366	q1	q2	OK	0	0	0.19877	0.0445651	0.053385	0.277937	no
TSS1182	XLOC_000992	CDK18	chr1:205473683-205501921	q1	q2	OK	0	0	0.00486853	0.956502	0.998685	0.999983	no
TSS5758	XLOC_004864	CDK2	chr12:56360555-56366568	q1	q2	OK	0	0	0.0473246	0.280265	0.296605	0.774567	no
TSS25023	XLOC_021095	CDK5	chr7:150750898-150755052	q1	q2	OK	0	0	0.0577246	0.454198	0.47059	0.934726	no
TSS16161	XLOC_013731	CDK5RAP1	chr20:31946644-31989337	q1	q2	OK	0	0	0.244795	5.58712e-08	0.002135	0.0347193	yes
TSS26954	XLOC_022718	CDK5RAP2	chr9:123151146-123342437	q1	q2	OK	0	0	0.0215047	0.739322	0.743935	0.999983	no
TSS20787	XLOC_017549	CDKL3	chr5:133634114-133702765	q1	q2	OK	0	0	0.0166249	0.895832	0.90026	0.999983	no
TSS21320	XLOC_018001	CDKN1A	chr6:36644236-36655116	q1	q2	OK	0	0	0.253225	2.33606e-05	0.00367	0.0507103	no
TSS21321	XLOC_018001	CDKN1A	chr6:36644236-36655116	q1	q2	OK	0	0	0.0180468	0.67158	0.68011	0.999983	no
TSS26638	XLOC_022445	CDKN2A	chr9:21967137-21994490	q1	q2	OK	0	0	0.656613	2.41395e-07	0.000255	0.00683776	yes
TSS13214	XLOC_011249	CDKN2D	chr19:10677137-10679655	q1	q2	OK	0	0	0.0241361	0.804172	0.807485	0.999983	no
TSS7389	XLOC_006242	CDKN3	chr14:54863672-54886934	q1	q2	OK	0	0	0.00831212	0.831986	0.83753	0.999983	no
TSS17828	XLOC_015130	CDV3	chr3:133292433-133309118	q1	q2	OK	0	0	0.0145928	0.861245	0.864625	0.999983	no
TSS13548	XLOC_011533	CEACAM1	chr19:43011457-43032661	q1	q2	OK	0	0	0.10396	0.0158953	0.33369	0.817622	no
TSS17020	XLOC_014455	CECR6	chr22:17597188-17602257	q1	q2	OK	0	0	0.469357	1.67023e-05	0.00128	0.0241595	yes
TSS4893	XLOC_004130	CELF1	chr11:47487488-47574792	q1	q2	OK	0	0	0.115064	0.111721	0.134375	0.502549	no
TSS4894	XLOC_004130	CELF1	chr11:47487488-47574792	q1	q2	OK	0	0	0.0231199	0.792316	0.796805	0.999983	no
TSS8887	XLOC_007538	CELF6	chr15:72577067-72612525	q1	q2	OK	0	0	0.0265437	0.80312	0.81067	0.999983	no
TSS13970	XLOC_011906	CENPA	chr2:27008881-27017455	q1	q2	OK	0	0	0.0287788	0.596437	0.606975	0.999983	no
TSS2391	XLOC_002017	CENPL	chr1:173768687-173793777	q1	q2	OK	0	0	0.266728	0.00818944	0.01971	0.138807	no
TSS17249	XLOC_014650	CENPM	chr22:42334740-42343148	q1	q2	OK	0	0	0.000372248	0.991012	0.991075	0.999983	no
TSS9576	XLOC_008104	CENPN	chr16:81009698-81066709	q1	q2	OK	0	0	0.0475805	0.375664	0.656405	0.999983	no
TSS20752	XLOC_017520	CEP120	chr5:122680578-122759286	q1	q2	OK	0	0	0.194289	0.0355511	0.04642	0.25291	no
TSS8762	XLOC_007431	CEP152	chr15:49030134-49103343	q1	q2	OK	0	0	0.0668831	0.483994	0.494445	0.951235	no
TSS2668	XLOC_002261	CEP170	chr1:243287729-243418708	q1	q2	OK	0	0	0.337911	4.43734e-12	0.00046	0.0110358	yes
TSS3050	XLOC_002574	CEP55	chr10:95256368-95288849	q1	q2	OK	0	0	0.0949375	0.259706	0.27297	0.745312	no
TSS4430	XLOC_003740	CEP57	chr11:95523624-95565857	q1	q2	OK	0	0	0.0667037	0.178953	0.39466	0.880101	no
TSS26212	XLOC_022088	CEP78	chr9:80850990-80881983	q1	q2	OK	0	0	0.0269492	0.790748	0.795095	0.999983	no
TSS22238	XLOC_018779	CEP85L	chr6:118781934-119031238	q1	q2	OK	0	0	0.0962693	0.165269	0.19527	0.618135	no
TSS13350	XLOC_011367	CERS1	chr19:18979360-19006953	q1	q2	OK	0	0	0.0535348	0.702469	0.707065	0.999983	no
TSS2130	XLOC_001795	CERS2	chr1:150937648-150947479	q1	q2	OK	0	0	0.0823289	0.14176	0.16612	0.56689	no
TSS9477	XLOC_008024	CES2	chr16:66968346-66978994	q1	q2	OK	0	0	0.0370882	0.345219	0.754545	0.999983	no
TSS9478	XLOC_008025	CES3	chr16:66995131-67009052	q1	q2	OK	0	0	0.0490254	0.12422	0.15983	0.555335	no
TSS7851	XLOC_006645	CFL2	chr14:35179587-35184029	q1	q2	OK	0	0	0.201695	0.029579	0.084965	0.377401	no
TSS14565	XLOC_012397	CFLAR	chr2:201980876-202037411	q1	q2	OK	0	0	0.00593683	0.707989	0.719115	0.999983	no
TSS18412	XLOC_015601	CGGBP1	chr3:88101099-88207115	q1	q2	OK	0	0	0.508498	7.85684e-09	0.000395	0.00984606	yes
TSS18411	XLOC_015601	CGGBP1	chr3:88101099-88207115	q1	q2	OK	0	0	0.00573948	0.941635	0.943155	0.999983	no
TSS7013	XLOC_005923	CHAMP1	chr13:115079964-115092803	q1	q2	OK	0	0	0.144406	0.00578709	0.147265	0.5309	no
TSS18113	XLOC_015359	CHCHD4	chr3:14153576-14166371	q1	q2	OK	0	0	0.0501818	0.546627	0.558675	0.98469	no
TSS25274	XLOC_021298	CHCHD7	chr8:57124314-57131176	q1	q2	OK	0	0	0.200276	0.00510669	0.062605	0.30905	no
TSS786	XLOC_000644	CHD1L	chr1:146714290-146767447	q1	q2	OK	0	0	0.18867	0.00204168	0.06792	0.32703	no
TSS8595	XLOC_007288	CHD2	chr15:93443550-93571237	q1	q2	OK	0	0	0.0567366	0.189891	0.211635	0.646654	no
TSS10257	XLOC_008696	CHD3	chr17:7788122-7816075	q1	q2	OK	0	0	0.0360058	0.694829	0.69976	0.999983	no
TSS10258	XLOC_008696	CHD3	chr17:7788122-7816075	q1	q2	OK	0	0	0.248813	0.00720777	0.02865	0.179434	no
TSS4569	XLOC_003863	CHEK1	chr11:125495030-125550793	q1	q2	OK	0	0	0.687276	0	1.5e-05	0.000648465	yes
TSS17118	XLOC_014539	CHEK2	chr22:29083730-29137822	q1	q2	OK	0	0	0.108075	0.159283	0.28011	0.754579	no
TSS4633	XLOC_003913	CHID1	chr11:867858-915058	q1	q2	OK	0	0	0.0929942	0.166477	0.24459	0.700953	no
TSS2499	XLOC_002111	CHIT1	chr1:203185206-203198860	q1	q2	OK	0	0	0.0904898	0.52715	0.553195	0.981015	no
TSS5111	XLOC_004325	CHKA	chr11:67820325-67888858	q1	q2	OK	0	0	0.0452731	0.556923	0.563155	0.986595	no
TSS17322	XLOC_014706	CHKB,CHKB-CPT1B	chr22:51007289-51021428	q1	q2	OK	0	0	0.0744806	0.349791	0.36552	0.849582	no
TSS17321	XLOC_014706	CHKB-CPT1B,CPT1B	chr22:51007289-51021428	q1	q2	OK	0	0	0.192875	9.54618e-07	0.04126	0.233188	no
TSS28071	XLOC_023637	CHM	chrX:85116184-85302566	q1	q2	OK	0	0	0.0214456	0.786596	0.793145	0.999983	no
TSS10128	XLOC_008591	CHMP1A	chr16:89710843-89724129	q1	q2	OK	0	0	0.0492601	0.371061	0.391235	0.876567	no
TSS17657	XLOC_014983	CHMP2B	chr3:87276412-87304698	q1	q2	OK	0	0	0.00140633	0.970357	0.97046	0.999983	no
TSS15084	XLOC_012832	CHMP3	chr2:86730552-87005164	q1	q2	OK	0	0	0.0560746	0.195377	0.58195	0.993854	no
TSS26108	XLOC_022000	CHMP5	chr9:33264876-33282067	q1	q2	OK	0	0	0.0347449	0.0572406	0.094585	0.404099	no
TSS5223	XLOC_004413	CHORDC1	chr11:89933596-89956532	q1	q2	OK	0	0	0.016372	0.335498	0.364455	0.84856	no
TSS25459	XLOC_021459	CHRAC1	chr8:141521396-141527252	q1	q2	OK	0	0	0.0288992	0.594763	0.606995	0.999983	no
TSS8245	XLOC_006993	CHRNA7	chr15:32322685-32462384	q1	q2	OK	0	0	0.274017	0.0439064	0.071095	0.336588	no
TSS5925	XLOC_005014	CHST11	chr12:104850691-105155792	q1	q2	OK	0	0	0.0461252	0.638582	0.64481	0.999983	no
TSS23788	XLOC_020054	CHST12	chr7:2443194-2474216	q1	q2	OK	0	0	0.134951	0.159494	0.24221	0.697682	no
TSS3731	XLOC_003145	CHST15	chr10:125767181-125851930	q1	q2	OK	0	0	0.00282871	0.959614	0.960715	0.999983	no
TSS10022	XLOC_008500	CHTF8	chr16:69139466-69166493	q1	q2	OK	0	0	0.100782	0.0511074	0.07885	0.359943	no
TSS872	XLOC_000723	CHTOP	chr1:153591275-153618782	q1	q2	OK	0	0	0.0417233	0.630581	0.723205	0.999983	no
TSS7442	XLOC_006283	CHURC1,CHURC1-FNTB	chr14:65381078-65569227	q1	q2	OK	0	0	0.141251	0.0428551	0.16056	0.55676	no
TSS8096	XLOC_006856	CINP	chr14:102814618-102829253	q1	q2	OK	0	0	0.0807676	0.00506045	0.03693	0.214569	no
TSS12131	XLOC_010282	CIRBP	chr19:1267469-1274809	q1	q2	OK	0	0	0.0566881	0.23543	0.541505	0.976704	no
TSS6711	XLOC_005671	CIT	chr12:120123594-120315095	q1	q2	OK	0	0	0.201664	6.72554e-08	0.002955	0.0439609	yes
TSS27023	XLOC_022775	CIZ1	chr9:130928343-131017527	q1	q2	OK	0	0	0.0647427	0.396305	0.58773	0.995087	no
TSS6906	XLOC_005840	CKAP2	chr13:53029494-53050763	q1	q2	OK	0	0	0.0306205	0.696765	0.70208	0.999983	no
TSS4880	XLOC_004120	CKAP5	chr11:46765083-46867859	q1	q2	OK	0	0	0.0294697	0.0430344	0.07919	0.360826	no
TSS9468	XLOC_008019	CKLF,CKLF-CMTM1	chr16:66586465-66613038	q1	q2	OK	0	0	0.0871885	0.0234444	0.62173	0.999983	no
TSS889	XLOC_000737	CKS1B	chr1:154947117-154951725	q1	q2	OK	0	0	0.00650351	0.86309	0.867595	0.999983	no
TSS15205	XLOC_012935	CLASP1	chr2:122095351-122407052	q1	q2	OK	0	0	0.0750127	0.325429	0.471715	0.93545	no
TSS1985	XLOC_001675	CLCC1	chr1:109419602-109506111	q1	q2	OK	0	0	0.172261	0.0389907	0.05438	0.281718	no
TSS18722	XLOC_015851	CLCN2	chr3:184053716-184079391	q1	q2	OK	0	0	0.105627	0.0255648	0.051975	0.273093	no
TSS19278	XLOC_016321	CLCN3	chr4:170541671-170644338	q1	q2	OK	0	0	0.0135618	0.860929	0.96103	0.999983	no
TSS19279	XLOC_016321	CLCN3	chr4:170541671-170644338	q1	q2	OK	0	0	0.140505	0.000879977	0.02746	0.174188	no
TSS27373	XLOC_023071	CLCN5	chrX:49687224-49863892	q1	q2	OK	0	0	0.0547162	0.584104	0.59487	0.998133	no
TSS105	XLOC_000087	CLCN6	chr1:11866206-11907840	q1	q2	OK	0	0	0.0749566	0.419248	0.48289	0.944086	no
TSS9680	XLOC_008197	CLCN7	chr16:1494934-1525085	q1	q2	OK	0	0	0.0539368	0.200072	0.23247	0.682287	no
TSS161	XLOC_000127	CLCNKA	chr1:16348485-16360545	q1	q2	OK	0	0	0.0307783	0.767504	0.7717	0.999983	no
TSS24088	XLOC_020305	CLDN12	chr7:90032647-90045268	q1	q2	OK	0	0	0.026522	0.71862	0.729115	0.999983	no
TSS18419	XLOC_015607	CLDND1	chr3:98234316-98241910	q1	q2	OK	0	0	0.0810872	1.89495e-05	0.16283	0.560341	no
TSS9205	XLOC_007800	CLEC16A	chr16:11038344-11276046	q1	q2	OK	0	0	0.188906	0.003656	0.0545	0.282116	no
TSS12348	XLOC_010473	CLEC17A	chr19:14693895-14721956	q1	q2	OK	0	0	0.0658995	0.112342	0.144105	0.524196	no
TSS5521	XLOC_004671	CLEC2D	chr12:9822307-9852151	q1	q2	OK	0	0	0.0638677	0.479973	0.74633	0.999983	no
TSS5507	XLOC_004658	CLEC4A	chr12:8276227-8291203	q1	q2	OK	0	0	0.437805	2.97061e-07	0.001135	0.0222233	yes
TSS6165	XLOC_005231	CLEC7A	chr12:10269375-10282868	q1	q2	OK	0	0	0.376199	0.0211702	0.0378	0.217913	no
TSS6159	XLOC_005225	CLECL1	chr12:9868455-9885895	q1	q2	OK	0	0	0.00819698	0.921214	0.92378	0.999983	no
TSS19714	XLOC_016685	CLGN	chr4:141309606-141348815	q1	q2	OK	0	0	0.0125191	0.74673	0.758225	0.999983	no
TSS20922	XLOC_017661	CLINT1	chr5:157212750-157286183	q1	q2	OK	0	0	0.11603	0.17437	0.24618	0.703286	no
TSS6744	XLOC_005698	CLIP1	chr12:122755980-122907116	q1	q2	OK	0	0	0.0492586	0.308163	0.32445	0.808594	no
TSS24029	XLOC_020258	CLIP2	chr7:73703804-73820273	q1	q2	OK	0	0	0.065029	0.26274	0.275625	0.748819	no
TSS15423	XLOC_013110	CLK1	chr2:201717731-201729467	q1	q2	OK	0	0	0.112088	0.133275	0.3512	0.835216	no
TSS4110	XLOC_003461	CLP1	chr11:57425215-57429337	q1	q2	OK	0	0	0.0197879	0.517111	0.517765	0.963829	no
TSS1710	XLOC_001434	CLSPN	chr1:36197712-36235551	q1	q2	OK	0	0	0.0723208	1.0138e-06	0.006455	0.0699951	no
TSS26148	XLOC_022032	CLTA	chr9:36190852-36212059	q1	q2	OK	0	0	0.0498047	0.051915	0.236805	0.68893	no
TSS20965	XLOC_017699	CLTB	chr5:175819455-175843570	q1	q2	OK	0	0	0.0250904	0.398096	0.687755	0.999983	no
TSS17042	XLOC_014470	CLTCL1	chr22:19166986-19279239	q1	q2	OK	0	0	0.007595	0.919875	0.921645	0.999983	no
TSS9171	XLOC_007776	CLUAP1	chr16:3550962-3587669	q1	q2	OK	0	0	0.0549719	0.644324	0.65489	0.999983	no
TSS21786	XLOC_018395	CMAHP	chr6:25081294-25138620	q1	q2	OK	0	0	0.378139	0.0017439	0.0054	0.0633539	no
TSS459	XLOC_000381	CMPK1	chr1:47799468-47844511	q1	q2	OK	0	0	0.0246153	0.350294	0.36711	0.851336	no
TSS14788	XLOC_012583	CMPK2	chr2:6980683-7006766	q1	q2	OK	0	0	0.0380612	0.640982	0.65771	0.999983	no
TSS9469	XLOC_008019	CMTM1	chr16:66586465-66613038	q1	q2	OK	0	0	0.337917	4.90256e-05	0.005715	0.0655236	no
TSS9471	XLOC_008021	CMTM3	chr16:66637934-66647795	q1	q2	OK	0	0	0.565388	3.22625e-08	0.00037	0.0093836	yes
TSS9473	XLOC_008021	CMTM3	chr16:66637934-66647795	q1	q2	OK	0	0	0.0933396	0.0283783	0.05571	0.286048	no
TSS9984	XLOC_008467	CMTM4	chr16:66648652-66730610	q1	q2	OK	0	0	0.0291361	0.748898	0.75406	0.999983	no
TSS18544	XLOC_015707	CNBP	chr3:128886657-128902810	q1	q2	OK	0	0	0.0618072	0.175261	0.38658	0.872484	no
TSS12123	XLOC_010275	CNN2	chr19:1026297-1039064	q1	q2	OK	0	0	0.0762132	0.170618	0.18897	0.607691	no
TSS3130	XLOC_002645	CNNM2	chr10:104678074-104838344	q1	q2	OK	0	0	0.0672334	0.139668	0.634045	0.999983	no
TSS14239	XLOC_012133	CNNM3	chr2:97481990-97501121	q1	q2	OK	0	0	0.0164634	0.744306	0.749165	0.999983	no
TSS9973	XLOC_008457	CNOT1	chr16:58549382-58663750	q1	q2	OK	0	0	0.052156	0.018244	0.05636	0.287877	no
TSS17431	XLOC_014794	CNOT10	chr3:32726636-32815367	q1	q2	OK	0	0	0.113359	1.44714e-07	0.013165	0.106746	no
TSS5839	XLOC_004936	CNOT2	chr12:70636773-70748773	q1	q2	OK	0	0	0.194207	0.022422	0.03203	0.194737	no
TSS5840	XLOC_004936	CNOT2	chr12:70636773-70748773	q1	q2	OK	0	0	0.0057566	0.945554	0.947085	0.999983	no
TSS24945	XLOC_021029	CNOT4	chr7:135046546-135194875	q1	q2	OK	0	0	0.239469	7.37317e-08	0.01994	0.139788	no
TSS25589	XLOC_021577	CNOT7	chr8:17086739-17104387	q1	q2	OK	0	0	0.010731	0.86978	0.873325	0.999983	no
TSS22158	XLOC_018711	CNR1	chr6:88849584-88875767	q1	q2	OK	0	0	0.384955	0.00465406	0.0146	0.113634	no
TSS1356	XLOC_001134	CNST	chr1:246729638-246831884	q1	q2	OK	0	0	0.0363816	0.226841	0.53377	0.972366	no
TSS10260	XLOC_008698	CNTROB	chr17:7835441-7853237	q1	q2	OK	0	0	0.0748782	0.154412	0.17915	0.590584	no
TSS10514	XLOC_008925	COASY	chr17:40714091-40718295	q1	q2	OK	0	0	0.04964	0.197323	0.86279	0.999983	no
TSS7334	XLOC_006197	COCH	chr14:31343740-31359822	q1	q2	OK	0	0	0.0706337	0.410683	0.42375	0.905076	no
TSS1303	XLOC_001091	COG2	chr1:230778201-230829731	q1	q2	OK	0	0	0.0716394	0.180974	0.20321	0.631893	no
TSS10036	XLOC_008513	COG4	chr16:70514471-70557457	q1	q2	OK	0	0	0.0325197	0.30406	0.32004	0.803964	no
TSS24858	XLOC_020956	COG5	chr7:106809405-107218968	q1	q2	OK	0	0	0.172463	2.85409e-09	0.028755	0.17992	no
TSS6852	XLOC_005796	COG6	chr13:40229763-40365802	q1	q2	OK	0	0	0.0767614	0.0579373	0.09436	0.403599	no
TSS21942	XLOC_018532	COL11A2	chr6:33130468-33160245	q1	q2	OK	0	0	0.0786051	0.158327	0.58089	0.99362	no
TSS20646	XLOC_017439	COL4A3BP	chr5:74666927-74895646	q1	q2	OK	0	0	0.806762	0	1e-05	0.000458007	yes
TSS20645	XLOC_017439	COL4A3BP	chr5:74666927-74895646	q1	q2	OK	0	0	0.0502573	0.462616	0.47725	0.939136	no
TSS2791	XLOC_002361	COMMD3,COMMD3-BMI1	chr10:22605311-22620414	q1	q2	OK	0	0	0.183152	1.5705e-05	0.00625	0.0688262	no
TSS26040	XLOC_021940	COMMD5	chr8:146075550-146078932	q1	q2	OK	0	0	0.147763	0.165871	0.185645	0.602145	no
TSS7172	XLOC_006058	COMMD6	chr13:76099349-76111991	q1	q2	OK	0	0	0.0958203	0.197684	0.22482	0.669375	no
TSS16159	XLOC_013729	COMMD7	chr20:31290492-31331814	q1	q2	OK	0	0	0.00498796	0.946783	0.947355	0.999983	no
TSS4861	XLOC_004101	COMMD9	chr11:36293841-36310999	q1	q2	OK	0	0	0.0630052	0.0457581	0.076565	0.353454	no
TSS2310	XLOC_001946	COPA	chr1:160258376-160328742	q1	q2	OK	0	0	0.0217201	0.486956	0.503895	0.956793	no
TSS4780	XLOC_004043	COPB1	chr11:14479048-14521441	q1	q2	OK	0	0	0.13991	0.0597453	0.16238	0.55952	no
TSS18587	XLOC_015744	COPB2	chr3:139076432-139108522	q1	q2	OK	0	0	0.0235188	0.57034	0.582995	0.99391	no
TSS13351	XLOC_011368	COPE	chr19:19010322-19030199	q1	q2	OK	0	0	0.0695553	0.293413	0.40711	0.890124	no
TSS8765	XLOC_007434	COPS2	chr15:49417470-49447854	q1	q2	OK	0	0	0.0100806	0.917181	0.918065	0.999983	no
TSS5471	XLOC_004629	COPS7A	chr12:6833149-6841041	q1	q2	OK	0	0	0.0977914	0.138803	0.436915	0.914638	no
TSS14734	XLOC_012534	COPS8	chr2:237994083-238007489	q1	q2	OK	0	0	0.0871306	0.0277952	0.06099	0.303536	no
TSS9335	XLOC_007908	CORO1A	chr16:30194730-30200575	q1	q2	OK	0	0	0.00408327	0.87851	0.88195	0.999983	no
TSS9745	XLOC_008256	CORO7,CORO7-PAM16	chr16:4390251-4466962	q1	q2	OK	0	0	0.0740359	1.1786e-05	0.052205	0.273914	no
TSS11423	XLOC_009699	COX11	chr17:52978051-53046064	q1	q2	OK	0	0	0.172976	0.00228678	0.0568	0.289109	no
TSS3625	XLOC_003057	COX15	chr10:101419262-101515894	q1	q2	OK	0	0	0.00545838	0.88352	0.887635	0.999983	no
TSS7970	XLOC_006753	COX16	chr14:70791797-70883807	q1	q2	OK	0	0	0.0271162	0.489437	0.516015	0.962823	no
TSS10103	XLOC_008569	COX4NB	chr16:85812230-85833148	q1	q2	OK	0	0	0.0505602	0.303294	0.31667	0.799034	no
TSS22125	XLOC_018684	COX7A2	chr6:75947390-75953644	q1	q2	OK	0	0	0.00397003	0.871562	0.87619	0.999983	no
TSS18893	XLOC_015996	CPEB2	chr4:15004297-15071777	q1	q2	OK	0	0	0.171452	0.0390504	0.12846	0.486705	no
TSS3581	XLOC_003021	CPEB3	chr10:93808396-94050875	q1	q2	OK	0	0	0.0612775	0.531661	0.541295	0.976704	no
TSS16184	XLOC_013752	CPNE1,RBM12	chr20:34213952-34252878	q1	q2	OK	0	0	0.0936247	0.0401718	0.557445	0.983828	no
TSS1411	XLOC_001188	CPSF3L	chr1:1243993-1260067	q1	q2	OK	0	0	0.0281237	0.0756386	0.110925	0.444277	no
TSS24120	XLOC_020336	CPSF4	chr7:99006600-99063824	q1	q2	OK	0	0	0.0472035	0.624668	0.63182	0.999983	no
TSS4976	XLOC_004206	CPSF7	chr11:61170119-61197464	q1	q2	OK	0	0	0.108296	0.0821021	0.25379	0.716387	no
TSS24543	XLOC_020690	CPVL	chr7:29019582-29186153	q1	q2	OK	0	0	0.0379953	0.603652	0.61272	0.999983	no
TSS16041	XLOC_013630	CPXM1	chr20:2774714-2781292	q1	q2	OK	0	0	0.0120896	0.767715	0.77303	0.999983	no
TSS1203	XLOC_001010	CR2	chr1:207627644-207663240	q1	q2	OK	0	0	0.0203139	0.816592	0.821085	0.999983	no
TSS12212	XLOC_010356	CRB3	chr19:6464259-6481798	q1	q2	OK	0	0	0.23455	0.0704767	0.09986	0.41698	no
TSS18067	XLOC_015323	CRBN	chr3:3191316-3221401	q1	q2	OK	0	0	0.0263758	0.609683	0.623115	0.999983	no
TSS23997	XLOC_020228	CRCP	chr7:65579804-65619553	q1	q2	OK	0	0	0.0745742	0.0373043	0.383915	0.869924	no
TSS14600	XLOC_012426	CREB1	chr2:208394615-208470284	q1	q2	OK	0	0	0.0056791	0.946311	0.946975	0.999983	no
TSS24952	XLOC_021036	CREB3L2	chr7:137559724-137686847	q1	q2	OK	0	0	0.0036977	0.954886	0.95679	0.999983	no
TSS877	XLOC_000728	CREB3L4	chr1:153940314-153950451	q1	q2	OK	0	0	0.0697592	0.387006	0.732235	0.999983	no
TSS878	XLOC_000728	CREB3L4	chr1:153940314-153950451	q1	q2	OK	0	0	0.354895	3.55549e-05	0.003745	0.0513942	no
TSS9739	XLOC_008251	CREBBP	chr16:3775055-3930121	q1	q2	OK	0	0	0.000395292	0.993596	0.993595	0.999983	no
TSS5196	XLOC_004397	CREBZF	chr11:85368607-85376182	q1	q2	OK	0	0	0.297732	0	0.00069	0.0151016	yes
TSS16993	XLOC_014433	CRELD2	chr22:50312282-50321186	q1	q2	OK	0	0	0.00349006	0.901524	0.899305	0.999983	no
TSS2822	XLOC_002387	CREM	chr10:35415768-35501886	q1	q2	OK	0	0	0.0888075	0.0588206	0.263675	0.730902	no
TSS2823	XLOC_002387	CREM	chr10:35415768-35501886	q1	q2	OK	0	0	0.0368116	0.761898	0.77429	0.999983	no
TSS2827	XLOC_002387	CREM	chr10:35415768-35501886	q1	q2	OK	0	0	0.231504	1.36037e-05	0.02236	0.150665	no
TSS2828	XLOC_002387	CREM	chr10:35415768-35501886	q1	q2	OK	0	0	0.0570987	0.66224	0.683425	0.999983	no
TSS10875	XLOC_009223	CRK	chr17:1324646-1359561	q1	q2	OK	0	0	0.133884	0.148291	0.161355	0.55797	no
TSS24076	XLOC_020295	CROT	chr7:86974950-87029112	q1	q2	OK	0	0	0.0776698	0.365523	0.55869	0.98469	no
TSS3616	XLOC_003050	CRTAC1	chr10:99609994-99790585	q1	q2	OK	0	0	0.302333	0.0199204	0.03466	0.205325	no
TSS12420	XLOC_010539	CRTC1	chr19:18794424-18893143	q1	q2	OK	0	0	0.0229633	0.706203	0.712765	0.999983	no
TSS8578	XLOC_007275	CRTC3	chr15:91073197-91188577	q1	q2	OK	0	0	0.0271087	0.790325	0.794235	0.999983	no
TSS16798	XLOC_014273	CRYBB2P1	chr22:25844053-25857645	q1	q2	OK	0	0	0.117228	0.186615	0.202825	0.63152	no
TSS1900	XLOC_001601	CRYZ	chr1:75171171-75232360	q1	q2	OK	0	0	0.1218	0.000276449	0.127725	0.48537	no
TSS2039	XLOC_001720	CSDE1	chr1:115247084-115300671	q1	q2	OK	0	0	0.227791	5.74985e-12	0.00587	0.0661145	no
TSS15892	XLOC_013511	CSE1L	chr20:47662782-47713497	q1	q2	OK	0	0	0.0847887	0.0711183	0.10412	0.427277	no
TSS8467	XLOC_007178	CSK	chr15:75074424-75095539	q1	q2	OK	0	0	0.211688	0.0285665	0.038255	0.22012	no
TSS20878	XLOC_017624	CSNK1A1	chr5:148874844-148931007	q1	q2	OK	0	0	0.0067399	0.887375	0.89046	0.999983	no
TSS11652	XLOC_009899	CSNK1D	chr17:80200536-80231594	q1	q2	OK	0	0	0.0407989	0.655013	0.661265	0.999983	no
TSS20136	XLOC_017032	CSNK1G3	chr5:122847792-122952464	q1	q2	OK	0	0	0.0525393	0.0795783	0.398725	0.883493	no
TSS16016	XLOC_013610	CSNK2A1	chr20:463337-524482	q1	q2	OK	0	0	0.0293257	0.550761	0.88614	0.999983	no
TSS4769	XLOC_004036	CSNK2A1P	chr11:11292420-11643561	q1	q2	OK	0	0	0.173229	3.21783e-06	0.008965	0.0847916	no
TSS6361	XLOC_005389	CSRNP2	chr12:51454987-51477454	q1	q2	OK	0	0	0.0332683	0.682202	0.69122	0.999983	no
TSS2481	XLOC_002096	CSRP1	chr1:201452657-201476387	q1	q2	OK	0	0	0.0952074	0.0712782	0.097305	0.410565	no
TSS4845	XLOC_004091	CSTF3	chr11:33106129-33183037	q1	q2	OK	0	0	0.0582598	0.241317	0.648155	0.999983	no
TSS7361	XLOC_006217	CTAGE5	chr14:39734475-39820397	q1	q2	OK	0	0	0.828583	0	1e-05	0.000458007	yes
TSS7362	XLOC_006217	CTAGE5	chr14:39734475-39820397	q1	q2	OK	0	0	0.229581	1.55275e-07	0.007115	0.0740854	no
TSS19341	XLOC_016378	CTBP1	chr4:1205227-1242908	q1	q2	OK	0	0	0.141535	0.0811847	0.09632	0.408282	no
TSS9502	XLOC_008039	CTCF	chr16:67596309-67673088	q1	q2	OK	0	0	0.0581827	0.412713	0.423425	0.905025	no
TSS11899	XLOC_010095	CTDP1	chr18:77439800-77514510	q1	q2	OK	0	0	0.321988	1.77053e-07	0.002775	0.0419743	yes
TSS11898	XLOC_010095	CTDP1	chr18:77439800-77514510	q1	q2	OK	0	0	0.237469	0.0127379	0.019445	0.13757	no
TSS14636	XLOC_012452	CTDSP1	chr2:219263060-219270664	q1	q2	OK	0	0	0.0674109	0.476115	0.48724	0.946545	no
TSS552	XLOC_000452	CTH	chr1:70876900-70905534	q1	q2	OK	0	0	0.0613282	0.180492	0.211795	0.646917	no
TSS17476	XLOC_014833	CTNNB1	chr3:41240941-41281939	q1	q2	OK	0	0	0.00413929	0.952184	0.998165	0.999983	no
TSS1487	XLOC_001247	CTNNBIP1	chr1:9908333-9970316	q1	q2	OK	0	0	0.0639635	0.237673	0.25336	0.716058	no
TSS4113	XLOC_003463	CTNND1	chr11:57479994-57586652	q1	q2	OK	0	0	0.57187	0	1e-05	0.000458007	yes
TSS4112	XLOC_003463	CTNND1,TMX2,TMX2-CTNND1	chr11:57479994-57586652	q1	q2	OK	0	0	0.0268973	0.600053	0.94221	0.999983	no
TSS10171	XLOC_008625	CTNS	chr17:3539761-3599698	q1	q2	OK	0	0	0.0522763	0.416623	0.685055	0.999983	no
TSS15879	XLOC_013499	CTSA	chr20:44517266-44541003	q1	q2	OK	0	0	0.0739373	0.0169011	0.13135	0.494128	no
TSS25567	XLOC_021557	CTSB	chr8:11700033-11725646	q1	q2	OK	0	0	0.110064	0.0684915	0.072605	0.341001	no
TSS5212	XLOC_004405	CTSC	chr11:88026759-88070941	q1	q2	OK	0	0	0.0402926	0.282103	0.33279	0.816739	no
TSS4323	XLOC_003647	CTTN	chr11:70244611-70282690	q1	q2	OK	0	0	0.0323643	0.709513	0.87368	0.999983	no
TSS9621	XLOC_008145	CTU2	chr16:88772890-88851372	q1	q2	OK	0	0	0.0485291	0.295442	0.308855	0.789364	no
TSS22033	XLOC_018606	CUL7	chr6:43005354-43021683	q1	q2	OK	0	0	0.176553	7.30034e-08	0.086315	0.381329	no
TSS21951	XLOC_018539	CUTA	chr6:33384318-33386065	q1	q2	OK	0	0	0.0827187	0.00634415	0.627725	0.999983	no
TSS24167	XLOC_020377	CUX1	chr7:101459183-101927250	q1	q2	OK	0	0	0.374219	0	1e-05	0.000458007	yes
TSS24169	XLOC_020377	CUX1	chr7:101459183-101927250	q1	q2	OK	0	0	0.344594	6.20619e-09	0.000725	0.0157492	yes
TSS16366	XLOC_013911	CXADR	chr21:18885223-18965897	q1	q2	OK	0	0	0.164916	0.110347	0.235275	0.686596	no
TSS10931	XLOC_009269	CXCL16	chr17:4634722-4643223	q1	q2	OK	0	0	0.0546548	0.538623	0.562245	0.985923	no
TSS28027	XLOC_023595	CXCR3	chrX:70430034-70948962	q1	q2	OK	0	0	0.174588	0.175992	0.194165	0.616013	no
TSS27697	XLOC_023336	CXorf40A	chrX:148622518-148632086	q1	q2	OK	0	0	0.302642	2.094e-09	0.005065	0.0612617	no
TSS28153	XLOC_023702	CXorf56	chrX:118672111-118699397	q1	q2	OK	0	0	0.0563167	0.119108	0.15353	0.542509	no
TSS27557	XLOC_023225	CXorf57	chrX:105855159-105922673	q1	q2	OK	0	0	0.00162284	0.987575	0.9875	0.999983	no
TSS12038	XLOC_010204	CXXC1	chr18:47808712-47814692	q1	q2	OK	0	0	0.000827918	0.982093	0.9824	0.999983	no
TSS688	XLOC_000561	CYB561D1	chr1:110036657-110043063	q1	q2	OK	0	0	0.181392	0.0429039	0.127535	0.484929	no
TSS10174	XLOC_008628	CYB5D2	chr17:4046461-4060995	q1	q2	OK	0	0	0.124165	0.23719	0.255205	0.718446	no
TSS17260	XLOC_014660	CYB5R3	chr22:43013845-43045405	q1	q2	OK	0	0	0.31658	0.0116789	0.05096	0.269544	no
TSS4975	XLOC_004205	CYBASC3	chr11:61066918-61136975	q1	q2	OK	0	0	0.00952417	0.816658	0.82264	0.999983	no
TSS20343	XLOC_017185	CYFIP2	chr5:156693090-156822606	q1	q2	OK	0	0	0.231307	0.00865372	0.01574	0.119454	no
TSS26030	XLOC_021932	CYHR1	chr8:145675314-145691031	q1	q2	OK	0	0	0.425398	7.25613e-06	0.000745	0.016077	yes
TSS9398	XLOC_007961	CYLD	chr16:50775960-50835846	q1	q2	OK	0	0	0.175783	0.0557604	0.089215	0.388657	no
TSS17252	XLOC_014653	CYP2D6	chr22:42522500-42526883	q1	q2	OK	0	0	0.156314	0.161387	0.19319	0.614521	no
TSS11597	XLOC_009848	CYTH1	chr17:76670129-76778376	q1	q2	OK	0	0	0.024065	0.666648	0.67392	0.999983	no
TSS12747	XLOC_010827	CYTH2	chr19:48972464-48985571	q1	q2	OK	0	0	0.092016	0.365937	0.37528	0.86015	no
TSS18845	XLOC_015951	D4S234E	chr4:4387982-4543775	q1	q2	OK	0	0	0.0712637	0.532957	0.540495	0.976275	no
TSS17550	XLOC_014896	DAG1	chr3:49506135-49573051	q1	q2	OK	0	0	0.124766	3.6071e-05	0.137415	0.508206	no
TSS24473	XLOC_020628	DAGLB	chr7:6448746-6487643	q1	q2	OK	0	0	0.0209996	0.779171	0.783905	0.999983	no
TSS913	XLOC_000757	DAP3	chr1:155658881-155708800	q1	q2	OK	0	0	0.0427518	0.499255	0.93545	0.999983	no
TSS21950	XLOC_018538	DAXX	chr6:33286334-33290793	q1	q2	OK	0	0	0.263782	0.000139265	0.00603	0.0671074	no
TSS12137	XLOC_010287	DAZAP1	chr19:1407583-1435682	q1	q2	OK	0	0	0.00525387	0.876259	0.87988	0.999983	no
TSS5676	XLOC_004799	DAZAP2	chr12:51632507-51664202	q1	q2	OK	0	0	0.0641115	0.00258314	0.15071	0.536797	no
TSS10552	XLOC_008961	DBF4B	chr17:42785975-42829636	q1	q2	OK	0	0	0.0682556	0.428686	0.44175	0.917595	no
TSS14345	XLOC_012218	DBI	chr2:120124503-120130122	q1	q2	OK	0	0	0.0262596	0.00842976	0.13755	0.508369	no
TSS23938	XLOC_020174	DBNL	chr7:44084238-44101315	q1	q2	OK	0	0	0.0259174	0.573492	0.8922	0.999983	no
TSS7309	XLOC_006178	DCAF11	chr14:24583905-24594451	q1	q2	OK	0	0	0.0713034	0.328594	0.641305	0.999983	no
TSS7310	XLOC_006178	DCAF11	chr14:24583905-24594451	q1	q2	OK	0	0	0.0596293	0.540713	0.55193	0.980396	no
TSS14469	XLOC_012321	DCAF17	chr2:172173912-172341562	q1	q2	OK	0	0	0.179341	0.00382843	0.10156	0.421567	no
TSS7475	XLOC_006310	DCAF4	chr14:73393039-73426357	q1	q2	OK	0	0	0.280448	7.44057e-05	0.00856	0.0826594	no
TSS1024	XLOC_000853	DCAF6	chr1:167885912-168045083	q1	q2	OK	0	0	0.0787726	0.0122083	0.20397	0.633069	no
TSS2308	XLOC_001944	DCAF8	chr1:160185504-160232350	q1	q2	OK	0	0	0.2091	1.08677e-08	0.01273	0.104743	no
TSS3310	XLOC_002795	DCLRE1C	chr10:14948870-14996094	q1	q2	OK	0	0	0.0793686	0.165557	0.528075	0.969623	no
TSS20112	XLOC_017010	DCP2	chr5:112312406-112824527	q1	q2	OK	0	0	0.114572	0.000865009	0.068385	0.328665	no
TSS19803	XLOC_016759	DCTD	chr4:183811243-183838630	q1	q2	OK	0	0	0.0270397	0.811726	0.814615	0.999983	no
TSS15038	XLOC_012795	DCTN1	chr2:74588280-74621008	q1	q2	OK	0	0	0.234869	5.42589e-07	0.00188	0.0320028	yes
TSS15040	XLOC_012795	DCTN1	chr2:74588280-74621008	q1	q2	OK	0	0	0.0300527	0.136814	0.617295	0.999983	no
TSS26682	XLOC_022483	DCTN3	chr9:34613547-34620496	q1	q2	OK	0	0	0.0189786	0.469011	0.49336	0.950775	no
TSS9272	XLOC_007859	DCTN5	chr16:23652686-23685068	q1	q2	OK	0	0	0.0632919	0.0353847	0.29998	0.778904	no
TSS18968	XLOC_016059	DCUN1D4	chr4:52709275-52783003	q1	q2	OK	0	0	0.03762	0.738632	0.74603	0.999983	no
TSS11647	XLOC_009894	DCXR	chr17:79993756-79995573	q1	q2	OK	0	0	0.000465388	0.993546	0.993435	0.999983	no
TSS7901	XLOC_006693	DDHD1	chr14:53503457-53620046	q1	q2	OK	0	0	0.0862715	0.277872	0.289305	0.765345	no
TSS25226	XLOC_021256	DDHD2	chr8:38089008-38120287	q1	q2	OK	0	0	0.759243	1.77636e-15	1e-05	0.000458007	yes
TSS25225	XLOC_021256	DDHD2	chr8:38089008-38120287	q1	q2	OK	0	0	0.105546	1.28065e-06	0.00635	0.0694569	no
TSS6484	XLOC_005485	DDIT3	chr12:57881735-57914300	q1	q2	OK	0	0	0.0801633	0.0645043	0.28614	0.761551	no
TSS5607	XLOC_004743	DDX11	chr12:31173696-31257725	q1	q2	OK	0	0	0.0313442	0.700394	0.88355	0.999983	no
TSS17213	XLOC_014618	DDX17	chr22:38864082-38902345	q1	q2	OK	0	0	0.0190124	0.851125	0.853565	0.999983	no
TSS9538	XLOC_008071	DDX19B	chr16:70333071-70380650	q1	q2	OK	0	0	0.0597764	0.292967	0.449995	0.922919	no
TSS13286	XLOC_011309	DDX39A	chr19:14519609-14530195	q1	q2	OK	0	0	0.645195	1.03849e-10	5e-05	0.00182184	yes
TSS13287	XLOC_011309	DDX39A	chr19:14519609-14530195	q1	q2	OK	0	0	0.0125616	0.46505	0.47823	0.94045	no
TSS21878	XLOC_018481	DDX39B	chr6:31496738-31514625	q1	q2	OK	0	0	0.159442	0.0799133	0.10344	0.425929	no
TSS27291	XLOC_023012	DDX3X	chrX:41192650-41209524	q1	q2	OK	0	0	0.0135902	0.831714	0.944885	0.999983	no
TSS10697	XLOC_009080	DDX42	chr17:61851566-61896677	q1	q2	OK	0	0	0.00408089	0.931498	0.933315	0.999983	no
TSS5545	XLOC_004691	DDX47	chr12:12966279-12982915	q1	q2	OK	0	0	0.00923554	0.63883	0.656265	0.999983	no
TSS12422	XLOC_010541	DDX49	chr19:19030483-19039442	q1	q2	OK	0	0	0.0153055	0.680687	0.688295	0.999983	no
TSS6686	XLOC_005650	DDX54	chr12:113587662-113623284	q1	q2	OK	0	0	0.0147583	0.880384	0.882	0.999983	no
TSS2325	XLOC_001960	DEDD	chr1:161070345-161102478	q1	q2	OK	0	0	0.118842	0.00593782	0.026755	0.17124	no
TSS9647	XLOC_008167	DEF8	chr16:90015138-90034468	q1	q2	OK	0	0	0.182735	0.00325105	0.05768	0.29185	no
TSS21770	XLOC_018385	DEK	chr6:18224399-18264799	q1	q2	OK	0	0	0.0235831	0.172601	0.19879	0.625027	no
TSS26985	XLOC_022744	DENND1A	chr9:126141932-126692417	q1	q2	OK	0	0	0.134809	0.036618	0.056085	0.287083	no
TSS2463	XLOC_002080	DENND1B	chr1:197473878-197744623	q1	q2	OK	0	0	0.0410142	0.370362	0.676195	0.999983	no
TSS8854	XLOC_007508	DENND4A	chr15:65952956-66084631	q1	q2	OK	0	0	0.0788253	0.415961	0.424625	0.905668	no
TSS4753	XLOC_004023	DENND5A	chr11:9160374-9286873	q1	q2	OK	0	0	0.014092	0.774298	0.7812	0.999983	no
TSS1890	XLOC_001591	DEPDC1	chr1:68939834-68962799	q1	q2	OK	0	0	0.0360059	0.588178	0.598045	0.999412	no
TSS20609	XLOC_017407	DEPDC1B	chr5:59892738-59995993	q1	q2	OK	0	0	0.0965288	0.129275	0.15224	0.539992	no
TSS16841	XLOC_014312	DEPDC5	chr22:32149936-32303020	q1	q2	OK	0	0	0.164353	2.80014e-05	0.09621	0.408114	no
TSS25917	XLOC_021845	DERL1	chr8:124025567-124054648	q1	q2	OK	0	0	0.0302684	0.449018	0.460555	0.929786	no
TSS17089	XLOC_014514	DERL3	chr22:24129149-24181199	q1	q2	OK	0	0	0.00947927	0.889881	0.99177	0.999983	no
TSS9000	XLOC_007629	DET1	chr15:89055713-89089912	q1	q2	OK	0	0	0.18431	0.0157833	0.18554	0.601954	no
TSS1489	XLOC_001249	DFFA	chr1:10520602-10532613	q1	q2	OK	0	0	0.00440152	0.939143	0.94085	0.999983	no
TSS26941	XLOC_022708	DFNB31	chr9:117164359-117267736	q1	q2	OK	0	0	0.00770655	0.90325	0.90549	0.999983	no
TSS26942	XLOC_022708	DFNB31	chr9:117164359-117267736	q1	q2	OK	0	0	7.66212e-05	0.999078	0.999105	0.999983	no
TSS17036	XLOC_014466	DGCR2	chr22:19023794-19109967	q1	q2	OK	0	0	0.119698	0.00798266	0.178435	0.589356	no
TSS16725	XLOC_014210	DGCR8	chr22:20067754-20104768	q1	q2	OK	0	0	0.0593792	0.190722	0.20921	0.641853	no
TSS5757	XLOC_004863	DGKA	chr12:56324945-56347807	q1	q2	OK	0	0	0.163932	0.0466993	0.11252	0.447654	no
TSS18732	XLOC_015861	DGKG	chr3:185864989-186080023	q1	q2	OK	0	0	0.831843	0	1e-05	0.000458007	yes
TSS4038	XLOC_003397	DGKZ	chr11:46354454-46402104	q1	q2	OK	0	0	0.0646421	0.202903	0.64376	0.999983	no
TSS14160	XLOC_012064	DGUOK	chr2:74153952-74186088	q1	q2	OK	0	0	0.0370878	0.697015	0.70393	0.999983	no
TSS5127	XLOC_004340	DHCR7	chr11:71145456-71159477	q1	q2	OK	0	0	0.0224052	0.731191	0.73676	0.999983	no
TSS256	XLOC_000205	DHDDS	chr1:26758772-26797795	q1	q2	OK	0	0	0.0986329	0.156444	0.475495	0.938028	no
TSS13252	XLOC_011281	DHPS	chr19:12777617-12792701	q1	q2	OK	0	0	0.712028	2.24043e-08	1.5e-05	0.000648465	yes
TSS13253	XLOC_011281	DHPS	chr19:12777617-12792701	q1	q2	OK	0	0	0.0522058	0.0483246	0.424075	0.905232	no
TSS7146	XLOC_006035	DHRS12	chr13:52342130-52378293	q1	q2	OK	0	0	0.0710508	0.491306	0.505595	0.957267	no
TSS7302	XLOC_006173	DHRS4L2	chr14:24439082-24475617	q1	q2	OK	0	0	0.303634	7.1571e-05	0.01986	0.139414	no
TSS27793	XLOC_023413	DHRSX,ZBED1	chrX:2137554-2419015	q1	q2	OK	0	0	0.126414	0.117987	0.308525	0.788919	no
TSS28447	XLOC_023952	DHRSX,ZBED1	chrY:2087554-2369015	q1	q2	OK	0	0	0.115179	0.120857	0.370675	0.854732	no
TSS21860	XLOC_018466	DHX16	chr6:30614815-30640830	q1	q2	OK	0	0	0.135828	0.128381	0.14339	0.522466	no
TSS17529	XLOC_014879	DHX30	chr3:47844398-47891686	q1	q2	OK	0	0	0.0330326	0.733366	0.737915	0.999983	no
TSS10946	XLOC_009283	DHX33	chr17:5344231-5372380	q1	q2	OK	0	0	0.0284591	0.775407	0.77913	0.999983	no
TSS15828	XLOC_013462	DHX35	chr20:37590980-37668366	q1	q2	OK	0	0	0.148533	0.0992375	0.206645	0.637938	no
TSS18639	XLOC_015783	DHX36	chr3:153993456-154042286	q1	q2	OK	0	0	0.125961	0.0119233	0.03894	0.223179	no
TSS10671	XLOC_009056	DHX40	chr17:57642885-57685713	q1	q2	OK	0	0	0.0753874	0.0128937	0.045085	0.247826	no
TSS1097	XLOC_000917	DHX9	chr1:182808438-182857117	q1	q2	OK	0	0	0.0201551	0.682705	0.690275	0.999983	no
TSS6742	XLOC_005696	DIABLO	chr12:122692208-122712068	q1	q2	OK	0	0	0.0249575	0.311406	0.922185	0.999983	no
TSS20841	XLOC_017599	DIAPH1	chr5:140894587-140998622	q1	q2	OK	0	0	0.0423697	0.460377	0.47175	0.93545	no
TSS27507	XLOC_023186	DIAPH2	chrX:95939661-96855597	q1	q2	OK	0	0	0.0758375	0.481731	0.49355	0.950775	no
TSS7159	XLOC_006046	DIAPH3	chr13:60239722-60738119	q1	q2	OK	0	0	0.189475	0.00285462	0.019805	0.139177	no
TSS8069	XLOC_006834	DICER1	chr14:95552564-95623759	q1	q2	OK	0	0	0.0881574	1.13874e-07	0.004315	0.0558434	no
TSS8070	XLOC_006834	DICER1	chr14:95552564-95623759	q1	q2	OK	0	0	0.0635939	1.14187e-05	0.00792	0.0793454	no
TSS16325	XLOC_013874	DIDO1	chr20:61509089-61569304	q1	q2	OK	0	0	0.373714	1.06581e-12	0.00029	0.0076356	yes
TSS16324	XLOC_013874	DIDO1	chr20:61509089-61569304	q1	q2	OK	0	0	0.219072	8.30064e-07	0.01924	0.13671	no
TSS16508	XLOC_014030	DIP2A	chr21:47878861-47989926	q1	q2	OK	0	0	0.340636	4.52971e-14	0.00061	0.0137056	yes
TSS7168	XLOC_006054	DIS3	chr13:73302041-73590591	q1	q2	OK	0	0	0.0736533	0.412855	0.424755	0.905794	no
TSS27771	XLOC_023392	DKC1	chrX:153991030-154005964	q1	q2	OK	0	0	0.000620827	0.983825	0.9843	0.999983	no
TSS18788	XLOC_015909	DLG1	chr3:196769430-197030621	q1	q2	OK	0	0	0.0114103	0.889063	0.89467	0.999983	no
TSS18789	XLOC_015909	DLG1	chr3:196769430-197030621	q1	q2	OK	0	0	0.037129	0.64436	0.875695	0.999983	no
TSS7909	XLOC_006700	DLGAP5	chr14:55614833-55658396	q1	q2	OK	0	0	0.16574	0.033996	0.04986	0.265494	no
TSS12580	XLOC_010685	DLL3	chr19:39989556-39999121	q1	q2	OK	0	0	0.0893961	0.342886	0.37189	0.856508	no
TSS7498	XLOC_006331	DLST	chr14:75348593-75370450	q1	q2	OK	0	0	0.0662153	0.0317059	0.376905	0.861394	no
TSS423	XLOC_000346	DMAP1	chr1:44679124-44686351	q1	q2	OK	0	0	0.258524	3.43811e-10	0.00376	0.051546	no
TSS27884	XLOC_023478	DMD	chrX:31137344-33357726	q1	q2	OK	0	0	0.366269	1.91899e-05	0.00098	0.0197797	yes
TSS27879	XLOC_023478	DMD	chrX:31137344-33357726	q1	q2	OK	0	0	0.225449	0.0233843	0.042395	0.237728	no
TSS13417	XLOC_011426	DMKN	chr19:35988118-36004560	q1	q2	OK	0	0	0.0719161	0.56028	0.583505	0.994119	no
TSS13418	XLOC_011426	DMKN	chr19:35988118-36004560	q1	q2	OK	0	0	0.129739	0.0213891	0.452545	0.924283	no
TSS13419	XLOC_011426	DMKN	chr19:35988118-36004560	q1	q2	OK	0	0	0.231754	0.0835417	0.123905	0.476649	no
TSS13608	XLOC_011587	DMPK	chr19:46272975-46285815	q1	q2	OK	0	0	0.163663	0.111543	0.130985	0.493217	no
TSS13609	XLOC_011587	DMPK	chr19:46272975-46285815	q1	q2	OK	0	0	0.276779	0.000145537	0.009	0.0848747	no
TSS24074	XLOC_020294	DMTF1	chr7:86781676-86849031	q1	q2	OK	0	0	0.148554	0.00823613	0.171595	0.578118	no
TSS8777	XLOC_007446	DMXL2	chr15:51739920-51914967	q1	q2	OK	0	0	0.142392	0.0381122	0.19813	0.624096	no
TSS7881	XLOC_006673	DNAAF2	chr14:50091891-50101948	q1	q2	OK	0	0	0.0430002	0.644061	0.65299	0.999983	no
TSS9176	XLOC_007780	DNAJA3	chr16:4475805-4506775	q1	q2	OK	0	0	0.0103236	0.888449	0.89078	0.999983	no
TSS3511	XLOC_002956	DNAJB12	chr10:74092587-74114907	q1	q2	OK	0	0	0.0890779	0.243002	0.26038	0.726271	no
TSS14656	XLOC_012471	DNAJB2	chr2:220144039-220151622	q1	q2	OK	0	0	0.126285	0.182322	0.193585	0.615254	no
TSS24432	XLOC_020591	DNAJB6	chr7:157129709-157210133	q1	q2	OK	0	0	0.0614895	0.506358	0.517315	0.963639	no
TSS3480	XLOC_002931	DNAJC12	chr10:69556426-69597937	q1	q2	OK	0	0	0.0884274	0.306243	0.32409	0.808301	no
TSS18709	XLOC_015839	DNAJC19	chr3:180701497-180707562	q1	q2	OK	0	0	0.0930754	0.00481763	0.346365	0.829547	no
TSS24840	XLOC_020941	DNAJC2	chr7:102937872-102985320	q1	q2	OK	0	0	0.00650005	0.723495	0.732445	0.999983	no
TSS19906	XLOC_016848	DNAJC21	chr5:34929697-34959069	q1	q2	OK	0	0	0.0459799	0.448527	0.46265	0.93058	no
TSS26332	XLOC_022188	DNAJC25,DNAJC25-GNG10	chr9:114393631-114432526	q1	q2	OK	0	0	0.144858	0.0404111	0.25242	0.714144	no
TSS14839	XLOC_012630	DNAJC27	chr2:25166504-25194963	q1	q2	OK	0	0	0.159267	0.155535	0.171225	0.57754	no
TSS11283	XLOC_009582	DNAJC7	chr17:40118758-40190044	q1	q2	OK	0	0	0.10418	0.000794082	0.017915	0.130371	no
TSS7485	XLOC_006319	DNAL1	chr14:74111577-74170431	q1	q2	OK	0	0	0.0227146	0.841013	0.845425	0.999983	no
TSS28337	XLOC_023860	DNASE1L1	chrX:153626570-153650063	q1	q2	OK	0	0	0.172984	0.0484612	0.089815	0.390535	no
TSS3882	XLOC_003269	DNHD1	chr11:6518525-6593254	q1	q2	OK	0	0	0.187527	0.00210647	0.06683	0.323326	no
TSS26429	XLOC_022266	DNM1	chr9:130928343-131017527	q1	q2	OK	0	0	0.401758	1.44298e-07	0.001255	0.0238943	yes
TSS5615	XLOC_004749	DNM1L	chr12:32832136-32898584	q1	q2	OK	0	0	0.0958294	0.204604	0.33666	0.81967	no
TSS12287	XLOC_010416	DNM2	chr19:10828728-10942586	q1	q2	OK	0	0	0.165776	0.00155543	0.09765	0.411508	no
TSS13201	XLOC_011238	DNMT1	chr19:10244021-10305755	q1	q2	OK	0	0	0.00155966	0.987679	0.987385	0.999983	no
TSS15756	XLOC_013401	DNMT3B	chr20:31350190-31397162	q1	q2	OK	0	0	0.415945	5.08107e-10	0.00026	0.00695759	yes
TSS26046	XLOC_021944	DOCK8	chr9:213107-465259	q1	q2	OK	0	0	0.036386	0.604619	0.61396	0.999983	no
TSS20982	XLOC_017714	DOK3	chr5:176928905-176937427	q1	q2	OK	0	0	0.0264954	0.737761	0.743495	0.999983	no
TSS20983	XLOC_017714	DOK3	chr5:176928905-176937427	q1	q2	OK	0	0	0.171438	3.20485e-08	0.01287	0.105332	no
TSS26456	XLOC_022285	DOLPP1	chr9:131843382-131852717	q1	q2	OK	0	0	0.0630965	0.536762	0.54511	0.978251	no
TSS21462	XLOC_018119	DOPEY1	chr6:83777384-83906256	q1	q2	OK	0	0	0.0220089	0.64713	0.657975	0.999983	no
TSS13468	XLOC_011465	DPF1	chr19:38701648-38720317	q1	q2	OK	0	0	0.279853	5.6773e-07	0.005	0.0610149	no
TSS13469	XLOC_011465	DPF1	chr19:38701648-38720317	q1	q2	OK	0	0	0.170775	0.0871047	0.117375	0.459885	no
TSS416	XLOC_000341	DPH2	chr1:44435652-44439043	q1	q2	OK	0	0	0.0539891	0.260813	0.27637	0.749735	no
TSS18132	XLOC_015372	DPH3	chr3:16298567-16306496	q1	q2	OK	0	0	0.023992	0.777616	0.78334	0.999983	no
TSS1972	XLOC_001666	DPH5	chr1:101455179-101491362	q1	q2	OK	0	0	0.257253	4.44089e-16	0.002895	0.0432895	yes
TSS4277	XLOC_003609	DPP3	chr11:66247483-66277130	q1	q2	OK	0	0	0.0469756	0.514195	0.70475	0.999983	no
TSS8851	XLOC_007506	DPP8	chr15:65737997-65810035	q1	q2	OK	0	0	0.144663	0.105485	0.19356	0.615254	no
TSS23887	XLOC_020128	DPY19L2P3	chr7:29685537-29782019	q1	q2	OK	0	0	0.183642	0.358498	0.375535	0.860425	no
TSS20517	XLOC_017336	DROSHA	chr5:31400601-31532282	q1	q2	OK	0	0	0.0693618	0.369599	0.65217	0.999983	no
TSS16192	XLOC_013759	DSN1	chr20:35380193-35402230	q1	q2	OK	0	0	0.0959647	0.0289717	0.278955	0.753243	no
TSS15691	XLOC_013343	DSTN	chr20:17550598-17588652	q1	q2	OK	0	0	0.00616137	0.78272	0.789275	0.999983	no
TSS2515	XLOC_002126	DSTYK	chr1:205111630-205180727	q1	q2	OK	0	0	0.0381446	0.685392	0.693605	0.999983	no
TSS14846	XLOC_012634	DTNB	chr2:25600066-25896516	q1	q2	OK	0	0	0.462882	0	1e-05	0.000458007	yes
TSS21764	XLOC_018379	DTNBP1	chr6:15523031-15663289	q1	q2	OK	0	0	0.135129	4.92062e-09	0.015515	0.118295	no
TSS8348	XLOC_007081	DTWD1	chr15:49913225-49937333	q1	q2	OK	0	0	0.0704066	0.0745378	0.11014	0.442214	no
TSS24051	XLOC_020279	DTX2	chr7:76090971-76135312	q1	q2	OK	0	0	0.375671	1.24324e-07	0.00047	0.0111937	yes
TSS15602	XLOC_013273	DTYMK	chr2:242615156-242626383	q1	q2	OK	0	0	0.0554716	0.365182	0.54745	0.979123	no
TSS13131	XLOC_011170	DUS3L	chr19:5785152-5791249	q1	q2	OK	0	0	0.166406	6.17481e-07	0.004445	0.0566943	no
TSS2583	XLOC_002183	DUSP10	chr1:221874763-221915516	q1	q2	OK	0	0	0.0147885	0.745949	0.75563	0.999983	no
TSS6571	XLOC_005555	DUSP6	chr12:89741836-89746296	q1	q2	OK	0	0	0.122483	0.10546	0.125425	0.480182	no
TSS8341	XLOC_007076	DUT	chr15:48623620-48635570	q1	q2	OK	0	0	0.12809	0.0850862	0.105855	0.4318	no
TSS14053	XLOC_011976	DYNC2LI1	chr2:44001177-44037149	q1	q2	OK	0	0	0.0335263	0.700219	0.907185	0.999983	no
TSS6003	XLOC_005085	DYNLL1	chr12:120907659-120936298	q1	q2	OK	0	0	0.022845	0.706218	0.71174	0.999983	no
TSS16434	XLOC_013971	DYRK1A	chr21:38739858-38887679	q1	q2	OK	0	0	0.013582	0.478034	0.50295	0.956397	no
TSS13501	XLOC_011492	DYRK1B	chr19:40315989-40324841	q1	q2	OK	0	0	0.0958528	0.250498	0.49276	0.950775	no
TSS5824	XLOC_004924	DYRK2	chr12:68042511-68056444	q1	q2	OK	0	0	0.0491227	0.626033	0.63208	0.999983	no
TSS1192	XLOC_001001	DYRK3	chr1:206808880-206822542	q1	q2	OK	0	0	0.00232593	0.970557	0.970855	0.999983	no
TSS8799	XLOC_007460	DYX1C1,DYX1C1-CCPG1	chr15:55611132-55800432	q1	q2	OK	0	0	0.180093	0.0131189	0.14421	0.524342	no
TSS25338	XLOC_021353	E2F5	chr8:86089618-86132643	q1	q2	OK	0	0	0.565133	1.09424e-12	1e-05	0.000458007	yes
TSS25339	XLOC_021353	E2F5	chr8:86089618-86132643	q1	q2	OK	0	0	0.447416	2.0708e-10	3.5e-05	0.00134645	yes
TSS14806	XLOC_012600	E2F6	chr2:11584500-11606297	q1	q2	OK	0	0	0.0712764	0.266278	0.78369	0.999983	no
TSS4811	XLOC_004068	E2F8	chr11:19245609-19263202	q1	q2	OK	0	0	0.0577359	0.501609	0.516755	0.963144	no
TSS9832	XLOC_008335	EARS2	chr16:23533333-23568696	q1	q2	OK	0	0	0.000281915	0.99724	0.997315	0.999983	no
TSS3517	XLOC_002961	ECD	chr10:74894281-74927853	q1	q2	OK	0	0	0.102817	0.0150346	0.05875	0.295476	no
TSS17989	XLOC_015257	ECE2	chr3:183967444-184010819	q1	q2	OK	0	0	5.04024e-05	0.996825	0.99679	0.999983	no
TSS22252	XLOC_018790	ECHDC1	chr6:127609856-127664754	q1	q2	OK	0	0	0.163409	0.0492957	0.099125	0.415301	no
TSS9708	XLOC_008223	ECI1	chr16:2289872-2301602	q1	q2	OK	0	0	0.0337453	0.298461	0.31289	0.794369	no
TSS21728	XLOC_018353	ECI2	chr6:4068592-4135831	q1	q2	OK	0	0	0.0648839	0.463508	0.55504	0.98178	no
TSS819	XLOC_000672	ECM1	chr1:150480486-150486265	q1	q2	OK	0	0	0.165182	0.0260452	0.224025	0.668071	no
TSS13232	XLOC_011264	ECSIT,ZNF653	chr19:11594241-11639987	q1	q2	OK	0	0	0.138171	0.0945188	0.16766	0.570214	no
TSS8913	XLOC_007553	EDC3	chr15:74922898-74988386	q1	q2	OK	0	0	0.0635177	0.354513	0.53381	0.972366	no
TSS16176	XLOC_013745	EDEM2	chr20:33703159-33735161	q1	q2	OK	0	0	0.1683	0.000626631	0.03287	0.198188	no
TSS27115	XLOC_022858	EDF1	chr9:139756570-139760738	q1	q2	OK	0	0	0.0254853	0.45457	0.46489	0.931243	no
TSS4393	XLOC_003705	EED	chr11:85955805-85989785	q1	q2	OK	0	0	0.0159669	0.763216	0.769885	0.999983	no
TSS14592	XLOC_012418	EEF1B2	chr2:207024317-207027653	q1	q2	OK	0	0	0.0134755	0.845287	0.96826	0.999983	no
TSS25993	XLOC_021907	EEF1D	chr8:144661866-144679845	q1	q2	OK	0	0	0.157493	2.1414e-06	0.03501	0.206668	no
TSS21740	XLOC_018362	EEF1E1,EEF1E1-MUTED	chr6:7727010-8102828	q1	q2	OK	0	0	0.171985	2.18514e-06	0.04184	0.235472	no
TSS1354	XLOC_001132	EFCAB2	chr1:245133170-245288530	q1	q2	OK	0	0	0.115623	2.7601e-05	0.01736	0.128112	no
TSS6099	XLOC_005171	EFCAB4B	chr12:3724493-3862366	q1	q2	OK	0	0	0.0838749	0.0670126	0.101545	0.421567	no
TSS5070	XLOC_004288	EFEMP2	chr11:65627871-65640405	q1	q2	OK	0	0	0.085638	0.500311	0.515215	0.962823	no
TSS21413	XLOC_018079	EFHC1	chr6:52284993-52360583	q1	q2	OK	0	0	0.112747	0.220426	0.24399	0.700406	no
TSS896	XLOC_000744	EFNA4	chr1:155006281-155042029	q1	q2	OK	0	0	0.00865263	0.916114	0.91911	0.999983	no
TSS8970	XLOC_007600	EFTUD1	chr15:82422560-82555104	q1	q2	OK	0	0	0.0625493	0.338223	0.35537	0.839494	no
TSS11339	XLOC_009627	EFTUD2	chr17:42925278-42976993	q1	q2	OK	0	0	0.00814616	0.601769	0.61797	0.999983	no
TSS3473	XLOC_002927	EGR2	chr10:64571755-64578927	q1	q2	OK	0	0	0.336962	9.85988e-06	0.00678	0.0718247	no
TSS21906	XLOC_018502	EHMT2	chr6:31847536-31865464	q1	q2	OK	0	0	0.0317592	0.745597	0.750095	0.999983	no
TSS4567	XLOC_003861	EI24	chr11:125439297-125454575	q1	q2	OK	0	0	0.0244053	0.339827	0.36376	0.848072	no
TSS5074	XLOC_004292	EIF1AD	chr11:65764015-65771617	q1	q2	OK	0	0	0.119151	0.0280479	0.565445	0.988542	no
TSS24470	XLOC_020625	EIF2AK1	chr7:6048881-6098860	q1	q2	OK	0	0	0.026576	0.710292	0.715235	0.999983	no
TSS14902	XLOC_012677	EIF2AK2	chr2:37332283-37384190	q1	q2	OK	0	0	0.00313194	0.911093	0.91392	0.999983	no
TSS1786	XLOC_001499	EIF2B3	chr1:45316193-45452361	q1	q2	OK	0	0	0.229383	0.0219081	0.029525	0.183293	no
TSS14868	XLOC_012650	EIF2B4	chr2:27587218-27593324	q1	q2	OK	0	0	0.0228233	0.805979	0.80921	0.999983	no
TSS25964	XLOC_021884	EIF2C2	chr8:141541263-141645646	q1	q2	OK	0	0	0.0109485	0.750916	0.75986	0.999983	no
TSS350	XLOC_000282	EIF2C3	chr1:36396682-36522063	q1	q2	OK	0	0	0.0354457	0.243295	0.267565	0.737316	no
TSS2529	XLOC_002140	EIF2D	chr1:206764973-206785904	q1	q2	OK	0	0	0.00650407	0.80391	0.809175	0.999983	no
TSS23787	XLOC_020053	EIF3B	chr7:2394473-2420377	q1	q2	OK	0	0	0.0109505	0.911182	0.912585	0.999983	no
TSS9296	XLOC_007880	EIF3C,EIF3CL	chr16:28699878-28747053	q1	q2	OK	0	0	0.0226704	0.16366	0.504915	0.957137	no
TSS9845	XLOC_008347	EIF3C,EIF3CL	chr16:28390899-28437775	q1	q2	OK	0	0	0.0349246	0.230508	0.33542	0.818694	no
TSS10238	XLOC_008682	EIF4A1	chr17:7465308-7482324	q1	q2	OK	0	0	0.0460446	0.0723333	0.108265	0.4373	no
TSS19606	XLOC_016598	EIF4E	chr4:99799606-99851786	q1	q2	OK	0	0	0.0567513	0.357196	0.372225	0.857128	no
TSS17153	XLOC_014571	EIF4ENIF1	chr22:31835344-31885874	q1	q2	OK	0	0	0.0654333	7.74539e-08	0.12855	0.48681	no
TSS17994	XLOC_015259	EIF4G1	chr3:184032282-184053146	q1	q2	OK	0	0	0.125805	6.71601e-09	0.003065	0.0449088	yes
TSS17992	XLOC_015259	EIF4G1	chr3:184032282-184053146	q1	q2	OK	0	0	0.161162	0.0575016	0.103285	0.425645	no
TSS4765	XLOC_004032	EIF4G2	chr11:10818592-10830582	q1	q2	OK	0	0	0.0118328	0.890917	0.89323	0.999983	no
TSS1577	XLOC_001325	EIF4G3	chr1:21132784-21503381	q1	q2	OK	0	0	0.0778795	0.383614	0.39479	0.880101	no
TSS24026	XLOC_020255	EIF4H	chr7:73588705-73611429	q1	q2	OK	0	0	0.0376402	0.537225	0.5484	0.979745	no
TSS16177	XLOC_013746	EIF6	chr20:33866724-33872594	q1	q2	OK	0	0	0.0223778	0.42144	0.79253	0.999983	no
TSS11033	XLOC_009358	ELAC2	chr17:12692828-12921381	q1	q2	OK	0	0	0.0255721	0.366028	0.86941	0.999983	no
TSS7100	XLOC_005996	ELF1	chr13:41506054-41593508	q1	q2	OK	0	0	0.158912	6.69271e-08	0.003705	0.0509788	no
TSS19706	XLOC_016679	ELF2	chr4:139978870-140060606	q1	q2	OK	0	0	0.142234	0.0511778	0.07794	0.357431	no
TSS27915	XLOC_023505	ELK1	chrX:47494919-47510003	q1	q2	OK	0	0	0.0521812	0.59683	0.604795	0.999983	no
TSS2521	XLOC_002132	ELK4	chr1:205577070-205602000	q1	q2	OK	0	0	0.0323298	0.373385	0.38942	0.875034	no
TSS16251	XLOC_013813	ELMO2	chr20:44994689-45035271	q1	q2	OK	0	0	0.144818	0.106395	0.12568	0.480737	no
TSS14187	XLOC_012089	ELMOD3	chr2:85581842-85618875	q1	q2	OK	0	0	0.0360745	0.665137	0.965985	0.999983	no
TSS1774	XLOC_001489	ELOVL1	chr1:43829067-43833745	q1	q2	OK	0	0	0.108213	0.113156	0.141585	0.518106	no
TSS1775	XLOC_001489	ELOVL1	chr1:43829067-43833745	q1	q2	OK	0	0	0.177841	7.44398e-06	0.009015	0.084955	no
TSS22092	XLOC_018656	ELOVL5	chr6:53132195-53213977	q1	q2	OK	0	0	0.0266435	0.0355647	0.701055	0.999983	no
TSS19656	XLOC_016637	ELOVL6	chr4:110970228-111119820	q1	q2	OK	0	0	0.126795	0.0496605	0.074395	0.346366	no
TSS20610	XLOC_017408	ELOVL7	chr5:60047615-60140101	q1	q2	OK	0	0	0.102185	0.342911	0.36066	0.845358	no
TSS11807	XLOC_010017	ELP2	chr18:33709836-33754688	q1	q2	OK	0	0	0.119008	0.0538411	0.2509	0.711295	no
TSS10620	XLOC_009016	EME1	chr17:48450580-48474914	q1	q2	OK	0	0	0.000179211	0.997539	0.997325	0.999983	no
TSS13600	XLOC_011581	EML2	chr19:46112657-46148775	q1	q2	OK	0	0	0.0906612	0.0256747	0.052215	0.273914	no
TSS14049	XLOC_011972	EML4	chr2:42396489-42559688	q1	q2	OK	0	0	0.164228	0.0705729	0.081935	0.369455	no
TSS13293	XLOC_011315	EMR2	chr19:14843204-14889353	q1	q2	OK	0	0	0.317563	6.10412e-08	0.01501	0.115559	no
TSS6306	XLOC_005346	ENDOU	chr12:48103517-48119355	q1	q2	OK	0	0	0.0265489	0.829255	0.83791	0.999983	no
TSS10822	XLOC_009179	ENDOV	chr17:78234659-78411884	q1	q2	OK	0	0	0.0707961	0.435479	0.595985	0.998849	no
TSS10191	XLOC_008643	ENO3	chr17:4854383-4860426	q1	q2	OK	0	0	0.245192	0.0408457	0.05554	0.285353	no
TSS11909	XLOC_010104	ENOSF1	chr18:596997-712662	q1	q2	OK	0	0	0.162753	0.0113847	0.049185	0.263103	no
TSS28199	XLOC_023742	ENOX2	chrX:129757356-130037208	q1	q2	OK	0	0	0.0674187	0.468208	0.482065	0.943459	no
TSS2123	XLOC_001789	ENSA	chr1:150594598-150602098	q1	q2	OK	0	0	0.10235	3.5399e-06	0.01524	0.116947	no
TSS2124	XLOC_001789	ENSA	chr1:150594598-150602098	q1	q2	OK	0	0	0.119024	0.127586	0.236965	0.689224	no
TSS25625	XLOC_021603	ENTPD4	chr8:23286664-23315244	q1	q2	OK	0	0	0.0258258	0.76955	0.774025	0.999983	no
TSS15729	XLOC_013374	ENTPD6	chr20:25176338-25207360	q1	q2	OK	0	0	0.0761816	0.433298	0.441485	0.917595	no
TSS25409	XLOC_021412	ENY2	chr8:110346551-110358189	q1	q2	OK	0	0	0.0349592	0.531376	0.871515	0.999983	no
TSS296	XLOC_000238	EPB41	chr1:29213602-29450421	q1	q2	OK	0	0	0.415036	1.56236e-09	0.00058	0.0132244	yes
TSS295	XLOC_000238	EPB41	chr1:29213602-29450421	q1	q2	OK	0	0	0.0242549	0.430176	0.74128	0.999983	no
TSS15796	XLOC_013436	EPB41L1	chr20:34700347-34820721	q1	q2	OK	0	0	0.150065	0.0882389	0.10246	0.424119	no
TSS22264	XLOC_018797	EPB41L2	chr6:131160487-131384462	q1	q2	OK	0	0	0.453966	0	1e-05	0.000458007	yes
TSS22262	XLOC_018797	EPB41L2	chr6:131160487-131384462	q1	q2	OK	0	0	0.0816204	0.154329	0.192535	0.613256	no
TSS22263	XLOC_018797	EPB41L2	chr6:131160487-131384462	q1	q2	OK	0	0	0.128794	0.00133988	0.011055	0.0960912	no
TSS14352	XLOC_012223	EPB41L5	chr2:120770603-120936697	q1	q2	OK	0	0	0.143396	0.0259034	0.142525	0.520545	no
TSS19499	XLOC_016506	EPHA5	chr4:66185280-66535653	q1	q2	OK	0	0	0.0223983	0.652993	0.663155	0.999983	no
TSS12970	XLOC_011023	EPN1	chr19:56186560-56207133	q1	q2	OK	0	0	0.0236851	0.740722	0.74533	0.999983	no
TSS10333	XLOC_008764	EPN2	chr17:19140689-19240028	q1	q2	OK	0	0	0.0193433	0.804608	0.80946	0.999983	no
TSS13226	XLOC_011260	EPOR	chr19:11487880-11495018	q1	q2	OK	0	0	0.02694	0.740271	0.74584	0.999983	no
TSS7105	XLOC_006001	EPSTI1	chr13:43462121-43566377	q1	q2	OK	0	0	0.020519	0.750794	0.760155	0.999983	no
TSS20707	XLOC_017487	ERAP1	chr5:95997740-96149848	q1	q2	OK	0	0	0.0413658	0.418329	0.435615	0.913857	no
TSS20708	XLOC_017487	ERAP1	chr5:95997740-96149848	q1	q2	OK	0	0	0.00766303	0.710784	0.71232	0.999983	no
TSS20086	XLOC_016988	ERAP2	chr5:96211643-96255406	q1	q2	OK	0	0	0.154482	0.0410118	0.06468	0.316018	no
TSS19982	XLOC_016903	ERBB2IP	chr5:65222381-65376851	q1	q2	OK	0	0	0.152709	0.0122708	0.124265	0.477485	no
TSS5430	XLOC_004597	ERC1	chr12:1100403-1605099	q1	q2	OK	0	0	0.385866	0	1e-05	0.000458007	yes
TSS13594	XLOC_011577	ERCC1	chr19:45882891-45927177	q1	q2	OK	0	0	0.244143	4.34532e-11	0.00248	0.0386273	yes
TSS13591	XLOC_011575	ERCC2	chr19:45843997-45873845	q1	q2	OK	0	0	0.0492327	0.0419625	0.144225	0.524342	no
TSS3440	XLOC_002901	ERCC6	chr10:50664490-50747147	q1	q2	OK	0	0	0.199078	0.0151244	0.030465	0.187441	no
TSS15790	XLOC_013431	ERGIC3	chr20:34129777-34145405	q1	q2	OK	0	0	0.00875375	0.587112	0.59288	0.997	no
TSS9814	XLOC_008317	ERI2	chr16:20775311-20860990	q1	q2	OK	0	0	0.0354522	0.377819	0.40489	0.888533	no
TSS14081	XLOC_011999	ERLEC1	chr2:53897116-54087170	q1	q2	OK	0	0	0.0475336	0.413234	0.602415	0.999983	no
TSS3628	XLOC_003060	ERLIN1	chr10:101909846-101945814	q1	q2	OK	0	0	0.0209648	0.547033	0.55436	0.9815	no
TSS25218	XLOC_021250	ERLIN2	chr8:37594096-37615319	q1	q2	OK	0	0	0.0894612	0.129444	0.20537	0.635172	no
TSS5971	XLOC_005054	ERP29	chr12:112451151-112461024	q1	q2	OK	0	0	0.0727252	0.203461	0.226135	0.671745	no
TSS24662	XLOC_020784	ERV3-1,ZNF117	chr7:64434829-64467124	q1	q2	OK	0	0	0.231782	0.00903163	0.017545	0.12886	no
TSS7943	XLOC_006728	ESR2	chr14:64693750-64805268	q1	q2	OK	0	0	0.407533	2.04573e-07	0.001685	0.0294881	yes
TSS7941	XLOC_006728	ESR2	chr14:64693750-64805268	q1	q2	OK	0	0	0.539172	3.84372e-05	0.003755	0.0515044	no
TSS25364	XLOC_021375	ESRP1	chr8:95653363-95719694	q1	q2	OK	0	0	0.129805	0.00597204	0.147815	0.532092	no
TSS2563	XLOC_002170	ESRRG	chr1:216676587-217311097	q1	q2	OK	0	0	0.0251799	0.57113	0.7913	0.999983	no
TSS5767	XLOC_004873	ESYT1	chr12:56521985-56538460	q1	q2	OK	0	0	0.0451145	0.478894	0.492045	0.950143	no
TSS20816	XLOC_017576	ETF1	chr5:137841781-137878989	q1	q2	OK	0	0	0.0118888	0.567704	0.58075	0.99362	no
TSS8935	XLOC_007572	ETFA	chr15:76508628-76603810	q1	q2	OK	0	0	0.0314218	0.718369	0.723355	0.999983	no
TSS5585	XLOC_004724	ETNK1	chr12:22778075-22843608	q1	q2	OK	0	0	0.047058	0.440383	0.45391	0.924835	no
TSS5396	XLOC_004574	ETS1	chr11:128328655-128457453	q1	q2	OK	0	0	0.217376	1.33619e-08	0.002435	0.0381076	yes
TSS11141	XLOC_009451	EVI2A	chr17:29421944-29704695	q1	q2	OK	0	0	0.0158187	0.758352	0.77321	0.999983	no
TSS16814	XLOC_014288	EWSR1	chr22:29663997-29696515	q1	q2	OK	0	0	0.0386752	0.256939	0.83179	0.999983	no
TSS7457	XLOC_006296	EXD2	chr14:69658193-69710737	q1	q2	OK	0	0	0.210365	0.00174777	0.05064	0.268663	no
TSS7458	XLOC_006296	EXD2	chr14:69658193-69710737	q1	q2	OK	0	0	0.0511153	0.602277	0.6163	0.999983	no
TSS1341	XLOC_001123	EXO1	chr1:242011492-242053241	q1	q2	OK	0	0	0.0927369	2.37106e-06	0.06909	0.330658	no
TSS18982	XLOC_016073	EXOC1	chr4:56719815-56771244	q1	q2	OK	0	0	0.427601	0	5e-05	0.00182184	yes
TSS24286	XLOC_020469	EXOC4	chr7:132937822-133750513	q1	q2	OK	0	0	0.0844913	0.000117648	0.01323	0.106876	no
TSS11574	XLOC_009828	EXOC7	chr17:74075262-74099868	q1	q2	OK	0	0	0.150971	0.0518357	0.142	0.519062	no
TSS17459	XLOC_014817	EXOG	chr3:38537762-38567796	q1	q2	OK	0	0	0.0374376	0.735825	0.74276	0.999983	no
TSS1494	XLOC_001254	EXOSC10	chr1:11126675-11159938	q1	q2	OK	0	0	0.0117702	0.41542	0.4335	0.912167	no
TSS26721	XLOC_022519	EXOSC3	chr9:37780307-37785067	q1	q2	OK	0	0	0.032066	0.732007	0.737585	0.999983	no
TSS17505	XLOC_014858	EXOSC7	chr3:45017740-45054158	q1	q2	OK	0	0	0.00338668	0.938602	0.997955	0.999983	no
TSS19178	XLOC_016236	EXOSC9	chr4:122722471-122745088	q1	q2	OK	0	0	0.0174586	0.805235	0.81039	0.999983	no
TSS4021	XLOC_003386	EXT2	chr11:44117098-44266980	q1	q2	OK	0	0	0.116388	0.000528257	0.014135	0.111472	no
TSS1971	XLOC_001665	EXTL2	chr1:101337940-101360418	q1	q2	OK	0	0	0.0182322	0.843225	0.84828	0.999983	no
TSS25004	XLOC_021080	EZH2	chr7:148504463-148581441	q1	q2	OK	0	0	0.832555	0	1e-05	0.000458007	yes
TSS25005	XLOC_021080	EZH2	chr7:148504463-148581441	q1	q2	OK	0	0	0.11208	0.0869638	0.301175	0.780511	no
TSS9110	XLOC_007721	FAHD1	chr16:1877224-1922179	q1	q2	OK	0	0	0.00141032	0.948653	0.950725	0.999983	no
TSS2532	XLOC_002142	FAIM3	chr1:207070787-207095378	q1	q2	OK	0	0	0.0649217	0.325615	0.34332	0.827155	no
TSS11530	XLOC_009788	FAM104A	chr17:71189172-71228533	q1	q2	OK	0	0	0.00661313	0.940582	0.94152	0.999983	no
TSS27986	XLOC_023561	FAM104B	chrX:55169534-55187628	q1	q2	OK	0	0	0.32781	5.22491e-09	0.001015	0.0203606	yes
TSS13067	XLOC_011113	FAM108A1	chr19:1876974-1885518	q1	q2	OK	0	0	0.019675	0.357533	0.385255	0.871431	no
TSS26767	XLOC_022561	FAM108B1	chr9:74477367-74526148	q1	q2	OK	0	0	0.0211749	0.600031	0.610585	0.999983	no
TSS6676	XLOC_005641	FAM109A	chr12:111798454-111806925	q1	q2	OK	0	0	0.0267604	0.767436	0.94116	0.999983	no
TSS4124	XLOC_003472	FAM111A	chr11:58910317-58922511	q1	q2	OK	0	0	0.228985	0.00666159	0.01664	0.124233	no
TSS4125	XLOC_003472	FAM111A	chr11:58910317-58922511	q1	q2	OK	0	0	0.0590279	0.420323	0.43151	0.91115	no
TSS4123	XLOC_003471	FAM111B	chr11:58874657-58894888	q1	q2	OK	0	0	0.0302136	0.537603	0.89032	0.999983	no
TSS24992	XLOC_021070	FAM115A	chr7:143548460-143599278	q1	q2	OK	0	0	0.00335264	0.971619	0.972625	0.999983	no
TSS27980	XLOC_023555	FAM120C	chrX:54094756-54209714	q1	q2	OK	0	0	0.0107351	0.888025	0.891845	0.999983	no
TSS28227	XLOC_023766	FAM122B	chrX:133903595-133988641	q1	q2	OK	0	0	0.129766	2.86111e-09	0.14542	0.526694	no
TSS27648	XLOC_023298	FAM122C	chrX:133903595-133988641	q1	q2	OK	0	0	0.256268	7.99357e-06	0.03002	0.185387	no
TSS15522	XLOC_013199	FAM124B	chr2:225243414-225266711	q1	q2	OK	0	0	0.033591	0.807785	0.81515	0.999983	no
TSS12392	XLOC_010514	FAM129C	chr19:17634109-17664648	q1	q2	OK	0	0	0.0412862	0.734927	0.746015	0.999983	no
TSS24744	XLOC_020858	FAM133B,LOC728066	chr7:92190071-92219706	q1	q2	OK	0	0	0.154414	0.00117377	1e-05	0.000458007	yes
TSS11298	XLOC_009594	FAM134C	chr17:40731525-40767256	q1	q2	OK	0	0	0.0253852	0.733981	0.737815	0.999983	no
TSS21436	XLOC_018099	FAM135A	chr6:71123106-71270877	q1	q2	OK	0	0	0.310518	3.08154e-07	0.002495	0.0387687	yes
TSS20809	XLOC_017570	FAM13B	chr5:137225124-137368802	q1	q2	OK	0	0	0.415644	1.33227e-15	0.000165	0.00488437	yes
TSS27968	XLOC_023546	FAM156A	chrX:52976463-53024651	q1	q2	OK	0	0	0.519401	0	1e-05	0.000458007	yes
TSS27401	XLOC_023094	FAM156A	chrX:52926321-52937585	q1	q2	OK	0	0	0.242593	0.0066144	0.020205	0.141306	no
TSS4715	XLOC_003989	FAM160A2	chr11:6232563-6255941	q1	q2	OK	0	0	0.101112	0.321169	0.334295	0.81788	no
TSS14979	XLOC_012741	FAM161A	chr2:62051982-62081278	q1	q2	OK	0	0	0.370223	5.14907e-07	0.00128	0.0241595	yes
TSS26695	XLOC_022496	FAM166B	chr9:35490006-35563896	q1	q2	OK	0	0	0.0392179	0.71417	0.729645	0.999983	no
TSS20694	XLOC_017478	FAM172A	chr5:92953430-93447404	q1	q2	OK	0	0	0.212525	0.0300728	0.04548	0.249473	no
TSS3099	XLOC_002618	FAM178A	chr10:102672325-102724891	q1	q2	OK	0	0	0.0500682	0.369405	0.39075	0.876253	no
TSS22241	XLOC_018781	FAM184A	chr6:119280995-119470358	q1	q2	OK	0	0	0.0545295	0.182442	0.218045	0.657528	no
TSS22242	XLOC_018781	FAM184A	chr6:119280995-119470358	q1	q2	OK	0	0	0.122628	1.74429e-05	0.01266	0.104363	no
TSS24179	XLOC_020386	FAM185A	chr7:102389398-102449672	q1	q2	OK	0	0	0.0332974	0.696241	0.895735	0.999983	no
TSS6344	XLOC_005377	FAM186B	chr12:49976657-49999433	q1	q2	OK	0	0	0.148725	0.208128	0.232775	0.682894	no
TSS2228	XLOC_001876	FAM189B	chr1:155216995-155225274	q1	q2	OK	0	0	0.0559847	0.569977	0.576855	0.991492	no
TSS18828	XLOC_015938	FAM193A	chr4:2627158-2734302	q1	q2	OK	0	0	0.126372	8.79899e-07	0.085155	0.377841	no
TSS20985	XLOC_017716	FAM193B	chr5:176946789-176981548	q1	q2	OK	0	0	0.0512276	0.608548	0.615625	0.999983	no
TSS11632	XLOC_009882	FAM195B	chr17:79780292-79791167	q1	q2	OK	0	0	0.0675386	0.269133	0.290065	0.766659	no
TSS3706	XLOC_003126	FAM204A	chr10:120068571-120101839	q1	q2	OK	0	0	0.0323729	0.739577	0.746035	0.999983	no
TSS11942	XLOC_010131	FAM210A	chr18:13663345-13726591	q1	q2	OK	0	0	0.0813438	0.0792286	0.10903	0.439414	no
TSS45	XLOC_000037	FAM213B	chr1:2517898-2564481	q1	q2	OK	0	0	0.761293	0	1e-05	0.000458007	yes
TSS44	XLOC_000037	FAM213B	chr1:2517898-2564481	q1	q2	OK	0	0	0.347998	0.000508675	0.01445	0.113149	no
TSS15951	XLOC_013555	FAM217B	chr20:58508818-58523702	q1	q2	OK	0	0	0.0387441	0.575134	0.587265	0.995058	no
TSS2856	XLOC_002414	FAM21C	chr10:46222647-46288412	q1	q2	OK	0	0	0.277161	1.15463e-14	0.008765	0.0837133	no
TSS3727	XLOC_003141	FAM24B,FAM24B-CUZD1	chr10:124591670-124658230	q1	q2	OK	0	0	0.10046	0.325359	0.69236	0.999983	no
TSS28341	XLOC_023864	FAM3A	chrX:153733326-153744566	q1	q2	OK	0	0	0.154438	0.001105	0.193555	0.615254	no
TSS24889	XLOC_020980	FAM3C	chr7:120988904-121036422	q1	q2	OK	0	0	0.025188	0.718591	0.726555	0.999983	no
TSS24268	XLOC_020456	FAM40B	chr7:129074273-129128239	q1	q2	OK	0	0	0.0847421	0.452309	0.46707	0.932289	no
TSS3190	XLOC_002693	FAM45A,FAM45B	chr10:120863610-120897376	q1	q2	OK	0	0	0.0780735	0.458117	0.46907	0.933933	no
TSS7085	XLOC_005982	FAM48A	chr13:37574677-37633850	q1	q2	OK	0	0	0.0705972	0.238635	0.664695	0.999983	no
TSS25938	XLOC_021863	FAM49B	chr8:130851838-131028897	q1	q2	OK	0	0	0.056703	0.497759	0.59276	0.996863	no
TSS25939	XLOC_021863	FAM49B	chr8:130851838-131028897	q1	q2	OK	0	0	0.0302489	0.73197	0.7387	0.999983	no
TSS22291	XLOC_018819	FAM54A	chr6:136552167-136571449	q1	q2	OK	0	0	0.105555	0.373617	0.38896	0.874908	no
TSS244	XLOC_000194	FAM54B	chr1:26146396-26159433	q1	q2	OK	0	0	0.831722	0	1e-05	0.000458007	yes
TSS242	XLOC_000194	FAM54B	chr1:26146396-26159433	q1	q2	OK	0	0	0.122079	0.0213682	0.045535	0.249566	no
TSS28316	XLOC_023844	FAM58A	chrX:152853382-152864632	q1	q2	OK	0	0	0.0247866	0.785894	0.791385	0.999983	no
TSS11978	XLOC_010161	FAM59A	chr18:29843483-30050447	q1	q2	OK	0	0	0.557906	4.06423e-08	0.000545	0.012669	yes
TSS6270	XLOC_005315	FAM60A	chr12:31433519-31479159	q1	q2	OK	0	0	0.0298479	0.61385	0.912625	0.999983	no
TSS2133	XLOC_001796	FAM63A	chr1:150969300-150980854	q1	q2	OK	0	0	0.00810683	0.941754	0.94357	0.999983	no
TSS8373	XLOC_007104	FAM63B	chr15:59063392-59149734	q1	q2	OK	0	0	0.00102343	0.99229	0.99242	0.999983	no
TSS9499	XLOC_008038	FAM65A	chr16:67562716-67580691	q1	q2	OK	0	0	0.00157753	0.953579	0.95493	0.999983	no
TSS1949	XLOC_001644	FAM69A	chr1:93297593-93427079	q1	q2	OK	0	0	0.211711	0.00637097	0.025185	0.164088	no
TSS28166	XLOC_023714	FAM70A	chrX:119392504-119445391	q1	q2	OK	0	0	0.146409	0.0019879	0.03927	0.224371	no
TSS273	XLOC_000220	FAM76A	chr1:28052489-28089423	q1	q2	OK	0	0	0.0538668	0.533734	0.690155	0.999983	no
TSS9759	XLOC_008268	FAM86A	chr16:5121809-5147789	q1	q2	OK	0	0	0.073201	0.482296	0.49288	0.950775	no
TSS25574	XLOC_021564	FAM86B1	chr8:12039612-12051624	q1	q2	OK	0	0	0.0335525	0.64665	0.654455	0.999983	no
TSS4329	XLOC_003653	FAM86C1	chr11:71498556-71512280	q1	q2	OK	0	0	0.0984873	0.25811	0.571615	0.989831	no
TSS4249	XLOC_003584	FAM89B	chr11:65339819-65341669	q1	q2	OK	0	0	0.036445	0.542846	0.893715	0.999983	no
TSS802	XLOC_000656	FAM91A2	chr1:149576261-149672733	q1	q2	OK	0	0	0.201422	0.00689401	0.093155	0.400143	no
TSS8831	XLOC_007488	FAM96A	chr15:64364760-64386207	q1	q2	OK	0	0	0.0342694	0.716707	0.721565	0.999983	no
TSS9990	XLOC_008473	FAM96B	chr16:66965957-66968326	q1	q2	OK	0	0	0.0774235	0.00183432	0.09441	0.403681	no
TSS8261	XLOC_007008	FAM98B	chr15:38746327-38777063	q1	q2	OK	0	0	0.265888	5.91928e-06	0.00308	0.0450278	yes
TSS10131	XLOC_008594	FANCA	chr16:89773540-89883065	q1	q2	OK	0	0	0.00752194	0.905089	0.908015	0.999983	no
TSS27827	XLOC_023438	FANCB	chrX:14861528-14891184	q1	q2	OK	0	0	0.0058063	0.906424	0.91039	0.999983	no
TSS26846	XLOC_022630	FANCC	chr9:97861335-98079991	q1	q2	OK	0	0	0.0272028	0.693116	0.701785	0.999983	no
TSS17358	XLOC_014734	FANCD2	chr3:10068112-10149915	q1	q2	OK	0	0	0.00915978	0.780163	0.78654	0.999983	no
TSS8564	XLOC_007262	FANCI	chr15:89787193-89878026	q1	q2	OK	0	0	0.0504368	0.199457	0.22329	0.666744	no
TSS14970	XLOC_012732	FANCL	chr2:58273776-58468515	q1	q2	OK	0	0	0.0104792	0.898695	0.90107	0.999983	no
TSS3026	XLOC_002554	FAS	chr10:90694830-90775542	q1	q2	OK	0	0	0.221727	1.62859e-08	0.008575	0.0827305	no
TSS25024	XLOC_021096	FASTK	chr7:150773707-150777951	q1	q2	OK	0	0	0.0873709	0.247116	0.259455	0.725499	no
TSS14598	XLOC_012424	FASTKD2	chr2:207630111-207660911	q1	q2	OK	0	0	0.0564877	0.512462	0.650305	0.999983	no
TSS20492	XLOC_017312	FASTKD3	chr5:7859271-7869150	q1	q2	OK	0	0	0.152626	0.127349	0.145455	0.526694	no
TSS16044	XLOC_013633	FASTKD5,UBOX5	chr20:3087556-3140540	q1	q2	OK	0	0	0.0811078	0.126415	0.273775	0.746204	no
TSS24835	XLOC_020937	FBXL13	chr7:102453307-102715288	q1	q2	OK	0	0	0.034241	0.774425	0.78326	0.999983	no
TSS17436	XLOC_014798	FBXL2	chr3:33318933-33428757	q1	q2	OK	0	0	0.000688789	0.99478	0.99486	0.999983	no
TSS11209	XLOC_009510	FBXL20	chr17:37408896-37557909	q1	q2	OK	0	0	0.0635568	0.378882	0.39552	0.88087	no
TSS19404	XLOC_016427	FBXL5	chr4:15606006-15657035	q1	q2	OK	0	0	0.136397	0.0217968	0.066785	0.323228	no
TSS26021	XLOC_021926	FBXL6	chr8:145579087-145582183	q1	q2	OK	0	0	0.0916524	0.215605	0.243505	0.69972	no
TSS9484	XLOC_008029	FBXL8,HSF4	chr16:67193890-67203848	q1	q2	OK	0	0	0.123915	0.120091	0.37319	0.858154	no
TSS6702	XLOC_005664	FBXO21	chr12:117581584-117628300	q1	q2	OK	0	0	0.0295828	0.754575	0.75827	0.999983	no
TSS8483	XLOC_007192	FBXO22	chr15:76196199-76227608	q1	q2	OK	0	0	0.0676565	0.346961	0.61345	0.999983	no
TSS1266	XLOC_001061	FBXO28	chr1:224301790-224349749	q1	q2	OK	0	0	0.0078082	0.805523	0.81222	0.999983	no
TSS4850	XLOC_004094	FBXO3	chr11:33762489-33796071	q1	q2	OK	0	0	0.0408769	0.701871	0.7087	0.999983	no
TSS20304	XLOC_017151	FBXO38	chr5:147763545-147822399	q1	q2	OK	0	0	0.0965839	0.306254	0.315985	0.798127	no
TSS19923	XLOC_016861	FBXO4	chr5:41925355-41941672	q1	q2	OK	0	0	0.0572933	0.256675	0.290245	0.766825	no
TSS25861	XLOC_021806	FBXO43	chr8:101145587-101158099	q1	q2	OK	0	0	0.248729	0.0301007	0.05141	0.271157	no
TSS101	XLOC_000083	FBXO44	chr1:11708417-11723384	q1	q2	OK	0	0	0.176948	0.0264001	0.134885	0.503163	no
TSS20949	XLOC_017684	FBXW11	chr5:171288555-171433877	q1	q2	OK	0	0	0.119472	0.162984	0.111195	0.445154	no
TSS17534	XLOC_014884	FBXW12	chr3:48413708-48436190	q1	q2	OK	0	0	0.160459	0.248293	0.43936	0.916429	no
TSS5988	XLOC_005071	FBXW8	chr12:117348760-117468953	q1	q2	OK	0	0	0.202688	0.0415373	0.05218	0.273914	no
TSS13163	XLOC_011200	FCER2	chr19:7753642-7767032	q1	q2	OK	0	0	0.034948	0.768524	0.775095	0.999983	no
TSS985	XLOC_000822	FCGR2A	chr1:161475204-161489360	q1	q2	OK	0	0	0.0705495	0.595153	0.609825	0.999983	no
TSS12395	XLOC_010517	FCHO1	chr19:17858526-17899377	q1	q2	OK	0	0	0.0140382	0.89339	0.897505	0.999983	no
TSS12396	XLOC_010517	FCHO1	chr19:17858526-17899377	q1	q2	OK	0	0	0.0923738	0.265094	0.275615	0.748819	no
TSS20021	XLOC_016930	FCHO2	chr5:72251807-72386349	q1	q2	OK	0	0	0.103577	1.28475e-05	0.01251	0.103731	no
TSS2279	XLOC_001917	FCRL1	chr1:157764193-157789940	q1	q2	OK	0	0	0.131679	0.0910052	0.344325	0.827465	no
TSS2275	XLOC_001913	FCRL5	chr1:157483166-157522310	q1	q2	OK	0	0	0.0296507	0.5166	0.5283	0.969669	no
TSS990	XLOC_000827	FCRLA	chr1:161676761-161684142	q1	q2	OK	0	0	0.142337	0.0658215	0.20556	0.635434	no
TSS905	XLOC_000752	FDPS	chr1:155278538-155300909	q1	q2	OK	0	0	0.107536	0.0174704	0.32461	0.808698	no
TSS5291	XLOC_004478	FDXACB1	chr11:111744779-111754797	q1	q2	OK	0	0	0.10485	0.298709	0.319765	0.803743	no
TSS11544	XLOC_009802	FDXR	chr17:72858618-72869156	q1	q2	OK	0	0	0.0121905	0.632941	0.63265	0.999983	no
TSS12057	XLOC_010214	FECH	chr18:55212072-55253969	q1	q2	OK	0	0	0.00521798	0.932355	0.933775	0.999983	no
TSS4206	XLOC_003548	FERMT3	chr11:63974151-63993726	q1	q2	OK	0	0	0.0111721	0.7229	0.72906	0.999983	no
TSS8581	XLOC_007278	FES	chr15:91427664-91439006	q1	q2	OK	0	0	0.305707	2.22437e-06	0.00239	0.0376508	yes
TSS14898	XLOC_012674	FEZ2	chr2:36779403-36825332	q1	q2	OK	0	0	0.0403735	0.485577	0.500295	0.954815	no
TSS18116	XLOC_015362	FGD5-AS1	chr3:14984285-15106816	q1	q2	OK	0	0	0.103724	0.0926209	0.187525	0.605171	no
TSS3644	XLOC_003075	FGF8	chr10:103529886-103540126	q1	q2	OK	0	0	0.0438299	0.782064	0.793435	0.999983	no
TSS21693	XLOC_018322	FGFR1OP	chr6:167412815-167454066	q1	q2	OK	0	0	0.0143485	0.827678	0.83296	0.999983	no
TSS5594	XLOC_004730	FGFR1OP2	chr12:27091304-27119581	q1	q2	OK	0	0	0.0267795	0.679996	0.899505	0.999983	no
TSS20421	XLOC_017249	FGFR4	chr5:176513920-176525126	q1	q2	OK	0	0	0.0666676	0.496529	0.502605	0.956397	no
TSS504	XLOC_000418	FGGY	chr1:59762624-60228402	q1	q2	OK	0	0	0.13105	0.216771	0.2543	0.71716	no
TSS505	XLOC_000418	FGGY	chr1:59762624-60228402	q1	q2	OK	0	0	0.293915	0.018383	0.04853	0.261039	no
TSS18365	XLOC_015565	FHIT	chr3:59735035-61237133	q1	q2	OK	0	0	0.0979638	0.423906	0.44114	0.917471	no
TSS1731	XLOC_001455	FHL3	chr1:38462441-38471187	q1	q2	OK	0	0	0.0600052	0.269397	0.2989	0.77817	no
TSS5071	XLOC_004289	FIBP	chr11:65647283-65656010	q1	q2	OK	0	0	0.0181791	0.769659	0.774115	0.999983	no
TSS24632	XLOC_020761	FIGNL1	chr7:50511831-50518088	q1	q2	OK	0	0	0.0772418	0.391656	0.404015	0.887826	no
TSS18975	XLOC_016066	FIP1L1	chr4:54243819-54326103	q1	q2	OK	0	0	0.00692899	0.918022	0.99522	0.999983	no
TSS6330	XLOC_005364	FKBP11	chr12:49315741-49319330	q1	q2	OK	0	0	0.0169292	0.810728	0.816745	0.999983	no
TSS16027	XLOC_013618	FKBP1A,FKBP1A-SDCBP2	chr20:1290554-1373816	q1	q2	OK	0	0	0.0546859	0.0499323	0.18355	0.598984	no
TSS21976	XLOC_018557	FKBP5	chr6:35541361-35704724	q1	q2	OK	0	0	0.0335557	0.0412991	0.175545	0.584362	no
TSS15367	XLOC_013063	FKBP7	chr2:179059207-179672150	q1	q2	OK	0	0	0.263029	0.0113108	0.03631	0.212238	no
TSS12710	XLOC_010792	FKRP	chr19:47222767-47261832	q1	q2	OK	0	0	0.0283851	0.797814	0.80116	0.999983	no
TSS891	XLOC_000739	FLAD1	chr1:154955769-154965587	q1	q2	OK	0	0	0.0838352	0.0902287	0.44445	0.919029	no
TSS11055	XLOC_009376	FLCN	chr17:17115526-17140502	q1	q2	OK	0	0	0.0233326	0.776736	0.78264	0.999983	no
TSS4588	XLOC_003875	FLI1	chr11:128561566-128683162	q1	q2	OK	0	0	0.0224978	0.343041	0.36198	0.847118	no
TSS11068	XLOC_009385	FLII	chr17:18128935-18162230	q1	q2	OK	0	0	0.00358401	0.850867	0.85588	0.999983	no
TSS25094	XLOC_021156	FLJ10661	chr8:8086091-8102387	q1	q2	OK	0	0	0.0956973	0.217153	0.753025	0.999983	no
TSS7920	XLOC_006710	FLJ31306	chr14:58711522-58764855	q1	q2	OK	0	0	0.0260988	0.784005	0.78967	0.999983	no
TSS18901	XLOC_016002	FLJ39653	chr4:16228285-16259810	q1	q2	OK	0	0	0.102192	0.402196	0.41843	0.900754	no
TSS28335	XLOC_023859	FLNA	chrX:153576899-153603006	q1	q2	OK	0	0	0.0539097	0.583952	0.5907	0.99608	no
TSS17609	XLOC_014949	FLNB	chr3:57994126-58157982	q1	q2	OK	0	0	0.136878	6.48209e-05	0.02156	0.147129	no
TSS12775	XLOC_010852	FLT3LG	chr19:49977465-49989488	q1	q2	OK	0	0	0.142899	0.140785	0.17733	0.58746	no
TSS2558	XLOC_002165	FLVCR1-AS1	chr1:213029945-213031480	q1	q2	OK	0	0	0.0668555	0.510652	0.525355	0.968388	no
TSS9149	XLOC_007757	FLYWCH1	chr16:2961979-3001209	q1	q2	OK	0	0	0.130621	0.11259	0.131865	0.495567	no
TSS9148	XLOC_007756	FLYWCH2	chr16:2933195-2949383	q1	q2	OK	0	0	0.0685099	0.000150436	0.10286	0.424634	no
TSS6345	XLOC_005378	FMNL3	chr12:50017402-50101197	q1	q2	OK	0	0	0.0680865	0.346399	0.35808	0.842879	no
TSS27693	XLOC_023333	FMR1	chrX:146990948-147032647	q1	q2	OK	0	0	0.113279	0.000716705	0.172525	0.579835	no
TSS628	XLOC_000513	FNBP1L	chr1:93913687-94020218	q1	q2	OK	0	0	0.11369	0.296384	0.32489	0.808753	no
TSS20762	XLOC_017530	FNIP1	chr5:130977406-131132756	q1	q2	OK	0	0	0.0468303	0.591564	0.598815	0.999412	no
TSS25253	XLOC_021279	FNTA	chr8:42911441-42940932	q1	q2	OK	0	0	0.0290463	0.341693	0.35829	0.843235	no
TSS12688	XLOC_010774	FOSB	chr19:45971252-45978437	q1	q2	OK	0	0	0.0587099	0.036507	0.074055	0.345581	no
TSS1763	XLOC_001481	FOXJ3	chr1:42642209-42801548	q1	q2	OK	0	0	0.601136	1.19527e-12	1e-05	0.000458007	yes
TSS1765	XLOC_001481	FOXJ3	chr1:42642209-42801548	q1	q2	OK	0	0	0.512313	1.89144e-09	0.00018	0.00519916	yes
TSS1764	XLOC_001481	FOXJ3	chr1:42642209-42801548	q1	q2	OK	0	0	0.157643	0.0924782	0.102835	0.424634	no
TSS6098	XLOC_005170	FOXM1	chr12:2945981-2986321	q1	q2	OK	0	0	0.14603	1.03976e-05	0.162005	0.558963	no
TSS8031	XLOC_006803	FOXN3	chr14:89622515-90085494	q1	q2	OK	0	0	0.452653	6.05782e-12	5e-05	0.00182184	yes
TSS27451	XLOC_023136	FOXO4	chrX:70315998-70323384	q1	q2	OK	0	0	0.0433076	0.514149	0.532475	0.971704	no
TSS18391	XLOC_015585	FOXP1	chr3:71003864-71633140	q1	q2	OK	0	0	0.353915	7.64988e-09	0.00214	0.0347574	yes
TSS24207	XLOC_020409	FOXP2	chr7:113726364-114333827	q1	q2	OK	0	0	0.190526	0.03023	0.223285	0.666744	no
TSS27941	XLOC_023527	FOXP3	chrX:49091926-49121288	q1	q2	OK	0	0	0.0867468	0.517187	0.5362	0.974024	no
TSS21344	XLOC_018020	FOXP4	chr6:41514163-41570122	q1	q2	OK	0	0	0.167746	0.00216064	0.13728	0.508047	no
TSS4579	XLOC_003870	FOXRED1	chr11:126138934-126148027	q1	q2	OK	0	0	0.0370319	0.460542	0.47025	0.934557	no
TSS17182	XLOC_014591	FOXRED2	chr22:36883232-36903148	q1	q2	OK	0	0	0.0555105	0.591429	0.59887	0.999412	no
TSS555	XLOC_000455	FPGT,FPGT-TNNI3K	chr1:74663895-75010116	q1	q2	OK	0	0	0.0388774	0.386462	0.62944	0.999983	no
TSS5832	XLOC_004932	FRS2	chr12:69864128-69973562	q1	q2	OK	0	0	0.124521	0.251206	0.26519	0.732837	no
TSS25837	XLOC_021784	FSBP,RAD54B	chr8:95384187-95487343	q1	q2	OK	0	0	0.250442	0.012464	0.024065	0.158925	no
TSS10831	XLOC_009188	FSCN2	chr17:79495416-79504156	q1	q2	OK	0	0	0.157648	0.22453	0.24543	0.70217	no
TSS26316	XLOC_022177	FSD1L	chr9:108210314-108311385	q1	q2	OK	0	0	0.0107427	0.922977	0.925695	0.999983	no
TSS19764	XLOC_016726	FSTL5	chr4:162305048-163085186	q1	q2	OK	0	0	0.126437	0.748257	0.08314	0.372269	no
TSS16688	XLOC_014180	FTCD	chr21:47556175-47575481	q1	q2	OK	0	0	0.00742135	0.958714	0.95795	0.999983	no
TSS27328	XLOC_023042	FTSJ1	chrX:48334548-48344752	q1	q2	OK	0	0	0.122941	0.0107643	0.04461	0.246248	no
TSS9363	XLOC_007931	FUS	chr16:31191430-31206192	q1	q2	OK	0	0	0.0658494	0.0625534	0.667375	0.999983	no
TSS12755	XLOC_010832	FUT2	chr19:49199227-49209191	q1	q2	OK	0	0	0.820349	0	1e-05	0.000458007	yes
TSS13132	XLOC_011171	FUT6	chr19:5830636-5839742	q1	q2	OK	0	0	0.0748106	0.515713	0.54057	0.976343	no
TSS7446	XLOC_006286	FUT8	chr14:65877309-66210839	q1	q2	OK	0	0	0.305273	1.04716e-08	0.011205	0.096753	no
TSS13698	XLOC_011666	FUZ	chr19:50270179-50316567	q1	q2	OK	0	0	0.0269036	0.389838	0.76815	0.999983	no
TSS26186	XLOC_022070	FXN	chr9:71650478-71715094	q1	q2	OK	0	0	0.0461284	0.640059	0.808895	0.999983	no
TSS17969	XLOC_015240	FXR1	chr3:180630233-180700539	q1	q2	OK	0	0	0.178421	4.23061e-06	0.03599	0.210696	no
TSS12499	XLOC_010612	FXYD5	chr19:35645624-35660788	q1	q2	OK	0	0	0.0362284	0.469186	0.76939	0.999983	no
TSS22220	XLOC_018763	FYN	chr6:111981534-112194655	q1	q2	OK	0	0	0.716249	4.8106e-12	4e-05	0.00150997	yes
TSS25198	XLOC_021235	FZD3	chr8:28351721-28431785	q1	q2	OK	0	0	0.223016	0.0266827	0.03499	0.206626	no
TSS12169	XLOC_010316	FZR1	chr19:3506294-3536755	q1	q2	OK	0	0	0.131095	8.53729e-07	0.006665	0.0712402	no
TSS20331	XLOC_017173	G3BP1	chr5:151151475-151184915	q1	q2	OK	0	0	0.0146711	0.86955	0.8718	0.999983	no
TSS19543	XLOC_016544	G3BP2	chr4:76567952-76598667	q1	q2	OK	0	0	0.0783322	0.000172417	0.012795	0.105145	no
TSS10543	XLOC_008953	G6PC3	chr17:42148097-42153712	q1	q2	OK	0	0	0.038272	0.0978754	0.544875	0.978251	no
TSS10817	XLOC_009175	GAA	chr17:78075354-78093679	q1	q2	OK	0	0	0.123643	0.149966	0.194535	0.617001	no
TSS28347	XLOC_023869	GAB3	chrX:153903526-153979348	q1	q2	OK	0	0	0.0352007	0.743924	0.75405	0.999983	no
TSS21846	XLOC_018452	GABBR1	chr6:29570004-29600962	q1	q2	OK	0	0	0.221393	0.0390138	0.06577	0.319378	no
TSS16376	XLOC_013918	GABPA	chr21:27096790-27144771	q1	q2	OK	0	0	0.0502643	0.601045	0.608695	0.999983	no
TSS8770	XLOC_007439	GABPB1	chr15:50569388-50650503	q1	q2	OK	0	0	0.365716	1.79856e-14	0.00059	0.0133363	yes
TSS2805	XLOC_002373	GAD2	chr10:26505235-26593491	q1	q2	OK	0	0	0.374902	1.27121e-05	0.000465	0.011115	yes
TSS546	XLOC_000446	GADD45A	chr1:68150859-68154021	q1	q2	OK	0	0	0.0929769	0.00543601	0.082035	0.369715	no
TSS14886	XLOC_012664	GALNT14	chr2:31133330-31361592	q1	q2	OK	0	0	0.0464343	0.407915	0.591715	0.996329	no
TSS13054	XLOC_011102	GAMT	chr19:1397024-1401569	q1	q2	OK	0	0	0.0208456	0.479947	0.49249	0.950652	no
TSS4993	XLOC_004222	GANAB	chr11:62392297-62414104	q1	q2	OK	0	0	0.0192345	0.809807	0.812995	0.999983	no
TSS19151	XLOC_016212	GAR1	chr4:110736665-110745893	q1	q2	OK	0	0	0.367682	3.31863e-06	0.00079	0.0168127	yes
TSS16591	XLOC_014106	GART	chr21:34876237-34915198	q1	q2	OK	0	0	0.471078	0	0.00023	0.00632271	yes
TSS16590	XLOC_014106	GART	chr21:34876237-34915198	q1	q2	OK	0	0	0.0298371	0.74074	0.746445	0.999983	no
TSS9650	XLOC_008169	GAS8	chr16:90089007-90114191	q1	q2	OK	0	0	0.072748	0.583617	0.598775	0.999412	no
TSS6001	XLOC_005084	GATC	chr12:120884240-120907558	q1	q2	OK	0	0	0.0260036	0.406749	0.42173	0.903983	no
TSS24802	XLOC_020908	GATS	chr7:99775537-99869855	q1	q2	OK	0	0	0.026561	0.669179	0.971395	0.999983	no
TSS2227	XLOC_001875	GBA	chr1:155204238-155214653	q1	q2	OK	0	0	0.238509	4.82124e-05	0.027605	0.174685	no
TSS18910	XLOC_016011	GBA3	chr4:22694547-22821192	q1	q2	OK	0	0	0.0661089	0.43426	0.45035	0.92311	no
TSS23971	XLOC_020202	GBAS	chr7:56032269-56067875	q1	q2	OK	0	0	0.00132992	0.974667	0.975005	0.999983	no
TSS3115	XLOC_002634	GBF1	chr10:104005254-104142656	q1	q2	OK	0	0	0.0721585	0.283025	0.54125	0.976704	no
TSS16882	XLOC_014345	GCAT	chr22:38203911-38213183	q1	q2	OK	0	0	0.0121943	0.82531	0.830955	0.999983	no
TSS14289	XLOC_012177	GCC2	chr2:109065576-109125854	q1	q2	OK	0	0	0.0830248	0.0639003	0.09539	0.406082	no
TSS12324	XLOC_010450	GCDH	chr19:13001973-13030086	q1	q2	OK	0	0	0.0929019	0.047082	0.08714	0.383809	no
TSS18447	XLOC_015634	GCET2	chr3:111839687-111852152	q1	q2	OK	0	0	0.0313606	0.597631	0.830425	0.999983	no
TSS16583	XLOC_014100	GCFC1	chr21:34100424-34144169	q1	q2	OK	0	0	0.0477889	0.583174	0.742785	0.999983	no
TSS15057	XLOC_012808	GCFC2	chr2:75889831-75938111	q1	q2	OK	0	0	0.081066	0.0193841	0.440355	0.917117	no
TSS7906	XLOC_006697	GCH1	chr14:55308723-55369542	q1	q2	OK	0	0	0.0156645	0.781998	0.911915	0.999983	no
TSS22094	XLOC_018658	GCLC	chr6:53362139-53409927	q1	q2	OK	0	0	0.0293586	0.551981	0.57059	0.989436	no
TSS26206	XLOC_022084	GCNT1	chr9:79056581-79122332	q1	q2	OK	0	0	0.10904	0.267828	0.27843	0.752767	no
TSS10086	XLOC_008552	GCSH	chr16:81115551-81129980	q1	q2	OK	0	0	0.0258565	0.496462	0.505935	0.957594	no
TSS25321	XLOC_021338	GDAP1	chr8:75262617-75279335	q1	q2	OK	0	0	0.0989726	0.00279668	0.190815	0.61045	no
TSS2052	XLOC_001731	GDAP2	chr1:118406106-118472302	q1	q2	OK	0	0	0.0239957	0.809711	0.815195	0.999983	no
TSS3278	XLOC_002770	GDI2	chr10:5807185-5855512	q1	q2	OK	0	0	0.0465673	0.265054	0.28279	0.757054	no
TSS10668	XLOC_009053	GDPD1	chr17:57297827-57353330	q1	q2	OK	0	0	0.33138	0.000144487	0.00983	0.0895744	no
TSS25836	XLOC_021783	GEM	chr8:95261484-95274547	q1	q2	OK	0	0	0.0785659	0.349305	0.36308	0.847665	no
TSS7357	XLOC_006214	GEMIN2	chr14:39583487-39606177	q1	q2	OK	0	0	0.0969112	0.201285	0.33544	0.818694	no
TSS20911	XLOC_017652	GEMIN5	chr5:154266975-154317776	q1	q2	OK	0	0	0.026576	0.711558	0.716565	0.999983	no
TSS12682	XLOC_010768	GEMIN7	chr19:45582517-45594782	q1	q2	OK	0	0	0.20535	0.00586748	0.040555	0.22987	no
TSS27826	XLOC_023437	GEMIN8	chrX:14024844-14048035	q1	q2	OK	0	0	0.153051	0.116275	0.154375	0.544836	no
TSS26488	XLOC_022313	GFI1B	chr9:135854097-135867084	q1	q2	OK	0	0	0.00159313	0.982529	0.982635	0.999983	no
TSS20641	XLOC_017435	GFM2	chr5:73980968-74063042	q1	q2	OK	0	0	0.11586	0.047245	0.127625	0.485131	no
TSS21760	XLOC_018376	GFOD1	chr6:13363586-13487869	q1	q2	OK	0	0	0.0953813	0.056697	0.083915	0.374579	no
TSS10006	XLOC_008488	GFOD2	chr16:67708435-67753273	q1	q2	OK	0	0	0.0505859	0.549145	0.63644	0.999983	no
TSS16873	XLOC_014338	GGA1	chr22:38004480-38029571	q1	q2	OK	0	0	0.134784	0.0268399	0.17477	0.583299	no
TSS16874	XLOC_014338	GGA1	chr22:38004480-38029571	q1	q2	OK	0	0	0.105961	0.0705638	0.09575	0.407151	no
TSS11553	XLOC_009810	GGA3	chr17:73232693-73267311	q1	q2	OK	0	0	0.660462	1.29501e-11	3e-05	0.00117832	yes
TSS11552	XLOC_009810	GGA3	chr17:73232693-73267311	q1	q2	OK	0	0	0.16198	0.00854307	0.04014	0.22811	no
TSS24553	XLOC_020697	GGCT	chr7:30536236-30544457	q1	q2	OK	0	0	0.0380869	0.16345	0.874825	0.999983	no
TSS15072	XLOC_012822	GGCX	chr2:85766100-85788657	q1	q2	OK	0	0	0.199533	0.0270571	0.03937	0.224758	no
TSS16789	XLOC_014265	GGT1	chr22:24979717-25024972	q1	q2	OK	0	0	0.115572	3.75697e-05	0.01458	0.113628	no
TSS11486	XLOC_009753	GH1	chr17:61994562-61996198	q1	q2	OK	0	0	0.250464	3.20284e-09	0.00377	0.0516291	no
TSS11291	XLOC_009589	GHDC	chr17:40341104-40346550	q1	q2	OK	0	0	0.26936	0.000638113	0.010945	0.0955154	no
TSS14709	XLOC_012519	GIGYF2	chr2:233562014-233725289	q1	q2	OK	0	0	0.22325	0.000629068	0.017305	0.127886	no
TSS9459	XLOC_008013	GINS3	chr16:58426297-58440048	q1	q2	OK	0	0	0.0790145	0.319964	0.5355	0.973292	no
TSS13289	XLOC_011311	GIPC1	chr19:14588570-14606944	q1	q2	OK	0	0	0.461513	0	0.0002	0.00567056	yes
TSS11129	XLOC_009439	GIT1	chr17:27900486-27916610	q1	q2	OK	0	0	0.0409962	0.36339	0.37447	0.859288	no
TSS6664	XLOC_005631	GIT2	chr12:110367606-110434194	q1	q2	OK	0	0	0.0658048	0.127437	0.61535	0.999983	no
TSS1736	XLOC_001459	GJA9,GJA9-MYCBP	chr1:39328161-39347298	q1	q2	OK	0	0	0.0809719	0.576649	0.604715	0.999983	no
TSS27270	XLOC_022993	GK	chrX:30671475-30749577	q1	q2	OK	0	0	0.040881	0.473898	0.494305	0.951072	no
TSS18594	XLOC_015749	GK5	chr3:141876368-141944449	q1	q2	OK	0	0	0.0932559	0.3115	0.323145	0.80722	no
TSS26790	XLOC_022579	GKAP1	chr9:86354335-86432752	q1	q2	OK	0	0	0.0720573	0.489846	0.500565	0.955051	no
TSS18164	XLOC_015398	GLB1	chr3:33038099-33138694	q1	q2	OK	0	0	0.0703049	0.0938799	0.128605	0.486878	no
TSS18163	XLOC_015398	GLB1,TMPPE	chr3:33038099-33138694	q1	q2	OK	0	0	0.0907597	0.140227	0.344225	0.827416	no
TSS26440	XLOC_022274	GLE1	chr9:131266970-131304580	q1	q2	OK	0	0	0.0068596	0.682241	0.69653	0.999983	no
TSS10061	XLOC_008532	GLG1	chr16:74481325-74641042	q1	q2	OK	0	0	0.0823629	0.063553	0.06074	0.302522	no
TSS20702	XLOC_017484	GLRX	chr5:95149552-95158577	q1	q2	OK	0	0	0.0630306	0.0256392	0.44196	0.917771	no
TSS3235	XLOC_002733	GLRX3	chr10:131934638-131978646	q1	q2	OK	0	0	0.00168077	0.98437	0.984625	0.999983	no
TSS14535	XLOC_012377	GLS	chr2:191745546-191830270	q1	q2	OK	0	0	0.0173139	0.739775	0.745905	0.999983	no
TSS18327	XLOC_015534	GLT8D1	chr3:52719935-52742197	q1	q2	OK	0	0	0.217125	0.0339936	0.04766	0.257975	no
TSS2427	XLOC_002050	GLUL	chr1:182350838-182361341	q1	q2	OK	0	0	0.0350833	0.397712	0.41292	0.895145	no
TSS4122	XLOC_003470	GLYATL1	chr11:58695101-58825925	q1	q2	OK	0	0	0.606495	3.08689e-06	0.001595	0.0283486	yes
TSS17585	XLOC_014927	GLYCTK	chr3:52321835-52329272	q1	q2	OK	0	0	0.161007	0.0220104	0.19589	0.619338	no
TSS20329	XLOC_017171	GM2A	chr5:150632612-150649953	q1	q2	OK	0	0	0.0163072	0.420111	0.433635	0.912167	no
TSS291	XLOC_000235	GMEB1	chr1:28995239-29042115	q1	q2	OK	0	0	0.049212	0.659402	0.666665	0.999983	no
TSS21107	XLOC_017817	GMNN	chr6:24775158-24786325	q1	q2	OK	0	0	0.0139064	0.665577	0.95914	0.999983	no
TSS14660	XLOC_012474	GMPPA	chr2:220363586-220371718	q1	q2	OK	0	0	0.151099	0.123819	0.14011	0.514866	no
TSS18275	XLOC_015492	GMPPB	chr3:49726949-49761384	q1	q2	OK	0	0	0.0519372	0.536573	0.5439	0.978251	no
TSS7317	XLOC_006185	GMPR2	chr14:24701647-24708447	q1	q2	OK	0	0	0.128135	0.20781	0.230305	0.67831	no
TSS7318	XLOC_006185	GMPR2	chr14:24701647-24708447	q1	q2	OK	0	0	0.103478	0.274585	0.28803	0.763746	no
TSS15941	XLOC_013549	GNAS	chr20:57393972-57486250	q1	q2	OK	0	0	0.107848	0.0904007	0.349265	0.832958	no
TSS26333	XLOC_022188	GNG10	chr9:114393631-114432526	q1	q2	OK	0	0	0.0243648	0.807535	0.811525	0.999983	no
TSS7382	XLOC_006235	GNG2	chr14:52327021-52436518	q1	q2	OK	0	0	0.093557	0.245593	0.306655	0.787416	no
TSS17591	XLOC_014933	GNL3	chr3:52719935-52742197	q1	q2	OK	0	0	0.132367	0.00276741	0.024585	0.161383	no
TSS27407	XLOC_023099	GNL3L	chrX:54556643-54593720	q1	q2	OK	0	0	0.170704	0.0743775	0.08446	0.375951	no
TSS25630	XLOC_021608	GNRH1	chr8:25276773-25282556	q1	q2	OK	0	0	0.188327	0.118123	0.149965	0.535914	no
TSS15644	XLOC_013305	GNRH2	chr20:3024267-3026391	q1	q2	OK	0	0	0.0384496	0.794283	0.968115	0.999983	no
TSS6614	XLOC_005587	GOLGA2P5	chr12:100550174-100567121	q1	q2	OK	0	0	0.110722	0.201804	0.21901	0.659118	no
TSS17446	XLOC_014804	GOLGA4	chr3:37284681-37408370	q1	q2	OK	0	0	0.00813498	0.926849	0.927865	0.999983	no
TSS25241	XLOC_021269	GOLGA7	chr8:41348080-41368499	q1	q2	OK	0	0	0.085889	0.0749268	0.144625	0.525286	no
TSS8679	XLOC_007356	GOLGA8A	chr15:34671269-34729667	q1	q2	OK	0	0	0.21968	2.25382e-08	0.00229	0.0364259	yes
TSS8682	XLOC_007358	GOLGA8B	chr15:34817483-34875771	q1	q2	OK	0	0	0.276299	7.51844e-08	0.001595	0.0283486	yes
TSS2239	XLOC_001883	GON4L	chr1:155715608-155826972	q1	q2	OK	0	0	0.0680739	0.215109	0.23413	0.684603	no
TSS1035	XLOC_000864	GORAB	chr1:170501262-170522974	q1	q2	OK	0	0	0.107457	0.376083	0.39221	0.877974	no
TSS14468	XLOC_012320	GORASP2	chr2:171784947-171823643	q1	q2	OK	0	0	0.0308803	0.610341	0.61729	0.999983	no
TSS10390	XLOC_008813	GOSR1	chr17:28804425-28853832	q1	q2	OK	0	0	0.0251092	0.792424	0.8785	0.999983	no
TSS10578	XLOC_008983	GOSR2	chr17:45000485-45018733	q1	q2	OK	0	0	0.0269609	0.57529	0.861585	0.999983	no
TSS13822	XLOC_011774	GP6	chr19:55525074-55549632	q1	q2	OK	0	0	0.206099	0.390704	0.322245	0.80632	no
TSS3683	XLOC_003108	GPAM	chr10:113909621-113943537	q1	q2	OK	0	0	0.0989225	3.99215e-06	0.00876	0.0837133	no
TSS21889	XLOC_018488	GPANK1	chr6:31629005-31637843	q1	q2	OK	0	0	0.158518	0.131969	0.150355	0.536226	no
TSS21890	XLOC_018488	GPANK1	chr6:31629005-31637843	q1	q2	OK	0	0	0.321022	0.0115568	0.030305	0.186706	no
TSS2258	XLOC_001901	GPATCH4	chr1:156564099-156571279	q1	q2	OK	0	0	0.0665134	0.0229658	0.050715	0.268898	no
TSS11335	XLOC_009624	GPATCH8	chr17:42472644-42580957	q1	q2	OK	0	0	0.105043	3.13254e-07	0.00534	0.0629884	no
TSS19961	XLOC_016886	GPBP1	chr5:56469774-56560506	q1	q2	OK	0	0	0.336837	3.70493e-11	0.000335	0.00863812	yes
TSS23778	XLOC_020046	GPER	chr7:1036622-1177893	q1	q2	OK	0	0	0.0190241	0.730917	0.739925	0.999983	no
TSS12483	XLOC_010598	GPI	chr19:34855644-34893318	q1	q2	OK	0	0	0.195142	0.0151888	0.036905	0.214567	no
TSS21777	XLOC_018390	GPLD1	chr6:24428404-24489850	q1	q2	OK	0	0	0.0200129	0.676855	0.690345	0.999983	no
TSS19796	XLOC_016752	GPM6A	chr4:176554087-176923648	q1	q2	OK	0	0	0.141905	0.149867	0.165655	0.566057	no
TSS13993	XLOC_011926	GPN1	chr2:27848505-27917847	q1	q2	OK	0	0	0.338069	0.000103459	0.013775	0.109656	no
TSS13994	XLOC_011926	GPN1	chr2:27848505-27917847	q1	q2	OK	0	0	0.00131695	0.974984	0.975645	0.999983	no
TSS6668	XLOC_005635	GPN3	chr12:110890290-110928192	q1	q2	OK	0	0	0.0335247	0.388579	0.40056	0.885083	no
TSS23852	XLOC_020104	GPNMB	chr7:23286315-23314729	q1	q2	OK	0	0	0.0229414	0.733388	0.741165	0.999983	no
TSS26466	XLOC_022293	GPR107	chr9:132815984-132902448	q1	q2	OK	0	0	0.0574928	0.00137192	0.28709	0.762566	no
TSS4214	XLOC_003554	GPR137	chr11:64037299-64056972	q1	q2	OK	0	0	0.39574	0.000481202	0.008365	0.0816796	no
TSS4216	XLOC_003554	GPR137	chr11:64037299-64056972	q1	q2	OK	0	0	0.020682	0.804342	0.811485	0.999983	no
TSS15338	XLOC_013043	GPR155	chr2:175296374-175351811	q1	q2	OK	0	0	0.088927	0.419254	0.436305	0.914499	no
TSS25501	XLOC_021497	GPR172A	chr8:145582216-145584948	q1	q2	OK	0	0	0.178434	0.0412595	0.135205	0.503927	no
TSS7204	XLOC_006086	GPR18	chr13:99848627-100058554	q1	q2	OK	0	0	0.0114291	0.892893	0.895205	0.999983	no
TSS14756	XLOC_012554	GPR35	chr2:241544824-241570676	q1	q2	OK	0	0	0.220543	0.0863246	0.11442	0.452532	no
TSS14953	XLOC_012718	GPR75,GPR75-ASB3	chr2:53897116-54087170	q1	q2	OK	0	0	0.0173489	0.87145	0.876955	0.999983	no
TSS2085	XLOC_001758	GPR89A	chr1:145764594-145827103	q1	q2	OK	0	0	0.069965	0.483209	0.67288	0.999983	no
TSS10845	XLOC_009201	GPS1	chr17:80009762-80015346	q1	q2	OK	0	0	0.114258	0.147232	0.16255	0.559811	no
TSS18268	XLOC_015486	GPX1	chr3:49394608-49395791	q1	q2	OK	0	0	0.0789329	0.123061	0.158455	0.552095	no
TSS12126	XLOC_010278	GPX4	chr19:1103935-1106787	q1	q2	OK	0	0	0.0107374	0.663075	0.67149	0.999983	no
TSS12492	XLOC_010606	GRAMD1A	chr19:35491245-35517373	q1	q2	OK	0	0	0.0951257	0.314039	0.323705	0.80789	no
TSS20138	XLOC_017033	GRAMD3	chr5:125695787-125829853	q1	q2	OK	0	0	0.0465537	0.634944	0.653325	0.999983	no
TSS11557	XLOC_009813	GRB2	chr17:73314156-73401790	q1	q2	OK	0	0	0.0024909	0.868881	0.87408	0.999983	no
TSS25488	XLOC_021484	GRINA	chr8:145064225-145067583	q1	q2	OK	0	0	0.0920393	0.167966	0.18484	0.600873	no
TSS27932	XLOC_023519	GRIPAP1	chrX:48830133-48858675	q1	q2	OK	0	0	0.0283314	0.610498	0.62001	0.999983	no
TSS18835	XLOC_015942	GRK4	chr4:2965342-3042474	q1	q2	OK	0	0	0.123951	0.110205	0.460195	0.929786	no
TSS20428	XLOC_017254	GRK6	chr5:176853686-176883287	q1	q2	OK	0	0	0.071107	0.374969	0.497865	0.953929	no
TSS17574	XLOC_014918	GRM2	chr3:51741080-51752625	q1	q2	OK	0	0	0.00220239	0.985427	0.98644	0.999983	no
TSS11216	XLOC_009516	GSDMB	chr17:38060847-38074903	q1	q2	OK	0	0	0.177246	0.00498705	0.033345	0.200085	no
TSS18478	XLOC_015659	GSK3B	chr3:119540801-119813264	q1	q2	OK	0	0	0.0361232	0.554044	0.56561	0.988542	no
TSS26366	XLOC_022216	GSN	chr9:124030379-124095120	q1	q2	OK	0	0	0.063422	0.140947	0.31906	0.802978	no
TSS9784	XLOC_008288	GSPT1	chr16:11961984-12010519	q1	q2	OK	0	0	0.0194871	0.813318	0.81668	0.999983	no
TSS25662	XLOC_021636	GSR	chr8:30535579-30585486	q1	q2	OK	0	0	0.0308007	0.191228	0.3967	0.881563	no
TSS24342	XLOC_020516	GSTK1	chr7:142960521-142966222	q1	q2	OK	0	0	0.10486	0.0888681	0.15566	0.547086	no
TSS697	XLOC_000568	GSTM1	chr1:110230417-110236367	q1	q2	OK	0	0	0.00259681	0.864108	0.86411	0.999983	no
TSS696	XLOC_000567	GSTM2	chr1:110210643-110226619	q1	q2	OK	0	0	0.0093381	0.652343	0.654885	0.999983	no
TSS695	XLOC_000566	GSTM4	chr1:110198697-110208123	q1	q2	OK	0	0	0.2234	0.00643568	0.033655	0.201208	no
TSS3143	XLOC_002655	GSTO2	chr10:106028630-106059176	q1	q2	OK	0	0	0.0339398	0.771296	0.78496	0.999983	no
TSS7519	XLOC_006348	GSTZ1	chr14:77787229-77797940	q1	q2	OK	0	0	0.0975945	0.157192	0.178745	0.589801	no
TSS15259	XLOC_012980	GTDC1	chr2:144703580-145090083	q1	q2	OK	0	0	0.666085	2.26485e-14	3.5e-05	0.00134645	yes
TSS15260	XLOC_012980	GTDC1	chr2:144703580-145090083	q1	q2	OK	0	0	0.630949	3.9968e-15	1e-05	0.000458007	yes
TSS3947	XLOC_003323	GTF2H1	chr11:18343815-18388590	q1	q2	OK	0	0	0.0137887	0.662528	0.674995	0.999983	no
TSS20005	XLOC_016915	GTF2H2C,GTF2H2D	chr5:68856050-68888729	q1	q2	OK	0	0	0.115858	0.215743	0.230855	0.679086	no
TSS24031	XLOC_020260	GTF2I	chr7:74072029-74175022	q1	q2	OK	0	0	0.0399348	0.300918	0.835055	0.999983	no
TSS24012	XLOC_020243	GTF2IP1,LOC100093631	chr7:72569011-72621336	q1	q2	OK	0	0	0.157639	0.0632996	0.0769	0.3545	no
TSS24697	XLOC_020817	GTF2IP1,LOC100093631	chr7:74601103-74653459	q1	q2	OK	0	0	0.138101	0.116281	0.12806	0.485928	no
TSS24030	XLOC_020259	GTF2IRD1	chr7:73868119-74016920	q1	q2	OK	0	0	0.0200288	0.855458	0.858475	0.999983	no
TSS14866	XLOC_012649	GTF3C2	chr2:27548720-27579868	q1	q2	OK	0	0	0.164421	0.0130879	0.03283	0.198084	no
TSS15405	XLOC_013097	GTF3C3	chr2:197627755-197664492	q1	q2	OK	0	0	0.037163	0.167541	0.200015	0.626856	no
TSS26489	XLOC_022314	GTF3C5	chr9:135906061-135933890	q1	q2	OK	0	0	0.0905683	0.275343	0.28955	0.765839	no
TSS24087	XLOC_020304	GTPBP10	chr7:89975978-90020769	q1	q2	OK	0	0	0.0562771	0.362559	0.37956	0.86548	no
TSS12387	XLOC_010510	GTPBP3	chr19:17445790-17453540	q1	q2	OK	0	0	0.4778	7.85934e-07	0.000685	0.0150298	yes
TSS12388	XLOC_010510	GTPBP3	chr19:17445790-17453540	q1	q2	OK	0	0	0.133275	0.0700812	0.174455	0.582956	no
TSS17729	XLOC_015044	GTPBP8	chr3:112709799-112720221	q1	q2	OK	0	0	0.0592232	0.449138	0.46739	0.932289	no
TSS19247	XLOC_016296	GUCY1A3	chr4:156587861-156658214	q1	q2	OK	0	0	0.215808	2.48175e-11	1e-05	0.000458007	yes
TSS19248	XLOC_016296	GUCY1A3	chr4:156587861-156658214	q1	q2	OK	0	0	0.131672	0.0600192	0.19157	0.611686	no
TSS1289	XLOC_001080	GUK1	chr1:228327784-228336655	q1	q2	OK	0	0	0.832555	0	1e-05	0.000458007	yes
TSS1288	XLOC_001080	GUK1	chr1:228327784-228336655	q1	q2	OK	0	0	0.0931607	0.0670851	0.3711	0.85544	no
TSS19886	XLOC_016832	GUSBP1	chr5:21459588-21589481	q1	q2	OK	0	0	0.0464383	0.225101	0.698535	0.999983	no
TSS6281	XLOC_005326	GXYLT1	chr12:42475647-42538673	q1	q2	OK	0	0	0.0851223	0.390417	0.399715	0.884218	no
TSS17882	XLOC_015170	GYG1	chr3:148709194-148745456	q1	q2	OK	0	0	0.0634997	0.00972226	0.068625	0.329455	no
TSS14362	XLOC_012231	GYPC	chr2:127413510-127454251	q1	q2	OK	0	0	0.0738569	0.299011	0.32423	0.808301	no
TSS13675	XLOC_011644	GYS1	chr19:49471381-49496610	q1	q2	OK	0	0	0.207631	1.57547e-06	0.005035	0.0611246	no
TSS5554	XLOC_004700	H2AFJ	chr12:14927269-14930936	q1	q2	OK	0	0	0.232327	0.0175269	0.02511	0.163721	no
TSS24615	XLOC_020744	H2AFV	chr7:44866487-44887725	q1	q2	OK	0	0	0.0618042	0.179723	0.63181	0.999983	no
TSS20792	XLOC_017554	H2AFY	chr5:134670070-134735577	q1	q2	OK	0	0	0.0388141	0.612361	0.83196	0.999983	no
TSS19144	XLOC_016206	HADH	chr4:108910869-108956331	q1	q2	OK	0	0	0.0285332	0.0222494	0.06067	0.302288	no
TSS9688	XLOC_008204	HAGH	chr16:1859103-1877195	q1	q2	OK	0	0	0.0114725	0.911854	0.91326	0.999983	no
TSS11276	XLOC_009576	HAP1	chr17:39878890-39890898	q1	q2	OK	0	0	0.158513	0.15436	0.17479	0.583299	no
TSS14472	XLOC_012324	HAT1	chr2:172778934-172848600	q1	q2	OK	0	0	0.0104812	0.717573	0.725735	0.999983	no
TSS11821	XLOC_010028	HAUS1	chr18:43684297-43708299	q1	q2	OK	0	0	0.00166009	0.964957	0.965945	0.999983	no
TSS8303	XLOC_007044	HAUS2	chr15:42841010-42862190	q1	q2	OK	0	0	0.0395107	0.609248	0.616395	0.999983	no
TSS19350	XLOC_016384	HAUS3,POLN	chr4:2073644-2243860	q1	q2	OK	0	0	0.00937175	0.720567	0.73224	0.999983	no
TSS7784	XLOC_006589	HAUS4	chr14:23415436-23426351	q1	q2	OK	0	0	5.39367e-05	0.999544	0.999545	0.999983	no
TSS13321	XLOC_011342	HAUS8	chr19:17160570-17186343	q1	q2	OK	0	0	0.0677902	0.42576	0.441425	0.917595	no
TSS882	XLOC_000731	HAX1	chr1:154245038-154248355	q1	q2	OK	0	0	0.0603816	0.233151	0.253515	0.716074	no
TSS24190	XLOC_020397	HBP1	chr7:106809405-107218968	q1	q2	OK	0	0	0.00353479	0.972723	0.97211	0.999983	no
TSS22288	XLOC_018816	HBS1L	chr6:135281516-135376036	q1	q2	OK	0	0	0.0566103	0.431184	0.54379	0.978251	no
TSS27204	XLOC_022935	HCCS	chrX:11129405-11141204	q1	q2	OK	0	0	0.0263635	0.56805	0.579265	0.993063	no
TSS9724	XLOC_008237	HCFC1R1	chr16:3072625-3077756	q1	q2	OK	0	0	0.145347	0.0501998	0.16292	0.560423	no
TSS21857	XLOC_018463	HCG18	chr6:30255173-30314635	q1	q2	OK	0	0	0.110323	0.295261	0.307325	0.788107	no
TSS12525	XLOC_010637	HCST	chr19:36393381-36395173	q1	q2	OK	0	0	0.0372638	0.699639	0.707855	0.999983	no
TSS17305	XLOC_014696	HDAC10	chr22:50683612-50689834	q1	q2	OK	0	0	0.00835245	0.924476	0.9255	0.999983	no
TSS22225	XLOC_018767	HDAC2	chr6:114257319-114292359	q1	q2	OK	0	0	0.00545923	0.826445	0.83275	0.999983	no
TSS11325	XLOC_009616	HDAC5	chr17:42154120-42201014	q1	q2	OK	0	0	0.141622	0.157092	0.16721	0.569314	no
TSS6309	XLOC_005348	HDAC7	chr12:48166966-48213763	q1	q2	OK	0	0	0.00295144	0.975676	0.975295	0.999983	no
TSS28035	XLOC_023601	HDAC8	chrX:71549365-71792953	q1	q2	OK	0	0	0.13877	0.00586452	0.272865	0.745103	no
TSS23839	XLOC_020093	HDAC9	chr7:18126571-19036992	q1	q2	OK	0	0	0.265877	1.02376e-07	0.003415	0.0485174	yes
TSS23837	XLOC_020093	HDAC9	chr7:18126571-19036992	q1	q2	OK	0	0	0.0348061	0.388412	0.83737	0.999983	no
TSS12189	XLOC_010335	HDGFRP2	chr19:4472254-4517716	q1	q2	OK	0	0	0.00325073	0.970958	0.970675	0.999983	no
TSS27805	XLOC_023423	HDHD1	chrX:6966960-7066231	q1	q2	OK	0	0	0.0907436	1.88473e-07	0.031465	0.19206	no
TSS15596	XLOC_013269	HDLBP	chr2:242166681-242293441	q1	q2	OK	0	0	0.129934	0.0863594	0.105415	0.43067	no
TSS25496	XLOC_021492	HEATR7A	chr8:145202918-145316843	q1	q2	OK	0	0	0.317491	5.16891e-06	0.00267	0.0408102	yes
TSS494	XLOC_000408	HEATR8-TTC4,TTC4	chr1:55107426-55208328	q1	q2	OK	0	0	0.037558	0.310315	0.338505	0.82125	no
TSS3039	XLOC_002565	HECTD2	chr10:93066718-93371217	q1	q2	OK	0	0	0.12008	0.249153	0.27155	0.742965	no
TSS3481	XLOC_002932	HERC4	chr10:69681655-69835103	q1	q2	OK	0	0	0.0677296	0.118258	0.146175	0.528133	no
TSS9437	XLOC_007993	HERPUD1	chr16:56965747-56977793	q1	q2	OK	0	0	0.0578276	0.339822	0.387575	0.873586	no
TSS25783	XLOC_021741	HEY1	chr8:80676244-80680098	q1	q2	OK	0	0	0.192659	0.0849965	0.02264	0.152005	no
TSS24718	XLOC_020838	HGF	chr7:81331443-81399452	q1	q2	OK	0	0	0.170635	6.47333e-05	0.01027	0.0918852	no
TSS551	XLOC_000451	HHLA3	chr1:70820492-70833705	q1	q2	OK	0	0	0.0404719	0.558147	0.961315	0.999983	no
TSS15394	XLOC_013087	HIBCH	chr2:191069359-191184771	q1	q2	OK	0	0	0.0881302	0.325115	0.34295	0.826771	no
TSS7427	XLOC_006271	HIF1A	chr14:62162118-62215807	q1	q2	OK	0	0	0.0780191	5.83813e-07	0.00507	0.0612656	no
TSS7428	XLOC_006271	HIF1A	chr14:62162118-62215807	q1	q2	OK	0	0	0.106391	0.00688249	0.00776	0.0782813	no
TSS18198	XLOC_015424	HIGD1A	chr3:42824399-42846027	q1	q2	OK	0	0	0.036057	0.164294	0.403675	0.887502	no
TSS24247	XLOC_020440	HILPDA	chr7:128095883-128098472	q1	q2	OK	0	0	0.139395	0.0672744	0.08911	0.388437	no
TSS4524	XLOC_003822	HINFP	chr11:118992232-119005765	q1	q2	OK	0	0	0.0301562	0.523409	0.89694	0.999983	no
TSS20760	XLOC_017528	HINT1	chr5:130494874-130501034	q1	q2	OK	0	0	0.0110795	0.474025	0.858675	0.999983	no
TSS735	XLOC_000600	HIPK1	chr1:114471995-114520491	q1	q2	OK	0	0	0.0152093	0.475457	0.50166	0.95547	no
TSS3992	XLOC_003360	HIPK3	chr11:33279167-33375939	q1	q2	OK	0	0	0.054613	0.575018	0.581965	0.993854	no
TSS9868	XLOC_008364	HIRIP3	chr16:30003641-30007417	q1	q2	OK	0	0	0.0702852	0.407006	0.42338	0.905025	no
TSS21800	XLOC_018409	HIST1H2AD,HIST1H3D	chr6:26197011-26199471	q1	q2	OK	0	0	0.0531747	0.696714	0.709015	0.999983	no
TSS21122	XLOC_017831	HIST1H2BD	chr6:26158348-26171576	q1	q2	OK	0	0	0.141188	0.252802	0.278025	0.752137	no
TSS1759	XLOC_001479	HIVEP3	chr1:41972035-42501596	q1	q2	OK	0	0	0.0811694	4.57501e-08	0.006355	0.0694569	no
TSS1760	XLOC_001479	HIVEP3	chr1:41972035-42501596	q1	q2	OK	0	0	0.18076	0.0179683	0.034425	0.204505	no
TSS21930	XLOC_018522	HLA-DQB1	chr6:32627240-32634466	q1	q2	OK	0	0	0.0785383	1.53999e-05	0.01183	0.0998783	no
TSS21848	XLOC_018454	HLA-F-AS1	chr6:29691116-29716826	q1	q2	OK	0	0	0.00662972	0.959292	0.960815	0.999983	no
TSS18612	XLOC_015762	HLTF	chr3:148747903-148804341	q1	q2	OK	0	0	0.141864	0.140416	0.149825	0.535779	no
TSS15740	XLOC_013385	HM13	chr20:30102240-30157370	q1	q2	OK	0	0	0.0234938	0.526188	0.827545	0.999983	no
TSS19789	XLOC_016746	HMGB2	chr4:174252526-174255595	q1	q2	OK	0	0	0.00114867	0.981005	0.981535	0.999983	no
TSS1602	XLOC_001343	HMGCL	chr1:24128366-24151949	q1	q2	OK	0	0	0.0445086	0.599357	0.60636	0.999983	no
TSS20030	XLOC_016938	HMGCR	chr5:74632992-74657926	q1	q2	OK	0	0	0.0557738	0.275693	0.291005	0.767788	no
TSS20571	XLOC_017378	HMGCS1	chr5:43289492-43313595	q1	q2	OK	0	0	0.0954426	0.286	0.30039	0.779569	no
TSS22131	XLOC_018690	HMGN3	chr6:79910961-79946517	q1	q2	OK	0	0	0.0239533	0.741234	0.98755	0.999983	no
TSS16855	XLOC_014322	HMGXB4	chr22:35653444-35691800	q1	q2	OK	0	0	0.020323	0.820283	0.823585	0.999983	no
TSS20369	XLOC_017202	HMMR	chr5:162887516-162918953	q1	q2	OK	0	0	0.229077	3.60263e-06	0.016415	0.12308	no
TSS9178	XLOC_007781	HMOX2	chr16:4511694-4560348	q1	q2	OK	0	0	0.058184	0.268669	0.290915	0.767744	no
TSS11550	XLOC_009808	HN1	chr17:73131343-73150775	q1	q2	OK	0	0	0.0671429	0.0555271	0.132	0.496003	no
TSS5728	XLOC_004839	HNRNPA1,HNRNPA1P10	chr12:54674487-54679030	q1	q2	OK	0	0	0.0390369	0.223046	0.638215	0.999983	no
TSS6908	XLOC_005842	HNRNPA1L2	chr13:53191604-53217919	q1	q2	OK	0	0	0.100664	0.0977012	0.1213	0.469744	no
TSS24523	XLOC_020673	HNRNPA2B1	chr7:26229555-26240413	q1	q2	OK	0	0	0.0367531	0.678715	0.685765	0.999983	no
TSS20437	XLOC_017262	HNRNPAB	chr5:177631507-177659803	q1	q2	OK	0	0	0.0185037	0.800742	0.80507	0.999983	no
TSS7767	XLOC_006575	HNRNPC	chr14:21677295-21737638	q1	q2	OK	0	0	0.139226	7.93984e-09	0.136095	0.505374	no
TSS19562	XLOC_016563	HNRNPD	chr4:83274466-83295149	q1	q2	OK	0	0	0.0812838	0.239863	0.22791	0.674081	no
TSS3390	XLOC_002863	HNRNPF	chr10:43881064-43904696	q1	q2	OK	0	0	0.118469	0.0793235	0.098485	0.41394	no
TSS27517	XLOC_023195	HNRNPH2	chrX:100645877-100669128	q1	q2	OK	0	0	0.00601556	0.928287	0.9297	0.999983	no
TSS2916	XLOC_002462	HNRNPH3	chr10:70042416-70102953	q1	q2	OK	0	0	0.0365462	0.703019	0.708485	0.999983	no
TSS26793	XLOC_022582	HNRNPK	chr9:86582997-86595569	q1	q2	OK	0	0	0.123472	0.000686632	0.016	0.120798	no
TSS26794	XLOC_022582	HNRNPK	chr9:86582997-86595569	q1	q2	OK	0	0	0.106328	0.23201	0.244555	0.700953	no
TSS12249	XLOC_010388	HNRNPM	chr19:8509802-8554002	q1	q2	OK	0	0	0.0349539	0.706497	0.71116	0.999983	no
TSS1591	XLOC_001335	HNRNPR	chr1:23636275-23670853	q1	q2	OK	0	0	0.0341631	0.564202	0.86138	0.999983	no
TSS2673	XLOC_002265	HNRNPU	chr1:245013601-245027827	q1	q2	OK	0	0	0.00342188	0.97142	0.971205	0.999983	no
TSS5001	XLOC_004227	HNRNPUL2,HNRNPUL2-BSCL2	chr11:62457733-62494857	q1	q2	OK	0	0	0.0507889	0.275046	0.361105	0.845796	no
TSS19563	XLOC_016564	HNRPDL	chr4:83343716-83351378	q1	q2	OK	0	0	0.0441057	0.140343	0.659675	0.999983	no
TSS14909	XLOC_012684	HNRPLL	chr2:38790327-38830178	q1	q2	OK	0	0	0.00593317	0.950445	0.950515	0.999983	no
TSS8984	XLOC_007613	HOMER2	chr15:83517728-83621476	q1	q2	OK	0	0	0.168295	0.114976	0.147495	0.531363	no
TSS13354	XLOC_011369	HOMER3	chr19:19040009-19052041	q1	q2	OK	0	0	0.328607	0.000744028	0.01386	0.109772	no
TSS13355	XLOC_011369	HOMER3	chr19:19040009-19052041	q1	q2	OK	0	0	0.112733	7.28102e-06	0.007555	0.0769452	no
TSS13260	XLOC_011286	HOOK2	chr19:12873816-12886434	q1	q2	OK	0	0	0.0399243	0.635236	0.63996	0.999983	no
TSS23869	XLOC_020117	HOTAIRM1	chr7:27135712-27139877	q1	q2	OK	0	0	0.0642307	0.54295	0.555405	0.981815	no
TSS24526	XLOC_020676	HOXA1	chr7:27132613-27135625	q1	q2	OK	0	0	0.171875	0.123481	0.139015	0.512513	no
TSS3620	XLOC_003053	HPS1	chr10:100175954-100206704	q1	q2	OK	0	0	0.0221463	0.805547	0.810115	0.999983	no
TSS4801	XLOC_004059	HPS5	chr11:18300216-18343721	q1	q2	OK	0	0	0.2243	0.00212891	0.037355	0.216223	no
TSS4616	XLOC_003899	HRAS	chr11:532241-535550	q1	q2	OK	0	0	0.109836	0.0993659	0.369465	0.853624	no
TSS599	XLOC_000489	HS2ST1	chr1:87380334-87575681	q1	q2	OK	0	0	0.0824609	0.112902	0.13978	0.513925	no
TSS12202	XLOC_010346	HSD11B1L	chr19:5681034-5688533	q1	q2	OK	0	0	0.517855	7.77156e-15	1e-05	0.000458007	yes
TSS27973	XLOC_023550	HSD17B10	chrX:53458205-53461323	q1	q2	OK	0	0	0.0304065	0.462146	0.474025	0.937558	no
TSS19588	XLOC_016584	HSD17B13	chr4:88224940-88244056	q1	q2	OK	0	0	0.396809	7.63632e-05	0.011145	0.0964803	no
TSS20125	XLOC_017021	HSD17B4	chr5:118788137-118878030	q1	q2	OK	0	0	0.00132393	0.968844	0.99894	0.999983	no
TSS9358	XLOC_007926	HSD3B7	chr16:30996518-31000473	q1	q2	OK	0	0	0.289001	0.000443205	0.01139	0.0976744	no
TSS10092	XLOC_008558	HSDL1	chr16:84155743-84178800	q1	q2	OK	0	0	0.0289149	0.615351	0.623865	0.999983	no
TSS26336	XLOC_022191	HSDL2	chr9:115142188-115234685	q1	q2	OK	0	0	0.0714285	0.106534	0.45237	0.924202	no
TSS21552	XLOC_018203	HSF2	chr6:122720695-122754264	q1	q2	OK	0	0	0.0729603	0.403044	0.499295	0.954182	no
TSS5919	XLOC_005009	HSP90B1,MIR3652	chr12:104324188-104341703	q1	q2	OK	0	0	0.0289023	0.10424	0.095	0.405344	no
TSS15650	XLOC_013311	HSPA12B	chr20:3713316-3733758	q1	q2	OK	0	0	0.454759	6.27604e-06	0.00423	0.0553258	no
TSS5360	XLOC_004539	HSPA8	chr11:122928199-122932901	q1	q2	OK	0	0	0.0517598	0.204565	0.230765	0.678988	no
TSS13833	XLOC_011784	HSPBP1	chr19:55773590-55791751	q1	q2	OK	0	0	0.323654	5.84255e-05	0.001425	0.0261064	yes
TSS14544	XLOC_012384	HSPE1,HSPE1-MOB4	chr2:198351307-198418423	q1	q2	OK	0	0	0.0204724	0.0179908	0.054225	0.281137	no
TSS4486	XLOC_003789	HTR3A	chr11:113845796-113861034	q1	q2	OK	0	0	0.185951	0.000138088	0.024605	0.161418	no
TSS24629	XLOC_020758	HUS1	chr7:48002884-48019222	q1	q2	OK	0	0	0.0644554	0.354984	0.64722	0.999983	no
TSS6673	XLOC_005638	HVCN1	chr12:111051831-111127617	q1	q2	OK	0	0	0.0723395	0.31874	0.33412	0.817813	no
TSS18289	XLOC_015503	HYAL1	chr3:50337319-50349812	q1	q2	OK	0	0	0.24069	5.38724e-05	0.016025	0.120882	no
TSS18290	XLOC_015504	HYAL2	chr3:50355220-50360281	q1	q2	OK	0	0	0.0109572	0.91529	0.916785	0.999983	no
TSS18286	XLOC_015502	HYAL3,NAT6	chr3:50330258-50336899	q1	q2	OK	0	0	0.104656	0.316095	0.335595	0.818785	no
TSS18287	XLOC_015502	HYAL3,NAT6	chr3:50330258-50336899	q1	q2	OK	0	0	0.205122	1.44926e-05	0.020285	0.141638	no
TSS1777	XLOC_001491	HYI	chr1:43855555-43919918	q1	q2	OK	0	0	0.0666575	0.580401	0.59804	0.999412	no
TSS5342	XLOC_004522	HYOU1	chr11:118914895-118927925	q1	q2	OK	0	0	0.126464	0.202548	0.21267	0.648561	no
TSS26824	XLOC_022610	IARS	chr9:94972624-95056038	q1	q2	OK	0	0	0.000729348	0.993635	0.993615	0.999983	no
TSS24481	XLOC_020636	ICA1	chr7:8152814-8302185	q1	q2	OK	0	0	0.206265	0.0508039	0.06167	0.306107	no
TSS15436	XLOC_013122	ICA1L	chr2:203637872-203736371	q1	q2	OK	0	0	0.530672	6.14967e-07	0.000725	0.0157492	yes
TSS11490	XLOC_009756	ICAM2	chr17:62075710-62097994	q1	q2	OK	0	0	0.0456978	0.443865	0.714705	0.999983	no
TSS22090	XLOC_018654	ICK	chr6:52866097-52926600	q1	q2	OK	0	0	0.0170649	0.798724	0.806935	0.999983	no
TSS15742	XLOC_013387	ID1	chr20:30193085-30194317	q1	q2	OK	0	0	0.00870088	0.896379	0.899275	0.999983	no
TSS16040	XLOC_013629	IDH3B	chr20:2639040-2644843	q1	q2	OK	0	0	0.0771809	0.100749	0.17137	0.577792	no
TSS28322	XLOC_023847	IDH3G	chrX:153051220-153063967	q1	q2	OK	0	0	0.0703324	0.329182	0.344965	0.828187	no
TSS28288	XLOC_023820	IDS	chrX:148560294-148586884	q1	q2	OK	0	0	0.158217	0.00409671	0.06019	0.300583	no
TSS6114	XLOC_005184	IFFO1	chr12:6648693-6665249	q1	q2	OK	0	0	0.128863	0.12598	0.39659	0.881563	no
TSS951	XLOC_000791	IFI16	chr1:158979681-159024945	q1	q2	OK	0	0	0.0310626	0.72472	0.730235	0.999983	no
TSS7566	XLOC_006387	IFI27	chr14:94577078-94583033	q1	q2	OK	0	0	0.831697	2.02411e-10	1e-05	0.000458007	yes
TSS7565	XLOC_006386	IFI27L1	chr14:94547638-94569060	q1	q2	OK	0	0	0.0185529	0.807667	0.81447	0.999983	no
TSS1644	XLOC_001378	IFI6	chr1:27992571-27998724	q1	q2	OK	0	0	0.0790117	0.285306	0.453885	0.924835	no
TSS16407	XLOC_013947	IFNAR2	chr21:34602230-34636820	q1	q2	OK	0	0	0.18118	0.00332141	0.10658	0.433165	no
TSS17802	XLOC_015110	IFT122	chr3:129158967-129239191	q1	q2	OK	0	0	0.277273	8.18048e-06	0.01503	0.115607	no
TSS17186	XLOC_014594	IFT27	chr22:37154245-37172177	q1	q2	OK	0	0	0.0393247	0.279501	0.298935	0.77817	no
TSS7511	XLOC_006340	IFT43	chr14:76452095-76550416	q1	q2	OK	0	0	0.162318	2.19426e-07	0.03052	0.187647	no
TSS5334	XLOC_004515	IFT46	chr11:118401802-118436791	q1	q2	OK	0	0	0.122791	0.194686	0.21844	0.658007	no
TSS26097	XLOC_021992	IFT74	chr9:26903367-27062931	q1	q2	OK	0	0	0.831473	0	1e-05	0.000458007	yes
TSS26098	XLOC_021992	IFT74	chr9:26903367-27062931	q1	q2	OK	0	0	0.805736	0	1e-05	0.000458007	yes
TSS18660	XLOC_015799	IFT80	chr3:159974773-160117320	q1	q2	OK	0	0	0.0832653	0.25902	0.28339	0.757963	no
TSS5958	XLOC_005041	IFT81	chr12:110562139-110656600	q1	q2	OK	0	0	0.0509336	0.612789	0.892005	0.999983	no
TSS6790	XLOC_005741	IFT88	chr13:21141207-21265576	q1	q2	OK	0	0	0.00542566	0.945811	0.94771	0.999983	no
TSS10600	XLOC_009002	IGF2BP1	chr17:47074773-47133507	q1	q2	OK	0	0	0.190227	6.49088e-07	0.00517	0.0619596	no
TSS18729	XLOC_015858	IGF2BP2	chr3:185361526-185542827	q1	q2	OK	0	0	0.0738416	0.450468	0.46057	0.929786	no
TSS16765	XLOC_014244	IGLL5	chr22:23229959-23238013	q1	q2	OK	0	0	0.00852396	0.903922	0.905495	0.999983	no
TSS20216	XLOC_017101	IK,MIR3655	chr5:140027383-140042065	q1	q2	OK	0	0	0.0668201	0.0341534	0.06882	0.329908	no
TSS6608	XLOC_005584	IKBIP	chr12:99007181-99038589	q1	q2	OK	0	0	0.109452	0.193955	0.360065	0.844493	no
TSS25245	XLOC_021273	IKBKB	chr8:42128819-42190171	q1	q2	OK	0	0	0.298343	4.71601e-12	0.004745	0.0593705	no
TSS1189	XLOC_000999	IKBKE	chr1:206643585-206670223	q1	q2	OK	0	0	0.128462	3.62386e-05	0.078585	0.359109	no
TSS27767	XLOC_023389	IKBKG	chrX:153759605-153793261	q1	q2	OK	0	0	0.0134203	0.736272	0.74725	0.999983	no
TSS23962	XLOC_020193	IKZF1	chr7:50344377-50472798	q1	q2	OK	0	0	0.295319	0	1e-05	0.000458007	yes
TSS11214	XLOC_009515	IKZF3	chr17:37921198-38020441	q1	q2	OK	0	0	0.176863	0.00888909	0.054735	0.282886	no
TSS13333	XLOC_011354	IL12RB1	chr19:18170370-18197697	q1	q2	OK	0	0	0.051734	0.600785	0.61196	0.999983	no
TSS3280	XLOC_002772	IL15RA	chr10:5994333-6020150	q1	q2	OK	0	0	0.083095	0.493281	0.51377	0.962464	no
TSS4333	XLOC_003657	IL18BP	chr11:71709957-71823822	q1	q2	OK	0	0	0.206788	0.0311432	0.17554	0.584362	no
TSS4334	XLOC_003657	IL18BP	chr11:71709957-71823822	q1	q2	OK	0	0	0.0233065	0.835532	0.840985	0.999983	no
[truncated: 2,596 more rows]

## Sheet: 1vs2-sign
test_id	gene_id	gene	locus	sample_1	sample_2	status	value_1	value_2	sqrt(JS)	test_stat	p_value	q_value	significant		Comparison BJAB-EBER1/2 vs BJAB-CTL (FRT)
[truncated: 379 more rows]

[truncated: 2 more sheets: 3vs4-OK, 3vs4-sign]
