# Supplementary material for: Proteomics and Transcriptomics of BJAB Cells Expressing the Epstein-Barr Virus Noncoding RNAs EBER1 and EBER2
Source: PLoS One. 2015 Jun 29;10(6):e0124638. doi: 10.1371/journal.pone.0124638 (PMC4487896; doi:10.1371/journal.pone.0124638)
Supplement: S7 File — This file contains the complete dataset of the changes in alternative promoter usage in the FRT dataset. (XLSX) [file pone.0124638.s012.xlsx]

## Sheet: 1vs2-3vs4-FRT-promoter
test_id	gene_id	gene	locus	sample_1	sample_2	status	value_1	value_2	sqrt(JS)	test_stat	p_value	q_value	significant		Comparison BJAB-EBER1/2 vs BJAB-CTL (FRT)
XLOC_000026	XLOC_000026	ATAD3A	chr1:1447522-1470067	q1	q2	OK	0	0	0.233751	3.64479e-05	0.00098	0.0086837	yes		1- BJAB-CTL first replicate
XLOC_000027	XLOC_000027	MIB2	chr1:1550794-1565990	q1	q2	OK	0	0	0.0634615	0.311657	0.31902	0.608423	no		2 -BJAB-EBER1/2 first replicate
XLOC_000037	XLOC_000037	FAM213B	chr1:2517898-2564481	q1	q2	OK	0	0	0.039664	0.667255	0.67227	0.898525	no		3 -BJAB-CTL second replicate
XLOC_000043	XLOC_000043	TP73	chr1:3569128-3663937	q1	q2	OK	0	0	0.470787	1.25418e-06	0.00059	0.00607875	yes		4 -BJAB-EBER1/2 second replicate
XLOC_000052	XLOC_000052	KCNAB2	chr1:5922869-6161253	q1	q2	OK	0	0	0.219375	0.000677695	0.00549	0.0308728	yes
XLOC_000059	XLOC_000059	THAP3	chr1:6684924-6761966	q1	q2	OK	0	0	0.135257	0.110724	0.13066	0.33741	no
XLOC_000077	XLOC_000077	APITD1,APITD1-CORT,CORT	chr1:10490158-10512060	q1	q2	OK	0	0	0.0732006	0.212165	0.48	0.772327	no
XLOC_000087	XLOC_000087	CLCN6,NPPA-AS1	chr1:11866206-11907840	q1	q2	OK	0	0	0.0408482	0.317008	0.32468	0.613521	no
XLOC_000111	XLOC_000111	PRDM2	chr1:14026734-14151574	q1	q2	OK	0	0	0.0349698	0.605413	0.69733	0.91109	no
XLOC_000120	XLOC_000120	DDI2,RSC1A1	chr1:15943952-15988217	q1	q2	OK	0	0	0.0261594	0.763042	0.769815	0.940636	no
XLOC_000124	XLOC_000124	FBLIM1	chr1:16085254-16113084	q1	q2	OK	0	0	0.127645	0.261637	0.289655	0.574742	no
XLOC_000162	XLOC_000162	LINC00339	chr1:22351706-22357715	q1	q2	OK	0	0	0.10721	0.00113189	0.026065	0.102408	no
XLOC_000173	XLOC_000173	C1orf213	chr1:23685940-23698330	q1	q2	OK	0	0	0.0961571	0.272113	0.29762	0.584213	no
XLOC_000184	XLOC_000184	RCAN3	chr1:24822822-24863510	q1	q2	OK	0	0	0.202902	1.4119e-06	0.003035	0.019825	yes
XLOC_000194	XLOC_000194	FAM54B	chr1:26146396-26159433	q1	q2	OK	0	0	0.0766425	0.130707	0.304665	0.592381	no
XLOC_000196	XLOC_000196	PDIK1L	chr1:26437655-26452039	q1	q2	OK	0	0	0.0105721	0.837286	0.842835	0.962994	no
XLOC_000207	XLOC_000207	RPS6KA1	chr1:26856248-26901520	q1	q2	OK	0	0	0.0735332	0.337587	0.35118	0.646603	no
XLOC_000210	XLOC_000210	PIGV	chr1:27114453-27124894	q1	q2	OK	0	0	0.127909	0.0861073	0.11305	0.305247	no
XLOC_000230	XLOC_000230	PHACTR4	chr1:28696092-28826881	q1	q2	OK	0	0	0.240872	0.000501757	0.003925	0.0240469	yes
XLOC_000231	XLOC_000231	RCC1,SNHG3	chr1:28832454-28865708	q1	q2	OK	0	0	0.0995497	0.114298	0.12034	0.318589	no
XLOC_000236	XLOC_000236	YTHDF2	chr1:29063132-29096287	q1	q2	OK	0	0	0.275372	5.50514e-05	0.00064	0.00642938	yes
XLOC_000238	XLOC_000238	EPB41	chr1:29213602-29450421	q1	q2	OK	0	0	0.0222717	0.641654	0.6452	0.883978	no
XLOC_000257	XLOC_000257	LCK	chr1:32716839-32751766	q1	q2	OK	0	0	0.00687834	0.911163	0.91364	0.978818	no
XLOC_000262	XLOC_000262	RBBP4	chr1:33116748-33168361	q1	q2	OK	0	0	0.0112432	0.278717	0.31251	0.600683	no
XLOC_000287	XLOC_000287	SH3D21	chr1:36771993-36786948	q1	q2	OK	0	0	0.00808562	0.897531	0.900685	0.975815	no
XLOC_000292	XLOC_000292	MANEAL	chr1:38259773-38267278	q1	q2	OK	0	0	0.155932	0.0073295	0.015445	0.0674488	no
XLOC_000307	XLOC_000307	SMAP2	chr1:40839377-40888998	q1	q2	OK	0	0	0.137999	0.0677777	0.05509	0.180637	no
XLOC_000312	XLOC_000312	NFYC	chr1:41154751-41237275	q1	q2	OK	0	0	0.0078703	0.60029	0.603005	0.858536	no
XLOC_000326	XLOC_000326	ERMAP	chr1:43272722-43310660	q1	q2	OK	0	0	0.101234	0.352554	0.378665	0.674901	no
XLOC_000343	XLOC_000343	B4GALT2	chr1:44444873-44456843	q1	q2	OK	0	0	0.465999	1.11449e-08	0.000135	0.00209385	yes
XLOC_000370	XLOC_000370	NSUN4	chr1:46805848-46830824	q1	q2	OK	0	0	0.104943	0.271707	0.286105	0.569329	no
XLOC_000386	XLOC_000386	CDKN2C	chr1:51434366-51440309	q1	q2	OK	0	0	0.0660162	0.401186	0.417315	0.714046	no
XLOC_000389	XLOC_000389	OSBPL9	chr1:52082545-52344609	q1	q2	OK	0	0	0.0249659	0.615623	0.62004	0.868902	no
XLOC_000397	XLOC_000397	SCP2	chr1:53392900-53517289	q1	q2	OK	0	0	0.0178606	0.672919	0.679775	0.901649	no
XLOC_000418	XLOC_000418	FGGY	chr1:59762624-60228402	q1	q2	OK	0	0	0.338581	0.000129188	0.00137	0.0112117	yes
XLOC_000420	XLOC_000420	NFIA	chr1:61542945-61928460	q1	q2	OK	0	0	0.101047	0.214408	0.467835	0.760411	no
XLOC_000423	XLOC_000423	USP1	chr1:62901974-62917475	q1	q2	OK	0	0	0.0729433	0.342476	0.355215	0.651055	no
XLOC_000430	XLOC_000430	PGM1	chr1:64058946-64125916	q1	q2	OK	0	0	0.0883339	0.111407	0.18525	0.430255	no
XLOC_000436	XLOC_000436	AK4	chr1:65613231-65697828	q1	q2	OK	0	0	0.139262	0.0322379	0.07598	0.22995	no
XLOC_000438	XLOC_000438	LEPR,LEPROT	chr1:65886130-66103176	q1	q2	OK	0	0	0.27055	6.91421e-05	0.00078	0.00740008	yes
XLOC_000439	XLOC_000439	PDE4B	chr1:66258192-66840262	q1	q2	OK	0	0	0.151565	0.126636	0.255135	0.530674	no
XLOC_000443	XLOC_000443	MIER1	chr1:67390577-67454302	q1	q2	OK	0	0	0.038816	0.513426	0.517865	0.798803	no
XLOC_000476	XLOC_000476	PRKACB	chr1:84543744-84704181	q1	q2	OK	0	0	0.0963742	0.0359304	0.23109	0.499712	no
XLOC_000477	XLOC_000477	SAMD13	chr1:84764048-84816481	q1	q2	OK	0	0	0.618068	8.13203e-11	6.5e-05	0.00129306	yes
XLOC_000495	XLOC_000495	LRRC8B	chr1:89990396-90063420	q1	q2	OK	0	0	0.256985	0.0020153	0.009315	0.0458283	yes
XLOC_000497	XLOC_000497	LRRC8D	chr1:90286572-90401989	q1	q2	OK	0	0	0.358275	1.54296e-05	0.00034	0.00404544	yes
XLOC_000499	XLOC_000499	CDC7	chr1:91966403-91991321	q1	q2	OK	0	0	0.0451943	0.442816	0.456415	0.749466	no
XLOC_000519	XLOC_000519	RWDD3,TMEM56,TMEM56-RWDD3	chr1:95558072-95712781	q1	q2	OK	0	0	0.0324507	0.373505	0.399495	0.695661	no
XLOC_000527	XLOC_000527	AGL	chr1:100315639-100389579	q1	q2	OK	0	0	0.355624	5.90683e-12	8e-05	0.00146149	yes
XLOC_000539	XLOC_000539	AMY2B,RNPC3	chr1:104068577-104122149	q1	q2	OK	0	0	0.0137841	0.794592	0.80294	0.950968	no
XLOC_000565	XLOC_000565	AMPD2	chr1:110162458-110174677	q1	q2	OK	0	0	0.229434	1.13951e-05	0.00234	0.0163242	yes
XLOC_000571	XLOC_000571	AHCYL1	chr1:110527386-110566364	q1	q2	OK	0	0	0.127081	0.114619	0.12893	0.334685	no
XLOC_000579	XLOC_000579	CD53	chr1:111413820-111442558	q1	q2	OK	0	0	0.130492	0.0220358	0.05097	0.170707	no
XLOC_000580	XLOC_000580	CEPT1	chr1:111659953-111727724	q1	q2	OK	0	0	0.0544271	0.0861426	0.1183	0.314779	no
XLOC_000581	XLOC_000581	CHI3L2	chr1:111770280-111786062	q1	q2	OK	0	0	0.140495	0.272123	0.29918	0.5861	no
XLOC_000600	XLOC_000600	HIPK1	chr1:114471995-114520491	q1	q2	OK	0	0	0.216788	0.000912259	0.006555	0.0350412	yes
XLOC_000607	XLOC_000607	ATP1A1	chr1:116915794-116961244	q1	q2	OK	0	0	0.649251	0	1e-05	0.000414239	yes
XLOC_000636	XLOC_000636	PEX11B	chr1:145516164-145523732	q1	q2	OK	0	0	0.27538	0.00164341	0.00517	0.0296194	yes
XLOC_000652	XLOC_000652	LOC645166	chr1:148928285-148953054	q1	q2	OK	0	0	0.17454	0.066903	0.096175	0.271861	no
XLOC_000656	XLOC_000656	FAM91A2,LOC728855	chr1:149576261-149672733	q1	q2	OK	0	0	0.0334748	0.634503	0.63783	0.880613	no
XLOC_000682	XLOC_000682	SCNM1,TNFAIP8L2,TNFAIP8L2-SCNM1	chr1:151129104-151148547	q1	q2	OK	0	0	0.0172656	0.747681	0.750365	0.933752	no
XLOC_000728	XLOC_000728	CREB3L4	chr1:153940314-153950451	q1	q2	OK	0	0	0.145261	5.82273e-05	0.000545	0.00576257	yes
XLOC_000730	XLOC_000730	UBAP2L	chr1:154179182-154243329	q1	q2	OK	0	0	0.402151	3.42121e-09	0.000105	0.00177934	yes
XLOC_000733	XLOC_000733	ATP8B2	chr1:154298035-154323780	q1	q2	OK	0	0	0.0444938	0.530089	0.541445	0.818031	no
XLOC_000752	XLOC_000752	FDPS	chr1:155278538-155300909	q1	q2	OK	0	0	0.0323118	0.439015	0.44773	0.743484	no
XLOC_000753	XLOC_000753	RUSC1	chr1:155278538-155300909	q1	q2	OK	0	0	0.0266815	0.669494	0.81235	0.953817	no
XLOC_000764	XLOC_000764	SEMA4A	chr1:156119734-156147542	q1	q2	OK	0	0	0.0803226	0.108413	0.129825	0.335684	no
XLOC_000766	XLOC_000766	BGLAP,PMF1,PMF1-BGLAP	chr1:156182778-156213123	q1	q2	OK	0	0	0.0187109	0.458728	0.454325	0.747872	no
XLOC_000767	XLOC_000767	TMEM79	chr1:156252703-156262234	q1	q2	OK	0	0	0.0202847	0.523015	0.52106	0.801006	no
XLOC_000817	XLOC_000817	NDUFS2	chr1:161169104-161184184	q1	q2	OK	0	0	0.150222	0.0508697	0.065095	0.206117	no
XLOC_000835	XLOC_000835	UHMK1	chr1:162466963-162499419	q1	q2	OK	0	0	0.1851	0.012814	0.02026	0.0836151	no
XLOC_000850	XLOC_000850	POU2F1	chr1:167190065-167396582	q1	q2	OK	0	0	0.155254	0.0194869	0.030095	0.114483	no
XLOC_000886	XLOC_000886	RABGAP1L	chr1:174128551-174964445	q1	q2	OK	0	0	0.104431	0.0195448	0.31357	0.602136	no
XLOC_000888	XLOC_000888	CACYBP	chr1:174968570-174981163	q1	q2	OK	0	0	0.0784153	0.103974	0.129255	0.335339	no
XLOC_000937	XLOC_000937	TROVE2	chr1:192981495-193060906	q1	q2	OK	0	0	0.0891722	0.0769914	0.08858	0.256	no
XLOC_000959	XLOC_000959	NAV1	chr1:201617449-201796102	q1	q2	OK	0	0	0.0514129	0.589119	0.59808	0.854667	no
XLOC_000969	XLOC_000969	PPP1R12B	chr1:202317829-202557697	q1	q2	OK	0	0	0.0865673	0.238483	0.25229	0.526717	no
XLOC_000990	XLOC_000990	TMCC2	chr1:205197037-205242471	q1	q2	OK	0	0	0.414955	1.63683e-06	0.00052	0.00556251	yes
XLOC_001000	XLOC_001000	RASSF5	chr1:206680878-206762616	q1	q2	OK	0	0	0.0159161	0.510043	0.526175	0.804813	no
XLOC_001024	XLOC_001024	RCOR3	chr1:211432707-211489725	q1	q2	OK	0	0	0.103931	0.049958	0.063575	0.202402	no
XLOC_001025	XLOC_001025	TRAF5	chr1:211499956-211548286	q1	q2	OK	0	0	0.499836	4.49263e-12	1e-05	0.000414239	yes
XLOC_001029	XLOC_001029	PPP2R5A	chr1:212458878-212535205	q1	q2	OK	0	0	0.277393	0.000495573	0.001835	0.0137128	yes
XLOC_001067	XLOC_001067	EPHX1	chr1:225997796-226070420	q1	q2	OK	0	0	0.0444427	0.656129	0.669665	0.898061	no
XLOC_001078	XLOC_001078	ARF1	chr1:228270360-228286913	q1	q2	OK	0	0	0.00586815	0.45946	0.480995	0.77294	no
XLOC_001080	XLOC_001080	GUK1	chr1:228327784-228336655	q1	q2	OK	0	0	0.117369	2.72491e-06	0.00093	0.00836584	yes
XLOC_001105	XLOC_001105	C1orf31	chr1:234509213-234519795	q1	q2	OK	0	0	0.0152749	0.832783	0.837555	0.961924	no
XLOC_001108	XLOC_001108	GGPS1	chr1:235491752-235507844	q1	q2	OK	0	0	0.0498053	0.486191	0.501885	0.788509	no
XLOC_001123	XLOC_001123	EXO1	chr1:242011492-242053241	q1	q2	OK	0	0	0.211187	1.36971e-10	0.000415	0.00469898	yes
XLOC_001127	XLOC_001127	ZNF238	chr1:244214560-244220778	q1	q2	OK	0	0	0.000393591	0.996374	0.996155	0.998735	no
XLOC_001132	XLOC_001132	EFCAB2	chr1:245133170-245288530	q1	q2	OK	0	0	0.20818	0.0117202	0.066655	0.209345	no
XLOC_001191	XLOC_001191	AURKAIP1	chr1:1309109-1310818	q1	q2	OK	0	0	0.137586	0.0461279	0.06034	0.194799	no
XLOC_001201	XLOC_001201	NADK	chr1:1682670-1711508	q1	q2	OK	0	0	0.235645	9.5153e-06	0.002075	0.0149299	yes
XLOC_001205	XLOC_001205	C1orf86	chr1:1981908-2139172	q1	q2	OK	0	0	0.0560222	0.184382	0.208325	0.465941	no
XLOC_001232	XLOC_001232	PLEKHG5,TNFRSF25	chr1:6521213-6580069	q1	q2	OK	0	0	0.49634	0	3e-05	0.00084352	yes
XLOC_001239	XLOC_001239	RERE	chr1:8412463-8877699	q1	q2	OK	0	0	0.109136	0.142373	0.157695	0.385843	no
XLOC_001240	XLOC_001240	ENO1	chr1:8921058-8939943	q1	q2	OK	0	0	0.0933846	0.202064	0.21425	0.474717	no
XLOC_001257	XLOC_001257	MAD2L2	chr1:11734536-11751678	q1	q2	OK	0	0	0.0245494	0.0891595	0.123605	0.325126	no
XLOC_001279	XLOC_001279	CASP9	chr1:15818768-15851285	q1	q2	OK	0	0	0.232359	0.00303211	0.00894	0.0445937	yes
XLOC_001301	XLOC_001301	RCC2	chr1:17733250-17766250	q1	q2	OK	0	0	0.312846	0.000171664	0.001635	0.0126211	yes
XLOC_001303	XLOC_001303	ALDH4A1,MIR4695	chr1:19197923-19229293	q1	q2	OK	0	0	0.220798	0.0217085	0.035405	0.129926	no
XLOC_001311	XLOC_001311	CAPZB	chr1:19665266-19812066	q1	q2	OK	0	0	0.0137575	0.145862	0.173705	0.412811	no
XLOC_001325	XLOC_001325	EIF4G3	chr1:21132784-21503381	q1	q2	OK	0	0	0.0281118	0.602846	0.84604	0.964466	no
XLOC_001326	XLOC_001326	ECE1	chr1:21543739-21672034	q1	q2	OK	0	0	0.114297	4.18847e-07	0.0071	0.0373985	yes
XLOC_001342	XLOC_001342	GALE	chr1:24122088-24127294	q1	q2	OK	0	0	0.0814414	0.0112751	0.128495	0.333875	no
XLOC_001352	XLOC_001352	RUNX3	chr1:25226001-25291501	q1	q2	OK	0	0	0.350525	1.29755e-06	0.00022	0.00296059	yes
XLOC_001359	XLOC_001359	MIR3917,STMN1	chr1:26210676-26233368	q1	q2	OK	0	0	0.0938748	5.83328e-05	0.020985	0.0857633	no
XLOC_001363	XLOC_001363	UBXN11	chr1:26608772-26647014	q1	q2	OK	0	0	0.119013	0.0508281	0.06629	0.208458	no
XLOC_001377	XLOC_001377	FGR	chr1:27938800-27961727	q1	q2	OK	0	0	0.170367	0.013782	0.037745	0.1361	no
XLOC_001382	XLOC_001382	PTAFR	chr1:28473676-28520447	q1	q2	OK	0	0	0.0574382	0.468442	0.477505	0.770406	no
XLOC_001404	XLOC_001404	PEF1	chr1:32095462-32110838	q1	q2	OK	0	0	0.0671709	0.32028	0.33151	0.62253	no
XLOC_001409	XLOC_001409	PTP4A2	chr1:32372021-32403988	q1	q2	OK	0	0	0.246836	4.60875e-06	0.00128	0.0106308	yes
XLOC_001423	XLOC_001423	MIR3605,PHC2	chr1:33789223-33841194	q1	q2	OK	0	0	0.015185	0.494749	0.51206	0.794911	no
XLOC_001425	XLOC_001425	C1orf212	chr1:35315962-35325417	q1	q2	OK	0	0	0.0973137	0.00526897	0.020155	0.0832706	no
XLOC_001432	XLOC_001432	PSMB2	chr1:36065142-36107445	q1	q2	OK	0	0	0.0416008	0.0756361	0.24469	0.517339	no
XLOC_001459	XLOC_001459	GJA9,GJA9-MYCBP,MYCBP	chr1:39328161-39347298	q1	q2	OK	0	0	0.0212594	0.262589	0.28392	0.566489	no
XLOC_001477	XLOC_001477	SCMH1	chr1:41480261-41707815	q1	q2	OK	0	0	0.267358	6.66134e-16	5e-05	0.00109891	yes
XLOC_001479	XLOC_001479	HIVEP3	chr1:41972035-42501596	q1	q2	OK	0	0	0.0992701	0.016755	0.09944	0.277891	no
XLOC_001481	XLOC_001481	FOXJ3	chr1:42642209-42801548	q1	q2	OK	0	0	0.228787	6.17506e-13	1e-05	0.000414239	yes
XLOC_001487	XLOC_001487	EBNA1BP2	chr1:43629844-43720029	q1	q2	OK	0	0	0.00159814	0.943071	0.945795	0.985167	no
XLOC_001489	XLOC_001489	ELOVL1	chr1:43829067-43833745	q1	q2	OK	0	0	0.0210764	0.744243	0.74917	0.933135	no
XLOC_001502	XLOC_001502	MUTYH	chr1:45794913-45956840	q1	q2	OK	0	0	0.351405	3.14505e-08	0.00012	0.00192958	yes
XLOC_001505	XLOC_001505	PRDX1	chr1:45965855-45988562	q1	q2	OK	0	0	0.000888459	0.901486	0.90283	0.976937	no
XLOC_001510	XLOC_001510	PIK3R3	chr1:46505811-46598708	q1	q2	OK	0	0	0.0249162	0.781906	0.78945	0.946407	no
XLOC_001515	XLOC_001515	MOB3C	chr1:47073386-47082563	q1	q2	OK	0	0	0.091429	0.235004	0.25959	0.536199	no
XLOC_001516	XLOC_001516	ATPAF1	chr1:47100710-47134099	q1	q2	OK	0	0	0.364771	1.81859e-08	7e-05	0.0013629	yes
XLOC_001532	XLOC_001532	EPS15	chr1:51819934-51984995	q1	q2	OK	0	0	0.0576966	5.98759e-05	0.009725	0.0473594	yes
XLOC_001533	XLOC_001533	MIR761,NRD1	chr1:52082545-52344609	q1	q2	OK	0	0	0.198783	0.00884244	0.016085	0.0695198	no
XLOC_001555	XLOC_001555	SSBP3	chr1:54692194-54872092	q1	q2	OK	0	0	0.0906001	0.120627	0.140745	0.356592	no
XLOC_001621	XLOC_001621	DDAH1	chr1:85784167-86044046	q1	q2	OK	0	0	0.137284	2.66119e-08	0.002545	0.0173563	yes
XLOC_001638	XLOC_001638	ZNF644	chr1:91380856-91487812	q1	q2	OK	0	0	0.0104854	0.897661	0.900325	0.975799	no
XLOC_001640	XLOC_001640	TGFBR3	chr1:92145899-92371559	q1	q2	OK	0	0	0.164391	0.0172853	0.023735	0.094528	no
XLOC_001642	XLOC_001642	GFI1	chr1:92940317-92952433	q1	q2	OK	0	0	0.387826	4.87898e-07	0.00129	0.010661	yes
XLOC_001644	XLOC_001644	FAM69A	chr1:93297593-93427079	q1	q2	OK	0	0	0.324349	5.0977e-12	6e-05	0.00122259	yes
XLOC_001670	XLOC_001670	VAV3	chr1:108113781-108507545	q1	q2	OK	0	0	0.0552923	0.473283	0.4855	0.776525	no
XLOC_001681	XLOC_001681	SORT1	chr1:109852187-109940563	q1	q2	OK	0	0	0.115751	0.127853	0.149755	0.372758	no
XLOC_001702	XLOC_001702	FAM212B	chr1:112264685-112310199	q1	q2	OK	0	0	0.211663	0.00978586	0.02392	0.0950943	no
XLOC_001706	XLOC_001706	RHOC	chr1:113243748-113250025	q1	q2	OK	0	0	0.138294	0.140716	0.1622	0.394373	no
XLOC_001708	XLOC_001708	SLC16A1	chr1:113454469-113498975	q1	q2	OK	0	0	0.00536918	0.701818	0.710295	0.915471	no
XLOC_001714	XLOC_001714	AP4B1	chr1:114356432-114447741	q1	q2	OK	0	0	0.0366645	0.445796	0.458485	0.751647	no
XLOC_001720	XLOC_001720	CSDE1,NRAS	chr1:115247084-115300671	q1	q2	OK	0	0	0.101677	0.00305398	0.012375	0.0568279	no
XLOC_001747	XLOC_001747	LOC728855,LOC728875	chr1:144300511-144341755	q1	q2	OK	0	0	0.226264	0.000541047	0.003495	0.0219468	yes
XLOC_001752	XLOC_001752	PDE4DIP	chr1:144851423-145076186	q1	q2	OK	0	0	0.159878	2.26468e-06	0.015555	0.0678039	no
XLOC_001760	XLOC_001760	NBPF11,NBPF24	chr1:146032541-146082765	q1	q2	OK	0	0	0.403974	3.85891e-12	9e-05	0.00157829	yes
XLOC_001768	XLOC_001768	NBPF11,NBPF24	chr1:147574322-147624601	q1	q2	OK	0	0	0.397965	1.31983e-12	0.000155	0.00229109	yes
XLOC_001786	XLOC_001786	ANP32E	chr1:150190716-150208504	q1	q2	OK	0	0	0.255805	9.94053e-07	0.001255	0.0105186	yes
XLOC_001789	XLOC_001789	ENSA	chr1:150594598-150602098	q1	q2	OK	0	0	0.000893915	0.987545	0.98721	0.997716	no
XLOC_001796	XLOC_001796	FAM63A	chr1:150969300-150980854	q1	q2	OK	0	0	0.0477809	0.389998	0.708165	0.914482	no
XLOC_001805	XLOC_001805	POGZ	chr1:151375199-151431941	q1	q2	OK	0	0	0.499141	1.11022e-15	1e-05	0.000414239	yes
XLOC_001847	XLOC_001847	S100A13	chr1:153591275-153618782	q1	q2	OK	0	0	0.274415	5.63827e-06	0.015995	0.0691902	no
XLOC_001856	XLOC_001856	TPM3	chr1:154127779-154164609	q1	q2	OK	0	0	0.0101324	0.449097	0.46697	0.759438	no
XLOC_001862	XLOC_001862	ADAR	chr1:154554533-154600456	q1	q2	OK	0	0	0.246011	0.000120734	0.001775	0.0134239	yes
XLOC_001863	XLOC_001863	KCNN3	chr1:154669941-154842754	q1	q2	OK	0	0	0.054225	0.360761	0.371735	0.66891	no
XLOC_001867	XLOC_001867	SHC1	chr1:154934773-154946959	q1	q2	OK	0	0	0.0959625	0.0626161	0.07459	0.226972	no
XLOC_001869	XLOC_001869	LOC100505666	chr1:155006281-155042029	q1	q2	OK	0	0	0.0871066	0.288873	0.3028	0.590196	no
XLOC_001870	XLOC_001870	DPM3	chr1:155112366-155112996	q1	q2	OK	0	0	0.0924092	0.0710052	0.107335	0.294518	no
XLOC_001875	XLOC_001875	GBA	chr1:155204238-155214653	q1	q2	OK	0	0	0.172773	0.0129616	0.02773	0.107413	no
XLOC_001882	XLOC_001882	YY1AP1	chr1:155629232-155658823	q1	q2	OK	0	0	0.0803522	0.011004	0.08463	0.247641	no
XLOC_001888	XLOC_001888	ARHGEF2	chr1:155916629-155948336	q1	q2	OK	0	0	0.155644	1.18535e-09	3.5e-05	0.000924698	yes
XLOC_001906	XLOC_001906	HDGF	chr1:156711898-156722240	q1	q2	OK	0	0	0.295887	2.21523e-06	0.0007	0.00688778	yes
XLOC_001907	XLOC_001907	SH2D2A	chr1:156776034-156851642	q1	q2	OK	0	0	0.0113619	0.894134	0.894135	0.975226	no
XLOC_001912	XLOC_001912	ETV3	chr1:157094458-157108383	q1	q2	OK	0	0	0.0700388	0.29573	0.31891	0.608328	no
XLOC_001943	XLOC_001943	IGSF8	chr1:160061128-160068618	q1	q2	OK	0	0	0.28477	0.00114233	0.005855	0.0325256	yes
XLOC_001960	XLOC_001960	DEDD	chr1:161070345-161102478	q1	q2	OK	0	0	0.274277	0.0001531	0.00139	0.0113202	yes
XLOC_001989	XLOC_001989	BRP44	chr1:167885912-168045083	q1	q2	OK	0	0	0.0202927	0.415395	0.43295	0.728897	no
XLOC_002017	XLOC_002017	CENPL	chr1:173768687-173793777	q1	q2	OK	0	0	0.15867	0.0687787	0.08481	0.24788	no
XLOC_002032	XLOC_002032	KIAA0040	chr1:175126122-175162229	q1	q2	OK	0	0	0.0143657	0.565731	0.57328	0.83766	no
XLOC_002042	XLOC_002042	ABL2	chr1:179068461-179198819	q1	q2	OK	0	0	0.286163	6.3188e-10	1e-05	0.000414239	yes
XLOC_002050	XLOC_002050	GLUL	chr1:182350838-182361341	q1	q2	OK	0	0	0.169483	0.032281	0.04242	0.148988	no
XLOC_002058	XLOC_002058	NCF2	chr1:183524696-183560056	q1	q2	OK	0	0	0.00712344	0.938623	0.941135	0.985109	no
XLOC_002064	XLOC_002064	TRMT1L	chr1:185087217-185260913	q1	q2	OK	0	0	0.381412	3.15017e-11	0.00017	0.00242726	yes
XLOC_002072	XLOC_002072	UCHL5	chr1:192981495-193060906	q1	q2	OK	0	0	0.0227346	0.0346761	0.04991	0.168137	no
XLOC_002096	XLOC_002096	CSRP1	chr1:201452657-201476387	q1	q2	OK	0	0	0.49719	3.9968e-15	2e-05	0.000631097	yes
XLOC_002099	XLOC_002099	PTPN7	chr1:202116140-202130716	q1	q2	OK	0	0	0.0366716	0.543807	0.554175	0.825673	no
XLOC_002142	XLOC_002142	FAIM3	chr1:207070787-207095378	q1	q2	OK	0	0	0.0307318	0.713941	0.722845	0.922289	no
XLOC_002170	XLOC_002170	ESRRG	chr1:216676587-217311097	q1	q2	OK	0	0	0.0349056	0.209691	0.417865	0.714344	no
XLOC_002183	XLOC_002183	DUSP10	chr1:221874763-221915516	q1	q2	OK	0	0	0.00381525	0.948559	0.95018	0.986642	no
XLOC_002195	XLOC_002195	LBR	chr1:225589203-225616557	q1	q2	OK	0	0	0.34726	2.18884e-09	0.000295	0.00365248	yes
XLOC_002223	XLOC_002223	C1orf198	chr1:230972864-231005335	q1	q2	OK	0	0	0.306479	2.56555e-08	0.00046	0.00508272	yes
XLOC_002241	XLOC_002241	ARID4B	chr1:235330209-235491532	q1	q2	OK	0	0	0.0143469	0.614392	0.622405	0.871004	no
XLOC_002266	XLOC_002266	SMYD3	chr1:245912641-246670644	q1	q2	OK	0	0	0.0505582	0.0456977	0.08583	0.250106	no
XLOC_002295	XLOC_002295	ZNF692	chr1:249144202-249153315	q1	q2	OK	0	0	0.0941753	0.0214967	0.03857	0.138578	no
XLOC_002303	XLOC_002303	PFKP	chr10:3109711-3178997	q1	q2	OK	0	0	0.00712424	0.651286	0.65823	0.891396	no
XLOC_002311	XLOC_002311	NET1	chr10:5454517-5500426	q1	q2	OK	0	0	0.00959448	0.633932	0.652155	0.887227	no
XLOC_002314	XLOC_002314	FBXO18	chr10:5932213-5979556	q1	q2	OK	0	0	0.0327844	0.5428	0.55575	0.826974	no
XLOC_002315	XLOC_002315	RBM17	chr10:6130948-6159422	q1	q2	OK	0	0	0.0206018	0.437352	0.452345	0.746811	no
XLOC_002316	XLOC_002316	PFKFB3	chr10:6186842-6277507	q1	q2	OK	0	0	0.0326014	0.689565	0.69738	0.91109	no
XLOC_002339	XLOC_002339	SUV39H2	chr10:14920781-14946304	q1	q2	OK	0	0	0.0516554	0.0843675	0.109	0.297423	no
XLOC_002354	XLOC_002354	CACNB2	chr10:18429605-18830688	q1	q2	OK	0	0	0.829831	0	1e-05	0.000414239	yes
XLOC_002359	XLOC_002359	MLLT10	chr10:21823100-22032559	q1	q2	OK	0	0	0.0458148	0.475219	0.482795	0.774891	no
XLOC_002361	XLOC_002361	BMI1,COMMD3,COMMD3-BMI1	chr10:22605311-22620414	q1	q2	OK	0	0	0.152552	0.0572634	0.076945	0.231617	no
XLOC_002380	XLOC_002380	WAC	chr10:28821421-28912041	q1	q2	OK	0	0	0.0532322	0.238966	0.25146	0.525908	no
XLOC_002385	XLOC_002385	ZEB1	chr10:31608100-31818742	q1	q2	OK	0	0	0.0741924	0.00301371	0.01821	0.0768884	no
XLOC_002387	XLOC_002387	CREM	chr10:35415768-35501886	q1	q2	OK	0	0	0.182464	0.000145635	0.01868	0.0784124	no
XLOC_002388	XLOC_002388	CCNY	chr10:35535952-35860847	q1	q2	OK	0	0	0.319738	5.76821e-11	0.000245	0.00320698	yes
XLOC_002436	XLOC_002436	NCOA4	chr10:51565107-51590734	q1	q2	OK	0	0	0.154742	0.00938496	0.022775	0.0914452	no
XLOC_002438	XLOC_002438	FAM21A,FAM21B	chr10:51827683-51893269	q1	q2	OK	0	0	0.197002	3.63966e-08	0.002195	0.0155817	yes
XLOC_002450	XLOC_002450	CDK1	chr10:62538088-62554610	q1	q2	OK	0	0	0.0136264	0.391951	0.407155	0.703833	no
XLOC_002460	XLOC_002460	SIRT1	chr10:69644426-69678147	q1	q2	OK	0	0	0.019225	0.746451	0.75489	0.936149	no
XLOC_002466	XLOC_002466	STOX1	chr10:70587293-70655209	q1	q2	OK	0	0	0.0781261	0.297127	0.30768	0.595368	no
XLOC_002474	XLOC_002474	HK1	chr10:71029755-71161637	q1	q2	OK	0	0	0.342212	1.87912e-10	0.00035	0.00413509	yes
XLOC_002501	XLOC_002501	ADK	chr10:75910942-76469061	q1	q2	OK	0	0	0.0427053	0.490357	0.503405	0.789319	no
XLOC_002504	XLOC_002504	VDAC2	chr10:76969911-76991207	q1	q2	OK	0	0	0.116075	0.117213	0.13099	0.337829	no
XLOC_002544	XLOC_002544	MINPP1	chr10:89264222-89313218	q1	q2	OK	0	0	0.0526387	0.298924	0.31705	0.606159	no
XLOC_002557	XLOC_002557	IFIT3	chr10:91087601-91100725	q1	q2	OK	0	0	0.144285	0.208128	0.23119	0.499712	no
XLOC_002564	XLOC_002564	PCGF5	chr10:92979907-93044088	q1	q2	OK	0	0	0.378912	1.81865e-08	3.5e-05	0.000924698	yes
XLOC_002571	XLOC_002571	EXOC6	chr10:94594469-94819251	q1	q2	OK	0	0	0.00994437	0.89504	0.898225	0.975481	no
XLOC_002586	XLOC_002586	ENTPD1	chr10:97471535-97849992	q1	q2	OK	0	0	0.143726	1.51101e-07	0.004455	0.0263169	yes
XLOC_002592	XLOC_002592	LCOR	chr10:98592016-98724198	q1	q2	OK	0	0	0.0683884	0.0665604	0.084515	0.247494	no
XLOC_002604	XLOC_002604	ZFYVE27	chr10:99496877-99520664	q1	q2	OK	0	0	0.190802	1.51013e-12	0.00012	0.00192958	yes
XLOC_002635	XLOC_002635	NFKB2	chr10:104154228-104162281	q1	q2	OK	0	0	0.11085	0.0472311	0.14649	0.367631	no
XLOC_002644	XLOC_002644	AS3MT,C10orf32,C10orf32-AS3MT	chr10:104613966-104661655	q1	q2	OK	0	0	0.181193	4.30403e-08	0.001885	0.0139415	yes
XLOC_002653	XLOC_002653	SFR1	chr10:105881815-105886143	q1	q2	OK	0	0	0.162074	0.102902	0.12513	0.327328	no
XLOC_002655	XLOC_002655	GSTO2	chr10:106028630-106059176	q1	q2	OK	0	0	0.0812561	0.437201	0.456155	0.749466	no
XLOC_002658	XLOC_002658	ADD3	chr10:111705316-111895323	q1	q2	OK	0	0	0.233766	0.00139628	0.00476	0.0277602	yes
XLOC_002659	XLOC_002659	MXI1	chr10:111967362-112047123	q1	q2	OK	0	0	0.24048	0.00103281	0.01026	0.0492265	yes
XLOC_002667	XLOC_002667	ACSL5	chr10:114133915-114188138	q1	q2	OK	0	0	0.393361	1.21747e-12	0.000135	0.00209385	yes
XLOC_002673	XLOC_002673	CASP7	chr10:115438934-115490664	q1	q2	OK	0	0	0.0560441	0.493237	0.507085	0.790999	no
XLOC_002697	XLOC_002697	INPP5F	chr10:121485558-121588662	q1	q2	OK	0	0	0.142054	0.103396	0.12499	0.327112	no
XLOC_002704	XLOC_002704	PLEKHA1	chr10:124134093-124191871	q1	q2	OK	0	0	0.149676	1.75957e-08	0.019915	0.0825296	no
XLOC_002737	XLOC_002737	LRRC27	chr10:134145613-134195010	q1	q2	OK	0	0	0.0129818	0.838507	0.84131	0.962453	no
XLOC_002772	XLOC_002772	IL15RA	chr10:5994333-6020150	q1	q2	OK	0	0	0.0602344	0.557212	0.56242	0.831505	no
XLOC_002783	XLOC_002783	USP6NL	chr10:11502508-11653679	q1	q2	OK	0	0	0.234409	1.06845e-05	0.00276	0.0184599	yes
XLOC_002785	XLOC_002785	UPF2	chr10:11962020-12085169	q1	q2	OK	0	0	0.113462	0.027146	0.05359	0.177039	no
XLOC_002811	XLOC_002811	NEBL	chr10:21068902-21463852	q1	q2	OK	0	0	0.0357747	0.755795	0.76055	0.937312	no
XLOC_002829	XLOC_002829	ACBD5	chr10:27484142-27531068	q1	q2	OK	0	0	0.193895	0.0271552	0.037545	0.135653	no
XLOC_002849	XLOC_002849	ITGB1	chr10:33189245-33247293	q1	q2	OK	0	0	0.39204	8.09353e-13	3.5e-05	0.000924698	yes
XLOC_002853	XLOC_002853	CUL2	chr10:35297478-35379570	q1	q2	OK	0	0	0.436093	6.15064e-14	1.5e-05	0.000551058	yes
XLOC_002863	XLOC_002863	HNRNPF	chr10:43881064-43904696	q1	q2	OK	0	0	0.0713774	0.107236	0.59065	0.850048	no
XLOC_002873	XLOC_002873	2013-03-08	chr10:45952816-46090354	q1	q2	OK	0	0	0.136669	0.0977627	0.116455	0.311103	no
XLOC_002901	XLOC_002901	ERCC6,PGBD3	chr10:50664490-50747147	q1	q2	OK	0	0	0.174975	0.0239195	0.03687	0.133742	no
XLOC_002928	XLOC_002928	JMJD1C	chr10:64926987-65226322	q1	q2	OK	0	0	0.254698	0.00124404	0.003175	0.0204607	yes
XLOC_002935	XLOC_002935	RUFY2	chr10:70103274-70167051	q1	q2	OK	0	0	0.0485268	0.472199	0.49344	0.782513	no
XLOC_002945	XLOC_002945	LRRC20	chr10:72058728-72142382	q1	q2	OK	0	0	0.0693818	5.61947e-07	0.00342	0.0216378	yes
XLOC_002954	XLOC_002954	SPOCK2	chr10:73818791-73848790	q1	q2	OK	0	0	0.0986213	0.0213821	0.04571	0.158116	no
XLOC_002955	XLOC_002955	ASCC1	chr10:73855789-73995618	q1	q2	OK	0	0	0.218078	5.80511e-05	0.006365	0.0344093	yes
XLOC_002958	XLOC_002958	MICU1	chr10:74119697-74385949	q1	q2	OK	0	0	0.0860892	0.268204	0.285905	0.569209	no
XLOC_003006	XLOC_003006	ACTA2	chr10:90694830-90775542	q1	q2	OK	0	0	0.33785	2.1696e-09	0.00049	0.0053265	yes
XLOC_003012	XLOC_003012	PANK1	chr10:91339253-91405329	q1	q2	OK	0	0	0.227929	0.00200954	0.01009	0.0486427	yes
XLOC_003021	XLOC_003021	CPEB3	chr10:93808396-94050875	q1	q2	OK	0	0	0.0879375	0.131717	0.146765	0.36803	no
XLOC_003023	XLOC_003023	IDE	chr10:94211440-94333852	q1	q2	OK	0	0	0.143989	0.0238847	0.041125	0.145506	no
XLOC_003042	XLOC_003042	ARHGAP19,ARHGAP19-SLIT1,SLIT1	chr10:98757794-99052430	q1	q2	OK	0	0	0.130115	8.75912e-10	0.000775	0.00737349	yes
XLOC_003064	XLOC_003064	BLOC1S2	chr10:102033034-102046469	q1	q2	OK	0	0	0.103881	0.218606	0.234785	0.505096	no
XLOC_003078	XLOC_003078	KCNIP2	chr10:103578824-103603677	q1	q2	OK	0	0	0.420684	1.41272e-09	9.5e-05	0.00165159	yes
XLOC_003080	XLOC_003080	LDB1	chr10:103867324-103880210	q1	q2	OK	0	0	0.0876257	0.111174	0.132995	0.341512	no
XLOC_003090	XLOC_003090	MIR1307,USMG5	chr10:105127723-105156270	q1	q2	OK	0	0	0.023335	0.187831	0.11048	0.300079	no
XLOC_003106	XLOC_003106	BBIP1	chr10:112631552-112679124	q1	q2	OK	0	0	0.0255595	0.694771	0.6996	0.91109	no
XLOC_003116	XLOC_003116	ABLIM1	chr10:116190868-116444414	q1	q2	OK	0	0	0.0179856	0.728056	0.735665	0.927596	no
XLOC_003135	XLOC_003135	MCMBP	chr10:121588915-121633140	q1	q2	OK	0	0	0.0669909	1.57061e-05	0.00079	0.00747382	yes
XLOC_003141	XLOC_003141	CUZD1,FAM24B,FAM24B-CUZD1	chr10:124591670-124658230	q1	q2	OK	0	0	0.00564406	0.931135	0.932985	0.983723	no
XLOC_003174	XLOC_003174	TUBGCP2	chr10:135092133-135126666	q1	q2	OK	0	0	0.105269	0.0832282	0.105725	0.291069	no
XLOC_003194	XLOC_003194	RASSF7	chr11:560970-564025	q1	q2	OK	0	0	0.0802158	0.234627	0.2572	0.53293	no
XLOC_003206	XLOC_003206	TSPAN4	chr11:842823-867116	q1	q2	OK	0	0	0.198095	0.0188419	0.04799	0.163918	no
XLOC_003218	XLOC_003218	LSP1	chr11:1874199-1913493	q1	q2	OK	0	0	0.129003	0.112412	0.12681	0.33052	no
XLOC_003226	XLOC_003226	KCNQ1	chr11:2466220-2870340	q1	q2	OK	0	0	0.337075	7.65938e-11	0.000255	0.00328659	yes
XLOC_003233	XLOC_003233	PGAP2	chr11:3696239-3847601	q1	q2	OK	0	0	0.176503	4.22868e-06	0.000645	0.00645385	yes
XLOC_003255	XLOC_003255	TRIM34,TRIM6,TRIM6-TRIM34,TRIM78P	chr11:5617330-5706339	q1	q2	OK	0	0	0.136147	0.0616903	0.091225	0.261467	no
XLOC_003270	XLOC_003270	ILK	chr11:6624963-6633475	q1	q2	OK	0	0	0.0107104	0.629845	0.633385	0.878044	no
XLOC_003281	XLOC_003281	PPFIBP2	chr11:7534995-7674996	q1	q2	OK	0	0	0.348702	1.57187e-09	0.000625	0.0063356	yes
XLOC_003293	XLOC_003293	WEE1	chr11:9595227-9611313	q1	q2	OK	0	0	0.247248	6.22319e-05	0.002345	0.0163242	yes
XLOC_003297	XLOC_003297	AMPD3	chr11:10471867-10529126	q1	q2	OK	0	0	0.125636	0.0134146	0.297435	0.584077	no
XLOC_003324	XLOC_003324	LDHA	chr11:18415935-18429765	q1	q2	OK	0	0	0.0256903	0.0467061	0.107635	0.294806	no
XLOC_003330	XLOC_003330	NAV2	chr11:19372270-20143147	q1	q2	OK	0	0	0.137697	0.0258204	0.0694	0.215412	no
XLOC_003357	XLOC_003357	TCP11L1	chr11:33060962-33095109	q1	q2	OK	0	0	0.232238	0.0100362	0.018375	0.0773676	no
XLOC_003386	XLOC_003386	EXT2	chr11:44117098-44266980	q1	q2	OK	0	0	0.284476	0.000201487	0.00122	0.0102852	yes
XLOC_003393	XLOC_003393	CRY2	chr11:45868668-45904799	q1	q2	OK	0	0	0.408649	1.41731e-12	4.5e-05	0.00104371	yes
XLOC_003397	XLOC_003397	DGKZ	chr11:46354454-46402104	q1	q2	OK	0	0	0.200058	1.14087e-05	0.00118	0.010032	yes
XLOC_003399	XLOC_003399	MDK	chr11:46402617-46405375	q1	q2	OK	0	0	0.085009	0.313554	0.343335	0.637523	no
XLOC_003402	XLOC_003402	ZNF408	chr11:46722316-46727466	q1	q2	OK	0	0	0.0689227	0.391376	0.40598	0.702958	no
XLOC_003407	XLOC_003407	NR1H3	chr11:47260852-47290584	q1	q2	OK	0	0	0.0527368	0.385435	0.40554	0.702489	no
XLOC_003408	XLOC_003408	MADD	chr11:47290926-47351582	q1	q2	OK	0	0	0.0756079	0.000506983	0.239115	0.51071	no
XLOC_003463	XLOC_003463	CTNND1,TMX2,TMX2-CTNND1	chr11:57479994-57586652	q1	q2	OK	0	0	0.0107798	0.577702	0.574445	0.838267	no
XLOC_003469	XLOC_003469	CNTF,ZFP91,ZFP91-CNTF	chr11:58346586-58393205	q1	q2	OK	0	0	0.00568161	0.81499	0.820745	0.955827	no
XLOC_003470	XLOC_003470	GLYATL1	chr11:58695101-58825925	q1	q2	OK	0	0	0.00618228	0.949739	0.95112	0.986825	no
XLOC_003472	XLOC_003472	FAM111A	chr11:58910317-58922511	q1	q2	OK	0	0	0.005168	0.86806	0.870385	0.969022	no
XLOC_003535	XLOC_003535	SLC3A2	chr11:62623483-62656355	q1	q2	OK	0	0	0.1568	0.0233206	0.043535	0.152231	no
XLOC_003542	XLOC_003542	MARK2	chr11:63606399-63678492	q1	q2	OK	0	0	0.129726	0.037342	0.04697	0.161503	no
XLOC_003552	XLOC_003552	FKBP2	chr11:64008412-64011607	q1	q2	OK	0	0	0.124796	0.152575	0.25205	0.526704	no
XLOC_003554	XLOC_003554	GPR137	chr11:64037299-64056972	q1	q2	OK	0	0	0.118176	0.0146239	0.15305	0.37883	no
XLOC_003565	XLOC_003565	ARL2,ARL2-SNX15,SNX15	chr11:64781584-64808044	q1	q2	OK	0	0	0.0418301	0.385123	0.39481	0.689838	no
XLOC_003572	XLOC_003572	CAPN1	chr11:64948685-64979477	q1	q2	OK	0	0	0.100685	0.0665921	0.208495	0.465963	no
XLOC_003588	XLOC_003588	SIPA1	chr11:65405577-65418391	q1	q2	OK	0	0	0.0192969	0.638528	0.65092	0.886039	no
XLOC_003603	XLOC_003603	KLC2	chr11:66024764-66035332	q1	q2	OK	0	0	0.0724956	0.109377	0.12439	0.326155	no
XLOC_003608	XLOC_003608	PELI3	chr11:66233797-66244808	q1	q2	OK	0	0	0.154337	0.00179937	0.00654	0.0350168	yes
XLOC_003613	XLOC_003613	RBM14,RBM14-RBM4,RBM4	chr11:66384052-66445275	q1	q2	OK	0	0	0.0396798	0.512766	0.52019	0.800334	no
XLOC_003617	XLOC_003617	SYT12	chr11:66790189-66818334	q1	q2	OK	0	0	0.832139	2.44249e-14	1e-05	0.000414239	yes
XLOC_003619	XLOC_003619	KDM2A	chr11:66886739-67025550	q1	q2	OK	0	0	0.111789	0.0905475	0.09988	0.278888	no
XLOC_003624	XLOC_003624	RAD9A	chr11:67159422-67169376	q1	q2	OK	0	0	0.0451438	0.534226	0.552245	0.8246	no
XLOC_003635	XLOC_003635	TCIRG1	chr11:67806461-67818366	q1	q2	OK	0	0	0.00336088	0.964617	0.964765	0.991818	no
XLOC_003657	XLOC_003657	IL18BP	chr11:71709957-71823822	q1	q2	OK	0	0	0.0780976	0.23948	0.462925	0.755489	no
XLOC_003668	XLOC_003668	RELT	chr11:73087404-73108519	q1	q2	OK	0	0	0.0240065	0.418735	0.442145	0.73747	no
XLOC_003706	XLOC_003706	C11orf73	chr11:86013252-86056985	q1	q2	OK	0	0	0.0260918	0.419481	0.44698	0.742772	no
XLOC_003789	XLOC_003789	HTR3A	chr11:113845796-113861034	q1	q2	OK	0	0	0.145019	0.0620285	0.08445	0.247494	no
XLOC_003813	XLOC_003813	CXCR5	chr11:118754474-118781613	q1	q2	OK	0	0	0.047686	0.0815175	0.113535	0.306146	no
XLOC_003820	XLOC_003820	HMBS	chr11:118955586-118964259	q1	q2	OK	0	0	0.14214	8.07078e-08	0.002725	0.0182866	yes
XLOC_003836	XLOC_003836	SC5DL	chr11:121163387-121184119	q1	q2	OK	0	0	0.290531	1.08604e-06	0.00085	0.00786406	yes
XLOC_003863	XLOC_003863	CHEK1	chr11:125495030-125550793	q1	q2	OK	0	0	0.124953	0.0689322	0.16549	0.399382	no
XLOC_003867	XLOC_003867	HYLS1	chr11:125753508-125773116	q1	q2	OK	0	0	0.666379	3.03979e-13	3.5e-05	0.000924698	yes
XLOC_003870	XLOC_003870	FOXRED1	chr11:126138934-126148027	q1	q2	OK	0	0	0.0719273	0.21977	0.24446	0.517178	no
XLOC_003873	XLOC_003873	ST3GAL4	chr11:126225539-126284536	q1	q2	OK	0	0	0.168411	2.19899e-05	0.01241	0.0569107	no
XLOC_003880	XLOC_003880	APLP2	chr11:129939715-130014706	q1	q2	OK	0	0	0.0403432	0.0147377	0.03384	0.125741	no
XLOC_003898	XLOC_003898	RNH1	chr11:494511-507283	q1	q2	OK	0	0	0.0412379	0.365707	0.36884	0.665724	no
XLOC_003904	XLOC_003904	IRF7	chr11:612554-615999	q1	q2	OK	0	0	0.0571806	0.354367	0.36624	0.663152	no
XLOC_003910	XLOC_003910	SLC25A22	chr11:790474-798269	q1	q2	OK	0	0	0.0186779	0.703449	0.93348	0.983821	no
XLOC_003916	XLOC_003916	MOB2	chr11:1490684-1785501	q1	q2	OK	0	0	0.0175286	0.833231	0.839305	0.962262	no
XLOC_004017	XLOC_004017	ST5	chr11:8714898-8932498	q1	q2	OK	0	0	0.0773795	0.402132	0.42667	0.722432	no
XLOC_004032	XLOC_004032	EIF4G2	chr11:10818592-10830582	q1	q2	OK	0	0	0.0503537	0.0063277	0.022175	0.0894845	no
XLOC_004042	XLOC_004042	RRAS2	chr11:14299465-14386052	q1	q2	OK	0	0	0.176824	8.90888e-09	0.00185	0.0137534	yes
XLOC_004044	XLOC_004044	PSMA1	chr11:14526421-14665180	q1	q2	OK	0	0	0.00226118	0.797429	0.8011	0.950655	no
XLOC_004051	XLOC_004051	KCNJ11	chr11:17406795-17410878	q1	q2	OK	0	0	0.0565557	0.485341	0.500625	0.788238	no
XLOC_004068	XLOC_004068	E2F8	chr11:19245609-19263202	q1	q2	OK	0	0	0.0217484	0.777941	0.78176	0.944001	no
XLOC_004081	XLOC_004081	BDNF	chr11:27528398-27743605	q1	q2	OK	0	0	0.156145	0.205677	0.2399	0.511076	no
XLOC_004093	XLOC_004093	CD59	chr11:33724555-33758025	q1	q2	OK	0	0	0.0311363	0.0892135	0.10849	0.296433	no
XLOC_004095	XLOC_004095	LMO2	chr11:33880122-33913836	q1	q2	OK	0	0	0.0540829	0.424376	0.65139	0.886546	no
XLOC_004130	XLOC_004130	CELF1	chr11:47487488-47574792	q1	q2	OK	0	0	0.064855	0.259907	0.613385	0.864631	no
XLOC_004169	XLOC_004169	SLC43A3	chr11:57174426-57195053	q1	q2	OK	0	0	0.48227	4.03455e-13	1e-05	0.000414239	yes
XLOC_004170	XLOC_004170	SLC43A1	chr11:57252003-57283192	q1	q2	OK	0	0	0.1291	0.0904749	0.109135	0.29755	no
XLOC_004172	XLOC_004172	UBE2L6	chr11:57319127-57335803	q1	q2	OK	0	0	0.00744091	0.809294	0.815705	0.954427	no
XLOC_004185	XLOC_004185	LPXN	chr11:58294343-58345639	q1	q2	OK	0	0	0.0292589	0.107836	0.136615	0.349293	no
XLOC_004205	XLOC_004205	CYBASC3	chr11:61066918-61136975	q1	q2	OK	0	0	0.0391029	0.585764	0.595465	0.853103	no
XLOC_004227	XLOC_004227	BSCL2,HNRNPUL2,HNRNPUL2-BSCL2	chr11:62457733-62494857	q1	q2	OK	0	0	0.0761807	0.120549	0.248905	0.522867	no
XLOC_004255	XLOC_004255	TRPT1	chr11:63974151-63993726	q1	q2	OK	0	0	0.00609055	0.913189	0.91393	0.978818	no
XLOC_004260	XLOC_004260	RASGRP2	chr11:64494382-64512928	q1	q2	OK	0	0	0.328193	4.85456e-10	0.00172	0.0131362	yes
XLOC_004262	XLOC_004262	SF1	chr11:64532075-64546316	q1	q2	OK	0	0	0.505137	0	1e-05	0.000414239	yes
XLOC_004264	XLOC_004264	MEN1	chr11:64570985-64578766	q1	q2	OK	0	0	0.0491537	0.360129	0.39862	0.694566	no
XLOC_004309	XLOC_004309	CLCF1	chr11:67085309-67159158	q1	q2	OK	0	0	0.517842	3.48479e-09	0.00028	0.00352751	yes
XLOC_004312	XLOC_004312	CORO1B	chr11:67205517-67211292	q1	q2	OK	0	0	0.141173	0.0235333	0.048655	0.164958	no
XLOC_004349	XLOC_004349	PDE2A	chr11:72287183-72385497	q1	q2	OK	0	0	0.381732	0.000262192	0.003845	0.0237155	yes
XLOC_004351	XLOC_004351	ARAP1	chr11:72396113-72463434	q1	q2	OK	0	0	0.227186	0.000157531	0.001295	0.0106936	yes
XLOC_004355	XLOC_004355	RAB6A	chr11:73386682-73472201	q1	q2	OK	0	0	0.0484722	0.478189	0.485455	0.776525	no
XLOC_004376	XLOC_004376	LRRC32	chr11:76368567-76381791	q1	q2	OK	0	0	0.0108301	0.656141	0.665185	0.89543	no
XLOC_004396	XLOC_004396	DLG2	chr11:83166055-85338314	q1	q2	OK	0	0	0.228489	5.0655e-12	0.00496	0.0286939	yes
XLOC_004399	XLOC_004399	SYTL2	chr11:85405264-85522178	q1	q2	OK	0	0	0.169759	0.00807896	0.07202	0.221022	no
XLOC_004400	XLOC_004400	PICALM	chr11:85668213-85780923	q1	q2	OK	0	0	0.179425	0.0074772	0.013055	0.0593013	no
XLOC_004477	XLOC_004477	ALG9	chr11:111652918-111742305	q1	q2	OK	0	0	0.119646	0.0634305	0.075345	0.228785	no
XLOC_004521	XLOC_004521	SLC37A4	chr11:118895060-118901616	q1	q2	OK	0	0	0.182155	5.24949e-09	0.00087	0.00799035	yes
XLOC_004528	XLOC_004528	USP2	chr11:119225924-119252436	q1	q2	OK	0	0	0.0230578	0.694679	0.699745	0.91109	no
XLOC_004574	XLOC_004574	ETS1	chr11:128328655-128457453	q1	q2	OK	0	0	0.117621	3.14941e-08	0.00308	0.0199635	yes
XLOC_004579	XLOC_004579	ARHGAP32	chr11:128834954-129062093	q1	q2	OK	0	0	0.123929	0.0448211	0.064545	0.204793	no
XLOC_004580	XLOC_004580	NFRKB	chr11:129733669-129765490	q1	q2	OK	0	0	0.175942	0.0347659	0.04804	0.163978	no
XLOC_004581	XLOC_004581	PRDM10	chr11:129769600-129875381	q1	q2	OK	0	0	0.0156772	0.836352	0.83979	0.962262	no
XLOC_004594	XLOC_004594	CCDC77	chr12:389222-551806	q1	q2	OK	0	0	0.0680434	0.300081	0.30663	0.594938	no
XLOC_004629	XLOC_004629	COPS7A	chr12:6833149-6841041	q1	q2	OK	0	0	0.00377527	0.92537	0.92617	0.98104	no
XLOC_004637	XLOC_004637	TPI1	chr12:6976583-6982521	q1	q2	OK	0	0	0.1872	4.42484e-06	0.00398	0.0242071	yes
XLOC_004642	XLOC_004642	ATN1	chr12:7033625-7051484	q1	q2	OK	0	0	0.164337	0.0017797	0.01162	0.0541263	no
XLOC_004644	XLOC_004644	PTPN6	chr12:7055739-7070479	q1	q2	OK	0	0	0.021284	0.478888	0.494195	0.782903	no
XLOC_004679	XLOC_004679	KLRD1	chr12:10457049-10469850	q1	q2	OK	0	0	0.832426	1.22402e-09	1e-05	0.000414239	yes
XLOC_004711	XLOC_004711	PLEKHA5	chr12:19282625-19529333	q1	q2	OK	0	0	0.09149	0.128735	0.14248	0.359976	no
XLOC_004745	XLOC_004745	METTL20	chr12:31800093-31822016	q1	q2	OK	0	0	0.832555	0	1e-05	0.000414239	yes
XLOC_004759	XLOC_004759	ANO6	chr12:45566816-45834187	q1	q2	OK	0	0	0.422241	5.47263e-09	2e-05	0.000631097	yes
XLOC_004765	XLOC_004765	PFKM	chr12:48499655-48540187	q1	q2	OK	0	0	0.168051	0.0328536	0.055815	0.182295	no
XLOC_004772	XLOC_004772	CACNB3	chr12:49208214-49222726	q1	q2	OK	0	0	0.0415116	0.608176	0.88498	0.973215	no
XLOC_004783	XLOC_004783	TMBIM6	chr12:50135292-50158717	q1	q2	OK	0	0	0.0297208	0.0201598	0.054535	0.179513	no
XLOC_004804	XLOC_004804	ACVR1B	chr12:52345450-52390863	q1	q2	OK	0	0	0.547742	1.11022e-15	1e-05	0.000414239	yes
XLOC_004806	XLOC_004806	NR4A1	chr12:52416615-52453291	q1	q2	OK	0	0	0.0358633	0.632263	0.641435	0.881472	no
XLOC_004813	XLOC_004813	TENC1	chr12:53436972-53473204	q1	q2	OK	0	0	0.0764571	0.456855	0.485825	0.776857	no
XLOC_004817	XLOC_004817	MFSD5	chr12:53645369-53648190	q1	q2	OK	0	0	0.0522864	0.0825849	0.123695	0.325265	no
XLOC_004821	XLOC_004821	SP1	chr12:53773978-53810226	q1	q2	OK	0	0	0.0478453	0.181076	0.19384	0.443018	no
XLOC_004825	XLOC_004825	TARBP2	chr12:53894704-53900215	q1	q2	OK	0	0	0.0551499	0.494147	0.50474	0.790018	no
XLOC_004834	XLOC_004834	HOXC4,HOXC5,HOXC6	chr12:54410641-54449814	q1	q2	OK	0	0	0.0306884	0.366945	0.912585	0.978473	no
XLOC_004842	XLOC_004842	NCKAP1L	chr12:54891494-54936899	q1	q2	OK	0	0	0.162307	9.51437e-10	0.001805	0.0135489	yes
XLOC_004843	XLOC_004843	PDE1B	chr12:54943176-54973023	q1	q2	OK	0	0	0.128706	0.1497	0.16833	0.404297	no
XLOC_004859	XLOC_004859	BLOC1S1,BLOC1S1-RDH5,RDH5	chr12:56109817-56118526	q1	q2	OK	0	0	0.0351514	0.121553	0.63905	0.881016	no
XLOC_004863	XLOC_004863	DGKA	chr12:56324945-56347807	q1	q2	OK	0	0	0.0442424	0.570958	0.579995	0.842822	no
XLOC_004878	XLOC_004878	COQ10A	chr12:56660641-56664750	q1	q2	OK	0	0	0.0413811	0.634567	0.645945	0.884628	no
XLOC_004888	XLOC_004888	SHMT2	chr12:57623355-57634475	q1	q2	OK	0	0	0.133538	0.00491103	0.05129	0.171296	no
XLOC_004934	XLOC_004934	CCT2	chr12:69979207-69995357	q1	q2	OK	0	0	0.00271546	0.845626	0.852025	0.966071	no
XLOC_004935	XLOC_004935	RAB3IP	chr12:70132630-70216984	q1	q2	OK	0	0	0.139459	0.00609222	0.05319	0.17594	no
XLOC_004936	XLOC_004936	CNOT2	chr12:70636773-70748773	q1	q2	OK	0	0	0.00907763	0.841613	0.84254	0.962938	no
XLOC_004975	XLOC_004975	PLXNC1	chr12:94542498-94701451	q1	q2	OK	0	0	0.0557494	0.528205	0.541235	0.818029	no
XLOC_004985	XLOC_004985	NEDD1	chr12:97301000-97347469	q1	q2	OK	0	0	0.0105785	0.721354	0.725295	0.923453	no
XLOC_005012	XLOC_005012	TXNRD1	chr12:104609558-104744062	q1	q2	OK	0	0	0.00353994	0.663979	0.671055	0.898525	no
XLOC_005020	XLOC_005020	POLR3B	chr12:106751435-107283094	q1	q2	OK	0	0	0.478139	8.33777e-13	2.5e-05	0.000755706	yes
XLOC_005032	XLOC_005032	UNG	chr12:109535398-109548798	q1	q2	OK	0	0	0.0336211	0.174849	0.20001	0.452529	no
XLOC_005039	XLOC_005039	TCHP	chr12:110338078-110355874	q1	q2	OK	0	0	0.0579182	0.0810607	0.11293	0.305113	no
XLOC_005085	XLOC_005085	DYNLL1	chr12:120907659-120936298	q1	q2	OK	0	0	0.0249603	0.463556	0.47439	0.767472	no
XLOC_005087	XLOC_005087	CABP1	chr12:121078421-121105127	q1	q2	OK	0	0	0.127418	0.17388	0.192255	0.440528	no
XLOC_005112	XLOC_005112	C12orf65	chr12:123717843-123742506	q1	q2	OK	0	0	0.080181	0.284941	0.50657	0.790964	no
XLOC_005114	XLOC_005114	SNRNP35	chr12:123942650-123950941	q1	q2	OK	0	0	0.00500364	0.933688	0.93636	0.984252	no
XLOC_005151	XLOC_005151	ZNF84	chr12:133613877-133639885	q1	q2	OK	0	0	0.230765	0.00025563	0.00606	0.0332788	yes
XLOC_005188	XLOC_005188	LPAR5	chr12:6728000-6745297	q1	q2	OK	0	0	0.0695635	0.431496	0.44726	0.742924	no
XLOC_005191	XLOC_005191	ZNF384	chr12:6775642-6798738	q1	q2	OK	0	0	0.0661569	0.354104	0.36668	0.663444	no
XLOC_005193	XLOC_005193	MLF2	chr12:6857157-6862636	q1	q2	OK	0	0	0.114788	0.135268	0.15129	0.375557	no
XLOC_005233	XLOC_005233	KLRC4,KLRC4-KLRK1,KLRK1	chr12:10524951-10562745	q1	q2	OK	0	0	0.0219897	0.869264	0.87715	0.970949	no
XLOC_005245	XLOC_005245	PRH1,PRH1-PRR4,PRR4	chr12:10998447-11325723	q1	q2	OK	0	0	0.0717131	0.446814	0.462585	0.75517	no
XLOC_005293	XLOC_005293	SOX5	chr12:23685230-24715380	q1	q2	OK	0	0	0.134169	0.0553745	0.15449	0.380964	no
XLOC_005311	XLOC_005311	TMTC1	chr12:29653745-29937692	q1	q2	OK	0	0	0.83183	0	1e-05	0.000414239	yes
XLOC_005312	XLOC_005312	IPO8	chr12:30781914-30848929	q1	q2	OK	0	0	0.260674	0.000573766	0.00275	0.0184175	yes
XLOC_005329	XLOC_005329	PRICKLE1	chr12:42852139-42983572	q1	q2	OK	0	0	0.831033	1.3145e-13	1e-05	0.000414239	yes
XLOC_005354	XLOC_005354	ZNF641	chr12:48733792-48745029	q1	q2	OK	0	0	0.0743804	0.334981	0.34762	0.642516	no
XLOC_005360	XLOC_005360	CCNT1	chr12:49082240-49110781	q1	q2	OK	0	0	0.0805045	0.314463	0.32938	0.61938	no
XLOC_005364	XLOC_005364	FKBP11	chr12:49315741-49319330	q1	q2	OK	0	0	0.07199	0.17042	0.194195	0.443303	no
XLOC_005376	XLOC_005376	MCRS1	chr12:49952085-49961911	q1	q2	OK	0	0	0.151793	0.00845928	0.02257	0.0907307	no
XLOC_005385	XLOC_005385	LIMA1	chr12:50569562-50677353	q1	q2	OK	0	0	0.150762	0.01478	0.069585	0.215786	no
XLOC_005388	XLOC_005388	SLC11A2	chr12:51373565-51422058	q1	q2	OK	0	0	0.137954	0.0238235	0.047095	0.161739	no
XLOC_005424	XLOC_005424	CSAD	chr12:53551446-53584654	q1	q2	OK	0	0	0.269135	2.10406e-05	0.012165	0.0559913	no
XLOC_005426	XLOC_005426	RARG	chr12:53604349-53626040	q1	q2	OK	0	0	0.0449613	0.628775	0.639105	0.881016	no
XLOC_005431	XLOC_005431	ATF7	chr12:53905842-54020199	q1	q2	OK	0	0	0.0486704	0.447767	0.45232	0.746811	no
XLOC_005432	XLOC_005432	ATP5G2	chr12:54058943-54070512	q1	q2	OK	0	0	0.0138485	1.17222e-05	0.012605	0.0576736	no
XLOC_005437	XLOC_005437	CBX5,MIR3198-2	chr12:54624730-54673915	q1	q2	OK	0	0	0.349272	0.0010743	0.01596	0.0690982	no
XLOC_005440	XLOC_005440	ZNF385A	chr12:54762919-54785083	q1	q2	OK	0	0	0.0046324	0.908577	0.911765	0.978392	no
XLOC_005447	XLOC_005447	KIAA0748	chr12:55343864-55378456	q1	q2	OK	0	0	0.0790688	0.323434	0.342675	0.636649	no
XLOC_005450	XLOC_005450	ITGA7	chr12:56075329-56106089	q1	q2	OK	0	0	0.171575	0.12696	0.157315	0.385194	no
XLOC_005455	XLOC_005455	WIBG	chr12:56295196-56321697	q1	q2	OK	0	0	0.142635	0.0415422	0.062425	0.1998	no
XLOC_005458	XLOC_005458	RNF41	chr12:56596287-56615753	q1	q2	OK	0	0	0.0924482	1.768e-09	0.00071	0.00696575	yes
XLOC_005461	XLOC_005461	CNPY2,PAN2	chr12:56704212-56727837	q1	q2	OK	0	0	0.0679634	0.278273	0.310765	0.598691	no
XLOC_005472	XLOC_005472	NACA	chr12:57106210-57119326	q1	q2	OK	0	0	0.00373594	0.955504	0.956085	0.989256	no
XLOC_005480	XLOC_005480	STAT6	chr12:57482676-57505196	q1	q2	OK	0	0	0.00689049	0.777865	0.78195	0.944006	no
XLOC_005484	XLOC_005484	ARHGAP9	chr12:57853917-57873633	q1	q2	OK	0	0	0.0415082	0.284925	0.51387	0.796054	no
XLOC_005488	XLOC_005488	AGAP2	chr12:58118075-58135944	q1	q2	OK	0	0	0.0334479	0.384583	0.39839	0.694406	no
XLOC_005544	XLOC_005544	CCDC59	chr12:82746082-82873016	q1	q2	OK	0	0	0.0454257	0.423069	0.44154	0.736949	no
XLOC_005556	XLOC_005556	GALNT4,POC1B,POC1B-GALNT4	chr12:89813497-89920039	q1	q2	OK	0	0	0.181452	0.00667048	0.01836	0.0773676	no
XLOC_005562	XLOC_005562	DCN	chr12:91539034-91576806	q1	q2	OK	0	0	0.025997	0.414895	0.750995	0.934081	no
XLOC_005585	XLOC_005585	ANKS1B	chr12:99039077-100378432	q1	q2	OK	0	0	0.33957	6.82221e-06	0.00629	0.0341506	yes
XLOC_005607	XLOC_005607	APPL2	chr12:105567074-105630008	q1	q2	OK	0	0	0.2788	0.000370541	0.00325	0.0208373	yes
XLOC_005635	XLOC_005635	GPN3	chr12:110890290-110928192	q1	q2	OK	0	0	0.0112672	0.568821	0.59027	0.850011	no
XLOC_005638	XLOC_005638	HVCN1	chr12:111051831-111127617	q1	q2	OK	0	0	0.050178	0.491314	0.500005	0.787755	no
XLOC_005649	XLOC_005649	RASAL1	chr12:113536623-113574044	q1	q2	OK	0	0	0.0818892	0.233139	0.2418	0.513927	no
XLOC_005676	XLOC_005676	PXN	chr12:120639093-120703574	q1	q2	OK	0	0	0.0473739	0.0283615	0.042595	0.14955	no
XLOC_005689	XLOC_005689	ANAPC5	chr12:121746047-121792012	q1	q2	OK	0	0	0.0620816	0.411624	0.424895	0.721527	no
XLOC_005690	XLOC_005690	KDM2B	chr12:121866899-122018920	q1	q2	OK	0	0	0.0551108	0.158868	0.176905	0.418207	no
XLOC_005733	XLOC_005733	GOLGA3	chr12:133345494-133405426	q1	q2	OK	0	0	0.000695589	0.988079	0.988405	0.997879	no
XLOC_005766	XLOC_005766	POLR1D	chr13:28194879-28241559	q1	q2	OK	0	0	0.0369771	0.300617	0.31423	0.602943	no
XLOC_005775	XLOC_005775	ALOX5AP	chr13:31287614-31338565	q1	q2	OK	0	0	0.0248671	0.00569739	0.03548	0.130106	no
XLOC_005786	XLOC_005786	NBEA	chr13:35516423-36705514	q1	q2	OK	0	0	0.0413813	0.637975	0.64832	0.88548	no
XLOC_005803	XLOC_005803	DGKH	chr13:42614171-42803891	q1	q2	OK	0	0	0.264245	8.87435e-10	0.00653	0.0350168	yes
XLOC_005808	XLOC_005808	LACC1	chr13:44410488-44468068	q1	q2	OK	0	0	0.0122305	0.882795	0.88789	0.974124	no
XLOC_005823	XLOC_005823	FNDC3A	chr13:49550047-49783915	q1	q2	OK	0	0	0.162974	0.0185738	0.03371	0.125351	no
XLOC_005826	XLOC_005826	SETDB2	chr13:50018428-50069139	q1	q2	OK	0	0	0.124361	1.26225e-09	0.00074	0.0071486	yes
XLOC_005827	XLOC_005827	PHF11	chr13:50069800-50103117	q1	q2	OK	0	0	0.0647628	0.455035	0.46921	0.761498	no
XLOC_005852	XLOC_005852	TDRD3	chr13:60970590-61148013	q1	q2	OK	0	0	0.0395032	0.270122	0.283505	0.565896	no
XLOC_005864	XLOC_005864	SLAIN1	chr13:78271988-78338377	q1	q2	OK	0	0	0.146113	0.0274442	0.183005	0.427408	no
XLOC_005881	XLOC_005881	UBAC2	chr13:99848627-100058554	q1	q2	OK	0	0	0.163967	0.00363759	0.014665	0.0650873	no
XLOC_005901	XLOC_005901	ING1	chr13:111365082-111373421	q1	q2	OK	0	0	0.0508849	0.390582	0.764665	0.938705	no
XLOC_005902	XLOC_005902	ARHGEF7	chr13:111767623-111958081	q1	q2	OK	0	0	0.573256	5.32907e-15	1e-05	0.000414239	yes
XLOC_005912	XLOC_005912	CUL4A	chr13:113863085-113919392	q1	q2	OK	0	0	0.0466449	0.0456084	0.075795	0.229597	no
XLOC_005952	XLOC_005952	RNF6	chr13:26786904-26796508	q1	q2	OK	0	0	0.0789166	0.323022	0.404095	0.701185	no
XLOC_005955	XLOC_005955	MTIF3	chr13:27998680-28024739	q1	q2	OK	0	0	0.0611716	0.355084	0.36709	0.663756	no
XLOC_005966	XLOC_005966	KATNAL1	chr13:30776766-30881584	q1	q2	OK	0	0	0.351791	5.61994e-06	0.00032	0.00389024	yes
XLOC_005996	XLOC_005996	ELF1	chr13:41506054-41593508	q1	q2	OK	0	0	0.148374	4.80712e-09	0.00196	0.0142863	yes
XLOC_006004	XLOC_006004	TSC22D1	chr13:45006278-45154568	q1	q2	OK	0	0	0.0770886	0.136107	0.37906	0.675211	no
XLOC_006023	XLOC_006023	CAB39L	chr13:49882785-50018221	q1	q2	OK	0	0	0.095603	0.233938	0.25384	0.528798	no
XLOC_006037	XLOC_006037	ATP7B	chr13:52506805-52585630	q1	q2	OK	0	0	0.220269	6.68929e-08	0.00347	0.021858	yes
XLOC_006039	XLOC_006039	NEK3	chr13:52706778-52733996	q1	q2	OK	0	0	0.143069	0.000289305	0.008085	0.0411444	yes
XLOC_006046	XLOC_006046	DIAPH3	chr13:60239722-60738119	q1	q2	OK	0	0	0.213412	5.8822e-07	0.002255	0.0158733	yes
XLOC_006081	XLOC_006081	STK24	chr13:99102454-99229396	q1	q2	OK	0	0	0.44117	1.00142e-13	2e-05	0.000631097	yes
XLOC_006105	XLOC_006105	LIG4	chr13:108859791-108870716	q1	q2	OK	0	0	0.262797	0.00187216	0.014485	0.0645731	no
XLOC_006141	XLOC_006141	ANG,RNASE4	chr14:21152335-21168758	q1	q2	OK	0	0	0.207205	0.105951	0.12361	0.325126	no
XLOC_006166	XLOC_006166	BCL2L2,BCL2L2-PABPN1,PABPN1	chr14:23775970-23795394	q1	q2	OK	0	0	0.0734019	0.315401	0.32686	0.616368	no
XLOC_006170	XLOC_006170	THTPA	chr14:23980968-24048009	q1	q2	OK	0	0	0.298613	1.04076e-10	0.00034	0.00404544	yes
XLOC_006173	XLOC_006173	DHRS4L2	chr14:24439082-24475617	q1	q2	OK	0	0	0.052131	0.522855	0.698715	0.91109	no
XLOC_006178	XLOC_006178	DCAF11	chr14:24583905-24594451	q1	q2	OK	0	0	0.077016	0.122749	0.128385	0.333761	no
XLOC_006185	XLOC_006185	GMPR2	chr14:24701647-24708447	q1	q2	OK	0	0	0.0385829	0.493514	0.49815	0.786199	no
XLOC_006187	XLOC_006187	LTB4R,LTB4R2	chr14:24774392-24787242	q1	q2	OK	0	0	0.139509	3.35567e-05	0.07143	0.219696	no
XLOC_006188	XLOC_006188	NFATC4	chr14:24836144-24848810	q1	q2	OK	0	0	0.0922518	0.146058	0.30251	0.590015	no
XLOC_006199	XLOC_006199	NUBPL	chr14:32030590-32330429	q1	q2	OK	0	0	0.244647	3.22005e-08	0.001535	0.0121092	yes
XLOC_006205	XLOC_006205	FAM177A1	chr14:35514112-35552589	q1	q2	OK	0	0	0.0398715	0.415171	0.43709	0.732681	no
XLOC_006206	XLOC_006206	KIAA0391	chr14:35591526-35743284	q1	q2	OK	0	0	0.0768766	0.248029	0.255745	0.531435	no
XLOC_006217	XLOC_006217	CTAGE5	chr14:39734475-39820397	q1	q2	OK	0	0	0.402406	3.27094e-12	9e-05	0.00157829	yes
XLOC_006244	XLOC_006244	SAMD4A	chr14:55034329-55260033	q1	q2	OK	0	0	0.289377	9.35377e-10	0.0003	0.00369621	yes
XLOC_006248	XLOC_006248	FBXO34	chr14:55738020-55820329	q1	q2	OK	0	0	0.174537	1.65414e-08	0.002045	0.0147774	yes
XLOC_006260	XLOC_006260	KIAA0586	chr14:58862643-59015549	q1	q2	OK	0	0	0.275829	6.95116e-09	0.000625	0.0063356	yes
XLOC_006265	XLOC_006265	PPM1A	chr14:60712469-60765805	q1	q2	OK	0	0	0.0626162	1.16386e-08	0.001185	0.010066	yes
XLOC_006268	XLOC_006268	SLC38A6	chr14:61447831-61550451	q1	q2	OK	0	0	0.00869638	0.890131	0.89138	0.974759	no
XLOC_006271	XLOC_006271	HIF1A	chr14:62162118-62215807	q1	q2	OK	0	0	0.434178	4.88787e-12	2e-05	0.000631097	yes
XLOC_006276	XLOC_006276	SYNE2	chr14:64319682-64693167	q1	q2	OK	0	0	0.143691	0.0477482	0.116665	0.311416	no
XLOC_006283	XLOC_006283	CHURC1,CHURC1-FNTB,FNTB	chr14:65381078-65569227	q1	q2	OK	0	0	0.00360961	0.944027	0.944445	0.985167	no
XLOC_006286	XLOC_006286	FUT8	chr14:65877309-66210839	q1	q2	OK	0	0	0.0385337	0.176268	0.197835	0.449122	no
XLOC_006296	XLOC_006296	EXD2	chr14:69658193-69710737	q1	q2	OK	0	0	0.0347465	0.591049	0.59831	0.854753	no
XLOC_006298	XLOC_006298	SLC39A9	chr14:69865095-69929107	q1	q2	OK	0	0	0.0830411	0.17924	0.19182	0.439831	no
XLOC_006323	XLOC_006323	COQ6	chr14:74399694-74429813	q1	q2	OK	0	0	0.0316249	0.481358	0.504885	0.790018	no
XLOC_006336	XLOC_006336	JDP2	chr14:75894508-75939404	q1	q2	OK	0	0	0.220233	0.000360984	0.042275	0.148634	no
XLOC_006348	XLOC_006348	GSTZ1	chr14:77787229-77797940	q1	q2	OK	0	0	0.0249929	0.435803	0.455505	0.74913	no
XLOC_006362	XLOC_006362	ZC3H14	chr14:89029252-89079853	q1	q2	OK	0	0	0.0477371	0.339167	0.34872	0.643768	no
XLOC_006371	XLOC_006371	C14orf159	chr14:91580356-91691703	q1	q2	OK	0	0	0.0644737	0.258007	0.26596	0.544157	no
XLOC_006510	XLOC_006510	PPP2R5C	chr14:102228134-102394328	q1	q2	OK	0	0	0.0293658	0.633879	0.641565	0.8815	no
XLOC_006521	XLOC_006521	EIF5	chr14:103800492-103811361	q1	q2	OK	0	0	0.054944	0.0390353	0.070935	0.218667	no
XLOC_006543	XLOC_006543	PACS2	chr14:105675622-105864484	q1	q2	OK	0	0	0.357051	4.45074e-07	7.5e-05	0.00140849	yes
XLOC_006548	XLOC_006548	C14orf80	chr14:105956191-105965585	q1	q2	OK	0	0	0.0983124	0.155068	0.24842	0.522446	no
XLOC_006572	XLOC_006572	ZNF219	chr14:21558204-21572863	q1	q2	OK	0	0	0.353024	4.40643e-07	0.003155	0.0203578	yes
XLOC_006574	XLOC_006574	LOC283624	chr14:21668237-21675059	q1	q2	OK	0	0	0.00641774	0.936565	0.938785	0.984458	no
XLOC_006577	XLOC_006577	CHD8	chr14:21853352-21905457	q1	q2	OK	0	0	0.170717	0.0306904	0.04016	0.142895	no
XLOC_006580	XLOC_006580	RAB2B	chr14:21927178-21945132	q1	q2	OK	0	0	0.0397343	0.598358	0.60883	0.862029	no
XLOC_006594	XLOC_006594	ACIN1	chr14:23527773-23569665	q1	q2	OK	0	0	0.0482703	0.165725	0.169975	0.406599	no
XLOC_006596	XLOC_006596	SLC7A8	chr14:23594503-23652849	q1	q2	OK	0	0	0.252	0.0141635	0.0296	0.11299	no
XLOC_006608	XLOC_006608	C14orf167	chr14:24407939-24438488	q1	q2	OK	0	0	0.176119	0.00480225	0.0183	0.0771713	no
XLOC_006615	XLOC_006615	MDP1,NEDD8,NEDD8-MDP1	chr14:24683142-24701576	q1	q2	OK	0	0	0.0714971	0.123604	0.1437	0.362268	no
XLOC_006645	XLOC_006645	CFL2	chr14:35179587-35184029	q1	q2	OK	0	0	0.473076	3.37552e-12	1e-05	0.000414239	yes
XLOC_006726	XLOC_006726	WDR89	chr14:64063756-64108591	q1	q2	OK	0	0	0.00909069	0.920624	0.9236	0.980381	no
XLOC_006728	XLOC_006728	ESR2	chr14:64693750-64805268	q1	q2	OK	0	0	0.308095	9.59931e-06	0.007645	0.039363	yes
XLOC_006744	XLOC_006744	ZFP36L1	chr14:69254371-69262960	q1	q2	OK	0	0	0.0456835	0.103816	0.12786	0.33274	no
XLOC_006753	XLOC_006753	COX16,SYNJ2BP,SYNJ2BP-COX16	chr14:70791797-70883807	q1	q2	OK	0	0	0.0971993	0.241489	0.259365	0.536092	no
XLOC_006759	XLOC_006759	ZFYVE1	chr14:73436158-73493920	q1	q2	OK	0	0	0.254183	0.000171617	0.003495	0.0219468	yes
XLOC_006763	XLOC_006763	C14orf43	chr14:74181824-74253896	q1	q2	OK	0	0	0.245714	0.00237614	0.00529	0.0301183	yes
XLOC_006795	XLOC_006795	GTF2A1	chr14:81646393-81687575	q1	q2	OK	0	0	0.244398	1.19659e-06	0.00307	0.0199635	yes
XLOC_006799	XLOC_006799	GALC	chr14:88399357-88460009	q1	q2	OK	0	0	0.196294	0.0215276	0.03979	0.142081	no
XLOC_006803	XLOC_006803	FOXN3	chr14:89622515-90085494	q1	q2	OK	0	0	0.183228	0.00875739	0.019115	0.0799051	no
XLOC_006824	XLOC_006824	ASB2	chr14:94400498-94443076	q1	q2	OK	0	0	0.0513796	0.482909	0.495355	0.784001	no
XLOC_006834	XLOC_006834	DICER1	chr14:95552564-95623759	q1	q2	OK	0	0	0.0362038	0.0613605	0.337	0.629405	no
XLOC_006849	XLOC_006849	WARS	chr14:100800124-100842680	q1	q2	OK	0	0	0.0510095	0.242542	0.250115	0.524075	no
XLOC_006854	XLOC_006854	HSP90AA1	chr14:102547074-102606086	q1	q2	OK	0	0	0.0047309	0.633708	0.647215	0.885105	no
XLOC_006861	XLOC_006861	BAG5	chr14:104022880-104029151	q1	q2	OK	0	0	0.350616	6.14401e-07	0.000145	0.00219484	yes
XLOC_006868	XLOC_006868	AKT1	chr14:105235686-105262080	q1	q2	OK	0	0	0.554152	1.77636e-15	4e-05	0.000974915	yes
XLOC_006874	XLOC_006874	BRF1	chr14:105675622-105864484	q1	q2	OK	0	0	0.188694	0.0041934	0.062275	0.199446	no
XLOC_006990	XLOC_006990	LOC100288637	chr15:30938317-31065209	q1	q2	OK	0	0	0.0932862	0.0483375	0.076995	0.231629	no
XLOC_007005	XLOC_007005	C15orf41	chr15:36871811-37110707	q1	q2	OK	0	0	0.00129572	0.98866	0.98894	0.997879	no
XLOC_007014	XLOC_007014	BUB1B,PAK6	chr15:40453209-40569688	q1	q2	OK	0	0	0.0113686	0.231185	0.256595	0.532334	no
XLOC_007027	XLOC_007027	SPINT1	chr15:41136245-41149853	q1	q2	OK	0	0	0.0674814	0.411199	0.42461	0.721493	no
XLOC_007040	XLOC_007040	JMJD7,JMJD7-PLA2G4B,PLA2G4B	chr15:42120282-42186275	q1	q2	OK	0	0	0.084941	0.32315	0.341455	0.635006	no
XLOC_007054	XLOC_007054	C15orf63,SERF2,SERF2-C15ORF63	chr15:44038589-44094769	q1	q2	OK	0	0	0.340243	6.66134e-16	0.0001	0.00171482	yes
XLOC_007076	XLOC_007076	DUT	chr15:48623620-48635570	q1	q2	OK	0	0	0.0175708	0.758617	0.761445	0.937349	no
XLOC_007078	XLOC_007078	GALK2	chr15:49447975-49913118	q1	q2	OK	0	0	0.111234	0.192447	0.212785	0.472407	no
XLOC_007098	XLOC_007098	TCF12	chr15:57210832-57580714	q1	q2	OK	0	0	0.322268	4.43081e-10	8.5e-05	0.00151973	yes
XLOC_007114	XLOC_007114	TPM1	chr15:63334837-63364113	q1	q2	OK	0	0	0.107536	0.27844	0.302245	0.589612	no
XLOC_007129	XLOC_007129	SLC24A1	chr15:65914269-65948598	q1	q2	OK	0	0	0.200099	0.0114737	0.036605	0.133207	no
XLOC_007132	XLOC_007132	DIS3L	chr15:66585632-66626236	q1	q2	OK	0	0	0.427385	6.70619e-11	3.5e-05	0.000924698	yes
XLOC_007135	XLOC_007135	SMAD6	chr15:66994673-67074337	q1	q2	OK	0	0	0.0323443	0.788621	0.79721	0.950614	no
XLOC_007136	XLOC_007136	SMAD3	chr15:67358194-67487533	q1	q2	OK	0	0	0.426101	4.30767e-14	3.5e-05	0.000924698	yes
XLOC_007139	XLOC_007139	MAP2K5	chr15:67835020-68099455	q1	q2	OK	0	0	0.337119	1.94192e-10	0.00015	0.00225022	yes
XLOC_007156	XLOC_007156	SENP8	chr15:72118360-72433311	q1	q2	OK	0	0	0.0376723	0.38047	0.410995	0.707892	no
XLOC_007176	XLOC_007176	CLK3	chr15:74900712-74922542	q1	q2	OK	0	0	0.045992	0.278665	0.29432	0.579637	no
XLOC_007188	XLOC_007188	NEIL1	chr15:75639330-75647592	q1	q2	OK	0	0	0.00974908	0.870624	0.873725	0.969483	no
XLOC_007191	XLOC_007191	UBE2Q2	chr15:76135621-76193388	q1	q2	OK	0	0	0.00343408	0.943566	0.94616	0.985167	no
XLOC_007214	XLOC_007214	ZFAND6	chr15:80351909-80430735	q1	q2	OK	0	0	0.329679	9.14824e-14	1e-05	0.000414239	yes
XLOC_007221	XLOC_007221	IL16	chr15:81489218-81616524	q1	q2	OK	0	0	0.0457416	0.338163	0.356955	0.652699	no
XLOC_007244	XLOC_007244	LOC100506874	chr15:85070426-85123412	q1	q2	OK	0	0	0.0284847	0.870649	0.877335	0.970949	no
XLOC_007250	XLOC_007250	PDE8A	chr15:85523743-85682376	q1	q2	OK	0	0	0.19971	0.0281324	0.045645	0.15798	no
XLOC_007251	XLOC_007251	AKAP13	chr15:85923870-86292586	q1	q2	OK	0	0	0.163915	0.0191801	0.02813	0.108425	no
XLOC_007269	XLOC_007269	SEMA4B	chr15:90728151-90772892	q1	q2	OK	0	0	0.0994129	0.215001	0.231095	0.499712	no
XLOC_007278	XLOC_007278	FES	chr15:91427664-91439006	q1	q2	OK	0	0	0.289546	5.585e-08	2e-05	0.000631097	yes
XLOC_007280	XLOC_007280	UNC45A	chr15:91473409-91497323	q1	q2	OK	0	0	0.079698	0.0710961	0.09912	0.277305	no
XLOC_007287	XLOC_007287	LOC100507217	chr15:93426072-93441977	q1	q2	OK	0	0	0.0711531	0.0323006	0.05011	0.168529	no
XLOC_007290	XLOC_007290	MCTP2	chr15:94841429-95027181	q1	q2	OK	0	0	0.0108187	0.812701	0.81701	0.954727	no
XLOC_007300	XLOC_007300	MEF2A	chr15:100106132-100256629	q1	q2	OK	0	0	0.266956	1.4877e-14	5.5e-05	0.00114861	yes
XLOC_007321	XLOC_007321	NIPA1	chr15:23043278-23086843	q1	q2	OK	0	0	0.177824	0.00125523	0.009425	0.0463242	yes
XLOC_007329	XLOC_007329	UBE3A	chr15:25582395-25684175	q1	q2	OK	0	0	0.0600478	0.438476	0.449515	0.744091	no
XLOC_007353	XLOC_007353	SLC12A6	chr15:34517244-34630265	q1	q2	OK	0	0	0.0935087	0.160537	0.189205	0.43642	no
XLOC_007356	XLOC_007356	GOLGA8A	chr15:34671269-34729667	q1	q2	OK	0	0	0.138204	0.0479094	0.06525	0.206413	no
XLOC_007358	XLOC_007358	GOLGA8B	chr15:34817483-34875771	q1	q2	OK	0	0	0.190756	0.00664906	0.01599	0.0691902	no
XLOC_007368	XLOC_007368	MEIS2	chr15:37183221-37393500	q1	q2	OK	0	0	0.0690841	0.275321	0.738955	0.928899	no
XLOC_007373	XLOC_007373	BMF	chr15:40380091-40401075	q1	q2	OK	0	0	0.319459	1.25361e-06	0.004015	0.0243317	yes
XLOC_007410	XLOC_007410	TP53BP1	chr15:43699411-43802707	q1	q2	OK	0	0	0.13474	0.000860065	0.01316	0.0596705	no
XLOC_007447	XLOC_007447	LYSMD2	chr15:52015260-52043650	q1	q2	OK	0	0	0.0116923	0.855239	0.85908	0.968202	no
XLOC_007459	XLOC_007459	RAB27A	chr15:55495163-55582013	q1	q2	OK	0	0	0.130205	1.20249e-06	0.006905	0.0364859	yes
XLOC_007460	XLOC_007460	CCPG1,DYX1C1,DYX1C1-CCPG1	chr15:55611132-55800432	q1	q2	OK	0	0	0.172662	3.78197e-07	0.012385	0.0568479	no
XLOC_007496	XLOC_007496	SPG21	chr15:65255362-65282251	q1	q2	OK	0	0	0.346963	1.06271e-12	8e-05	0.00146149	yes
XLOC_007506	XLOC_007506	DPP8	chr15:65737997-65810035	q1	q2	OK	0	0	0.0684876	3.34533e-07	0.003575	0.0223238	yes
XLOC_007507	XLOC_007507	C15orf44	chr15:65871095-65903627	q1	q2	OK	0	0	0.0302853	0.621827	0.624745	0.873186	no
XLOC_007521	XLOC_007521	LOC100506686	chr15:67547137-67819641	q1	q2	OK	0	0	0.0146664	0.83538	0.83714	0.961871	no
XLOC_007536	XLOC_007536	PKM2	chr15:72491369-72523727	q1	q2	OK	0	0	0.0919644	0.149217	0.17888	0.420808	no
XLOC_007538	XLOC_007538	CELF6	chr15:72577067-72612525	q1	q2	OK	0	0	0.461486	3.07701e-10	0.00027	0.00342726	yes
XLOC_007546	XLOC_007546	STOML1	chr15:74275558-74286963	q1	q2	OK	0	0	0.101542	0.161648	0.168835	0.404738	no
XLOC_007549	XLOC_007549	STRA6	chr15:74471807-74502046	q1	q2	OK	0	0	0.086493	0.502696	0.500695	0.788238	no
XLOC_007551	XLOC_007551	SEMA7A	chr15:74701629-74726299	q1	q2	OK	0	0	0.0927349	0.00041687	0.01027	0.0492281	yes
XLOC_007563	XLOC_007563	SIN3A	chr15:75661719-75748124	q1	q2	OK	0	0	0.220671	0.00274124	0.00907	0.0449747	yes
XLOC_007565	XLOC_007565	SNUPN	chr15:75890423-75918719	q1	q2	OK	0	0	0.0924593	0.0533242	0.083045	0.244926	no
XLOC_007591	XLOC_007591	MTHFS,ST20,ST20-MTHFS	chr15:80135888-80217196	q1	q2	OK	0	0	0.212304	2.41016e-05	0.014845	0.0656257	no
XLOC_007673	XLOC_007673	MPG	chr16:127017-188697	q1	q2	OK	0	0	0.0650179	0.0154496	0.03677	0.133548	no
XLOC_007685	XLOC_007685	RAB11FIP3	chr16:475667-572481	q1	q2	OK	0	0	0.376109	4.70728e-07	0.000125	0.0019815	yes
XLOC_007691	XLOC_007691	RAB40C	chr16:639356-679273	q1	q2	OK	0	0	0.210266	1.41041e-07	0.000415	0.00469898	yes
XLOC_007710	XLOC_007710	UBE2I	chr16:1359153-1377019	q1	q2	OK	0	0	0.0133102	0.679708	0.685885	0.9047	no
XLOC_007711	XLOC_007711	BAIAP3	chr16:1383605-1401873	q1	q2	OK	0	0	0.54543	9.86279e-10	0.000505	0.00544837	yes
XLOC_007735	XLOC_007735	MLST8	chr16:2255177-2261069	q1	q2	OK	0	0	0.0761207	0.210024	0.224985	0.490407	no
XLOC_007746	XLOC_007746	ATP6V0C	chr16:2563726-2570224	q1	q2	OK	0	0	0.226741	5.13515e-05	0.00293	0.0193146	yes
XLOC_007776	XLOC_007776	CLUAP1	chr16:3550962-3587669	q1	q2	OK	0	0	0.146916	0.0101634	0.022085	0.0892443	no
XLOC_007781	XLOC_007781	HMOX2	chr16:4511694-4560348	q1	q2	OK	0	0	0.458334	2.46181e-12	2e-05	0.000631097	yes
XLOC_007787	XLOC_007787	UBN1	chr16:4897911-4932363	q1	q2	OK	0	0	0.00590741	0.803556	0.8102	0.95333	no
XLOC_007793	XLOC_007793	ABAT	chr16:8768443-8878432	q1	q2	OK	0	0	0.0115768	0.727845	0.73728	0.928125	no
XLOC_007797	XLOC_007797	ATF7IP2	chr16:10479911-10577495	q1	q2	OK	0	0	0.329393	1.69898e-07	0.00178	0.0134389	yes
XLOC_007819	XLOC_007819	MIR484,NDE1	chr16:15737123-15950887	q1	q2	OK	0	0	0.023539	0.583374	0.59598	0.853241	no
XLOC_007827	XLOC_007827	COQ7	chr16:19078916-19091417	q1	q2	OK	0	0	0.0723482	0.126757	0.164415	0.398124	no
XLOC_007839	XLOC_007839	LYRM1	chr16:20869395-20936328	q1	q2	OK	0	0	0.0578575	0.439694	0.449075	0.74393	no
XLOC_007872	XLOC_007872	JMJD5	chr16:27214806-27233089	q1	q2	OK	0	0	0.172157	0.00422654	0.03928	0.140659	no
XLOC_007875	XLOC_007875	IL21R	chr16:27413482-27464714	q1	q2	OK	0	0	0.0382703	0.0216558	0.04225	0.148634	no
XLOC_007880	XLOC_007880	EIF3C,EIF3CL	chr16:28699878-28747053	q1	q2	OK	0	0	0.0285684	0.166282	0.189825	0.437549	no
XLOC_007882	XLOC_007882	SH2B1	chr16:28875077-28885534	q1	q2	OK	0	0	0.0137509	0.833402	0.83583	0.961296	no
XLOC_007888	XLOC_007888	LAT	chr16:28996146-29002104	q1	q2	OK	0	0	0.206509	1.56751e-05	0.008715	0.0436878	yes
XLOC_007892	XLOC_007892	SLX1A,SLX1B,SLX1B-SULT1A4,SULT1A3	chr16:29464913-29478899	q1	q2	OK	0	0	0.0604546	0.269053	0.454295	0.747872	no
XLOC_007893	XLOC_007893	SPN	chr16:29674299-29681823	q1	q2	OK	0	0	0.0916968	0.00376067	0.026915	0.105051	no
XLOC_007896	XLOC_007896	KIF22	chr16:29802033-29816706	q1	q2	OK	0	0	0.00505869	0.712227	0.72505	0.923375	no
XLOC_007906	XLOC_007906	ALDOA	chr16:30064410-30081741	q1	q2	OK	0	0	0.138978	0.123459	0.187575	0.433555	no
XLOC_007908	XLOC_007908	CORO1A,LOC606724	chr16:30194730-30200575	q1	q2	OK	0	0	0.0335326	0.0581563	0.102265	0.284129	no
XLOC_007909	XLOC_007909	SLX1A,SLX1A-SULT1A3,SLX1B,SULT1A4	chr16:30204255-30218248	q1	q2	OK	0	0	0.0308911	0.519344	0.81814	0.955214	no
XLOC_007911	XLOC_007911	ZNF48	chr16:30389453-30411429	q1	q2	OK	0	0	0.184418	0.00787647	0.043185	0.151253	no
XLOC_007949	XLOC_007949	GPT2	chr16:46918307-46965201	q1	q2	OK	0	0	0.10757	0.0107513	0.031625	0.118827	no
XLOC_007990	XLOC_007990	NUP93	chr16:56764016-56878861	q1	q2	OK	0	0	0.0908947	7.46202e-06	0.008295	0.0419796	yes
XLOC_008014	XLOC_008014	NDRG4	chr16:58497548-58547523	q1	q2	OK	0	0	0.0413008	0.566837	0.582595	0.844999	no
XLOC_008019	XLOC_008019	CKLF,CKLF-CMTM1,CMTM1	chr16:66586465-66613038	q1	q2	OK	0	0	0.00739379	0.618724	0.623015	0.871615	no
XLOC_008021	XLOC_008021	CMTM3	chr16:66637934-66647795	q1	q2	OK	0	0	0.0442468	0.0493453	0.139135	0.353504	no
XLOC_008025	XLOC_008025	CES3	chr16:66995131-67009052	q1	q2	OK	0	0	0.0743979	0.34141	0.359755	0.656104	no
XLOC_008029	XLOC_008029	FBXL8,HSF4	chr16:67193890-67203848	q1	q2	OK	0	0	0.120207	0.0367332	0.04965	0.167542	no
XLOC_008035	XLOC_008035	PLEKHG4	chr16:67311412-67360661	q1	q2	OK	0	0	0.273612	0.000341979	0.00685	0.0363097	yes
XLOC_008038	XLOC_008038	FAM65A	chr16:67562716-67580691	q1	q2	OK	0	0	0.0581102	0.108311	0.192755	0.441157	no
XLOC_008058	XLOC_008058	HAS3	chr16:69139466-69166493	q1	q2	OK	0	0	0.0861035	0.460394	0.48712	0.778433	no
XLOC_008065	XLOC_008065	WWP2	chr16:69796273-69975643	q1	q2	OK	0	0	0.0391943	0.508008	0.51835	0.799037	no
XLOC_008067	XLOC_008067	CLEC18A	chr16:69984625-69997889	q1	q2	OK	0	0	0.66646	1.36748e-09	9.5e-05	0.00165159	yes
XLOC_008080	XLOC_008080	CHST4	chr16:71560022-71572493	q1	q2	OK	0	0	0.00157015	0.983135	0.9836	0.997081	no
XLOC_008096	XLOC_008096	CNTNAP4	chr16:76311175-76593135	q1	q2	OK	0	0	0.189762	0.0175493	0.02547	0.100443	no
XLOC_008098	XLOC_008098	MON1B,SYCE1L	chr16:77224835-77246976	q1	q2	OK	0	0	0.143694	8.41647e-09	0.00192	0.0140354	yes
XLOC_008109	XLOC_008109	CMIP	chr16:81478774-81745367	q1	q2	OK	0	0	0.210969	2.37247e-05	0.002935	0.0193222	yes
XLOC_008129	XLOC_008129	KIAA0182	chr16:85645028-85709812	q1	q2	OK	0	0	0.165473	0.0360672	0.04648	0.160174	no
XLOC_008139	XLOC_008139	BANP	chr16:87985037-88110924	q1	q2	OK	0	0	0.0254747	0.484259	0.80282	0.950968	no
XLOC_008162	XLOC_008162	ZNF276	chr16:89773540-89883065	q1	q2	OK	0	0	0.10029	0.272433	0.289075	0.573818	no
XLOC_008166	XLOC_008166	TUBB3	chr16:89988416-90002505	q1	q2	OK	0	0	0.0143125	0.553398	0.570635	0.836358	no
XLOC_008167	XLOC_008167	DEF8	chr16:90015138-90034468	q1	q2	OK	0	0	0.274957	6.66134e-16	3e-05	0.00084352	yes
XLOC_008188	XLOC_008188	LMF1	chr16:903634-1031318	q1	q2	OK	0	0	0.0120707	0.791719	0.796155	0.950138	no
XLOC_008194	XLOC_008194	UNKL	chr16:1401899-1464705	q1	q2	OK	0	0	0.151569	0.0392954	0.052145	0.173403	no
XLOC_008224	XLOC_008224	RNPS1	chr16:2303099-2318413	q1	q2	OK	0	0	0.19642	0.0142566	0.021545	0.0873779	no
XLOC_008241	XLOC_008241	ZNF200	chr16:3272324-3285457	q1	q2	OK	0	0	0.0848236	0.258279	0.27244	0.55293	no
XLOC_008256	XLOC_008256	CORO7,CORO7-PAM16,PAM16	chr16:4390251-4466962	q1	q2	OK	0	0	0.0366881	0.658266	0.665275	0.89543	no
XLOC_008260	XLOC_008260	ANKS3	chr16:4746510-4799397	q1	q2	OK	0	0	0.0456189	0.505893	0.516785	0.798091	no
XLOC_008271	XLOC_008271	CARHSP1	chr16:8946801-8962863	q1	q2	OK	0	0	0.0708457	0.0692596	0.09841	0.27624	no
XLOC_008283	XLOC_008283	LITAF	chr16:11641577-11681322	q1	q2	OK	0	0	0.0299382	0.337587	0.354555	0.650201	no
XLOC_008288	XLOC_008288	GSPT1	chr16:11961984-12010519	q1	q2	OK	0	0	0.00118262	0.928842	0.930375	0.982393	no
XLOC_008347	XLOC_008347	EIF3C,EIF3CL	chr16:28390899-28437775	q1	q2	OK	0	0	0.0230557	0.252824	0.27401	0.55452	no
XLOC_008348	XLOC_008348	CLN3	chr16:28488599-28503623	q1	q2	OK	0	0	0.0348877	0.708237	0.71537	0.918014	no
XLOC_008352	XLOC_008352	SULT1A1	chr16:28616907-28634907	q1	q2	OK	0	0	0.0635081	0.394875	0.68254	0.903412	no
XLOC_008375	XLOC_008375	CD2BP2	chr16:30362086-30366682	q1	q2	OK	0	0	0.0240949	0.500394	0.51796	0.798803	no
XLOC_008392	XLOC_008392	ZNF668	chr16:31072163-31085641	q1	q2	OK	0	0	0.127318	0.122178	0.22811	0.495074	no
XLOC_008422	XLOC_008422	SIAH1	chr16:48274602-48420559	q1	q2	OK	0	0	0.00478921	0.877267	0.882095	0.972571	no
XLOC_008466	XLOC_008466	TK2	chr16:66541905-66584315	q1	q2	OK	0	0	0.397783	2.2342e-06	0.00042	0.0047396	yes
XLOC_008493	XLOC_008493	LCAT,SLC12A4	chr16:67973786-68002597	q1	q2	OK	0	0	0.341694	7.65032e-12	4e-05	0.000974915	yes
XLOC_008500	XLOC_008500	CHTF8	chr16:69139466-69166493	q1	q2	OK	0	0	0.165796	0.00908062	0.01936	0.080628	no
XLOC_008501	XLOC_008501	COG8,PDF	chr16:69362523-69377013	q1	q2	OK	0	0	0.0578473	0.477447	0.48852	0.779043	no
XLOC_008517	XLOC_008517	FTSJD1	chr16:71316202-71323509	q1	q2	OK	0	0	0.11322	0.18259	0.202865	0.457549	no
XLOC_008525	XLOC_008525	ZNF821	chr16:71879898-71919174	q1	q2	OK	0	0	0.08575	0.0111602	0.021115	0.0861257	no
XLOC_008527	XLOC_008527	TXNL4B	chr16:72118755-72146811	q1	q2	OK	0	0	0.0500097	0.373179	0.396215	0.691933	no
XLOC_008529	XLOC_008529	ZFHX3	chr16:72816785-73092534	q1	q2	OK	0	0	0.0638985	0.399539	0.413885	0.710586	no
XLOC_008539	XLOC_008539	BCAR1	chr16:75262927-75301951	q1	q2	OK	0	0	0.166214	8.68011e-10	0.013505	0.0610424	no
XLOC_008574	XLOC_008574	FBXO31	chr16:87362941-87425708	q1	q2	OK	0	0	0.261437	0.000773324	0.00308	0.0199635	yes
XLOC_008582	XLOC_008582	RNF166	chr16:88762902-88772829	q1	q2	OK	0	0	0.0172791	0.718345	0.726465	0.923585	no
XLOC_008588	XLOC_008588	CBFA2T3	chr16:88941262-89043504	q1	q2	OK	0	0	0.0133887	0.871254	0.87423	0.969483	no
XLOC_008596	XLOC_008596	DBNDD1	chr16:90071278-90085937	q1	q2	OK	0	0	0.538756	2.08944e-13	2e-05	0.000631097	yes
XLOC_008609	XLOC_008609	WDR81	chr17:1619816-1641893	q1	q2	OK	0	0	0.108546	0.0684212	0.11313	0.305381	no
XLOC_008613	XLOC_008613	DPH1,OVCA2	chr17:1933430-1946725	q1	q2	OK	0	0	0.0853667	0.314889	0.3289	0.618746	no
XLOC_008628	XLOC_008628	CYB5D2	chr17:4046461-4060995	q1	q2	OK	0	0	0.133179	0.0772007	0.091865	0.262774	no
XLOC_008662	XLOC_008662	C17orf49,RNASEK,RNASEK-C17ORF49	chr17:6915735-6922973	q1	q2	OK	0	0	0.110854	0.0145831	0.02118	0.08628	no
XLOC_008666	XLOC_008666	C17orf81	chr17:7155371-7166512	q1	q2	OK	0	0	0.136966	0.0476137	0.059245	0.191879	no
XLOC_008668	XLOC_008668	EIF5A	chr17:7210317-7215782	q1	q2	OK	0	0	0.216167	1.0872e-05	0.01481	0.0655286	no
XLOC_008682	XLOC_008682	EIF4A1,SENP3,SENP3-EIF4A1,SNORA67	chr17:7465308-7482324	q1	q2	OK	0	0	0.061211	0.109433	0.155245	0.382358	no
XLOC_008689	XLOC_008689	WRAP53	chr17:7571719-7606820	q1	q2	OK	0	0	0.0440965	0.132183	0.16032	0.390746	no
XLOC_008696	XLOC_008696	CHD3	chr17:7788122-7816075	q1	q2	OK	0	0	0.525265	0	1e-05	0.000414239	yes
XLOC_008753	XLOC_008753	SMCR7	chr17:18163847-18169095	q1	q2	OK	0	0	0.262833	0.000782992	0.00393	0.0240483	yes
XLOC_008761	XLOC_008761	PRPSAP2	chr17:18759611-18834599	q1	q2	OK	0	0	0.227534	3.55877e-05	0.00243	0.0166965	yes
XLOC_008765	XLOC_008765	MAPK7	chr17:19240866-19290532	q1	q2	OK	0	0	0.0242261	0.735937	0.740275	0.929544	no
XLOC_008770	XLOC_008770	SPECC1	chr17:19912648-20218072	q1	q2	OK	0	0	0.315665	6.6761e-08	0.00052	0.00556251	yes
XLOC_008774	XLOC_008774	MAP2K3	chr17:21187967-21218551	q1	q2	OK	0	0	0.120165	0.146413	0.16326	0.396089	no
XLOC_008812	XLOC_008812	CPD	chr17:28705941-28796675	q1	q2	OK	0	0	0.413517	1.3592e-07	0.000125	0.0019815	yes
XLOC_008866	XLOC_008866	TADA2A	chr17:35766976-35837226	q1	q2	OK	0	0	0.14904	0.0499005	0.07089	0.218667	no
XLOC_008895	XLOC_008895	THRA	chr17:38218445-38256973	q1	q2	OK	0	0	0.47209	0	1e-05	0.000414239	yes
XLOC_008901	XLOC_008901	RARA	chr17:38465422-38513895	q1	q2	OK	0	0	0.178697	0.000597973	0.050995	0.170707	no
XLOC_008919	XLOC_008919	NKIRAS2	chr17:40118758-40190044	q1	q2	OK	0	0	0.144301	0.0197026	0.027985	0.108073	no
XLOC_008944	XLOC_008944	NBR1	chr17:41322497-41363707	q1	q2	OK	0	0	0.0811138	0.227229	0.241755	0.513927	no
XLOC_008956	XLOC_008956	TMUB2	chr17:42264353-42269099	q1	q2	OK	0	0	0.0614083	0.443142	0.45417	0.747872	no
XLOC_008966	XLOC_008966	ACBD4	chr17:43209966-43221543	q1	q2	OK	0	0	0.0829032	0.0210714	0.0462	0.159427	no
XLOC_008970	XLOC_008970	LOC100133991	chr17:43325302-43394414	q1	q2	OK	0	0	0.286857	0.000884148	0.0116	0.0540581	no
XLOC_008971	XLOC_008971	CRHR1,MGC57346	chr17:43697709-43913194	q1	q2	OK	0	0	0.10858	0.0330057	0.065565	0.206954	no
XLOC_009010	XLOC_009010	DLX4	chr17:48046561-48052323	q1	q2	OK	0	0	0.0195336	0.855364	0.862135	0.968489	no
XLOC_009012	XLOC_009012	PDK2	chr17:48172100-48188733	q1	q2	OK	0	0	0.0840121	2.16288e-07	0.003105	0.0200738	yes
XLOC_009027	XLOC_009027	NME1,NME1-NME2,NME2	chr17:49230896-49249105	q1	q2	OK	0	0	0.127683	0.0291388	0.147995	0.370099	no
XLOC_009034	XLOC_009034	PCTP	chr17:53828339-53854748	q1	q2	OK	0	0	0.0213702	0.482797	0.49963	0.787424	no
XLOC_009040	XLOC_009040	AKAP1	chr17:55162552-55198710	q1	q2	OK	0	0	0.063695	0.0703603	0.098815	0.277032	no
XLOC_009041	XLOC_009041	MSI2	chr17:55333930-55757299	q1	q2	OK	0	0	0.0756546	0.145035	0.169	0.405037	no
XLOC_009081	XLOC_009081	PSMC5	chr17:61896792-61909387	q1	q2	OK	0	0	0.0586253	0.18461	0.20458	0.459974	no
XLOC_009103	XLOC_009103	PRKAR1A	chr17:66508109-66528910	q1	q2	OK	0	0	0.0566923	0.296131	0.31244	0.600683	no
XLOC_009113	XLOC_009113	TTYH2	chr17:72209695-72258157	q1	q2	OK	0	0	0.117793	0.23619	0.258015	0.534179	no
XLOC_009138	XLOC_009138	C17orf109	chr17:73584138-73663269	q1	q2	OK	0	0	0.104465	0.359548	0.39011	0.684813	no
XLOC_009141	XLOC_009141	ITGB4	chr17:73717515-73753899	q1	q2	OK	0	0	0.0612721	0.0108518	0.02498	0.0986847	no
XLOC_009143	XLOC_009143	CDK3,TEN1,TEN1-CDK3	chr17:73937588-74002080	q1	q2	OK	0	0	0.0166986	0.82222	0.824905	0.956924	no
XLOC_009156	XLOC_009156	MFSD11	chr17:74730196-74775336	q1	q2	OK	0	0	0.0446691	0.366529	0.372625	0.669671	no
XLOC_009158	XLOC_009158	LINC00338,SEC14L1	chr17:75084724-75213181	q1	q2	OK	0	0	0.0808615	0.0117033	0.08546	0.249331	no
XLOC_009160	XLOC_009160	2013-09-09	chr17:75277491-75496678	q1	q2	OK	0	0	0.0277254	0.00136475	0.484785	0.776457	no
XLOC_009195	XLOC_009195	ANAPC11	chr17:79849598-79858363	q1	q2	OK	0	0	0.0582318	0.157357	0.161875	0.393678	no
XLOC_009202	XLOC_009202	SLC16A3	chr17:80186281-80197375	q1	q2	OK	0	0	0.15477	0.0156204	0.00924	0.0456154	yes
XLOC_009206	XLOC_009206	NARF	chr17:80416059-80446143	q1	q2	OK	0	0	0.0513489	0.234179	0.24864	0.522726	no
XLOC_009219	XLOC_009219	NXN	chr17:702552-882998	q1	q2	OK	0	0	0.160901	0.128199	0.1538	0.380126	no
XLOC_009220	XLOC_009220	ABR	chr17:906758-1090616	q1	q2	OK	0	0	0.230094	0.00179956	0.00758	0.0390883	yes
XLOC_009224	XLOC_009224	MYO1C	chr17:1367479-1396001	q1	q2	OK	0	0	0.0361783	0.20024	0.33649	0.628919	no
XLOC_009237	XLOC_009237	SMG6	chr17:1963132-2207069	q1	q2	OK	0	0	0.0807554	0.222188	0.23917	0.51071	no
XLOC_009255	XLOC_009255	SHPK,TRPV1	chr17:3468739-3539616	q1	q2	OK	0	0	0.124925	9.3106e-08	0.00422	0.0251949	yes
XLOC_009256	XLOC_009256	P2RX5,P2RX5-TAX1BP3,TAX1BP3	chr17:3539761-3599698	q1	q2	OK	0	0	0.0720176	0.182426	0.19489	0.444542	no
XLOC_009259	XLOC_009259	CAMKK1	chr17:3763616-3796337	q1	q2	OK	0	0	0.45814	1.59068e-07	0.00024	0.00315384	yes
XLOC_009275	XLOC_009275	CAMTA2	chr17:4871286-4890960	q1	q2	OK	0	0	0.127885	0.0115513	0.026585	0.104186	no
XLOC_009302	XLOC_009302	DLG4	chr17:7093209-7128585	q1	q2	OK	0	0	0.0273179	0.691336	0.70101	0.911675	no
XLOC_009307	XLOC_009307	CTDNEP1	chr17:7146905-7155259	q1	q2	OK	0	0	0.0793035	0.0542828	0.082	0.242341	no
XLOC_009312	XLOC_009312	C17orf61,C17orf61-PLSCR3,PLSCR3	chr17:7284292-7307450	q1	q2	OK	0	0	0.0912997	0.0490995	0.0808	0.239913	no
XLOC_009313	XLOC_009313	ZBTB4	chr17:7362684-7387568	q1	q2	OK	0	0	0.149259	0.0977346	0.11515	0.309011	no
XLOC_009317	XLOC_009317	TP53	chr17:7571719-7606820	q1	q2	OK	0	0	0.0688323	0.0438684	0.06945	0.215465	no
XLOC_009346	XLOC_009346	GAS7	chr17:9813925-10101868	q1	q2	OK	0	0	0.257681	0.000182734	0.0067	0.0356272	yes
XLOC_009368	XLOC_009368	NCOR1	chr17:15933407-16118874	q1	q2	OK	0	0	0.355273	6.66134e-15	0.000145	0.00219484	yes
XLOC_009377	XLOC_009377	COPS3	chr17:17149937-17184617	q1	q2	OK	0	0	0.0373592	3.34201e-06	0.00819	0.0415108	yes
XLOC_009379	XLOC_009379	PEMT	chr17:17408876-17494994	q1	q2	OK	0	0	0.0354655	0.000823696	0.052095	0.173294	no
XLOC_009385	XLOC_009385	FLII	chr17:18128935-18162230	q1	q2	OK	0	0	0.0151623	0.851459	0.85554	0.967082	no
XLOC_009392	XLOC_009392	FOXO3B,ZNF286B	chr17:18561741-18585572	q1	q2	OK	0	0	0.051533	0.563694	0.580415	0.843189	no
XLOC_009395	XLOC_009395	B9D1	chr17:19240866-19290532	q1	q2	OK	0	0	0.0232982	0.468585	0.474245	0.767361	no
XLOC_009427	XLOC_009427	TLCD1	chr17:27046999-27053949	q1	q2	OK	0	0	0.0822332	0.00144642	0.035655	0.130605	no
XLOC_009436	XLOC_009436	MYO18A,TIAF1	chr17:27400527-27507407	q1	q2	OK	0	0	0.179682	0.0239352	0.035705	0.13069	no
XLOC_009462	XLOC_009462	RAD51D,RAD51L3-RFFL,RFFL	chr17:33336130-33448541	q1	q2	OK	0	0	0.159325	0.000811309	0.02761	0.107223	no
XLOC_009475	XLOC_009475	RDM1	chr17:34245084-34257780	q1	q2	OK	0	0	0.0500664	0.209656	0.228785	0.496005	no
XLOC_009488	XLOC_009488	ACACA	chr17:35441926-35766902	q1	q2	OK	0	0	0.0459615	0.2189	0.541365	0.818031	no
XLOC_009516	XLOC_009516	GSDMB	chr17:38060847-38074903	q1	q2	OK	0	0	0.0931884	0.215146	0.226975	0.493462	no
XLOC_009582	XLOC_009582	DNAJC7	chr17:40118758-40190044	q1	q2	OK	0	0	0.266971	0.000418411	0.00231	0.01617	yes
XLOC_009589	XLOC_009589	GHDC	chr17:40341104-40346550	q1	q2	OK	0	0	0.033206	0.412381	0.41739	0.714046	no
XLOC_009591	XLOC_009591	STAT3	chr17:40465342-40540513	q1	q2	OK	0	0	0.229675	7.32747e-15	4.5e-05	0.00104371	yes
XLOC_009593	XLOC_009593	PSMC3IP	chr17:40719077-40729849	q1	q2	OK	0	0	0.0172777	0.721867	0.72423	0.922672	no
XLOC_009602	XLOC_009602	AARSD1	chr17:41102542-41132545	q1	q2	OK	0	0	0.0481532	0.222887	0.23967	0.511076	no
XLOC_009604	XLOC_009604	BRCA1	chr17:41196311-41277500	q1	q2	OK	0	0	0.230579	0.000116598	0.00225	0.0158714	yes
XLOC_009606	XLOC_009606	ETV4	chr17:41605210-41623762	q1	q2	OK	0	0	0.0814171	0.230858	0.25077	0.52512	no
XLOC_009619	XLOC_009619	UBTF	chr17:42282400-42298994	q1	q2	OK	0	0	0.116705	0.0805076	0.151805	0.376279	no
XLOC_009626	XLOC_009626	GJC1	chr17:42875815-42908179	q1	q2	OK	0	0	0.144851	1.6352e-07	0.003355	0.0213473	yes
XLOC_009631	XLOC_009631	DCAKD	chr17:43100705-43138473	q1	q2	OK	0	0	0.0466007	0.547182	0.557695	0.828521	no
XLOC_009641	XLOC_009641	KANSL1	chr17:44107281-44302740	q1	q2	OK	0	0	0.158043	0.00340988	0.04725	0.162161	no
XLOC_009655	XLOC_009655	CBX1	chr17:46147413-46178883	q1	q2	OK	0	0	0.00465661	0.761266	0.7662	0.938732	no
XLOC_009675	XLOC_009675	GNGT2	chr17:47283595-47300587	q1	q2	OK	0	0	0.234367	0.00876058	0.027665	0.107395	no
XLOC_009677	XLOC_009677	ZNF652	chr17:47366567-47439835	q1	q2	OK	0	0	0.0394258	0.39147	0.409995	0.70668	no
XLOC_009695	XLOC_009695	TOB1	chr17:48939586-48945732	q1	q2	OK	0	0	0.0456509	0.00282074	0.021245	0.0864951	no
XLOC_009696	XLOC_009696	SPAG9	chr17:49039534-49198226	q1	q2	OK	0	0	0.116158	0.0002311	0.00401	0.0243161	yes
XLOC_009743	XLOC_009743	CYB561	chr17:61509664-61523722	q1	q2	OK	0	0	0.828145	1.28786e-14	1e-05	0.000414239	yes
XLOC_009756	XLOC_009756	ICAM2	chr17:62075710-62097994	q1	q2	OK	0	0	0.00135542	0.945728	0.946745	0.985167	no
XLOC_009761	XLOC_009761	DDX5,MIR3064	chr17:62494373-62502484	q1	q2	OK	0	0	0.121996	0.0131746	0.034975	0.128865	no
XLOC_009764	XLOC_009764	LOC146880	chr17:62745779-62778117	q1	q2	OK	0	0	0.156767	0.0314519	0.046195	0.159427	no
XLOC_009783	XLOC_009783	ABCA10,ABCA5	chr17:67144147-67323323	q1	q2	OK	0	0	0.0238621	0.813129	0.81953	0.955565	no
XLOC_009810	XLOC_009810	GGA3	chr17:73232693-73267311	q1	q2	OK	0	0	0.047812	0.0127807	0.031915	0.119649	no
XLOC_009811	XLOC_009811	MIF4GD	chr17:73232693-73267311	q1	q2	OK	0	0	0.616661	0	1e-05	0.000414239	yes
XLOC_009814	XLOC_009814	CASKIN2	chr17:73452663-73511627	q1	q2	OK	0	0	0.124851	0.0515451	0.08137	0.240974	no
XLOC_009828	XLOC_009828	EXOC7	chr17:74075262-74099868	q1	q2	OK	0	0	0.017844	0.125968	0.150685	0.374482	no
XLOC_009834	XLOC_009834	RHBDF2	chr17:74466974-74497509	q1	q2	OK	0	0	0.242061	0.00120343	0.003955	0.0241133	yes
XLOC_009840	XLOC_009840	MIR636,SRSF2	chr17:74730196-74775336	q1	q2	OK	0	0	0.00616396	0.845818	0.824395	0.956924	no
XLOC_009844	XLOC_009844	TMC6	chr17:76108998-76139049	q1	q2	OK	0	0	0.185212	0.0145219	0.02445	0.096915	no
XLOC_009885	XLOC_009885	ARHGDIA	chr17:79825596-79829282	q1	q2	OK	0	0	0.0231836	0.343745	0.363825	0.66082	no
XLOC_009887	XLOC_009887	PCYT2	chr17:79860071-79869340	q1	q2	OK	0	0	0.0682794	2.32326e-10	0.00048	0.00525183	yes
XLOC_009889	XLOC_009889	MAFG	chr17:79876144-79885587	q1	q2	OK	0	0	0.308855	4.89448e-06	0.00056	0.00587183	yes
XLOC_009903	XLOC_009903	C17orf62	chr17:80347085-80408707	q1	q2	OK	0	0	0.209451	0	1.5e-05	0.000551058	yes
XLOC_009940	XLOC_009940	MYL12B	chr18:3262110-3278282	q1	q2	OK	0	0	0.0189969	0.185213	0.214075	0.474538	no
XLOC_009955	XLOC_009955	ANKRD12	chr18:9136750-9285983	q1	q2	OK	0	0	0.110103	0.0692508	0.084545	0.247494	no
XLOC_009969	XLOC_009969	PSMG2	chr18:12658737-12725739	q1	q2	OK	0	0	0.0546983	0.312361	0.333255	0.625148	no
XLOC_009985	XLOC_009985	MIR4741,RBBP8	chr18:20513294-20606449	q1	q2	OK	0	0	0.0578926	0.437739	0.448375	0.743756	no
XLOC_009990	XLOC_009990	TTC39C	chr18:21572736-21715574	q1	q2	OK	0	0	0.311628	5.62598e-06	0.00409	0.0246822	yes
XLOC_010006	XLOC_010006	RNF138	chr18:29671817-29711524	q1	q2	OK	0	0	0.000746058	0.986167	0.98631	0.997608	no
XLOC_010011	XLOC_010011	MAPRE2	chr18:32556891-32723432	q1	q2	OK	0	0	0.0147618	0.252818	0.810775	0.953418	no
XLOC_010024	XLOC_010024	SETBP1	chr18:42260137-42648475	q1	q2	OK	0	0	0.0329371	0.672481	0.681695	0.90298	no
XLOC_010084	XLOC_010084	CNDP2	chr18:72163499-72190689	q1	q2	OK	0	0	0.0137281	0.747656	0.75554	0.936422	no
XLOC_010094	XLOC_010094	NFATC1	chr18:77155771-77289323	q1	q2	OK	0	0	0.121132	0.0196864	0.027705	0.107413	no
XLOC_010095	XLOC_010095	CTDP1	chr18:77439800-77514510	q1	q2	OK	0	0	0.182607	0.00728255	0.01052	0.0500446	no
XLOC_010104	XLOC_010104	ENOSF1	chr18:596997-712662	q1	q2	OK	0	0	0.151003	0.0223091	0.034845	0.128574	no
XLOC_010149	XLOC_010149	KCTD1	chr18:24034874-24220308	q1	q2	OK	0	0	0.308873	6.03511e-06	0.01412	0.0632822	no
XLOC_010181	XLOC_010181	ATP5A1	chr18:43664109-43684199	q1	q2	OK	0	0	0.244972	5.56276e-08	0.00178	0.0134389	yes
XLOC_010191	XLOC_010191	SMAD2	chr18:45359465-45457515	q1	q2	OK	0	0	0.204847	0.00499937	0.00952	0.0465675	yes
XLOC_010193	XLOC_010193	SMAD7	chr18:46446222-46477081	q1	q2	OK	0	0	0.180009	0.000268179	0.04277	0.149956	no
XLOC_010196	XLOC_010196	C18orf32,RPL17,RPL17-C18ORF32,SNORD58B	chr18:47007547-47018935	q1	q2	OK	0	0	0.13683	0.005004	0.009275	0.0456986	yes
XLOC_010203	XLOC_010203	MBD1	chr18:47793251-47808144	q1	q2	OK	0	0	0.0325244	4.25598e-08	0.001765	0.0133683	yes
XLOC_010205	XLOC_010205	MRO	chr18:48321489-48351754	q1	q2	OK	0	0	0.262736	0.000405922	0.002315	0.0161937	yes
XLOC_010211	XLOC_010211	TCF4	chr18:52889561-53303188	q1	q2	OK	0	0	0.13064	0.00116847	0.066845	0.20981	no
XLOC_010250	XLOC_010250	MBP	chr18:74690788-74844774	q1	q2	OK	0	0	0.01502	0.568131	0.576385	0.840144	no
XLOC_010259	XLOC_010259	BSG	chr19:571324-583493	q1	q2	OK	0	0	0.00160633	0.926759	0.929315	0.982011	no
XLOC_010278	XLOC_010278	GPX4	chr19:1103935-1106787	q1	q2	OK	0	0	0.0334622	0.363603	0.377385	0.673813	no
XLOC_010316	XLOC_010316	FZR1	chr19:3506294-3536755	q1	q2	OK	0	0	0.182126	1.15494e-09	0.001245	0.0104522	yes
XLOC_010336	XLOC_010336	TNFAIP8L1	chr19:4639526-4655580	q1	q2	OK	0	0	0.017808	0.493105	0.502755	0.789238	no
XLOC_010341	XLOC_010341	UHRF1	chr19:4909509-4962165	q1	q2	OK	0	0	0.0164762	0.474929	0.495695	0.784415	no
XLOC_010364	XLOC_010364	ARHGEF18	chr19:7459998-7537371	q1	q2	OK	0	0	0.0141609	0.757635	0.76439	0.938705	no
XLOC_010368	XLOC_010368	PNPLA6	chr19:7599037-7626653	q1	q2	OK	0	0	0.0994844	0.00148543	0.06362	0.202402	no
XLOC_010377	XLOC_010377	EVI5L	chr19:7895160-7929862	q1	q2	OK	0	0	0.051921	0.159815	0.191575	0.439662	no
XLOC_010381	XLOC_010381	SNAPC2	chr19:7985193-7988136	q1	q2	OK	0	0	0.125568	0.111538	0.131255	0.338339	no
XLOC_010395	XLOC_010395	ZNF177,ZNF559,ZNF559-ZNF177	chr19:9434447-9493293	q1	q2	OK	0	0	0.0905614	0.067258	0.55933	0.829537	no
XLOC_010402	XLOC_010402	P2RY11,PPAN,PPAN-P2RY11	chr19:10216898-10230599	q1	q2	OK	0	0	0.0964453	0.104784	0.117995	0.314216	no
XLOC_010410	XLOC_010410	PDE4A	chr19:10527448-10580307	q1	q2	OK	0	0	0.289959	2.97859e-07	0.00097	0.00861785	yes
XLOC_010413	XLOC_010413	SLC44A2	chr19:10713120-10755235	q1	q2	OK	0	0	0.039795	0.174586	0.197595	0.44878	no
XLOC_010422	XLOC_010422	SMARCA4	chr19:11071597-11172958	q1	q2	OK	0	0	0.216029	1.96126e-06	4e-05	0.000974915	yes
XLOC_010444	XLOC_010444	WDR83	chr19:12777617-12792701	q1	q2	OK	0	0	0.143559	0.0739601	0.099	0.277242	no
XLOC_010471	XLOC_010471	PKN1	chr19:14544165-14582679	q1	q2	OK	0	0	0.378286	9.98974e-07	0.00022	0.00296059	yes
XLOC_010492	XLOC_010492	TPM4	chr19:16178316-16213813	q1	q2	OK	0	0	0.0603468	5.84467e-05	0.00885	0.0442105	yes
XLOC_010510	XLOC_010510	GTPBP3	chr19:17445790-17453540	q1	q2	OK	0	0	0.129992	0.00379215	0.01564	0.0680347	no
XLOC_010517	XLOC_010517	FCHO1	chr19:17858526-17899377	q1	q2	OK	0	0	0.088352	0.0228454	0.03534	0.129735	no
XLOC_010522	XLOC_010522	CCDC124	chr19:18043823-18054794	q1	q2	OK	0	0	0.0562856	0.151969	0.17485	0.414713	no
XLOC_010524	XLOC_010524	ARRDC2	chr19:18111943-18124911	q1	q2	OK	0	0	0.0702963	0.391338	0.4082	0.704672	no
XLOC_010578	XLOC_010578	URI1	chr19:30414550-30507519	q1	q2	OK	0	0	0.597895	0	1e-05	0.000414239	yes
XLOC_010583	XLOC_010583	DPY19L3	chr19:32896654-32976799	q1	q2	OK	0	0	0.020043	0.811282	0.817465	0.954927	no
XLOC_010593	XLOC_010593	CEBPG	chr19:33864574-33873592	q1	q2	OK	0	0	0.0758393	0.042046	0.071315	0.219528	no
XLOC_010598	XLOC_010598	GPI	chr19:34855644-34893318	q1	q2	OK	0	0	0.00692814	0.797936	0.799715	0.950614	no
XLOC_010650	XLOC_010650	ZNF345	chr19:37288451-37407193	q1	q2	OK	0	0	0.156699	0.0136374	0.10454	0.288435	no
XLOC_010658	XLOC_010658	LOC100507433,ZNF540	chr19:38039850-38105079	q1	q2	OK	0	0	0.0843668	0.0100965	0.344235	0.638605	no
XLOC_010672	XLOC_010672	NFKBIB	chr19:39369194-39399534	q1	q2	OK	0	0	0.131844	6.63331e-08	0.00241	0.0165931	yes
XLOC_010673	XLOC_010673	MRPS12	chr19:39405903-39423659	q1	q2	OK	0	0	0.191141	0.0147603	0.023625	0.0942565	no
XLOC_010683	XLOC_010683	SUPT5H	chr19:39936185-39967308	q1	q2	OK	0	0	0.0832979	0.283052	0.296145	0.582567	no
XLOC_010697	XLOC_010697	SPTBN4	chr19:40973125-41082365	q1	q2	OK	0	0	0.0349852	0.76824	0.774755	0.942211	no
XLOC_010699	XLOC_010699	LTBP4	chr19:41099071-41135725	q1	q2	OK	0	0	0.150407	3.90799e-14	0.002355	0.0163382	yes
XLOC_010702	XLOC_010702	EGLN2,MIA,MIA-RAB4B,RAB4B,RAB4B-EGLN2	chr19:41281081-41314346	q1	q2	OK	0	0	0.0787497	5.29538e-07	0.18336	0.427723	no
XLOC_010710	XLOC_010710	HNRNPUL1	chr19:41768390-41813811	q1	q2	OK	0	0	0.221944	0.00773773	0.012945	0.0589346	no
XLOC_010712	XLOC_010712	TMEM91	chr19:41860321-41889987	q1	q2	OK	0	0	0.235623	0.0030226	0.042675	0.149744	no
XLOC_010722	XLOC_010722	ARHGEF1	chr19:42387266-42411604	q1	q2	OK	0	0	0.100917	0.19315	0.207025	0.46402	no
XLOC_010736	XLOC_010736	ZNF576	chr19:44100543-44104587	q1	q2	OK	0	0	0.0411115	0.589838	0.602015	0.857925	no
XLOC_010765	XLOC_010765	CLPTM1	chr19:45457841-45496604	q1	q2	OK	0	0	0.440999	4.68514e-14	3e-05	0.00084352	yes
XLOC_010798	XLOC_010798	PRR24	chr19:47777658-47778980	q1	q2	OK	0	0	0.0111319	0.909698	0.91238	0.978392	no
XLOC_010826	XLOC_010826	KCNJ14	chr19:48958765-48969367	q1	q2	OK	0	0	0.0119516	0.926561	0.927285	0.981705	no
XLOC_010830	XLOC_010830	SPHK2	chr19:49122547-49133663	q1	q2	OK	0	0	0.00684301	0.924589	0.99366	0.998521	no
XLOC_010852	XLOC_010852	FLT3LG	chr19:49977465-49989488	q1	q2	OK	0	0	0.108148	0.182122	0.20906	0.466674	no
XLOC_010873	XLOC_010873	ATF5,MIR4751	chr19:50392913-50437193	q1	q2	OK	0	0	0.0427007	0.308662	0.32414	0.613192	no
XLOC_010928	XLOC_010928	ZNF331	chr19:54024176-54083523	q1	q2	OK	0	0	0.18351	0.00866473	0.038575	0.138578	no
XLOC_010979	XLOC_010979	MYADM	chr19:54369610-54379689	q1	q2	OK	0	0	0.0931743	0.0324178	0.33345	0.625384	no
XLOC_010987	XLOC_010987	TSEN34	chr19:54694118-54698394	q1	q2	OK	0	0	0.173326	0.0520207	0.06879	0.213914	no
XLOC_011008	XLOC_011008	NLRP2	chr19:55476651-55512510	q1	q2	OK	0	0	0.0318907	0.660766	0.667465	0.896425	no
XLOC_011019	XLOC_011019	ZNF580	chr19:56152391-56154836	q1	q2	OK	0	0	0.141808	0.0677024	0.07972	0.237626	no
XLOC_011023	XLOC_011023	EPN1	chr19:56186560-56207133	q1	q2	OK	0	0	0.00138276	0.959128	0.96042	0.99071	no
XLOC_011099	XLOC_011099	SBNO2	chr19:1107632-1174282	q1	q2	OK	0	0	0.0385148	0.187404	0.22031	0.484095	no
XLOC_011111	XLOC_011111	MIR1909,REXO1	chr19:1815244-1848452	q1	q2	OK	0	0	0.446849	0.0169377	0.01861	0.0781511	no
XLOC_011133	XLOC_011133	AES	chr19:3052907-3062964	q1	q2	OK	0	0	0.0121471	0.698728	0.70658	0.914077	no
XLOC_011135	XLOC_011135	DOHH	chr19:3490818-3500938	q1	q2	OK	0	0	0.1864	0.035708	0.051765	0.172481	no
XLOC_011153	XLOC_011153	SH3GL1	chr19:4360363-4400565	q1	q2	OK	0	0	0.00735257	0.927902	0.929595	0.982011	no
XLOC_011154	XLOC_011154	UBXN6	chr19:4445002-4457791	q1	q2	OK	0	0	0.51073	4.21885e-15	1e-05	0.000414239	yes
XLOC_011181	XLOC_011181	KHSRP,MIR3940	chr19:6413118-6424822	q1	q2	OK	0	0	0.0266823	0.0519371	0.079975	0.237882	no
XLOC_011200	XLOC_011200	FCER2	chr19:7753642-7767032	q1	q2	OK	0	0	0.0571998	0.265439	0.281615	0.564379	no
XLOC_011246	XLOC_011246	KEAP1	chr19:10596795-10614054	q1	q2	OK	0	0	0.0275305	0.729623	0.73605	0.927596	no
XLOC_011256	XLOC_011256	KANK2	chr19:11274942-11308243	q1	q2	OK	0	0	0.194641	0.00839413	0.022415	0.090324	no
XLOC_011264	XLOC_011264	ECSIT,ZNF653	chr19:11594241-11639987	q1	q2	OK	0	0	0.0294647	0.116915	0.639725	0.881033	no
XLOC_011266	XLOC_011266	ACP5	chr19:11685474-11689801	q1	q2	OK	0	0	0.588605	8.88178e-14	5e-05	0.00109891	yes
XLOC_011270	XLOC_011270	ZNF20,ZNF625,ZNF625-ZNF20	chr19:12242167-12267546	q1	q2	OK	0	0	0.0239789	0.662106	0.672305	0.898525	no
XLOC_011281	XLOC_011281	DHPS	chr19:12777617-12792701	q1	q2	OK	0	0	0.0479961	0.0386744	0.061485	0.197545	no
XLOC_011283	XLOC_011283	TNPO2	chr19:12810007-12834810	q1	q2	OK	0	0	0.0535189	0.131268	0.466135	0.758505	no
XLOC_011306	XLOC_011306	PRKACA	chr19:14202506-14228559	q1	q2	OK	0	0	0.47193	8.37678e-10	5e-05	0.00109891	yes
XLOC_011309	XLOC_011309	DDX39A	chr19:14519609-14530195	q1	q2	OK	0	0	0.00270753	0.892964	0.89667	0.975481	no
XLOC_011323	XLOC_011323	EPHX3	chr19:15337729-15343858	q1	q2	OK	0	0	0.480736	2.60183e-07	0.00154	0.0121107	yes
XLOC_011362	XLOC_011362	ISYNA1	chr19:18530145-18549111	q1	q2	OK	0	0	0.151787	0.0290801	0.05007	0.168507	no
XLOC_011369	XLOC_011369	HOMER3	chr19:19040009-19052041	q1	q2	OK	0	0	0.178553	4.43839e-06	0.004885	0.0283251	yes
XLOC_011372	XLOC_011372	MEF2B,MEF2BNB,MEF2BNB-MEF2B	chr19:19256375-19314238	q1	q2	OK	0	0	0.00748904	0.648019	0.64934	0.885912	no
XLOC_011406	XLOC_011406	C19orf12	chr19:30189792-30206696	q1	q2	OK	0	0	0.0664965	0.260999	0.266795	0.545291	no
XLOC_011426	XLOC_011426	DMKN	chr19:35988118-36004560	q1	q2	OK	0	0	0.029996	0.456019	0.634305	0.878409	no
XLOC_011439	XLOC_011439	CLIP3	chr19:36505561-36523797	q1	q2	OK	0	0	0.113401	0.376354	0.38742	0.682494	no
XLOC_011449	XLOC_011449	ZNF529	chr19:37034516-37096178	q1	q2	OK	0	0	0.062834	0.420979	0.43238	0.728669	no
XLOC_011452	XLOC_011452	ZNF790	chr19:37288451-37407193	q1	q2	OK	0	0	0.0924706	0.227483	0.5959	0.853241	no
XLOC_011453	XLOC_011453	ZNF829	chr19:37288451-37407193	q1	q2	OK	0	0	0.400229	3.93673e-07	0.00284	0.0188821	yes
XLOC_011461	XLOC_011461	ZNF607	chr19:38187263-38210691	q1	q2	OK	0	0	0.170615	0.061099	0.07735	0.232311	no
XLOC_011465	XLOC_011465	DPF1	chr19:38701648-38720317	q1	q2	OK	0	0	0.271845	0.000119685	0.00129	0.010661	yes
XLOC_011467	XLOC_011467	YIF1B	chr19:38794199-38806606	q1	q2	OK	0	0	0.0765209	0.140617	0.164655	0.398418	no
XLOC_011475	XLOC_011475	HNRNPL	chr19:39327027-39342979	q1	q2	OK	0	0	0.190366	0.0211753	0.030735	0.116458	no
XLOC_011477	XLOC_011477	SIRT2	chr19:39369194-39399534	q1	q2	OK	0	0	0.171242	0.000157116	0.00305	0.0198843	yes
XLOC_011505	XLOC_011505	SERTAD3	chr19:40946747-40950282	q1	q2	OK	0	0	0.292878	0.000171084	0.00343	0.0216874	yes
XLOC_011508	XLOC_011508	ADCK4	chr19:41197433-41222790	q1	q2	OK	0	0	0.0998494	0.202016	0.219755	0.483419	no
XLOC_011516	XLOC_011516	ATP5SL	chr19:41937222-41945843	q1	q2	OK	0	0	0.0400712	0.017344	0.05055	0.169669	no
XLOC_011522	XLOC_011522	ATP1A3	chr19:42470733-42498428	q1	q2	OK	0	0	0.500455	3.22453e-12	1e-05	0.000414239	yes
XLOC_011576	XLOC_011576	PPP1R13L	chr19:45882891-45927177	q1	q2	OK	0	0	0.0477254	0.584588	0.594335	0.852583	no
XLOC_011577	XLOC_011577	ERCC1	chr19:45882891-45927177	q1	q2	OK	0	0	0.0202855	0.779411	0.782975	0.944153	no
XLOC_011578	XLOC_011578	RTN2	chr19:45988549-46000313	q1	q2	OK	0	0	0.0223092	0.713801	0.718955	0.919768	no
XLOC_011581	XLOC_011581	EML2	chr19:46112657-46148775	q1	q2	OK	0	0	0.00847491	0.864066	0.86728	0.968599	no
XLOC_011587	XLOC_011587	DMPK	chr19:46272975-46285815	q1	q2	OK	0	0	0.156085	0.000648456	0.001455	0.0117075	yes
XLOC_011605	XLOC_011605	PRKD2	chr19:47150868-47220384	q1	q2	OK	0	0	0.321398	3.68756e-08	0.00014	0.00215151	yes
XLOC_011608	XLOC_011608	SLC1A5	chr19:47278139-47291842	q1	q2	OK	0	0	0.155483	0.0274473	0.06782	0.211683	no
XLOC_011613	XLOC_011613	BBC3	chr19:47724078-47736023	q1	q2	OK	0	0	0.447366	3.86804e-08	0.00017	0.00242726	yes
XLOC_011626	XLOC_011626	CARD8	chr19:48711342-48761450	q1	q2	OK	0	0	0.103127	3.52887e-11	0.00036	0.00421858	yes
XLOC_011640	XLOC_011640	BCAT2	chr19:49298318-49314320	q1	q2	OK	0	0	0.00530465	0.935565	0.935445	0.984252	no
XLOC_011657	XLOC_011657	TEAD2	chr19:49838676-49865714	q1	q2	OK	0	0	0.22626	5.08034e-08	0.00545	0.0307275	yes
XLOC_011670	XLOC_011670	IL4I1,NUP62	chr19:50392913-50437193	q1	q2	OK	0	0	0.0755517	0.0484597	0.135125	0.346187	no
XLOC_011715	XLOC_011715	ETFB	chr19:51848408-51869672	q1	q2	OK	0	0	0.00658394	0.750455	0.757185	0.936687	no
XLOC_011738	XLOC_011738	ZNF83	chr19:53115617-53193886	q1	q2	OK	0	0	0.0413578	0.432624	0.438595	0.73447	no
XLOC_011739	XLOC_011739	ZNF611	chr19:53206065-53238307	q1	q2	OK	0	0	0.0969609	0.00707498	0.02125	0.0864951	no
XLOC_011744	XLOC_011744	ZNF321P,ZNF816,ZNF816-ZNF321P	chr19:53430387-53466164	q1	q2	OK	0	0	0.0130445	0.865235	0.867355	0.968599	no
XLOC_011775	XLOC_011775	RDH13	chr19:55555691-55580914	q1	q2	OK	0	0	0.0156918	0.552943	0.56919	0.836052	no
XLOC_011833	XLOC_011833	CHMP2A	chr19:59062932-59066486	q1	q2	OK	0	0	0.0183639	0.826644	0.83094	0.959202	no
XLOC_011866	XLOC_011866	RRM2	chr2:10262694-10271546	q1	q2	OK	0	0	0.265346	6.20444e-06	0.00149	0.0119319	yes
XLOC_011868	XLOC_011868	HPCAL1	chr2:10443039-10567743	q1	q2	OK	0	0	0.0189536	0.653384	0.66539	0.89543	no
XLOC_011873	XLOC_011873	GREB1	chr2:11674241-11782912	q1	q2	OK	0	0	0.195143	3.4429e-06	0.00043	0.00482002	yes
XLOC_011881	XLOC_011881	GEN1	chr2:17935176-17966632	q1	q2	OK	0	0	0.256508	0.000164796	0.00259	0.0175917	yes
XLOC_011895	XLOC_011895	CENPO	chr2:25013135-25142055	q1	q2	OK	0	0	0.0838789	0.291245	0.306245	0.594535	no
XLOC_011915	XLOC_011915	C2orf28	chr2:27422454-27440046	q1	q2	OK	0	0	0.148204	0.014476	0.02733	0.106423	no
XLOC_011926	XLOC_011926	GPN1	chr2:27848505-27917847	q1	q2	OK	0	0	0.197292	2.059e-05	0.00276	0.0184599	yes
XLOC_011953	XLOC_011953	LTBP1	chr2:33172368-33624575	q1	q2	OK	0	0	0.0836443	0.173415	0.18604	0.431393	no
XLOC_011954	XLOC_011954	RASGRP3	chr2:33661415-33789798	q1	q2	OK	0	0	0.187514	0.00351641	0.005865	0.0325453	yes
XLOC_011961	XLOC_011961	FAM82A1	chr2:38152461-38294285	q1	q2	OK	0	0	0.321522	5.14349e-06	0.00607	0.0332973	yes
XLOC_011987	XLOC_011987	SOCS5	chr2:46926098-46989927	q1	q2	OK	0	0	0.0356233	0.619834	0.632825	0.878005	no
XLOC_012002	XLOC_012002	SPTBN1	chr2:54683453-54898583	q1	q2	OK	0	0	0.0179313	0.822726	0.82747	0.957392	no
XLOC_012005	XLOC_012005	MIR4426,RPS27A	chr2:55399686-55462989	q1	q2	OK	0	0	0.316279	0.000117904	0.001675	0.0128315	yes
XLOC_012014	XLOC_012014	KIAA1841	chr2:61293005-61365169	q1	q2	OK	0	0	0.14746	0.00800986	0.039335	0.140756	no
XLOC_012015	XLOC_012015	C2orf74	chr2:61372242-61391964	q1	q2	OK	0	0	0.0701228	0.113102	0.15005	0.373308	no
XLOC_012019	XLOC_012019	EHBP1	chr2:62900985-63275656	q1	q2	OK	0	0	0.103124	0.236364	0.255175	0.530674	no
XLOC_012021	XLOC_012021	MDH1	chr2:63348534-63834330	q1	q2	OK	0	0	0.402571	1.04098e-09	3e-05	0.00084352	yes
XLOC_012022	XLOC_012022	UGP2	chr2:64068097-64118696	q1	q2	OK	0	0	0.136224	0.0400528	0.058105	0.188721	no
XLOC_012027	XLOC_012027	SLC1A4	chr2:65215578-65251000	q1	q2	OK	0	0	0.139098	2.86593e-05	0.0061	0.0333891	yes
XLOC_012036	XLOC_012036	ARHGAP25	chr2:68961912-69053957	q1	q2	OK	0	0	0.00730816	0.855518	0.85932	0.968202	no
XLOC_012070	XLOC_012070	INO80B,INO80B-WBP1,WBP1	chr2:74682149-74688018	q1	q2	OK	0	0	0.0597838	0.358682	0.37385	0.670171	no
XLOC_012075	XLOC_012075	DOK1	chr2:74753774-74784678	q1	q2	OK	0	0	0.0989996	0.295491	0.31545	0.604247	no
XLOC_012095	XLOC_012095	USP39	chr2:85829964-85876407	q1	q2	OK	0	0	0.333259	1.54547e-11	6e-05	0.00122259	yes
XLOC_012102	XLOC_012102	KDM3A	chr2:86668270-86719839	q1	q2	OK	0	0	0.129828	0.0225203	0.043305	0.15162	no
XLOC_012105	XLOC_012105	RGPD1,RGPD2	chr2:87140934-87248973	q1	q2	OK	0	0	0.130764	0.146146	0.162565	0.395165	no
XLOC_012127	XLOC_012127	ITPRIPL1	chr2:96991061-96994091	q1	q2	OK	0	0	0.175557	0.000142865	0.003145	0.0203063	yes
XLOC_012144	XLOC_012144	LIPT1	chr2:99771417-99779613	q1	q2	OK	0	0	0.0406149	0.508437	0.51546	0.797268	no
XLOC_012152	XLOC_012152	MAP4K4	chr2:102314164-102511152	q1	q2	OK	0	0	0.189138	0.00125052	0.003075	0.0199635	yes
XLOC_012168	XLOC_012168	NCK2	chr2:106361519-106510730	q1	q2	OK	0	0	0.0204245	0.403284	0.420775	0.717277	no
XLOC_012178	XLOC_012178	LIMS1	chr2:109150810-109303702	q1	q2	OK	0	0	0.274018	5.71543e-13	1e-05	0.000414239	yes
XLOC_012218	XLOC_012218	DBI	chr2:120124503-120130122	q1	q2	OK	0	0	0.0103597	0.19676	0.197125	0.447847	no
XLOC_012228	XLOC_012228	LOC254128	chr2:122407229-122494503	q1	q2	OK	0	0	0.0968077	0.307621	0.326695	0.616172	no
XLOC_012295	XLOC_012295	TANK	chr2:161993465-162092683	q1	q2	OK	0	0	0.0150324	0.808774	0.814315	0.954232	no
XLOC_012301	XLOC_012301	CSRNP3	chr2:166326156-166545917	q1	q2	OK	0	0	0.012892	0.848421	0.852105	0.966071	no
XLOC_012313	XLOC_012313	KLHL23,PHOSPHO2,PHOSPHO2-KLHL23	chr2:170550963-170608396	q1	q2	OK	0	0	0.187699	0.00621178	0.01286	0.0586234	no
XLOC_012329	XLOC_012329	RAPGEF4	chr2:173587917-173917620	q1	q2	OK	0	0	0.00578755	0.868377	0.87412	0.969483	no
XLOC_012352	XLOC_012352	LOC100506866	chr2:179059207-179672150	q1	q2	OK	0	0	0.0732287	0.358967	0.38406	0.679893	no
XLOC_012353	XLOC_012353	UBE2E3	chr2:181845111-181928150	q1	q2	OK	0	0	0.343805	1.07369e-05	0.00117	0.0099807	yes
XLOC_012363	XLOC_012363	ITGAV	chr2:187454789-187545628	q1	q2	OK	0	0	0.300536	0.000256884	0.00303	0.0198181	yes
XLOC_012381	XLOC_012381	SLC39A10	chr2:196521531-196602426	q1	q2	OK	0	0	0.0347338	0.287592	0.30935	0.597222	no
XLOC_012384	XLOC_012384	HSPE1,HSPE1-MOB4,MOB4	chr2:198351307-198418423	q1	q2	OK	0	0	0.00880376	0.813643	0.94263	0.985167	no
XLOC_012390	XLOC_012390	SPATS2L	chr2:201170603-201346986	q1	q2	OK	0	0	0.29839	1.73159e-10	0.000845	0.007825	yes
XLOC_012394	XLOC_012394	BZW1	chr2:201676268-201688569	q1	q2	OK	0	0	0.0630737	0.319198	0.332325	0.623809	no
XLOC_012395	XLOC_012395	NIF3L1	chr2:201754049-201768655	q1	q2	OK	0	0	0.173314	5.55183e-11	0.000185	0.00259361	yes
XLOC_012397	XLOC_012397	CFLAR	chr2:201980876-202037411	q1	q2	OK	0	0	0.0840463	0.239933	0.273285	0.554056	no
XLOC_012399	XLOC_012399	CASP8	chr2:202098165-202152434	q1	q2	OK	0	0	0.0278806	0.678101	0.919835	0.979918	no
XLOC_012409	XLOC_012409	ALS2CR8	chr2:203776977-203851060	q1	q2	OK	0	0	0.0706508	0.387541	0.40803	0.704499	no
XLOC_012442	XLOC_012442	SMARCAL1	chr2:217277136-217347774	q1	q2	OK	0	0	0.0674615	0.425641	0.43928	0.735128	no
XLOC_012447	XLOC_012447	ARPC2	chr2:219081873-219119071	q1	q2	OK	0	0	0.315287	5.68227e-05	0.001865	0.0138139	yes
XLOC_012449	XLOC_012449	PNKD	chr2:219135114-219211516	q1	q2	OK	0	0	0.034926	0.657885	0.666245	0.895823	no
XLOC_012452	XLOC_012452	CTDSP1	chr2:219263060-219270664	q1	q2	OK	0	0	0.242608	0.000375015	0.002175	0.0154834	yes
XLOC_012468	XLOC_012468	ANKZF1	chr2:220094478-220101391	q1	q2	OK	0	0	0.241615	2.35355e-08	0.00102	0.00895927	yes
XLOC_012473	XLOC_012473	SPEG	chr2:220299699-220358354	q1	q2	OK	0	0	0.127802	0.145946	0.16769	0.403338	no
XLOC_012497	XLOC_012497	SP100	chr2:231280870-231410317	q1	q2	OK	0	0	0.0225389	0.463177	0.457525	0.750644	no
XLOC_012498	XLOC_012498	CAB39	chr2:231577556-231685790	q1	q2	OK	0	0	0.29416	5.77601e-06	0.00064	0.00642938	yes
XLOC_012527	XLOC_012527	DGKD	chr2:234263152-234380743	q1	q2	OK	0	0	0.286094	1.75557e-11	0.000575	0.00599167	yes
XLOC_012537	XLOC_012537	LRRFIP1	chr2:238536223-238690290	q1	q2	OK	0	0	0.00720978	0.704622	0.71056	0.915695	no
XLOC_012540	XLOC_012540	SCLY,UBE2F,UBE2F-SCLY	chr2:238875586-239008054	q1	q2	OK	0	0	0.0400137	0.607753	0.61769	0.866936	no
XLOC_012560	XLOC_012560	2013-09-02	chr2:242166681-242293441	q1	q2	OK	0	0	0.03135	0.384286	0.398565	0.694566	no
XLOC_012583	XLOC_012583	CMPK2	chr2:6980683-7006766	q1	q2	OK	0	0	0.141221	0.112988	0.13208	0.339856	no
XLOC_012610	XLOC_012610	NT5C1B,NT5C1B-RDH14,RDH14	chr2:18735988-18770846	q1	q2	OK	0	0	0.00526364	0.685448	0.69574	0.910231	no
XLOC_012616	XLOC_012616	SDC1	chr2:20400557-20425194	q1	q2	OK	0	0	0.319213	0.000968923	0.00563	0.0315017	yes
XLOC_012625	XLOC_012625	TP53I3	chr2:24300302-24308085	q1	q2	OK	0	0	0.132999	0.0782103	0.10083	0.280917	no
XLOC_012632	XLOC_012632	DNMT3A	chr2:25455829-25565459	q1	q2	OK	0	0	0.0527211	0.485963	0.748465	0.933012	no
XLOC_012634	XLOC_012634	DTNB	chr2:25600066-25896516	q1	q2	OK	0	0	0.320433	4.865e-13	8e-05	0.00146149	yes
XLOC_012642	XLOC_012642	CGREF1	chr2:27309610-27341995	q1	q2	OK	0	0	0.226452	0.0544099	0.085845	0.250106	no
XLOC_012650	XLOC_012650	EIF2B4	chr2:27587218-27593324	q1	q2	OK	0	0	0.140972	0.00799065	0.01477	0.0654379	no
XLOC_012651	XLOC_012651	ZNF513	chr2:27600097-27603611	q1	q2	OK	0	0	0.221638	0.0193215	0.03262	0.121928	no
XLOC_012656	XLOC_012656	CCDC121	chr2:27848505-27917847	q1	q2	OK	0	0	0.137141	0.187337	0.222185	0.486304	no
XLOC_012658	XLOC_012658	LOC100302650,RBKS	chr2:28004265-28561767	q1	q2	OK	0	0	0.0176457	0.816678	0.823295	0.956924	no
XLOC_012664	XLOC_012664	GALNT14	chr2:31133330-31361592	q1	q2	OK	0	0	0.24855	0.00156988	0.00424	0.0252993	yes
XLOC_012670	XLOC_012670	NLRC4	chr2:32449517-32490812	q1	q2	OK	0	0	0.26814	4.84947e-07	0.00288	0.0190724	yes
XLOC_012677	XLOC_012677	EIF2AK2	chr2:37332283-37384190	q1	q2	OK	0	0	0.137754	5.55182e-05	0.00634	0.0343479	yes
XLOC_012703	XLOC_012703	PREPL	chr2:44502596-44589001	q1	q2	OK	0	0	0.135622	7.53745e-07	0.01077	0.0509925	no
XLOC_012710	XLOC_012710	MCFD2	chr2:47129008-47303275	q1	q2	OK	0	0	0.0979773	5.30929e-06	0.00481	0.0279547	yes
XLOC_012714	XLOC_012714	FBXO11	chr2:48010220-48132932	q1	q2	OK	0	0	0.407567	3.03309e-10	4e-05	0.000974915	yes
XLOC_012718	XLOC_012718	ASB3,GPR75,GPR75-ASB3	chr2:53897116-54087170	q1	q2	OK	0	0	0.0600399	0.0754497	0.19003	0.437856	no
XLOC_012722	XLOC_012722	RTN4	chr2:55199326-55277734	q1	q2	OK	0	0	0.148187	0.0498285	0.065975	0.207857	no
XLOC_012723	XLOC_012723	C2orf63	chr2:55399686-55462989	q1	q2	OK	0	0	0.34786	1.96453e-07	0.002885	0.0190804	yes
XLOC_012753	XLOC_012753	SPRED2	chr2:65537984-65659656	q1	q2	OK	0	0	0.092759	0.248645	0.262755	0.540436	no
XLOC_012795	XLOC_012795	DCTN1	chr2:74588280-74621008	q1	q2	OK	0	0	0.168235	1.04618e-06	0.00219	0.0155682	yes
XLOC_012799	XLOC_012799	CCDC142,MRPL53	chr2:74699084-74721691	q1	q2	OK	0	0	0.0130677	0.677346	0.68774	0.905887	no
XLOC_012808	XLOC_012808	GCFC2	chr2:75889831-75938111	q1	q2	OK	0	0	0.205293	0.000317089	0.00244	0.0167424	yes
XLOC_012820	XLOC_012820	CAPG	chr2:85621870-85641197	q1	q2	OK	0	0	0.174461	0.0778727	0.10246	0.284592	no
XLOC_012826	XLOC_012826	ST3GAL5	chr2:86066270-86116157	q1	q2	OK	0	0	0.506943	1.06388e-10	8.5e-05	0.00151973	yes
XLOC_012832	XLOC_012832	CHMP3,RNF103,RNF103-CHMP3	chr2:86730552-87005164	q1	q2	OK	0	0	0.0675468	0.12261	0.321265	0.610507	no
XLOC_012837	XLOC_012837	RGPD1,RGPD2	chr2:88047605-88285309	q1	q2	OK	0	0	0.123212	0.0852838	0.118115	0.314453	no
XLOC_012862	XLOC_012862	FAM178B	chr2:97541618-97652301	q1	q2	OK	0	0	0.178276	0.107341	0.13914	0.353504	no
XLOC_012869	XLOC_012869	MGAT4A	chr2:99235568-99347589	q1	q2	OK	0	0	0.00878319	0.89356	0.898285	0.975481	no
XLOC_012921	XLOC_012921	DDX11L2	chr2:114341229-114361294	q1	q2	OK	0	0	0.448181	6.16415e-09	0.001035	0.00907518	yes
XLOC_012946	XLOC_012946	AMMECR1L	chr2:128619206-128643514	q1	q2	OK	0	0	0.0502475	0.202703	0.22672	0.493121	no
XLOC_012954	XLOC_012954	SMPD4	chr2:130908964-130948300	q1	q2	OK	0	0	0.0462828	0.164174	0.172925	0.41131	no
XLOC_012968	XLOC_012968	LYPD1	chr2:133174146-133429070	q1	q2	OK	0	0	0.0656015	0.487879	0.50342	0.789319	no
XLOC_012977	XLOC_012977	CXCR4	chr2:136871918-136875725	q1	q2	OK	0	0	0.0268149	0.440981	0.454155	0.747872	no
XLOC_012980	XLOC_012980	GTDC1	chr2:144703580-145090083	q1	q2	OK	0	0	0.189621	0.00527851	0.032115	0.120175	no
XLOC_012981	XLOC_012981	ZEB2,ZEB2-AS1	chr2:145141941-145278466	q1	q2	OK	0	0	0.315305	0.000309121	0.00155	0.0121136	yes
XLOC_012982	XLOC_012982	ORC4	chr2:148602569-149271044	q1	q2	OK	0	0	0.14876	0.01968	0.06629	0.208458	no
XLOC_013001	XLOC_013001	WDSUB1	chr2:160092303-160143236	q1	q2	OK	0	0	0.175311	0.0439156	0.07214	0.221256	no
XLOC_013003	XLOC_013003	CD302,LY75,LY75-CD302	chr2:160625138-160761267	q1	q2	OK	0	0	0.12129	0.208737	0.252345	0.526717	no
XLOC_013034	XLOC_013034	TLK1	chr2:171847332-172087824	q1	q2	OK	0	0	0.394487	1.46194e-12	7.5e-05	0.00140849	yes
XLOC_013040	XLOC_013040	SP3	chr2:174771186-174830430	q1	q2	OK	0	0	0.0772769	0.240846	0.257005	0.532928	no
XLOC_013044	XLOC_013044	WIPF1	chr2:175424301-175547627	q1	q2	OK	0	0	0.183073	0.00298491	0.015295	0.0670191	no
XLOC_013056	XLOC_013056	NFE2L2	chr2:178095030-178129859	q1	q2	OK	0	0	0.0112905	0.888106	0.890735	0.974759	no
XLOC_013062	XLOC_013062	PRKRA	chr2:179059207-179672150	q1	q2	OK	0	0	0.00543552	0.935581	0.996005	0.998735	no
XLOC_013102	XLOC_013102	HSPD1	chr2:198351307-198418423	q1	q2	OK	0	0	0.0440231	0.147735	0.182295	0.426291	no
XLOC_013110	XLOC_013110	CLK1	chr2:201717731-201729467	q1	q2	OK	0	0	0.00225201	0.930091	0.930765	0.982702	no
XLOC_013118	XLOC_013118	TMEM237	chr2:202484906-202508252	q1	q2	OK	0	0	0.252184	0.00330608	0.009895	0.0479091	yes
XLOC_013122	XLOC_013122	ICA1L	chr2:203637872-203736371	q1	q2	OK	0	0	0.277945	0.00109831	0.00709	0.0373654	yes
XLOC_013127	XLOC_013127	NDUFS1	chr2:206987802-207024243	q1	q2	OK	0	0	0.226377	5.04878e-11	0.000405	0.00460128	yes
XLOC_013134	XLOC_013134	METTL21A	chr2:208473838-208489973	q1	q2	OK	0	0	0.0286979	0.648664	0.65874	0.891846	no
XLOC_013188	XLOC_013188	CHPF	chr2:220403668-220408487	q1	q2	OK	0	0	0.260211	0.000109547	0.001975	0.0143748	yes
XLOC_013213	XLOC_013213	SP110	chr2:231033644-231090444	q1	q2	OK	0	0	0.00567014	0.93201	0.931475	0.983142	no
XLOC_013268	XLOC_013268	PASK	chr2:242045513-242089394	q1	q2	OK	0	0	0.146412	2.4545e-09	0.00036	0.00421858	yes
XLOC_013269	XLOC_013269	HDLBP	chr2:242166681-242293441	q1	q2	OK	0	0	0.0142061	0.75245	0.757065	0.936654	no
XLOC_013272	XLOC_013272	THAP4	chr2:242523819-242576725	q1	q2	OK	0	0	0.178733	0.0154665	0.026435	0.103741	no
XLOC_013285	XLOC_013285	FAM110A	chr20:814355-826922	q1	q2	OK	0	0	0.392693	1.55431e-13	4e-05	0.000974915	yes
XLOC_013286	XLOC_013286	PSMF1	chr20:1093905-1148426	q1	q2	OK	0	0	0.0356031	2.73293e-07	0.0078	0.039977	yes
XLOC_013291	XLOC_013291	SIRPA	chr20:1874812-1920540	q1	q2	OK	0	0	0.444981	7.6832e-09	0.00016	0.00233414	yes
XLOC_013296	XLOC_013296	MIR1292,NOP56,SNORD86	chr20:2633177-2639039	q1	q2	OK	0	0	0.0480109	0.0107949	0.04549	0.157571	no
XLOC_013304	XLOC_013304	PTPRA,VPS16	chr20:2821372-3019315	q1	q2	OK	0	0	0.302227	6.30565e-10	0.00038	0.00438154	yes
XLOC_013315	XLOC_013315	PANK2	chr20:3869485-3904502	q1	q2	OK	0	0	0.197625	0.00221462	0.023895	0.0950324	no
XLOC_013319	XLOC_013319	PRNP	chr20:4666796-4682234	q1	q2	OK	0	0	0.135308	0.0331488	0.046435	0.160074	no
XLOC_013327	XLOC_013327	CRLS1	chr20:5986738-6020697	q1	q2	OK	0	0	0.00182172	0.865114	0.870215	0.968981	no
XLOC_013346	XLOC_013346	CSRP2BP,PET117	chr20:18118498-18169031	q1	q2	OK	0	0	0.230072	2.61643e-10	0.003435	0.0217054	yes
XLOC_013351	XLOC_013351	SEC23B	chr20:18488187-18542059	q1	q2	OK	0	0	0.0312325	0.289578	0.30113	0.588007	no
XLOC_013358	XLOC_013358	NAA20	chr20:19997933-20014273	q1	q2	OK	0	0	0.00853952	0.618074	0.629925	0.876486	no
XLOC_013401	XLOC_013401	DNMT3B	chr20:31350190-31397162	q1	q2	OK	0	0	0.257645	6.39377e-12	0.000165	0.0023795	yes
XLOC_013412	XLOC_013412	CBFA2T2	chr20:32077927-32237837	q1	q2	OK	0	0	0.0444748	0.468163	0.482825	0.774891	no
XLOC_013436	XLOC_013436	EPB41L1	chr20:34700347-34820721	q1	q2	OK	0	0	0.389128	5.70854e-12	3e-05	0.00084352	yes
XLOC_013438	XLOC_013438	DLGAP4	chr20:34995443-35157040	q1	q2	OK	0	0	0.0456719	0.576992	0.58693	0.848856	no
XLOC_013440	XLOC_013440	C20orf24,TGIF2,TGIF2-C20ORF24	chr20:35201875-35274619	q1	q2	OK	0	0	0.0858388	0.00176074	0.23189	0.50058	no
XLOC_013471	XLOC_013471	TOX2	chr20:42543491-42698254	q1	q2	OK	0	0	0.101335	0.0675391	0.083245	0.2453	no
XLOC_013472	XLOC_013472	LOC100505783	chr20:42839599-42854667	q1	q2	OK	0	0	0.169803	0.0979042	0.11927	0.316523	no
XLOC_013488	XLOC_013488	DBNDD2,SYS1,SYS1-DBNDD2	chr20:43990576-44039250	q1	q2	OK	0	0	0.400652	1.21902e-13	5.5e-05	0.00114861	yes
XLOC_013495	XLOC_013495	UBE2C	chr20:44441254-44445596	q1	q2	OK	0	0	0.00223307	0.916342	0.91968	0.979918	no
XLOC_013513	XLOC_013513	ZNFX1-AS1	chr20:47862438-47905795	q1	q2	OK	0	0	0.118261	0.0712506	0.083705	0.246079	no
XLOC_013532	XLOC_013532	CSTF1	chr20:54967426-54979582	q1	q2	OK	0	0	0.0910899	0.185693	0.243225	0.515324	no
XLOC_013540	XLOC_013540	RAE1	chr20:55904830-55998278	q1	q2	OK	0	0	0.0528442	2.54209e-06	0.007245	0.0379242	yes
XLOC_013548	XLOC_013548	NPEPL1,STX16,STX16-NPEPL1	chr20:57226308-57290900	q1	q2	OK	0	0	0.0687373	0.00107461	0.03031	0.115176	no
XLOC_013549	XLOC_013549	GNAS	chr20:57393972-57486250	q1	q2	OK	0	0	0.342168	1.36704e-06	0.00121	0.010218	yes
XLOC_013589	XLOC_013589	RTEL1,RTEL1-TNFRSF6B,TNFRSF6B	chr20:62289162-62367494	q1	q2	OK	0	0	0.0323485	0.64895	0.65701	0.89097	no
XLOC_013602	XLOC_013602	TCEA2	chr20:62688438-62703700	q1	q2	OK	0	0	0.0691323	0.0197191	0.04268	0.149744	no
XLOC_013603	XLOC_013603	OPRL1	chr20:62711470-62731996	q1	q2	OK	0	0	0.0247721	0.386147	0.40298	0.700571	no
XLOC_013618	XLOC_013618	FKBP1A,FKBP1A-SDCBP2,SDCBP2	chr20:1290554-1373816	q1	q2	OK	0	0	0.0207888	0.00251154	0.03969	0.141824	no
XLOC_013645	XLOC_013645	RNF24	chr20:3912068-3996216	q1	q2	OK	0	0	0.0121022	0.776311	0.78032	0.943307	no
XLOC_013648	XLOC_013648	RASSF2	chr20:4760668-4804291	q1	q2	OK	0	0	0.345394	3.05351e-06	0.00026	0.00332972	yes
XLOC_013649	XLOC_013649	SLC23A2	chr20:4833001-4990939	q1	q2	OK	0	0	0.286082	1.75746e-05	0.00175	0.0132947	yes
XLOC_013651	XLOC_013651	PCNA	chr20:5095598-5107268	q1	q2	OK	0	0	0.000102776	0.994483	0.994475	0.998616	no
XLOC_013675	XLOC_013675	SNX5	chr20:17922243-17949490	q1	q2	OK	0	0	0.230987	0.00463029	0.008455	0.0427035	yes
XLOC_013727	XLOC_013727	C20orf112	chr20:31030861-31172875	q1	q2	OK	0	0	0.291566	6.42406e-05	0.001645	0.0126886	yes
XLOC_013737	XLOC_013737	AHCY	chr20:32868070-32899608	q1	q2	OK	0	0	0.00921959	0.234434	0.274785	0.555754	no
XLOC_013752	XLOC_013752	CPNE1,RBM12	chr20:34213952-34252878	q1	q2	OK	0	0	0.19516	2.22045e-16	2e-05	0.000631097	yes
XLOC_013755	XLOC_013755	SCAND1	chr20:34541538-34543281	q1	q2	OK	0	0	0.0209626	0.761051	0.76749	0.939646	no
XLOC_013760	XLOC_013760	KIAA0889	chr20:35405844-35492087	q1	q2	OK	0	0	0.0661033	0.367287	0.385905	0.681605	no
XLOC_013765	XLOC_013765	BLCAP	chr20:36145818-36156333	q1	q2	OK	0	0	0.365688	6.26053e-11	4e-05	0.000974915	yes
XLOC_013808	XLOC_013808	PLTP	chr20:44517266-44541003	q1	q2	OK	0	0	0.019068	0.475039	0.477315	0.770223	no
XLOC_013818	XLOC_013818	SLC13A3,TP53RK	chr20:45186461-45318276	q1	q2	OK	0	0	0.224021	1.21023e-11	0.0015	0.0119833	yes
XLOC_013820	XLOC_013820	SULF2	chr20:46286149-46415360	q1	q2	OK	0	0	0.00908662	0.666509	0.67933	0.901357	no
XLOC_013827	XLOC_013827	SPATA2	chr20:48519928-48532080	q1	q2	OK	0	0	0.113945	4.54767e-07	0.00434	0.025773	yes
XLOC_013828	XLOC_013828	TMEM189,TMEM189-UBE2V1,UBE2V1	chr20:48697660-48770335	q1	q2	OK	0	0	0.0624816	0.0239438	0.303905	0.59136	no
XLOC_013833	XLOC_013833	NFATC2	chr20:50007764-50179168	q1	q2	OK	0	0	0.132734	0.11838	0.1399	0.354987	no
XLOC_013851	XLOC_013851	PMEPA1	chr20:56223447-56286592	q1	q2	OK	0	0	0.476792	2.27596e-13	2e-05	0.000631097	yes
XLOC_013858	XLOC_013858	ATP5E,SLMO2,SLMO2-ATP5E	chr20:57603732-57617901	q1	q2	OK	0	0	0.0545909	0.446559	0.45388	0.747872	no
XLOC_013874	XLOC_013874	DIDO1	chr20:61509089-61569304	q1	q2	OK	0	0	0.0235085	0.662322	0.66452	0.895217	no
XLOC_013885	XLOC_013885	PRIC285	chr20:62189438-62205592	q1	q2	OK	0	0	0.177133	0.0215756	0.032015	0.119845	no
XLOC_013890	XLOC_013890	UCKL1	chr20:62571181-62601218	q1	q2	OK	0	0	0.0245741	0.471268	0.484055	0.77594	no
XLOC_013896	XLOC_013896	RGS19	chr20:62704534-62711324	q1	q2	OK	0	0	0.0268794	0.529944	0.545925	0.820496	no
XLOC_013926	XLOC_013926	BACH1	chr21:30671219-30734217	q1	q2	OK	0	0	0.0543635	0.421068	0.56126	0.831044	no
XLOC_013969	XLOC_013969	TTC3	chr21:38445570-38575408	q1	q2	OK	0	0	0.0356017	0.304546	0.32253	0.611871	no
XLOC_013971	XLOC_013971	DYRK1A	chr21:38739858-38887679	q1	q2	OK	0	0	0.200036	0.000193045	0.01493	0.0657992	no
XLOC_013976	XLOC_013976	WRB	chr21:40752212-40769815	q1	q2	OK	0	0	0.028182	0.688803	0.69941	0.91109	no
XLOC_013977	XLOC_013977	SH3BGR	chr21:40817796-40887433	q1	q2	OK	0	0	0.0874068	0.150892	0.1918	0.439831	no
XLOC_013986	XLOC_013986	MX1	chr21:42792519-42831141	q1	q2	OK	0	0	0.0473434	0.261396	0.63537	0.878746	no
XLOC_014002	XLOC_014002	AGPAT3	chr21:45285115-45407475	q1	q2	OK	0	0	0.0374077	0.0613067	0.09471	0.26908	no
XLOC_014099	XLOC_014099	SYNJ1	chr21:34001068-34100351	q1	q2	OK	0	0	0.167785	0.0563221	0.08334	0.245436	no
XLOC_014106	XLOC_014106	GART	chr21:34876237-34915198	q1	q2	OK	0	0	0.0246746	0.408519	0.417245	0.714046	no
XLOC_014111	XLOC_014111	RCAN1	chr21:35888783-35987382	q1	q2	OK	0	0	0.240167	3.29632e-07	0.00321	0.0206071	yes
XLOC_014112	XLOC_014112	RUNX1	chr21:36160097-36421595	q1	q2	OK	0	0	0.00407788	0.936485	0.93633	0.984252	no
XLOC_014114	XLOC_014114	SETD4	chr21:37406838-37432819	q1	q2	OK	0	0	0.0852589	0.287967	0.302895	0.590196	no
XLOC_014118	XLOC_014118	HLCS	chr21:38123188-38362545	q1	q2	OK	0	0	7.21063e-05	0.999125	0.999235	0.999719	no
XLOC_014119	XLOC_014119	PIGP	chr21:38437663-38445458	q1	q2	OK	0	0	0.0171485	0.673187	0.681765	0.90298	no
XLOC_014170	XLOC_014170	ITGB2	chr21:46305867-46349595	q1	q2	OK	0	0	0.0110207	0.79061	0.79697	0.950614	no
XLOC_014178	XLOC_014178	SLC19A1	chr21:46934628-46962385	q1	q2	OK	0	0	0.132325	0.0425104	0.060535	0.195303	no
XLOC_014207	XLOC_014207	COMT,MIR4761	chr22:19863039-20004309	q1	q2	OK	0	0	0.134951	0.00214493	0.022475	0.0904653	no
XLOC_014233	XLOC_014233	UBE2L3	chr22:21899957-21978323	q1	q2	OK	0	0	0.0295638	0.281968	0.439775	0.735589	no
XLOC_014253	XLOC_014253	SLC2A11	chr22:24199058-24227725	q1	q2	OK	0	0	0.0428297	0.497248	0.506355	0.790964	no
XLOC_014261	XLOC_014261	SPECC1L	chr22:24666789-24813708	q1	q2	OK	0	0	0.298141	8.44391e-12	2.5e-05	0.000755706	yes
XLOC_014265	XLOC_014265	GGT1	chr22:24979717-25024972	q1	q2	OK	0	0	0.265554	8.89943e-09	0.003955	0.0241133	yes
XLOC_014306	XLOC_014306	SMTN	chr22:31477281-31500610	q1	q2	OK	0	0	0.0907395	0.0198516	0.123395	0.324985	no
XLOC_014309	XLOC_014309	LIMK2	chr22:31608249-31676066	q1	q2	OK	0	0	0.0470971	0.274951	0.29043	0.575826	no
XLOC_014318	XLOC_014318	FBXO7	chr22:32870706-32894818	q1	q2	OK	0	0	0.138123	0.0647292	0.08118	0.240638	no
XLOC_014323	XLOC_014323	TOM1	chr22:35695267-35743987	q1	q2	OK	0	0	0.0628942	0.272302	0.2961	0.582567	no
XLOC_014334	XLOC_014334	MPST	chr22:37415682-37425863	q1	q2	OK	0	0	0.230763	0.00316306	0.00902	0.044793	yes
XLOC_014338	XLOC_014338	GGA1	chr22:38004480-38029571	q1	q2	OK	0	0	0.0408375	0.49561	0.5006	0.788238	no
XLOC_014343	XLOC_014343	TRIOBP	chr22:38092994-38172563	q1	q2	OK	0	0	0.0613506	0.0450553	0.05709	0.185856	no
XLOC_014352	XLOC_014352	MAFF	chr22:38597938-38612517	q1	q2	OK	0	0	0.343739	3.44251e-10	0.000255	0.00328659	yes
XLOC_014357	XLOC_014357	APOBEC3A,APOBEC3B	chr22:39353526-39388783	q1	q2	OK	0	0	0.0150818	0.666928	0.673595	0.89902	no
XLOC_014364	XLOC_014364	LOC100506472,TAB1	chr22:39795758-39833133	q1	q2	OK	0	0	0.0189455	0.693131	0.702265	0.912625	no
XLOC_014365	XLOC_014365	MGAT3	chr22:39853324-39888199	q1	q2	OK	0	0	0.485044	3.02852e-10	2e-05	0.000631097	yes
XLOC_014372	XLOC_014372	TNRC6B	chr22:40440820-40731812	q1	q2	OK	0	0	0.0983376	0.0777389	0.08485	0.247925	no
XLOC_014407	XLOC_014407	PARVG	chr22:44568835-44603035	q1	q2	OK	0	0	0.0745409	0.00227845	0.0599	0.193689	no
XLOC_014409	XLOC_014409	ARHGAP8,PRR5,PRR5-ARHGAP8	chr22:45064426-45258664	q1	q2	OK	0	0	0.28624	0.00496666	0.017335	0.0737195	no
XLOC_014410	XLOC_014410	NUP50	chr22:45559725-45583890	q1	q2	OK	0	0	0.12454	0.103966	0.119605	0.317328	no
XLOC_014445	XLOC_014445	MAPK8IP2	chr22:51039130-51049979	q1	q2	OK	0	0	0.209883	0.0965031	0.114655	0.308258	no
XLOC_014448	XLOC_014448	RPL23AP82	chr22:51195513-51238065	q1	q2	OK	0	0	0.118335	0.140574	0.163825	0.397173	no
XLOC_014456	XLOC_014456	CECR5	chr22:17618409-17646335	q1	q2	OK	0	0	0.202399	0.000598247	0.00687	0.0363965	yes
XLOC_014457	XLOC_014457	CECR1	chr22:17660191-17690779	q1	q2	OK	0	0	0.00299026	0.97401	0.974505	0.995385	no
XLOC_014460	XLOC_014460	BID	chr22:18216905-18257431	q1	q2	OK	0	0	0.385605	0	1e-05	0.000414239	yes
XLOC_014466	XLOC_014466	DGCR11,DGCR2	chr22:19023794-19109967	q1	q2	OK	0	0	0.0254163	0.376042	0.39269	0.687686	no
XLOC_014469	XLOC_014469	SLC25A1	chr22:19163087-19166338	q1	q2	OK	0	0	0.139438	0.0418125	0.065435	0.206738	no
XLOC_014489	XLOC_014489	PI4KA	chr22:21061978-21213100	q1	q2	OK	0	0	0.0333531	0.683066	0.691	0.908026	no
XLOC_014503	XLOC_014503	PRAME	chr22:22890122-22901696	q1	q2	OK	0	0	0.0158556	0.571889	0.5723	0.836713	no
XLOC_014517	XLOC_014517	DDT	chr22:24309025-24322019	q1	q2	OK	0	0	0.0139838	0.291576	0.278405	0.560597	no
XLOC_014529	XLOC_014529	LRP5L	chr22:25747384-25777544	q1	q2	OK	0	0	0.0145086	0.885554	0.88907	0.974737	no
XLOC_014530	XLOC_014530	HPS4	chr22:26847445-26879820	q1	q2	OK	0	0	0.217045	0.0026687	0.008025	0.0409425	yes
XLOC_014548	XLOC_014548	NIPSNAP1	chr22:29950797-29977326	q1	q2	OK	0	0	0.139689	0.0749815	0.08875	0.256344	no
XLOC_014563	XLOC_014563	PES1	chr22:30972611-31003000	q1	q2	OK	0	0	0.0211438	0.125034	0.15572	0.382872	no
XLOC_014571	XLOC_014571	EIF4ENIF1	chr22:31835344-31885874	q1	q2	OK	0	0	0.0759952	0.0382523	0.06328	0.20175	no
XLOC_014585	XLOC_014585	RBFOX2	chr22:36134782-36424585	q1	q2	OK	0	0	0.373815	2.36895e-11	4e-05	0.000974915	yes
XLOC_014588	XLOC_014588	APOL2	chr22:36622254-36636000	q1	q2	OK	0	0	0.167749	1.71656e-05	0.01521	0.0667701	no
XLOC_014594	XLOC_014594	IFT27	chr22:37154245-37172177	q1	q2	OK	0	0	0.272271	0.000756903	0.00596	0.0328551	yes
XLOC_014614	XLOC_014614	TMEM184B	chr22:38615297-38669040	q1	q2	OK	0	0	0.159284	0.000262403	0.00764	0.0393573	yes
XLOC_014615	XLOC_014615	CSNK1E	chr22:38686696-38714089	q1	q2	OK	0	0	0.425816	3.20492e-08	3.5e-05	0.000924698	yes
XLOC_014622	XLOC_014622	SUN2	chr22:39130718-39152024	q1	q2	OK	0	0	0.220926	0.00119897	0.00509	0.0292276	yes
XLOC_014647	XLOC_014647	NHP2L1	chr22:42069936-42084913	q1	q2	OK	0	0	0.0379975	0.585337	0.59517	0.853052	no
XLOC_014650	XLOC_014650	CENPM	chr22:42334740-42343148	q1	q2	OK	0	0	0.0854894	0.0153424	0.03662	0.133207	no
XLOC_014660	XLOC_014660	CYB5R3	chr22:43013845-43045405	q1	q2	OK	0	0	0.037877	0.0243184	0.071905	0.220737	no
XLOC_014664	XLOC_014664	PACSIN2	chr22:43265771-43411184	q1	q2	OK	0	0	0.072865	3.90107e-08	0.00151	0.0120061	yes
XLOC_014675	XLOC_014675	PHF21B	chr22:45277042-45405809	q1	q2	OK	0	0	0.0405887	0.554317	0.569685	0.836291	no
XLOC_014676	XLOC_014676	LOC100506714	chr22:45529638-45559662	q1	q2	OK	0	0	0.220189	0.025076	0.04067	0.144149	no
XLOC_014677	XLOC_014677	KIAA0930	chr22:45588122-45636650	q1	q2	OK	0	0	0.0627913	0.00162768	0.020575	0.0845544	no
XLOC_014691	XLOC_014691	BRD1,LOC90834	chr22:50166936-50218452	q1	q2	OK	0	0	0.0481546	0.478502	0.494115	0.782903	no
XLOC_014703	XLOC_014703	SCO2,TYMP	chr22:50946644-50968514	q1	q2	OK	0	0	0.0384906	0.202833	0.916575	0.979228	no
XLOC_014706	XLOC_014706	CHKB,CHKB-CPT1B,CPT1B	chr22:51007289-51021428	q1	q2	OK	0	0	0.0798129	0.170133	0.20016	0.452766	no
XLOC_014709	XLOC_014709	CHL1	chr3:238278-451097	q1	q2	OK	0	0	0.250407	0.00151992	0.012235	0.0562363	no
XLOC_014714	XLOC_014714	SETMAR	chr3:4344987-4358949	q1	q2	OK	0	0	0.0585838	0.424095	0.43615	0.731768	no
XLOC_014729	XLOC_014729	ARPC4,ARPC4-TTLL3,TTLL3	chr3:9821653-9878040	q1	q2	OK	0	0	0.274986	1.11531e-07	0.000365	0.00425242	yes
XLOC_014746	XLOC_014746	PPARG	chr3:12329348-12475855	q1	q2	OK	0	0	0.8149	0	1e-05	0.000414239	yes
XLOC_014750	XLOC_014750	HDAC11	chr3:13521714-13547924	q1	q2	OK	0	0	0.2876	0.000838518	0.01505	0.0662121	no
XLOC_014769	XLOC_014769	MIR3714,PLCL2	chr3:16926451-17132098	q1	q2	OK	0	0	0.554093	6.66134e-16	1e-05	0.000414239	yes
XLOC_014777	XLOC_014777	UBE2E1	chr3:23847383-23933131	q1	q2	OK	0	0	0.294192	1.27487e-05	0.000495	0.00535771	yes
XLOC_014778	XLOC_014778	RPL15	chr3:23933571-23965187	q1	q2	OK	0	0	0.226365	0.00489205	0.010465	0.0499482	yes
XLOC_014779	XLOC_014779	NR1D2	chr3:23986750-24022109	q1	q2	OK	0	0	0.244325	0.00743002	0.016755	0.0717684	no
XLOC_014794	XLOC_014794	CNOT10	chr3:32726636-32815367	q1	q2	OK	0	0	0.488325	0	1e-05	0.000414239	yes
XLOC_014799	XLOC_014799	PDCD6IP	chr3:33840062-33911199	q1	q2	OK	0	0	0.169186	0.00180304	0.00639	0.0344704	yes
XLOC_014800	XLOC_014800	ARPP21	chr3:35683848-35835988	q1	q2	OK	0	0	0.0778137	0.147403	0.455685	0.74913	no
XLOC_014803	XLOC_014803	MLH1	chr3:37034840-37092337	q1	q2	OK	0	0	0.078456	0.314198	0.32554	0.6148	no
XLOC_014834	XLOC_014834	TRAK1	chr3:42132745-42267268	q1	q2	OK	0	0	0.0491228	0.472614	0.484705	0.776457	no
XLOC_014848	XLOC_014848	C3orf23	chr3:44379610-44450940	q1	q2	OK	0	0	0.230391	0.00506935	0.011775	0.054644	no
XLOC_014891	XLOC_014891	NDUFAF3	chr3:49044636-49060926	q1	q2	OK	0	0	0.381844	2.74891e-13	5.5e-05	0.00114861	yes
XLOC_014896	XLOC_014896	DAG1	chr3:49506135-49573051	q1	q2	OK	0	0	0.216415	0.00033777	0.002085	0.0149804	yes
XLOC_014906	XLOC_014906	GNAI2	chr3:50273646-50296786	q1	q2	OK	0	0	0.0215636	0.0390319	0.076695	0.231211	no
XLOC_014924	XLOC_014924	ABHD14A,ABHD14A-ACY1,ACY1	chr3:52009041-52023218	q1	q2	OK	0	0	0.0722614	0.274401	0.28829	0.572824	no
XLOC_014926	XLOC_014926	PPM1M	chr3:52279808-52284615	q1	q2	OK	0	0	0.0558824	0.442753	0.46412	0.756572	no
XLOC_014953	XLOC_014953	KCTD6	chr3:58477822-58488087	q1	q2	OK	0	0	0.158542	0.016855	0.040005	0.142545	no
XLOC_014960	XLOC_014960	ATXN7	chr3:63850232-63989136	q1	q2	OK	0	0	0.319612	9.26711e-07	0.000715	0.00698756	yes
XLOC_014965	XLOC_014965	SLC25A26	chr3:66119284-66550845	q1	q2	OK	0	0	0.0912001	0.246216	0.2611	0.538131	no
XLOC_014979	XLOC_014979	LOC401074	chr3:75721431-75728454	q1	q2	OK	0	0	0.0937929	0.415998	0.43875	0.734485	no
XLOC_014981	XLOC_014981	ROBO2	chr3:77089293-77699114	q1	q2	OK	0	0	0.0378379	0.156183	0.18489	0.429717	no
XLOC_015006	XLOC_015006	C3orf26	chr3:99273152-99897476	q1	q2	OK	0	0	0.291008	9.13054e-08	0.00075	0.0072106	yes
XLOC_015013	XLOC_015013	TFG	chr3:100428133-100467811	q1	q2	OK	0	0	0.226402	9.31125e-05	0.00093	0.00836584	yes
XLOC_015020	XLOC_015020	FAM55C,NFKBIZ	chr3:101498028-101579869	q1	q2	OK	0	0	0.294381	1.37275e-06	0.00222	0.0157038	yes
XLOC_015049	XLOC_015049	GRAMD1C	chr3:113557680-113666021	q1	q2	OK	0	0	0.0460964	0.586504	0.60183	0.857834	no
XLOC_015073	XLOC_015073	CD86	chr3:121774208-121839988	q1	q2	OK	0	0	0.0723079	0.133311	0.154295	0.380707	no
XLOC_015078	XLOC_015078	PARP15	chr3:122296448-122355536	q1	q2	OK	0	0	0.0964608	0.312627	0.334815	0.62679	no
XLOC_015108	XLOC_015108	C3orf37	chr3:128997683-129024135	q1	q2	OK	0	0	0.198501	0.0113172	0.017765	0.0752303	no
XLOC_015119	XLOC_015119	ATP2C1	chr3:130569368-130745646	q1	q2	OK	0	0	0.19619	7.1371e-07	0.001415	0.0114681	yes
XLOC_015125	XLOC_015125	CCRL1	chr3:132276981-132593050	q1	q2	OK	0	0	0.04893	0.634273	0.65001	0.886039	no
XLOC_015126	XLOC_015126	UBA5	chr3:132276981-132593050	q1	q2	OK	0	0	0.242112	8.25333e-08	0.00129	0.010661	yes
XLOC_015130	XLOC_015130	CDV3	chr3:133292433-133309118	q1	q2	OK	0	0	0.366135	9.92253e-09	9e-05	0.00157829	yes
XLOC_015134	XLOC_015134	CEP63	chr3:134196545-134293855	q1	q2	OK	0	0	0.0713836	0.303462	0.48994	0.779968	no
XLOC_015160	XLOC_015160	PLS1	chr3:142315228-142432505	q1	q2	OK	0	0	0.0973552	0.033	0.062095	0.199123	no
XLOC_015165	XLOC_015165	C3orf58	chr3:143690639-143711210	q1	q2	OK	0	0	0.0234562	0.779452	0.78553	0.945473	no
XLOC_015186	XLOC_015186	MBNL1	chr3:151980404-152183569	q1	q2	OK	0	0	0.169396	0.000453455	0.003355	0.0213473	yes
XLOC_015190	XLOC_015190	ARHGEF26	chr3:153742189-153975616	q1	q2	OK	0	0	0.0401808	0.576496	0.592975	0.85151	no
XLOC_015191	XLOC_015191	MME	chr3:154797435-154901518	q1	q2	OK	0	0	0.0275892	0.468797	0.909525	0.978024	no
XLOC_015194	XLOC_015194	TIPARP	chr3:156390959-156424557	q1	q2	OK	0	0	0.290038	0.000590338	0.00355	0.022209	yes
XLOC_015207	XLOC_015207	SMC4	chr3:160117429-160152741	q1	q2	OK	0	0	0.0141832	0.80499	0.810355	0.95333	no
XLOC_015218	XLOC_015218	MYNN	chr3:169490852-169507504	q1	q2	OK	0	0	0.347698	2.08278e-13	2e-05	0.000631097	yes
XLOC_015224	XLOC_015224	SKIL	chr3:170075472-170114637	q1	q2	OK	0	0	0.0349544	0.591991	0.602225	0.857925	no
XLOC_015259	XLOC_015259	EIF4G1	chr3:184032282-184053146	q1	q2	OK	0	0	0.117689	0.0204915	0.039425	0.141028	no
XLOC_015261	XLOC_015261	FAM131A	chr3:184053716-184079391	q1	q2	OK	0	0	0.0659704	0.443552	0.45914	0.751994	no
XLOC_015267	XLOC_015267	MAP3K13	chr3:185000728-185206882	q1	q2	OK	0	0	0.0279987	0.480519	0.49379	0.782631	no
XLOC_015282	XLOC_015282	ST6GAL1	chr3:186648314-186796341	q1	q2	OK	0	0	0.129696	0.0768695	0.09338	0.266429	no
XLOC_015306	XLOC_015306	MUC20	chr3:195447752-195464540	q1	q2	OK	0	0	0.141939	0.207739	0.221705	0.485888	no
XLOC_015317	XLOC_015317	FYTTD1	chr3:197398258-197511317	q1	q2	OK	0	0	0.379003	4.0534e-11	0.000155	0.00229109	yes
XLOC_015345	XLOC_015345	SEC13	chr3:10342614-10362858	q1	q2	OK	0	0	0.0410048	0.0269767	0.048435	0.164468	no
XLOC_015349	XLOC_015349	VGLL4	chr3:11314009-11762220	q1	q2	OK	0	0	0.0790052	0.25226	0.4307	0.726904	no
XLOC_015355	XLOC_015355	RPL32,SNORA7A	chr3:12876443-12883081	q1	q2	OK	0	0	0.0469794	0.0106481	0.039915	0.142376	no
XLOC_015356	XLOC_015356	IQSEC1	chr3:12938718-13114617	q1	q2	OK	0	0	0.0404831	0.0630245	0.091675	0.26238	no
XLOC_015362	XLOC_015362	FGD5-AS1	chr3:14984285-15106816	q1	q2	OK	0	0	0.0988849	0.0412554	0.16627	0.40088	no
XLOC_015366	XLOC_015366	SH3BP5	chr3:15295690-15382901	q1	q2	OK	0	0	0.223767	0.00103699	0.00574	0.0319927	yes
XLOC_015371	XLOC_015371	ANKRD28	chr3:15708743-15901053	q1	q2	OK	0	0	0.285091	1.00931e-10	0.00043	0.00482002	yes
XLOC_015375	XLOC_015375	TBC1D5	chr3:17198653-17784240	q1	q2	OK	0	0	0.182723	0.0068567	0.01387	0.0624344	no
XLOC_015376	XLOC_015376	SATB1	chr3:18389132-18480265	q1	q2	OK	0	0	0.0234496	0.396442	0.40754	0.704136	no
XLOC_015388	XLOC_015388	NGLY1	chr3:25760434-25831530	q1	q2	OK	0	0	0.0332482	0.276902	0.292095	0.577698	no
XLOC_015398	XLOC_015398	GLB1,TMPPE	chr3:33038099-33138694	q1	q2	OK	0	0	0.105076	0.156156	0.1711	0.408415	no
XLOC_015401	XLOC_015401	CLASP2	chr3:33537738-33759705	q1	q2	OK	0	0	0.0776868	0.293758	0.3099	0.597825	no
XLOC_015406	XLOC_015406	PLCD1	chr3:38048986-38071154	q1	q2	OK	0	0	0.11	0.319261	0.336	0.62847	no
XLOC_015421	XLOC_015421	SEC22C	chr3:42589458-42690233	q1	q2	OK	0	0	0.00216675	0.939786	0.94154	0.985109	no
XLOC_015452	XLOC_015452	CSPG5	chr3:47603727-47621730	q1	q2	OK	0	0	0.832503	3.55271e-15	1e-05	0.000414239	yes
XLOC_015458	XLOC_015458	PLXNB1	chr3:48445260-48471460	q1	q2	OK	0	0	0.228414	0.0207426	0.042235	0.148634	no
XLOC_015466	XLOC_015466	SLC26A6	chr3:48663155-48672926	q1	q2	OK	0	0	0.108815	0.0219584	0.02738	0.106577	no
XLOC_015467	XLOC_015467	CELSR3,MIR4793	chr3:48673895-48700348	q1	q2	OK	0	0	0.265116	0.000590375	0.018385	0.0773676	no
XLOC_015473	XLOC_015473	DALRD3	chr3:49044636-49060926	q1	q2	OK	0	0	0.00557837	0.91196	0.91474	0.978818	no
XLOC_015488	XLOC_015488	AMT,NICN1	chr3:49454210-49466757	q1	q2	OK	0	0	0.0298772	0.58352	0.58944	0.8498	no
XLOC_015493	XLOC_015493	IP6K1	chr3:49761727-49823973	q1	q2	OK	0	0	0.0261421	0.13143	0.15681	0.384543	no
XLOC_015502	XLOC_015502	HYAL3,NAT6	chr3:50330258-50336899	q1	q2	OK	0	0	0.174248	0.00125309	0.002795	0.0186198	yes
XLOC_015503	XLOC_015503	HYAL1	chr3:50337319-50349812	q1	q2	OK	0	0	0.0804029	0.523057	0.52398	0.803165	no
XLOC_015506	XLOC_015506	RASSF1	chr3:50367216-50378367	q1	q2	OK	0	0	0.133745	0.0501961	0.123125	0.324614	no
XLOC_015511	XLOC_015511	C3orf18	chr3:50595455-50622421	q1	q2	OK	0	0	0.160736	0.0754939	0.095145	0.270086	no
XLOC_015518	XLOC_015518	PCBP4	chr3:51989329-52001482	q1	q2	OK	0	0	0.388059	2.22045e-16	3.5e-05	0.000924698	yes
XLOC_015532	XLOC_015532	NT5DC2	chr3:52529355-52569093	q1	q2	OK	0	0	0.00190761	0.887747	0.889695	0.974759	no
XLOC_015533	XLOC_015533	PBRM1	chr3:52579367-52719866	q1	q2	OK	0	0	0.499556	0	1e-05	0.000414239	yes
XLOC_015534	XLOC_015534	GLT8D1	chr3:52719935-52742197	q1	q2	OK	0	0	0.261074	0.000504633	0.0037	0.0229761	yes
XLOC_015537	XLOC_015537	MUSTN1,TMEM110,TMEM110-MUSTN1	chr3:52867130-52931597	q1	q2	OK	0	0	0.0623804	0.41314	0.42564	0.721727	no
XLOC_015551	XLOC_015551	FAM208A	chr3:56591183-56717135	q1	q2	OK	0	0	0.0133937	0.780715	0.787185	0.94553	no
XLOC_015585	XLOC_015585	FOXP1	chr3:71003864-71633140	q1	q2	OK	0	0	0.362276	0	2e-05	0.000631097	yes
XLOC_015595	XLOC_015595	ROBO1	chr3:78646387-79817059	q1	q2	OK	0	0	0.120056	0.0626428	0.07271	0.222529	no
XLOC_015601	XLOC_015601	CGGBP1	chr3:88101099-88207115	q1	q2	OK	0	0	0.0261023	0.263838	0.282235	0.565031	no
XLOC_015604	XLOC_015604	DHFRL1	chr3:93776765-93845630	q1	q2	OK	0	0	0.0575931	0.512015	0.530495	0.808779	no
XLOC_015673	XLOC_015673	PARP9	chr3:122246759-122294049	q1	q2	OK	0	0	0.054117	0.139475	0.151495	0.375893	no
XLOC_015690	XLOC_015690	SLC41A3	chr3:125725199-125820391	q1	q2	OK	0	0	0.0342558	0.534829	0.713665	0.916972	no
XLOC_015697	XLOC_015697	TPRA1	chr3:127291907-127309568	q1	q2	OK	0	0	0.400922	5.26759e-11	4e-05	0.000974915	yes
XLOC_015698	XLOC_015698	MGLL	chr3:127407904-127542093	q1	q2	OK	0	0	0.022558	0.577951	0.58881	0.849652	no
XLOC_015706	XLOC_015706	ISY1,ISY1-RAB43,RAB43	chr3:128806411-128880073	q1	q2	OK	0	0	0.00218258	0.949744	0.94941	0.986407	no
XLOC_015714	XLOC_015714	TMCC1	chr3:129366634-129612419	q1	q2	OK	0	0	0.100061	0.146871	0.34324	0.637464	no
XLOC_015722	XLOC_015722	ACAD11,NPHP3,NPHP3-ACAD11	chr3:132276981-132593050	q1	q2	OK	0	0	0.0878017	0.142009	0.16366	0.396869	no
XLOC_015731	XLOC_015731	MSL2	chr3:135867759-135914688	q1	q2	OK	0	0	0.135638	0.0910242	0.10774	0.294878	no
XLOC_015738	XLOC_015738	PIK3CB	chr3:138371539-138478201	q1	q2	OK	0	0	0.0777573	0.0188788	0.041615	0.146981	no
XLOC_015748	XLOC_015748	TFDP2	chr3:141663269-141868386	q1	q2	OK	0	0	0.0819434	0.0249433	0.11926	0.316523	no
XLOC_015779	XLOC_015779	IGSF10	chr3:150804675-151176497	q1	q2	OK	0	0	0.0513565	0.465989	0.49087	0.780954	no
XLOC_015799	XLOC_015799	IFT80	chr3:159974773-160117320	q1	q2	OK	0	0	0.188825	0.0119513	0.021535	0.0873726	no
XLOC_015839	XLOC_015839	DNAJC19	chr3:180701497-180707562	q1	q2	OK	0	0	0.00907763	0.559628	0.56306	0.83166	no
XLOC_015849	XLOC_015849	ALG3	chr3:183948316-183967313	q1	q2	OK	0	0	0.00723454	0.848477	0.85079	0.965653	no
XLOC_015864	XLOC_015864	TBCCD1	chr3:186263855-186288332	q1	q2	OK	0	0	0.121491	0.106782	0.127915	0.332797	no
XLOC_015865	XLOC_015865	RFC4	chr3:186501360-186524484	q1	q2	OK	0	0	0.0148657	0.690251	0.699025	0.91109	no
XLOC_015870	XLOC_015870	BCL6	chr3:187416046-187463513	q1	q2	OK	0	0	0.101232	0.103934	0.269225	0.549204	no
XLOC_015895	XLOC_015895	TNK2	chr3:195590235-195635880	q1	q2	OK	0	0	5.31498e-05	0.999394	0.999395	0.999719	no
XLOC_015900	XLOC_015900	TCTEX1D2,TM4SF19,TM4SF19-TCTEX1D2	chr3:196018089-196065291	q1	q2	OK	0	0	0.00233994	0.941229	0.9414	0.985109	no
XLOC_015909	XLOC_015909	DLG1	chr3:196769430-197030621	q1	q2	OK	0	0	0.0081259	0.681412	0.68401	0.903833	no
XLOC_015913	XLOC_015913	KIAA0226,MIR922	chr3:197398258-197511317	q1	q2	OK	0	0	0.0271931	0.656404	0.66501	0.89543	no
XLOC_015914	XLOC_015914	IQCG	chr3:197615945-197686886	q1	q2	OK	0	0	0.076681	0.426884	0.45032	0.744738	no
XLOC_015932	XLOC_015932	WHSC1	chr4:1873122-1983934	q1	q2	OK	0	0	0.337121	2.08729e-08	7.5e-05	0.00140849	yes
XLOC_015937	XLOC_015937	RNF4	chr4:2470794-2517586	q1	q2	OK	0	0	0.025507	0.222854	0.244685	0.517339	no
XLOC_015939	XLOC_015939	SH3BP2	chr4:2794749-2842823	q1	q2	OK	0	0	0.0790109	0.0025539	0.01436	0.064101	no
XLOC_015965	XLOC_015965	TBC1D14	chr4:6911170-7059677	q1	q2	OK	0	0	0.129462	0.00554829	0.19118	0.439446	no
XLOC_016019	XLOC_016019	RBPJ	chr4:26321331-26436752	q1	q2	OK	0	0	0.137823	0.00799333	0.010455	0.0499478	yes
XLOC_016028	XLOC_016028	TBC1D1	chr4:37892704-38140796	q1	q2	OK	0	0	0.139648	0.037987	0.06315	0.20148	no
XLOC_016057	XLOC_016057	OCIAD1	chr4:48833059-48863834	q1	q2	OK	0	0	0.0266087	0.570039	0.582715	0.844999	no
XLOC_016076	XLOC_016076	PAICS	chr4:57301914-57327534	q1	q2	OK	0	0	0.371315	5.67623e-06	0.00046	0.00508272	yes
XLOC_016080	XLOC_016080	REST	chr4:57774041-57802010	q1	q2	OK	0	0	0.131703	0.1034	0.117265	0.312603	no
XLOC_016112	XLOC_016112	RUFY3	chr4:71570653-71674336	q1	q2	OK	0	0	0.0350027	0.598414	0.60664	0.86156	no
XLOC_016164	XLOC_016164	AFF1	chr4:87856153-88062206	q1	q2	OK	0	0	0.168986	0.022017	0.053555	0.176981	no
XLOC_016183	XLOC_016183	SMARCAD1	chr4:95128758-95212443	q1	q2	OK	0	0	0.0801006	0.100971	0.42314	0.720089	no
XLOC_016196	XLOC_016196	BANK1	chr4:102711763-102995969	q1	q2	OK	0	0	0.275738	6.03077e-05	0.00082	0.00765688	yes
XLOC_016199	XLOC_016199	TET2	chr4:106067031-106200960	q1	q2	OK	0	0	0.145889	0.087052	0.102505	0.284639	no
XLOC_016201	XLOC_016201	GSTCD	chr4:106629940-106768882	q1	q2	OK	0	0	0.145278	0.0883588	0.107815	0.294989	no
XLOC_016203	XLOC_016203	AIMP1	chr4:106967232-107270381	q1	q2	OK	0	0	0.0298632	0.452414	0.46836	0.760896	no
XLOC_016220	XLOC_016220	LARP7	chr4:113460488-113578742	q1	q2	OK	0	0	0.237497	0.00235763	0.00665	0.0354549	yes
XLOC_016249	XLOC_016249	PLK4	chr4:128802015-128820377	q1	q2	OK	0	0	0.0922181	0.125833	0.147535	0.369617	no
XLOC_016253	XLOC_016253	C4orf33	chr4:130014828-130033843	q1	q2	OK	0	0	0.0922499	0.283219	0.30754	0.595369	no
XLOC_016296	XLOC_016296	GUCY1A3	chr4:156587861-156658214	q1	q2	OK	0	0	0.0376313	0.560891	0.861665	0.968489	no
XLOC_016314	XLOC_016314	KLHL2	chr4:166128769-166244308	q1	q2	OK	0	0	0.429504	9.04536e-10	5.5e-05	0.00114861	yes
XLOC_016320	XLOC_016320	PALLD	chr4:169418216-169849608	q1	q2	OK	0	0	0.121447	0.155456	0.172075	0.409784	no
XLOC_016321	XLOC_016321	CLCN3	chr4:170541671-170644338	q1	q2	OK	0	0	0.0676248	0.184512	0.19701	0.447834	no
XLOC_016327	XLOC_016327	CEP44	chr4:175157809-175254531	q1	q2	OK	0	0	0.026131	0.482491	0.504635	0.790018	no
XLOC_016367	XLOC_016367	ABCA11P,ZNF721	chr4:419223-533320	q1	q2	OK	0	0	0.013497	0.874962	0.87858	0.971415	no
XLOC_016377	XLOC_016377	LOC100130872,SPON2	chr4:1160720-1202750	q1	q2	OK	0	0	0.138333	4.47984e-09	0.03592	0.131289	no
XLOC_016383	XLOC_016383	MIR943,WHSC2	chr4:1984440-2010962	q1	q2	OK	0	0	0.0504469	0.0507734	0.07575	0.22953	no
XLOC_016385	XLOC_016385	MIR4800,MXD4	chr4:2249159-2263739	q1	q2	OK	0	0	0.541628	0.000554135	0.00602	0.0330952	yes
XLOC_016387	XLOC_016387	TNIP2	chr4:2743386-2758103	q1	q2	OK	0	0	0.424087	1.03022e-09	7.5e-05	0.00140849	yes
XLOC_016388	XLOC_016388	MFSD10	chr4:2932287-2936586	q1	q2	OK	0	0	0.0270146	0.673122	0.678855	0.900904	no
XLOC_016396	XLOC_016396	LYAR	chr4:4269428-4291896	q1	q2	OK	0	0	0.397757	1.85318e-12	8e-05	0.00146149	yes
XLOC_016430	XLOC_016430	PROM1	chr4:15969848-16085623	q1	q2	OK	0	0	0.678891	0	1e-05	0.000414239	yes
XLOC_016445	XLOC_016445	CCDC149	chr4:24807738-24981826	q1	q2	OK	0	0	0.161322	7.9515e-06	0.01022	0.0490814	yes
XLOC_016459	XLOC_016459	RPL9	chr4:39455744-39460568	q1	q2	OK	0	0	0.0513174	0.140593	0.17122	0.408509	no
XLOC_016529	XLOC_016529	GRSF1	chr4:71681498-71705627	q1	q2	OK	0	0	0.00797942	0.775775	0.783435	0.944153	no
XLOC_016534	XLOC_016534	RASSF6	chr4:74438861-74486340	q1	q2	OK	0	0	0.0580245	0.23069	0.25097	0.52532	no
XLOC_016544	XLOC_016544	G3BP2	chr4:76567952-76598667	q1	q2	OK	0	0	0.0179259	0.658428	0.66852	0.89741	no
XLOC_016571	XLOC_016571	LIN54	chr4:83845755-83934040	q1	q2	OK	0	0	0.103137	0.196157	0.21554	0.476908	no
XLOC_016579	XLOC_016579	MAPK10	chr4:86936275-87374283	q1	q2	OK	0	0	0.142041	0.00200479	0.046035	0.158967	no
XLOC_016598	XLOC_016598	EIF4E	chr4:99799606-99851786	q1	q2	OK	0	0	0.0497419	0.342153	0.357685	0.653796	no
XLOC_016607	XLOC_016607	RG9MTD2	chr4:100467863-100485189	q1	q2	OK	0	0	0.131766	0.0602057	0.0762	0.23027	no
XLOC_016614	XLOC_016614	SLC39A8	chr4:103172197-103266655	q1	q2	OK	0	0	0.0937913	0.0547628	0.321685	0.610843	no
XLOC_016616	XLOC_016616	UBE2D3	chr4:103717132-103790032	q1	q2	OK	0	0	0.0831822	0.13098	0.28308	0.565486	no
XLOC_016625	XLOC_016625	TBCK	chr4:106967232-107270381	q1	q2	OK	0	0	0.170462	0.0184867	0.03442	0.127473	no
XLOC_016629	XLOC_016629	LEF1	chr4:108968700-109097586	q1	q2	OK	0	0	0.239564	0.00136691	0.003545	0.0222053	yes
XLOC_016653	XLOC_016653	C4orf3	chr4:120217573-120225600	q1	q2	OK	0	0	0.307259	2.19145e-11	0.000285	0.00356817	yes
XLOC_016656	XLOC_016656	PDE5A	chr4:120375937-120549981	q1	q2	OK	0	0	0.0524195	0.549679	0.56855	0.835356	no
XLOC_016670	XLOC_016670	NUDT6	chr4:123747862-123844159	q1	q2	OK	0	0	0.097438	0.222795	0.254695	0.530255	no
XLOC_016679	XLOC_016679	ELF2	chr4:139978870-140060606	q1	q2	OK	0	0	0.163583	0.0376019	0.05118	0.171085	no
XLOC_016681	XLOC_016681	NDUFC1	chr4:140211070-140311935	q1	q2	OK	0	0	0.0167728	0.766557	0.76929	0.940337	no
XLOC_016696	XLOC_016696	OTUD4	chr4:146054801-146100832	q1	q2	OK	0	0	0.129164	1.29314e-06	0.00571	0.0318785	yes
XLOC_016706	XLOC_016706	FBXW7	chr4:153242409-153456172	q1	q2	OK	0	0	0.0191125	0.557054	0.570655	0.836358	no
XLOC_016746	XLOC_016746	HMGB2	chr4:174252526-174255595	q1	q2	OK	0	0	0.0289176	0.204246	0.223925	0.489049	no
XLOC_016752	XLOC_016752	GPM6A	chr4:176554087-176923648	q1	q2	OK	0	0	0.0311309	0.0716398	0.087145	0.252942	no
XLOC_016780	XLOC_016780	SORBS2	chr4:186506597-186877870	q1	q2	OK	0	0	0.226674	9.68555e-05	0.013335	0.0604368	no
XLOC_016799	XLOC_016799	AHRR,PDCD6	chr5:271735-438405	q1	q2	OK	0	0	0.0103442	0.561253	0.57672	0.840144	no
XLOC_016815	XLOC_016815	PAPD7	chr5:6714717-6757161	q1	q2	OK	0	0	0.117172	0.100526	0.11274	0.304819	no
XLOC_016867	XLOC_016867	NNT	chr5:43602790-43705668	q1	q2	OK	0	0	0.291927	3.13021e-05	0.000925	0.00836584	yes
XLOC_016869	XLOC_016869	PARP8	chr5:49961732-50142356	q1	q2	OK	0	0	0.138404	0.105231	0.11835	0.314829	no
XLOC_016886	XLOC_016886	GPBP1	chr5:56469774-56560506	q1	q2	OK	0	0	0.33201	2.46692e-13	5.5e-05	0.00114861	yes
XLOC_016889	XLOC_016889	PART1	chr5:58264865-59843484	q1	q2	OK	0	0	0.00427305	0.966084	0.967705	0.992651	no
XLOC_016894	XLOC_016894	IPO11	chr5:61708572-61924416	q1	q2	OK	0	0	0.0768117	6.96596e-07	0.00535	0.0303569	yes
XLOC_016904	XLOC_016904	SREK1	chr5:65440084-65476714	q1	q2	OK	0	0	0.012157	0.542873	0.558565	0.829191	no
XLOC_016905	XLOC_016905	MAST4	chr5:65892175-66465423	q1	q2	OK	0	0	0.0596562	0.53389	0.54238	0.818526	no
XLOC_016906	XLOC_016906	PIK3R1	chr5:67511583-67597649	q1	q2	OK	0	0	0.22509	0.00186639	0.007735	0.039745	yes
XLOC_016912	XLOC_016912	RAD17	chr5:68647552-68710630	q1	q2	OK	0	0	0.217154	0.000365215	1e-05	0.000414239	yes
XLOC_016928	XLOC_016928	TNPO1	chr5:72112417-72210215	q1	q2	OK	0	0	0.116142	0.0663994	0.08594	0.250195	no
XLOC_016973	XLOC_016973	RASA1	chr5:86564069-86687743	q1	q2	OK	0	0	0.0541838	0.487235	0.49888	0.786706	no
XLOC_016974	XLOC_016974	LOC100505894	chr5:87564698-87732491	q1	q2	OK	0	0	0.0116078	0.905929	0.906835	0.977673	no
XLOC_016983	XLOC_016983	RFESD	chr5:94982480-94992849	q1	q2	OK	0	0	0.00348179	0.967242	0.96817	0.992929	no
XLOC_016987	XLOC_016987	CAST	chr5:95997740-96149848	q1	q2	OK	0	0	0.163098	0.00486109	0.095965	0.27151	no
XLOC_016989	XLOC_016989	LNPEP	chr5:96271345-96365115	q1	q2	OK	0	0	0.0260715	0.758588	0.76507	0.938705	no
XLOC_017001	XLOC_017001	TSLP	chr5:110405777-110413722	q1	q2	OK	0	0	0.000409554	0.99243	0.992665	0.998175	no
XLOC_017008	XLOC_017008	APC	chr5:112043201-112181936	q1	q2	OK	0	0	0.0802003	0.17133	0.180175	0.422957	no
XLOC_017020	XLOC_017020	TNFAIP8	chr5:118604417-118730294	q1	q2	OK	0	0	0.00868677	0.872231	0.87697	0.970949	no
XLOC_017033	XLOC_017033	GRAMD3	chr5:125695787-125829853	q1	q2	OK	0	0	0.0364646	0.721967	0.729425	0.92485	no
XLOC_017036	XLOC_017036	LMNB1	chr5:126112314-126172712	q1	q2	OK	0	0	0.120335	0.134067	0.14799	0.370099	no
XLOC_017083	XLOC_017083	FAM53C	chr5:137673223-137685418	q1	q2	OK	0	0	0.419733	7.59773e-10	5e-05	0.00109891	yes
XLOC_017088	XLOC_017088	MATR3,SNHG4	chr5:138609440-138667366	q1	q2	OK	0	0	0.199448	0.000228628	0.01172	0.0545164	no
XLOC_017090	XLOC_017090	PAIP2	chr5:138677518-138719039	q1	q2	OK	0	0	0.0230855	0.0185898	0.0503	0.169055	no
XLOC_017098	XLOC_017098	ANKHD1,ANKHD1-EIF4EBP3,EIF4EBP3	chr5:139781398-139929163	q1	q2	OK	0	0	0.023343	0.482484	0.491395	0.781005	no
XLOC_017128	XLOC_017128	PCDHGA1,PCDHGA10,PCDHGA11,PCDHGA12,PCDHGA2,PCDHGA3,PCDHGA4,PCDHGA5,PCDHGA6,PCDHGA7,PCDHGA8,PCDHGA9,PCDHGB1,PCDHGB2,PCDHGB3,PCDHGB4,PCDHGB5,PCDHGB6,PCDHGB7,PCDHGC3,PCDHGC4,PCDHGC5	chr5:140710251-140892548	q1	q2	OK	0	0	0.0635167	0.015274	0.865135	0.968599	no
XLOC_017133	XLOC_017133	RNF14	chr5:141346401-141369856	q1	q2	OK	0	0	0.380215	3.81695e-13	7e-05	0.0013629	yes
XLOC_017185	XLOC_017185	CYFIP2	chr5:156693090-156822606	q1	q2	OK	0	0	0.0572045	0.317585	0.32391	0.6129	no
XLOC_017194	XLOC_017194	FABP6	chr5:159614373-159665729	q1	q2	OK	0	0	0.155826	0.00937611	0.030695	0.116375	no
XLOC_017203	XLOC_017203	MAT2B	chr5:162930230-162946328	q1	q2	OK	0	0	0.00404262	0.95695	0.95779	0.990152	no
XLOC_017249	XLOC_017249	FGFR4	chr5:176513920-176525126	q1	q2	OK	0	0	0.161428	0.00129798	0.00536	0.0303794	yes
XLOC_017250	XLOC_017250	NSD1	chr5:176560079-176727214	q1	q2	OK	0	0	0.0970725	0.113181	0.133625	0.342693	no
XLOC_017255	XLOC_017255	PRR7	chr5:176853686-176883287	q1	q2	OK	0	0	0.102032	0.139157	0.154055	0.380264	no
XLOC_017268	XLOC_017268	RUFY1	chr5:178977561-179037027	q1	q2	OK	0	0	0.0540069	0.48842	0.50176	0.788509	no
XLOC_017272	XLOC_017272	SQSTM1	chr5:179224597-179285840	q1	q2	OK	0	0	0.0268498	0.520449	0.73788	0.928533	no
XLOC_017289	XLOC_017289	BRD9	chr5:863849-892939	q1	q2	OK	0	0	0.252348	2.14343e-05	0.000535	0.00568071	yes
XLOC_017327	XLOC_017327	FAM134B	chr5:16473146-16617167	q1	q2	OK	0	0	0.0377273	0.0497514	0.081855	0.241983	no
XLOC_017343	XLOC_017343	AMACR,C1QTNF3,C1QTNF3-AMACR	chr5:33987090-34124633	q1	q2	OK	0	0	0.0735541	0.323099	0.337025	0.629405	no
XLOC_017352	XLOC_017352	NADKD1	chr5:36192693-36242258	q1	q2	OK	0	0	0.279184	8.08673e-05	0.00199	0.0144735	yes
XLOC_017356	XLOC_017356	NUP155	chr5:37291940-37371197	q1	q2	OK	0	0	0.324972	2.57117e-08	0.000225	0.00300777	yes
XLOC_017382	XLOC_017382	PAIP1	chr5:43526369-43557521	q1	q2	OK	0	0	0.096205	0.148064	0.15871	0.387197	no
XLOC_017387	XLOC_017387	MOCS2	chr5:52393894-52405598	q1	q2	OK	0	0	0.0308479	0.44475	0.464685	0.757248	no
XLOC_017406	XLOC_017406	PDE4D	chr5:58264865-59843484	q1	q2	OK	0	0	0.145221	0.000622986	0.02951	0.112774	no
XLOC_017421	XLOC_017421	TAF9	chr5:68647552-68710630	q1	q2	OK	0	0	0.0221892	0.432407	0.43873	0.734485	no
XLOC_017424	XLOC_017424	LOC100170939,SMA4	chr5:69423288-69586004	q1	q2	OK	0	0	0.032337	0.634915	0.64999	0.886039	no
XLOC_017425	XLOC_017425	GUSBP9,SMA5	chr5:69776869-69881549	q1	q2	OK	0	0	0.0278124	0.55528	0.57985	0.842822	no
XLOC_017439	XLOC_017439	COL4A3BP	chr5:74666927-74895646	q1	q2	OK	0	0	0.0793114	0.0800643	0.10425	0.288133	no
XLOC_017440	XLOC_017440	POC5	chr5:74970023-75013313	q1	q2	OK	0	0	0.425285	8.71909e-10	0.000335	0.00400964	yes
XLOC_017449	XLOC_017449	ARSB	chr5:78073036-78282357	q1	q2	OK	0	0	0.0156484	0.808119	0.81441	0.954232	no
XLOC_017468	XLOC_017468	CCNH	chr5:86690078-86708850	q1	q2	OK	0	0	0.0599115	0.195937	0.22211	0.486246	no
XLOC_017471	XLOC_017471	MEF2C	chr5:88014057-88199922	q1	q2	OK	0	0	0.388009	0	1e-05	0.000414239	yes
XLOC_017478	XLOC_017478	FAM172A,MIR2277	chr5:92953430-93447404	q1	q2	OK	0	0	0.000588675	0.997174	0.99613	0.998735	no
XLOC_017487	XLOC_017487	ERAP1	chr5:95997740-96149848	q1	q2	OK	0	0	0.41187	5.01807e-08	5e-05	0.00109891	yes
XLOC_017504	XLOC_017504	NREP	chr5:110834021-111312628	q1	q2	OK	0	0	0.18181	0.00410339	0.002585	0.0175917	yes
XLOC_017513	XLOC_017513	TICAM2,TMED7,TMED7-TICAM2	chr5:114914338-114961876	q1	q2	OK	0	0	0.0277788	0.513379	0.52817	0.807007	no
XLOC_017532	XLOC_017532	P4HA2	chr5:131528303-131563556	q1	q2	OK	0	0	0.0257859	0.479673	0.479195	0.771772	no
XLOC_017538	XLOC_017538	2013-09-08	chr5:132083136-132113561	q1	q2	OK	0	0	0.305735	1.31206e-12	0.000105	0.00177934	yes
XLOC_017539	XLOC_017539	SHROOM1	chr5:132157832-132166590	q1	q2	OK	0	0	0.0722588	0.437785	0.454155	0.747872	no
XLOC_017546	XLOC_017546	VDAC1	chr5:133307565-133340824	q1	q2	OK	0	0	0.434837	3.41391e-11	5e-05	0.00109891	yes
XLOC_017554	XLOC_017554	H2AFY	chr5:134670070-134735577	q1	q2	OK	0	0	0.160655	0	1e-05	0.000414239	yes
XLOC_017576	XLOC_017576	ETF1	chr5:137841781-137878989	q1	q2	OK	0	0	0.279501	3.30641e-09	0.000795	0.00751406	yes
XLOC_017591	XLOC_017591	SRA1	chr5:139929651-139937678	q1	q2	OK	0	0	0.0319478	0.690757	0.69866	0.91109	no
XLOC_017609	XLOC_017609	NR3C1	chr5:142657495-142815077	q1	q2	OK	0	0	0.0591849	0.268258	0.381745	0.677715	no
XLOC_017626	XLOC_017626	TIGD6	chr5:149372685-149432706	q1	q2	OK	0	0	0.0439555	0.555392	0.573755	0.837826	no
XLOC_017634	XLOC_017634	DCTN4	chr5:150088308-150138657	q1	q2	OK	0	0	0.0219553	0.56052	0.573925	0.837872	no
XLOC_017637	XLOC_017637	TNIP1	chr5:150409503-150467221	q1	q2	OK	0	0	0.2208	4.93165e-06	0.00022	0.00296059	yes
XLOC_017638	XLOC_017638	ANXA6	chr5:150480266-150537443	q1	q2	OK	0	0	0.382817	2.2389e-09	0.000175	0.00249158	yes
XLOC_017656	XLOC_017656	MED7	chr5:156565450-156569921	q1	q2	OK	0	0	0.0396332	0.565504	0.579975	0.842822	no
XLOC_017663	XLOC_017663	RNF145	chr5:158584416-158637061	q1	q2	OK	0	0	0.488805	8.21565e-15	1e-05	0.000414239	yes
XLOC_017705	XLOC_017705	UIMC1	chr5:176332005-176433795	q1	q2	OK	0	0	0.0756555	0.0267459	0.050755	0.170243	no
XLOC_017712	XLOC_017712	DBN1	chr5:176883613-176900694	q1	q2	OK	0	0	0.000737312	0.970861	0.97179	0.994688	no
XLOC_017714	XLOC_017714	DOK3	chr5:176928905-176937427	q1	q2	OK	0	0	0.0732851	0.248265	0.257895	0.534179	no
XLOC_017732	XLOC_017732	MGAT4B	chr5:179224597-179285840	q1	q2	OK	0	0	0.197746	0.00323174	0.01073	0.0508274	no
XLOC_017744	XLOC_017744	MGAT1	chr5:180217540-180237137	q1	q2	OK	0	0	0.102091	0.000339225	0.082095	0.24255	no
XLOC_017747	XLOC_017747	TRIM7	chr5:180620923-180632177	q1	q2	OK	0	0	0.141211	0.0782298	0.387085	0.682416	no
XLOC_017768	XLOC_017768	CDYL	chr6:4706392-4955778	q1	q2	OK	0	0	0.563043	5.55112e-15	2e-05	0.000631097	yes
XLOC_017772	XLOC_017772	RREB1	chr6:7107829-7252213	q1	q2	OK	0	0	0.023	0.106663	0.12467	0.326673	no
XLOC_017773	XLOC_017773	RIOK1	chr6:7390061-7418270	q1	q2	OK	0	0	0.06799	0.364747	0.383505	0.679521	no
XLOC_017781	XLOC_017781	GCNT2	chr6:10521567-10629601	q1	q2	OK	0	0	0.0277944	0.578226	0.82337	0.956924	no
XLOC_017795	XLOC_017795	CD83	chr6:14117486-14137148	q1	q2	OK	0	0	0.0851139	0.206637	0.21926	0.482736	no
XLOC_017807	XLOC_017807	E2F3	chr6:20402136-20493945	q1	q2	OK	0	0	0.0775906	0.350631	0.36549	0.662171	no
XLOC_017817	XLOC_017817	GMNN	chr6:24775158-24786325	q1	q2	OK	0	0	0.0430872	0.13175	0.150425	0.374056	no
XLOC_017840	XLOC_017840	BTN3A2	chr6:26365397-26378548	q1	q2	OK	0	0	0.0523928	0.445308	0.457705	0.750711	no
XLOC_017901	XLOC_017901	RPP21,TRIM39,TRIM39-RPP21	chr6:30255173-30314635	q1	q2	OK	0	0	0.00389016	0.927326	0.999345	0.999719	no
XLOC_017910	XLOC_017910	DDR1	chr6:30851860-30867933	q1	q2	OK	0	0	0.369501	1.91978e-11	0.000255	0.00328659	yes
XLOC_017913	XLOC_017913	VARS2	chr6:30881981-30894235	q1	q2	OK	0	0	0.0322761	0.627757	0.63703	0.880091	no
XLOC_017921	XLOC_017921	MICA	chr6:31367560-31383090	q1	q2	OK	0	0	0.504382	1.933e-09	0.000945	0.00844793	yes
XLOC_017926	XLOC_017926	NFKBIL1	chr6:31514627-31526606	q1	q2	OK	0	0	0.0458473	0.349973	0.36178	0.658449	no
XLOC_017927	XLOC_017927	LTA	chr6:31539875-31542098	q1	q2	OK	0	0	0.0391679	0.443461	0.4592	0.751994	no
XLOC_017929	XLOC_017929	LST1	chr6:31553955-31560762	q1	q2	OK	0	0	0.144611	0.0274432	0.12205	0.322535	no
XLOC_017930	XLOC_017930	AIF1	chr6:31582993-31584798	q1	q2	OK	0	0	0.0313528	0.661428	0.67456	0.899138	no
XLOC_017933	XLOC_017933	APOM	chr6:31606804-31625987	q1	q2	OK	0	0	0.0210182	0.573256	0.582175	0.844643	no
XLOC_017939	XLOC_017939	MSH5,MSH5-SAPCD1,SAPCD1	chr6:31707724-31732624	q1	q2	OK	0	0	0.0280607	0.604971	0.606855	0.861702	no
XLOC_017945	XLOC_017945	C2	chr6:31867393-31913449	q1	q2	OK	0	0	0.158055	0.124192	0.145075	0.364808	no
XLOC_017948	XLOC_017948	STK19	chr6:31937587-31949223	q1	q2	OK	0	0	0.0997926	0.283007	0.29939	0.586201	no
XLOC_017954	XLOC_017954	EGFL8,PPT2,PPT2-EGFL8	chr6:32120578-32145888	q1	q2	OK	0	0	0.069982	0.183477	0.36581	0.662512	no
XLOC_017981	XLOC_017981	PACSIN1	chr6:34433852-34504039	q1	q2	OK	0	0	0.00819537	0.661221	0.671955	0.898525	no
XLOC_018001	XLOC_018001	CDKN1A	chr6:36644236-36655116	q1	q2	OK	0	0	0.274985	3.87069e-09	0.000285	0.00356817	yes
XLOC_018035	XLOC_018035	KLHDC3	chr6:42981840-42989036	q1	q2	OK	0	0	0.131686	0.0311741	0.049815	0.167986	no
XLOC_018037	XLOC_018037	KLC4	chr6:43027371-43042833	q1	q2	OK	0	0	0.0896919	0.0844362	0.337805	0.630628	no
XLOC_018043	XLOC_018043	ABCC10	chr6:43395291-43423786	q1	q2	OK	0	0	0.221251	0.00411802	0.00927	0.0456963	yes
XLOC_018047	XLOC_018047	MAD2L1BP	chr6:43597278-43608688	q1	q2	OK	0	0	0.00279462	0.931549	0.933785	0.983821	no
XLOC_018054	XLOC_018054	SLC29A1	chr6:44187241-44201888	q1	q2	OK	0	0	0.0607599	0.146598	0.158295	0.386466	no
XLOC_018060	XLOC_018060	RUNX2	chr6:44796469-45518819	q1	q2	OK	0	0	0.0704298	0.430242	0.44046	0.736001	no
XLOC_018079	XLOC_018079	EFHC1	chr6:52284993-52360583	q1	q2	OK	0	0	0.193098	2.5405e-07	0.00206	0.0148432	yes
XLOC_018082	XLOC_018082	FBXO9	chr6:52929795-52965670	q1	q2	OK	0	0	0.0872	0.00142613	0.025585	0.100719	no
XLOC_018099	XLOC_018099	FAM135A	chr6:71123106-71270877	q1	q2	OK	0	0	0.285579	1.24585e-10	0.000525	0.00559815	yes
XLOC_018164	XLOC_018164	FOXO3	chr6:108881025-109005971	q1	q2	OK	0	0	0.0647337	0.0598089	0.09422	0.267991	no
XLOC_018167	XLOC_018167	CEP57L1	chr6:109416355-109485115	q1	q2	OK	0	0	0.0156059	0.812786	0.82112	0.955868	no
XLOC_018213	XLOC_018213	NCOA7	chr6:126102306-126253176	q1	q2	OK	0	0	0.2105	0.000217112	0.00677	0.0359424	yes
XLOC_018218	XLOC_018218	RNF146	chr6:127587826-127609705	q1	q2	OK	0	0	0.234674	0.000280801	0.001935	0.0141245	yes
XLOC_018240	XLOC_018240	TBPL1	chr6:134273307-134308638	q1	q2	OK	0	0	0.040684	0.115806	0.153665	0.38009	no
XLOC_018285	XLOC_018285	MTHFD1L	chr6:151186814-151423023	q1	q2	OK	0	0	0.393757	0	1e-05	0.000414239	yes
XLOC_018294	XLOC_018294	TIAM2	chr6:155411422-155635617	q1	q2	OK	0	0	0.0084659	0.911561	0.91489	0.978818	no
XLOC_018300	XLOC_018300	SYNJ2	chr6:158402887-158520207	q1	q2	OK	0	0	0.365572	9.06963e-12	0.000135	0.00209385	yes
XLOC_018307	XLOC_018307	WTAP	chr6:160148151-160177351	q1	q2	OK	0	0	0.0666585	0.37432	0.384635	0.680353	no
XLOC_018339	XLOC_018339	GMDS	chr6:1624034-2245868	q1	q2	OK	0	0	0.098706	0.0395737	0.06457	0.204793	no
XLOC_018353	XLOC_018353	ECI2	chr6:4068592-4135831	q1	q2	OK	0	0	0.0233257	0.140243	0.162815	0.395381	no
XLOC_018362	XLOC_018362	EEF1E1,EEF1E1-MUTED,MUTED,MUTED-TXNDC5,TXNDC5	chr6:7727010-8102828	q1	q2	OK	0	0	0.0219462	0.738767	0.937675	0.984324	no
XLOC_018367	XLOC_018367	C6orf52	chr6:10671650-10695030	q1	q2	OK	0	0	0.0980951	0.42873	0.457785	0.750711	no
XLOC_018372	XLOC_018372	NEDD9	chr6:11183530-11382581	q1	q2	OK	0	0	0.0101199	0.755658	0.764215	0.938705	no
XLOC_018376	XLOC_018376	GFOD1	chr6:13363586-13487869	q1	q2	OK	0	0	0.173506	0.00204216	0.012685	0.0579869	no
XLOC_018394	XLOC_018394	FAM65B	chr6:24804512-24911195	q1	q2	OK	0	0	0.0368288	0.630143	0.63906	0.881016	no
XLOC_018395	XLOC_018395	CMAHP	chr6:25081294-25138620	q1	q2	OK	0	0	0.209008	0.10347	0.12687	0.330576	no
XLOC_018452	XLOC_018452	GABBR1	chr6:29570004-29600962	q1	q2	OK	0	0	0.00965233	0.939561	0.939985	0.984963	no
XLOC_018467	XLOC_018467	PPP1R18	chr6:30644165-30655672	q1	q2	OK	0	0	0.0704499	0.277969	0.29295	0.57877	no
XLOC_018476	XLOC_018476	CCHCR1	chr6:31110215-31126015	q1	q2	OK	0	0	0.0242448	0.637943	0.643445	0.882895	no
XLOC_018481	XLOC_018481	ATP6V1G2,ATP6V1G2-DDX39B,DDX39B	chr6:31496738-31514625	q1	q2	OK	0	0	0.0165901	0.45536	0.460425	0.753355	no
XLOC_018486	XLOC_018486	BAG6	chr6:31606804-31625987	q1	q2	OK	0	0	0.212256	0.00155681	0.0049	0.0283957	yes
XLOC_018488	XLOC_018488	GPANK1	chr6:31629005-31637843	q1	q2	OK	0	0	0.0907615	0.00207979	0.1114	0.301845	no
XLOC_018490	XLOC_018490	ABHD16A	chr6:31654725-31671137	q1	q2	OK	0	0	0.0462787	0.0669539	0.096105	0.271816	no
XLOC_018513	XLOC_018513	AGPAT1	chr6:32120578-32145888	q1	q2	OK	0	0	0.264679	1.44421e-05	0.001315	0.0108409	yes
XLOC_018516	XLOC_018516	GPSM3,NOTCH4	chr6:32158542-32191844	q1	q2	OK	0	0	0.0451948	0.247101	0.26404	0.541971	no
XLOC_018526	XLOC_018526	PSMB8	chr6:32808493-32821748	q1	q2	OK	0	0	0.0361561	0.435572	0.448315	0.743756	no
XLOC_018531	XLOC_018531	HLA-DPA1	chr6:33032345-33057473	q1	q2	OK	0	0	0.00937772	0.647582	0.660735	0.892522	no
XLOC_018537	XLOC_018537	TAPBP,ZBTB22	chr6:33267471-33285719	q1	q2	OK	0	0	0.0777197	2.12785e-12	0.01968	0.0817577	no
XLOC_018544	XLOC_018544	LEMD2	chr6:33738989-33756906	q1	q2	OK	0	0	0.259519	0.00107541	0.00355	0.022209	yes
XLOC_018550	XLOC_018550	NUDT3,RPS10,RPS10-NUDT3	chr6:34254972-34393902	q1	q2	OK	0	0	0.0250551	0.276994	0.29961	0.58629	no
XLOC_018557	XLOC_018557	FKBP5,LOC285847	chr6:35541361-35704724	q1	q2	OK	0	0	0.0154949	0.526922	0.62583	0.873892	no
XLOC_018569	XLOC_018569	TMEM217	chr6:37179953-37300746	q1	q2	OK	0	0	0.115943	0.390511	0.429565	0.726113	no
XLOC_018573	XLOC_018573	BTBD9	chr6:38136226-38607924	q1	q2	OK	0	0	0.275503	0.000321912	0.00463	0.0270805	yes
XLOC_018591	XLOC_018591	TFEB	chr6:41651715-41703997	q1	q2	OK	0	0	0.253906	0.000224494	0.00342	0.0216378	yes
XLOC_018596	XLOC_018596	CCND3	chr6:41902670-42016610	q1	q2	OK	0	0	0.106428	0.0310466	0.051055	0.170828	no
XLOC_018611	XLOC_018611	DLK2	chr6:43395291-43423786	q1	q2	OK	0	0	0.382541	8.95027e-09	0.00077	0.00733979	yes
XLOC_018664	XLOC_018664	RAB23	chr6:57053581-57087078	q1	q2	OK	0	0	0.0348112	0.717125	0.7265	0.923585	no
XLOC_018677	XLOC_018677	C6orf147,KHDC1	chr6:73951037-74020088	q1	q2	OK	0	0	0.0349387	0.660014	0.90941	0.978004	no
XLOC_018697	XLOC_018697	PGM3	chr6:83777384-83906256	q1	q2	OK	0	0	0.0337974	0.284154	0.300065	0.586519	no
XLOC_018703	XLOC_018703	SYNCRIP	chr6:86317501-86353043	q1	q2	OK	0	0	0.233058	1.05445e-07	3e-05	0.00084352	yes
XLOC_018718	XLOC_018718	LYRM2	chr6:90142896-90348474	q1	q2	OK	0	0	0.10924	0.0847752	0.10452	0.288435	no
XLOC_018721	XLOC_018721	MAP3K7	chr6:91225352-91296907	q1	q2	OK	0	0	0.0116503	0.865653	0.86863	0.968599	no
XLOC_018749	XLOC_018749	SESN1	chr6:109307639-109415708	q1	q2	OK	0	0	0.23849	3.24319e-07	0.013515	0.0610601	no
XLOC_018762	XLOC_018762	TRAF3IP2	chr6:111804674-111927477	q1	q2	OK	0	0	0.0537621	0.582051	0.59645	0.853472	no
XLOC_018763	XLOC_018763	FYN	chr6:111981534-112194655	q1	q2	OK	0	0	0.161631	0.0275535	0.115475	0.309635	no
XLOC_018779	XLOC_018779	CEP85L	chr6:118781934-119031238	q1	q2	OK	0	0	0.244515	0.0018905	0.005905	0.0326771	yes
XLOC_018780	XLOC_018780	MCM9	chr6:119134611-119256327	q1	q2	OK	0	0	0.0183365	0.846661	0.85251	0.966149	no
XLOC_018781	XLOC_018781	FAM184A	chr6:119280995-119470358	q1	q2	OK	0	0	0.24633	0.00370849	0.008485	0.0427906	yes
XLOC_018790	XLOC_018790	ECHDC1	chr6:127609856-127664754	q1	q2	OK	0	0	0.0571303	0.472686	0.48499	0.776457	no
XLOC_018797	XLOC_018797	EPB41L2	chr6:131160487-131384462	q1	q2	OK	0	0	0.268855	3.58609e-07	0.00024	0.00315384	yes
XLOC_018810	XLOC_018810	VNN2	chr6:133065008-133084598	q1	q2	OK	0	0	0.0210472	0.810485	0.81474	0.954232	no
XLOC_018814	XLOC_018814	SGK1	chr6:134490383-134639196	q1	q2	OK	0	0	0.0247945	0.240387	0.78376	0.944153	no
XLOC_018821	XLOC_018821	MAP7	chr6:136663418-136871957	q1	q2	OK	0	0	0.832408	0	1e-05	0.000414239	yes
XLOC_018835	XLOC_018835	CITED2	chr6:139693396-139695785	q1	q2	OK	0	0	0.0700907	0.00011274	0.021125	0.0861257	no
XLOC_018844	XLOC_018844	HYMAI,PLAGL1	chr6:144261436-144385735	q1	q2	OK	0	0	0.052855	0.0998253	0.122415	0.32325	no
XLOC_018865	XLOC_018865	SYNE1	chr6:152442818-152958534	q1	q2	OK	0	0	0.0427829	0.672199	0.678495	0.900663	no
XLOC_018866	XLOC_018866	FBXO5	chr6:153291657-153304740	q1	q2	OK	0	0	0.0370194	0.564492	0.57851	0.841724	no
XLOC_018878	XLOC_018878	EZR	chr6:159186772-159240456	q1	q2	OK	0	0	0.0604187	0.264717	0.28372	0.566203	no
XLOC_020042	XLOC_020042	SUN1	chr7:855193-914557	q1	q2	OK	0	0	0.105734	6.77532e-05	0.007475	0.0387513	yes
XLOC_020046	XLOC_020046	GPER	chr7:1036622-1177893	q1	q2	OK	0	0	0.00233923	0.97388	0.973925	0.995181	no
XLOC_020052	XLOC_020052	NUDT1	chr7:2281856-2290780	q1	q2	OK	0	0	0.0804994	5.43472e-08	0.002135	0.0152743	yes
XLOC_020063	XLOC_020063	LOC389458,RBAK,RBAK-LOC389458	chr7:5085451-5112854	q1	q2	OK	0	0	0.104732	0.189114	0.204235	0.45954	no
XLOC_020064	XLOC_020064	WIPI2	chr7:5229834-5273486	q1	q2	OK	0	0	0.0382656	2.5377e-11	0.00018	0.00254121	yes
XLOC_020087	XLOC_020087	ARL4A	chr7:12726451-12730558	q1	q2	OK	0	0	0.0582963	0.194846	0.22271	0.487242	no
XLOC_020093	XLOC_020093	HDAC9	chr7:18126571-19036992	q1	q2	OK	0	0	0.0125063	0.464102	0.748415	0.933012	no
XLOC_020102	XLOC_020102	KLHL7	chr7:23145352-23215038	q1	q2	OK	0	0	0.00122474	0.953755	0.95476	0.988861	no
XLOC_020113	XLOC_020113	CBX3	chr7:26240830-26253227	q1	q2	OK	0	0	0.0421049	0.221245	0.243335	0.515448	no
XLOC_020114	XLOC_020114	SNX10	chr7:26331514-26413949	q1	q2	OK	0	0	0.284574	1.39224e-11	0.00065	0.00648454	yes
XLOC_020118	XLOC_020118	HOXA-AS3	chr7:27179982-27196296	q1	q2	OK	0	0	0.59435	2.46893e-10	0.00019	0.00264163	yes
XLOC_020122	XLOC_020122	TAX1BP1	chr7:27778991-27869386	q1	q2	OK	0	0	0.0557674	0.0177707	0.03836	0.137953	no
XLOC_020124	XLOC_020124	CREB5	chr7:28338939-28865511	q1	q2	OK	0	0	0.143904	0.176148	0.192355	0.440657	no
XLOC_020126	XLOC_020126	CHN2	chr7:29234120-29553944	q1	q2	OK	0	0	0.251149	3.99604e-09	0.0011	0.00952892	yes
XLOC_020128	XLOC_020128	DPY19L2P3	chr7:29685537-29782019	q1	q2	OK	0	0	0.0286034	0.681552	0.69925	0.91109	no
XLOC_020135	XLOC_020135	FAM188B,INMT,INMT-FAM188B	chr7:30791750-30932002	q1	q2	OK	0	0	0.252415	0.0017337	0.011575	0.0539916	no
XLOC_020173	XLOC_020173	FLJ35390	chr7:44068485-44082082	q1	q2	OK	0	0	0.0318864	0.454211	0.46371	0.756271	no
XLOC_020178	XLOC_020178	ZMIZ2	chr7:44788529-44809479	q1	q2	OK	0	0	0.502283	0	1e-05	0.000414239	yes
XLOC_020180	XLOC_020180	CCM2	chr7:45039344-45116069	q1	q2	OK	0	0	0.439294	6.78426e-11	2e-05	0.000631097	yes
XLOC_020188	XLOC_020188	UPP1	chr7:48128354-48148330	q1	q2	OK	0	0	0.0434658	0.208852	0.22627	0.492281	no
XLOC_020254	XLOC_020254	LIMK1	chr7:73498106-73536855	q1	q2	OK	0	0	0.416731	7.14133e-08	4.5e-05	0.00104371	yes
XLOC_020279	XLOC_020279	DTX2	chr7:76090971-76135312	q1	q2	OK	0	0	0.188563	0.00396189	0.010305	0.0493014	yes
XLOC_020285	XLOC_020285	PTPN12	chr7:77166772-77269388	q1	q2	OK	0	0	0.489364	3.56497e-11	3.5e-05	0.000924698	yes
XLOC_020287	XLOC_020287	PHTF2	chr7:77428108-77586821	q1	q2	OK	0	0	0.189368	3.28519e-10	0.0003	0.00369621	yes
XLOC_020338	XLOC_020338	ZKSCAN5	chr7:99102272-99131445	q1	q2	OK	0	0	0.156518	0.0372025	0.055495	0.181545	no
XLOC_020339	XLOC_020339	ZNF655	chr7:99156044-99174076	q1	q2	OK	0	0	0.098377	0.0263183	0.032675	0.122089	no
XLOC_020354	XLOC_020354	PILRB	chr7:99905324-99965454	q1	q2	OK	0	0	0.0768566	0.260982	0.272375	0.55293	no
XLOC_020356	XLOC_020356	MEPCE	chr7:100026412-100031749	q1	q2	OK	0	0	0.0915029	0.136384	0.144815	0.364336	no
XLOC_020361	XLOC_020361	MOSPD3	chr7:100209724-100213000	q1	q2	OK	0	0	0.00644436	0.935316	0.93691	0.984252	no
XLOC_020377	XLOC_020377	CUX1	chr7:101459183-101927250	q1	q2	OK	0	0	0.338198	2.10942e-14	5e-05	0.00109891	yes
XLOC_020380	XLOC_020380	LOC100289561,LOC100630923,PRKRIP1	chr7:102004307-102067129	q1	q2	OK	0	0	0.00882691	0.896917	0.89942	0.975481	no
XLOC_020400	XLOC_020400	BCAP29	chr7:107220421-107263762	q1	q2	OK	0	0	0.231571	1.61262e-09	0.000545	0.00576257	yes
XLOC_020407	XLOC_020407	IFRD1	chr7:112063198-112117258	q1	q2	OK	0	0	0.0197197	0.479446	0.73101	0.925151	no
XLOC_020408	XLOC_020408	C7orf53	chr7:112120907-112130943	q1	q2	OK	0	0	0.196206	0.158595	0.178065	0.419472	no
XLOC_020412	XLOC_020412	TES	chr7:115850546-115898837	q1	q2	OK	0	0	0.3775	2.432e-08	0.00011	0.00183321	yes
XLOC_020417	XLOC_020417	ST7,ST7-OT3	chr7:116592500-116870075	q1	q2	OK	0	0	0.0108271	0.64409	0.659435	0.892076	no
XLOC_020446	XLOC_020446	CCDC136	chr7:128431463-128462187	q1	q2	OK	0	0	0.0487774	0.59501	0.61328	0.864631	no
XLOC_020450	XLOC_020450	IRF5	chr7:128577993-128590088	q1	q2	OK	0	0	0.048536	0.423901	0.76142	0.937349	no
XLOC_020455	XLOC_020455	AHCYL2	chr7:128864854-129070052	q1	q2	OK	0	0	0.460446	1.54987e-12	7.5e-05	0.00140849	yes
XLOC_020458	XLOC_020458	NRF1	chr7:129251554-129396922	q1	q2	OK	0	0	0.279515	6.41663e-05	0.001865	0.0138139	yes
XLOC_020465	XLOC_020465	MEST	chr7:130126015-130371406	q1	q2	OK	0	0	0.159068	0.0256983	0.04336	0.15176	no
XLOC_020467	XLOC_020467	MKLN1	chr7:130794854-131181398	q1	q2	OK	0	0	0.039873	0.367036	0.38314	0.679473	no
XLOC_020489	XLOC_020489	C7orf55,LUC7L2	chr7:139025104-139112272	q1	q2	OK	0	0	0.110434	0.0663287	0.221945	0.48599	no
XLOC_020499	XLOC_020499	SSBP1	chr7:141438120-141450288	q1	q2	OK	0	0	0.00603281	0.662527	0.6725	0.898525	no
XLOC_020518	XLOC_020518	CASP2	chr7:142985307-143004789	q1	q2	OK	0	0	0.179679	0.00492166	0.01271	0.0580748	no
XLOC_020525	XLOC_020525	FAM115C	chr7:143318044-143427173	q1	q2	OK	0	0	0.100694	2.33566e-05	0.115745	0.310194	no
XLOC_020543	XLOC_020543	ZNF398	chr7:148823507-148880118	q1	q2	OK	0	0	0.144442	0.0397893	0.05899	0.191299	no
XLOC_020554	XLOC_020554	REPIN1	chr7:150065878-150071133	q1	q2	OK	0	0	0.0350138	0.567264	0.57337	0.837669	no
XLOC_020568	XLOC_020568	SLC4A2	chr7:150755298-150773614	q1	q2	OK	0	0	0.383938	4.54303e-13	5e-05	0.00109891	yes
XLOC_020570	XLOC_020570	CHPF2,MIR671	chr7:150929584-150935905	q1	q2	OK	0	0	0.122935	0.119781	0.088915	0.256673	no
XLOC_020587	XLOC_020587	RNF32	chr7:156433352-156469820	q1	q2	OK	0	0	0.367049	0.00337691	0.02717	0.105882	no
XLOC_020596	XLOC_020596	PRKAR1B	chr7:588833-826116	q1	q2	OK	0	0	0.0956695	0.13468	0.27272	0.553245	no
XLOC_020678	XLOC_020678	HOXA3	chr7:27145808-27166639	q1	q2	OK	0	0	0.407693	3.14815e-09	0.0009	0.00821342	yes
XLOC_020683	XLOC_020683	HOXA10,HOXA10-HOXA9,HOXA9	chr7:27202056-27219880	q1	q2	OK	0	0	0.108934	0.166663	0.248915	0.522867	no
XLOC_020691	XLOC_020691	LOC646762,ZNRF2P2	chr7:29685537-29782019	q1	q2	OK	0	0	0.0630927	0.136255	0.160855	0.391671	no
XLOC_020693	XLOC_020693	SCRN1	chr7:29959718-30029905	q1	q2	OK	0	0	0.396464	9.14202e-12	4e-05	0.000974915	yes
XLOC_020703	XLOC_020703	LSM5	chr7:32524944-32534870	q1	q2	OK	0	0	0.0886478	0.127808	0.27065	0.550953	no
XLOC_020708	XLOC_020708	NT5C3	chr7:33053741-33102409	q1	q2	OK	0	0	0.0941327	0.154167	0.168035	0.403853	no
XLOC_020717	XLOC_020717	ELMO1	chr7:36892510-37488895	q1	q2	OK	0	0	0.0289102	0.484637	0.668475	0.89741	no
XLOC_020731	XLOC_020731	MRPS24,URGCP,URGCP-MRPS24	chr7:43906156-43965996	q1	q2	OK	0	0	0.00517717	0.919233	0.920025	0.979918	no
XLOC_020769	XLOC_020769	FKBP9L	chr7:55748766-55772260	q1	q2	OK	0	0	0.179381	0.0045979	0.012195	0.0560781	no
XLOC_020784	XLOC_020784	ERV3-1,ZNF117	chr7:64434829-64467124	q1	q2	OK	0	0	0.214259	0.000499265	0.002215	0.0156795	yes
XLOC_020804	XLOC_020804	BCL7B	chr7:72950682-72972065	q1	q2	OK	0	0	0.0156432	0.814779	0.819065	0.955424	no
XLOC_020844	XLOC_020844	KIAA1324L	chr7:86506222-86689014	q1	q2	OK	0	0	0.154357	0.0102073	0.06082	0.196113	no
XLOC_020854	XLOC_020854	CYP51A1	chr7:91741462-91764059	q1	q2	OK	0	0	0.140937	0.0835537	0.09746	0.274568	no
XLOC_020856	XLOC_020856	KRIT1	chr7:91828282-91875414	q1	q2	OK	0	0	0.0172343	0.58991	0.59929	0.855546	no
XLOC_020859	XLOC_020859	CDK6	chr7:92234234-92465941	q1	q2	OK	0	0	0.204114	0.00336678	0.010495	0.0499965	yes
XLOC_020862	XLOC_020862	HEPACAM2	chr7:92817898-92855782	q1	q2	OK	0	0	0.0442581	3.77054e-06	0.008615	0.043316	yes
XLOC_020880	XLOC_020880	ASNS	chr7:97481428-97501854	q1	q2	OK	0	0	0.0418944	0.402932	0.4109	0.707876	no
XLOC_020889	XLOC_020889	ATP5J2,ATP5J2-PTCD1,PTCD1	chr7:99006600-99063824	q1	q2	OK	0	0	0.00977266	0.612414	0.616965	0.866523	no
XLOC_020900	XLOC_020900	MCM7	chr7:99690403-99723128	q1	q2	OK	0	0	0.0826705	0.0498245	0.09386	0.26742	no
XLOC_020904	XLOC_020904	TAF6	chr7:99690403-99723128	q1	q2	OK	0	0	0.00667495	0.705599	0.70815	0.914482	no
XLOC_020917	XLOC_020917	TFR2	chr7:100218038-100239173	q1	q2	OK	0	0	0.0847529	0.162539	0.186735	0.432308	no
XLOC_020927	XLOC_020927	CLDN15	chr7:100875372-100882101	q1	q2	OK	0	0	0.055711	0.487825	0.499225	0.786995	no
XLOC_020936	XLOC_020936	POLR2J2,UPK3BL	chr7:102277194-102312176	q1	q2	OK	0	0	0.12227	0.13352	0.14883	0.371098	no
XLOC_020949	XLOC_020949	SRPK2	chr7:104756822-105029341	q1	q2	OK	0	0	0.0987599	0.217725	0.23215	0.500819	no
XLOC_020953	XLOC_020953	SYPL1	chr7:105730951-105753057	q1	q2	OK	0	0	0.049519	0.0887165	0.120365	0.318589	no
XLOC_020962	XLOC_020962	PNPLA8	chr7:108110865-108168605	q1	q2	OK	0	0	0.451643	2.22045e-16	1.5e-05	0.000551058	yes
XLOC_020963	XLOC_020963	THAP5	chr7:108202670-108210167	q1	q2	OK	0	0	0.0162284	0.768087	0.775365	0.94229	no
XLOC_020966	XLOC_020966	IMMP2L	chr7:110303105-111202573	q1	q2	OK	0	0	0.0749401	0.28765	0.30725	0.595338	no
XLOC_020973	XLOC_020973	TFEC	chr7:115575201-115670867	q1	q2	OK	0	0	0.0768656	7.1676e-07	0.00417	0.025015	yes
XLOC_021004	XLOC_021004	IMPDH1	chr7:128032330-128050036	q1	q2	OK	0	0	0.0163566	0.796368	0.799745	0.950614	no
XLOC_021021	XLOC_021021	FLJ43663	chr7:130628918-130793562	q1	q2	OK	0	0	0.183859	3.97465e-05	0.01068	0.0506859	no
XLOC_021027	XLOC_021027	C7orf49	chr7:134832765-134855578	q1	q2	OK	0	0	0.468492	0	1e-05	0.000414239	yes
XLOC_021052	XLOC_021052	MRPS33	chr7:140705960-140714781	q1	q2	OK	0	0	0.096128	0.207597	0.22876	0.496005	no
XLOC_021070	XLOC_021070	FAM115A	chr7:143548460-143599278	q1	q2	OK	0	0	0.102132	0.0779749	0.26305	0.540613	no
XLOC_021080	XLOC_021080	EZH2	chr7:148504463-148581441	q1	q2	OK	0	0	0.0301573	0.0168989	0.03632	0.132607	no
XLOC_021089	XLOC_021089	ACTR3C	chr7:149944300-150035245	q1	q2	OK	0	0	0.210385	0.0412457	0.07211	0.221231	no
XLOC_021093	XLOC_021093	KCNH2	chr7:150642043-150675402	q1	q2	OK	0	0	0.131756	0.0530094	0.07256	0.222205	no
XLOC_021097	XLOC_021097	TMUB1	chr7:150778171-150780620	q1	q2	OK	0	0	0.046444	0.204243	0.23142	0.499877	no
XLOC_021101	XLOC_021101	SMARCD3	chr7:150936058-150974231	q1	q2	OK	0	0	0.3289	2.09857e-07	0.0121	0.0557941	no
XLOC_021106	XLOC_021106	PRKAG2	chr7:151253200-151576308	q1	q2	OK	0	0	0.0137253	0.814802	0.82269	0.956828	no
XLOC_021124	XLOC_021124	ZNF596	chr8:158344-197339	q1	q2	OK	0	0	0.0143497	0.819241	0.82607	0.956924	no
XLOC_021189	XLOC_021189	NAT1	chr8:18027970-18081198	q1	q2	OK	0	0	0.0228738	0.696164	0.708115	0.914482	no
XLOC_021208	XLOC_021208	PDLIM2	chr8:22436253-22455538	q1	q2	OK	0	0	0.150875	0.0379343	0.054085	0.178381	no
XLOC_021210	XLOC_021210	KIAA1967	chr8:22462144-22526661	q1	q2	OK	0	0	0.0479315	0.46001	0.47159	0.764293	no
XLOC_021211	XLOC_021211	RHOBTB2	chr8:22844929-22941132	q1	q2	OK	0	0	0.266556	0.000839148	0.00249	0.0170158	yes
XLOC_021225	XLOC_021225	PPP2R2A	chr8:26149006-26230195	q1	q2	OK	0	0	0.628696	0	1e-05	0.000414239	yes
XLOC_021227	XLOC_021227	DPYSL2	chr8:26371708-26515693	q1	q2	OK	0	0	0.462564	6.62803e-13	2e-05	0.000631097	yes
XLOC_021228	XLOC_021228	PTK2B	chr8:27168998-27316908	q1	q2	OK	0	0	0.170146	3.07841e-08	0.00067	0.00663148	yes
XLOC_021237	XLOC_021237	HMBOX1	chr8:28747910-28910242	q1	q2	OK	0	0	0.00775878	0.778103	0.78949	0.946407	no
XLOC_021254	XLOC_021254	ASH2L	chr8:37963010-37997228	q1	q2	OK	0	0	0.0944221	0.155223	0.176255	0.417062	no
XLOC_021256	XLOC_021256	DDHD2	chr8:38089008-38120287	q1	q2	OK	0	0	0.409741	2.26146e-11	4e-05	0.000974915	yes
XLOC_021257	XLOC_021257	LETM2	chr8:38243958-38266062	q1	q2	OK	0	0	0.614091	1.71618e-12	7.5e-05	0.00140849	yes
XLOC_021276	XLOC_021276	C8orf40	chr8:42273992-42408140	q1	q2	OK	0	0	0.110081	0.000180258	0.0814	0.240992	no
XLOC_021316	XLOC_021316	MTFR1	chr8:66556887-66622798	q1	q2	OK	0	0	0.0947061	0.00880158	0.03991	0.142376	no
XLOC_021323	XLOC_021323	C8orf44,C8orf44-SGK3,SGK3	chr8:67579786-67774257	q1	q2	OK	0	0	0.0683413	0.271419	0.470675	0.763179	no
XLOC_021351	XLOC_021351	RALYL	chr8:85095452-85834078	q1	q2	OK	0	0	0.151432	0.00224257	0.02461	0.0974142	no
XLOC_021353	XLOC_021353	E2F5	chr8:86089618-86132643	q1	q2	OK	0	0	0.179739	0.00539355	0.014585	0.0648466	no
XLOC_021364	XLOC_021364	OSGIN2	chr8:90914095-90940095	q1	q2	OK	0	0	0.0832526	0.284709	0.302715	0.590196	no
XLOC_021374	XLOC_021374	PDP1	chr8:94929082-94938296	q1	q2	OK	0	0	0.0332038	0.299852	0.676635	0.900332	no
XLOC_021389	XLOC_021389	POP1	chr8:99129520-99172069	q1	q2	OK	0	0	0.389319	1.17386e-10	0.00024	0.00315384	yes
XLOC_021409	XLOC_021409	OXR1	chr8:107282405-107764921	q1	q2	OK	0	0	0.108043	0.0623165	0.314575	0.603164	no
XLOC_021414	XLOC_021414	EBAG9	chr8:110551928-110577391	q1	q2	OK	0	0	0.0369231	0.627073	0.639415	0.881016	no
XLOC_021459	XLOC_021459	CHRAC1	chr8:141521396-141527252	q1	q2	OK	0	0	0.0545602	0.492447	0.5084	0.791456	no
XLOC_021477	XLOC_021477	GSDMD	chr8:144635556-144645231	q1	q2	OK	0	0	0.0782371	0.0903649	0.12943	0.335339	no
XLOC_021479	XLOC_021479	ZNF623	chr8:144718372-144735900	q1	q2	OK	0	0	0.342163	9.94313e-05	0.00266	0.0179702	yes
XLOC_021581	XLOC_021581	ASAH1	chr8:17913924-17942507	q1	q2	OK	0	0	0.0366694	0.461944	0.474975	0.767979	no
XLOC_021626	XLOC_021626	INTS9	chr8:28625174-28747698	q1	q2	OK	0	0	0.0657577	0.401092	0.41046	0.707239	no
XLOC_021681	XLOC_021681	ATP6V1H	chr8:54628114-54755850	q1	q2	OK	0	0	0.380577	1.78701e-12	7.5e-05	0.00140849	yes
XLOC_021695	XLOC_021695	NSMAF	chr8:59496063-59572404	q1	q2	OK	0	0	0.0297988	0.635234	0.64629	0.884628	no
XLOC_021699	XLOC_021699	ASPH	chr8:62200524-62627199	q1	q2	OK	0	0	0.107573	0.0098748	0.015265	0.0669823	no
XLOC_021707	XLOC_021707	PDE7A	chr8:66626568-66753969	q1	q2	OK	0	0	0.284306	9.99537e-08	0.000765	0.00732682	yes
XLOC_021734	XLOC_021734	STAU2	chr8:74332308-74659943	q1	q2	OK	0	0	0.0183161	0.410457	0.41774	0.714315	no
XLOC_021736	XLOC_021736	TCEB1	chr8:74857372-74884522	q1	q2	OK	0	0	0.015787	0.455995	0.46161	0.75419	no
XLOC_021739	XLOC_021739	PEX2	chr8:77892493-77913280	q1	q2	OK	0	0	0.0454316	0.276188	0.29101	0.576182	no
XLOC_021782	XLOC_021782	CDH17	chr8:95139393-95229531	q1	q2	OK	0	0	0.202868	1.30726e-06	0.003285	0.0210215	yes
XLOC_021784	XLOC_021784	FSBP,RAD54B	chr8:95384187-95487343	q1	q2	OK	0	0	0.0431016	0.444172	0.453735	0.747872	no
XLOC_021807	XLOC_021807	RNF19A	chr8:101269287-101322327	q1	q2	OK	0	0	0.0678678	0.197853	0.22091	0.484983	no
XLOC_021811	XLOC_021811	YWHAZ	chr8:101930803-101965623	q1	q2	OK	0	0	0.139866	0.0596251	0.11402	0.307125	no
XLOC_021813	XLOC_021813	NCALD	chr8:102698769-103137135	q1	q2	OK	0	0	0.212327	0.00272557	0.00735	0.0383144	yes
XLOC_021814	XLOC_021814	RRM2B	chr8:103216728-103251346	q1	q2	OK	0	0	0.0641963	0.267892	0.279725	0.56166	no
XLOC_021816	XLOC_021816	KLF10	chr8:103661004-103667983	q1	q2	OK	0	0	0.0132868	0.686228	0.69446	0.90897	no
XLOC_021829	XLOC_021829	SYBU	chr8:110586404-110704020	q1	q2	OK	0	0	0.405116	1.03695e-13	7e-05	0.0013629	yes
XLOC_021848	XLOC_021848	C8orf76,ZHX1,ZHX1-C8ORF76	chr8:124232195-124287781	q1	q2	OK	0	0	0.246216	2.41294e-11	5.5e-05	0.00114861	yes
XLOC_021863	XLOC_021863	FAM49B	chr8:130851838-131028897	q1	q2	OK	0	0	0.0669758	0.228527	0.234465	0.504624	no
XLOC_021874	XLOC_021874	SLA	chr8:133879204-134147143	q1	q2	OK	0	0	0.0091521	0.912051	0.91528	0.978818	no
XLOC_021877	XLOC_021877	ZFAT	chr8:135490030-135725292	q1	q2	OK	0	0	0.0125712	0.838458	0.839115	0.962239	no
XLOC_021907	XLOC_021907	EEF1D	chr8:144661866-144679845	q1	q2	OK	0	0	0.0273823	0.447429	0.44925	0.74393	no
XLOC_021917	XLOC_021917	PLEC	chr8:144989320-145050913	q1	q2	OK	0	0	0.340351	0	1e-05	0.000414239	yes
XLOC_021927	XLOC_021927	CPSF1,MIR939	chr8:145597730-145634733	q1	q2	OK	0	0	0.219527	0.000729745	0.022495	0.0904653	no
XLOC_021929	XLOC_021929	SLC39A4	chr8:145637797-145642273	q1	q2	OK	0	0	0.0750177	0.393709	0.40609	0.702958	no
XLOC_021932	XLOC_021932	CYHR1	chr8:145675314-145691031	q1	q2	OK	0	0	0.244112	0.000390948	0.0093	0.0457993	yes
XLOC_021935	XLOC_021935	C8orf82,LRRC24	chr8:145743362-145754458	q1	q2	OK	0	0	0.0173946	0.848709	0.852275	0.966104	no
XLOC_021940	XLOC_021940	COMMD5	chr8:146075550-146078932	q1	q2	OK	0	0	0.00701851	0.870642	0.87217	0.969218	no
XLOC_021944	XLOC_021944	DOCK8	chr9:213107-465259	q1	q2	OK	0	0	0.16307	0.00359064	0.011995	0.0553861	no
XLOC_021968	XLOC_021968	KDM4C	chr9:6720862-7175648	q1	q2	OK	0	0	0.173923	0.0299774	0.04226	0.148634	no
XLOC_021992	XLOC_021992	IFT74	chr9:26903367-27062931	q1	q2	OK	0	0	0.136494	0.0140475	0.085935	0.250195	no
XLOC_022012	XLOC_022012	IL11RA	chr9:34652181-34661884	q1	q2	OK	0	0	0.0183681	0.82521	0.83104	0.959208	no
XLOC_022018	XLOC_022018	RUSC2	chr9:35490006-35563896	q1	q2	OK	0	0	0.0985178	0.163304	0.182315	0.426291	no
XLOC_022025	XLOC_022025	TMEM8B	chr9:35829221-35854844	q1	q2	OK	0	0	0.0359802	0.529144	0.53484	0.812757	no
XLOC_022071	XLOC_022071	TJP2	chr9:71736179-71870124	q1	q2	OK	0	0	0.453272	2.22045e-16	1e-05	0.000414239	yes
XLOC_022084	XLOC_022084	GCNT1	chr9:79056581-79122332	q1	q2	OK	0	0	0.0730969	0.175613	0.32742	0.616884	no
XLOC_022115	XLOC_022115	SYK	chr9:93564011-93660842	q1	q2	OK	0	0	0.0428332	0.532304	0.76763	0.939646	no
XLOC_022122	XLOC_022122	FGD3	chr9:95709600-95798518	q1	q2	OK	0	0	0.240896	8.58006e-07	0.00458	0.0268661	yes
XLOC_022136	XLOC_022136	C9orf3	chr9:97488950-97849500	q1	q2	OK	0	0	0.00157276	0.98394	0.984485	0.997201	no
XLOC_022149	XLOC_022149	BDAG1,C9orf174,LOC100499484	chr9:100000707-100139577	q1	q2	OK	0	0	0.0655935	0.363336	0.37402	0.670171	no
XLOC_022163	XLOC_022163	C9orf30,C9orf30-TMEFF1,TMEFF1	chr9:103189494-103339918	q1	q2	OK	0	0	0.347288	4.66737e-08	0.00075	0.0072106	yes
XLOC_022169	XLOC_022169	SMC2	chr9:106856540-106903700	q1	q2	OK	0	0	0.0354303	0.405587	0.414325	0.711202	no
XLOC_022182	XLOC_022182	RAD23B	chr9:110045516-110094475	q1	q2	OK	0	0	0.333793	2.61646e-08	0.00032	0.00389024	yes
XLOC_022185	XLOC_022185	AKAP2,PALM2,PALM2-AKAP2	chr9:112403067-112934791	q1	q2	OK	0	0	0.303324	6.34272e-05	0.0006	0.00614405	yes
XLOC_022188	XLOC_022188	DNAJC25,DNAJC25-GNG10,GNG10	chr9:114393631-114432526	q1	q2	OK	0	0	0.00348831	0.908627	0.909145	0.978004	no
XLOC_022200	XLOC_022200	RGS3	chr9:116207010-116360018	q1	q2	OK	0	0	0.101978	0.164111	0.49893	0.786706	no
XLOC_022219	XLOC_022219	MRRF	chr9:125001833-125085742	q1	q2	OK	0	0	0.323783	6.69508e-06	0.000615	0.00626578	yes
XLOC_022235	XLOC_022235	NEK6	chr9:127019884-127114719	q1	q2	OK	0	0	0.219377	1.90874e-06	0.003045	0.0198645	yes
XLOC_022251	XLOC_022251	RALGPS1	chr9:129677052-129985445	q1	q2	OK	0	0	0.0568419	0.202114	0.22348	0.488184	no
XLOC_022255	XLOC_022255	LRSAM1	chr9:130213764-130265780	q1	q2	OK	0	0	0.31559	3.65282e-08	0.000115	0.0018884	yes
XLOC_022261	XLOC_022261	FPGS	chr9:130565153-130576556	q1	q2	OK	0	0	0.00781079	0.894338	0.897715	0.975481	no
XLOC_022262	XLOC_022262	SLC25A25	chr9:130830478-130871524	q1	q2	OK	0	0	0.243011	6.55017e-07	0.00145	0.0116766	yes
XLOC_022273	XLOC_022273	ODF2	chr9:131217433-131263571	q1	q2	OK	0	0	0.165659	2.09981e-08	0.000485	0.00528928	yes
XLOC_022276	XLOC_022276	SET	chr9:131445933-131458675	q1	q2	OK	0	0	0.417744	1.24667e-09	0.00012	0.00192958	yes
XLOC_022286	XLOC_022286	PPP2R4	chr9:131873227-131911225	q1	q2	OK	0	0	0.138503	0.0387965	0.07736	0.232311	no
XLOC_022299	XLOC_022299	ABL1	chr9:133589267-133763062	q1	q2	OK	0	0	0.16588	0.0404506	0.05143	0.171642	no
XLOC_022324	XLOC_022324	ADAMTS13	chr9:136243283-136324508	q1	q2	OK	0	0	0.187424	0.0473241	0.07448	0.226774	no
XLOC_022329	XLOC_022329	WDR5	chr9:137001209-137025094	q1	q2	OK	0	0	0.255987	1.0415e-10	0.00064	0.00642938	yes
XLOC_022397	XLOC_022397	AK3	chr9:4709556-4742043	q1	q2	OK	0	0	0.031461	0.594777	0.608155	0.862029	no
XLOC_022415	XLOC_022415	PSIP1	chr9:15464064-15511003	q1	q2	OK	0	0	0.284895	7.32747e-15	3e-05	0.00084352	yes
XLOC_022445	XLOC_022445	CDKN2A	chr9:21967137-21994490	q1	q2	OK	0	0	0.00373415	0.882124	0.98518	0.997467	no
XLOC_022455	XLOC_022455	C9orf72	chr9:27546542-27573864	q1	q2	OK	0	0	0.0574219	0.202313	0.21414	0.474578	no
XLOC_022511	XLOC_022511	RNF38	chr9:36336398-36401195	q1	q2	OK	0	0	0.302141	3.8392e-06	0.00063	0.00636066	yes
XLOC_022582	XLOC_022582	HNRNPK	chr9:86582997-86595569	q1	q2	OK	0	0	0.0753238	0.258752	0.26992	0.550003	no
XLOC_022584	XLOC_022584	SLC28A3	chr9:86890764-86983413	q1	q2	OK	0	0	0.811876	8.65974e-15	1e-05	0.000414239	yes
XLOC_022586	XLOC_022586	GOLM1	chr9:88641057-88715116	q1	q2	OK	0	0	0.794771	0	1.5e-05	0.000551058	yes
XLOC_022630	XLOC_022630	FANCC	chr9:97861335-98079991	q1	q2	OK	0	0	0.0439777	0.298339	0.307655	0.595369	no
XLOC_022631	XLOC_022631	PTCH1	chr9:98205263-98279247	q1	q2	OK	0	0	0.180395	0.00113805	0.031225	0.117852	no
XLOC_022649	XLOC_022649	HEMGN	chr9:100689072-100707134	q1	q2	OK	0	0	0.00523736	0.947434	0.948915	0.986143	no
XLOC_022658	XLOC_022658	TEX10	chr9:103064356-103115259	q1	q2	OK	0	0	0.0309446	0.235125	0.265425	0.543374	no
XLOC_022691	XLOC_022691	MIR3134,PTBP3	chr9:114758831-115112545	q1	q2	OK	0	0	0.0230777	0.318996	0.330075	0.620571	no
XLOC_022708	XLOC_022708	DFNB31	chr9:117164359-117267736	q1	q2	OK	0	0	0.152506	0.0156023	0.02374	0.094528	no
XLOC_022723	XLOC_022723	TRAF1	chr9:123664670-123691451	q1	q2	OK	0	0	0.263943	1.01871e-07	0.00107	0.00931715	yes
XLOC_022763	XLOC_022763	SH2D3C	chr9:130500595-130541048	q1	q2	OK	0	0	0.0885196	0.219438	0.32443	0.613279	no
XLOC_022769	XLOC_022769	PIP5KL1	chr9:130683807-130693076	q1	q2	OK	0	0	0.00851047	0.919763	0.92265	0.980052	no
XLOC_022771	XLOC_022771	FAM102A	chr9:130702860-130742812	q1	q2	OK	0	0	0.191159	0.0138083	0.031135	0.117619	no
XLOC_022774	XLOC_022774	PTGES2	chr9:130882971-130890741	q1	q2	OK	0	0	0.0759786	0.132726	0.148695	0.370878	no
XLOC_022775	XLOC_022775	CIZ1	chr9:130928343-131017527	q1	q2	OK	0	0	0.0275476	0.126829	0.148325	0.370385	no
XLOC_022801	XLOC_022801	RAPGEF1	chr9:134452156-134612925	q1	q2	OK	0	0	0.0556465	0.131153	0.15803	0.3861	no
XLOC_022808	XLOC_022808	RALGDS	chr9:135973106-136024588	q1	q2	OK	0	0	0.00483018	0.922167	0.924705	0.980568	no
XLOC_022838	XLOC_022838	C9orf69	chr9:139006426-139010731	q1	q2	OK	0	0	0.0286928	0.636719	0.64447	0.883458	no
XLOC_022852	XLOC_022852	SNHG7,SNORA17,SNORA43	chr9:139607023-139622636	q1	q2	OK	0	0	0.0417141	0.00437437	0.040115	0.142786	no
XLOC_022861	XLOC_022861	ABCA2	chr9:139901685-139931234	q1	q2	OK	0	0	0.0725758	0.288891	0.309515	0.597426	no
XLOC_022910	XLOC_022910	PLCXD1	chrX:192990-220022	q1	q2	OK	0	0	0.106597	0.0659386	0.089005	0.256785	no
XLOC_022930	XLOC_022930	TBL1X	chrX:9431334-9687780	q1	q2	OK	0	0	0.147631	0.0232892	0.040535	0.143721	no
XLOC_022937	XLOC_022937	MSL3	chrX:11776277-11793872	q1	q2	OK	0	0	0.0438577	0.539032	0.740785	0.929544	no
XLOC_022950	XLOC_022950	MOSPD2	chrX:14891526-14939459	q1	q2	OK	0	0	0.135797	9.95094e-07	0.00617	0.0336897	yes
XLOC_023008	XLOC_023008	MID1IP1	chrX:38660684-38665783	q1	q2	OK	0	0	0.0736318	0.264059	0.27583	0.55686	no
XLOC_023026	XLOC_023026	INE1,UBA1	chrX:47050198-47074527	q1	q2	OK	0	0	0.0134693	0.59867	0.952	0.98726	no
XLOC_023027	XLOC_023027	CDK16	chrX:47077527-47089394	q1	q2	OK	0	0	0.125148	0.000117431	0.03413	0.126679	no
XLOC_023042	XLOC_023042	FTSJ1	chrX:48334548-48344752	q1	q2	OK	0	0	0.18192	0.00542923	0.01486	0.0656632	no
XLOC_023047	XLOC_023047	WDR13	chrX:48455879-48463582	q1	q2	OK	0	0	0.0908985	0.177892	0.19649	0.446898	no
XLOC_023054	XLOC_023054	PQBP1	chrX:48750729-48760422	q1	q2	OK	0	0	0.0180596	0.606039	0.609775	0.862535	no
XLOC_023071	XLOC_023071	CLCN5	chrX:49687224-49863892	q1	q2	OK	0	0	0.329784	8.93932e-07	0.00063	0.00636066	yes
XLOC_023085	XLOC_023085	MAGED1	chrX:51546154-51645450	q1	q2	OK	0	0	0.00388411	0.898569	0.901975	0.976267	no
XLOC_023094	XLOC_023094	FAM156A,FAM156B	chrX:52926321-52937585	q1	q2	OK	0	0	0.317568	0.000261795	0.00197	0.0143488	yes
XLOC_023100	XLOC_023100	MAGED2	chrX:54834170-54842445	q1	q2	OK	0	0	0.0849309	0.11267	0.449625	0.744151	no
XLOC_023135	XLOC_023135	DLG3	chrX:69664704-69725339	q1	q2	OK	0	0	0.0442096	0.459403	0.47351	0.766418	no
XLOC_023195	XLOC_023195	HNRNPH2,RPL36A,RPL36A-HNRNPH2	chrX:100645877-100669128	q1	q2	OK	0	0	0.014618	0.610932	0.6193	0.868228	no
XLOC_023198	XLOC_023198	ARMCX3	chrX:100878119-100882831	q1	q2	OK	0	0	0.0646397	0.0504022	0.07066	0.218225	no
XLOC_023235	XLOC_023235	NXT2	chrX:108779009-108787927	q1	q2	OK	0	0	0.239449	0.0026528	0.002345	0.0163242	yes
XLOC_023236	XLOC_023236	TMEM164	chrX:109245862-109421016	q1	q2	OK	0	0	0.0108995	0.90003	0.90253	0.976762	no
XLOC_023242	XLOC_023242	ALG13	chrX:110924345-111003875	q1	q2	OK	0	0	0.0263525	0.231534	0.24499	0.517538	no
XLOC_023267	XLOC_023267	UBE2A	chrX:118708498-118718379	q1	q2	OK	0	0	0.0782543	0.118188	0.14235	0.359843	no
XLOC_023274	XLOC_023274	MCTS1	chrX:119737743-119755016	q1	q2	OK	0	0	0.0416726	0.0404918	0.072865	0.222733	no
XLOC_023277	XLOC_023277	XIAP	chrX:122993661-123047829	q1	q2	OK	0	0	0.04241	0.534485	0.542315	0.818526	no
XLOC_023278	XLOC_023278	STAG2	chrX:123094474-123236505	q1	q2	OK	0	0	0.184318	0.00034113	0.001505	0.0120042	yes
XLOC_023293	XLOC_023293	MST4	chrX:131157244-131209971	q1	q2	OK	0	0	0.0942592	0.14284	0.1628	0.395381	no
XLOC_023298	XLOC_023298	FAM122C	chrX:133903595-133988641	q1	q2	OK	0	0	0.0418217	0.503197	0.51207	0.794911	no
XLOC_023305	XLOC_023305	CT45A2,CT45A3,CT45A4	chrX:134866213-134891519	q1	q2	OK	0	0	0.0770574	0.571346	0.589345	0.8498	no
XLOC_023311	XLOC_023311	HTATSF1	chrX:135579237-135594503	q1	q2	OK	0	0	0.145656	0.0540734	0.06999	0.216775	no
XLOC_023336	XLOC_023336	CXorf40A	chrX:148622518-148632086	q1	q2	OK	0	0	0.0645778	0.288732	0.302955	0.590196	no
XLOC_023373	XLOC_023373	SSR4	chrX:153051220-153063967	q1	q2	OK	0	0	0.117757	0.00552236	0.048085	0.16402	no
XLOC_023374	XLOC_023374	AVPR2	chrX:153167984-153172620	q1	q2	OK	0	0	0.117559	0.11887	0.14658	0.367765	no
XLOC_023389	XLOC_023389	IKBKG	chrX:153759605-153793261	q1	q2	OK	0	0	0.285475	8.15354e-09	0.00077	0.00733979	yes
XLOC_023411	XLOC_023411	ASMTL	chrX:1519423-1572655	q1	q2	OK	0	0	0.07287	1.118e-05	0.00912	0.0451337	yes
XLOC_023413	XLOC_023413	DHRSX,ZBED1	chrX:2137554-2419015	q1	q2	OK	0	0	0.0504129	0.259758	0.26521	0.543265	no
XLOC_023420	XLOC_023420	NLGN4X	chrX:5808082-6146706	q1	q2	OK	0	0	0.00438157	0.791984	0.79896	0.950614	no
XLOC_023424	XLOC_023424	PNPLA4	chrX:7866803-7895780	q1	q2	OK	0	0	0.0102088	0.757107	0.766335	0.938732	no
XLOC_023436	XLOC_023436	GPM6B	chrX:13789061-13956831	q1	q2	OK	0	0	0.83244	0	1e-05	0.000414239	yes
XLOC_023447	XLOC_023447	CTPS2	chrX:16606121-16731059	q1	q2	OK	0	0	0.115855	0.10152	0.14046	0.356074	no
XLOC_023448	XLOC_023448	RBBP7	chrX:16862774-16888534	q1	q2	OK	0	0	0.0442827	0.233649	0.25849	0.534943	no
XLOC_023456	XLOC_023456	SH3KBP1	chrX:19552082-19905744	q1	q2	OK	0	0	0.0555843	3.75676e-05	0.072635	0.222367	no
XLOC_023478	XLOC_023478	DMD	chrX:31137344-33357726	q1	q2	OK	0	0	0.252114	5.25942e-06	0.001515	0.0120268	yes
XLOC_023485	XLOC_023485	BCOR	chrX:39910498-40036582	q1	q2	OK	0	0	0.0557452	0.0933569	0.107495	0.294674	no
XLOC_023515	XLOC_023515	SLC35A2	chrX:48760458-48769235	q1	q2	OK	0	0	0.0846306	0.235004	0.251975	0.526657	no
XLOC_023517	XLOC_023517	OTUD5	chrX:48779302-48815648	q1	q2	OK	0	0	0.12712	0.0575847	0.06765	0.211492	no
XLOC_023522	XLOC_023522	WDR45	chrX:48932091-48958059	q1	q2	OK	0	0	0.00639691	0.917567	0.919985	0.979918	no
XLOC_023554	XLOC_023554	PHF8	chrX:53963112-54071569	q1	q2	OK	0	0	0.260855	0.000109291	0.001255	0.0105186	yes
XLOC_023589	XLOC_023589	SNX12	chrX:70279096-70293276	q1	q2	OK	0	0	0.0122071	0.736694	0.73858	0.928801	no
XLOC_023593	XLOC_023593	ZMYM3	chrX:70430034-70948962	q1	q2	OK	0	0	0.155004	0.0035553	0.030105	0.114483	no
XLOC_023648	XLOC_023648	TIMM8A	chrX:100600643-100603957	q1	q2	OK	0	0	0.00356154	0.959855	0.960455	0.99071	no
XLOC_023665	XLOC_023665	MORF4L2	chrX:102930425-102947484	q1	q2	OK	0	0	0.0173886	0.547025	0.549195	0.822648	no
XLOC_023679	XLOC_023679	TSC22D3	chrX:106956451-107019017	q1	q2	OK	0	0	0.0185893	0.504226	0.50373	0.789436	no
XLOC_023703	XLOC_023703	NKRF	chrX:118722299-118739846	q1	q2	OK	0	0	0.0286907	0.596746	0.609305	0.862246	no
XLOC_023737	XLOC_023737	ZDHHC9	chrX:128937263-128977910	q1	q2	OK	0	0	0.0094958	0.722044	0.7331	0.926123	no
XLOC_023738	XLOC_023738	ELF4	chrX:129198894-129244688	q1	q2	OK	0	0	0.0973798	0.218262	0.23337	0.502804	no
XLOC_023739	XLOC_023739	AIFM1	chrX:129263337-129299861	q1	q2	OK	0	0	0.0208834	0.338271	0.364805	0.661788	no
XLOC_023747	XLOC_023747	MBNL3	chrX:131503342-131623996	q1	q2	OK	0	0	0.225717	3.46305e-07	0.002255	0.0158733	yes
XLOC_023766	XLOC_023766	FAM122B	chrX:133903595-133988641	q1	q2	OK	0	0	0.0849697	0.000130002	0.004345	0.025773	yes
XLOC_023778	XLOC_023778	MAP7D3	chrX:135295378-135338641	q1	q2	OK	0	0	0.601852	0	1e-05	0.000414239	yes
XLOC_023786	XLOC_023786	MCF2	chrX:138663929-138790381	q1	q2	OK	0	0	0.831913	1.15241e-13	1e-05	0.000414239	yes
XLOC_023846	XLOC_023846	BCAP31	chrX:152965946-152990201	q1	q2	OK	0	0	0.134379	0.0493997	0.07594	0.229913	no
XLOC_023860	XLOC_023860	DNASE1L1	chrX:153626570-153650063	q1	q2	OK	0	0	0.0833849	2.72761e-08	0.00119	0.0100829	yes
XLOC_023865	XLOC_023865	G6PD	chrX:153759605-153793261	q1	q2	OK	0	0	0.134583	0.0843568	0.09922	0.27743	no
XLOC_023872	XLOC_023872	F8	chrX:154064063-154250998	q1	q2	OK	0	0	0.0872156	0.292945	0.309625	0.597477	no
XLOC_023882	XLOC_023882	PLCXD1	chrY:142990-170022	q1	q2	OK	0	0	0.117535	0.0531471	0.07606	0.229985	no
XLOC_023952	XLOC_023952	DHRSX,ZBED1	chrY:2087554-2369015	q1	q2	OK	0	0	0.0963565	0.047893	0.06622	0.208368	no
XLOC_000026	XLOC_000026	ATAD3A	chr1:1447522-1470067	q1	q3	OK	0	0	0.0780498	0.270994	0.282775	0.565191	no
XLOC_000027	XLOC_000027	MIB2	chr1:1550794-1565990	q1	q3	OK	0	0	0.0708962	0.237624	0.24479	0.517425	no
XLOC_000032	XLOC_000032	PRKCZ	chr1:1981908-2139172	q1	q3	OK	0	0	0.0713338	6.63888e-06	0.00953	0.0465675	yes
XLOC_000037	XLOC_000037	FAM213B	chr1:2517898-2564481	q1	q3	OK	0	0	0.0772144	0.375554	0.37079	0.668165	no
XLOC_000043	XLOC_000043	TP73	chr1:3569128-3663937	q1	q3	OK	0	0	0.0552705	0.581295	0.59277	0.85143	no
XLOC_000052	XLOC_000052	KCNAB2	chr1:5922869-6161253	q1	q3	OK	0	0	0.0273664	0.591263	0.85374	0.966458	no
XLOC_000059	XLOC_000059	THAP3	chr1:6684924-6761966	q1	q3	OK	0	0	0.0320599	0.698025	0.7062	0.913975	no
XLOC_000077	XLOC_000077	APITD1,APITD1-CORT,CORT	chr1:10490158-10512060	q1	q3	OK	0	0	0.0186603	0.650002	0.9386	0.984458	no
XLOC_000087	XLOC_000087	CLCN6,NPPA-AS1	chr1:11866206-11907840	q1	q3	OK	0	0	0.0434704	0.270772	0.28243	0.565155	no
XLOC_000111	XLOC_000111	PRDM2	chr1:14026734-14151574	q1	q3	OK	0	0	0.0418371	0.189159	0.58376	0.84578	no
XLOC_000120	XLOC_000120	DDI2,RSC1A1	chr1:15943952-15988217	q1	q3	OK	0	0	0.0356562	0.678488	0.68712	0.905426	no
XLOC_000124	XLOC_000124	FBLIM1	chr1:16085254-16113084	q1	q3	OK	0	0	0.028776	0.77891	0.78786	0.94553	no
XLOC_000128	XLOC_000128	CLCNKB	chr1:16370246-16383803	q1	q3	OK	0	0	0.146691	0.135742	0.1615	0.393051	no
XLOC_000162	XLOC_000162	LINC00339	chr1:22351706-22357715	q1	q3	OK	0	0	0.0256703	0.23728	0.268795	0.548559	no
XLOC_000173	XLOC_000173	C1orf213	chr1:23685940-23698330	q1	q3	OK	0	0	0.0754724	0.351319	0.36819	0.664968	no
XLOC_000184	XLOC_000184	RCAN3	chr1:24822822-24863510	q1	q3	OK	0	0	0.0964933	0.0666734	0.249645	0.523818	no
XLOC_000194	XLOC_000194	FAM54B	chr1:26146396-26159433	q1	q3	OK	0	0	0.0699323	0.184001	0.300135	0.586519	no
XLOC_000196	XLOC_000196	PDIK1L	chr1:26437655-26452039	q1	q3	OK	0	0	0.00139216	0.977585	0.978245	0.996033	no
XLOC_000207	XLOC_000207	RPS6KA1	chr1:26856248-26901520	q1	q3	OK	0	0	0.000325457	0.996454	0.99648	0.998762	no
XLOC_000210	XLOC_000210	PIGV	chr1:27114453-27124894	q1	q3	OK	0	0	0.0120716	0.880346	0.88436	0.973215	no
XLOC_000230	XLOC_000230	PHACTR4	chr1:28696092-28826881	q1	q3	OK	0	0	0.0559697	0.49079	0.503305	0.789319	no
XLOC_000231	XLOC_000231	RCC1,SNHG3	chr1:28832454-28865708	q1	q3	OK	0	0	0.0184322	0.778457	0.782045	0.944006	no
XLOC_000236	XLOC_000236	YTHDF2	chr1:29063132-29096287	q1	q3	OK	0	0	0.0144099	0.827868	0.831395	0.959484	no
XLOC_000238	XLOC_000238	EPB41	chr1:29213602-29450421	q1	q3	OK	0	0	0.0348162	0.488658	0.501095	0.788475	no
XLOC_000257	XLOC_000257	LCK	chr1:32716839-32751766	q1	q3	OK	0	0	0.06878	0.282565	0.298405	0.585079	no
XLOC_000262	XLOC_000262	RBBP4	chr1:33116748-33168361	q1	q3	OK	0	0	0.0071557	0.557261	0.573795	0.837826	no
XLOC_000287	XLOC_000287	SH3D21	chr1:36771993-36786948	q1	q3	OK	0	0	0.0301623	0.616913	0.629715	0.876486	no
XLOC_000292	XLOC_000292	MANEAL	chr1:38259773-38267278	q1	q3	OK	0	0	0.0811988	0.226935	0.23823	0.509784	no
XLOC_000307	XLOC_000307	SMAP2	chr1:40839377-40888998	q1	q3	OK	0	0	0.052113	0.147637	0.27595	0.556991	no
XLOC_000312	XLOC_000312	NFYC	chr1:41154751-41237275	q1	q3	OK	0	0	0.00331323	0.792478	0.79582	0.950038	no
XLOC_000326	XLOC_000326	ERMAP	chr1:43272722-43310660	q1	q3	OK	0	0	0.153357	0.0973931	0.13071	0.33743	no
XLOC_000343	XLOC_000343	B4GALT2	chr1:44444873-44456843	q1	q3	OK	0	0	0.0605282	0.312426	0.38886	0.683834	no
XLOC_000370	XLOC_000370	NSUN4	chr1:46805848-46830824	q1	q3	OK	0	0	0.148413	0.0934954	0.107455	0.294645	no
XLOC_000386	XLOC_000386	CDKN2C	chr1:51434366-51440309	q1	q3	OK	0	0	0.00811005	0.918786	0.92114	0.979918	no
XLOC_000389	XLOC_000389	OSBPL9	chr1:52082545-52344609	q1	q3	OK	0	0	0.0175184	0.725303	0.72775	0.924109	no
XLOC_000397	XLOC_000397	SCP2	chr1:53392900-53517289	q1	q3	OK	0	0	0.00345947	0.931729	0.932565	0.983723	no
XLOC_000418	XLOC_000418	FGGY	chr1:59762624-60228402	q1	q3	OK	0	0	0.0732763	0.264395	0.27968	0.56166	no
XLOC_000420	XLOC_000420	NFIA	chr1:61542945-61928460	q1	q3	OK	0	0	0.146826	0.0320319	0.272405	0.55293	no
XLOC_000423	XLOC_000423	USP1	chr1:62901974-62917475	q1	q3	OK	0	0	0.0224941	0.764865	0.77053	0.941053	no
XLOC_000430	XLOC_000430	PGM1	chr1:64058946-64125916	q1	q3	OK	0	0	0.0576333	0.287932	0.370395	0.667812	no
XLOC_000436	XLOC_000436	AK4	chr1:65613231-65697828	q1	q3	OK	0	0	0.0154812	0.775716	0.94555	0.985167	no
XLOC_000438	XLOC_000438	LEPR,LEPROT	chr1:65886130-66103176	q1	q3	OK	0	0	0.0191851	0.733288	0.73761	0.92833	no
XLOC_000439	XLOC_000439	PDE4B	chr1:66258192-66840262	q1	q3	OK	0	0	0.111939	0.216598	0.440055	0.735811	no
XLOC_000443	XLOC_000443	MIER1	chr1:67390577-67454302	q1	q3	OK	0	0	0.0127502	0.818241	0.82001	0.955588	no
XLOC_000455	XLOC_000455	FPGT,FPGT-TNNI3K,TNNI3K	chr1:74663895-75010116	q1	q3	OK	0	0	0.141105	1.16982e-07	0.003995	0.0242836	yes
XLOC_000476	XLOC_000476	PRKACB	chr1:84543744-84704181	q1	q3	OK	0	0	0.0597952	0.296924	0.58776	0.849497	no
XLOC_000477	XLOC_000477	SAMD13	chr1:84764048-84816481	q1	q3	OK	0	0	0.0014221	0.989123	0.98983	0.997879	no
XLOC_000495	XLOC_000495	LRRC8B	chr1:89990396-90063420	q1	q3	OK	0	0	0.0356142	0.716559	0.72526	0.923453	no
XLOC_000497	XLOC_000497	LRRC8D	chr1:90286572-90401989	q1	q3	OK	0	0	0.00207922	0.979179	0.97927	0.996033	no
XLOC_000499	XLOC_000499	CDC7	chr1:91966403-91991321	q1	q3	OK	0	0	0.00911124	0.867968	0.872575	0.96925	no
XLOC_000519	XLOC_000519	RWDD3,TMEM56,TMEM56-RWDD3	chr1:95558072-95712781	q1	q3	OK	0	0	0.00590247	0.876127	0.8805	0.972152	no
XLOC_000527	XLOC_000527	AGL	chr1:100315639-100389579	q1	q3	OK	0	0	0.080812	0.0977881	0.483925	0.77594	no
XLOC_000539	XLOC_000539	AMY2B,RNPC3	chr1:104068577-104122149	q1	q3	OK	0	0	0.0236665	0.626075	0.641265	0.881472	no
XLOC_000565	XLOC_000565	AMPD2	chr1:110162458-110174677	q1	q3	OK	0	0	0.0597129	0.38209	0.55571	0.826974	no
XLOC_000571	XLOC_000571	AHCYL1	chr1:110527386-110566364	q1	q3	OK	0	0	0.0139967	0.859504	0.86295	0.96854	no
XLOC_000579	XLOC_000579	CD53	chr1:111413820-111442558	q1	q3	OK	0	0	0.00540784	0.938467	0.94005	0.984963	no
XLOC_000580	XLOC_000580	CEPT1	chr1:111659953-111727724	q1	q3	OK	0	0	0.00319709	0.895886	0.900055	0.975668	no
XLOC_000581	XLOC_000581	CHI3L2	chr1:111770280-111786062	q1	q3	OK	0	0	0.0103781	0.941524	0.943205	0.985167	no
XLOC_000600	XLOC_000600	HIPK1	chr1:114471995-114520491	q1	q3	OK	0	0	0.0582613	0.151443	0.59679	0.853472	no
XLOC_000607	XLOC_000607	ATP1A1	chr1:116915794-116961244	q1	q3	OK	0	0	0.024981	0.648081	0.702805	0.912713	no
XLOC_000636	XLOC_000636	PEX11B	chr1:145516164-145523732	q1	q3	OK	0	0	0.0214134	0.795753	0.801605	0.950655	no
XLOC_000652	XLOC_000652	LOC645166	chr1:148928285-148953054	q1	q3	OK	0	0	0.0512227	0.533581	0.55084	0.82303	no
XLOC_000656	XLOC_000656	FAM91A2,LOC728855	chr1:149576261-149672733	q1	q3	OK	0	0	0.0475935	0.468721	0.475635	0.768239	no
XLOC_000682	XLOC_000682	SCNM1,TNFAIP8L2,TNFAIP8L2-SCNM1	chr1:151129104-151148547	q1	q3	OK	0	0	0.0426215	0.424315	0.43083	0.726908	no
XLOC_000728	XLOC_000728	CREB3L4	chr1:153940314-153950451	q1	q3	OK	0	0	0.110989	0.014997	0.021065	0.0860553	no
XLOC_000730	XLOC_000730	UBAP2L	chr1:154179182-154243329	q1	q3	OK	0	0	0.0211095	0.771941	0.77755	0.942539	no
XLOC_000733	XLOC_000733	ATP8B2	chr1:154298035-154323780	q1	q3	OK	0	0	0.00711306	0.909179	0.912045	0.978392	no
XLOC_000752	XLOC_000752	FDPS	chr1:155278538-155300909	q1	q3	OK	0	0	0.00647692	0.880749	0.882135	0.972571	no
XLOC_000753	XLOC_000753	RUSC1	chr1:155278538-155300909	q1	q3	OK	0	0	0.0328545	0.573944	0.692995	0.908766	no
XLOC_000764	XLOC_000764	SEMA4A	chr1:156119734-156147542	q1	q3	OK	0	0	0.00117698	0.98352	0.98358	0.997081	no
XLOC_000766	XLOC_000766	BGLAP,PMF1,PMF1-BGLAP	chr1:156182778-156213123	q1	q3	OK	0	0	0.0121222	0.563909	0.574855	0.838622	no
XLOC_000767	XLOC_000767	TMEM79	chr1:156252703-156262234	q1	q3	OK	0	0	0.00365593	0.881042	0.88663	0.973661	no
XLOC_000817	XLOC_000817	NDUFS2	chr1:161169104-161184184	q1	q3	OK	0	0	0.0085767	0.913943	0.9163	0.979228	no
XLOC_000835	XLOC_000835	UHMK1	chr1:162466963-162499419	q1	q3	OK	0	0	0.0397151	0.612493	0.621595	0.870475	no
XLOC_000850	XLOC_000850	POU2F1	chr1:167190065-167396582	q1	q3	OK	0	0	0.0319432	0.610678	0.61574	0.866011	no
XLOC_000886	XLOC_000886	RABGAP1L	chr1:174128551-174964445	q1	q3	OK	0	0	0.0539925	0.109664	0.77303	0.94182	no
XLOC_000888	XLOC_000888	CACYBP	chr1:174968570-174981163	q1	q3	OK	0	0	0.013038	0.815318	0.8208	0.955827	no
XLOC_000937	XLOC_000937	TROVE2	chr1:192981495-193060906	q1	q3	OK	0	0	0.000322873	0.99556	0.995815	0.998735	no
XLOC_000959	XLOC_000959	NAV1	chr1:201617449-201796102	q1	q3	OK	0	0	0.0651706	0.452407	0.457575	0.750644	no
XLOC_000969	XLOC_000969	PPP1R12B	chr1:202317829-202557697	q1	q3	OK	0	0	0.0243428	0.725999	0.73058	0.925151	no
XLOC_000990	XLOC_000990	TMCC2	chr1:205197037-205242471	q1	q3	OK	0	0	0.117265	0.204525	0.222375	0.486615	no
XLOC_001000	XLOC_001000	RASSF5	chr1:206680878-206762616	q1	q3	OK	0	0	0.0122082	0.597567	0.60769	0.861899	no
XLOC_001024	XLOC_001024	RCOR3	chr1:211432707-211489725	q1	q3	OK	0	0	0.0580673	0.344723	0.35574	0.65178	no
XLOC_001025	XLOC_001025	TRAF5	chr1:211499956-211548286	q1	q3	OK	0	0	0.0678795	0.114777	0.173895	0.412834	no
XLOC_001029	XLOC_001029	PPP2R5A	chr1:212458878-212535205	q1	q3	OK	0	0	0.0433294	0.566505	0.577445	0.840573	no
XLOC_001067	XLOC_001067	EPHX1	chr1:225997796-226070420	q1	q3	OK	0	0	0.0929913	0.301894	0.326205	0.615479	no
XLOC_001078	XLOC_001078	ARF1	chr1:228270360-228286913	q1	q3	OK	0	0	0.000703281	0.923178	0.925935	0.980998	no
XLOC_001080	XLOC_001080	GUK1	chr1:228327784-228336655	q1	q3	OK	0	0	0.110134	0.00939555	0.020095	0.0831045	no
XLOC_001105	XLOC_001105	C1orf31	chr1:234509213-234519795	q1	q3	OK	0	0	0.0143709	0.835416	0.840425	0.962262	no
XLOC_001108	XLOC_001108	GGPS1	chr1:235491752-235507844	q1	q3	OK	0	0	0.048494	0.489687	0.505085	0.790083	no
XLOC_001123	XLOC_001123	EXO1	chr1:242011492-242053241	q1	q3	OK	0	0	0.0336856	0.54133	0.55212	0.824576	no
XLOC_001127	XLOC_001127	ZNF238	chr1:244214560-244220778	q1	q3	OK	0	0	0.0447677	0.602499	0.614635	0.865663	no
XLOC_001132	XLOC_001132	EFCAB2	chr1:245133170-245288530	q1	q3	OK	0	0	0.00349854	0.96109	0.99893	0.999719	no
XLOC_001191	XLOC_001191	AURKAIP1	chr1:1309109-1310818	q1	q3	OK	0	0	0.00359253	0.957529	0.9587	0.990331	no
XLOC_001201	XLOC_001201	NADK	chr1:1682670-1711508	q1	q3	OK	0	0	0.137283	0.00510667	0.091105	0.261197	no
XLOC_001205	XLOC_001205	C1orf86	chr1:1981908-2139172	q1	q3	OK	0	0	0.0109494	0.817006	0.82195	0.956468	no
XLOC_001232	XLOC_001232	PLEKHG5,TNFRSF25	chr1:6521213-6580069	q1	q3	OK	0	0	0.147587	0.000360579	0.007745	0.0397558	yes
XLOC_001239	XLOC_001239	RERE	chr1:8412463-8877699	q1	q3	OK	0	0	0.0158592	0.826244	0.830055	0.95884	no
XLOC_001240	XLOC_001240	ENO1	chr1:8921058-8939943	q1	q3	OK	0	0	0.0213853	0.857204	0.81922	0.955424	no
XLOC_001257	XLOC_001257	MAD2L2	chr1:11734536-11751678	q1	q3	OK	0	0	0.00214283	0.893454	0.89743	0.975481	no
XLOC_001279	XLOC_001279	CASP9	chr1:15818768-15851285	q1	q3	OK	0	0	0.0300245	0.719829	0.727515	0.924059	no
XLOC_001301	XLOC_001301	RCC2	chr1:17733250-17766250	q1	q3	OK	0	0	0.0349441	0.6805	0.68968	0.907137	no
XLOC_001303	XLOC_001303	ALDH4A1,MIR4695	chr1:19197923-19229293	q1	q3	OK	0	0	0.127017	0.183172	0.201735	0.455646	no
XLOC_001311	XLOC_001311	CAPZB	chr1:19665266-19812066	q1	q3	OK	0	0	0.00329464	0.632724	0.64856	0.885688	no
XLOC_001325	XLOC_001325	EIF4G3	chr1:21132784-21503381	q1	q3	OK	0	0	0.08086	0.213382	0.28853	0.573075	no
XLOC_001326	XLOC_001326	ECE1	chr1:21543739-21672034	q1	q3	OK	0	0	0.086513	0.00057897	0.0208	0.0852495	no
XLOC_001342	XLOC_001342	GALE	chr1:24122088-24127294	q1	q3	OK	0	0	0.10723	1.51507e-09	0.00819	0.0415108	yes
XLOC_001352	XLOC_001352	RUNX3	chr1:25226001-25291501	q1	q3	OK	0	0	0.113872	0.148233	0.16285	0.395381	no
XLOC_001359	XLOC_001359	MIR3917,STMN1	chr1:26210676-26233368	q1	q3	OK	0	0	0.0141806	0.693674	0.85665	0.967251	no
XLOC_001363	XLOC_001363	UBXN11	chr1:26608772-26647014	q1	q3	OK	0	0	0.0358082	0.495902	0.506325	0.790964	no
XLOC_001377	XLOC_001377	FGR	chr1:27938800-27961727	q1	q3	OK	0	0	0.091198	0.208672	0.23202	0.500753	no
XLOC_001382	XLOC_001382	PTAFR	chr1:28473676-28520447	q1	q3	OK	0	0	0.00288782	0.971691	0.97222	0.994688	no
XLOC_001404	XLOC_001404	PEF1	chr1:32095462-32110838	q1	q3	OK	0	0	0.0390821	0.531438	0.54148	0.818031	no
XLOC_001409	XLOC_001409	PTP4A2	chr1:32372021-32403988	q1	q3	OK	0	0	0.104089	0.127107	0.14047	0.356074	no
XLOC_001423	XLOC_001423	MIR3605,PHC2	chr1:33789223-33841194	q1	q3	OK	0	0	0.0126314	0.614643	0.62689	0.874623	no
XLOC_001425	XLOC_001425	C1orf212	chr1:35315962-35325417	q1	q3	OK	0	0	0.0305361	0.139908	0.16971	0.406349	no
XLOC_001432	XLOC_001432	PSMB2	chr1:36065142-36107445	q1	q3	OK	0	0	0.019745	0.541082	0.61945	0.868317	no
XLOC_001459	XLOC_001459	GJA9,GJA9-MYCBP,MYCBP	chr1:39328161-39347298	q1	q3	OK	0	0	0.0125163	0.485047	0.501315	0.788474	no
XLOC_001477	XLOC_001477	SCMH1	chr1:41480261-41707815	q1	q3	OK	0	0	0.0466404	0.256778	0.8107	0.953418	no
XLOC_001479	XLOC_001479	HIVEP3	chr1:41972035-42501596	q1	q3	OK	0	0	0.08386	0.0219928	0.30966	0.597477	no
XLOC_001481	XLOC_001481	FOXJ3	chr1:42642209-42801548	q1	q3	OK	0	0	0.12951	0.0173444	0.036355	0.132675	no
XLOC_001487	XLOC_001487	EBNA1BP2	chr1:43629844-43720029	q1	q3	OK	0	0	0.0126083	0.527727	0.545215	0.820469	no
XLOC_001489	XLOC_001489	ELOVL1	chr1:43829067-43833745	q1	q3	OK	0	0	0.0255691	0.696508	0.703315	0.912733	no
XLOC_001502	XLOC_001502	MUTYH	chr1:45794913-45956840	q1	q3	OK	0	0	0.0475276	0.439023	0.675445	0.899138	no
XLOC_001505	XLOC_001505	PRDX1	chr1:45965855-45988562	q1	q3	OK	0	0	0.00237016	0.713921	0.72768	0.924109	no
XLOC_001510	XLOC_001510	PIK3R3	chr1:46505811-46598708	q1	q3	OK	0	0	0.0504946	0.57027	0.583795	0.84578	no
XLOC_001515	XLOC_001515	MOB3C	chr1:47073386-47082563	q1	q3	OK	0	0	0.155443	0.0470832	0.072225	0.221314	no
XLOC_001516	XLOC_001516	ATPAF1	chr1:47100710-47134099	q1	q3	OK	0	0	0.0781668	0.302284	0.313455	0.60203	no
XLOC_001532	XLOC_001532	EPS15	chr1:51819934-51984995	q1	q3	OK	0	0	0.184756	7.15303e-09	0.00157	0.0122319	yes
XLOC_001533	XLOC_001533	MIR761,NRD1	chr1:52082545-52344609	q1	q3	OK	0	0	0.0158509	0.845073	0.849095	0.965543	no
XLOC_001555	XLOC_001555	SSBP3	chr1:54692194-54872092	q1	q3	OK	0	0	0.00928125	0.887629	0.890665	0.974759	no
XLOC_001621	XLOC_001621	DDAH1	chr1:85784167-86044046	q1	q3	OK	0	0	0.203048	0.000591844	0.00739	0.0384632	yes
XLOC_001638	XLOC_001638	ZNF644	chr1:91380856-91487812	q1	q3	OK	0	0	0.0314804	0.6983	0.706845	0.914302	no
XLOC_001640	XLOC_001640	TGFBR3	chr1:92145899-92371559	q1	q3	OK	0	0	0.115382	0.0906662	0.097835	0.275086	no
XLOC_001642	XLOC_001642	GFI1	chr1:92940317-92952433	q1	q3	OK	0	0	0.0959388	0.16042	0.388765	0.683834	no
XLOC_001644	XLOC_001644	FAM69A	chr1:93297593-93427079	q1	q3	OK	0	0	0.0236328	0.728128	0.73286	0.926123	no
XLOC_001670	XLOC_001670	VAV3	chr1:108113781-108507545	q1	q3	OK	0	0	0.0361954	0.628902	0.639145	0.881016	no
XLOC_001681	XLOC_001681	SORT1	chr1:109852187-109940563	q1	q3	OK	0	0	0.0246697	0.761609	0.767985	0.939654	no
XLOC_001702	XLOC_001702	FAM212B	chr1:112264685-112310199	q1	q3	OK	0	0	0.0110066	0.903315	0.906425	0.977614	no
XLOC_001706	XLOC_001706	RHOC	chr1:113243748-113250025	q1	q3	OK	0	0	0.0220058	0.778004	0.78495	0.945019	no
XLOC_001708	XLOC_001708	SLC16A1	chr1:113454469-113498975	q1	q3	OK	0	0	0.00606813	0.657963	0.668905	0.89764	no
XLOC_001714	XLOC_001714	AP4B1	chr1:114356432-114447741	q1	q3	OK	0	0	0.0197703	0.703428	0.709675	0.915375	no
XLOC_001720	XLOC_001720	CSDE1,NRAS	chr1:115247084-115300671	q1	q3	OK	0	0	0.112415	5.39568e-14	7.5e-05	0.00140849	yes
XLOC_001747	XLOC_001747	LOC728855,LOC728875	chr1:144300511-144341755	q1	q3	OK	0	0	0.0536538	0.481049	0.49263	0.782271	no
XLOC_001752	XLOC_001752	PDE4DIP	chr1:144851423-145076186	q1	q3	OK	0	0	0.103457	6.5441e-06	0.034095	0.126595	no
XLOC_001760	XLOC_001760	NBPF11,NBPF24	chr1:146032541-146082765	q1	q3	OK	0	0	0.0509613	0.479845	0.77734	0.942539	no
XLOC_001768	XLOC_001768	NBPF11,NBPF24	chr1:147574322-147624601	q1	q3	OK	0	0	0.0437711	0.526412	0.826245	0.956924	no
XLOC_001786	XLOC_001786	ANP32E	chr1:150190716-150208504	q1	q3	OK	0	0	0.000692011	0.979969	0.98093	0.996373	no
XLOC_001789	XLOC_001789	ENSA	chr1:150594598-150602098	q1	q3	OK	0	0	0.0413399	0.404645	0.40213	0.699471	no
XLOC_001796	XLOC_001796	FAM63A	chr1:150969300-150980854	q1	q3	OK	0	0	0.0554723	0.443932	0.559005	0.829266	no
XLOC_001805	XLOC_001805	POGZ	chr1:151375199-151431941	q1	q3	OK	0	0	0.0307244	0.617661	0.62238	0.871004	no
XLOC_001847	XLOC_001847	S100A13	chr1:153591275-153618782	q1	q3	OK	0	0	0.100223	0.296826	0.546205	0.82058	no
XLOC_001856	XLOC_001856	TPM3	chr1:154127779-154164609	q1	q3	OK	0	0	0.00535138	0.702281	0.71183	0.916048	no
XLOC_001862	XLOC_001862	ADAR	chr1:154554533-154600456	q1	q3	OK	0	0	0.0140833	0.497068	0.897685	0.975481	no
XLOC_001863	XLOC_001863	KCNN3	chr1:154669941-154842754	q1	q3	OK	0	0	0.0371603	0.504658	0.5158	0.797457	no
XLOC_001867	XLOC_001867	SHC1	chr1:154934773-154946959	q1	q3	OK	0	0	0.00205684	0.967144	0.966845	0.992493	no
XLOC_001869	XLOC_001869	LOC100505666	chr1:155006281-155042029	q1	q3	OK	0	0	0.0109367	0.869844	0.874375	0.969537	no
XLOC_001870	XLOC_001870	DPM3	chr1:155112366-155112996	q1	q3	OK	0	0	0.0395574	0.216922	0.242665	0.514991	no
XLOC_001875	XLOC_001875	GBA	chr1:155204238-155214653	q1	q3	OK	0	0	0.00599875	0.91398	0.915375	0.978818	no
XLOC_001879	XLOC_001879	PKLR	chr1:155247373-155271225	q1	q3	OK	0	0	0.832555	0	1e-05	0.000414239	yes
XLOC_001882	XLOC_001882	YY1AP1	chr1:155629232-155658823	q1	q3	OK	0	0	0.0206887	0.554016	0.836015	0.961312	no
XLOC_001888	XLOC_001888	ARHGEF2	chr1:155916629-155948336	q1	q3	OK	0	0	0.0690194	0.0671126	0.07557	0.22933	no
XLOC_001906	XLOC_001906	HDGF	chr1:156711898-156722240	q1	q3	OK	0	0	0.0945842	0.243079	0.27338	0.554137	no
XLOC_001907	XLOC_001907	SH2D2A	chr1:156776034-156851642	q1	q3	OK	0	0	0.0196069	0.796837	0.799565	0.950614	no
XLOC_001912	XLOC_001912	ETV3	chr1:157094458-157108383	q1	q3	OK	0	0	0.0175025	0.768542	0.77762	0.942539	no
XLOC_001943	XLOC_001943	IGSF8	chr1:160061128-160068618	q1	q3	OK	0	0	0.0422955	0.533732	0.546265	0.82058	no
XLOC_001960	XLOC_001960	DEDD	chr1:161070345-161102478	q1	q3	OK	0	0	0.0288741	0.715563	0.722525	0.922219	no
XLOC_001989	XLOC_001989	BRP44	chr1:167885912-168045083	q1	q3	OK	0	0	0.0106589	0.697974	0.704545	0.913676	no
XLOC_002017	XLOC_002017	CENPL	chr1:173768687-173793777	q1	q3	OK	0	0	0.0375842	0.626427	0.633115	0.878005	no
XLOC_002032	XLOC_002032	KIAA0040	chr1:175126122-175162229	q1	q3	OK	0	0	0.0282335	0.236841	0.246865	0.520516	no
XLOC_002042	XLOC_002042	ABL2	chr1:179068461-179198819	q1	q3	OK	0	0	0.0312002	0.475269	0.478615	0.771565	no
XLOC_002050	XLOC_002050	GLUL	chr1:182350838-182361341	q1	q3	OK	0	0	0.08062	0.289605	0.303175	0.590406	no
XLOC_002058	XLOC_002058	NCF2	chr1:183524696-183560056	q1	q3	OK	0	0	0.0864389	0.289193	0.31311	0.601482	no
XLOC_002064	XLOC_002064	TRMT1L	chr1:185087217-185260913	q1	q3	OK	0	0	0.0253965	0.758454	0.7654	0.938705	no
XLOC_002072	XLOC_002072	UCHL5	chr1:192981495-193060906	q1	q3	OK	0	0	0.008454	0.442657	0.45272	0.746991	no
XLOC_002096	XLOC_002096	CSRP1	chr1:201452657-201476387	q1	q3	OK	0	0	0.0218207	0.664506	0.81619	0.954534	no
XLOC_002099	XLOC_002099	PTPN7	chr1:202116140-202130716	q1	q3	OK	0	0	0.0256688	0.68247	0.68908	0.906466	no
XLOC_002142	XLOC_002142	FAIM3	chr1:207070787-207095378	q1	q3	OK	0	0	0.0142345	0.868515	0.87245	0.969218	no
XLOC_002170	XLOC_002170	ESRRG	chr1:216676587-217311097	q1	q3	OK	0	0	0.102198	6.56253e-11	0.001535	0.0121092	yes
XLOC_002183	XLOC_002183	DUSP10	chr1:221874763-221915516	q1	q3	OK	0	0	0.0113062	0.840083	0.845335	0.96426	no
XLOC_002195	XLOC_002195	LBR	chr1:225589203-225616557	q1	q3	OK	0	0	0.0865787	0.283066	0.29693	0.583427	no
XLOC_002223	XLOC_002223	C1orf198	chr1:230972864-231005335	q1	q3	OK	0	0	0.11507	0.0508908	0.170455	0.40736	no
XLOC_002241	XLOC_002241	ARID4B	chr1:235330209-235491532	q1	q3	OK	0	0	0.0415565	0.0933259	0.11037	0.299942	no
XLOC_002266	XLOC_002266	SMYD3	chr1:245912641-246670644	q1	q3	OK	0	0	0.0449791	1.29705e-05	0.01104	0.0519293	no
XLOC_002295	XLOC_002295	ZNF692	chr1:249144202-249153315	q1	q3	OK	0	0	0.018159	0.573129	0.578675	0.841755	no
XLOC_002303	XLOC_002303	PFKP	chr10:3109711-3178997	q1	q3	OK	0	0	0.0141127	0.356548	0.37906	0.675211	no
XLOC_002311	XLOC_002311	NET1	chr10:5454517-5500426	q1	q3	OK	0	0	0.142605	7.58309e-05	0.007995	0.0408102	yes
XLOC_002314	XLOC_002314	FBXO18	chr10:5932213-5979556	q1	q3	OK	0	0	0.01498	0.763512	0.7714	0.94137	no
XLOC_002315	XLOC_002315	RBM17	chr10:6130948-6159422	q1	q3	OK	0	0	0.00446576	0.851161	0.8569	0.967371	no
XLOC_002316	XLOC_002316	PFKFB3	chr10:6186842-6277507	q1	q3	OK	0	0	0.0191776	0.817476	0.82211	0.956468	no
XLOC_002339	XLOC_002339	SUV39H2	chr10:14920781-14946304	q1	q3	OK	0	0	0.00646927	0.793338	0.799075	0.950614	no
XLOC_002359	XLOC_002359	MLLT10	chr10:21823100-22032559	q1	q3	OK	0	0	0.00197007	0.973301	0.974115	0.995274	no
XLOC_002361	XLOC_002361	BMI1,COMMD3,COMMD3-BMI1	chr10:22605311-22620414	q1	q3	OK	0	0	0.04338	0.50771	0.51913	0.79949	no
XLOC_002380	XLOC_002380	WAC	chr10:28821421-28912041	q1	q3	OK	0	0	0.0187792	0.649373	0.656835	0.89097	no
XLOC_002385	XLOC_002385	ZEB1	chr10:31608100-31818742	q1	q3	OK	0	0	0.0864734	0.000480426	0.007505	0.0388408	yes
XLOC_002387	XLOC_002387	CREM	chr10:35415768-35501886	q1	q3	OK	0	0	0.090285	0.00741484	0.30188	0.589128	no
XLOC_002388	XLOC_002388	CCNY	chr10:35535952-35860847	q1	q3	OK	0	0	0.0443973	0.557857	0.569375	0.836202	no
XLOC_002436	XLOC_002436	NCOA4	chr10:51565107-51590734	q1	q3	OK	0	0	0.143508	0.0142664	0.03074	0.116458	no
XLOC_002438	XLOC_002438	FAM21A,FAM21B	chr10:51827683-51893269	q1	q3	OK	0	0	0.0384948	0.476476	0.4934	0.782513	no
XLOC_002450	XLOC_002450	CDK1	chr10:62538088-62554610	q1	q3	OK	0	0	0.0144445	0.358101	0.37779	0.674142	no
XLOC_002460	XLOC_002460	SIRT1	chr10:69644426-69678147	q1	q3	OK	0	0	0.15017	0.0343732	0.052625	0.174753	no
XLOC_002466	XLOC_002466	STOX1	chr10:70587293-70655209	q1	q3	OK	0	0	0.0157075	0.817587	0.820295	0.955682	no
XLOC_002474	XLOC_002474	HK1	chr10:71029755-71161637	q1	q3	OK	0	0	0.00920073	0.906675	0.908755	0.978004	no
XLOC_002501	XLOC_002501	ADK	chr10:75910942-76469061	q1	q3	OK	0	0	0.00244555	0.967918	0.96846	0.993024	no
XLOC_002504	XLOC_002504	VDAC2	chr10:76969911-76991207	q1	q3	OK	0	0	0.0204421	0.763601	0.768425	0.939964	no
XLOC_002544	XLOC_002544	MINPP1	chr10:89264222-89313218	q1	q3	OK	0	0	0.0021816	0.958449	0.959045	0.990445	no
XLOC_002557	XLOC_002557	IFIT3	chr10:91087601-91100725	q1	q3	OK	0	0	0.0375738	0.733914	0.74429	0.931405	no
XLOC_002564	XLOC_002564	PCGF5	chr10:92979907-93044088	q1	q3	OK	0	0	0.0633896	0.390222	0.40392	0.701185	no
XLOC_002571	XLOC_002571	EXOC6	chr10:94594469-94819251	q1	q3	OK	0	0	0.0328717	0.667343	0.67676	0.900379	no
XLOC_002592	XLOC_002592	LCOR	chr10:98592016-98724198	q1	q3	OK	0	0	0.0275065	0.549721	0.558745	0.829191	no
XLOC_002604	XLOC_002604	ZFYVE27	chr10:99496877-99520664	q1	q3	OK	0	0	0.130566	0.0104878	0.02035	0.0838833	no
XLOC_002635	XLOC_002635	NFKB2	chr10:104154228-104162281	q1	q3	OK	0	0	0.0524929	0.379225	0.53088	0.808929	no
XLOC_002644	XLOC_002644	AS3MT,C10orf32,C10orf32-AS3MT	chr10:104613966-104661655	q1	q3	OK	0	0	0.130292	7.00815e-08	0.00205	0.0147817	yes
XLOC_002653	XLOC_002653	SFR1	chr10:105881815-105886143	q1	q3	OK	0	0	0.0523832	0.582837	0.59884	0.855146	no
XLOC_002655	XLOC_002655	GSTO2	chr10:106028630-106059176	q1	q3	OK	0	0	0.0103862	0.912765	0.915	0.978818	no
XLOC_002658	XLOC_002658	ADD3	chr10:111705316-111895323	q1	q3	OK	0	0	0.0619092	0.438519	0.450835	0.745296	no
XLOC_002659	XLOC_002659	MXI1	chr10:111967362-112047123	q1	q3	OK	0	0	0.0500063	0.508907	0.78122	0.943487	no
XLOC_002667	XLOC_002667	ACSL5	chr10:114133915-114188138	q1	q3	OK	0	0	0.0486821	0.0892136	0.655465	0.890472	no
XLOC_002673	XLOC_002673	CASP7	chr10:115438934-115490664	q1	q3	OK	0	0	0.00402984	0.960942	0.96186	0.990817	no
XLOC_002697	XLOC_002697	INPP5F	chr10:121485558-121588662	q1	q3	OK	0	0	0.0120598	0.892759	0.896065	0.975481	no
XLOC_002704	XLOC_002704	PLEKHA1	chr10:124134093-124191871	q1	q3	OK	0	0	0.0291652	0.535898	0.807975	0.952481	no
XLOC_002737	XLOC_002737	LRRC27	chr10:134145613-134195010	q1	q3	OK	0	0	0.0499741	0.434128	0.444415	0.739521	no
XLOC_002772	XLOC_002772	IL15RA	chr10:5994333-6020150	q1	q3	OK	0	0	0.0663904	0.49475	0.501865	0.788509	no
XLOC_002783	XLOC_002783	USP6NL	chr10:11502508-11653679	q1	q3	OK	0	0	0.0648853	0.391315	0.406805	0.70347	no
XLOC_002785	XLOC_002785	UPF2	chr10:11962020-12085169	q1	q3	OK	0	0	0.0160099	0.672162	0.684115	0.903833	no
XLOC_002811	XLOC_002811	NEBL	chr10:21068902-21463852	q1	q3	OK	0	0	0.0690565	0.553129	0.56242	0.831505	no
XLOC_002829	XLOC_002829	ACBD5	chr10:27484142-27531068	q1	q3	OK	0	0	0.0257868	0.764925	0.77181	0.941512	no
XLOC_002849	XLOC_002849	ITGB1	chr10:33189245-33247293	q1	q3	OK	0	0	0.0610155	0.360259	0.633275	0.878037	no
XLOC_002853	XLOC_002853	CUL2	chr10:35297478-35379570	q1	q3	OK	0	0	0.0141136	0.842678	0.98103	0.996373	no
XLOC_002863	XLOC_002863	HNRNPF	chr10:43881064-43904696	q1	q3	OK	0	0	0.0239842	0.540194	0.98321	0.997081	no
XLOC_002873	XLOC_002873	2013-03-08	chr10:45952816-46090354	q1	q3	OK	0	0	0.00432521	0.955807	0.95533	0.98893	no
XLOC_002901	XLOC_002901	ERCC6,PGBD3	chr10:50664490-50747147	q1	q3	OK	0	0	0.000198029	0.998115	0.9982	0.999491	no
XLOC_002928	XLOC_002928	JMJD1C	chr10:64926987-65226322	q1	q3	OK	0	0	0.057711	0.421458	0.434525	0.730205	no
XLOC_002935	XLOC_002935	RUFY2	chr10:70103274-70167051	q1	q3	OK	0	0	0.0622372	0.413253	0.433225	0.729238	no
XLOC_002945	XLOC_002945	LRRC20	chr10:72058728-72142382	q1	q3	OK	0	0	0.00783204	0.723163	0.730125	0.925039	no
XLOC_002954	XLOC_002954	SPOCK2	chr10:73818791-73848790	q1	q3	OK	0	0	0.00595242	0.856417	0.86095	0.968489	no
XLOC_002955	XLOC_002955	ASCC1	chr10:73855789-73995618	q1	q3	OK	0	0	0.0763117	0.133093	0.40496	0.701968	no
XLOC_002958	XLOC_002958	MICU1	chr10:74119697-74385949	q1	q3	OK	0	0	0.0248425	0.754697	0.76059	0.937312	no
XLOC_003006	XLOC_003006	ACTA2	chr10:90694830-90775542	q1	q3	OK	0	0	0.103376	0.219927	0.23859	0.510055	no
XLOC_003012	XLOC_003012	PANK1	chr10:91339253-91405329	q1	q3	OK	0	0	0.0292092	0.727508	0.734235	0.926631	no
XLOC_003021	XLOC_003021	CPEB3	chr10:93808396-94050875	q1	q3	OK	0	0	0.0274085	0.664044	0.67093	0.898525	no
XLOC_003023	XLOC_003023	IDE	chr10:94211440-94333852	q1	q3	OK	0	0	0.0184017	0.80221	0.807615	0.952481	no
XLOC_003042	XLOC_003042	ARHGAP19,ARHGAP19-SLIT1,SLIT1	chr10:98757794-99052430	q1	q3	OK	0	0	0.312036	2.17604e-14	5.5e-05	0.00114861	yes
XLOC_003064	XLOC_003064	BLOC1S2	chr10:102033034-102046469	q1	q3	OK	0	0	0.0553674	0.475535	0.4885	0.779043	no
XLOC_003078	XLOC_003078	KCNIP2	chr10:103578824-103603677	q1	q3	OK	0	0	0.0975393	0.206016	0.221065	0.485119	no
XLOC_003080	XLOC_003080	LDB1	chr10:103867324-103880210	q1	q3	OK	0	0	0.0402975	0.414395	0.42967	0.726168	no
XLOC_003106	XLOC_003106	BBIP1	chr10:112631552-112679124	q1	q3	OK	0	0	0.00788871	0.907688	0.908765	0.978004	no
XLOC_003116	XLOC_003116	ABLIM1	chr10:116190868-116444414	q1	q3	OK	0	0	0.00129284	0.978875	0.978845	0.996033	no
XLOC_003135	XLOC_003135	MCMBP	chr10:121588915-121633140	q1	q3	OK	0	0	0.0333609	0.191179	0.19521	0.444791	no
XLOC_003141	XLOC_003141	CUZD1,FAM24B,FAM24B-CUZD1	chr10:124591670-124658230	q1	q3	OK	0	0	0.0233915	0.684126	0.6832	0.903514	no
XLOC_003174	XLOC_003174	TUBGCP2	chr10:135092133-135126666	q1	q3	OK	0	0	0.030829	0.631757	0.6411	0.881472	no
XLOC_003194	XLOC_003194	RASSF7	chr11:560970-564025	q1	q3	OK	0	0	0.0912893	0.1318	0.15964	0.389277	no
XLOC_003206	XLOC_003206	TSPAN4	chr11:842823-867116	q1	q3	OK	0	0	0.118649	4.80503e-06	0.02949	0.112741	no
XLOC_003217	XLOC_003217	TNNI2	chr11:1860232-1862910	q1	q3	OK	0	0	0.0996099	5.30355e-06	0.009895	0.0479091	yes
XLOC_003218	XLOC_003218	LSP1	chr11:1874199-1913493	q1	q3	OK	0	0	0.0315245	0.704943	0.712375	0.916398	no
XLOC_003226	XLOC_003226	KCNQ1	chr11:2466220-2870340	q1	q3	OK	0	0	0.0338681	0.661112	0.670125	0.898213	no
XLOC_003228	XLOC_003228	SLC22A18	chr11:2909326-2946476	q1	q3	OK	0	0	0.0740831	1.38498e-06	0.00654	0.0350168	yes
XLOC_003233	XLOC_003233	PGAP2	chr11:3696239-3847601	q1	q3	OK	0	0	0.0634672	0.0452951	0.341405	0.635006	no
XLOC_003255	XLOC_003255	TRIM34,TRIM6,TRIM6-TRIM34,TRIM78P	chr11:5617330-5706339	q1	q3	OK	0	0	0.106242	0.00985145	0.109315	0.297879	no
XLOC_003270	XLOC_003270	ILK	chr11:6624963-6633475	q1	q3	OK	0	0	0.00462755	0.820059	0.8236	0.956924	no
XLOC_003281	XLOC_003281	PPFIBP2	chr11:7534995-7674996	q1	q3	OK	0	0	0.0785988	0.190212	0.41125	0.708098	no
XLOC_003293	XLOC_003293	WEE1	chr11:9595227-9611313	q1	q3	OK	0	0	0.0653581	0.406123	0.419915	0.716661	no
XLOC_003297	XLOC_003297	AMPD3	chr11:10471867-10529126	q1	q3	OK	0	0	0.145219	0.0130503	0.181175	0.424746	no
XLOC_003324	XLOC_003324	LDHA	chr11:18415935-18429765	q1	q3	OK	0	0	0.00809706	0.651621	0.65953	0.892076	no
XLOC_003330	XLOC_003330	NAV2	chr11:19372270-20143147	q1	q3	OK	0	0	0.158444	0.00581142	0.045375	0.157444	no
XLOC_003357	XLOC_003357	TCP11L1	chr11:33060962-33095109	q1	q3	OK	0	0	0.0504068	0.553398	0.56653	0.833727	no
XLOC_003386	XLOC_003386	EXT2	chr11:44117098-44266980	q1	q3	OK	0	0	0.0319296	0.681491	0.68881	0.906348	no
XLOC_003390	XLOC_003390	PRDM11	chr11:45115563-45256675	q1	q3	OK	0	0	0.147031	0.0428153	0.07274	0.222553	no
XLOC_003393	XLOC_003393	CRY2	chr11:45868668-45904799	q1	q3	OK	0	0	0.118599	0.125843	0.14302	0.361083	no
XLOC_003397	XLOC_003397	DGKZ	chr11:46354454-46402104	q1	q3	OK	0	0	0.11581	0.04096	0.10622	0.292054	no
XLOC_003399	XLOC_003399	MDK	chr11:46402617-46405375	q1	q3	OK	0	0	0.204204	0.00234849	0.020785	0.0852227	no
XLOC_003402	XLOC_003402	ZNF408	chr11:46722316-46727466	q1	q3	OK	0	0	0.0527708	0.476177	0.491795	0.781438	no
XLOC_003407	XLOC_003407	NR1H3	chr11:47260852-47290584	q1	q3	OK	0	0	0.0270046	0.655982	0.665785	0.895602	no
XLOC_003408	XLOC_003408	MADD	chr11:47290926-47351582	q1	q3	OK	0	0	0.0272814	0.437804	0.758715	0.937145	no
XLOC_003463	XLOC_003463	CTNND1,TMX2,TMX2-CTNND1	chr11:57479994-57586652	q1	q3	OK	0	0	0.0082103	0.696981	0.699685	0.91109	no
XLOC_003469	XLOC_003469	CNTF,ZFP91,ZFP91-CNTF	chr11:58346586-58393205	q1	q3	OK	0	0	0.00827532	0.748799	0.75645	0.936487	no
XLOC_003470	XLOC_003470	GLYATL1	chr11:58695101-58825925	q1	q3	OK	0	0	0.227518	0.0586276	0.079955	0.237882	no
XLOC_003472	XLOC_003472	FAM111A	chr11:58910317-58922511	q1	q3	OK	0	0	0.00768568	0.799718	0.80249	0.950944	no
XLOC_003535	XLOC_003535	SLC3A2	chr11:62623483-62656355	q1	q3	OK	0	0	0.09888	0.113395	0.20425	0.45954	no
XLOC_003542	XLOC_003542	MARK2	chr11:63606399-63678492	q1	q3	OK	0	0	0.0242886	0.698064	0.700515	0.911503	no
XLOC_003552	XLOC_003552	FKBP2	chr11:64008412-64011607	q1	q3	OK	0	0	0.0264733	0.740453	0.920755	0.979918	no
XLOC_003554	XLOC_003554	GPR137	chr11:64037299-64056972	q1	q3	OK	0	0	0.045925	0.364576	0.607645	0.861899	no
XLOC_003565	XLOC_003565	ARL2,ARL2-SNX15,SNX15	chr11:64781584-64808044	q1	q3	OK	0	0	0.004364	0.920328	0.92223	0.980052	no
XLOC_003572	XLOC_003572	CAPN1	chr11:64948685-64979477	q1	q3	OK	0	0	0.0549166	0.380409	0.581285	0.843737	no
XLOC_003588	XLOC_003588	SIPA1	chr11:65405577-65418391	q1	q3	OK	0	0	0.00497406	0.906284	0.908565	0.978004	no
XLOC_003603	XLOC_003603	KLC2	chr11:66024764-66035332	q1	q3	OK	0	0	0.0522187	0.194255	0.20495	0.460611	no
XLOC_003608	XLOC_003608	PELI3	chr11:66233797-66244808	q1	q3	OK	0	0	0.172775	0.0128667	0.023085	0.0924318	no
XLOC_003613	XLOC_003613	RBM14,RBM14-RBM4,RBM4	chr11:66384052-66445275	q1	q3	OK	0	0	0.0217204	0.73627	0.739395	0.929298	no
XLOC_003619	XLOC_003619	KDM2A	chr11:66886739-67025550	q1	q3	OK	0	0	0.0282102	0.654194	0.65823	0.891396	no
XLOC_003624	XLOC_003624	RAD9A	chr11:67159422-67169376	q1	q3	OK	0	0	0.0099211	0.889792	0.89359	0.975047	no
XLOC_003635	XLOC_003635	TCIRG1	chr11:67806461-67818366	q1	q3	OK	0	0	0.0174141	0.80081	0.803925	0.951365	no
XLOC_003657	XLOC_003657	IL18BP	chr11:71709957-71823822	q1	q3	OK	0	0	0.0547284	0.403629	0.660475	0.892515	no
XLOC_003668	XLOC_003668	RELT	chr11:73087404-73108519	q1	q3	OK	0	0	0.0148082	0.649078	0.660175	0.892469	no
XLOC_003706	XLOC_003706	C11orf73	chr11:86013252-86056985	q1	q3	OK	0	0	0.0537066	0.0462937	0.077955	0.233392	no
XLOC_003813	XLOC_003813	CXCR5	chr11:118754474-118781613	q1	q3	OK	0	0	0.0945497	0.0228459	0.049135	0.166138	no
XLOC_003820	XLOC_003820	HMBS	chr11:118955586-118964259	q1	q3	OK	0	0	0.0357189	0.443036	0.46065	0.753478	no
XLOC_003836	XLOC_003836	SC5DL	chr11:121163387-121184119	q1	q3	OK	0	0	0.00640715	0.849463	0.85453	0.966806	no
XLOC_003863	XLOC_003863	CHEK1	chr11:125495030-125550793	q1	q3	OK	0	0	0.0500428	0.468666	0.67869	0.900803	no
XLOC_003867	XLOC_003867	HYLS1	chr11:125753508-125773116	q1	q3	OK	0	0	0.0659986	0.42358	0.453045	0.747231	no
XLOC_003870	XLOC_003870	FOXRED1	chr11:126138934-126148027	q1	q3	OK	0	0	0.00122314	0.984104	0.98413	0.997201	no
XLOC_003873	XLOC_003873	ST3GAL4	chr11:126225539-126284536	q1	q3	OK	0	0	0.18071	0.0258977	0.061405	0.197351	no
XLOC_003880	XLOC_003880	APLP2	chr11:129939715-130014706	q1	q3	OK	0	0	0.00814884	0.474241	0.48554	0.776525	no
XLOC_003898	XLOC_003898	RNH1	chr11:494511-507283	q1	q3	OK	0	0	0.0118937	0.785207	0.78644	0.94553	no
XLOC_003904	XLOC_003904	IRF7	chr11:612554-615999	q1	q3	OK	0	0	0.0432159	0.4726	0.481085	0.772961	no
XLOC_003910	XLOC_003910	SLC25A22	chr11:790474-798269	q1	q3	OK	0	0	0.0497165	0.427986	0.61443	0.865499	no
XLOC_003916	XLOC_003916	MOB2	chr11:1490684-1785501	q1	q3	OK	0	0	0.0522709	0.486696	0.503405	0.789319	no
XLOC_003993	XLOC_003993	TRIM3	chr11:6469842-6495689	q1	q3	OK	0	0	0.054299	0.0731154	0.100615	0.280551	no
XLOC_004017	XLOC_004017	ST5	chr11:8714898-8932498	q1	q3	OK	0	0	0.0629686	0.493733	0.509775	0.792861	no
XLOC_004032	XLOC_004032	EIF4G2	chr11:10818592-10830582	q1	q3	OK	0	0	0.012422	0.608276	0.616665	0.866343	no
XLOC_004042	XLOC_004042	RRAS2	chr11:14299465-14386052	q1	q3	OK	0	0	0.167806	0.00893148	0.02335	0.0931963	no
XLOC_004044	XLOC_004044	PSMA1	chr11:14526421-14665180	q1	q3	OK	0	0	0.000415393	0.955551	0.95796	0.990226	no
XLOC_004051	XLOC_004051	KCNJ11	chr11:17406795-17410878	q1	q3	OK	0	0	0.00205871	0.979014	0.979275	0.996033	no
XLOC_004068	XLOC_004068	E2F8	chr11:19245609-19263202	q1	q3	OK	0	0	0.0160999	0.829596	0.83273	0.960329	no
[truncated: 142,001 more rows]

## Sheet: 1vs2-OK
test_id	gene_id	gene	locus	sample_1	sample_2	status	value_1	value_2	sqrt(JS)	test_stat	p_value	q_value	significant		Comparison BJAB-EBER1/2 vs BJAB-CTL (FRT)
XLOC_018043	XLOC_018043	ABCC10	chr6:43395291-43423786	q1	q2	OK	0	0	0.221251	0.00411802	0.00927	0.0456963	yes		1- BJAB-CTL first replicate
XLOC_002042	XLOC_002042	ABL2	chr1:179068461-179198819	q1	q2	OK	0	0	0.286163	6.3188e-10	1e-05	0.000414239	yes		2 -BJAB-EBER1/2 first replicate
XLOC_009220	XLOC_009220	ABR	chr17:906758-1090616	q1	q2	OK	0	0	0.230094	0.00179956	0.00758	0.0390883	yes		3 -BJAB-CTL second replicate
XLOC_011266	XLOC_011266	ACP5	chr19:11685474-11689801	q1	q2	OK	0	0	0.588605	8.88178e-14	5e-05	0.00109891	yes		4 -BJAB-EBER1/2 second replicate
XLOC_002667	XLOC_002667	ACSL5	chr10:114133915-114188138	q1	q2	OK	0	0	0.393361	1.21747e-12	0.000135	0.00209385	yes
XLOC_003006	XLOC_003006	ACTA2	chr10:90694830-90775542	q1	q2	OK	0	0	0.33785	2.1696e-09	0.00049	0.0053265	yes
XLOC_004804	XLOC_004804	ACVR1B	chr12:52345450-52390863	q1	q2	OK	0	0	0.547742	1.11022e-15	1e-05	0.000414239	yes
XLOC_001862	XLOC_001862	ADAR	chr1:154554533-154600456	q1	q2	OK	0	0	0.246011	0.000120734	0.001775	0.0134239	yes
XLOC_002658	XLOC_002658	ADD3	chr10:111705316-111895323	q1	q2	OK	0	0	0.233766	0.00139628	0.00476	0.0277602	yes
XLOC_000527	XLOC_000527	AGL	chr1:100315639-100389579	q1	q2	OK	0	0	0.355624	5.90683e-12	8e-05	0.00146149	yes
XLOC_018513	XLOC_018513	AGPAT1	chr6:32120578-32145888	q1	q2	OK	0	0	0.264679	1.44421e-05	0.001315	0.0108409	yes
XLOC_020455	XLOC_020455	AHCYL2	chr7:128864854-129070052	q1	q2	OK	0	0	0.460446	1.54987e-12	7.5e-05	0.00140849	yes
XLOC_022185	XLOC_022185	AKAP2,PALM2,PALM2-AKAP2	chr9:112403067-112934791	q1	q2	OK	0	0	0.303324	6.34272e-05	0.0006	0.00614405	yes
XLOC_006868	XLOC_006868	AKT1	chr14:105235686-105262080	q1	q2	OK	0	0	0.554152	1.77636e-15	4e-05	0.000974915	yes
XLOC_000565	XLOC_000565	AMPD2	chr1:110162458-110174677	q1	q2	OK	0	0	0.229434	1.13951e-05	0.00234	0.0163242	yes
XLOC_015371	XLOC_015371	ANKRD28	chr3:15708743-15901053	q1	q2	OK	0	0	0.285091	1.00931e-10	0.00043	0.00482002	yes
XLOC_005585	XLOC_005585	ANKS1B	chr12:99039077-100378432	q1	q2	OK	0	0	0.33957	6.82221e-06	0.00629	0.0341506	yes
XLOC_012468	XLOC_012468	ANKZF1	chr2:220094478-220101391	q1	q2	OK	0	0	0.241615	2.35355e-08	0.00102	0.00895927	yes
XLOC_004759	XLOC_004759	ANO6	chr12:45566816-45834187	q1	q2	OK	0	0	0.422241	5.47263e-09	2e-05	0.000631097	yes
XLOC_001786	XLOC_001786	ANP32E	chr1:150190716-150208504	q1	q2	OK	0	0	0.255805	9.94053e-07	0.001255	0.0105186	yes
XLOC_017638	XLOC_017638	ANXA6	chr5:150480266-150537443	q1	q2	OK	0	0	0.382817	2.2389e-09	0.000175	0.00249158	yes
XLOC_005607	XLOC_005607	APPL2	chr12:105567074-105630008	q1	q2	OK	0	0	0.2788	0.000370541	0.00325	0.0208373	yes
XLOC_004351	XLOC_004351	ARAP1	chr11:72396113-72463434	q1	q2	OK	0	0	0.227186	0.000157531	0.001295	0.0106936	yes
XLOC_003042	XLOC_003042	ARHGAP19,ARHGAP19-SLIT1,SLIT1	chr10:98757794-99052430	q1	q2	OK	0	0	0.130115	8.75912e-10	0.000775	0.00737349	yes
XLOC_001888	XLOC_001888	ARHGEF2	chr1:155916629-155948336	q1	q2	OK	0	0	0.155644	1.18535e-09	3.5e-05	0.000924698	yes
XLOC_005902	XLOC_005902	ARHGEF7	chr13:111767623-111958081	q1	q2	OK	0	0	0.573256	5.32907e-15	1e-05	0.000414239	yes
XLOC_012447	XLOC_012447	ARPC2	chr2:219081873-219119071	q1	q2	OK	0	0	0.315287	5.68227e-05	0.001865	0.0138139	yes
XLOC_014729	XLOC_014729	ARPC4,ARPC4-TTLL3,TTLL3	chr3:9821653-9878040	q1	q2	OK	0	0	0.274986	1.11531e-07	0.000365	0.00425242	yes
XLOC_002644	XLOC_002644	AS3MT,C10orf32,C10orf32-AS3MT	chr10:104613966-104661655	q1	q2	OK	0	0	0.181193	4.30403e-08	0.001885	0.0139415	yes
XLOC_002955	XLOC_002955	ASCC1	chr10:73855789-73995618	q1	q2	OK	0	0	0.218078	5.80511e-05	0.006365	0.0344093	yes
XLOC_023411	XLOC_023411	ASMTL	chrX:1519423-1572655	q1	q2	OK	0	0	0.07287	1.118e-05	0.00912	0.0451337	yes
XLOC_000026	XLOC_000026	ATAD3A	chr1:1447522-1470067	q1	q2	OK	0	0	0.233751	3.64479e-05	0.00098	0.0086837	yes
XLOC_007797	XLOC_007797	ATF7IP2	chr16:10479911-10577495	q1	q2	OK	0	0	0.329393	1.69898e-07	0.00178	0.0134389	yes
XLOC_000607	XLOC_000607	ATP1A1	chr1:116915794-116961244	q1	q2	OK	0	0	0.649251	0	1e-05	0.000414239	yes
XLOC_011522	XLOC_011522	ATP1A3	chr19:42470733-42498428	q1	q2	OK	0	0	0.500455	3.22453e-12	1e-05	0.000414239	yes
XLOC_015119	XLOC_015119	ATP2C1	chr3:130569368-130745646	q1	q2	OK	0	0	0.19619	7.1371e-07	0.001415	0.0114681	yes
XLOC_010181	XLOC_010181	ATP5A1	chr18:43664109-43684199	q1	q2	OK	0	0	0.244972	5.56276e-08	0.00178	0.0134389	yes
XLOC_007746	XLOC_007746	ATP6V0C	chr16:2563726-2570224	q1	q2	OK	0	0	0.226741	5.13515e-05	0.00293	0.0193146	yes
XLOC_021681	XLOC_021681	ATP6V1H	chr8:54628114-54755850	q1	q2	OK	0	0	0.380577	1.78701e-12	7.5e-05	0.00140849	yes
XLOC_006037	XLOC_006037	ATP7B	chr13:52506805-52585630	q1	q2	OK	0	0	0.220269	6.68929e-08	0.00347	0.021858	yes
XLOC_001516	XLOC_001516	ATPAF1	chr1:47100710-47134099	q1	q2	OK	0	0	0.364771	1.81859e-08	7e-05	0.0013629	yes
XLOC_014960	XLOC_014960	ATXN7	chr3:63850232-63989136	q1	q2	OK	0	0	0.319612	9.26711e-07	0.000715	0.00698756	yes
XLOC_000343	XLOC_000343	B4GALT2	chr1:44444873-44456843	q1	q2	OK	0	0	0.465999	1.11449e-08	0.000135	0.00209385	yes
XLOC_006861	XLOC_006861	BAG5	chr14:104022880-104029151	q1	q2	OK	0	0	0.350616	6.14401e-07	0.000145	0.00219484	yes
XLOC_018486	XLOC_018486	BAG6	chr6:31606804-31625987	q1	q2	OK	0	0	0.212256	0.00155681	0.0049	0.0283957	yes
XLOC_007711	XLOC_007711	BAIAP3	chr16:1383605-1401873	q1	q2	OK	0	0	0.54543	9.86279e-10	0.000505	0.00544837	yes
XLOC_016196	XLOC_016196	BANK1	chr4:102711763-102995969	q1	q2	OK	0	0	0.275738	6.03077e-05	0.00082	0.00765688	yes
XLOC_011613	XLOC_011613	BBC3	chr19:47724078-47736023	q1	q2	OK	0	0	0.447366	3.86804e-08	0.00017	0.00242726	yes
XLOC_020400	XLOC_020400	BCAP29	chr7:107220421-107263762	q1	q2	OK	0	0	0.231571	1.61262e-09	0.000545	0.00576257	yes
XLOC_014460	XLOC_014460	BID	chr22:18216905-18257431	q1	q2	OK	0	0	0.385605	0	1e-05	0.000414239	yes
XLOC_013765	XLOC_013765	BLCAP	chr20:36145818-36156333	q1	q2	OK	0	0	0.365688	6.26053e-11	4e-05	0.000974915	yes
XLOC_007373	XLOC_007373	BMF	chr15:40380091-40401075	q1	q2	OK	0	0	0.319459	1.25361e-06	0.004015	0.0243317	yes
XLOC_009604	XLOC_009604	BRCA1	chr17:41196311-41277500	q1	q2	OK	0	0	0.230579	0.000116598	0.00225	0.0158714	yes
XLOC_017289	XLOC_017289	BRD9	chr5:863849-892939	q1	q2	OK	0	0	0.252348	2.14343e-05	0.000535	0.00568071	yes
XLOC_018573	XLOC_018573	BTBD9	chr6:38136226-38607924	q1	q2	OK	0	0	0.275503	0.000321912	0.00463	0.0270805	yes
XLOC_006763	XLOC_006763	C14orf43	chr14:74181824-74253896	q1	q2	OK	0	0	0.245714	0.00237614	0.00529	0.0301183	yes
XLOC_007054	XLOC_007054	C15orf63,SERF2,SERF2-C15ORF63	chr15:44038589-44094769	q1	q2	OK	0	0	0.340243	6.66134e-16	0.0001	0.00171482	yes
XLOC_009903	XLOC_009903	C17orf62	chr17:80347085-80408707	q1	q2	OK	0	0	0.209451	0	1.5e-05	0.000551058	yes
XLOC_010196	XLOC_010196	C18orf32,RPL17,RPL17-C18ORF32,SNORD58B	chr18:47007547-47018935	q1	q2	OK	0	0	0.13683	0.005004	0.009275	0.0456986	yes
XLOC_002223	XLOC_002223	C1orf198	chr1:230972864-231005335	q1	q2	OK	0	0	0.306479	2.56555e-08	0.00046	0.00508272	yes
XLOC_013727	XLOC_013727	C20orf112	chr20:31030861-31172875	q1	q2	OK	0	0	0.291566	6.42406e-05	0.001645	0.0126886	yes
XLOC_012723	XLOC_012723	C2orf63	chr2:55399686-55462989	q1	q2	OK	0	0	0.34786	1.96453e-07	0.002885	0.0190804	yes
XLOC_015006	XLOC_015006	C3orf26	chr3:99273152-99897476	q1	q2	OK	0	0	0.291008	9.13054e-08	0.00075	0.0072106	yes
XLOC_016653	XLOC_016653	C4orf3	chr4:120217573-120225600	q1	q2	OK	0	0	0.307259	2.19145e-11	0.000285	0.00356817	yes
XLOC_021027	XLOC_021027	C7orf49	chr7:134832765-134855578	q1	q2	OK	0	0	0.468492	0	1e-05	0.000414239	yes
XLOC_021848	XLOC_021848	C8orf76,ZHX1,ZHX1-C8ORF76	chr8:124232195-124287781	q1	q2	OK	0	0	0.246216	2.41294e-11	5.5e-05	0.00114861	yes
XLOC_022163	XLOC_022163	C9orf30,C9orf30-TMEFF1,TMEFF1	chr9:103189494-103339918	q1	q2	OK	0	0	0.347288	4.66737e-08	0.00075	0.0072106	yes
XLOC_012498	XLOC_012498	CAB39	chr2:231577556-231685790	q1	q2	OK	0	0	0.29416	5.77601e-06	0.00064	0.00642938	yes
XLOC_002354	XLOC_002354	CACNB2	chr10:18429605-18830688	q1	q2	OK	0	0	0.829831	0	1e-05	0.000414239	yes
XLOC_009259	XLOC_009259	CAMKK1	chr17:3763616-3796337	q1	q2	OK	0	0	0.45814	1.59068e-07	0.00024	0.00315384	yes
XLOC_011626	XLOC_011626	CARD8	chr19:48711342-48761450	q1	q2	OK	0	0	0.103127	3.52887e-11	0.00036	0.00421858	yes
XLOC_001279	XLOC_001279	CASP9	chr1:15818768-15851285	q1	q2	OK	0	0	0.232359	0.00303211	0.00894	0.0445937	yes
XLOC_016445	XLOC_016445	CCDC149	chr4:24807738-24981826	q1	q2	OK	0	0	0.161322	7.9515e-06	0.01022	0.0490814	yes
XLOC_020180	XLOC_020180	CCM2	chr7:45039344-45116069	q1	q2	OK	0	0	0.439294	6.78426e-11	2e-05	0.000631097	yes
XLOC_002388	XLOC_002388	CCNY	chr10:35535952-35860847	q1	q2	OK	0	0	0.319738	5.76821e-11	0.000245	0.00320698	yes
XLOC_021782	XLOC_021782	CDH17	chr8:95139393-95229531	q1	q2	OK	0	0	0.202868	1.30726e-06	0.003285	0.0210215	yes
XLOC_020859	XLOC_020859	CDK6	chr7:92234234-92465941	q1	q2	OK	0	0	0.204114	0.00336678	0.010495	0.0499965	yes
XLOC_018001	XLOC_018001	CDKN1A	chr6:36644236-36655116	q1	q2	OK	0	0	0.274985	3.87069e-09	0.000285	0.00356817	yes
XLOC_015130	XLOC_015130	CDV3	chr3:133292433-133309118	q1	q2	OK	0	0	0.366135	9.92253e-09	9e-05	0.00157829	yes
XLOC_017768	XLOC_017768	CDYL	chr6:4706392-4955778	q1	q2	OK	0	0	0.563043	5.55112e-15	2e-05	0.000631097	yes
XLOC_014456	XLOC_014456	CECR5	chr22:17618409-17646335	q1	q2	OK	0	0	0.202399	0.000598247	0.00687	0.0363965	yes
XLOC_007538	XLOC_007538	CELF6	chr15:72577067-72612525	q1	q2	OK	0	0	0.461486	3.07701e-10	0.00027	0.00342726	yes
XLOC_018779	XLOC_018779	CEP85L	chr6:118781934-119031238	q1	q2	OK	0	0	0.244515	0.0018905	0.005905	0.0326771	yes
XLOC_006645	XLOC_006645	CFL2	chr14:35179587-35184029	q1	q2	OK	0	0	0.473076	3.37552e-12	1e-05	0.000414239	yes
XLOC_008696	XLOC_008696	CHD3	chr17:7788122-7816075	q1	q2	OK	0	0	0.525265	0	1e-05	0.000414239	yes
XLOC_020126	XLOC_020126	CHN2	chr7:29234120-29553944	q1	q2	OK	0	0	0.251149	3.99604e-09	0.0011	0.00952892	yes
XLOC_013188	XLOC_013188	CHPF	chr2:220403668-220408487	q1	q2	OK	0	0	0.260211	0.000109547	0.001975	0.0143748	yes
XLOC_004309	XLOC_004309	CLCF1	chr11:67085309-67159158	q1	q2	OK	0	0	0.517842	3.48479e-09	0.00028	0.00352751	yes
XLOC_023071	XLOC_023071	CLCN5	chrX:49687224-49863892	q1	q2	OK	0	0	0.329784	8.93932e-07	0.00063	0.00636066	yes
XLOC_008067	XLOC_008067	CLEC18A	chr16:69984625-69997889	q1	q2	OK	0	0	0.66646	1.36748e-09	9.5e-05	0.00165159	yes
XLOC_010765	XLOC_010765	CLPTM1	chr19:45457841-45496604	q1	q2	OK	0	0	0.440999	4.68514e-14	3e-05	0.00084352	yes
XLOC_008109	XLOC_008109	CMIP	chr16:81478774-81745367	q1	q2	OK	0	0	0.210969	2.37247e-05	0.002935	0.0193222	yes
XLOC_014794	XLOC_014794	CNOT10	chr3:32726636-32815367	q1	q2	OK	0	0	0.488325	0	1e-05	0.000414239	yes
XLOC_009377	XLOC_009377	COPS3	chr17:17149937-17184617	q1	q2	OK	0	0	0.0373592	3.34201e-06	0.00819	0.0415108	yes
XLOC_008812	XLOC_008812	CPD	chr17:28705941-28796675	q1	q2	OK	0	0	0.413517	1.3592e-07	0.000125	0.0019815	yes
XLOC_013752	XLOC_013752	CPNE1,RBM12	chr20:34213952-34252878	q1	q2	OK	0	0	0.19516	2.22045e-16	2e-05	0.000631097	yes
XLOC_000728	XLOC_000728	CREB3L4	chr1:153940314-153950451	q1	q2	OK	0	0	0.145261	5.82273e-05	0.000545	0.00576257	yes
XLOC_003393	XLOC_003393	CRY2	chr11:45868668-45904799	q1	q2	OK	0	0	0.408649	1.41731e-12	4.5e-05	0.00104371	yes
XLOC_014615	XLOC_014615	CSNK1E	chr22:38686696-38714089	q1	q2	OK	0	0	0.425816	3.20492e-08	3.5e-05	0.000924698	yes
XLOC_015452	XLOC_015452	CSPG5	chr3:47603727-47621730	q1	q2	OK	0	0	0.832503	3.55271e-15	1e-05	0.000414239	yes
XLOC_002096	XLOC_002096	CSRP1	chr1:201452657-201476387	q1	q2	OK	0	0	0.49719	3.9968e-15	2e-05	0.000631097	yes
XLOC_013346	XLOC_013346	CSRP2BP,PET117	chr20:18118498-18169031	q1	q2	OK	0	0	0.230072	2.61643e-10	0.003435	0.0217054	yes
XLOC_006217	XLOC_006217	CTAGE5	chr14:39734475-39820397	q1	q2	OK	0	0	0.402406	3.27094e-12	9e-05	0.00157829	yes
XLOC_012452	XLOC_012452	CTDSP1	chr2:219263060-219270664	q1	q2	OK	0	0	0.242608	0.000375015	0.002175	0.0154834	yes
XLOC_002853	XLOC_002853	CUL2	chr10:35297478-35379570	q1	q2	OK	0	0	0.436093	6.15064e-14	1.5e-05	0.000551058	yes
XLOC_020377	XLOC_020377	CUX1	chr7:101459183-101927250	q1	q2	OK	0	0	0.338198	2.10942e-14	5e-05	0.00109891	yes
XLOC_009743	XLOC_009743	CYB561	chr17:61509664-61523722	q1	q2	OK	0	0	0.828145	1.28786e-14	1e-05	0.000414239	yes
XLOC_021932	XLOC_021932	CYHR1	chr8:145675314-145691031	q1	q2	OK	0	0	0.244112	0.000390948	0.0093	0.0457993	yes
XLOC_014896	XLOC_014896	DAG1	chr3:49506135-49573051	q1	q2	OK	0	0	0.216415	0.00033777	0.002085	0.0149804	yes
XLOC_008596	XLOC_008596	DBNDD1	chr16:90071278-90085937	q1	q2	OK	0	0	0.538756	2.08944e-13	2e-05	0.000631097	yes
XLOC_013488	XLOC_013488	DBNDD2,SYS1,SYS1-DBNDD2	chr20:43990576-44039250	q1	q2	OK	0	0	0.400652	1.21902e-13	5.5e-05	0.00114861	yes
XLOC_012795	XLOC_012795	DCTN1	chr2:74588280-74621008	q1	q2	OK	0	0	0.168235	1.04618e-06	0.00219	0.0155682	yes
XLOC_001621	XLOC_001621	DDAH1	chr1:85784167-86044046	q1	q2	OK	0	0	0.137284	2.66119e-08	0.002545	0.0173563	yes
XLOC_021256	XLOC_021256	DDHD2	chr8:38089008-38120287	q1	q2	OK	0	0	0.409741	2.26146e-11	4e-05	0.000974915	yes
XLOC_017910	XLOC_017910	DDR1	chr6:30851860-30867933	q1	q2	OK	0	0	0.369501	1.91978e-11	0.000255	0.00328659	yes
XLOC_012921	XLOC_012921	DDX11L2	chr2:114341229-114361294	q1	q2	OK	0	0	0.448181	6.16415e-09	0.001035	0.00907518	yes
XLOC_001960	XLOC_001960	DEDD	chr1:161070345-161102478	q1	q2	OK	0	0	0.274277	0.0001531	0.00139	0.0113202	yes
XLOC_008167	XLOC_008167	DEF8	chr16:90015138-90034468	q1	q2	OK	0	0	0.274957	6.66134e-16	3e-05	0.00084352	yes
XLOC_012527	XLOC_012527	DGKD	chr2:234263152-234380743	q1	q2	OK	0	0	0.286094	1.75557e-11	0.000575	0.00599167	yes
XLOC_005803	XLOC_005803	DGKH	chr13:42614171-42803891	q1	q2	OK	0	0	0.264245	8.87435e-10	0.00653	0.0350168	yes
XLOC_003397	XLOC_003397	DGKZ	chr11:46354454-46402104	q1	q2	OK	0	0	0.200058	1.14087e-05	0.00118	0.010032	yes
XLOC_006046	XLOC_006046	DIAPH3	chr13:60239722-60738119	q1	q2	OK	0	0	0.213412	5.8822e-07	0.002255	0.0158733	yes
XLOC_007132	XLOC_007132	DIS3L	chr15:66585632-66626236	q1	q2	OK	0	0	0.427385	6.70619e-11	3.5e-05	0.000924698	yes
XLOC_004396	XLOC_004396	DLG2	chr11:83166055-85338314	q1	q2	OK	0	0	0.228489	5.0655e-12	0.00496	0.0286939	yes
XLOC_018611	XLOC_018611	DLK2	chr6:43395291-43423786	q1	q2	OK	0	0	0.382541	8.95027e-09	0.00077	0.00733979	yes
XLOC_023478	XLOC_023478	DMD	chrX:31137344-33357726	q1	q2	OK	0	0	0.252114	5.25942e-06	0.001515	0.0120268	yes
XLOC_011587	XLOC_011587	DMPK	chr19:46272975-46285815	q1	q2	OK	0	0	0.156085	0.000648456	0.001455	0.0117075	yes
XLOC_009582	XLOC_009582	DNAJC7	chr17:40118758-40190044	q1	q2	OK	0	0	0.266971	0.000418411	0.00231	0.01617	yes
XLOC_023860	XLOC_023860	DNASE1L1	chrX:153626570-153650063	q1	q2	OK	0	0	0.0833849	2.72761e-08	0.00119	0.0100829	yes
XLOC_013401	XLOC_013401	DNMT3B	chr20:31350190-31397162	q1	q2	OK	0	0	0.257645	6.39377e-12	0.000165	0.0023795	yes
XLOC_011465	XLOC_011465	DPF1	chr19:38701648-38720317	q1	q2	OK	0	0	0.271845	0.000119685	0.00129	0.010661	yes
XLOC_007506	XLOC_007506	DPP8	chr15:65737997-65810035	q1	q2	OK	0	0	0.0684876	3.34533e-07	0.003575	0.0223238	yes
XLOC_021227	XLOC_021227	DPYSL2	chr8:26371708-26515693	q1	q2	OK	0	0	0.462564	6.62803e-13	2e-05	0.000631097	yes
XLOC_012634	XLOC_012634	DTNB	chr2:25600066-25896516	q1	q2	OK	0	0	0.320433	4.865e-13	8e-05	0.00146149	yes
XLOC_020279	XLOC_020279	DTX2	chr7:76090971-76135312	q1	q2	OK	0	0	0.188563	0.00396189	0.010305	0.0493014	yes
XLOC_001326	XLOC_001326	ECE1	chr1:21543739-21672034	q1	q2	OK	0	0	0.114297	4.18847e-07	0.0071	0.0373985	yes
XLOC_018079	XLOC_018079	EFHC1	chr6:52284993-52360583	q1	q2	OK	0	0	0.193098	2.5405e-07	0.00206	0.0148432	yes
XLOC_012677	XLOC_012677	EIF2AK2	chr2:37332283-37384190	q1	q2	OK	0	0	0.137754	5.55182e-05	0.00634	0.0343479	yes
XLOC_005996	XLOC_005996	ELF1	chr13:41506054-41593508	q1	q2	OK	0	0	0.148374	4.80712e-09	0.00196	0.0142863	yes
XLOC_002586	XLOC_002586	ENTPD1	chr10:97471535-97849992	q1	q2	OK	0	0	0.143726	1.51101e-07	0.004455	0.0263169	yes
XLOC_013436	XLOC_013436	EPB41L1	chr20:34700347-34820721	q1	q2	OK	0	0	0.389128	5.70854e-12	3e-05	0.00084352	yes
XLOC_018797	XLOC_018797	EPB41L2	chr6:131160487-131384462	q1	q2	OK	0	0	0.268855	3.58609e-07	0.00024	0.00315384	yes
XLOC_011323	XLOC_011323	EPHX3	chr19:15337729-15343858	q1	q2	OK	0	0	0.480736	2.60183e-07	0.00154	0.0121107	yes
XLOC_001532	XLOC_001532	EPS15	chr1:51819934-51984995	q1	q2	OK	0	0	0.0576966	5.98759e-05	0.009725	0.0473594	yes
XLOC_017487	XLOC_017487	ERAP1	chr5:95997740-96149848	q1	q2	OK	0	0	0.41187	5.01807e-08	5e-05	0.00109891	yes
XLOC_020784	XLOC_020784	ERV3-1,ZNF117	chr7:64434829-64467124	q1	q2	OK	0	0	0.214259	0.000499265	0.002215	0.0156795	yes
XLOC_006728	XLOC_006728	ESR2	chr14:64693750-64805268	q1	q2	OK	0	0	0.308095	9.59931e-06	0.007645	0.039363	yes
XLOC_017576	XLOC_017576	ETF1	chr5:137841781-137878989	q1	q2	OK	0	0	0.279501	3.30641e-09	0.000795	0.00751406	yes
XLOC_004574	XLOC_004574	ETS1	chr11:128328655-128457453	q1	q2	OK	0	0	0.117621	3.14941e-08	0.00308	0.0199635	yes
XLOC_001123	XLOC_001123	EXO1	chr1:242011492-242053241	q1	q2	OK	0	0	0.211187	1.36971e-10	0.000415	0.00469898	yes
XLOC_003386	XLOC_003386	EXT2	chr11:44117098-44266980	q1	q2	OK	0	0	0.284476	0.000201487	0.00122	0.0102852	yes
XLOC_013285	XLOC_013285	FAM110A	chr20:814355-826922	q1	q2	OK	0	0	0.392693	1.55431e-13	4e-05	0.000974915	yes
XLOC_023766	XLOC_023766	FAM122B	chrX:133903595-133988641	q1	q2	OK	0	0	0.0849697	0.000130002	0.004345	0.025773	yes
XLOC_018099	XLOC_018099	FAM135A	chr6:71123106-71270877	q1	q2	OK	0	0	0.285579	1.24585e-10	0.000525	0.00559815	yes
XLOC_023094	XLOC_023094	FAM156A,FAM156B	chrX:52926321-52937585	q1	q2	OK	0	0	0.317568	0.000261795	0.00197	0.0143488	yes
XLOC_018781	XLOC_018781	FAM184A	chr6:119280995-119470358	q1	q2	OK	0	0	0.24633	0.00370849	0.008485	0.0427906	yes
XLOC_002438	XLOC_002438	FAM21A,FAM21B	chr10:51827683-51893269	q1	q2	OK	0	0	0.197002	3.63966e-08	0.002195	0.0155817	yes
XLOC_017083	XLOC_017083	FAM53C	chr5:137673223-137685418	q1	q2	OK	0	0	0.419733	7.59773e-10	5e-05	0.00109891	yes
XLOC_015020	XLOC_015020	FAM55C,NFKBIZ	chr3:101498028-101579869	q1	q2	OK	0	0	0.294381	1.37275e-06	0.00222	0.0157038	yes
XLOC_001644	XLOC_001644	FAM69A	chr1:93297593-93427079	q1	q2	OK	0	0	0.324349	5.0977e-12	6e-05	0.00122259	yes
XLOC_011961	XLOC_011961	FAM82A1	chr2:38152461-38294285	q1	q2	OK	0	0	0.321522	5.14349e-06	0.00607	0.0332973	yes
XLOC_012714	XLOC_012714	FBXO11	chr2:48010220-48132932	q1	q2	OK	0	0	0.407567	3.03309e-10	4e-05	0.000974915	yes
XLOC_008574	XLOC_008574	FBXO31	chr16:87362941-87425708	q1	q2	OK	0	0	0.261437	0.000773324	0.00308	0.0199635	yes
XLOC_006248	XLOC_006248	FBXO34	chr14:55738020-55820329	q1	q2	OK	0	0	0.174537	1.65414e-08	0.002045	0.0147774	yes
XLOC_007278	XLOC_007278	FES	chr15:91427664-91439006	q1	q2	OK	0	0	0.289546	5.585e-08	2e-05	0.000631097	yes
XLOC_022122	XLOC_022122	FGD3	chr9:95709600-95798518	q1	q2	OK	0	0	0.240896	8.58006e-07	0.00458	0.0268661	yes
XLOC_017249	XLOC_017249	FGFR4	chr5:176513920-176525126	q1	q2	OK	0	0	0.161428	0.00129798	0.00536	0.0303794	yes
XLOC_000418	XLOC_000418	FGGY	chr1:59762624-60228402	q1	q2	OK	0	0	0.338581	0.000129188	0.00137	0.0112117	yes
XLOC_001481	XLOC_001481	FOXJ3	chr1:42642209-42801548	q1	q2	OK	0	0	0.228787	6.17506e-13	1e-05	0.000414239	yes
XLOC_015585	XLOC_015585	FOXP1	chr3:71003864-71633140	q1	q2	OK	0	0	0.362276	0	2e-05	0.000631097	yes
XLOC_015317	XLOC_015317	FYTTD1	chr3:197398258-197511317	q1	q2	OK	0	0	0.379003	4.0534e-11	0.000155	0.00229109	yes
XLOC_010316	XLOC_010316	FZR1	chr19:3506294-3536755	q1	q2	OK	0	0	0.182126	1.15494e-09	0.001245	0.0104522	yes
XLOC_012664	XLOC_012664	GALNT14	chr2:31133330-31361592	q1	q2	OK	0	0	0.24855	0.00156988	0.00424	0.0252993	yes
XLOC_009346	XLOC_009346	GAS7	chr17:9813925-10101868	q1	q2	OK	0	0	0.257681	0.000182734	0.0067	0.0356272	yes
XLOC_012808	XLOC_012808	GCFC2	chr2:75889831-75938111	q1	q2	OK	0	0	0.205293	0.000317089	0.00244	0.0167424	yes
XLOC_011881	XLOC_011881	GEN1	chr2:17935176-17966632	q1	q2	OK	0	0	0.256508	0.000164796	0.00259	0.0175917	yes
XLOC_001642	XLOC_001642	GFI1	chr1:92940317-92952433	q1	q2	OK	0	0	0.387826	4.87898e-07	0.00129	0.010661	yes
XLOC_014265	XLOC_014265	GGT1	chr22:24979717-25024972	q1	q2	OK	0	0	0.265554	8.89943e-09	0.003955	0.0241133	yes
XLOC_009626	XLOC_009626	GJC1	chr17:42875815-42908179	q1	q2	OK	0	0	0.144851	1.6352e-07	0.003355	0.0213473	yes
XLOC_015534	XLOC_015534	GLT8D1	chr3:52719935-52742197	q1	q2	OK	0	0	0.261074	0.000504633	0.0037	0.0229761	yes
XLOC_013549	XLOC_013549	GNAS	chr20:57393972-57486250	q1	q2	OK	0	0	0.342168	1.36704e-06	0.00121	0.010218	yes
XLOC_022586	XLOC_022586	GOLM1	chr9:88641057-88715116	q1	q2	OK	0	0	0.794771	0	1.5e-05	0.000551058	yes
XLOC_016886	XLOC_016886	GPBP1	chr5:56469774-56560506	q1	q2	OK	0	0	0.33201	2.46692e-13	5.5e-05	0.00114861	yes
XLOC_023436	XLOC_023436	GPM6B	chrX:13789061-13956831	q1	q2	OK	0	0	0.83244	0	1e-05	0.000414239	yes
XLOC_011926	XLOC_011926	GPN1	chr2:27848505-27917847	q1	q2	OK	0	0	0.197292	2.059e-05	0.00276	0.0184599	yes
XLOC_011873	XLOC_011873	GREB1	chr2:11674241-11782912	q1	q2	OK	0	0	0.195143	3.4429e-06	0.00043	0.00482002	yes
XLOC_006795	XLOC_006795	GTF2A1	chr14:81646393-81687575	q1	q2	OK	0	0	0.244398	1.19659e-06	0.00307	0.0199635	yes
XLOC_001080	XLOC_001080	GUK1	chr1:228327784-228336655	q1	q2	OK	0	0	0.117369	2.72491e-06	0.00093	0.00836584	yes
XLOC_017554	XLOC_017554	H2AFY	chr5:134670070-134735577	q1	q2	OK	0	0	0.160655	0	1e-05	0.000414239	yes
XLOC_001906	XLOC_001906	HDGF	chr1:156711898-156722240	q1	q2	OK	0	0	0.295887	2.21523e-06	0.0007	0.00688778	yes
XLOC_020862	XLOC_020862	HEPACAM2	chr7:92817898-92855782	q1	q2	OK	0	0	0.0442581	3.77054e-06	0.008615	0.043316	yes
XLOC_006271	XLOC_006271	HIF1A	chr14:62162118-62215807	q1	q2	OK	0	0	0.434178	4.88787e-12	2e-05	0.000631097	yes
XLOC_000600	XLOC_000600	HIPK1	chr1:114471995-114520491	q1	q2	OK	0	0	0.216788	0.000912259	0.006555	0.0350412	yes
XLOC_002474	XLOC_002474	HK1	chr10:71029755-71161637	q1	q2	OK	0	0	0.342212	1.87912e-10	0.00035	0.00413509	yes
XLOC_003820	XLOC_003820	HMBS	chr11:118955586-118964259	q1	q2	OK	0	0	0.14214	8.07078e-08	0.002725	0.0182866	yes
XLOC_007781	XLOC_007781	HMOX2	chr16:4511694-4560348	q1	q2	OK	0	0	0.458334	2.46181e-12	2e-05	0.000631097	yes
XLOC_011369	XLOC_011369	HOMER3	chr19:19040009-19052041	q1	q2	OK	0	0	0.178553	4.43839e-06	0.004885	0.0283251	yes
XLOC_020678	XLOC_020678	HOXA3	chr7:27145808-27166639	q1	q2	OK	0	0	0.407693	3.14815e-09	0.0009	0.00821342	yes
XLOC_020118	XLOC_020118	HOXA-AS3	chr7:27179982-27196296	q1	q2	OK	0	0	0.59435	2.46893e-10	0.00019	0.00264163	yes
XLOC_014530	XLOC_014530	HPS4	chr22:26847445-26879820	q1	q2	OK	0	0	0.217045	0.0026687	0.008025	0.0409425	yes
XLOC_015502	XLOC_015502	HYAL3,NAT6	chr3:50330258-50336899	q1	q2	OK	0	0	0.174248	0.00125309	0.002795	0.0186198	yes
XLOC_003867	XLOC_003867	HYLS1	chr11:125753508-125773116	q1	q2	OK	0	0	0.666379	3.03979e-13	3.5e-05	0.000924698	yes
XLOC_013122	XLOC_013122	ICA1L	chr2:203637872-203736371	q1	q2	OK	0	0	0.277945	0.00109831	0.00709	0.0373654	yes
XLOC_014594	XLOC_014594	IFT27	chr22:37154245-37172177	q1	q2	OK	0	0	0.272271	0.000756903	0.00596	0.0328551	yes
XLOC_001943	XLOC_001943	IGSF8	chr1:160061128-160068618	q1	q2	OK	0	0	0.28477	0.00114233	0.005855	0.0325256	yes
XLOC_023389	XLOC_023389	IKBKG	chrX:153759605-153793261	q1	q2	OK	0	0	0.285475	8.15354e-09	0.00077	0.00733979	yes
XLOC_016894	XLOC_016894	IPO11	chr5:61708572-61924416	q1	q2	OK	0	0	0.0768117	6.96596e-07	0.00535	0.0303569	yes
XLOC_005312	XLOC_005312	IPO8	chr12:30781914-30848929	q1	q2	OK	0	0	0.260674	0.000573766	0.00275	0.0184175	yes
XLOC_012363	XLOC_012363	ITGAV	chr2:187454789-187545628	q1	q2	OK	0	0	0.300536	0.000256884	0.00303	0.0198181	yes
XLOC_002849	XLOC_002849	ITGB1	chr10:33189245-33247293	q1	q2	OK	0	0	0.39204	8.09353e-13	3.5e-05	0.000924698	yes
XLOC_012127	XLOC_012127	ITPRIPL1	chr2:96991061-96994091	q1	q2	OK	0	0	0.175557	0.000142865	0.003145	0.0203063	yes
XLOC_002928	XLOC_002928	JMJD1C	chr10:64926987-65226322	q1	q2	OK	0	0	0.254698	0.00124404	0.003175	0.0204607	yes
XLOC_005966	XLOC_005966	KATNAL1	chr13:30776766-30881584	q1	q2	OK	0	0	0.351791	5.61994e-06	0.00032	0.00389024	yes
XLOC_000052	XLOC_000052	KCNAB2	chr1:5922869-6161253	q1	q2	OK	0	0	0.219375	0.000677695	0.00549	0.0308728	yes
XLOC_003078	XLOC_003078	KCNIP2	chr10:103578824-103603677	q1	q2	OK	0	0	0.420684	1.41272e-09	9.5e-05	0.00165159	yes
XLOC_003226	XLOC_003226	KCNQ1	chr11:2466220-2870340	q1	q2	OK	0	0	0.337075	7.65938e-11	0.000255	0.00328659	yes
XLOC_006260	XLOC_006260	KIAA0586	chr14:58862643-59015549	q1	q2	OK	0	0	0.275829	6.95116e-09	0.000625	0.0063356	yes
XLOC_016314	XLOC_016314	KLHL2	chr4:166128769-166244308	q1	q2	OK	0	0	0.429504	9.04536e-10	5.5e-05	0.00114861	yes
XLOC_004679	XLOC_004679	KLRD1	chr12:10457049-10469850	q1	q2	OK	0	0	0.832426	1.22402e-09	1e-05	0.000414239	yes
XLOC_016220	XLOC_016220	LARP7	chr4:113460488-113578742	q1	q2	OK	0	0	0.237497	0.00235763	0.00665	0.0354549	yes
XLOC_007888	XLOC_007888	LAT	chr16:28996146-29002104	q1	q2	OK	0	0	0.206509	1.56751e-05	0.008715	0.0436878	yes
XLOC_002195	XLOC_002195	LBR	chr1:225589203-225616557	q1	q2	OK	0	0	0.34726	2.18884e-09	0.000295	0.00365248	yes
XLOC_008493	XLOC_008493	LCAT,SLC12A4	chr16:67973786-68002597	q1	q2	OK	0	0	0.341694	7.65032e-12	4e-05	0.000974915	yes
XLOC_016629	XLOC_016629	LEF1	chr4:108968700-109097586	q1	q2	OK	0	0	0.239564	0.00136691	0.003545	0.0222053	yes
XLOC_018544	XLOC_018544	LEMD2	chr6:33738989-33756906	q1	q2	OK	0	0	0.259519	0.00107541	0.00355	0.022209	yes
XLOC_000438	XLOC_000438	LEPR,LEPROT	chr1:65886130-66103176	q1	q2	OK	0	0	0.27055	6.91421e-05	0.00078	0.00740008	yes
XLOC_021257	XLOC_021257	LETM2	chr8:38243958-38266062	q1	q2	OK	0	0	0.614091	1.71618e-12	7.5e-05	0.00140849	yes
XLOC_020254	XLOC_020254	LIMK1	chr7:73498106-73536855	q1	q2	OK	0	0	0.416731	7.14133e-08	4.5e-05	0.00104371	yes
XLOC_012178	XLOC_012178	LIMS1	chr2:109150810-109303702	q1	q2	OK	0	0	0.274018	5.71543e-13	1e-05	0.000414239	yes
XLOC_001747	XLOC_001747	LOC728855,LOC728875	chr1:144300511-144341755	q1	q2	OK	0	0	0.226264	0.000541047	0.003495	0.0219468	yes
XLOC_002945	XLOC_002945	LRRC20	chr10:72058728-72142382	q1	q2	OK	0	0	0.0693818	5.61947e-07	0.00342	0.0216378	yes
XLOC_000495	XLOC_000495	LRRC8B	chr1:89990396-90063420	q1	q2	OK	0	0	0.256985	0.0020153	0.009315	0.0458283	yes
XLOC_000497	XLOC_000497	LRRC8D	chr1:90286572-90401989	q1	q2	OK	0	0	0.358275	1.54296e-05	0.00034	0.00404544	yes
XLOC_022255	XLOC_022255	LRSAM1	chr9:130213764-130265780	q1	q2	OK	0	0	0.31559	3.65282e-08	0.000115	0.0018884	yes
XLOC_010699	XLOC_010699	LTBP4	chr19:41099071-41135725	q1	q2	OK	0	0	0.150407	3.90799e-14	0.002355	0.0163382	yes
XLOC_016396	XLOC_016396	LYAR	chr4:4269428-4291896	q1	q2	OK	0	0	0.397757	1.85318e-12	8e-05	0.00146149	yes
XLOC_014352	XLOC_014352	MAFF	chr22:38597938-38612517	q1	q2	OK	0	0	0.343739	3.44251e-10	0.000255	0.00328659	yes
XLOC_009889	XLOC_009889	MAFG	chr17:79876144-79885587	q1	q2	OK	0	0	0.308855	4.89448e-06	0.00056	0.00587183	yes
XLOC_007139	XLOC_007139	MAP2K5	chr15:67835020-68099455	q1	q2	OK	0	0	0.337119	1.94192e-10	0.00015	0.00225022	yes
XLOC_012152	XLOC_012152	MAP4K4	chr2:102314164-102511152	q1	q2	OK	0	0	0.189138	0.00125052	0.003075	0.0199635	yes
XLOC_018821	XLOC_018821	MAP7	chr6:136663418-136871957	q1	q2	OK	0	0	0.832408	0	1e-05	0.000414239	yes
XLOC_023778	XLOC_023778	MAP7D3	chrX:135295378-135338641	q1	q2	OK	0	0	0.601852	0	1e-05	0.000414239	yes
XLOC_010203	XLOC_010203	MBD1	chr18:47793251-47808144	q1	q2	OK	0	0	0.0325244	4.25598e-08	0.001765	0.0133683	yes
XLOC_015186	XLOC_015186	MBNL1	chr3:151980404-152183569	q1	q2	OK	0	0	0.169396	0.000453455	0.003355	0.0213473	yes
XLOC_023747	XLOC_023747	MBNL3	chrX:131503342-131623996	q1	q2	OK	0	0	0.225717	3.46305e-07	0.002255	0.0158733	yes
XLOC_023786	XLOC_023786	MCF2	chrX:138663929-138790381	q1	q2	OK	0	0	0.831913	1.15241e-13	1e-05	0.000414239	yes
XLOC_012710	XLOC_012710	MCFD2	chr2:47129008-47303275	q1	q2	OK	0	0	0.0979773	5.30929e-06	0.00481	0.0279547	yes
XLOC_003135	XLOC_003135	MCMBP	chr10:121588915-121633140	q1	q2	OK	0	0	0.0669909	1.57061e-05	0.00079	0.00747382	yes
XLOC_012021	XLOC_012021	MDH1	chr2:63348534-63834330	q1	q2	OK	0	0	0.402571	1.04098e-09	3e-05	0.00084352	yes
XLOC_007300	XLOC_007300	MEF2A	chr15:100106132-100256629	q1	q2	OK	0	0	0.266956	1.4877e-14	5.5e-05	0.00114861	yes
XLOC_017471	XLOC_017471	MEF2C	chr5:88014057-88199922	q1	q2	OK	0	0	0.388009	0	1e-05	0.000414239	yes
XLOC_004745	XLOC_004745	METTL20	chr12:31800093-31822016	q1	q2	OK	0	0	0.832555	0	1e-05	0.000414239	yes
XLOC_014365	XLOC_014365	MGAT3	chr22:39853324-39888199	q1	q2	OK	0	0	0.485044	3.02852e-10	2e-05	0.000631097	yes
XLOC_017921	XLOC_017921	MICA	chr6:31367560-31383090	q1	q2	OK	0	0	0.504382	1.933e-09	0.000945	0.00844793	yes
XLOC_009811	XLOC_009811	MIF4GD	chr17:73232693-73267311	q1	q2	OK	0	0	0.616661	0	1e-05	0.000414239	yes
XLOC_014769	XLOC_014769	MIR3714,PLCL2	chr3:16926451-17132098	q1	q2	OK	0	0	0.554093	6.66134e-16	1e-05	0.000414239	yes
XLOC_012005	XLOC_012005	MIR4426,RPS27A	chr2:55399686-55462989	q1	q2	OK	0	0	0.316279	0.000117904	0.001675	0.0128315	yes
XLOC_016385	XLOC_016385	MIR4800,MXD4	chr4:2249159-2263739	q1	q2	OK	0	0	0.541628	0.000554135	0.00602	0.0330952	yes
XLOC_008098	XLOC_008098	MON1B,SYCE1L	chr16:77224835-77246976	q1	q2	OK	0	0	0.143694	8.41647e-09	0.00192	0.0140354	yes
XLOC_022950	XLOC_022950	MOSPD2	chrX:14891526-14939459	q1	q2	OK	0	0	0.135797	9.95094e-07	0.00617	0.0336897	yes
XLOC_014334	XLOC_014334	MPST	chr22:37415682-37425863	q1	q2	OK	0	0	0.230763	0.00316306	0.00902	0.044793	yes
XLOC_010205	XLOC_010205	MRO	chr18:48321489-48351754	q1	q2	OK	0	0	0.262736	0.000405922	0.002315	0.0161937	yes
XLOC_022219	XLOC_022219	MRRF	chr9:125001833-125085742	q1	q2	OK	0	0	0.323783	6.69508e-06	0.000615	0.00626578	yes
XLOC_018285	XLOC_018285	MTHFD1L	chr6:151186814-151423023	q1	q2	OK	0	0	0.393757	0	1e-05	0.000414239	yes
XLOC_001502	XLOC_001502	MUTYH	chr1:45794913-45956840	q1	q2	OK	0	0	0.351405	3.14505e-08	0.00012	0.00192958	yes
XLOC_002659	XLOC_002659	MXI1	chr10:111967362-112047123	q1	q2	OK	0	0	0.24048	0.00103281	0.01026	0.0492265	yes
XLOC_015218	XLOC_015218	MYNN	chr3:169490852-169507504	q1	q2	OK	0	0	0.347698	2.08278e-13	2e-05	0.000631097	yes
XLOC_001201	XLOC_001201	NADK	chr1:1682670-1711508	q1	q2	OK	0	0	0.235645	9.5153e-06	0.002075	0.0149299	yes
XLOC_017352	XLOC_017352	NADKD1	chr5:36192693-36242258	q1	q2	OK	0	0	0.279184	8.08673e-05	0.00199	0.0144735	yes
XLOC_001760	XLOC_001760	NBPF11,NBPF24	chr1:146032541-146082765	q1	q2	OK	0	0	0.403974	3.85891e-12	9e-05	0.00157829	yes
XLOC_001768	XLOC_001768	NBPF11,NBPF24	chr1:147574322-147624601	q1	q2	OK	0	0	0.397965	1.31983e-12	0.000155	0.00229109	yes
XLOC_021813	XLOC_021813	NCALD	chr8:102698769-103137135	q1	q2	OK	0	0	0.212327	0.00272557	0.00735	0.0383144	yes
XLOC_004842	XLOC_004842	NCKAP1L	chr12:54891494-54936899	q1	q2	OK	0	0	0.162307	9.51437e-10	0.001805	0.0135489	yes
XLOC_018213	XLOC_018213	NCOA7	chr6:126102306-126253176	q1	q2	OK	0	0	0.2105	0.000217112	0.00677	0.0359424	yes
XLOC_009368	XLOC_009368	NCOR1	chr17:15933407-16118874	q1	q2	OK	0	0	0.355273	6.66134e-15	0.000145	0.00219484	yes
XLOC_014891	XLOC_014891	NDUFAF3	chr3:49044636-49060926	q1	q2	OK	0	0	0.381844	2.74891e-13	5.5e-05	0.00114861	yes
XLOC_013127	XLOC_013127	NDUFS1	chr2:206987802-207024243	q1	q2	OK	0	0	0.226377	5.04878e-11	0.000405	0.00460128	yes
XLOC_006039	XLOC_006039	NEK3	chr13:52706778-52733996	q1	q2	OK	0	0	0.143069	0.000289305	0.008085	0.0411444	yes
XLOC_022235	XLOC_022235	NEK6	chr9:127019884-127114719	q1	q2	OK	0	0	0.219377	1.90874e-06	0.003045	0.0198645	yes
XLOC_010672	XLOC_010672	NFKBIB	chr19:39369194-39399534	q1	q2	OK	0	0	0.131844	6.63331e-08	0.00241	0.0165931	yes
XLOC_012395	XLOC_012395	NIF3L1	chr2:201754049-201768655	q1	q2	OK	0	0	0.173314	5.55183e-11	0.000185	0.00259361	yes
XLOC_007321	XLOC_007321	NIPA1	chr15:23043278-23086843	q1	q2	OK	0	0	0.177824	0.00125523	0.009425	0.0463242	yes
XLOC_012670	XLOC_012670	NLRC4	chr2:32449517-32490812	q1	q2	OK	0	0	0.26814	4.84947e-07	0.00288	0.0190724	yes
XLOC_016867	XLOC_016867	NNT	chr5:43602790-43705668	q1	q2	OK	0	0	0.291927	3.13021e-05	0.000925	0.00836584	yes
XLOC_017504	XLOC_017504	NREP	chr5:110834021-111312628	q1	q2	OK	0	0	0.18181	0.00410339	0.002585	0.0175917	yes
XLOC_020458	XLOC_020458	NRF1	chr7:129251554-129396922	q1	q2	OK	0	0	0.279515	6.41663e-05	0.001865	0.0138139	yes
XLOC_006199	XLOC_006199	NUBPL	chr14:32030590-32330429	q1	q2	OK	0	0	0.244647	3.22005e-08	0.001535	0.0121092	yes
XLOC_020052	XLOC_020052	NUDT1	chr7:2281856-2290780	q1	q2	OK	0	0	0.0804994	5.43472e-08	0.002135	0.0152743	yes
XLOC_017356	XLOC_017356	NUP155	chr5:37291940-37371197	q1	q2	OK	0	0	0.324972	2.57117e-08	0.000225	0.00300777	yes
XLOC_007990	XLOC_007990	NUP93	chr16:56764016-56878861	q1	q2	OK	0	0	0.0908947	7.46202e-06	0.008295	0.0419796	yes
XLOC_023235	XLOC_023235	NXT2	chrX:108779009-108787927	q1	q2	OK	0	0	0.239449	0.0026528	0.002345	0.0163242	yes
XLOC_022273	XLOC_022273	ODF2	chr9:131217433-131263571	q1	q2	OK	0	0	0.165659	2.09981e-08	0.000485	0.00528928	yes
XLOC_016696	XLOC_016696	OTUD4	chr4:146054801-146100832	q1	q2	OK	0	0	0.129164	1.29314e-06	0.00571	0.0318785	yes
XLOC_006543	XLOC_006543	PACS2	chr14:105675622-105864484	q1	q2	OK	0	0	0.357051	4.45074e-07	7.5e-05	0.00140849	yes
XLOC_014664	XLOC_014664	PACSIN2	chr22:43265771-43411184	q1	q2	OK	0	0	0.072865	3.90107e-08	0.00151	0.0120061	yes
XLOC_016076	XLOC_016076	PAICS	chr4:57301914-57327534	q1	q2	OK	0	0	0.371315	5.67623e-06	0.00046	0.00508272	yes
XLOC_003012	XLOC_003012	PANK1	chr10:91339253-91405329	q1	q2	OK	0	0	0.227929	0.00200954	0.01009	0.0486427	yes
XLOC_013268	XLOC_013268	PASK	chr2:242045513-242089394	q1	q2	OK	0	0	0.146412	2.4545e-09	0.00036	0.00421858	yes
XLOC_015533	XLOC_015533	PBRM1	chr3:52579367-52719866	q1	q2	OK	0	0	0.499556	0	1e-05	0.000414239	yes
XLOC_015518	XLOC_015518	PCBP4	chr3:51989329-52001482	q1	q2	OK	0	0	0.388059	2.22045e-16	3.5e-05	0.000924698	yes
XLOC_002564	XLOC_002564	PCGF5	chr10:92979907-93044088	q1	q2	OK	0	0	0.378912	1.81865e-08	3.5e-05	0.000924698	yes
XLOC_009887	XLOC_009887	PCYT2	chr17:79860071-79869340	q1	q2	OK	0	0	0.0682794	2.32326e-10	0.00048	0.00525183	yes
XLOC_014799	XLOC_014799	PDCD6IP	chr3:33840062-33911199	q1	q2	OK	0	0	0.169186	0.00180304	0.00639	0.0344704	yes
XLOC_004349	XLOC_004349	PDE2A	chr11:72287183-72385497	q1	q2	OK	0	0	0.381732	0.000262192	0.003845	0.0237155	yes
XLOC_010410	XLOC_010410	PDE4A	chr19:10527448-10580307	q1	q2	OK	0	0	0.289959	2.97859e-07	0.00097	0.00861785	yes
XLOC_021707	XLOC_021707	PDE7A	chr8:66626568-66753969	q1	q2	OK	0	0	0.284306	9.99537e-08	0.000765	0.00732682	yes
XLOC_009012	XLOC_009012	PDK2	chr17:48172100-48188733	q1	q2	OK	0	0	0.0840121	2.16288e-07	0.003105	0.0200738	yes
XLOC_003608	XLOC_003608	PELI3	chr11:66233797-66244808	q1	q2	OK	0	0	0.154337	0.00179937	0.00654	0.0350168	yes
XLOC_000636	XLOC_000636	PEX11B	chr1:145516164-145523732	q1	q2	OK	0	0	0.27538	0.00164341	0.00517	0.0296194	yes
XLOC_003233	XLOC_003233	PGAP2	chr11:3696239-3847601	q1	q2	OK	0	0	0.176503	4.22868e-06	0.000645	0.00645385	yes
XLOC_000230	XLOC_000230	PHACTR4	chr1:28696092-28826881	q1	q2	OK	0	0	0.240872	0.000501757	0.003925	0.0240469	yes
XLOC_023554	XLOC_023554	PHF8	chrX:53963112-54071569	q1	q2	OK	0	0	0.260855	0.000109291	0.001255	0.0105186	yes
XLOC_020287	XLOC_020287	PHTF2	chr7:77428108-77586821	q1	q2	OK	0	0	0.189368	3.28519e-10	0.0003	0.00369621	yes
XLOC_016906	XLOC_016906	PIK3R1	chr5:67511583-67597649	q1	q2	OK	0	0	0.22509	0.00186639	0.007735	0.039745	yes
XLOC_010471	XLOC_010471	PKN1	chr19:14544165-14582679	q1	q2	OK	0	0	0.378286	9.98974e-07	0.00022	0.00296059	yes
XLOC_021917	XLOC_021917	PLEC	chr8:144989320-145050913	q1	q2	OK	0	0	0.340351	0	1e-05	0.000414239	yes
XLOC_008035	XLOC_008035	PLEKHG4	chr16:67311412-67360661	q1	q2	OK	0	0	0.273612	0.000341979	0.00685	0.0363097	yes
XLOC_001232	XLOC_001232	PLEKHG5,TNFRSF25	chr1:6521213-6580069	q1	q2	OK	0	0	0.49634	0	3e-05	0.00084352	yes
XLOC_013851	XLOC_013851	PMEPA1	chr20:56223447-56286592	q1	q2	OK	0	0	0.476792	2.27596e-13	2e-05	0.000631097	yes
XLOC_020962	XLOC_020962	PNPLA8	chr7:108110865-108168605	q1	q2	OK	0	0	0.451643	2.22045e-16	1.5e-05	0.000551058	yes
XLOC_017440	XLOC_017440	POC5	chr5:74970023-75013313	q1	q2	OK	0	0	0.425285	8.71909e-10	0.000335	0.00400964	yes
XLOC_001805	XLOC_001805	POGZ	chr1:151375199-151431941	q1	q2	OK	0	0	0.499141	1.11022e-15	1e-05	0.000414239	yes
XLOC_005020	XLOC_005020	POLR3B	chr12:106751435-107283094	q1	q2	OK	0	0	0.478139	8.33777e-13	2.5e-05	0.000755706	yes
XLOC_021389	XLOC_021389	POP1	chr8:99129520-99172069	q1	q2	OK	0	0	0.389319	1.17386e-10	0.00024	0.00315384	yes
XLOC_014746	XLOC_014746	PPARG	chr3:12329348-12475855	q1	q2	OK	0	0	0.8149	0	1e-05	0.000414239	yes
XLOC_003281	XLOC_003281	PPFIBP2	chr11:7534995-7674996	q1	q2	OK	0	0	0.348702	1.57187e-09	0.000625	0.0063356	yes
XLOC_006265	XLOC_006265	PPM1A	chr14:60712469-60765805	q1	q2	OK	0	0	0.0626162	1.16386e-08	0.001185	0.010066	yes
XLOC_021225	XLOC_021225	PPP2R2A	chr8:26149006-26230195	q1	q2	OK	0	0	0.628696	0	1e-05	0.000414239	yes
XLOC_001029	XLOC_001029	PPP2R5A	chr1:212458878-212535205	q1	q2	OK	0	0	0.277393	0.000495573	0.001835	0.0137128	yes
XLOC_005329	XLOC_005329	PRICKLE1	chr12:42852139-42983572	q1	q2	OK	0	0	0.831033	1.3145e-13	1e-05	0.000414239	yes
XLOC_011306	XLOC_011306	PRKACA	chr19:14202506-14228559	q1	q2	OK	0	0	0.47193	8.37678e-10	5e-05	0.00109891	yes
XLOC_011605	XLOC_011605	PRKD2	chr19:47150868-47220384	q1	q2	OK	0	0	0.321398	3.68756e-08	0.00014	0.00215151	yes
XLOC_016430	XLOC_016430	PROM1	chr4:15969848-16085623	q1	q2	OK	0	0	0.678891	0	1e-05	0.000414239	yes
XLOC_008761	XLOC_008761	PRPSAP2	chr17:18759611-18834599	q1	q2	OK	0	0	0.227534	3.55877e-05	0.00243	0.0166965	yes
XLOC_022415	XLOC_022415	PSIP1	chr9:15464064-15511003	q1	q2	OK	0	0	0.284895	7.32747e-15	3e-05	0.00084352	yes
XLOC_013286	XLOC_013286	PSMF1	chr20:1093905-1148426	q1	q2	OK	0	0	0.0356031	2.73293e-07	0.0078	0.039977	yes
XLOC_021228	XLOC_021228	PTK2B	chr8:27168998-27316908	q1	q2	OK	0	0	0.170146	3.07841e-08	0.00067	0.00663148	yes
XLOC_001409	XLOC_001409	PTP4A2	chr1:32372021-32403988	q1	q2	OK	0	0	0.246836	4.60875e-06	0.00128	0.0106308	yes
XLOC_020285	XLOC_020285	PTPN12	chr7:77166772-77269388	q1	q2	OK	0	0	0.489364	3.56497e-11	3.5e-05	0.000924698	yes
XLOC_013304	XLOC_013304	PTPRA,VPS16	chr20:2821372-3019315	q1	q2	OK	0	0	0.302227	6.30565e-10	0.00038	0.00438154	yes
XLOC_007685	XLOC_007685	RAB11FIP3	chr16:475667-572481	q1	q2	OK	0	0	0.376109	4.70728e-07	0.000125	0.0019815	yes
XLOC_007459	XLOC_007459	RAB27A	chr15:55495163-55582013	q1	q2	OK	0	0	0.130205	1.20249e-06	0.006905	0.0364859	yes
XLOC_007691	XLOC_007691	RAB40C	chr16:639356-679273	q1	q2	OK	0	0	0.210266	1.41041e-07	0.000415	0.00469898	yes
XLOC_016912	XLOC_016912	RAD17	chr5:68647552-68710630	q1	q2	OK	0	0	0.217154	0.000365215	1e-05	0.000414239	yes
XLOC_022182	XLOC_022182	RAD23B	chr9:110045516-110094475	q1	q2	OK	0	0	0.333793	2.61646e-08	0.00032	0.00389024	yes
XLOC_013540	XLOC_013540	RAE1	chr20:55904830-55998278	q1	q2	OK	0	0	0.0528442	2.54209e-06	0.007245	0.0379242	yes
XLOC_004260	XLOC_004260	RASGRP2	chr11:64494382-64512928	q1	q2	OK	0	0	0.328193	4.85456e-10	0.00172	0.0131362	yes
XLOC_011954	XLOC_011954	RASGRP3	chr2:33661415-33789798	q1	q2	OK	0	0	0.187514	0.00351641	0.005865	0.0325453	yes
XLOC_013648	XLOC_013648	RASSF2	chr20:4760668-4804291	q1	q2	OK	0	0	0.345394	3.05351e-06	0.00026	0.00332972	yes
XLOC_014585	XLOC_014585	RBFOX2	chr22:36134782-36424585	q1	q2	OK	0	0	0.373815	2.36895e-11	4e-05	0.000974915	yes
XLOC_016019	XLOC_016019	RBPJ	chr4:26321331-26436752	q1	q2	OK	0	0	0.137823	0.00799333	0.010455	0.0499478	yes
XLOC_014111	XLOC_014111	RCAN1	chr21:35888783-35987382	q1	q2	OK	0	0	0.240167	3.29632e-07	0.00321	0.0206071	yes
XLOC_000184	XLOC_000184	RCAN3	chr1:24822822-24863510	q1	q2	OK	0	0	0.202902	1.4119e-06	0.003035	0.019825	yes
XLOC_001301	XLOC_001301	RCC2	chr1:17733250-17766250	q1	q2	OK	0	0	0.312846	0.000171664	0.001635	0.0126211	yes
XLOC_009834	XLOC_009834	RHBDF2	chr17:74466974-74497509	q1	q2	OK	0	0	0.242061	0.00120343	0.003955	0.0241133	yes
XLOC_021211	XLOC_021211	RHOBTB2	chr8:22844929-22941132	q1	q2	OK	0	0	0.266556	0.000839148	0.00249	0.0170158	yes
XLOC_017133	XLOC_017133	RNF14	chr5:141346401-141369856	q1	q2	OK	0	0	0.380215	3.81695e-13	7e-05	0.0013629	yes
XLOC_017663	XLOC_017663	RNF145	chr5:158584416-158637061	q1	q2	OK	0	0	0.488805	8.21565e-15	1e-05	0.000414239	yes
XLOC_018218	XLOC_018218	RNF146	chr6:127587826-127609705	q1	q2	OK	0	0	0.234674	0.000280801	0.001935	0.0141245	yes
XLOC_022511	XLOC_022511	RNF38	chr9:36336398-36401195	q1	q2	OK	0	0	0.302141	3.8392e-06	0.00063	0.00636066	yes
XLOC_005458	XLOC_005458	RNF41	chr12:56596287-56615753	q1	q2	OK	0	0	0.0924482	1.768e-09	0.00071	0.00696575	yes
XLOC_014778	XLOC_014778	RPL15	chr3:23933571-23965187	q1	q2	OK	0	0	0.226365	0.00489205	0.010465	0.0499482	yes
XLOC_004042	XLOC_004042	RRAS2	chr11:14299465-14386052	q1	q2	OK	0	0	0.176824	8.90888e-09	0.00185	0.0137534	yes
XLOC_011866	XLOC_011866	RRM2	chr2:10262694-10271546	q1	q2	OK	0	0	0.265346	6.20444e-06	0.00149	0.0119319	yes
XLOC_001352	XLOC_001352	RUNX3	chr1:25226001-25291501	q1	q2	OK	0	0	0.350525	1.29755e-06	0.00022	0.00296059	yes
XLOC_000477	XLOC_000477	SAMD13	chr1:84764048-84816481	q1	q2	OK	0	0	0.618068	8.13203e-11	6.5e-05	0.00129306	yes
XLOC_006244	XLOC_006244	SAMD4A	chr14:55034329-55260033	q1	q2	OK	0	0	0.289377	9.35377e-10	0.0003	0.00369621	yes
XLOC_003836	XLOC_003836	SC5DL	chr11:121163387-121184119	q1	q2	OK	0	0	0.290531	1.08604e-06	0.00085	0.00786406	yes
XLOC_001477	XLOC_001477	SCMH1	chr1:41480261-41707815	q1	q2	OK	0	0	0.267358	6.66134e-16	5e-05	0.00109891	yes
XLOC_020693	XLOC_020693	SCRN1	chr7:29959718-30029905	q1	q2	OK	0	0	0.396464	9.14202e-12	4e-05	0.000974915	yes
XLOC_012616	XLOC_012616	SDC1	chr2:20400557-20425194	q1	q2	OK	0	0	0.319213	0.000968923	0.00563	0.0315017	yes
XLOC_007551	XLOC_007551	SEMA7A	chr15:74701629-74726299	q1	q2	OK	0	0	0.0927349	0.00041687	0.01027	0.0492281	yes
XLOC_011505	XLOC_011505	SERTAD3	chr19:40946747-40950282	q1	q2	OK	0	0	0.292878	0.000171084	0.00343	0.0216874	yes
XLOC_022276	XLOC_022276	SET	chr9:131445933-131458675	q1	q2	OK	0	0	0.417744	1.24667e-09	0.00012	0.00192958	yes
XLOC_005826	XLOC_005826	SETDB2	chr13:50018428-50069139	q1	q2	OK	0	0	0.124361	1.26225e-09	0.00074	0.0071486	yes
XLOC_004262	XLOC_004262	SF1	chr11:64532075-64546316	q1	q2	OK	0	0	0.505137	0	1e-05	0.000414239	yes
XLOC_015366	XLOC_015366	SH3BP5	chr3:15295690-15382901	q1	q2	OK	0	0	0.223767	0.00103699	0.00574	0.0319927	yes
XLOC_009255	XLOC_009255	SHPK,TRPV1	chr17:3468739-3539616	q1	q2	OK	0	0	0.124925	9.3106e-08	0.00422	0.0251949	yes
XLOC_007563	XLOC_007563	SIN3A	chr15:75661719-75748124	q1	q2	OK	0	0	0.220671	0.00274124	0.00907	0.0449747	yes
XLOC_013291	XLOC_013291	SIRPA	chr20:1874812-1920540	q1	q2	OK	0	0	0.444981	7.6832e-09	0.00016	0.00233414	yes
XLOC_011477	XLOC_011477	SIRT2	chr19:39369194-39399534	q1	q2	OK	0	0	0.171242	0.000157116	0.00305	0.0198843	yes
XLOC_013818	XLOC_013818	SLC13A3,TP53RK	chr20:45186461-45318276	q1	q2	OK	0	0	0.224021	1.21023e-11	0.0015	0.0119833	yes
XLOC_009202	XLOC_009202	SLC16A3	chr17:80186281-80197375	q1	q2	OK	0	0	0.15477	0.0156204	0.00924	0.0456154	yes
XLOC_012027	XLOC_012027	SLC1A4	chr2:65215578-65251000	q1	q2	OK	0	0	0.139098	2.86593e-05	0.0061	0.0333891	yes
XLOC_013649	XLOC_013649	SLC23A2	chr20:4833001-4990939	q1	q2	OK	0	0	0.286082	1.75746e-05	0.00175	0.0132947	yes
XLOC_022262	XLOC_022262	SLC25A25	chr9:130830478-130871524	q1	q2	OK	0	0	0.243011	6.55017e-07	0.00145	0.0116766	yes
XLOC_022584	XLOC_022584	SLC28A3	chr9:86890764-86983413	q1	q2	OK	0	0	0.811876	8.65974e-15	1e-05	0.000414239	yes
XLOC_004521	XLOC_004521	SLC37A4	chr11:118895060-118901616	q1	q2	OK	0	0	0.182155	5.24949e-09	0.00087	0.00799035	yes
XLOC_004169	XLOC_004169	SLC43A3	chr11:57174426-57195053	q1	q2	OK	0	0	0.48227	4.03455e-13	1e-05	0.000414239	yes
XLOC_020568	XLOC_020568	SLC4A2	chr7:150755298-150773614	q1	q2	OK	0	0	0.383938	4.54303e-13	5e-05	0.00109891	yes
XLOC_010191	XLOC_010191	SMAD2	chr18:45359465-45457515	q1	q2	OK	0	0	0.204847	0.00499937	0.00952	0.0465675	yes
XLOC_007136	XLOC_007136	SMAD3	chr15:67358194-67487533	q1	q2	OK	0	0	0.426101	4.30767e-14	3.5e-05	0.000924698	yes
XLOC_010422	XLOC_010422	SMARCA4	chr19:11071597-11172958	q1	q2	OK	0	0	0.216029	1.96126e-06	4e-05	0.000974915	yes
XLOC_008753	XLOC_008753	SMCR7	chr17:18163847-18169095	q1	q2	OK	0	0	0.262833	0.000782992	0.00393	0.0240483	yes
XLOC_020114	XLOC_020114	SNX10	chr7:26331514-26413949	q1	q2	OK	0	0	0.284574	1.39224e-11	0.00065	0.00648454	yes
XLOC_013675	XLOC_013675	SNX5	chr20:17922243-17949490	q1	q2	OK	0	0	0.230987	0.00463029	0.008455	0.0427035	yes
XLOC_009696	XLOC_009696	SPAG9	chr17:49039534-49198226	q1	q2	OK	0	0	0.116158	0.0002311	0.00401	0.0243161	yes
XLOC_013827	XLOC_013827	SPATA2	chr20:48519928-48532080	q1	q2	OK	0	0	0.113945	4.54767e-07	0.00434	0.025773	yes
XLOC_012390	XLOC_012390	SPATS2L	chr2:201170603-201346986	q1	q2	OK	0	0	0.29839	1.73159e-10	0.000845	0.007825	yes
XLOC_008770	XLOC_008770	SPECC1	chr17:19912648-20218072	q1	q2	OK	0	0	0.315665	6.6761e-08	0.00052	0.00556251	yes
XLOC_014261	XLOC_014261	SPECC1L	chr22:24666789-24813708	q1	q2	OK	0	0	0.298141	8.44391e-12	2.5e-05	0.000755706	yes
XLOC_007496	XLOC_007496	SPG21	chr15:65255362-65282251	q1	q2	OK	0	0	0.346963	1.06271e-12	8e-05	0.00146149	yes
XLOC_012826	XLOC_012826	ST3GAL5	chr2:86066270-86116157	q1	q2	OK	0	0	0.506943	1.06388e-10	8.5e-05	0.00151973	yes
XLOC_023278	XLOC_023278	STAG2	chrX:123094474-123236505	q1	q2	OK	0	0	0.184318	0.00034113	0.001505	0.0120042	yes
XLOC_009591	XLOC_009591	STAT3	chr17:40465342-40540513	q1	q2	OK	0	0	0.229675	7.32747e-15	4.5e-05	0.00104371	yes
XLOC_006081	XLOC_006081	STK24	chr13:99102454-99229396	q1	q2	OK	0	0	0.44117	1.00142e-13	2e-05	0.000631097	yes
XLOC_020042	XLOC_020042	SUN1	chr7:855193-914557	q1	q2	OK	0	0	0.105734	6.77532e-05	0.007475	0.0387513	yes
XLOC_014622	XLOC_014622	SUN2	chr22:39130718-39152024	q1	q2	OK	0	0	0.220926	0.00119897	0.00509	0.0292276	yes
XLOC_021829	XLOC_021829	SYBU	chr8:110586404-110704020	q1	q2	OK	0	0	0.405116	1.03695e-13	7e-05	0.0013629	yes
XLOC_018703	XLOC_018703	SYNCRIP	chr6:86317501-86353043	q1	q2	OK	0	0	0.233058	1.05445e-07	3e-05	0.00084352	yes
XLOC_018300	XLOC_018300	SYNJ2	chr6:158402887-158520207	q1	q2	OK	0	0	0.365572	9.06963e-12	0.000135	0.00209385	yes
XLOC_003617	XLOC_003617	SYT12	chr11:66790189-66818334	q1	q2	OK	0	0	0.832139	2.44249e-14	1e-05	0.000414239	yes
XLOC_007098	XLOC_007098	TCF12	chr15:57210832-57580714	q1	q2	OK	0	0	0.322268	4.43081e-10	8.5e-05	0.00151973	yes
XLOC_011657	XLOC_011657	TEAD2	chr19:49838676-49865714	q1	q2	OK	0	0	0.22626	5.08034e-08	0.00545	0.0307275	yes
XLOC_020412	XLOC_020412	TES	chr7:115850546-115898837	q1	q2	OK	0	0	0.3775	2.432e-08	0.00011	0.00183321	yes
XLOC_018591	XLOC_018591	TFEB	chr6:41651715-41703997	q1	q2	OK	0	0	0.253906	0.000224494	0.00342	0.0216378	yes
XLOC_020973	XLOC_020973	TFEC	chr7:115575201-115670867	q1	q2	OK	0	0	0.0768656	7.1676e-07	0.00417	0.025015	yes
XLOC_015013	XLOC_015013	TFG	chr3:100428133-100467811	q1	q2	OK	0	0	0.226402	9.31125e-05	0.00093	0.00836584	yes
XLOC_008895	XLOC_008895	THRA	chr17:38218445-38256973	q1	q2	OK	0	0	0.47209	0	1e-05	0.000414239	yes
XLOC_006170	XLOC_006170	THTPA	chr14:23980968-24048009	q1	q2	OK	0	0	0.298613	1.04076e-10	0.00034	0.00404544	yes
XLOC_015194	XLOC_015194	TIPARP	chr3:156390959-156424557	q1	q2	OK	0	0	0.290038	0.000590338	0.00355	0.022209	yes
XLOC_022071	XLOC_022071	TJP2	chr9:71736179-71870124	q1	q2	OK	0	0	0.453272	2.22045e-16	1e-05	0.000414239	yes
XLOC_008466	XLOC_008466	TK2	chr16:66541905-66584315	q1	q2	OK	0	0	0.397783	2.2342e-06	0.00042	0.0047396	yes
XLOC_013034	XLOC_013034	TLK1	chr2:171847332-172087824	q1	q2	OK	0	0	0.394487	1.46194e-12	7.5e-05	0.00140849	yes
XLOC_000990	XLOC_000990	TMCC2	chr1:205197037-205242471	q1	q2	OK	0	0	0.414955	1.63683e-06	0.00052	0.00556251	yes
XLOC_014614	XLOC_014614	TMEM184B	chr22:38615297-38669040	q1	q2	OK	0	0	0.159284	0.000262403	0.00764	0.0393573	yes
XLOC_013118	XLOC_013118	TMEM237	chr2:202484906-202508252	q1	q2	OK	0	0	0.252184	0.00330608	0.009895	0.0479091	yes
XLOC_005311	XLOC_005311	TMTC1	chr12:29653745-29937692	q1	q2	OK	0	0	0.83183	0	1e-05	0.000414239	yes
XLOC_017637	XLOC_017637	TNIP1	chr5:150409503-150467221	q1	q2	OK	0	0	0.2208	4.93165e-06	0.00022	0.00296059	yes
XLOC_016387	XLOC_016387	TNIP2	chr4:2743386-2758103	q1	q2	OK	0	0	0.424087	1.03022e-09	7.5e-05	0.00140849	yes
XLOC_000043	XLOC_000043	TP73	chr1:3569128-3663937	q1	q2	OK	0	0	0.470787	1.25418e-06	0.00059	0.00607875	yes
XLOC_004637	XLOC_004637	TPI1	chr12:6976583-6982521	q1	q2	OK	0	0	0.1872	4.42484e-06	0.00398	0.0242071	yes
XLOC_010492	XLOC_010492	TPM4	chr19:16178316-16213813	q1	q2	OK	0	0	0.0603468	5.84467e-05	0.00885	0.0442105	yes
XLOC_015697	XLOC_015697	TPRA1	chr3:127291907-127309568	q1	q2	OK	0	0	0.400922	5.26759e-11	4e-05	0.000974915	yes
XLOC_022723	XLOC_022723	TRAF1	chr9:123664670-123691451	q1	q2	OK	0	0	0.263943	1.01871e-07	0.00107	0.00931715	yes
XLOC_001025	XLOC_001025	TRAF5	chr1:211499956-211548286	q1	q2	OK	0	0	0.499836	4.49263e-12	1e-05	0.000414239	yes
XLOC_002064	XLOC_002064	TRMT1L	chr1:185087217-185260913	q1	q2	OK	0	0	0.381412	3.15017e-11	0.00017	0.00242726	yes
XLOC_009990	XLOC_009990	TTC39C	chr18:21572736-21715574	q1	q2	OK	0	0	0.311628	5.62598e-06	0.00409	0.0246822	yes
XLOC_015126	XLOC_015126	UBA5	chr3:132276981-132593050	q1	q2	OK	0	0	0.242112	8.25333e-08	0.00129	0.010661	yes
XLOC_000730	XLOC_000730	UBAP2L	chr1:154179182-154243329	q1	q2	OK	0	0	0.402151	3.42121e-09	0.000105	0.00177934	yes
XLOC_014777	XLOC_014777	UBE2E1	chr3:23847383-23933131	q1	q2	OK	0	0	0.294192	1.27487e-05	0.000495	0.00535771	yes
XLOC_012353	XLOC_012353	UBE2E3	chr2:181845111-181928150	q1	q2	OK	0	0	0.343805	1.07369e-05	0.00117	0.0099807	yes
XLOC_011154	XLOC_011154	UBXN6	chr19:4445002-4457791	q1	q2	OK	0	0	0.51073	4.21885e-15	1e-05	0.000414239	yes
XLOC_010578	XLOC_010578	URI1	chr19:30414550-30507519	q1	q2	OK	0	0	0.597895	0	1e-05	0.000414239	yes
XLOC_012095	XLOC_012095	USP39	chr2:85829964-85876407	q1	q2	OK	0	0	0.333259	1.54547e-11	6e-05	0.00122259	yes
XLOC_002783	XLOC_002783	USP6NL	chr10:11502508-11653679	q1	q2	OK	0	0	0.234409	1.06845e-05	0.00276	0.0184599	yes
XLOC_017546	XLOC_017546	VDAC1	chr5:133307565-133340824	q1	q2	OK	0	0	0.434837	3.41391e-11	5e-05	0.00109891	yes
XLOC_022329	XLOC_022329	WDR5	chr9:137001209-137025094	q1	q2	OK	0	0	0.255987	1.0415e-10	0.00064	0.00642938	yes
XLOC_003293	XLOC_003293	WEE1	chr11:9595227-9611313	q1	q2	OK	0	0	0.247248	6.22319e-05	0.002345	0.0163242	yes
XLOC_015932	XLOC_015932	WHSC1	chr4:1873122-1983934	q1	q2	OK	0	0	0.337121	2.08729e-08	7.5e-05	0.00140849	yes
XLOC_020064	XLOC_020064	WIPI2	chr7:5229834-5273486	q1	q2	OK	0	0	0.0382656	2.5377e-11	0.00018	0.00254121	yes
XLOC_000236	XLOC_000236	YTHDF2	chr1:29063132-29096287	q1	q2	OK	0	0	0.275372	5.50514e-05	0.00064	0.00642938	yes
XLOC_012981	XLOC_012981	ZEB2,ZEB2-AS1	chr2:145141941-145278466	q1	q2	OK	0	0	0.315305	0.000309121	0.00155	0.0121136	yes
XLOC_007214	XLOC_007214	ZFAND6	chr15:80351909-80430735	q1	q2	OK	0	0	0.329679	9.14824e-14	1e-05	0.000414239	yes
XLOC_006759	XLOC_006759	ZFYVE1	chr14:73436158-73493920	q1	q2	OK	0	0	0.254183	0.000171617	0.003495	0.0219468	yes
XLOC_002604	XLOC_002604	ZFYVE27	chr10:99496877-99520664	q1	q2	OK	0	0	0.190802	1.51013e-12	0.00012	0.00192958	yes
XLOC_020178	XLOC_020178	ZMIZ2	chr7:44788529-44809479	q1	q2	OK	0	0	0.502283	0	1e-05	0.000414239	yes
XLOC_006572	XLOC_006572	ZNF219	chr14:21558204-21572863	q1	q2	OK	0	0	0.353024	4.40643e-07	0.003155	0.0203578	yes
XLOC_021479	XLOC_021479	ZNF623	chr8:144718372-144735900	q1	q2	OK	0	0	0.342163	9.94313e-05	0.00266	0.0179702	yes
XLOC_011453	XLOC_011453	ZNF829	chr19:37288451-37407193	q1	q2	OK	0	0	0.400229	3.93673e-07	0.00284	0.0188821	yes
XLOC_005151	XLOC_005151	ZNF84	chr12:133613877-133639885	q1	q2	OK	0	0	0.230765	0.00025563	0.00606	0.0332788	yes
XLOC_009602	XLOC_009602	AARSD1	chr17:41102542-41132545	q1	q2	OK	0	0	0.0481532	0.222887	0.23967	0.511076	no
XLOC_007793	XLOC_007793	ABAT	chr16:8768443-8878432	q1	q2	OK	0	0	0.0115768	0.727845	0.73728	0.928125	no
XLOC_009783	XLOC_009783	ABCA10,ABCA5	chr17:67144147-67323323	q1	q2	OK	0	0	0.0238621	0.813129	0.81953	0.955565	no
XLOC_016367	XLOC_016367	ABCA11P,ZNF721	chr4:419223-533320	q1	q2	OK	0	0	0.013497	0.874962	0.87858	0.971415	no
XLOC_022861	XLOC_022861	ABCA2	chr9:139901685-139931234	q1	q2	OK	0	0	0.0725758	0.288891	0.309515	0.597426	no
XLOC_014924	XLOC_014924	ABHD14A,ABHD14A-ACY1,ACY1	chr3:52009041-52023218	q1	q2	OK	0	0	0.0722614	0.274401	0.28829	0.572824	no
XLOC_018490	XLOC_018490	ABHD16A	chr6:31654725-31671137	q1	q2	OK	0	0	0.0462787	0.0669539	0.096105	0.271816	no
XLOC_022299	XLOC_022299	ABL1	chr9:133589267-133763062	q1	q2	OK	0	0	0.16588	0.0404506	0.05143	0.171642	no
XLOC_003116	XLOC_003116	ABLIM1	chr10:116190868-116444414	q1	q2	OK	0	0	0.0179856	0.728056	0.735665	0.927596	no
XLOC_009488	XLOC_009488	ACACA	chr17:35441926-35766902	q1	q2	OK	0	0	0.0459615	0.2189	0.541365	0.818031	no
XLOC_015722	XLOC_015722	ACAD11,NPHP3,NPHP3-ACAD11	chr3:132276981-132593050	q1	q2	OK	0	0	0.0878017	0.142009	0.16366	0.396869	no
XLOC_008966	XLOC_008966	ACBD4	chr17:43209966-43221543	q1	q2	OK	0	0	0.0829032	0.0210714	0.0462	0.159427	no
XLOC_002829	XLOC_002829	ACBD5	chr10:27484142-27531068	q1	q2	OK	0	0	0.193895	0.0271552	0.037545	0.135653	no
XLOC_006594	XLOC_006594	ACIN1	chr14:23527773-23569665	q1	q2	OK	0	0	0.0482703	0.165725	0.169975	0.406599	no
XLOC_021089	XLOC_021089	ACTR3C	chr7:149944300-150035245	q1	q2	OK	0	0	0.210385	0.0412457	0.07211	0.221231	no
XLOC_022324	XLOC_022324	ADAMTS13	chr9:136243283-136324508	q1	q2	OK	0	0	0.187424	0.0473241	0.07448	0.226774	no
XLOC_011508	XLOC_011508	ADCK4	chr19:41197433-41222790	q1	q2	OK	0	0	0.0998494	0.202016	0.219755	0.483419	no
XLOC_002501	XLOC_002501	ADK	chr10:75910942-76469061	q1	q2	OK	0	0	0.0427053	0.490357	0.503405	0.789319	no
XLOC_011133	XLOC_011133	AES	chr19:3052907-3062964	q1	q2	OK	0	0	0.0121471	0.698728	0.70658	0.914077	no
XLOC_016164	XLOC_016164	AFF1	chr4:87856153-88062206	q1	q2	OK	0	0	0.168986	0.022017	0.053555	0.176981	no
XLOC_005488	XLOC_005488	AGAP2	chr12:58118075-58135944	q1	q2	OK	0	0	0.0334479	0.384583	0.39839	0.694406	no
XLOC_014002	XLOC_014002	AGPAT3	chr21:45285115-45407475	q1	q2	OK	0	0	0.0374077	0.0613067	0.09471	0.26908	no
XLOC_013737	XLOC_013737	AHCY	chr20:32868070-32899608	q1	q2	OK	0	0	0.00921959	0.234434	0.274785	0.555754	no
XLOC_000571	XLOC_000571	AHCYL1	chr1:110527386-110566364	q1	q2	OK	0	0	0.127081	0.114619	0.12893	0.334685	no
XLOC_016799	XLOC_016799	AHRR,PDCD6	chr5:271735-438405	q1	q2	OK	0	0	0.0103442	0.561253	0.57672	0.840144	no
XLOC_017930	XLOC_017930	AIF1	chr6:31582993-31584798	q1	q2	OK	0	0	0.0313528	0.661428	0.67456	0.899138	no
XLOC_023739	XLOC_023739	AIFM1	chrX:129263337-129299861	q1	q2	OK	0	0	0.0208834	0.338271	0.364805	0.661788	no
XLOC_016203	XLOC_016203	AIMP1	chr4:106967232-107270381	q1	q2	OK	0	0	0.0298632	0.452414	0.46836	0.760896	no
XLOC_022397	XLOC_022397	AK3	chr9:4709556-4742043	q1	q2	OK	0	0	0.031461	0.594777	0.608155	0.862029	no
XLOC_000436	XLOC_000436	AK4	chr1:65613231-65697828	q1	q2	OK	0	0	0.139262	0.0322379	0.07598	0.22995	no
XLOC_009040	XLOC_009040	AKAP1	chr17:55162552-55198710	q1	q2	OK	0	0	0.063695	0.0703603	0.098815	0.277032	no
XLOC_007251	XLOC_007251	AKAP13	chr15:85923870-86292586	q1	q2	OK	0	0	0.163915	0.0191801	0.02813	0.108425	no
XLOC_001303	XLOC_001303	ALDH4A1,MIR4695	chr1:19197923-19229293	q1	q2	OK	0	0	0.220798	0.0217085	0.035405	0.129926	no
XLOC_007906	XLOC_007906	ALDOA	chr16:30064410-30081741	q1	q2	OK	0	0	0.138978	0.123459	0.187575	0.433555	no
XLOC_023242	XLOC_023242	ALG13	chrX:110924345-111003875	q1	q2	OK	0	0	0.0263525	0.231534	0.24499	0.517538	no
XLOC_015849	XLOC_015849	ALG3	chr3:183948316-183967313	q1	q2	OK	0	0	0.00723454	0.848477	0.85079	0.965653	no
XLOC_004477	XLOC_004477	ALG9	chr11:111652918-111742305	q1	q2	OK	0	0	0.119646	0.0634305	0.075345	0.228785	no
XLOC_005775	XLOC_005775	ALOX5AP	chr13:31287614-31338565	q1	q2	OK	0	0	0.0248671	0.00569739	0.03548	0.130106	no
XLOC_012409	XLOC_012409	ALS2CR8	chr2:203776977-203851060	q1	q2	OK	0	0	0.0706508	0.387541	0.40803	0.704499	no
XLOC_017343	XLOC_017343	AMACR,C1QTNF3,C1QTNF3-AMACR	chr5:33987090-34124633	q1	q2	OK	0	0	0.0735541	0.323099	0.337025	0.629405	no
XLOC_012946	XLOC_012946	AMMECR1L	chr2:128619206-128643514	q1	q2	OK	0	0	0.0502475	0.202703	0.22672	0.493121	no
XLOC_003297	XLOC_003297	AMPD3	chr11:10471867-10529126	q1	q2	OK	0	0	0.125636	0.0134146	0.297435	0.584077	no
XLOC_015488	XLOC_015488	AMT,NICN1	chr3:49454210-49466757	q1	q2	OK	0	0	0.0298772	0.58352	0.58944	0.8498	no
XLOC_000539	XLOC_000539	AMY2B,RNPC3	chr1:104068577-104122149	q1	q2	OK	0	0	0.0137841	0.794592	0.80294	0.950968	no
XLOC_009195	XLOC_009195	ANAPC11	chr17:79849598-79858363	q1	q2	OK	0	0	0.0582318	0.157357	0.161875	0.393678	no
XLOC_005689	XLOC_005689	ANAPC5	chr12:121746047-121792012	q1	q2	OK	0	0	0.0620816	0.411624	0.424895	0.721527	no
XLOC_006141	XLOC_006141	ANG,RNASE4	chr14:21152335-21168758	q1	q2	OK	0	0	0.207205	0.105951	0.12361	0.325126	no
XLOC_017098	XLOC_017098	ANKHD1,ANKHD1-EIF4EBP3,EIF4EBP3	chr5:139781398-139929163	q1	q2	OK	0	0	0.023343	0.482484	0.491395	0.781005	no
XLOC_009955	XLOC_009955	ANKRD12	chr18:9136750-9285983	q1	q2	OK	0	0	0.110103	0.0692508	0.084545	0.247494	no
XLOC_008260	XLOC_008260	ANKS3	chr16:4746510-4799397	q1	q2	OK	0	0	0.0456189	0.505893	0.516785	0.798091	no
XLOC_001714	XLOC_001714	AP4B1	chr1:114356432-114447741	q1	q2	OK	0	0	0.0366645	0.445796	0.458485	0.751647	no
XLOC_017008	XLOC_017008	APC	chr5:112043201-112181936	q1	q2	OK	0	0	0.0802003	0.17133	0.180175	0.422957	no
XLOC_000077	XLOC_000077	APITD1,APITD1-CORT,CORT	chr1:10490158-10512060	q1	q2	OK	0	0	0.0732006	0.212165	0.48	0.772327	no
XLOC_003880	XLOC_003880	APLP2	chr11:129939715-130014706	q1	q2	OK	0	0	0.0403432	0.0147377	0.03384	0.125741	no
XLOC_014357	XLOC_014357	APOBEC3A,APOBEC3B	chr22:39353526-39388783	q1	q2	OK	0	0	0.0150818	0.666928	0.673595	0.89902	no
XLOC_014588	XLOC_014588	APOL2	chr22:36622254-36636000	q1	q2	OK	0	0	0.167749	1.71656e-05	0.01521	0.0667701	no
XLOC_017933	XLOC_017933	APOM	chr6:31606804-31625987	q1	q2	OK	0	0	0.0210182	0.573256	0.582175	0.844643	no
XLOC_001078	XLOC_001078	ARF1	chr1:228270360-228286913	q1	q2	OK	0	0	0.00586815	0.45946	0.480995	0.77294	no
XLOC_012036	XLOC_012036	ARHGAP25	chr2:68961912-69053957	q1	q2	OK	0	0	0.00730816	0.855518	0.85932	0.968202	no
XLOC_004579	XLOC_004579	ARHGAP32	chr11:128834954-129062093	q1	q2	OK	0	0	0.123929	0.0448211	0.064545	0.204793	no
XLOC_014409	XLOC_014409	ARHGAP8,PRR5,PRR5-ARHGAP8	chr22:45064426-45258664	q1	q2	OK	0	0	0.28624	0.00496666	0.017335	0.0737195	no
XLOC_005484	XLOC_005484	ARHGAP9	chr12:57853917-57873633	q1	q2	OK	0	0	0.0415082	0.284925	0.51387	0.796054	no
XLOC_009885	XLOC_009885	ARHGDIA	chr17:79825596-79829282	q1	q2	OK	0	0	0.0231836	0.343745	0.363825	0.66082	no
XLOC_010722	XLOC_010722	ARHGEF1	chr19:42387266-42411604	q1	q2	OK	0	0	0.100917	0.19315	0.207025	0.46402	no
XLOC_010364	XLOC_010364	ARHGEF18	chr19:7459998-7537371	q1	q2	OK	0	0	0.0141609	0.757635	0.76439	0.938705	no
XLOC_015190	XLOC_015190	ARHGEF26	chr3:153742189-153975616	q1	q2	OK	0	0	0.0401808	0.576496	0.592975	0.85151	no
XLOC_002241	XLOC_002241	ARID4B	chr1:235330209-235491532	q1	q2	OK	0	0	0.0143469	0.614392	0.622405	0.871004	no
XLOC_003565	XLOC_003565	ARL2,ARL2-SNX15,SNX15	chr11:64781584-64808044	q1	q2	OK	0	0	0.0418301	0.385123	0.39481	0.689838	no
XLOC_020087	XLOC_020087	ARL4A	chr7:12726451-12730558	q1	q2	OK	0	0	0.0582963	0.194846	0.22271	0.487242	no
XLOC_023198	XLOC_023198	ARMCX3	chrX:100878119-100882831	q1	q2	OK	0	0	0.0646397	0.0504022	0.07066	0.218225	no
XLOC_014800	XLOC_014800	ARPP21	chr3:35683848-35835988	q1	q2	OK	0	0	0.0778137	0.147403	0.455685	0.74913	no
XLOC_010524	XLOC_010524	ARRDC2	chr19:18111943-18124911	q1	q2	OK	0	0	0.0702963	0.391338	0.4082	0.704672	no
XLOC_017449	XLOC_017449	ARSB	chr5:78073036-78282357	q1	q2	OK	0	0	0.0156484	0.808119	0.81441	0.954232	no
XLOC_021581	XLOC_021581	ASAH1	chr8:17913924-17942507	q1	q2	OK	0	0	0.0366694	0.461944	0.474975	0.767979	no
XLOC_006824	XLOC_006824	ASB2	chr14:94400498-94443076	q1	q2	OK	0	0	0.0513796	0.482909	0.495355	0.784001	no
XLOC_012718	XLOC_012718	ASB3,GPR75,GPR75-ASB3	chr2:53897116-54087170	q1	q2	OK	0	0	0.0600399	0.0754497	0.19003	0.437856	no
XLOC_021254	XLOC_021254	ASH2L	chr8:37963010-37997228	q1	q2	OK	0	0	0.0944221	0.155223	0.176255	0.417062	no
XLOC_020880	XLOC_020880	ASNS	chr7:97481428-97501854	q1	q2	OK	0	0	0.0418944	0.402932	0.4109	0.707876	no
XLOC_021699	XLOC_021699	ASPH	chr8:62200524-62627199	q1	q2	OK	0	0	0.107573	0.0098748	0.015265	0.0669823	no
XLOC_010873	XLOC_010873	ATF5,MIR4751	chr19:50392913-50437193	q1	q2	OK	0	0	0.0427007	0.308662	0.32414	0.613192	no
XLOC_005431	XLOC_005431	ATF7	chr12:53905842-54020199	q1	q2	OK	0	0	0.0486704	0.447767	0.45232	0.746811	no
XLOC_004642	XLOC_004642	ATN1	chr12:7033625-7051484	q1	q2	OK	0	0	0.164337	0.0017797	0.01162	0.0541263	no
XLOC_013858	XLOC_013858	ATP5E,SLMO2,SLMO2-ATP5E	chr20:57603732-57617901	q1	q2	OK	0	0	0.0545909	0.446559	0.45388	0.747872	no
XLOC_005432	XLOC_005432	ATP5G2	chr12:54058943-54070512	q1	q2	OK	0	0	0.0138485	1.17222e-05	0.012605	0.0576736	no
XLOC_020889	XLOC_020889	ATP5J2,ATP5J2-PTCD1,PTCD1	chr7:99006600-99063824	q1	q2	OK	0	0	0.00977266	0.612414	0.616965	0.866523	no
XLOC_011516	XLOC_011516	ATP5SL	chr19:41937222-41945843	q1	q2	OK	0	0	0.0400712	0.017344	0.05055	0.169669	no
XLOC_018481	XLOC_018481	ATP6V1G2,ATP6V1G2-DDX39B,DDX39B	chr6:31496738-31514625	q1	q2	OK	0	0	0.0165901	0.45536	0.460425	0.753355	no
XLOC_000733	XLOC_000733	ATP8B2	chr1:154298035-154323780	q1	q2	OK	0	0	0.0444938	0.530089	0.541445	0.818031	no
XLOC_001191	XLOC_001191	AURKAIP1	chr1:1309109-1310818	q1	q2	OK	0	0	0.137586	0.0461279	0.06034	0.194799	no
XLOC_023374	XLOC_023374	AVPR2	chrX:153167984-153172620	q1	q2	OK	0	0	0.117559	0.11887	0.14658	0.367765	no
XLOC_009395	XLOC_009395	B9D1	chr17:19240866-19290532	q1	q2	OK	0	0	0.0232982	0.468585	0.474245	0.767361	no
XLOC_013926	XLOC_013926	BACH1	chr21:30671219-30734217	q1	q2	OK	0	0	0.0543635	0.421068	0.56126	0.831044	no
XLOC_008139	XLOC_008139	BANP	chr16:87985037-88110924	q1	q2	OK	0	0	0.0254747	0.484259	0.80282	0.950968	no
XLOC_003106	XLOC_003106	BBIP1	chr10:112631552-112679124	q1	q2	OK	0	0	0.0255595	0.694771	0.6996	0.91109	no
XLOC_023846	XLOC_023846	BCAP31	chrX:152965946-152990201	q1	q2	OK	0	0	0.134379	0.0493997	0.07594	0.229913	no
XLOC_008539	XLOC_008539	BCAR1	chr16:75262927-75301951	q1	q2	OK	0	0	0.166214	8.68011e-10	0.013505	0.0610424	no
XLOC_011640	XLOC_011640	BCAT2	chr19:49298318-49314320	q1	q2	OK	0	0	0.00530465	0.935565	0.935445	0.984252	no
XLOC_006166	XLOC_006166	BCL2L2,BCL2L2-PABPN1,PABPN1	chr14:23775970-23795394	q1	q2	OK	0	0	0.0734019	0.315401	0.32686	0.616368	no
XLOC_015870	XLOC_015870	BCL6	chr3:187416046-187463513	q1	q2	OK	0	0	0.101232	0.103934	0.269225	0.549204	no
XLOC_020804	XLOC_020804	BCL7B	chr7:72950682-72972065	q1	q2	OK	0	0	0.0156432	0.814779	0.819065	0.955424	no
XLOC_023485	XLOC_023485	BCOR	chrX:39910498-40036582	q1	q2	OK	0	0	0.0557452	0.0933569	0.107495	0.294674	no
XLOC_022149	XLOC_022149	BDAG1,C9orf174,LOC100499484	chr9:100000707-100139577	q1	q2	OK	0	0	0.0655935	0.363336	0.37402	0.670171	no
XLOC_004081	XLOC_004081	BDNF	chr11:27528398-27743605	q1	q2	OK	0	0	0.156145	0.205677	0.2399	0.511076	no
XLOC_000766	XLOC_000766	BGLAP,PMF1,PMF1-BGLAP	chr1:156182778-156213123	q1	q2	OK	0	0	0.0187109	0.458728	0.454325	0.747872	no
XLOC_004859	XLOC_004859	BLOC1S1,BLOC1S1-RDH5,RDH5	chr12:56109817-56118526	q1	q2	OK	0	0	0.0351514	0.121553	0.63905	0.881016	no
XLOC_003064	XLOC_003064	BLOC1S2	chr10:102033034-102046469	q1	q2	OK	0	0	0.103881	0.218606	0.234785	0.505096	no
XLOC_002361	XLOC_002361	BMI1,COMMD3,COMMD3-BMI1	chr10:22605311-22620414	q1	q2	OK	0	0	0.152552	0.0572634	0.076945	0.231617	no
XLOC_014691	XLOC_014691	BRD1,LOC90834	chr22:50166936-50218452	q1	q2	OK	0	0	0.0481546	0.478502	0.494115	0.782903	no
XLOC_006874	XLOC_006874	BRF1	chr14:105675622-105864484	q1	q2	OK	0	0	0.188694	0.0041934	0.062275	0.199446	no
XLOC_001989	XLOC_001989	BRP44	chr1:167885912-168045083	q1	q2	OK	0	0	0.0202927	0.415395	0.43295	0.728897	no
XLOC_004227	XLOC_004227	BSCL2,HNRNPUL2,HNRNPUL2-BSCL2	chr11:62457733-62494857	q1	q2	OK	0	0	0.0761807	0.120549	0.248905	0.522867	no
XLOC_010259	XLOC_010259	BSG	chr19:571324-583493	q1	q2	OK	0	0	0.00160633	0.926759	0.929315	0.982011	no
XLOC_017840	XLOC_017840	BTN3A2	chr6:26365397-26378548	q1	q2	OK	0	0	0.0523928	0.445308	0.457705	0.750711	no
XLOC_007014	XLOC_007014	BUB1B,PAK6	chr15:40453209-40569688	q1	q2	OK	0	0	0.0113686	0.231185	0.256595	0.532334	no
XLOC_012394	XLOC_012394	BZW1	chr2:201676268-201688569	q1	q2	OK	0	0	0.0630737	0.319198	0.332325	0.623809	no
XLOC_003706	XLOC_003706	C11orf73	chr11:86013252-86056985	q1	q2	OK	0	0	0.0260918	0.419481	0.44698	0.742772	no
XLOC_005112	XLOC_005112	C12orf65	chr12:123717843-123742506	q1	q2	OK	0	0	0.080181	0.284941	0.50657	0.790964	no
XLOC_006371	XLOC_006371	C14orf159	chr14:91580356-91691703	q1	q2	OK	0	0	0.0644737	0.258007	0.26596	0.544157	no
XLOC_006608	XLOC_006608	C14orf167	chr14:24407939-24438488	q1	q2	OK	0	0	0.176119	0.00480225	0.0183	0.0771713	no
XLOC_006548	XLOC_006548	C14orf80	chr14:105956191-105965585	q1	q2	OK	0	0	0.0983124	0.155068	0.24842	0.522446	no
XLOC_007005	XLOC_007005	C15orf41	chr15:36871811-37110707	q1	q2	OK	0	0	0.00129572	0.98866	0.98894	0.997879	no
XLOC_007507	XLOC_007507	C15orf44	chr15:65871095-65903627	q1	q2	OK	0	0	0.0302853	0.621827	0.624745	0.873186	no
XLOC_009138	XLOC_009138	C17orf109	chr17:73584138-73663269	q1	q2	OK	0	0	0.104465	0.359548	0.39011	0.684813	no
XLOC_008662	XLOC_008662	C17orf49,RNASEK,RNASEK-C17ORF49	chr17:6915735-6922973	q1	q2	OK	0	0	0.110854	0.0145831	0.02118	0.08628	no
XLOC_009312	XLOC_009312	C17orf61,C17orf61-PLSCR3,PLSCR3	chr17:7284292-7307450	q1	q2	OK	0	0	0.0912997	0.0490995	0.0808	0.239913	no
XLOC_008666	XLOC_008666	C17orf81	chr17:7155371-7166512	q1	q2	OK	0	0	0.136966	0.0476137	0.059245	0.191879	no
XLOC_011406	XLOC_011406	C19orf12	chr19:30189792-30206696	q1	q2	OK	0	0	0.0664965	0.260999	0.266795	0.545291	no
XLOC_001425	XLOC_001425	C1orf212	chr1:35315962-35325417	q1	q2	OK	0	0	0.0973137	0.00526897	0.020155	0.0832706	no
XLOC_000173	XLOC_000173	C1orf213	chr1:23685940-23698330	q1	q2	OK	0	0	0.0961571	0.272113	0.29762	0.584213	no
XLOC_001105	XLOC_001105	C1orf31	chr1:234509213-234519795	q1	q2	OK	0	0	0.0152749	0.832783	0.837555	0.961924	no
XLOC_001205	XLOC_001205	C1orf86	chr1:1981908-2139172	q1	q2	OK	0	0	0.0560222	0.184382	0.208325	0.465941	no
XLOC_017945	XLOC_017945	C2	chr6:31867393-31913449	q1	q2	OK	0	0	0.158055	0.124192	0.145075	0.364808	no
XLOC_013440	XLOC_013440	C20orf24,TGIF2,TGIF2-C20ORF24	chr20:35201875-35274619	q1	q2	OK	0	0	0.0858388	0.00176074	0.23189	0.50058	no
XLOC_011915	XLOC_011915	C2orf28	chr2:27422454-27440046	q1	q2	OK	0	0	0.148204	0.014476	0.02733	0.106423	no
XLOC_012015	XLOC_012015	C2orf74	chr2:61372242-61391964	q1	q2	OK	0	0	0.0701228	0.113102	0.15005	0.373308	no
XLOC_015511	XLOC_015511	C3orf18	chr3:50595455-50622421	q1	q2	OK	0	0	0.160736	0.0754939	0.095145	0.270086	no
XLOC_014848	XLOC_014848	C3orf23	chr3:44379610-44450940	q1	q2	OK	0	0	0.230391	0.00506935	0.011775	0.054644	no
XLOC_015108	XLOC_015108	C3orf37	chr3:128997683-129024135	q1	q2	OK	0	0	0.198501	0.0113172	0.017765	0.0752303	no
XLOC_015165	XLOC_015165	C3orf58	chr3:143690639-143711210	q1	q2	OK	0	0	0.0234562	0.779452	0.78553	0.945473	no
XLOC_016253	XLOC_016253	C4orf33	chr4:130014828-130033843	q1	q2	OK	0	0	0.0922499	0.283219	0.30754	0.595369	no
XLOC_018677	XLOC_018677	C6orf147,KHDC1	chr6:73951037-74020088	q1	q2	OK	0	0	0.0349387	0.660014	0.90941	0.978004	no
XLOC_018367	XLOC_018367	C6orf52	chr6:10671650-10695030	q1	q2	OK	0	0	0.0980951	0.42873	0.457785	0.750711	no
XLOC_020408	XLOC_020408	C7orf53	chr7:112120907-112130943	q1	q2	OK	0	0	0.196206	0.158595	0.178065	0.419472	no
XLOC_020489	XLOC_020489	C7orf55,LUC7L2	chr7:139025104-139112272	q1	q2	OK	0	0	0.110434	0.0663287	0.221945	0.48599	no
XLOC_021276	XLOC_021276	C8orf40	chr8:42273992-42408140	q1	q2	OK	0	0	0.110081	0.000180258	0.0814	0.240992	no
XLOC_021323	XLOC_021323	C8orf44,C8orf44-SGK3,SGK3	chr8:67579786-67774257	q1	q2	OK	0	0	0.0683413	0.271419	0.470675	0.763179	no
XLOC_021935	XLOC_021935	C8orf82,LRRC24	chr8:145743362-145754458	q1	q2	OK	0	0	0.0173946	0.848709	0.852275	0.966104	no
XLOC_022136	XLOC_022136	C9orf3	chr9:97488950-97849500	q1	q2	OK	0	0	0.00157276	0.98394	0.984485	0.997201	no
XLOC_022838	XLOC_022838	C9orf69	chr9:139006426-139010731	q1	q2	OK	0	0	0.0286928	0.636719	0.64447	0.883458	no
XLOC_022455	XLOC_022455	C9orf72	chr9:27546542-27573864	q1	q2	OK	0	0	0.0574219	0.202313	0.21414	0.474578	no
XLOC_006023	XLOC_006023	CAB39L	chr13:49882785-50018221	q1	q2	OK	0	0	0.095603	0.233938	0.25384	0.528798	no
XLOC_005087	XLOC_005087	CABP1	chr12:121078421-121105127	q1	q2	OK	0	0	0.127418	0.17388	0.192255	0.440528	no
XLOC_004772	XLOC_004772	CACNB3	chr12:49208214-49222726	q1	q2	OK	0	0	0.0415116	0.608176	0.88498	0.973215	no
XLOC_000888	XLOC_000888	CACYBP	chr1:174968570-174981163	q1	q2	OK	0	0	0.0784153	0.103974	0.129255	0.335339	no
XLOC_009275	XLOC_009275	CAMTA2	chr17:4871286-4890960	q1	q2	OK	0	0	0.127885	0.0115513	0.026585	0.104186	no
XLOC_012820	XLOC_012820	CAPG	chr2:85621870-85641197	q1	q2	OK	0	0	0.174461	0.0778727	0.10246	0.284592	no
XLOC_003572	XLOC_003572	CAPN1	chr11:64948685-64979477	q1	q2	OK	0	0	0.100685	0.0665921	0.208495	0.465963	no
XLOC_001311	XLOC_001311	CAPZB	chr1:19665266-19812066	q1	q2	OK	0	0	0.0137575	0.145862	0.173705	0.412811	no
XLOC_008271	XLOC_008271	CARHSP1	chr16:8946801-8962863	q1	q2	OK	0	0	0.0708457	0.0692596	0.09841	0.27624	no
XLOC_009814	XLOC_009814	CASKIN2	chr17:73452663-73511627	q1	q2	OK	0	0	0.124851	0.0515451	0.08137	0.240974	no
XLOC_020518	XLOC_020518	CASP2	chr7:142985307-143004789	q1	q2	OK	0	0	0.179679	0.00492166	0.01271	0.0580748	no
XLOC_002673	XLOC_002673	CASP7	chr10:115438934-115490664	q1	q2	OK	0	0	0.0560441	0.493237	0.507085	0.790999	no
XLOC_012399	XLOC_012399	CASP8	chr2:202098165-202152434	q1	q2	OK	0	0	0.0278806	0.678101	0.919835	0.979918	no
XLOC_016987	XLOC_016987	CAST	chr5:95997740-96149848	q1	q2	OK	0	0	0.163098	0.00486109	0.095965	0.27151	no
XLOC_013412	XLOC_013412	CBFA2T2	chr20:32077927-32237837	q1	q2	OK	0	0	0.0444748	0.468163	0.482825	0.774891	no
XLOC_008588	XLOC_008588	CBFA2T3	chr16:88941262-89043504	q1	q2	OK	0	0	0.0133887	0.871254	0.87423	0.969483	no
XLOC_009655	XLOC_009655	CBX1	chr17:46147413-46178883	q1	q2	OK	0	0	0.00465661	0.761266	0.7662	0.938732	no
XLOC_020113	XLOC_020113	CBX3	chr7:26240830-26253227	q1	q2	OK	0	0	0.0421049	0.221245	0.243335	0.515448	no
XLOC_005437	XLOC_005437	CBX5,MIR3198-2	chr12:54624730-54673915	q1	q2	OK	0	0	0.349272	0.0010743	0.01596	0.0690982	no
XLOC_012656	XLOC_012656	CCDC121	chr2:27848505-27917847	q1	q2	OK	0	0	0.137141	0.187337	0.222185	0.486304	no
XLOC_010522	XLOC_010522	CCDC124	chr19:18043823-18054794	q1	q2	OK	0	0	0.0562856	0.151969	0.17485	0.414713	no
XLOC_020446	XLOC_020446	CCDC136	chr7:128431463-128462187	q1	q2	OK	0	0	0.0487774	0.59501	0.61328	0.864631	no
XLOC_012799	XLOC_012799	CCDC142,MRPL53	chr2:74699084-74721691	q1	q2	OK	0	0	0.0130677	0.677346	0.68774	0.905887	no
XLOC_005544	XLOC_005544	CCDC59	chr12:82746082-82873016	q1	q2	OK	0	0	0.0454257	0.423069	0.44154	0.736949	no
XLOC_004594	XLOC_004594	CCDC77	chr12:389222-551806	q1	q2	OK	0	0	0.0680434	0.300081	0.30663	0.594938	no
XLOC_018476	XLOC_018476	CCHCR1	chr6:31110215-31126015	q1	q2	OK	0	0	0.0242448	0.637943	0.643445	0.882895	no
XLOC_018596	XLOC_018596	CCND3	chr6:41902670-42016610	q1	q2	OK	0	0	0.106428	0.0310466	0.051055	0.170828	no
XLOC_017468	XLOC_017468	CCNH	chr5:86690078-86708850	q1	q2	OK	0	0	0.0599115	0.195937	0.22211	0.486246	no
XLOC_005360	XLOC_005360	CCNT1	chr12:49082240-49110781	q1	q2	OK	0	0	0.0805045	0.314463	0.32938	0.61938	no
XLOC_007460	XLOC_007460	CCPG1,DYX1C1,DYX1C1-CCPG1	chr15:55611132-55800432	q1	q2	OK	0	0	0.172662	3.78197e-07	0.012385	0.0568479	no
XLOC_015125	XLOC_015125	CCRL1	chr3:132276981-132593050	q1	q2	OK	0	0	0.04893	0.634273	0.65001	0.886039	no
XLOC_004934	XLOC_004934	CCT2	chr12:69979207-69995357	q1	q2	OK	0	0	0.00271546	0.845626	0.852025	0.966071	no
XLOC_008375	XLOC_008375	CD2BP2	chr16:30362086-30366682	q1	q2	OK	0	0	0.0240949	0.500394	0.51796	0.798803	no
XLOC_013003	XLOC_013003	CD302,LY75,LY75-CD302	chr2:160625138-160761267	q1	q2	OK	0	0	0.12129	0.208737	0.252345	0.526717	no
XLOC_000579	XLOC_000579	CD53	chr1:111413820-111442558	q1	q2	OK	0	0	0.130492	0.0220358	0.05097	0.170707	no
XLOC_004093	XLOC_004093	CD59	chr11:33724555-33758025	q1	q2	OK	0	0	0.0311363	0.0892135	0.10849	0.296433	no
XLOC_017795	XLOC_017795	CD83	chr6:14117486-14137148	q1	q2	OK	0	0	0.0851139	0.206637	0.21926	0.482736	no
XLOC_015073	XLOC_015073	CD86	chr3:121774208-121839988	q1	q2	OK	0	0	0.0723079	0.133311	0.154295	0.380707	no
XLOC_000499	XLOC_000499	CDC7	chr1:91966403-91991321	q1	q2	OK	0	0	0.0451943	0.442816	0.456415	0.749466	no
XLOC_002450	XLOC_002450	CDK1	chr10:62538088-62554610	q1	q2	OK	0	0	0.0136264	0.391951	0.407155	0.703833	no
XLOC_023027	XLOC_023027	CDK16	chrX:47077527-47089394	q1	q2	OK	0	0	0.125148	0.000117431	0.03413	0.126679	no
XLOC_009143	XLOC_009143	CDK3,TEN1,TEN1-CDK3	chr17:73937588-74002080	q1	q2	OK	0	0	0.0166986	0.82222	0.824905	0.956924	no
XLOC_022445	XLOC_022445	CDKN2A	chr9:21967137-21994490	q1	q2	OK	0	0	0.00373415	0.882124	0.98518	0.997467	no
XLOC_000386	XLOC_000386	CDKN2C	chr1:51434366-51440309	q1	q2	OK	0	0	0.0660162	0.401186	0.417315	0.714046	no
XLOC_010593	XLOC_010593	CEBPG	chr19:33864574-33873592	q1	q2	OK	0	0	0.0758393	0.042046	0.071315	0.219528	no
XLOC_014457	XLOC_014457	CECR1	chr22:17660191-17690779	q1	q2	OK	0	0	0.00299026	0.97401	0.974505	0.995385	no
XLOC_004130	XLOC_004130	CELF1	chr11:47487488-47574792	q1	q2	OK	0	0	0.064855	0.259907	0.613385	0.864631	no
XLOC_015467	XLOC_015467	CELSR3,MIR4793	chr3:48673895-48700348	q1	q2	OK	0	0	0.265116	0.000590375	0.018385	0.0773676	no
XLOC_002017	XLOC_002017	CENPL	chr1:173768687-173793777	q1	q2	OK	0	0	0.15867	0.0687787	0.08481	0.24788	no
XLOC_014650	XLOC_014650	CENPM	chr22:42334740-42343148	q1	q2	OK	0	0	0.0854894	0.0153424	0.03662	0.133207	no
XLOC_011895	XLOC_011895	CENPO	chr2:25013135-25142055	q1	q2	OK	0	0	0.0838789	0.291245	0.306245	0.594535	no
XLOC_016327	XLOC_016327	CEP44	chr4:175157809-175254531	q1	q2	OK	0	0	0.026131	0.482491	0.504635	0.790018	no
XLOC_018167	XLOC_018167	CEP57L1	chr6:109416355-109485115	q1	q2	OK	0	0	0.0156059	0.812786	0.82112	0.955868	no
XLOC_015134	XLOC_015134	CEP63	chr3:134196545-134293855	q1	q2	OK	0	0	0.0713836	0.303462	0.48994	0.779968	no
XLOC_000580	XLOC_000580	CEPT1	chr1:111659953-111727724	q1	q2	OK	0	0	0.0544271	0.0861426	0.1183	0.314779	no
XLOC_008025	XLOC_008025	CES3	chr16:66995131-67009052	q1	q2	OK	0	0	0.0743979	0.34141	0.359755	0.656104	no
XLOC_012397	XLOC_012397	CFLAR	chr2:201980876-202037411	q1	q2	OK	0	0	0.0840463	0.239933	0.273285	0.554056	no
XLOC_015601	XLOC_015601	CGGBP1	chr3:88101099-88207115	q1	q2	OK	0	0	0.0261023	0.263838	0.282235	0.565031	no
XLOC_012642	XLOC_012642	CGREF1	chr2:27309610-27341995	q1	q2	OK	0	0	0.226452	0.0544099	0.085845	0.250106	no
XLOC_006577	XLOC_006577	CHD8	chr14:21853352-21905457	q1	q2	OK	0	0	0.170717	0.0306904	0.04016	0.142895	no
XLOC_003863	XLOC_003863	CHEK1	chr11:125495030-125550793	q1	q2	OK	0	0	0.124953	0.0689322	0.16549	0.399382	no
XLOC_000581	XLOC_000581	CHI3L2	chr1:111770280-111786062	q1	q2	OK	0	0	0.140495	0.272123	0.29918	0.5861	no
XLOC_014706	XLOC_014706	CHKB,CHKB-CPT1B,CPT1B	chr22:51007289-51021428	q1	q2	OK	0	0	0.0798129	0.170133	0.20016	0.452766	no
XLOC_014709	XLOC_014709	CHL1	chr3:238278-451097	q1	q2	OK	0	0	0.250407	0.00151992	0.012235	0.0562363	no
XLOC_011833	XLOC_011833	CHMP2A	chr19:59062932-59066486	q1	q2	OK	0	0	0.0183639	0.826644	0.83094	0.959202	no
XLOC_012832	XLOC_012832	CHMP3,RNF103,RNF103-CHMP3	chr2:86730552-87005164	q1	q2	OK	0	0	0.0675468	0.12261	0.321265	0.610507	no
XLOC_020570	XLOC_020570	CHPF2,MIR671	chr7:150929584-150935905	q1	q2	OK	0	0	0.122935	0.119781	0.088915	0.256673	no
XLOC_021459	XLOC_021459	CHRAC1	chr8:141521396-141527252	q1	q2	OK	0	0	0.0545602	0.492447	0.5084	0.791456	no
XLOC_008080	XLOC_008080	CHST4	chr16:71560022-71572493	q1	q2	OK	0	0	0.00157015	0.983135	0.9836	0.997081	no
XLOC_008500	XLOC_008500	CHTF8	chr16:69139466-69166493	q1	q2	OK	0	0	0.165796	0.00908062	0.01936	0.080628	no
XLOC_006283	XLOC_006283	CHURC1,CHURC1-FNTB,FNTB	chr14:65381078-65569227	q1	q2	OK	0	0	0.00360961	0.944027	0.944445	0.985167	no
XLOC_018835	XLOC_018835	CITED2	chr6:139693396-139695785	q1	q2	OK	0	0	0.0700907	0.00011274	0.021125	0.0861257	no
XLOC_022775	XLOC_022775	CIZ1	chr9:130928343-131017527	q1	q2	OK	0	0	0.0275476	0.126829	0.148325	0.370385	no
XLOC_008019	XLOC_008019	CKLF,CKLF-CMTM1,CMTM1	chr16:66586465-66613038	q1	q2	OK	0	0	0.00739379	0.618724	0.623015	0.871615	no
XLOC_015401	XLOC_015401	CLASP2	chr3:33537738-33759705	q1	q2	OK	0	0	0.0776868	0.293758	0.3099	0.597825	no
XLOC_016321	XLOC_016321	CLCN3	chr4:170541671-170644338	q1	q2	OK	0	0	0.0676248	0.184512	0.19701	0.447834	no
XLOC_000087	XLOC_000087	CLCN6,NPPA-AS1	chr1:11866206-11907840	q1	q2	OK	0	0	0.0408482	0.317008	0.32468	0.613521	no
XLOC_020927	XLOC_020927	CLDN15	chr7:100875372-100882101	q1	q2	OK	0	0	0.055711	0.487825	0.499225	0.786995	no
XLOC_011439	XLOC_011439	CLIP3	chr19:36505561-36523797	q1	q2	OK	0	0	0.113401	0.376354	0.38742	0.682494	no
XLOC_013110	XLOC_013110	CLK1	chr2:201717731-201729467	q1	q2	OK	0	0	0.00225201	0.930091	0.930765	0.982702	no
XLOC_007176	XLOC_007176	CLK3	chr15:74900712-74922542	q1	q2	OK	0	0	0.045992	0.278665	0.29432	0.579637	no
XLOC_008348	XLOC_008348	CLN3	chr16:28488599-28503623	q1	q2	OK	0	0	0.0348877	0.708237	0.71537	0.918014	no
XLOC_007776	XLOC_007776	CLUAP1	chr16:3550962-3587669	q1	q2	OK	0	0	0.146916	0.0101634	0.022085	0.0892443	no
XLOC_018395	XLOC_018395	CMAHP	chr6:25081294-25138620	q1	q2	OK	0	0	0.209008	0.10347	0.12687	0.330576	no
XLOC_012583	XLOC_012583	CMPK2	chr2:6980683-7006766	q1	q2	OK	0	0	0.141221	0.112988	0.13208	0.339856	no
XLOC_008021	XLOC_008021	CMTM3	chr16:66637934-66647795	q1	q2	OK	0	0	0.0442468	0.0493453	0.139135	0.353504	no
XLOC_010084	XLOC_010084	CNDP2	chr18:72163499-72190689	q1	q2	OK	0	0	0.0137281	0.747656	0.75554	0.936422	no
XLOC_004936	XLOC_004936	CNOT2	chr12:70636773-70748773	q1	q2	OK	0	0	0.00907763	0.841613	0.84254	0.962938	no
XLOC_005461	XLOC_005461	CNPY2,PAN2	chr12:56704212-56727837	q1	q2	OK	0	0	0.0679634	0.278273	0.310765	0.598691	no
XLOC_003469	XLOC_003469	CNTF,ZFP91,ZFP91-CNTF	chr11:58346586-58393205	q1	q2	OK	0	0	0.00568161	0.81499	0.820745	0.955827	no
XLOC_008096	XLOC_008096	CNTNAP4	chr16:76311175-76593135	q1	q2	OK	0	0	0.189762	0.0175493	0.02547	0.100443	no
XLOC_008501	XLOC_008501	COG8,PDF	chr16:69362523-69377013	q1	q2	OK	0	0	0.0578473	0.477447	0.48852	0.779043	no
XLOC_017439	XLOC_017439	COL4A3BP	chr5:74666927-74895646	q1	q2	OK	0	0	0.0793114	0.0800643	0.10425	0.288133	no
XLOC_021940	XLOC_021940	COMMD5	chr8:146075550-146078932	q1	q2	OK	0	0	0.00701851	0.870642	0.87217	0.969218	no
XLOC_014207	XLOC_014207	COMT,MIR4761	chr22:19863039-20004309	q1	q2	OK	0	0	0.134951	0.00214493	0.022475	0.0904653	no
XLOC_004629	XLOC_004629	COPS7A	chr12:6833149-6841041	q1	q2	OK	0	0	0.00377527	0.92537	0.92617	0.98104	no
XLOC_004878	XLOC_004878	COQ10A	chr12:56660641-56664750	q1	q2	OK	0	0	0.0413811	0.634567	0.645945	0.884628	no
XLOC_006323	XLOC_006323	COQ6	chr14:74399694-74429813	q1	q2	OK	0	0	0.0316249	0.481358	0.504885	0.790018	no
XLOC_007827	XLOC_007827	COQ7	chr16:19078916-19091417	q1	q2	OK	0	0	0.0723482	0.126757	0.164415	0.398124	no
XLOC_007908	XLOC_007908	CORO1A,LOC606724	chr16:30194730-30200575	q1	q2	OK	0	0	0.0335326	0.0581563	0.102265	0.284129	no
XLOC_004312	XLOC_004312	CORO1B	chr11:67205517-67211292	q1	q2	OK	0	0	0.141173	0.0235333	0.048655	0.164958	no
XLOC_008256	XLOC_008256	CORO7,CORO7-PAM16,PAM16	chr16:4390251-4466962	q1	q2	OK	0	0	0.0366881	0.658266	0.665275	0.89543	no
XLOC_006753	XLOC_006753	COX16,SYNJ2BP,SYNJ2BP-COX16	chr14:70791797-70883807	q1	q2	OK	0	0	0.0971993	0.241489	0.259365	0.536092	no
XLOC_003021	XLOC_003021	CPEB3	chr10:93808396-94050875	q1	q2	OK	0	0	0.0879375	0.131717	0.146765	0.36803	no
XLOC_021927	XLOC_021927	CPSF1,MIR939	chr8:145597730-145634733	q1	q2	OK	0	0	0.219527	0.000729745	0.022495	0.0904653	no
XLOC_020124	XLOC_020124	CREB5	chr7:28338939-28865511	q1	q2	OK	0	0	0.143904	0.176148	0.192355	0.440657	no
XLOC_002387	XLOC_002387	CREM	chr10:35415768-35501886	q1	q2	OK	0	0	0.182464	0.000145635	0.01868	0.0784124	no
XLOC_008971	XLOC_008971	CRHR1,MGC57346	chr17:43697709-43913194	q1	q2	OK	0	0	0.10858	0.0330057	0.065565	0.206954	no
XLOC_013327	XLOC_013327	CRLS1	chr20:5986738-6020697	q1	q2	OK	0	0	0.00182172	0.865114	0.870215	0.968981	no
XLOC_005424	XLOC_005424	CSAD	chr12:53551446-53584654	q1	q2	OK	0	0	0.269135	2.10406e-05	0.012165	0.0559913	no
XLOC_001720	XLOC_001720	CSDE1,NRAS	chr1:115247084-115300671	q1	q2	OK	0	0	0.101677	0.00305398	0.012375	0.0568279	no
XLOC_012301	XLOC_012301	CSRNP3	chr2:166326156-166545917	q1	q2	OK	0	0	0.012892	0.848421	0.852105	0.966071	no
XLOC_013532	XLOC_013532	CSTF1	chr20:54967426-54979582	q1	q2	OK	0	0	0.0910899	0.185693	0.243225	0.515324	no
XLOC_023305	XLOC_023305	CT45A2,CT45A3,CT45A4	chrX:134866213-134891519	q1	q2	OK	0	0	0.0770574	0.571346	0.589345	0.8498	no
XLOC_009307	XLOC_009307	CTDNEP1	chr17:7146905-7155259	q1	q2	OK	0	0	0.0793035	0.0542828	0.082	0.242341	no
XLOC_010095	XLOC_010095	CTDP1	chr18:77439800-77514510	q1	q2	OK	0	0	0.182607	0.00728255	0.01052	0.0500446	no
XLOC_003463	XLOC_003463	CTNND1,TMX2,TMX2-CTNND1	chr11:57479994-57586652	q1	q2	OK	0	0	0.0107798	0.577702	0.574445	0.838267	no
XLOC_023447	XLOC_023447	CTPS2	chrX:16606121-16731059	q1	q2	OK	0	0	0.115855	0.10152	0.14046	0.356074	no
XLOC_005912	XLOC_005912	CUL4A	chr13:113863085-113919392	q1	q2	OK	0	0	0.0466449	0.0456084	0.075795	0.229597	no
XLOC_003141	XLOC_003141	CUZD1,FAM24B,FAM24B-CUZD1	chr10:124591670-124658230	q1	q2	OK	0	0	0.00564406	0.931135	0.932985	0.983723	no
XLOC_012977	XLOC_012977	CXCR4	chr2:136871918-136875725	q1	q2	OK	0	0	0.0268149	0.440981	0.454155	0.747872	no
XLOC_003813	XLOC_003813	CXCR5	chr11:118754474-118781613	q1	q2	OK	0	0	0.047686	0.0815175	0.113535	0.306146	no
XLOC_023336	XLOC_023336	CXorf40A	chrX:148622518-148632086	q1	q2	OK	0	0	0.0645778	0.288732	0.302955	0.590196	no
XLOC_008628	XLOC_008628	CYB5D2	chr17:4046461-4060995	q1	q2	OK	0	0	0.133179	0.0772007	0.091865	0.262774	no
XLOC_014660	XLOC_014660	CYB5R3	chr22:43013845-43045405	q1	q2	OK	0	0	0.037877	0.0243184	0.071905	0.220737	no
XLOC_004205	XLOC_004205	CYBASC3	chr11:61066918-61136975	q1	q2	OK	0	0	0.0391029	0.585764	0.595465	0.853103	no
XLOC_017185	XLOC_017185	CYFIP2	chr5:156693090-156822606	q1	q2	OK	0	0	0.0572045	0.317585	0.32391	0.6129	no
XLOC_020854	XLOC_020854	CYP51A1	chr7:91741462-91764059	q1	q2	OK	0	0	0.140937	0.0835537	0.09746	0.274568	no
XLOC_015473	XLOC_015473	DALRD3	chr3:49044636-49060926	q1	q2	OK	0	0	0.00557837	0.91196	0.91474	0.978818	no
XLOC_012218	XLOC_012218	DBI	chr2:120124503-120130122	q1	q2	OK	0	0	0.0103597	0.19676	0.197125	0.447847	no
XLOC_017712	XLOC_017712	DBN1	chr5:176883613-176900694	q1	q2	OK	0	0	0.000737312	0.970861	0.97179	0.994688	no
XLOC_006178	XLOC_006178	DCAF11	chr14:24583905-24594451	q1	q2	OK	0	0	0.077016	0.122749	0.128385	0.333761	no
XLOC_009631	XLOC_009631	DCAKD	chr17:43100705-43138473	q1	q2	OK	0	0	0.0466007	0.547182	0.557695	0.828521	no
XLOC_005562	XLOC_005562	DCN	chr12:91539034-91576806	q1	q2	OK	0	0	0.025997	0.414895	0.750995	0.934081	no
XLOC_017634	XLOC_017634	DCTN4	chr5:150088308-150138657	q1	q2	OK	0	0	0.0219553	0.56052	0.573925	0.837872	no
XLOC_000120	XLOC_000120	DDI2,RSC1A1	chr1:15943952-15988217	q1	q2	OK	0	0	0.0261594	0.763042	0.769815	0.940636	no
XLOC_014517	XLOC_014517	DDT	chr22:24309025-24322019	q1	q2	OK	0	0	0.0139838	0.291576	0.278405	0.560597	no
XLOC_011309	XLOC_011309	DDX39A	chr19:14519609-14530195	q1	q2	OK	0	0	0.00270753	0.892964	0.89667	0.975481	no
XLOC_009761	XLOC_009761	DDX5,MIR3064	chr17:62494373-62502484	q1	q2	OK	0	0	0.121996	0.0131746	0.034975	0.128865	no
XLOC_022708	XLOC_022708	DFNB31	chr9:117164359-117267736	q1	q2	OK	0	0	0.152506	0.0156023	0.02374	0.094528	no
XLOC_014466	XLOC_014466	DGCR11,DGCR2	chr22:19023794-19109967	q1	q2	OK	0	0	0.0254163	0.376042	0.39269	0.687686	no
XLOC_004863	XLOC_004863	DGKA	chr12:56324945-56347807	q1	q2	OK	0	0	0.0442424	0.570958	0.579995	0.842822	no
XLOC_015604	XLOC_015604	DHFRL1	chr3:93776765-93845630	q1	q2	OK	0	0	0.0575931	0.512015	0.530495	0.808779	no
XLOC_011281	XLOC_011281	DHPS	chr19:12777617-12792701	q1	q2	OK	0	0	0.0479961	0.0386744	0.061485	0.197545	no
XLOC_006173	XLOC_006173	DHRS4L2	chr14:24439082-24475617	q1	q2	OK	0	0	0.052131	0.522855	0.698715	0.91109	no
XLOC_023413	XLOC_023413	DHRSX,ZBED1	chrX:2137554-2419015	q1	q2	OK	0	0	0.0504129	0.259758	0.26521	0.543265	no
XLOC_023952	XLOC_023952	DHRSX,ZBED1	chrY:2087554-2369015	q1	q2	OK	0	0	0.0963565	0.047893	0.06622	0.208368	no
XLOC_006834	XLOC_006834	DICER1	chr14:95552564-95623759	q1	q2	OK	0	0	0.0362038	0.0613605	0.337	0.629405	no
XLOC_013874	XLOC_013874	DIDO1	chr20:61509089-61569304	q1	q2	OK	0	0	0.0235085	0.662322	0.66452	0.895217	no
XLOC_015909	XLOC_015909	DLG1	chr3:196769430-197030621	q1	q2	OK	0	0	0.0081259	0.681412	0.68401	0.903833	no
XLOC_023135	XLOC_023135	DLG3	chrX:69664704-69725339	q1	q2	OK	0	0	0.0442096	0.459403	0.47351	0.766418	no
XLOC_009302	XLOC_009302	DLG4	chr17:7093209-7128585	q1	q2	OK	0	0	0.0273179	0.691336	0.70101	0.911675	no
XLOC_013438	XLOC_013438	DLGAP4	chr20:34995443-35157040	q1	q2	OK	0	0	0.0456719	0.576992	0.58693	0.848856	no
XLOC_009010	XLOC_009010	DLX4	chr17:48046561-48052323	q1	q2	OK	0	0	0.0195336	0.855364	0.862135	0.968489	no
XLOC_011426	XLOC_011426	DMKN	chr19:35988118-36004560	q1	q2	OK	0	0	0.029996	0.456019	0.634305	0.878409	no
XLOC_015839	XLOC_015839	DNAJC19	chr3:180701497-180707562	q1	q2	OK	0	0	0.00907763	0.559628	0.56306	0.83166	no
XLOC_022188	XLOC_022188	DNAJC25,DNAJC25-GNG10,GNG10	chr9:114393631-114432526	q1	q2	OK	0	0	0.00348831	0.908627	0.909145	0.978004	no
XLOC_012632	XLOC_012632	DNMT3A	chr2:25455829-25565459	q1	q2	OK	0	0	0.0527211	0.485963	0.748465	0.933012	no
XLOC_021944	XLOC_021944	DOCK8	chr9:213107-465259	q1	q2	OK	0	0	0.16307	0.00359064	0.011995	0.0553861	no
XLOC_011135	XLOC_011135	DOHH	chr19:3490818-3500938	q1	q2	OK	0	0	0.1864	0.035708	0.051765	0.172481	no
XLOC_012075	XLOC_012075	DOK1	chr2:74753774-74784678	q1	q2	OK	0	0	0.0989996	0.295491	0.31545	0.604247	no
XLOC_017714	XLOC_017714	DOK3	chr5:176928905-176937427	q1	q2	OK	0	0	0.0732851	0.248265	0.257895	0.534179	no
XLOC_008613	XLOC_008613	DPH1,OVCA2	chr17:1933430-1946725	q1	q2	OK	0	0	0.0853667	0.314889	0.3289	0.618746	no
XLOC_001870	XLOC_001870	DPM3	chr1:155112366-155112996	q1	q2	OK	0	0	0.0924092	0.0710052	0.107335	0.294518	no
XLOC_020128	XLOC_020128	DPY19L2P3	chr7:29685537-29782019	q1	q2	OK	0	0	0.0286034	0.681552	0.69925	0.91109	no
XLOC_010583	XLOC_010583	DPY19L3	chr19:32896654-32976799	q1	q2	OK	0	0	0.020043	0.811282	0.817465	0.954927	no
XLOC_002183	XLOC_002183	DUSP10	chr1:221874763-221915516	q1	q2	OK	0	0	0.00381525	0.948559	0.95018	0.986642	no
XLOC_007076	XLOC_007076	DUT	chr15:48623620-48635570	q1	q2	OK	0	0	0.0175708	0.758617	0.761445	0.937349	no
XLOC_005085	XLOC_005085	DYNLL1	chr12:120907659-120936298	q1	q2	OK	0	0	0.0249603	0.463556	0.47439	0.767472	no
XLOC_013971	XLOC_013971	DYRK1A	chr21:38739858-38887679	q1	q2	OK	0	0	0.200036	0.000193045	0.01493	0.0657992	no
XLOC_017807	XLOC_017807	E2F3	chr6:20402136-20493945	q1	q2	OK	0	0	0.0775906	0.350631	0.36549	0.662171	no
XLOC_021353	XLOC_021353	E2F5	chr8:86089618-86132643	q1	q2	OK	0	0	0.179739	0.00539355	0.014585	0.0648466	no
XLOC_004068	XLOC_004068	E2F8	chr11:19245609-19263202	q1	q2	OK	0	0	0.0217484	0.777941	0.78176	0.944001	no
XLOC_021414	XLOC_021414	EBAG9	chr8:110551928-110577391	q1	q2	OK	0	0	0.0369231	0.627073	0.639415	0.881016	no
XLOC_001487	XLOC_001487	EBNA1BP2	chr1:43629844-43720029	q1	q2	OK	0	0	0.00159814	0.943071	0.945795	0.985167	no
XLOC_018790	XLOC_018790	ECHDC1	chr6:127609856-127664754	q1	q2	OK	0	0	0.0571303	0.472686	0.48499	0.776457	no
XLOC_018353	XLOC_018353	ECI2	chr6:4068592-4135831	q1	q2	OK	0	0	0.0233257	0.140243	0.162815	0.395381	no
XLOC_011264	XLOC_011264	ECSIT,ZNF653	chr19:11594241-11639987	q1	q2	OK	0	0	0.0294647	0.116915	0.639725	0.881033	no
XLOC_021907	XLOC_021907	EEF1D	chr8:144661866-144679845	q1	q2	OK	0	0	0.0273823	0.447429	0.44925	0.74393	no
XLOC_018362	XLOC_018362	EEF1E1,EEF1E1-MUTED,MUTED,MUTED-TXNDC5,TXNDC5	chr6:7727010-8102828	q1	q2	OK	0	0	0.0219462	0.738767	0.937675	0.984324	no
XLOC_001132	XLOC_001132	EFCAB2	chr1:245133170-245288530	q1	q2	OK	0	0	0.20818	0.0117202	0.066655	0.209345	no
XLOC_017954	XLOC_017954	EGFL8,PPT2,PPT2-EGFL8	chr6:32120578-32145888	q1	q2	OK	0	0	0.069982	0.183477	0.36581	0.662512	no
XLOC_010702	XLOC_010702	EGLN2,MIA,MIA-RAB4B,RAB4B,RAB4B-EGLN2	chr19:41281081-41314346	q1	q2	OK	0	0	0.0787497	5.29538e-07	0.18336	0.427723	no
XLOC_012019	XLOC_012019	EHBP1	chr2:62900985-63275656	q1	q2	OK	0	0	0.103124	0.236364	0.255175	0.530674	no
XLOC_012650	XLOC_012650	EIF2B4	chr2:27587218-27593324	q1	q2	OK	0	0	0.140972	0.00799065	0.01477	0.0654379	no
XLOC_007880	XLOC_007880	EIF3C,EIF3CL	chr16:28699878-28747053	q1	q2	OK	0	0	0.0285684	0.166282	0.189825	0.437549	no
XLOC_008347	XLOC_008347	EIF3C,EIF3CL	chr16:28390899-28437775	q1	q2	OK	0	0	0.0230557	0.252824	0.27401	0.55452	no
XLOC_008682	XLOC_008682	EIF4A1,SENP3,SENP3-EIF4A1,SNORA67	chr17:7465308-7482324	q1	q2	OK	0	0	0.061211	0.109433	0.155245	0.382358	no
XLOC_016598	XLOC_016598	EIF4E	chr4:99799606-99851786	q1	q2	OK	0	0	0.0497419	0.342153	0.357685	0.653796	no
XLOC_014571	XLOC_014571	EIF4ENIF1	chr22:31835344-31885874	q1	q2	OK	0	0	0.0759952	0.0382523	0.06328	0.20175	no
XLOC_015259	XLOC_015259	EIF4G1	chr3:184032282-184053146	q1	q2	OK	0	0	0.117689	0.0204915	0.039425	0.141028	no
XLOC_004032	XLOC_004032	EIF4G2	chr11:10818592-10830582	q1	q2	OK	0	0	0.0503537	0.0063277	0.022175	0.0894845	no
XLOC_001325	XLOC_001325	EIF4G3	chr1:21132784-21503381	q1	q2	OK	0	0	0.0281118	0.602846	0.84604	0.964466	no
XLOC_006521	XLOC_006521	EIF5	chr14:103800492-103811361	q1	q2	OK	0	0	0.054944	0.0390353	0.070935	0.218667	no
XLOC_008668	XLOC_008668	EIF5A	chr17:7210317-7215782	q1	q2	OK	0	0	0.216167	1.0872e-05	0.01481	0.0655286	no
XLOC_016679	XLOC_016679	ELF2	chr4:139978870-140060606	q1	q2	OK	0	0	0.163583	0.0376019	0.05118	0.171085	no
XLOC_023738	XLOC_023738	ELF4	chrX:129198894-129244688	q1	q2	OK	0	0	0.0973798	0.218262	0.23337	0.502804	no
XLOC_020717	XLOC_020717	ELMO1	chr7:36892510-37488895	q1	q2	OK	0	0	0.0289102	0.484637	0.668475	0.89741	no
XLOC_001489	XLOC_001489	ELOVL1	chr1:43829067-43833745	q1	q2	OK	0	0	0.0210764	0.744243	0.74917	0.933135	no
XLOC_011581	XLOC_011581	EML2	chr19:46112657-46148775	q1	q2	OK	0	0	0.00847491	0.864066	0.86728	0.968599	no
XLOC_001240	XLOC_001240	ENO1	chr1:8921058-8939943	q1	q2	OK	0	0	0.0933846	0.202064	0.21425	0.474717	no
XLOC_010104	XLOC_010104	ENOSF1	chr18:596997-712662	q1	q2	OK	0	0	0.151003	0.0223091	0.034845	0.128574	no
XLOC_001789	XLOC_001789	ENSA	chr1:150594598-150602098	q1	q2	OK	0	0	0.000893915	0.987545	0.98721	0.997716	no
XLOC_000238	XLOC_000238	EPB41	chr1:29213602-29450421	q1	q2	OK	0	0	0.0222717	0.641654	0.6452	0.883978	no
XLOC_001067	XLOC_001067	EPHX1	chr1:225997796-226070420	q1	q2	OK	0	0	0.0444427	0.656129	0.669665	0.898061	no
XLOC_011023	XLOC_011023	EPN1	chr19:56186560-56207133	q1	q2	OK	0	0	0.00138276	0.959128	0.96042	0.99071	no
XLOC_011577	XLOC_011577	ERCC1	chr19:45882891-45927177	q1	q2	OK	0	0	0.0202855	0.779411	0.782975	0.944153	no
XLOC_002901	XLOC_002901	ERCC6,PGBD3	chr10:50664490-50747147	q1	q2	OK	0	0	0.174975	0.0239195	0.03687	0.133742	no
XLOC_000326	XLOC_000326	ERMAP	chr1:43272722-43310660	q1	q2	OK	0	0	0.101234	0.352554	0.378665	0.674901	no
XLOC_002170	XLOC_002170	ESRRG	chr1:216676587-217311097	q1	q2	OK	0	0	0.0349056	0.209691	0.417865	0.714344	no
XLOC_011715	XLOC_011715	ETFB	chr19:51848408-51869672	q1	q2	OK	0	0	0.00658394	0.750455	0.757185	0.936687	no
XLOC_001912	XLOC_001912	ETV3	chr1:157094458-157108383	q1	q2	OK	0	0	0.0700388	0.29573	0.31891	0.608328	no
XLOC_009606	XLOC_009606	ETV4	chr17:41605210-41623762	q1	q2	OK	0	0	0.0814171	0.230858	0.25077	0.52512	no
XLOC_010377	XLOC_010377	EVI5L	chr19:7895160-7929862	q1	q2	OK	0	0	0.051921	0.159815	0.191575	0.439662	no
XLOC_006296	XLOC_006296	EXD2	chr14:69658193-69710737	q1	q2	OK	0	0	0.0347465	0.591049	0.59831	0.854753	no
XLOC_002571	XLOC_002571	EXOC6	chr10:94594469-94819251	q1	q2	OK	0	0	0.00994437	0.89504	0.898225	0.975481	no
XLOC_009828	XLOC_009828	EXOC7	chr17:74075262-74099868	q1	q2	OK	0	0	0.017844	0.125968	0.150685	0.374482	no
XLOC_021080	XLOC_021080	EZH2	chr7:148504463-148581441	q1	q2	OK	0	0	0.0301573	0.0168989	0.03632	0.132607	no
XLOC_018878	XLOC_018878	EZR	chr6:159186772-159240456	q1	q2	OK	0	0	0.0604187	0.264717	0.28372	0.566203	no
XLOC_023872	XLOC_023872	F8	chrX:154064063-154250998	q1	q2	OK	0	0	0.0872156	0.292945	0.309625	0.597477	no
XLOC_017194	XLOC_017194	FABP6	chr5:159614373-159665729	q1	q2	OK	0	0	0.155826	0.00937611	0.030695	0.116375	no
XLOC_002142	XLOC_002142	FAIM3	chr1:207070787-207095378	q1	q2	OK	0	0	0.0307318	0.713941	0.722845	0.922289	no
XLOC_022771	XLOC_022771	FAM102A	chr9:130702860-130742812	q1	q2	OK	0	0	0.191159	0.0138083	0.031135	0.117619	no
XLOC_003472	XLOC_003472	FAM111A	chr11:58910317-58922511	q1	q2	OK	0	0	0.005168	0.86806	0.870385	0.969022	no
XLOC_021070	XLOC_021070	FAM115A	chr7:143548460-143599278	q1	q2	OK	0	0	0.102132	0.0779749	0.26305	0.540613	no
XLOC_020525	XLOC_020525	FAM115C	chr7:143318044-143427173	q1	q2	OK	0	0	0.100694	2.33566e-05	0.115745	0.310194	no
XLOC_023298	XLOC_023298	FAM122C	chrX:133903595-133988641	q1	q2	OK	0	0	0.0418217	0.503197	0.51207	0.794911	no
XLOC_015261	XLOC_015261	FAM131A	chr3:184053716-184079391	q1	q2	OK	0	0	0.0659704	0.443552	0.45914	0.751994	no
XLOC_017327	XLOC_017327	FAM134B	chr5:16473146-16617167	q1	q2	OK	0	0	0.0377273	0.0497514	0.081855	0.241983	no
XLOC_017478	XLOC_017478	FAM172A,MIR2277	chr5:92953430-93447404	q1	q2	OK	0	0	0.000588675	0.997174	0.99613	0.998735	no
XLOC_006205	XLOC_006205	FAM177A1	chr14:35514112-35552589	q1	q2	OK	0	0	0.0398715	0.415171	0.43709	0.732681	no
XLOC_012862	XLOC_012862	FAM178B	chr2:97541618-97652301	q1	q2	OK	0	0	0.178276	0.107341	0.13914	0.353504	no
XLOC_020135	XLOC_020135	FAM188B,INMT,INMT-FAM188B	chr7:30791750-30932002	q1	q2	OK	0	0	0.252415	0.0017337	0.011575	0.0539916	no
XLOC_015551	XLOC_015551	FAM208A	chr3:56591183-56717135	q1	q2	OK	0	0	0.0133937	0.780715	0.787185	0.94553	no
XLOC_001702	XLOC_001702	FAM212B	chr1:112264685-112310199	q1	q2	OK	0	0	0.211663	0.00978586	0.02392	0.0950943	no
XLOC_000037	XLOC_000037	FAM213B	chr1:2517898-2564481	q1	q2	OK	0	0	0.039664	0.667255	0.67227	0.898525	no
XLOC_021863	XLOC_021863	FAM49B	chr8:130851838-131028897	q1	q2	OK	0	0	0.0669758	0.228527	0.234465	0.504624	no
XLOC_000194	XLOC_000194	FAM54B	chr1:26146396-26159433	q1	q2	OK	0	0	0.0766425	0.130707	0.304665	0.592381	no
XLOC_001796	XLOC_001796	FAM63A	chr1:150969300-150980854	q1	q2	OK	0	0	0.0477809	0.389998	0.708165	0.914482	no
XLOC_008038	XLOC_008038	FAM65A	chr16:67562716-67580691	q1	q2	OK	0	0	0.0581102	0.108311	0.192755	0.441157	no
XLOC_018394	XLOC_018394	FAM65B	chr6:24804512-24911195	q1	q2	OK	0	0	0.0368288	0.630143	0.63906	0.881016	no
XLOC_000656	XLOC_000656	FAM91A2,LOC728855	chr1:149576261-149672733	q1	q2	OK	0	0	0.0334748	0.634503	0.63783	0.880613	no
XLOC_022630	XLOC_022630	FANCC	chr9:97861335-98079991	q1	q2	OK	0	0	0.0439777	0.298339	0.307655	0.595369	no
XLOC_000124	XLOC_000124	FBLIM1	chr1:16085254-16113084	q1	q2	OK	0	0	0.127645	0.261637	0.289655	0.574742	no
XLOC_008029	XLOC_008029	FBXL8,HSF4	chr16:67193890-67203848	q1	q2	OK	0	0	0.120207	0.0367332	0.04965	0.167542	no
XLOC_002314	XLOC_002314	FBXO18	chr10:5932213-5979556	q1	q2	OK	0	0	0.0327844	0.5428	0.55575	0.826974	no
XLOC_018866	XLOC_018866	FBXO5	chr6:153291657-153304740	q1	q2	OK	0	0	0.0370194	0.564492	0.57851	0.841724	no
XLOC_014318	XLOC_014318	FBXO7	chr22:32870706-32894818	q1	q2	OK	0	0	0.138123	0.0647292	0.08118	0.240638	no
XLOC_018082	XLOC_018082	FBXO9	chr6:52929795-52965670	q1	q2	OK	0	0	0.0872	0.00142613	0.025585	0.100719	no
XLOC_016706	XLOC_016706	FBXW7	chr4:153242409-153456172	q1	q2	OK	0	0	0.0191125	0.557054	0.570655	0.836358	no
XLOC_011200	XLOC_011200	FCER2	chr19:7753642-7767032	q1	q2	OK	0	0	0.0571998	0.265439	0.281615	0.564379	no
XLOC_010517	XLOC_010517	FCHO1	chr19:17858526-17899377	q1	q2	OK	0	0	0.088352	0.0228454	0.03534	0.129735	no
XLOC_000752	XLOC_000752	FDPS	chr1:155278538-155300909	q1	q2	OK	0	0	0.0323118	0.439015	0.44773	0.743484	no
XLOC_015362	XLOC_015362	FGD5-AS1	chr3:14984285-15106816	q1	q2	OK	0	0	0.0988849	0.0412554	0.16627	0.40088	no
XLOC_001377	XLOC_001377	FGR	chr1:27938800-27961727	q1	q2	OK	0	0	0.170367	0.013782	0.037745	0.1361	no
XLOC_005364	XLOC_005364	FKBP11	chr12:49315741-49319330	q1	q2	OK	0	0	0.07199	0.17042	0.194195	0.443303	no
XLOC_013618	XLOC_013618	FKBP1A,FKBP1A-SDCBP2,SDCBP2	chr20:1290554-1373816	q1	q2	OK	0	0	0.0207888	0.00251154	0.03969	0.141824	no
XLOC_003552	XLOC_003552	FKBP2	chr11:64008412-64011607	q1	q2	OK	0	0	0.124796	0.152575	0.25205	0.526704	no
XLOC_018557	XLOC_018557	FKBP5,LOC285847	chr6:35541361-35704724	q1	q2	OK	0	0	0.0154949	0.526922	0.62583	0.873892	no
XLOC_020769	XLOC_020769	FKBP9L	chr7:55748766-55772260	q1	q2	OK	0	0	0.179381	0.0045979	0.012195	0.0560781	no
XLOC_009385	XLOC_009385	FLII	chr17:18128935-18162230	q1	q2	OK	0	0	0.0151623	0.851459	0.85554	0.967082	no
XLOC_020173	XLOC_020173	FLJ35390	chr7:44068485-44082082	q1	q2	OK	0	0	0.0318864	0.454211	0.46371	0.756271	no
XLOC_021021	XLOC_021021	FLJ43663	chr7:130628918-130793562	q1	q2	OK	0	0	0.183859	3.97465e-05	0.01068	0.0506859	no
XLOC_010852	XLOC_010852	FLT3LG	chr19:49977465-49989488	q1	q2	OK	0	0	0.108148	0.182122	0.20906	0.466674	no
XLOC_005823	XLOC_005823	FNDC3A	chr13:49550047-49783915	q1	q2	OK	0	0	0.162974	0.0185738	0.03371	0.125351	no
XLOC_006803	XLOC_006803	FOXN3	chr14:89622515-90085494	q1	q2	OK	0	0	0.183228	0.00875739	0.019115	0.0799051	no
XLOC_018164	XLOC_018164	FOXO3	chr6:108881025-109005971	q1	q2	OK	0	0	0.0647337	0.0598089	0.09422	0.267991	no
XLOC_009392	XLOC_009392	FOXO3B,ZNF286B	chr17:18561741-18585572	q1	q2	OK	0	0	0.051533	0.563694	0.580415	0.843189	no
XLOC_003870	XLOC_003870	FOXRED1	chr11:126138934-126148027	q1	q2	OK	0	0	0.0719273	0.21977	0.24446	0.517178	no
XLOC_022261	XLOC_022261	FPGS	chr9:130565153-130576556	q1	q2	OK	0	0	0.00781079	0.894338	0.897715	0.975481	no
XLOC_021784	XLOC_021784	FSBP,RAD54B	chr8:95384187-95487343	q1	q2	OK	0	0	0.0431016	0.444172	0.453735	0.747872	no
XLOC_023042	XLOC_023042	FTSJ1	chrX:48334548-48344752	q1	q2	OK	0	0	0.18192	0.00542923	0.01486	0.0656632	no
XLOC_008517	XLOC_008517	FTSJD1	chr16:71316202-71323509	q1	q2	OK	0	0	0.11322	0.18259	0.202865	0.457549	no
XLOC_006286	XLOC_006286	FUT8	chr14:65877309-66210839	q1	q2	OK	0	0	0.0385337	0.176268	0.197835	0.449122	no
XLOC_018763	XLOC_018763	FYN	chr6:111981534-112194655	q1	q2	OK	0	0	0.161631	0.0275535	0.115475	0.309635	no
XLOC_016544	XLOC_016544	G3BP2	chr4:76567952-76598667	q1	q2	OK	0	0	0.0179259	0.658428	0.66852	0.89741	no
XLOC_023865	XLOC_023865	G6PD	chrX:153759605-153793261	q1	q2	OK	0	0	0.134583	0.0843568	0.09922	0.27743	no
XLOC_018452	XLOC_018452	GABBR1	chr6:29570004-29600962	q1	q2	OK	0	0	0.00965233	0.939561	0.939985	0.984963	no
XLOC_006799	XLOC_006799	GALC	chr14:88399357-88460009	q1	q2	OK	0	0	0.196294	0.0215276	0.03979	0.142081	no
XLOC_001342	XLOC_001342	GALE	chr1:24122088-24127294	q1	q2	OK	0	0	0.0814414	0.0112751	0.128495	0.333875	no
XLOC_007078	XLOC_007078	GALK2	chr15:49447975-49913118	q1	q2	OK	0	0	0.111234	0.192447	0.212785	0.472407	no
XLOC_005556	XLOC_005556	GALNT4,POC1B,POC1B-GALNT4	chr12:89813497-89920039	q1	q2	OK	0	0	0.181452	0.00667048	0.01836	0.0773676	no
XLOC_014106	XLOC_014106	GART	chr21:34876237-34915198	q1	q2	OK	0	0	0.0246746	0.408519	0.417245	0.714046	no
XLOC_001875	XLOC_001875	GBA	chr1:155204238-155214653	q1	q2	OK	0	0	0.172773	0.0129616	0.02773	0.107413	no
XLOC_022084	XLOC_022084	GCNT1	chr9:79056581-79122332	q1	q2	OK	0	0	0.0730969	0.175613	0.32742	0.616884	no
XLOC_017781	XLOC_017781	GCNT2	chr6:10521567-10629601	q1	q2	OK	0	0	0.0277944	0.578226	0.82337	0.956924	no
XLOC_018376	XLOC_018376	GFOD1	chr6:13363586-13487869	q1	q2	OK	0	0	0.173506	0.00204216	0.012685	0.0579869	no
XLOC_014338	XLOC_014338	GGA1	chr22:38004480-38029571	q1	q2	OK	0	0	0.0408375	0.49561	0.5006	0.788238	no
XLOC_009810	XLOC_009810	GGA3	chr17:73232693-73267311	q1	q2	OK	0	0	0.047812	0.0127807	0.031915	0.119649	no
XLOC_001108	XLOC_001108	GGPS1	chr1:235491752-235507844	q1	q2	OK	0	0	0.0498053	0.486191	0.501885	0.788509	no
XLOC_009589	XLOC_009589	GHDC	chr17:40341104-40346550	q1	q2	OK	0	0	0.033206	0.412381	0.41739	0.714046	no
XLOC_001459	XLOC_001459	GJA9,GJA9-MYCBP,MYCBP	chr1:39328161-39347298	q1	q2	OK	0	0	0.0212594	0.262589	0.28392	0.566489	no
XLOC_015398	XLOC_015398	GLB1,TMPPE	chr3:33038099-33138694	q1	q2	OK	0	0	0.105076	0.156156	0.1711	0.408415	no
XLOC_002050	XLOC_002050	GLUL	chr1:182350838-182361341	q1	q2	OK	0	0	0.169483	0.032281	0.04242	0.148988	no
XLOC_003470	XLOC_003470	GLYATL1	chr11:58695101-58825925	q1	q2	OK	0	0	0.00618228	0.949739	0.95112	0.986825	no
XLOC_018339	XLOC_018339	GMDS	chr6:1624034-2245868	q1	q2	OK	0	0	0.098706	0.0395737	0.06457	0.204793	no
XLOC_017817	XLOC_017817	GMNN	chr6:24775158-24786325	q1	q2	OK	0	0	0.0430872	0.13175	0.150425	0.374056	no
XLOC_006185	XLOC_006185	GMPR2	chr14:24701647-24708447	q1	q2	OK	0	0	0.0385829	0.493514	0.49815	0.786199	no
XLOC_014906	XLOC_014906	GNAI2	chr3:50273646-50296786	q1	q2	OK	0	0	0.0215636	0.0390319	0.076695	0.231211	no
XLOC_009675	XLOC_009675	GNGT2	chr17:47283595-47300587	q1	q2	OK	0	0	0.234367	0.00876058	0.027665	0.107395	no
XLOC_005733	XLOC_005733	GOLGA3	chr12:133345494-133405426	q1	q2	OK	0	0	0.000695589	0.988079	0.988405	0.997879	no
XLOC_007356	XLOC_007356	GOLGA8A	chr15:34671269-34729667	q1	q2	OK	0	0	0.138204	0.0479094	0.06525	0.206413	no
XLOC_007358	XLOC_007358	GOLGA8B	chr15:34817483-34875771	q1	q2	OK	0	0	0.190756	0.00664906	0.01599	0.0691902	no
XLOC_018488	XLOC_018488	GPANK1	chr6:31629005-31637843	q1	q2	OK	0	0	0.0907615	0.00207979	0.1114	0.301845	no
XLOC_020046	XLOC_020046	GPER	chr7:1036622-1177893	q1	q2	OK	0	0	0.00233923	0.97388	0.973925	0.995181	no
XLOC_010598	XLOC_010598	GPI	chr19:34855644-34893318	q1	q2	OK	0	0	0.00692814	0.797936	0.799715	0.950614	no
XLOC_016752	XLOC_016752	GPM6A	chr4:176554087-176923648	q1	q2	OK	0	0	0.0311309	0.0716398	0.087145	0.252942	no
XLOC_005635	XLOC_005635	GPN3	chr12:110890290-110928192	q1	q2	OK	0	0	0.0112672	0.568821	0.59027	0.850011	no
XLOC_003554	XLOC_003554	GPR137	chr11:64037299-64056972	q1	q2	OK	0	0	0.118176	0.0146239	0.15305	0.37883	no
XLOC_018516	XLOC_018516	GPSM3,NOTCH4	chr6:32158542-32191844	q1	q2	OK	0	0	0.0451948	0.247101	0.26404	0.541971	no
XLOC_007949	XLOC_007949	GPT2	chr16:46918307-46965201	q1	q2	OK	0	0	0.10757	0.0107513	0.031625	0.118827	no
XLOC_010278	XLOC_010278	GPX4	chr19:1103935-1106787	q1	q2	OK	0	0	0.0334622	0.363603	0.377385	0.673813	no
XLOC_015049	XLOC_015049	GRAMD1C	chr3:113557680-113666021	q1	q2	OK	0	0	0.0460964	0.586504	0.60183	0.857834	no
XLOC_017033	XLOC_017033	GRAMD3	chr5:125695787-125829853	q1	q2	OK	0	0	0.0364646	0.721967	0.729425	0.92485	no
XLOC_016529	XLOC_016529	GRSF1	chr4:71681498-71705627	q1	q2	OK	0	0	0.00797942	0.775775	0.783435	0.944153	no
XLOC_009516	XLOC_009516	GSDMB	chr17:38060847-38074903	q1	q2	OK	0	0	0.0931884	0.215146	0.226975	0.493462	no
XLOC_021477	XLOC_021477	GSDMD	chr8:144635556-144645231	q1	q2	OK	0	0	0.0782371	0.0903649	0.12943	0.335339	no
XLOC_008288	XLOC_008288	GSPT1	chr16:11961984-12010519	q1	q2	OK	0	0	0.00118262	0.928842	0.930375	0.982393	no
XLOC_016201	XLOC_016201	GSTCD	chr4:106629940-106768882	q1	q2	OK	0	0	0.145278	0.0883588	0.107815	0.294989	no
XLOC_002655	XLOC_002655	GSTO2	chr10:106028630-106059176	q1	q2	OK	0	0	0.0812561	0.437201	0.456155	0.749466	no
XLOC_006348	XLOC_006348	GSTZ1	chr14:77787229-77797940	q1	q2	OK	0	0	0.0249929	0.435803	0.455505	0.74913	no
XLOC_012980	XLOC_012980	GTDC1	chr2:144703580-145090083	q1	q2	OK	0	0	0.189621	0.00527851	0.032115	0.120175	no
XLOC_010510	XLOC_010510	GTPBP3	chr19:17445790-17453540	q1	q2	OK	0	0	0.129992	0.00379215	0.01564	0.0680347	no
XLOC_016296	XLOC_016296	GUCY1A3	chr4:156587861-156658214	q1	q2	OK	0	0	0.0376313	0.560891	0.861665	0.968489	no
XLOC_017425	XLOC_017425	GUSBP9,SMA5	chr5:69776869-69881549	q1	q2	OK	0	0	0.0278124	0.55528	0.57985	0.842822	no
XLOC_008058	XLOC_008058	HAS3	chr16:69139466-69166493	q1	q2	OK	0	0	0.0861035	0.460394	0.48712	0.778433	no
XLOC_014750	XLOC_014750	HDAC11	chr3:13521714-13547924	q1	q2	OK	0	0	0.2876	0.000838518	0.01505	0.0662121	no
XLOC_020093	XLOC_020093	HDAC9	chr7:18126571-19036992	q1	q2	OK	0	0	0.0125063	0.464102	0.748415	0.933012	no
XLOC_013269	XLOC_013269	HDLBP	chr2:242166681-242293441	q1	q2	OK	0	0	0.0142061	0.75245	0.757065	0.936654	no
XLOC_022649	XLOC_022649	HEMGN	chr9:100689072-100707134	q1	q2	OK	0	0	0.00523736	0.947434	0.948915	0.986143	no
XLOC_001479	XLOC_001479	HIVEP3	chr1:41972035-42501596	q1	q2	OK	0	0	0.0992701	0.016755	0.09944	0.277891	no
XLOC_018531	XLOC_018531	HLA-DPA1	chr6:33032345-33057473	q1	q2	OK	0	0	0.00937772	0.647582	0.660735	0.892522	no
XLOC_014118	XLOC_014118	HLCS	chr21:38123188-38362545	q1	q2	OK	0	0	7.21063e-05	0.999125	0.999235	0.999719	no
XLOC_021237	XLOC_021237	HMBOX1	chr8:28747910-28910242	q1	q2	OK	0	0	0.00775878	0.778103	0.78949	0.946407	no
XLOC_016746	XLOC_016746	HMGB2	chr4:174252526-174255595	q1	q2	OK	0	0	0.0289176	0.204246	0.223925	0.489049	no
XLOC_002863	XLOC_002863	HNRNPF	chr10:43881064-43904696	q1	q2	OK	0	0	0.0713774	0.107236	0.59065	0.850048	no
XLOC_023195	XLOC_023195	HNRNPH2,RPL36A,RPL36A-HNRNPH2	chrX:100645877-100669128	q1	q2	OK	0	0	0.014618	0.610932	0.6193	0.868228	no
XLOC_022582	XLOC_022582	HNRNPK	chr9:86582997-86595569	q1	q2	OK	0	0	0.0753238	0.258752	0.26992	0.550003	no
XLOC_011475	XLOC_011475	HNRNPL	chr19:39327027-39342979	q1	q2	OK	0	0	0.190366	0.0211753	0.030735	0.116458	no
XLOC_010710	XLOC_010710	HNRNPUL1	chr19:41768390-41813811	q1	q2	OK	0	0	0.221944	0.00773773	0.012945	0.0589346	no
XLOC_020683	XLOC_020683	HOXA10,HOXA10-HOXA9,HOXA9	chr7:27202056-27219880	q1	q2	OK	0	0	0.108934	0.166663	0.248915	0.522867	no
XLOC_004834	XLOC_004834	HOXC4,HOXC5,HOXC6	chr12:54410641-54449814	q1	q2	OK	0	0	0.0306884	0.366945	0.912585	0.978473	no
XLOC_011868	XLOC_011868	HPCAL1	chr2:10443039-10567743	q1	q2	OK	0	0	0.0189536	0.653384	0.66539	0.89543	no
XLOC_006854	XLOC_006854	HSP90AA1	chr14:102547074-102606086	q1	q2	OK	0	0	0.0047309	0.633708	0.647215	0.885105	no
XLOC_013102	XLOC_013102	HSPD1	chr2:198351307-198418423	q1	q2	OK	0	0	0.0440231	0.147735	0.182295	0.426291	no
XLOC_012384	XLOC_012384	HSPE1,HSPE1-MOB4,MOB4	chr2:198351307-198418423	q1	q2	OK	0	0	0.00880376	0.813643	0.94263	0.985167	no
XLOC_023311	XLOC_023311	HTATSF1	chrX:135579237-135594503	q1	q2	OK	0	0	0.145656	0.0540734	0.06999	0.216775	no
XLOC_003789	XLOC_003789	HTR3A	chr11:113845796-113861034	q1	q2	OK	0	0	0.145019	0.0620285	0.08445	0.247494	no
XLOC_005638	XLOC_005638	HVCN1	chr12:111051831-111127617	q1	q2	OK	0	0	0.050178	0.491314	0.500005	0.787755	no
XLOC_015503	XLOC_015503	HYAL1	chr3:50337319-50349812	q1	q2	OK	0	0	0.0804029	0.523057	0.52398	0.803165	no
XLOC_018844	XLOC_018844	HYMAI,PLAGL1	chr6:144261436-144385735	q1	q2	OK	0	0	0.052855	0.0998253	0.122415	0.32325	no
XLOC_009756	XLOC_009756	ICAM2	chr17:62075710-62097994	q1	q2	OK	0	0	0.00135542	0.945728	0.946745	0.985167	no
XLOC_003023	XLOC_003023	IDE	chr10:94211440-94333852	q1	q2	OK	0	0	0.143989	0.0238847	0.041125	0.145506	no
XLOC_002557	XLOC_002557	IFIT3	chr10:91087601-91100725	q1	q2	OK	0	0	0.144285	0.208128	0.23119	0.499712	no
XLOC_020407	XLOC_020407	IFRD1	chr7:112063198-112117258	q1	q2	OK	0	0	0.0197197	0.479446	0.73101	0.925151	no
XLOC_021992	XLOC_021992	IFT74	chr9:26903367-27062931	q1	q2	OK	0	0	0.136494	0.0140475	0.085935	0.250195	no
XLOC_015799	XLOC_015799	IFT80	chr3:159974773-160117320	q1	q2	OK	0	0	0.188825	0.0119513	0.021535	0.0873726	no
XLOC_015779	XLOC_015779	IGSF10	chr3:150804675-151176497	q1	q2	OK	0	0	0.0513565	0.465989	0.49087	0.780954	no
XLOC_022012	XLOC_022012	IL11RA	chr9:34652181-34661884	q1	q2	OK	0	0	0.0183681	0.82521	0.83104	0.959208	no
XLOC_002772	XLOC_002772	IL15RA	chr10:5994333-6020150	q1	q2	OK	0	0	0.0602344	0.557212	0.56242	0.831505	no
XLOC_007221	XLOC_007221	IL16	chr15:81489218-81616524	q1	q2	OK	0	0	0.0457416	0.338163	0.356955	0.652699	no
XLOC_003657	XLOC_003657	IL18BP	chr11:71709957-71823822	q1	q2	OK	0	0	0.0780976	0.23948	0.462925	0.755489	no
XLOC_007875	XLOC_007875	IL21R	chr16:27413482-27464714	q1	q2	OK	0	0	0.0382703	0.0216558	0.04225	0.148634	no
XLOC_011670	XLOC_011670	IL4I1,NUP62	chr19:50392913-50437193	q1	q2	OK	0	0	0.0755517	0.0484597	0.135125	0.346187	no
XLOC_003270	XLOC_003270	ILK	chr11:6624963-6633475	q1	q2	OK	0	0	0.0107104	0.629845	0.633385	0.878044	no
XLOC_020966	XLOC_020966	IMMP2L	chr7:110303105-111202573	q1	q2	OK	0	0	0.0749401	0.28765	0.30725	0.595338	no
XLOC_021004	XLOC_021004	IMPDH1	chr7:128032330-128050036	q1	q2	OK	0	0	0.0163566	0.796368	0.799745	0.950614	no
XLOC_023026	XLOC_023026	INE1,UBA1	chrX:47050198-47074527	q1	q2	OK	0	0	0.0134693	0.59867	0.952	0.98726	no
XLOC_005901	XLOC_005901	ING1	chr13:111365082-111373421	q1	q2	OK	0	0	0.0508849	0.390582	0.764665	0.938705	no
XLOC_012070	XLOC_012070	INO80B,INO80B-WBP1,WBP1	chr2:74682149-74688018	q1	q2	OK	0	0	0.0597838	0.358682	0.37385	0.670171	no
XLOC_002697	XLOC_002697	INPP5F	chr10:121485558-121588662	q1	q2	OK	0	0	0.142054	0.103396	0.12499	0.327112	no
XLOC_021626	XLOC_021626	INTS9	chr8:28625174-28747698	q1	q2	OK	0	0	0.0657577	0.401092	0.41046	0.707239	no
XLOC_015493	XLOC_015493	IP6K1	chr3:49761727-49823973	q1	q2	OK	0	0	0.0261421	0.13143	0.15681	0.384543	no
XLOC_015914	XLOC_015914	IQCG	chr3:197615945-197686886	q1	q2	OK	0	0	0.076681	0.426884	0.45032	0.744738	no
XLOC_015356	XLOC_015356	IQSEC1	chr3:12938718-13114617	q1	q2	OK	0	0	0.0404831	0.0630245	0.091675	0.26238	no
XLOC_020450	XLOC_020450	IRF5	chr7:128577993-128590088	q1	q2	OK	0	0	0.048536	0.423901	0.76142	0.937349	no
XLOC_003904	XLOC_003904	IRF7	chr11:612554-615999	q1	q2	OK	0	0	0.0571806	0.354367	0.36624	0.663152	no
XLOC_015706	XLOC_015706	ISY1,ISY1-RAB43,RAB43	chr3:128806411-128880073	q1	q2	OK	0	0	0.00218258	0.949744	0.94941	0.986407	no
XLOC_011362	XLOC_011362	ISYNA1	chr19:18530145-18549111	q1	q2	OK	0	0	0.151787	0.0290801	0.05007	0.168507	no
XLOC_005450	XLOC_005450	ITGA7	chr12:56075329-56106089	q1	q2	OK	0	0	0.171575	0.12696	0.157315	0.385194	no
XLOC_014170	XLOC_014170	ITGB2	chr21:46305867-46349595	q1	q2	OK	0	0	0.0110207	0.79061	0.79697	0.950614	no
XLOC_009141	XLOC_009141	ITGB4	chr17:73717515-73753899	q1	q2	OK	0	0	0.0612721	0.0108518	0.02498	0.0986847	no
XLOC_006336	XLOC_006336	JDP2	chr14:75894508-75939404	q1	q2	OK	0	0	0.220233	0.000360984	0.042275	0.148634	no
XLOC_007872	XLOC_007872	JMJD5	chr16:27214806-27233089	q1	q2	OK	0	0	0.172157	0.00422654	0.03928	0.140659	no
XLOC_007040	XLOC_007040	JMJD7,JMJD7-PLA2G4B,PLA2G4B	chr15:42120282-42186275	q1	q2	OK	0	0	0.084941	0.32315	0.341455	0.635006	no
XLOC_011256	XLOC_011256	KANK2	chr19:11274942-11308243	q1	q2	OK	0	0	0.194641	0.00839413	0.022415	0.090324	no
XLOC_009641	XLOC_009641	KANSL1	chr17:44107281-44302740	q1	q2	OK	0	0	0.158043	0.00340988	0.04725	0.162161	no
XLOC_021093	XLOC_021093	KCNH2	chr7:150642043-150675402	q1	q2	OK	0	0	0.131756	0.0530094	0.07256	0.222205	no
XLOC_004051	XLOC_004051	KCNJ11	chr11:17406795-17410878	q1	q2	OK	0	0	0.0565557	0.485341	0.500625	0.788238	no
XLOC_010826	XLOC_010826	KCNJ14	chr19:48958765-48969367	q1	q2	OK	0	0	0.0119516	0.926561	0.927285	0.981705	no
XLOC_001863	XLOC_001863	KCNN3	chr1:154669941-154842754	q1	q2	OK	0	0	0.054225	0.360761	0.371735	0.66891	no
XLOC_010149	XLOC_010149	KCTD1	chr18:24034874-24220308	q1	q2	OK	0	0	0.308873	6.03511e-06	0.01412	0.0632822	no
XLOC_014953	XLOC_014953	KCTD6	chr3:58477822-58488087	q1	q2	OK	0	0	0.158542	0.016855	0.040005	0.142545	no
XLOC_003619	XLOC_003619	KDM2A	chr11:66886739-67025550	q1	q2	OK	0	0	0.111789	0.0905475	0.09988	0.278888	no
XLOC_005690	XLOC_005690	KDM2B	chr12:121866899-122018920	q1	q2	OK	0	0	0.0551108	0.158868	0.176905	0.418207	no
XLOC_012102	XLOC_012102	KDM3A	chr2:86668270-86719839	q1	q2	OK	0	0	0.129828	0.0225203	0.043305	0.15162	no
XLOC_021968	XLOC_021968	KDM4C	chr9:6720862-7175648	q1	q2	OK	0	0	0.173923	0.0299774	0.04226	0.148634	no
XLOC_011246	XLOC_011246	KEAP1	chr19:10596795-10614054	q1	q2	OK	0	0	0.0275305	0.729623	0.73605	0.927596	no
XLOC_011181	XLOC_011181	KHSRP,MIR3940	chr19:6413118-6424822	q1	q2	OK	0	0	0.0266823	0.0519371	0.079975	0.237882	no
XLOC_002032	XLOC_002032	KIAA0040	chr1:175126122-175162229	q1	q2	OK	0	0	0.0143657	0.565731	0.57328	0.83766	no
XLOC_008129	XLOC_008129	KIAA0182	chr16:85645028-85709812	q1	q2	OK	0	0	0.165473	0.0360672	0.04648	0.160174	no
XLOC_015913	XLOC_015913	KIAA0226,MIR922	chr3:197398258-197511317	q1	q2	OK	0	0	0.0271931	0.656404	0.66501	0.89543	no
XLOC_006206	XLOC_006206	KIAA0391	chr14:35591526-35743284	q1	q2	OK	0	0	0.0768766	0.248029	0.255745	0.531435	no
XLOC_005447	XLOC_005447	KIAA0748	chr12:55343864-55378456	q1	q2	OK	0	0	0.0790688	0.323434	0.342675	0.636649	no
XLOC_013760	XLOC_013760	KIAA0889	chr20:35405844-35492087	q1	q2	OK	0	0	0.0661033	0.367287	0.385905	0.681605	no
XLOC_014677	XLOC_014677	KIAA0930	chr22:45588122-45636650	q1	q2	OK	0	0	0.0627913	0.00162768	0.020575	0.0845544	no
XLOC_020844	XLOC_020844	KIAA1324L	chr7:86506222-86689014	q1	q2	OK	0	0	0.154357	0.0102073	0.06082	0.196113	no
XLOC_012014	XLOC_012014	KIAA1841	chr2:61293005-61365169	q1	q2	OK	0	0	0.14746	0.00800986	0.039335	0.140756	no
XLOC_021210	XLOC_021210	KIAA1967	chr8:22462144-22526661	q1	q2	OK	0	0	0.0479315	0.46001	0.47159	0.764293	no
XLOC_007896	XLOC_007896	KIF22	chr16:29802033-29816706	q1	q2	OK	0	0	0.00505869	0.712227	0.72505	0.923375	no
XLOC_003603	XLOC_003603	KLC2	chr11:66024764-66035332	q1	q2	OK	0	0	0.0724956	0.109377	0.12439	0.326155	no
XLOC_018037	XLOC_018037	KLC4	chr6:43027371-43042833	q1	q2	OK	0	0	0.0896919	0.0844362	0.337805	0.630628	no
XLOC_021816	XLOC_021816	KLF10	chr8:103661004-103667983	q1	q2	OK	0	0	0.0132868	0.686228	0.69446	0.90897	no
XLOC_018035	XLOC_018035	KLHDC3	chr6:42981840-42989036	q1	q2	OK	0	0	0.131686	0.0311741	0.049815	0.167986	no
XLOC_012313	XLOC_012313	KLHL23,PHOSPHO2,PHOSPHO2-KLHL23	chr2:170550963-170608396	q1	q2	OK	0	0	0.187699	0.00621178	0.01286	0.0586234	no
XLOC_020102	XLOC_020102	KLHL7	chr7:23145352-23215038	q1	q2	OK	0	0	0.00122474	0.953755	0.95476	0.988861	no
XLOC_005233	XLOC_005233	KLRC4,KLRC4-KLRK1,KLRK1	chr12:10524951-10562745	q1	q2	OK	0	0	0.0219897	0.869264	0.87715	0.970949	no
XLOC_020856	XLOC_020856	KRIT1	chr7:91828282-91875414	q1	q2	OK	0	0	0.0172343	0.58991	0.59929	0.855546	no
XLOC_005808	XLOC_005808	LACC1	chr13:44410488-44468068	q1	q2	OK	0	0	0.0122305	0.882795	0.88789	0.974124	no
XLOC_000257	XLOC_000257	LCK	chr1:32716839-32751766	q1	q2	OK	0	0	0.00687834	0.911163	0.91364	0.978818	no
XLOC_002592	XLOC_002592	LCOR	chr10:98592016-98724198	q1	q2	OK	0	0	0.0683884	0.0665604	0.084515	0.247494	no
XLOC_003080	XLOC_003080	LDB1	chr10:103867324-103880210	q1	q2	OK	0	0	0.0876257	0.111174	0.132995	0.341512	no
XLOC_003324	XLOC_003324	LDHA	chr11:18415935-18429765	q1	q2	OK	0	0	0.0256903	0.0467061	0.107635	0.294806	no
XLOC_006105	XLOC_006105	LIG4	chr13:108859791-108870716	q1	q2	OK	0	0	0.262797	0.00187216	0.014485	0.0645731	no
XLOC_005385	XLOC_005385	LIMA1	chr12:50569562-50677353	q1	q2	OK	0	0	0.150762	0.01478	0.069585	0.215786	no
XLOC_014309	XLOC_014309	LIMK2	chr22:31608249-31676066	q1	q2	OK	0	0	0.0470971	0.274951	0.29043	0.575826	no
XLOC_016571	XLOC_016571	LIN54	chr4:83845755-83934040	q1	q2	OK	0	0	0.103137	0.196157	0.21554	0.476908	no
XLOC_009158	XLOC_009158	LINC00338,SEC14L1	chr17:75084724-75213181	q1	q2	OK	0	0	0.0808615	0.0117033	0.08546	0.249331	no
XLOC_000162	XLOC_000162	LINC00339	chr1:22351706-22357715	q1	q2	OK	0	0	0.10721	0.00113189	0.026065	0.102408	no
XLOC_012144	XLOC_012144	LIPT1	chr2:99771417-99779613	q1	q2	OK	0	0	0.0406149	0.508437	0.51546	0.797268	no
XLOC_008283	XLOC_008283	LITAF	chr16:11641577-11681322	q1	q2	OK	0	0	0.0299382	0.337587	0.354555	0.650201	no
XLOC_008188	XLOC_008188	LMF1	chr16:903634-1031318	q1	q2	OK	0	0	0.0120707	0.791719	0.796155	0.950138	no
XLOC_017036	XLOC_017036	LMNB1	chr5:126112314-126172712	q1	q2	OK	0	0	0.120335	0.134067	0.14799	0.370099	no
XLOC_004095	XLOC_004095	LMO2	chr11:33880122-33913836	q1	q2	OK	0	0	0.0540829	0.424376	0.65139	0.886546	no
XLOC_016989	XLOC_016989	LNPEP	chr5:96271345-96365115	q1	q2	OK	0	0	0.0260715	0.758588	0.76507	0.938705	no
XLOC_016377	XLOC_016377	LOC100130872,SPON2	chr4:1160720-1202750	q1	q2	OK	0	0	0.138333	4.47984e-09	0.03592	0.131289	no
XLOC_008970	XLOC_008970	LOC100133991	chr17:43325302-43394414	q1	q2	OK	0	0	0.286857	0.000884148	0.0116	0.0540581	no
XLOC_017424	XLOC_017424	LOC100170939,SMA4	chr5:69423288-69586004	q1	q2	OK	0	0	0.032337	0.634915	0.64999	0.886039	no
XLOC_006990	XLOC_006990	LOC100288637	chr15:30938317-31065209	q1	q2	OK	0	0	0.0932862	0.0483375	0.076995	0.231629	no
XLOC_020380	XLOC_020380	LOC100289561,LOC100630923,PRKRIP1	chr7:102004307-102067129	q1	q2	OK	0	0	0.00882691	0.896917	0.89942	0.975481	no
XLOC_012658	XLOC_012658	LOC100302650,RBKS	chr2:28004265-28561767	q1	q2	OK	0	0	0.0176457	0.816678	0.823295	0.956924	no
XLOC_001869	XLOC_001869	LOC100505666	chr1:155006281-155042029	q1	q2	OK	0	0	0.0871066	0.288873	0.3028	0.590196	no
XLOC_013472	XLOC_013472	LOC100505783	chr20:42839599-42854667	q1	q2	OK	0	0	0.169803	0.0979042	0.11927	0.316523	no
XLOC_016974	XLOC_016974	LOC100505894	chr5:87564698-87732491	q1	q2	OK	0	0	0.0116078	0.905929	0.906835	0.977673	no
XLOC_014364	XLOC_014364	LOC100506472,TAB1	chr22:39795758-39833133	q1	q2	OK	0	0	0.0189455	0.693131	0.702265	0.912625	no
XLOC_007521	XLOC_007521	LOC100506686	chr15:67547137-67819641	q1	q2	OK	0	0	0.0146664	0.83538	0.83714	0.961871	no
XLOC_014676	XLOC_014676	LOC100506714	chr22:45529638-45559662	q1	q2	OK	0	0	0.220189	0.025076	0.04067	0.144149	no
XLOC_012352	XLOC_012352	LOC100506866	chr2:179059207-179672150	q1	q2	OK	0	0	0.0732287	0.358967	0.38406	0.679893	no
XLOC_007244	XLOC_007244	LOC100506874	chr15:85070426-85123412	q1	q2	OK	0	0	0.0284847	0.870649	0.877335	0.970949	no
XLOC_007287	XLOC_007287	LOC100507217	chr15:93426072-93441977	q1	q2	OK	0	0	0.0711531	0.0323006	0.05011	0.168529	no
XLOC_010658	XLOC_010658	LOC100507433,ZNF540	chr19:38039850-38105079	q1	q2	OK	0	0	0.0843668	0.0100965	0.344235	0.638605	no
XLOC_009764	XLOC_009764	LOC146880	chr17:62745779-62778117	q1	q2	OK	0	0	0.156767	0.0314519	0.046195	0.159427	no
XLOC_012228	XLOC_012228	LOC254128	chr2:122407229-122494503	q1	q2	OK	0	0	0.0968077	0.307621	0.326695	0.616172	no
XLOC_006574	XLOC_006574	LOC283624	chr14:21668237-21675059	q1	q2	OK	0	0	0.00641774	0.936565	0.938785	0.984458	no
XLOC_020063	XLOC_020063	LOC389458,RBAK,RBAK-LOC389458	chr7:5085451-5112854	q1	q2	OK	0	0	0.104732	0.189114	0.204235	0.45954	no
XLOC_014979	XLOC_014979	LOC401074	chr3:75721431-75728454	q1	q2	OK	0	0	0.0937929	0.415998	0.43875	0.734485	no
XLOC_000652	XLOC_000652	LOC645166	chr1:148928285-148953054	q1	q2	OK	0	0	0.17454	0.066903	0.096175	0.271861	no
XLOC_020691	XLOC_020691	LOC646762,ZNRF2P2	chr7:29685537-29782019	q1	q2	OK	0	0	0.0630927	0.136255	0.160855	0.391671	no
XLOC_005188	XLOC_005188	LPAR5	chr12:6728000-6745297	q1	q2	OK	0	0	0.0695635	0.431496	0.44726	0.742924	no
XLOC_004185	XLOC_004185	LPXN	chr11:58294343-58345639	q1	q2	OK	0	0	0.0292589	0.107836	0.136615	0.349293	no
XLOC_014529	XLOC_014529	LRP5L	chr22:25747384-25777544	q1	q2	OK	0	0	0.0145086	0.885554	0.88907	0.974737	no
XLOC_002737	XLOC_002737	LRRC27	chr10:134145613-134195010	q1	q2	OK	0	0	0.0129818	0.838507	0.84131	0.962453	no
XLOC_004376	XLOC_004376	LRRC32	chr11:76368567-76381791	q1	q2	OK	0	0	0.0108301	0.656141	0.665185	0.89543	no
XLOC_012537	XLOC_012537	LRRFIP1	chr2:238536223-238690290	q1	q2	OK	0	0	0.00720978	0.704622	0.71056	0.915695	no
XLOC_020703	XLOC_020703	LSM5	chr7:32524944-32534870	q1	q2	OK	0	0	0.0886478	0.127808	0.27065	0.550953	no
XLOC_003218	XLOC_003218	LSP1	chr11:1874199-1913493	q1	q2	OK	0	0	0.129003	0.112412	0.12681	0.33052	no
XLOC_017929	XLOC_017929	LST1	chr6:31553955-31560762	q1	q2	OK	0	0	0.144611	0.0274432	0.12205	0.322535	no
XLOC_017927	XLOC_017927	LTA	chr6:31539875-31542098	q1	q2	OK	0	0	0.0391679	0.443461	0.4592	0.751994	no
XLOC_006187	XLOC_006187	LTB4R,LTB4R2	chr14:24774392-24787242	q1	q2	OK	0	0	0.139509	3.35567e-05	0.07143	0.219696	no
XLOC_011953	XLOC_011953	LTBP1	chr2:33172368-33624575	q1	q2	OK	0	0	0.0836443	0.173415	0.18604	0.431393	no
XLOC_012968	XLOC_012968	LYPD1	chr2:133174146-133429070	q1	q2	OK	0	0	0.0656015	0.487879	0.50342	0.789319	no
XLOC_007839	XLOC_007839	LYRM1	chr16:20869395-20936328	q1	q2	OK	0	0	0.0578575	0.439694	0.449075	0.74393	no
XLOC_018718	XLOC_018718	LYRM2	chr6:90142896-90348474	q1	q2	OK	0	0	0.10924	0.0847752	0.10452	0.288435	no
XLOC_007447	XLOC_007447	LYSMD2	chr15:52015260-52043650	q1	q2	OK	0	0	0.0116923	0.855239	0.85908	0.968202	no
XLOC_018047	XLOC_018047	MAD2L1BP	chr6:43597278-43608688	q1	q2	OK	0	0	0.00279462	0.931549	0.933785	0.983821	no
XLOC_001257	XLOC_001257	MAD2L2	chr1:11734536-11751678	q1	q2	OK	0	0	0.0245494	0.0891595	0.123605	0.325126	no
XLOC_003408	XLOC_003408	MADD	chr11:47290926-47351582	q1	q2	OK	0	0	0.0756079	0.000506983	0.239115	0.51071	no
XLOC_023085	XLOC_023085	MAGED1	chrX:51546154-51645450	q1	q2	OK	0	0	0.00388411	0.898569	0.901975	0.976267	no
XLOC_023100	XLOC_023100	MAGED2	chrX:54834170-54842445	q1	q2	OK	0	0	0.0849309	0.11267	0.449625	0.744151	no
XLOC_000292	XLOC_000292	MANEAL	chr1:38259773-38267278	q1	q2	OK	0	0	0.155932	0.0073295	0.015445	0.0674488	no
XLOC_008774	XLOC_008774	MAP2K3	chr17:21187967-21218551	q1	q2	OK	0	0	0.120165	0.146413	0.16326	0.396089	no
XLOC_015267	XLOC_015267	MAP3K13	chr3:185000728-185206882	q1	q2	OK	0	0	0.0279987	0.480519	0.49379	0.782631	no
XLOC_018721	XLOC_018721	MAP3K7	chr6:91225352-91296907	q1	q2	OK	0	0	0.0116503	0.865653	0.86863	0.968599	no
XLOC_016579	XLOC_016579	MAPK10	chr4:86936275-87374283	q1	q2	OK	0	0	0.142041	0.00200479	0.046035	0.158967	no
XLOC_008765	XLOC_008765	MAPK7	chr17:19240866-19290532	q1	q2	OK	0	0	0.0242261	0.735937	0.740275	0.929544	no
XLOC_014445	XLOC_014445	MAPK8IP2	chr22:51039130-51049979	q1	q2	OK	0	0	0.209883	0.0965031	0.114655	0.308258	no
XLOC_010011	XLOC_010011	MAPRE2	chr18:32556891-32723432	q1	q2	OK	0	0	0.0147618	0.252818	0.810775	0.953418	no
XLOC_003542	XLOC_003542	MARK2	chr11:63606399-63678492	q1	q2	OK	0	0	0.129726	0.037342	0.04697	0.161503	no
XLOC_016905	XLOC_016905	MAST4	chr5:65892175-66465423	q1	q2	OK	0	0	0.0596562	0.53389	0.54238	0.818526	no
XLOC_017203	XLOC_017203	MAT2B	chr5:162930230-162946328	q1	q2	OK	0	0	0.00404262	0.95695	0.95779	0.990152	no
XLOC_017088	XLOC_017088	MATR3,SNHG4	chr5:138609440-138667366	q1	q2	OK	0	0	0.199448	0.000228628	0.01172	0.0545164	no
XLOC_010250	XLOC_010250	MBP	chr18:74690788-74844774	q1	q2	OK	0	0	0.01502	0.568131	0.576385	0.840144	no
XLOC_020900	XLOC_020900	MCM7	chr7:99690403-99723128	q1	q2	OK	0	0	0.0826705	0.0498245	0.09386	0.26742	no
XLOC_018780	XLOC_018780	MCM9	chr6:119134611-119256327	q1	q2	OK	0	0	0.0183365	0.846661	0.85251	0.966149	no
XLOC_005376	XLOC_005376	MCRS1	chr12:49952085-49961911	q1	q2	OK	0	0	0.151793	0.00845928	0.02257	0.0907307	no
XLOC_007290	XLOC_007290	MCTP2	chr15:94841429-95027181	q1	q2	OK	0	0	0.0108187	0.812701	0.81701	0.954727	no
XLOC_023274	XLOC_023274	MCTS1	chrX:119737743-119755016	q1	q2	OK	0	0	0.0416726	0.0404918	0.072865	0.222733	no
XLOC_003399	XLOC_003399	MDK	chr11:46402617-46405375	q1	q2	OK	0	0	0.085009	0.313554	0.343335	0.637523	no
XLOC_006615	XLOC_006615	MDP1,NEDD8,NEDD8-MDP1	chr14:24683142-24701576	q1	q2	OK	0	0	0.0714971	0.123604	0.1437	0.362268	no
XLOC_017656	XLOC_017656	MED7	chr5:156565450-156569921	q1	q2	OK	0	0	0.0396332	0.565504	0.579975	0.842822	no
XLOC_011372	XLOC_011372	MEF2B,MEF2BNB,MEF2BNB-MEF2B	chr19:19256375-19314238	q1	q2	OK	0	0	0.00748904	0.648019	0.64934	0.885912	no
XLOC_007368	XLOC_007368	MEIS2	chr15:37183221-37393500	q1	q2	OK	0	0	0.0690841	0.275321	0.738955	0.928899	no
XLOC_004264	XLOC_004264	MEN1	chr11:64570985-64578766	q1	q2	OK	0	0	0.0491537	0.360129	0.39862	0.694566	no
XLOC_020356	XLOC_020356	MEPCE	chr7:100026412-100031749	q1	q2	OK	0	0	0.0915029	0.136384	0.144815	0.364336	no
XLOC_020465	XLOC_020465	MEST	chr7:130126015-130371406	q1	q2	OK	0	0	0.159068	0.0256983	0.04336	0.15176	no
XLOC_013134	XLOC_013134	METTL21A	chr2:208473838-208489973	q1	q2	OK	0	0	0.0286979	0.648664	0.65874	0.891846	no
XLOC_016388	XLOC_016388	MFSD10	chr4:2932287-2936586	q1	q2	OK	0	0	0.0270146	0.673122	0.678855	0.900904	no
XLOC_009156	XLOC_009156	MFSD11	chr17:74730196-74775336	q1	q2	OK	0	0	0.0446691	0.366529	0.372625	0.669671	no
XLOC_004817	XLOC_004817	MFSD5	chr12:53645369-53648190	q1	q2	OK	0	0	0.0522864	0.0825849	0.123695	0.325265	no
XLOC_017744	XLOC_017744	MGAT1	chr5:180217540-180237137	q1	q2	OK	0	0	0.102091	0.000339225	0.082095	0.24255	no
XLOC_012869	XLOC_012869	MGAT4A	chr2:99235568-99347589	q1	q2	OK	0	0	0.00878319	0.89356	0.898285	0.975481	no
XLOC_017732	XLOC_017732	MGAT4B	chr5:179224597-179285840	q1	q2	OK	0	0	0.197746	0.00323174	0.01073	0.0508274	no
XLOC_015698	XLOC_015698	MGLL	chr3:127407904-127542093	q1	q2	OK	0	0	0.022558	0.577951	0.58881	0.849652	no
XLOC_000027	XLOC_000027	MIB2	chr1:1550794-1565990	q1	q2	OK	0	0	0.0634615	0.311657	0.31902	0.608423	no
XLOC_002958	XLOC_002958	MICU1	chr10:74119697-74385949	q1	q2	OK	0	0	0.0860892	0.268204	0.285905	0.569209	no
XLOC_023008	XLOC_023008	MID1IP1	chrX:38660684-38665783	q1	q2	OK	0	0	0.0736318	0.264059	0.27583	0.55686	no
XLOC_000443	XLOC_000443	MIER1	chr1:67390577-67454302	q1	q2	OK	0	0	0.038816	0.513426	0.517865	0.798803	no
XLOC_002544	XLOC_002544	MINPP1	chr10:89264222-89313218	q1	q2	OK	0	0	0.0526387	0.298924	0.31705	0.606159	no
XLOC_013296	XLOC_013296	MIR1292,NOP56,SNORD86	chr20:2633177-2639039	q1	q2	OK	0	0	0.0480109	0.0107949	0.04549	0.157571	no
XLOC_003090	XLOC_003090	MIR1307,USMG5	chr10:105127723-105156270	q1	q2	OK	0	0	0.023335	0.187831	0.11048	0.300079	no
XLOC_011111	XLOC_011111	MIR1909,REXO1	chr19:1815244-1848452	q1	q2	OK	0	0	0.446849	0.0169377	0.01861	0.0781511	no
XLOC_022691	XLOC_022691	MIR3134,PTBP3	chr9:114758831-115112545	q1	q2	OK	0	0	0.0230777	0.318996	0.330075	0.620571	no
XLOC_001423	XLOC_001423	MIR3605,PHC2	chr1:33789223-33841194	q1	q2	OK	0	0	0.015185	0.494749	0.51206	0.794911	no
XLOC_001359	XLOC_001359	MIR3917,STMN1	chr1:26210676-26233368	q1	q2	OK	0	0	0.0938748	5.83328e-05	0.020985	0.0857633	no
XLOC_009985	XLOC_009985	MIR4741,RBBP8	chr18:20513294-20606449	q1	q2	OK	0	0	0.0578926	0.437739	0.448375	0.743756	no
XLOC_007819	XLOC_007819	MIR484,NDE1	chr16:15737123-15950887	q1	q2	OK	0	0	0.023539	0.583374	0.59598	0.853241	no
XLOC_009840	XLOC_009840	MIR636,SRSF2	chr17:74730196-74775336	q1	q2	OK	0	0	0.00616396	0.845818	0.824395	0.956924	no
XLOC_001533	XLOC_001533	MIR761,NRD1	chr1:52082545-52344609	q1	q2	OK	0	0	0.198783	0.00884244	0.016085	0.0695198	no
XLOC_016383	XLOC_016383	MIR943,WHSC2	chr4:1984440-2010962	q1	q2	OK	0	0	0.0504469	0.0507734	0.07575	0.22953	no
XLOC_020467	XLOC_020467	MKLN1	chr7:130794854-131181398	q1	q2	OK	0	0	0.039873	0.367036	0.38314	0.679473	no
XLOC_005193	XLOC_005193	MLF2	chr12:6857157-6862636	q1	q2	OK	0	0	0.114788	0.135268	0.15129	0.375557	no
XLOC_014803	XLOC_014803	MLH1	chr3:37034840-37092337	q1	q2	OK	0	0	0.078456	0.314198	0.32554	0.6148	no
XLOC_002359	XLOC_002359	MLLT10	chr10:21823100-22032559	q1	q2	OK	0	0	0.0458148	0.475219	0.482795	0.774891	no
XLOC_007735	XLOC_007735	MLST8	chr16:2255177-2261069	q1	q2	OK	0	0	0.0761207	0.210024	0.224985	0.490407	no
XLOC_015191	XLOC_015191	MME	chr3:154797435-154901518	q1	q2	OK	0	0	0.0275892	0.468797	0.909525	0.978024	no
XLOC_003916	XLOC_003916	MOB2	chr11:1490684-1785501	q1	q2	OK	0	0	0.0175286	0.833231	0.839305	0.962262	no
XLOC_001515	XLOC_001515	MOB3C	chr1:47073386-47082563	q1	q2	OK	0	0	0.091429	0.235004	0.25959	0.536199	no
XLOC_017387	XLOC_017387	MOCS2	chr5:52393894-52405598	q1	q2	OK	0	0	0.0308479	0.44475	0.464685	0.757248	no
XLOC_023665	XLOC_023665	MORF4L2	chrX:102930425-102947484	q1	q2	OK	0	0	0.0173886	0.547025	0.549195	0.822648	no
XLOC_020361	XLOC_020361	MOSPD3	chr7:100209724-100213000	q1	q2	OK	0	0	0.00644436	0.935316	0.93691	0.984252	no
XLOC_007673	XLOC_007673	MPG	chr16:127017-188697	q1	q2	OK	0	0	0.0650179	0.0154496	0.03677	0.133548	no
XLOC_010673	XLOC_010673	MRPS12	chr19:39405903-39423659	q1	q2	OK	0	0	0.191141	0.0147603	0.023625	0.0942565	no
XLOC_020731	XLOC_020731	MRPS24,URGCP,URGCP-MRPS24	chr7:43906156-43965996	q1	q2	OK	0	0	0.00517717	0.919233	0.920025	0.979918	no
XLOC_021052	XLOC_021052	MRPS33	chr7:140705960-140714781	q1	q2	OK	0	0	0.096128	0.207597	0.22876	0.496005	no
XLOC_017939	XLOC_017939	MSH5,MSH5-SAPCD1,SAPCD1	chr6:31707724-31732624	q1	q2	OK	0	0	0.0280607	0.604971	0.606855	0.861702	no
XLOC_009041	XLOC_009041	MSI2	chr17:55333930-55757299	q1	q2	OK	0	0	0.0756546	0.145035	0.169	0.405037	no
XLOC_015731	XLOC_015731	MSL2	chr3:135867759-135914688	q1	q2	OK	0	0	0.135638	0.0910242	0.10774	0.294878	no
XLOC_022937	XLOC_022937	MSL3	chrX:11776277-11793872	q1	q2	OK	0	0	0.0438577	0.539032	0.740785	0.929544	no
XLOC_023293	XLOC_023293	MST4	chrX:131157244-131209971	q1	q2	OK	0	0	0.0942592	0.14284	0.1628	0.395381	no
XLOC_021316	XLOC_021316	MTFR1	chr8:66556887-66622798	q1	q2	OK	0	0	0.0947061	0.00880158	0.03991	0.142376	no
XLOC_007591	XLOC_007591	MTHFS,ST20,ST20-MTHFS	chr15:80135888-80217196	q1	q2	OK	0	0	0.212304	2.41016e-05	0.014845	0.0656257	no
XLOC_005955	XLOC_005955	MTIF3	chr13:27998680-28024739	q1	q2	OK	0	0	0.0611716	0.355084	0.36709	0.663756	no
XLOC_015306	XLOC_015306	MUC20	chr3:195447752-195464540	q1	q2	OK	0	0	0.141939	0.207739	0.221705	0.485888	no
XLOC_015537	XLOC_015537	MUSTN1,TMEM110,TMEM110-MUSTN1	chr3:52867130-52931597	q1	q2	OK	0	0	0.0623804	0.41314	0.42564	0.721727	no
XLOC_013986	XLOC_013986	MX1	chr21:42792519-42831141	q1	q2	OK	0	0	0.0473434	0.261396	0.63537	0.878746	no
XLOC_010979	XLOC_010979	MYADM	chr19:54369610-54379689	q1	q2	OK	0	0	0.0931743	0.0324178	0.33345	0.625384	no
XLOC_009940	XLOC_009940	MYL12B	chr18:3262110-3278282	q1	q2	OK	0	0	0.0189969	0.185213	0.214075	0.474538	no
XLOC_009436	XLOC_009436	MYO18A,TIAF1	chr17:27400527-27507407	q1	q2	OK	0	0	0.179682	0.0239352	0.035705	0.13069	no
XLOC_009224	XLOC_009224	MYO1C	chr17:1367479-1396001	q1	q2	OK	0	0	0.0361783	0.20024	0.33649	0.628919	no
XLOC_013358	XLOC_013358	NAA20	chr20:19997933-20014273	q1	q2	OK	0	0	0.00853952	0.618074	0.629925	0.876486	no
XLOC_005472	XLOC_005472	NACA	chr12:57106210-57119326	q1	q2	OK	0	0	0.00373594	0.955504	0.956085	0.989256	no
XLOC_009206	XLOC_009206	NARF	chr17:80416059-80446143	q1	q2	OK	0	0	0.0513489	0.234179	0.24864	0.522726	no
XLOC_021189	XLOC_021189	NAT1	chr8:18027970-18081198	q1	q2	OK	0	0	0.0228738	0.696164	0.708115	0.914482	no
XLOC_000959	XLOC_000959	NAV1	chr1:201617449-201796102	q1	q2	OK	0	0	0.0514129	0.589119	0.59808	0.854667	no
XLOC_003330	XLOC_003330	NAV2	chr11:19372270-20143147	q1	q2	OK	0	0	0.137697	0.0258204	0.0694	0.215412	no
XLOC_005786	XLOC_005786	NBEA	chr13:35516423-36705514	q1	q2	OK	0	0	0.0413813	0.637975	0.64832	0.88548	no
XLOC_008944	XLOC_008944	NBR1	chr17:41322497-41363707	q1	q2	OK	0	0	0.0811138	0.227229	0.241755	0.513927	no
XLOC_002058	XLOC_002058	NCF2	chr1:183524696-183560056	q1	q2	OK	0	0	0.00712344	0.938623	0.941135	0.985109	no
XLOC_012168	XLOC_012168	NCK2	chr2:106361519-106510730	q1	q2	OK	0	0	0.0204245	0.403284	0.420775	0.717277	no
XLOC_002436	XLOC_002436	NCOA4	chr10:51565107-51590734	q1	q2	OK	0	0	0.154742	0.00938496	0.022775	0.0914452	no
XLOC_008014	XLOC_008014	NDRG4	chr16:58497548-58547523	q1	q2	OK	0	0	0.0413008	0.566837	0.582595	0.844999	no
XLOC_016681	XLOC_016681	NDUFC1	chr4:140211070-140311935	q1	q2	OK	0	0	0.0167728	0.766557	0.76929	0.940337	no
XLOC_000817	XLOC_000817	NDUFS2	chr1:161169104-161184184	q1	q2	OK	0	0	0.150222	0.0508697	0.065095	0.206117	no
XLOC_002811	XLOC_002811	NEBL	chr10:21068902-21463852	q1	q2	OK	0	0	0.0357747	0.755795	0.76055	0.937312	no
XLOC_004985	XLOC_004985	NEDD1	chr12:97301000-97347469	q1	q2	OK	0	0	0.0105785	0.721354	0.725295	0.923453	no
XLOC_018372	XLOC_018372	NEDD9	chr6:11183530-11382581	q1	q2	OK	0	0	0.0101199	0.755658	0.764215	0.938705	no
XLOC_007188	XLOC_007188	NEIL1	chr15:75639330-75647592	q1	q2	OK	0	0	0.00974908	0.870624	0.873725	0.969483	no
XLOC_002311	XLOC_002311	NET1	chr10:5454517-5500426	q1	q2	OK	0	0	0.00959448	0.633932	0.652155	0.887227	no
XLOC_010094	XLOC_010094	NFATC1	chr18:77155771-77289323	q1	q2	OK	0	0	0.121132	0.0196864	0.027705	0.107413	no
XLOC_013833	XLOC_013833	NFATC2	chr20:50007764-50179168	q1	q2	OK	0	0	0.132734	0.11838	0.1399	0.354987	no
XLOC_006188	XLOC_006188	NFATC4	chr14:24836144-24848810	q1	q2	OK	0	0	0.0922518	0.146058	0.30251	0.590015	no
XLOC_013056	XLOC_013056	NFE2L2	chr2:178095030-178129859	q1	q2	OK	0	0	0.0112905	0.888106	0.890735	0.974759	no
XLOC_000420	XLOC_000420	NFIA	chr1:61542945-61928460	q1	q2	OK	0	0	0.101047	0.214408	0.467835	0.760411	no
XLOC_002635	XLOC_002635	NFKB2	chr10:104154228-104162281	q1	q2	OK	0	0	0.11085	0.0472311	0.14649	0.367631	no
XLOC_017926	XLOC_017926	NFKBIL1	chr6:31514627-31526606	q1	q2	OK	0	0	0.0458473	0.349973	0.36178	0.658449	no
XLOC_004580	XLOC_004580	NFRKB	chr11:129733669-129765490	q1	q2	OK	0	0	0.175942	0.0347659	0.04804	0.163978	no
XLOC_000312	XLOC_000312	NFYC	chr1:41154751-41237275	q1	q2	OK	0	0	0.0078703	0.60029	0.603005	0.858536	no
XLOC_015388	XLOC_015388	NGLY1	chr3:25760434-25831530	q1	q2	OK	0	0	0.0332482	0.276902	0.292095	0.577698	no
XLOC_014647	XLOC_014647	NHP2L1	chr22:42069936-42084913	q1	q2	OK	0	0	0.0379975	0.585337	0.59517	0.853052	no
XLOC_014548	XLOC_014548	NIPSNAP1	chr22:29950797-29977326	q1	q2	OK	0	0	0.139689	0.0749815	0.08875	0.256344	no
XLOC_008919	XLOC_008919	NKIRAS2	chr17:40118758-40190044	q1	q2	OK	0	0	0.144301	0.0197026	0.027985	0.108073	no
XLOC_023703	XLOC_023703	NKRF	chrX:118722299-118739846	q1	q2	OK	0	0	0.0286907	0.596746	0.609305	0.862246	no
XLOC_023420	XLOC_023420	NLGN4X	chrX:5808082-6146706	q1	q2	OK	0	0	0.00438157	0.791984	0.79896	0.950614	no
XLOC_011008	XLOC_011008	NLRP2	chr19:55476651-55512510	q1	q2	OK	0	0	0.0318907	0.660766	0.667465	0.896425	no
XLOC_009027	XLOC_009027	NME1,NME1-NME2,NME2	chr17:49230896-49249105	q1	q2	OK	0	0	0.127683	0.0291388	0.147995	0.370099	no
XLOC_013548	XLOC_013548	NPEPL1,STX16,STX16-NPEPL1	chr20:57226308-57290900	q1	q2	OK	0	0	0.0687373	0.00107461	0.03031	0.115176	no
XLOC_014779	XLOC_014779	NR1D2	chr3:23986750-24022109	q1	q2	OK	0	0	0.244325	0.00743002	0.016755	0.0717684	no
XLOC_003407	XLOC_003407	NR1H3	chr11:47260852-47290584	q1	q2	OK	0	0	0.0527368	0.385435	0.40554	0.702489	no
XLOC_017609	XLOC_017609	NR3C1	chr5:142657495-142815077	q1	q2	OK	0	0	0.0591849	0.268258	0.381745	0.677715	no
XLOC_004806	XLOC_004806	NR4A1	chr12:52416615-52453291	q1	q2	OK	0	0	0.0358633	0.632263	0.641435	0.881472	no
XLOC_017250	XLOC_017250	NSD1	chr5:176560079-176727214	q1	q2	OK	0	0	0.0970725	0.113181	0.133625	0.342693	no
XLOC_021695	XLOC_021695	NSMAF	chr8:59496063-59572404	q1	q2	OK	0	0	0.0297988	0.635234	0.64629	0.884628	no
XLOC_000370	XLOC_000370	NSUN4	chr1:46805848-46830824	q1	q2	OK	0	0	0.104943	0.271707	0.286105	0.569329	no
XLOC_012610	XLOC_012610	NT5C1B,NT5C1B-RDH14,RDH14	chr2:18735988-18770846	q1	q2	OK	0	0	0.00526364	0.685448	0.69574	0.910231	no
XLOC_020708	XLOC_020708	NT5C3	chr7:33053741-33102409	q1	q2	OK	0	0	0.0941327	0.154167	0.168035	0.403853	no
XLOC_015532	XLOC_015532	NT5DC2	chr3:52529355-52569093	q1	q2	OK	0	0	0.00190761	0.887747	0.889695	0.974759	no
XLOC_018550	XLOC_018550	NUDT3,RPS10,RPS10-NUDT3	chr6:34254972-34393902	q1	q2	OK	0	0	0.0250551	0.276994	0.29961	0.58629	no
XLOC_016670	XLOC_016670	NUDT6	chr4:123747862-123844159	q1	q2	OK	0	0	0.097438	0.222795	0.254695	0.530255	no
XLOC_014410	XLOC_014410	NUP50	chr22:45559725-45583890	q1	q2	OK	0	0	0.12454	0.103966	0.119605	0.317328	no
XLOC_009219	XLOC_009219	NXN	chr17:702552-882998	q1	q2	OK	0	0	0.160901	0.128199	0.1538	0.380126	no
XLOC_016057	XLOC_016057	OCIAD1	chr4:48833059-48863834	q1	q2	OK	0	0	0.0266087	0.570039	0.582715	0.844999	no
XLOC_013603	XLOC_013603	OPRL1	chr20:62711470-62731996	q1	q2	OK	0	0	0.0247721	0.386147	0.40298	0.700571	no
XLOC_012982	XLOC_012982	ORC4	chr2:148602569-149271044	q1	q2	OK	0	0	0.14876	0.01968	0.06629	0.208458	no
XLOC_000389	XLOC_000389	OSBPL9	chr1:52082545-52344609	q1	q2	OK	0	0	0.0249659	0.615623	0.62004	0.868902	no
XLOC_021364	XLOC_021364	OSGIN2	chr8:90914095-90940095	q1	q2	OK	0	0	0.0832526	0.284709	0.302715	0.590196	no
XLOC_023517	XLOC_023517	OTUD5	chrX:48779302-48815648	q1	q2	OK	0	0	0.12712	0.0575847	0.06765	0.211492	no
XLOC_021409	XLOC_021409	OXR1	chr8:107282405-107764921	q1	q2	OK	0	0	0.108043	0.0623165	0.314575	0.603164	no
XLOC_009256	XLOC_009256	P2RX5,P2RX5-TAX1BP3,TAX1BP3	chr17:3539761-3599698	q1	q2	OK	0	0	0.0720176	0.182426	0.19489	0.444542	no
XLOC_010402	XLOC_010402	P2RY11,PPAN,PPAN-P2RY11	chr19:10216898-10230599	q1	q2	OK	0	0	0.0964453	0.104784	0.117995	0.314216	no
XLOC_017532	XLOC_017532	P4HA2	chr5:131528303-131563556	q1	q2	OK	0	0	0.0257859	0.479673	0.479195	0.771772	no
XLOC_017981	XLOC_017981	PACSIN1	chr6:34433852-34504039	q1	q2	OK	0	0	0.00819537	0.661221	0.671955	0.898525	no
XLOC_017382	XLOC_017382	PAIP1	chr5:43526369-43557521	q1	q2	OK	0	0	0.096205	0.148064	0.15871	0.387197	no
XLOC_017090	XLOC_017090	PAIP2	chr5:138677518-138719039	q1	q2	OK	0	0	0.0230855	0.0185898	0.0503	0.169055	no
XLOC_016320	XLOC_016320	PALLD	chr4:169418216-169849608	q1	q2	OK	0	0	0.121447	0.155456	0.172075	0.409784	no
XLOC_013315	XLOC_013315	PANK2	chr20:3869485-3904502	q1	q2	OK	0	0	0.197625	0.00221462	0.023895	0.0950324	no
XLOC_016815	XLOC_016815	PAPD7	chr5:6714717-6757161	q1	q2	OK	0	0	0.117172	0.100526	0.11274	0.304819	no
XLOC_015078	XLOC_015078	PARP15	chr3:122296448-122355536	q1	q2	OK	0	0	0.0964608	0.312627	0.334815	0.62679	no
XLOC_016869	XLOC_016869	PARP8	chr5:49961732-50142356	q1	q2	OK	0	0	0.138404	0.105231	0.11835	0.314829	no
XLOC_015673	XLOC_015673	PARP9	chr3:122246759-122294049	q1	q2	OK	0	0	0.054117	0.139475	0.151495	0.375893	no
XLOC_016889	XLOC_016889	PART1	chr5:58264865-59843484	q1	q2	OK	0	0	0.00427305	0.966084	0.967705	0.992651	no
XLOC_014407	XLOC_014407	PARVG	chr22:44568835-44603035	q1	q2	OK	0	0	0.0745409	0.00227845	0.0599	0.193689	no
XLOC_017128	XLOC_017128	PCDHGA1,PCDHGA10,PCDHGA11,PCDHGA12,PCDHGA2,PCDHGA3,PCDHGA4,PCDHGA5,PCDHGA6,PCDHGA7,PCDHGA8,PCDHGA9,PCDHGB1,PCDHGB2,PCDHGB3,PCDHGB4,PCDHGB5,PCDHGB6,PCDHGB7,PCDHGC3,PCDHGC4,PCDHGC5	chr5:140710251-140892548	q1	q2	OK	0	0	0.0635167	0.015274	0.865135	0.968599	no
XLOC_013651	XLOC_013651	PCNA	chr20:5095598-5107268	q1	q2	OK	0	0	0.000102776	0.994483	0.994475	0.998616	no
XLOC_009034	XLOC_009034	PCTP	chr17:53828339-53854748	q1	q2	OK	0	0	0.0213702	0.482797	0.49963	0.787424	no
XLOC_004843	XLOC_004843	PDE1B	chr12:54943176-54973023	q1	q2	OK	0	0	0.128706	0.1497	0.16833	0.404297	no
XLOC_000439	XLOC_000439	PDE4B	chr1:66258192-66840262	q1	q2	OK	0	0	0.151565	0.126636	0.255135	0.530674	no
XLOC_017406	XLOC_017406	PDE4D	chr5:58264865-59843484	q1	q2	OK	0	0	0.145221	0.000622986	0.02951	0.112774	no
XLOC_001752	XLOC_001752	PDE4DIP	chr1:144851423-145076186	q1	q2	OK	0	0	0.159878	2.26468e-06	0.015555	0.0678039	no
XLOC_016656	XLOC_016656	PDE5A	chr4:120375937-120549981	q1	q2	OK	0	0	0.0524195	0.549679	0.56855	0.835356	no
XLOC_007250	XLOC_007250	PDE8A	chr15:85523743-85682376	q1	q2	OK	0	0	0.19971	0.0281324	0.045645	0.15798	no
XLOC_000196	XLOC_000196	PDIK1L	chr1:26437655-26452039	q1	q2	OK	0	0	0.0105721	0.837286	0.842835	0.962994	no
XLOC_021208	XLOC_021208	PDLIM2	chr8:22436253-22455538	q1	q2	OK	0	0	0.150875	0.0379343	0.054085	0.178381	no
XLOC_021374	XLOC_021374	PDP1	chr8:94929082-94938296	q1	q2	OK	0	0	0.0332038	0.299852	0.676635	0.900332	no
XLOC_001404	XLOC_001404	PEF1	chr1:32095462-32110838	q1	q2	OK	0	0	0.0671709	0.32028	0.33151	0.62253	no
XLOC_009379	XLOC_009379	PEMT	chr17:17408876-17494994	q1	q2	OK	0	0	0.0354655	0.000823696	0.052095	0.173294	no
XLOC_014563	XLOC_014563	PES1	chr22:30972611-31003000	q1	q2	OK	0	0	0.0211438	0.125034	0.15572	0.382872	no
XLOC_021739	XLOC_021739	PEX2	chr8:77892493-77913280	q1	q2	OK	0	0	0.0454316	0.276188	0.29101	0.576182	no
XLOC_002316	XLOC_002316	PFKFB3	chr10:6186842-6277507	q1	q2	OK	0	0	0.0326014	0.689565	0.69738	0.91109	no
XLOC_004765	XLOC_004765	PFKM	chr12:48499655-48540187	q1	q2	OK	0	0	0.168051	0.0328536	0.055815	0.182295	no
XLOC_002303	XLOC_002303	PFKP	chr10:3109711-3178997	q1	q2	OK	0	0	0.00712424	0.651286	0.65823	0.891396	no
XLOC_000430	XLOC_000430	PGM1	chr1:64058946-64125916	q1	q2	OK	0	0	0.0883339	0.111407	0.18525	0.430255	no
XLOC_018697	XLOC_018697	PGM3	chr6:83777384-83906256	q1	q2	OK	0	0	0.0337974	0.284154	0.300065	0.586519	no
XLOC_005827	XLOC_005827	PHF11	chr13:50069800-50103117	q1	q2	OK	0	0	0.0647628	0.455035	0.46921	0.761498	no
XLOC_014675	XLOC_014675	PHF21B	chr22:45277042-45405809	q1	q2	OK	0	0	0.0405887	0.554317	0.569685	0.836291	no
XLOC_014489	XLOC_014489	PI4KA	chr22:21061978-21213100	q1	q2	OK	0	0	0.0333531	0.683066	0.691	0.908026	no
XLOC_004400	XLOC_004400	PICALM	chr11:85668213-85780923	q1	q2	OK	0	0	0.179425	0.0074772	0.013055	0.0593013	no
XLOC_014119	XLOC_014119	PIGP	chr21:38437663-38445458	q1	q2	OK	0	0	0.0171485	0.673187	0.681765	0.90298	no
XLOC_000210	XLOC_000210	PIGV	chr1:27114453-27124894	q1	q2	OK	0	0	0.127909	0.0861073	0.11305	0.305247	no
XLOC_015738	XLOC_015738	PIK3CB	chr3:138371539-138478201	q1	q2	OK	0	0	0.0777573	0.0188788	0.041615	0.146981	no
XLOC_001510	XLOC_001510	PIK3R3	chr1:46505811-46598708	q1	q2	OK	0	0	0.0249162	0.781906	0.78945	0.946407	no
XLOC_020354	XLOC_020354	PILRB	chr7:99905324-99965454	q1	q2	OK	0	0	0.0768566	0.260982	0.272375	0.55293	no
XLOC_022769	XLOC_022769	PIP5KL1	chr9:130683807-130693076	q1	q2	OK	0	0	0.00851047	0.919763	0.92265	0.980052	no
XLOC_007536	XLOC_007536	PKM2	chr15:72491369-72523727	q1	q2	OK	0	0	0.0919644	0.149217	0.17888	0.420808	no
XLOC_015406	XLOC_015406	PLCD1	chr3:38048986-38071154	q1	q2	OK	0	0	0.11	0.319261	0.336	0.62847	no
XLOC_022910	XLOC_022910	PLCXD1	chrX:192990-220022	q1	q2	OK	0	0	0.106597	0.0659386	0.089005	0.256785	no
XLOC_023882	XLOC_023882	PLCXD1	chrY:142990-170022	q1	q2	OK	0	0	0.117535	0.0531471	0.07606	0.229985	no
XLOC_002704	XLOC_002704	PLEKHA1	chr10:124134093-124191871	q1	q2	OK	0	0	0.149676	1.75957e-08	0.019915	0.0825296	no
XLOC_004711	XLOC_004711	PLEKHA5	chr12:19282625-19529333	q1	q2	OK	0	0	0.09149	0.128735	0.14248	0.359976	no
XLOC_016249	XLOC_016249	PLK4	chr4:128802015-128820377	q1	q2	OK	0	0	0.0922181	0.125833	0.147535	0.369617	no
XLOC_015160	XLOC_015160	PLS1	chr3:142315228-142432505	q1	q2	OK	0	0	0.0973552	0.033	0.062095	0.199123	no
XLOC_013808	XLOC_013808	PLTP	chr20:44517266-44541003	q1	q2	OK	0	0	0.019068	0.475039	0.477315	0.770223	no
XLOC_015458	XLOC_015458	PLXNB1	chr3:48445260-48471460	q1	q2	OK	0	0	0.228414	0.0207426	0.042235	0.148634	no
XLOC_004975	XLOC_004975	PLXNC1	chr12:94542498-94701451	q1	q2	OK	0	0	0.0557494	0.528205	0.541235	0.818029	no
XLOC_012449	XLOC_012449	PNKD	chr2:219135114-219211516	q1	q2	OK	0	0	0.034926	0.657885	0.666245	0.895823	no
XLOC_023424	XLOC_023424	PNPLA4	chrX:7866803-7895780	q1	q2	OK	0	0	0.0102088	0.757107	0.766335	0.938732	no
XLOC_010368	XLOC_010368	PNPLA6	chr19:7599037-7626653	q1	q2	OK	0	0	0.0994844	0.00148543	0.06362	0.202402	no
XLOC_005766	XLOC_005766	POLR1D	chr13:28194879-28241559	q1	q2	OK	0	0	0.0369771	0.300617	0.31423	0.602943	no
XLOC_020936	XLOC_020936	POLR2J2,UPK3BL	chr7:102277194-102312176	q1	q2	OK	0	0	0.12227	0.13352	0.14883	0.371098	no
XLOC_000850	XLOC_000850	POU2F1	chr1:167190065-167396582	q1	q2	OK	0	0	0.155254	0.0194869	0.030095	0.114483	no
XLOC_014926	XLOC_014926	PPM1M	chr3:52279808-52284615	q1	q2	OK	0	0	0.0558824	0.442753	0.46412	0.756572	no
XLOC_000969	XLOC_000969	PPP1R12B	chr1:202317829-202557697	q1	q2	OK	0	0	0.0865673	0.238483	0.25229	0.526717	no
XLOC_011576	XLOC_011576	PPP1R13L	chr19:45882891-45927177	q1	q2	OK	0	0	0.0477254	0.584588	0.594335	0.852583	no
XLOC_018467	XLOC_018467	PPP1R18	chr6:30644165-30655672	q1	q2	OK	0	0	0.0704499	0.277969	0.29295	0.57877	no
XLOC_022286	XLOC_022286	PPP2R4	chr9:131873227-131911225	q1	q2	OK	0	0	0.138503	0.0387965	0.07736	0.232311	no
XLOC_006510	XLOC_006510	PPP2R5C	chr14:102228134-102394328	q1	q2	OK	0	0	0.0293658	0.633879	0.641565	0.8815	no
XLOC_023054	XLOC_023054	PQBP1	chrX:48750729-48760422	q1	q2	OK	0	0	0.0180596	0.606039	0.609775	0.862535	no
XLOC_014503	XLOC_014503	PRAME	chr22:22890122-22901696	q1	q2	OK	0	0	0.0158556	0.571889	0.5723	0.836713	no
XLOC_004581	XLOC_004581	PRDM10	chr11:129769600-129875381	q1	q2	OK	0	0	0.0156772	0.836352	0.83979	0.962262	no
XLOC_000111	XLOC_000111	PRDM2	chr1:14026734-14151574	q1	q2	OK	0	0	0.0349698	0.605413	0.69733	0.91109	no
XLOC_001505	XLOC_001505	PRDX1	chr1:45965855-45988562	q1	q2	OK	0	0	0.000888459	0.901486	0.90283	0.976937	no
XLOC_012703	XLOC_012703	PREPL	chr2:44502596-44589001	q1	q2	OK	0	0	0.135622	7.53745e-07	0.01077	0.0509925	no
XLOC_005245	XLOC_005245	PRH1,PRH1-PRR4,PRR4	chr12:10998447-11325723	q1	q2	OK	0	0	0.0717131	0.446814	0.462585	0.75517	no
XLOC_013885	XLOC_013885	PRIC285	chr20:62189438-62205592	q1	q2	OK	0	0	0.177133	0.0215756	0.032015	0.119845	no
XLOC_000476	XLOC_000476	PRKACB	chr1:84543744-84704181	q1	q2	OK	0	0	0.0963742	0.0359304	0.23109	0.499712	no
XLOC_021106	XLOC_021106	PRKAG2	chr7:151253200-151576308	q1	q2	OK	0	0	0.0137253	0.814802	0.82269	0.956828	no
XLOC_009103	XLOC_009103	PRKAR1A	chr17:66508109-66528910	q1	q2	OK	0	0	0.0566923	0.296131	0.31244	0.600683	no
XLOC_020596	XLOC_020596	PRKAR1B	chr7:588833-826116	q1	q2	OK	0	0	0.0956695	0.13468	0.27272	0.553245	no
XLOC_013062	XLOC_013062	PRKRA	chr2:179059207-179672150	q1	q2	OK	0	0	0.00543552	0.935581	0.996005	0.998735	no
XLOC_013319	XLOC_013319	PRNP	chr20:4666796-4682234	q1	q2	OK	0	0	0.135308	0.0331488	0.046435	0.160074	no
XLOC_010798	XLOC_010798	PRR24	chr19:47777658-47778980	q1	q2	OK	0	0	0.0111319	0.909698	0.91238	0.978392	no
XLOC_017255	XLOC_017255	PRR7	chr5:176853686-176883287	q1	q2	OK	0	0	0.102032	0.139157	0.154055	0.380264	no
XLOC_004044	XLOC_004044	PSMA1	chr11:14526421-14665180	q1	q2	OK	0	0	0.00226118	0.797429	0.8011	0.950655	no
XLOC_001432	XLOC_001432	PSMB2	chr1:36065142-36107445	q1	q2	OK	0	0	0.0416008	0.0756361	0.24469	0.517339	no
XLOC_018526	XLOC_018526	PSMB8	chr6:32808493-32821748	q1	q2	OK	0	0	0.0361561	0.435572	0.448315	0.743756	no
XLOC_009593	XLOC_009593	PSMC3IP	chr17:40719077-40729849	q1	q2	OK	0	0	0.0172777	0.721867	0.72423	0.922672	no
XLOC_009081	XLOC_009081	PSMC5	chr17:61896792-61909387	q1	q2	OK	0	0	0.0586253	0.18461	0.20458	0.459974	no
XLOC_009969	XLOC_009969	PSMG2	chr18:12658737-12725739	q1	q2	OK	0	0	0.0546983	0.312361	0.333255	0.625148	no
XLOC_001382	XLOC_001382	PTAFR	chr1:28473676-28520447	q1	q2	OK	0	0	0.0574382	0.468442	0.477505	0.770406	no
XLOC_022631	XLOC_022631	PTCH1	chr9:98205263-98279247	q1	q2	OK	0	0	0.180395	0.00113805	0.031225	0.117852	no
XLOC_022774	XLOC_022774	PTGES2	chr9:130882971-130890741	q1	q2	OK	0	0	0.0759786	0.132726	0.148695	0.370878	no
XLOC_004644	XLOC_004644	PTPN6	chr12:7055739-7070479	q1	q2	OK	0	0	0.021284	0.478888	0.494195	0.782903	no
XLOC_002099	XLOC_002099	PTPN7	chr1:202116140-202130716	q1	q2	OK	0	0	0.0366716	0.543807	0.554175	0.825673	no
XLOC_005676	XLOC_005676	PXN	chr12:120639093-120703574	q1	q2	OK	0	0	0.0473739	0.0283615	0.042595	0.14955	no
XLOC_018664	XLOC_018664	RAB23	chr6:57053581-57087078	q1	q2	OK	0	0	0.0348112	0.717125	0.7265	0.923585	no
XLOC_006580	XLOC_006580	RAB2B	chr14:21927178-21945132	q1	q2	OK	0	0	0.0397343	0.598358	0.60883	0.862029	no
XLOC_004935	XLOC_004935	RAB3IP	chr12:70132630-70216984	q1	q2	OK	0	0	0.139459	0.00609222	0.05319	0.17594	no
XLOC_004355	XLOC_004355	RAB6A	chr11:73386682-73472201	q1	q2	OK	0	0	0.0484722	0.478189	0.485455	0.776525	no
XLOC_000886	XLOC_000886	RABGAP1L	chr1:174128551-174964445	q1	q2	OK	0	0	0.104431	0.0195448	0.31357	0.602136	no
XLOC_009462	XLOC_009462	RAD51D,RAD51L3-RFFL,RFFL	chr17:33336130-33448541	q1	q2	OK	0	0	0.159325	0.000811309	0.02761	0.107223	no
XLOC_003624	XLOC_003624	RAD9A	chr11:67159422-67169376	q1	q2	OK	0	0	0.0451438	0.534226	0.552245	0.8246	no
XLOC_022808	XLOC_022808	RALGDS	chr9:135973106-136024588	q1	q2	OK	0	0	0.00483018	0.922167	0.924705	0.980568	no
XLOC_022251	XLOC_022251	RALGPS1	chr9:129677052-129985445	q1	q2	OK	0	0	0.0568419	0.202114	0.22348	0.488184	no
XLOC_021351	XLOC_021351	RALYL	chr8:85095452-85834078	q1	q2	OK	0	0	0.151432	0.00224257	0.02461	0.0974142	no
XLOC_022801	XLOC_022801	RAPGEF1	chr9:134452156-134612925	q1	q2	OK	0	0	0.0556465	0.131153	0.15803	0.3861	no
XLOC_012329	XLOC_012329	RAPGEF4	chr2:173587917-173917620	q1	q2	OK	0	0	0.00578755	0.868377	0.87412	0.969483	no
XLOC_008901	XLOC_008901	RARA	chr17:38465422-38513895	q1	q2	OK	0	0	0.178697	0.000597973	0.050995	0.170707	no
XLOC_005426	XLOC_005426	RARG	chr12:53604349-53626040	q1	q2	OK	0	0	0.0449613	0.628775	0.639105	0.881016	no
XLOC_016973	XLOC_016973	RASA1	chr5:86564069-86687743	q1	q2	OK	0	0	0.0541838	0.487235	0.49888	0.786706	no
XLOC_005649	XLOC_005649	RASAL1	chr12:113536623-113574044	q1	q2	OK	0	0	0.0818892	0.233139	0.2418	0.513927	no
XLOC_015506	XLOC_015506	RASSF1	chr3:50367216-50378367	q1	q2	OK	0	0	0.133745	0.0501961	0.123125	0.324614	no
XLOC_001000	XLOC_001000	RASSF5	chr1:206680878-206762616	q1	q2	OK	0	0	0.0159161	0.510043	0.526175	0.804813	no
XLOC_016534	XLOC_016534	RASSF6	chr4:74438861-74486340	q1	q2	OK	0	0	0.0580245	0.23069	0.25097	0.52532	no
XLOC_003194	XLOC_003194	RASSF7	chr11:560970-564025	q1	q2	OK	0	0	0.0802158	0.234627	0.2572	0.53293	no
XLOC_000262	XLOC_000262	RBBP4	chr1:33116748-33168361	q1	q2	OK	0	0	0.0112432	0.278717	0.31251	0.600683	no
XLOC_023448	XLOC_023448	RBBP7	chrX:16862774-16888534	q1	q2	OK	0	0	0.0442827	0.233649	0.25849	0.534943	no
XLOC_003613	XLOC_003613	RBM14,RBM14-RBM4,RBM4	chr11:66384052-66445275	q1	q2	OK	0	0	0.0396798	0.512766	0.52019	0.800334	no
XLOC_002315	XLOC_002315	RBM17	chr10:6130948-6159422	q1	q2	OK	0	0	0.0206018	0.437352	0.452345	0.746811	no
XLOC_000231	XLOC_000231	RCC1,SNHG3	chr1:28832454-28865708	q1	q2	OK	0	0	0.0995497	0.114298	0.12034	0.318589	no
XLOC_001024	XLOC_001024	RCOR3	chr1:211432707-211489725	q1	q2	OK	0	0	0.103931	0.049958	0.063575	0.202402	no
XLOC_011775	XLOC_011775	RDH13	chr19:55555691-55580914	q1	q2	OK	0	0	0.0156918	0.552943	0.56919	0.836052	no
XLOC_009475	XLOC_009475	RDM1	chr17:34245084-34257780	q1	q2	OK	0	0	0.0500664	0.209656	0.228785	0.496005	no
XLOC_003668	XLOC_003668	RELT	chr11:73087404-73108519	q1	q2	OK	0	0	0.0240065	0.418735	0.442145	0.73747	no
XLOC_020554	XLOC_020554	REPIN1	chr7:150065878-150071133	q1	q2	OK	0	0	0.0350138	0.567264	0.57337	0.837669	no
XLOC_001239	XLOC_001239	RERE	chr1:8412463-8877699	q1	q2	OK	0	0	0.109136	0.142373	0.157695	0.385843	no
XLOC_016080	XLOC_016080	REST	chr4:57774041-57802010	q1	q2	OK	0	0	0.131703	0.1034	0.117265	0.312603	no
XLOC_015865	XLOC_015865	RFC4	chr3:186501360-186524484	q1	q2	OK	0	0	0.0148657	0.690251	0.699025	0.91109	no
XLOC_016983	XLOC_016983	RFESD	chr5:94982480-94992849	q1	q2	OK	0	0	0.00348179	0.967242	0.96817	0.992929	no
XLOC_016607	XLOC_016607	RG9MTD2	chr4:100467863-100485189	q1	q2	OK	0	0	0.131766	0.0602057	0.0762	0.23027	no
XLOC_012105	XLOC_012105	RGPD1,RGPD2	chr2:87140934-87248973	q1	q2	OK	0	0	0.130764	0.146146	0.162565	0.395165	no
XLOC_012837	XLOC_012837	RGPD1,RGPD2	chr2:88047605-88285309	q1	q2	OK	0	0	0.123212	0.0852838	0.118115	0.314453	no
XLOC_013896	XLOC_013896	RGS19	chr20:62704534-62711324	q1	q2	OK	0	0	0.0268794	0.529944	0.545925	0.820496	no
XLOC_022200	XLOC_022200	RGS3	chr9:116207010-116360018	q1	q2	OK	0	0	0.101978	0.164111	0.49893	0.786706	no
XLOC_001706	XLOC_001706	RHOC	chr1:113243748-113250025	q1	q2	OK	0	0	0.138294	0.140716	0.1622	0.394373	no
XLOC_017773	XLOC_017773	RIOK1	chr6:7390061-7418270	q1	q2	OK	0	0	0.06799	0.364747	0.383505	0.679521	no
XLOC_010006	XLOC_010006	RNF138	chr18:29671817-29711524	q1	q2	OK	0	0	0.000746058	0.986167	0.98631	0.997608	no
XLOC_008582	XLOC_008582	RNF166	chr16:88762902-88772829	q1	q2	OK	0	0	0.0172791	0.718345	0.726465	0.923585	no
XLOC_021807	XLOC_021807	RNF19A	chr8:101269287-101322327	q1	q2	OK	0	0	0.0678678	0.197853	0.22091	0.484983	no
XLOC_013645	XLOC_013645	RNF24	chr20:3912068-3996216	q1	q2	OK	0	0	0.0121022	0.776311	0.78032	0.943307	no
XLOC_020587	XLOC_020587	RNF32	chr7:156433352-156469820	q1	q2	OK	0	0	0.367049	0.00337691	0.02717	0.105882	no
XLOC_015937	XLOC_015937	RNF4	chr4:2470794-2517586	q1	q2	OK	0	0	0.025507	0.222854	0.244685	0.517339	no
XLOC_005952	XLOC_005952	RNF6	chr13:26786904-26796508	q1	q2	OK	0	0	0.0789166	0.323022	0.404095	0.701185	no
XLOC_003898	XLOC_003898	RNH1	chr11:494511-507283	q1	q2	OK	0	0	0.0412379	0.365707	0.36884	0.665724	no
XLOC_008224	XLOC_008224	RNPS1	chr16:2303099-2318413	q1	q2	OK	0	0	0.19642	0.0142566	0.021545	0.0873779	no
XLOC_015595	XLOC_015595	ROBO1	chr3:78646387-79817059	q1	q2	OK	0	0	0.120056	0.0626428	0.07271	0.222529	no
XLOC_014981	XLOC_014981	ROBO2	chr3:77089293-77699114	q1	q2	OK	0	0	0.0378379	0.156183	0.18489	0.429717	no
XLOC_014448	XLOC_014448	RPL23AP82	chr22:51195513-51238065	q1	q2	OK	0	0	0.118335	0.140574	0.163825	0.397173	no
XLOC_015355	XLOC_015355	RPL32,SNORA7A	chr3:12876443-12883081	q1	q2	OK	0	0	0.0469794	0.0106481	0.039915	0.142376	no
XLOC_016459	XLOC_016459	RPL9	chr4:39455744-39460568	q1	q2	OK	0	0	0.0513174	0.140593	0.17122	0.408509	no
XLOC_017901	XLOC_017901	RPP21,TRIM39,TRIM39-RPP21	chr6:30255173-30314635	q1	q2	OK	0	0	0.00389016	0.927326	0.999345	0.999719	no
XLOC_000207	XLOC_000207	RPS6KA1	chr1:26856248-26901520	q1	q2	OK	0	0	0.0735332	0.337587	0.35118	0.646603	no
XLOC_017772	XLOC_017772	RREB1	chr6:7107829-7252213	q1	q2	OK	0	0	0.023	0.106663	0.12467	0.326673	no
XLOC_021814	XLOC_021814	RRM2B	chr8:103216728-103251346	q1	q2	OK	0	0	0.0641963	0.267892	0.279725	0.56166	no
XLOC_013589	XLOC_013589	RTEL1,RTEL1-TNFRSF6B,TNFRSF6B	chr20:62289162-62367494	q1	q2	OK	0	0	0.0323485	0.64895	0.65701	0.89097	no
XLOC_011578	XLOC_011578	RTN2	chr19:45988549-46000313	q1	q2	OK	0	0	0.0223092	0.713801	0.718955	0.919768	no
XLOC_012722	XLOC_012722	RTN4	chr2:55199326-55277734	q1	q2	OK	0	0	0.148187	0.0498285	0.065975	0.207857	no
XLOC_017268	XLOC_017268	RUFY1	chr5:178977561-179037027	q1	q2	OK	0	0	0.0540069	0.48842	0.50176	0.788509	no
XLOC_002935	XLOC_002935	RUFY2	chr10:70103274-70167051	q1	q2	OK	0	0	0.0485268	0.472199	0.49344	0.782513	no
XLOC_016112	XLOC_016112	RUFY3	chr4:71570653-71674336	q1	q2	OK	0	0	0.0350027	0.598414	0.60664	0.86156	no
XLOC_014112	XLOC_014112	RUNX1	chr21:36160097-36421595	q1	q2	OK	0	0	0.00407788	0.936485	0.93633	0.984252	no
XLOC_018060	XLOC_018060	RUNX2	chr6:44796469-45518819	q1	q2	OK	0	0	0.0704298	0.430242	0.44046	0.736001	no
XLOC_000753	XLOC_000753	RUSC1	chr1:155278538-155300909	q1	q2	OK	0	0	0.0266815	0.669494	0.81235	0.953817	no
XLOC_022018	XLOC_022018	RUSC2	chr9:35490006-35563896	q1	q2	OK	0	0	0.0985178	0.163304	0.182315	0.426291	no
XLOC_000519	XLOC_000519	RWDD3,TMEM56,TMEM56-RWDD3	chr1:95558072-95712781	q1	q2	OK	0	0	0.0324507	0.373505	0.399495	0.695661	no
XLOC_001847	XLOC_001847	S100A13	chr1:153591275-153618782	q1	q2	OK	0	0	0.274415	5.63827e-06	0.015995	0.0691902	no
XLOC_015376	XLOC_015376	SATB1	chr3:18389132-18480265	q1	q2	OK	0	0	0.0234496	0.396442	0.40754	0.704136	no
XLOC_011099	XLOC_011099	SBNO2	chr19:1107632-1174282	q1	q2	OK	0	0	0.0385148	0.187404	0.22031	0.484095	no
XLOC_013755	XLOC_013755	SCAND1	chr20:34541538-34543281	q1	q2	OK	0	0	0.0209626	0.761051	0.76749	0.939646	no
XLOC_012540	XLOC_012540	SCLY,UBE2F,UBE2F-SCLY	chr2:238875586-239008054	q1	q2	OK	0	0	0.0400137	0.607753	0.61769	0.866936	no
XLOC_000682	XLOC_000682	SCNM1,TNFAIP8L2,TNFAIP8L2-SCNM1	chr1:151129104-151148547	q1	q2	OK	0	0	0.0172656	0.747681	0.750365	0.933752	no
XLOC_014703	XLOC_014703	SCO2,TYMP	chr22:50946644-50968514	q1	q2	OK	0	0	0.0384906	0.202833	0.916575	0.979228	no
XLOC_000397	XLOC_000397	SCP2	chr1:53392900-53517289	q1	q2	OK	0	0	0.0178606	0.672919	0.679775	0.901649	no
XLOC_015345	XLOC_015345	SEC13	chr3:10342614-10362858	q1	q2	OK	0	0	0.0410048	0.0269767	0.048435	0.164468	no
XLOC_015421	XLOC_015421	SEC22C	chr3:42589458-42690233	q1	q2	OK	0	0	0.00216675	0.939786	0.94154	0.985109	no
XLOC_013351	XLOC_013351	SEC23B	chr20:18488187-18542059	q1	q2	OK	0	0	0.0312325	0.289578	0.30113	0.588007	no
XLOC_000764	XLOC_000764	SEMA4A	chr1:156119734-156147542	q1	q2	OK	0	0	0.0803226	0.108413	0.129825	0.335684	no
XLOC_007269	XLOC_007269	SEMA4B	chr15:90728151-90772892	q1	q2	OK	0	0	0.0994129	0.215001	0.231095	0.499712	no
XLOC_007156	XLOC_007156	SENP8	chr15:72118360-72433311	q1	q2	OK	0	0	0.0376723	0.38047	0.410995	0.707892	no
XLOC_018749	XLOC_018749	SESN1	chr6:109307639-109415708	q1	q2	OK	0	0	0.23849	3.24319e-07	0.013515	0.0610601	no
XLOC_010024	XLOC_010024	SETBP1	chr18:42260137-42648475	q1	q2	OK	0	0	0.0329371	0.672481	0.681695	0.90298	no
XLOC_014114	XLOC_014114	SETD4	chr21:37406838-37432819	q1	q2	OK	0	0	0.0852589	0.287967	0.302895	0.590196	no
XLOC_014714	XLOC_014714	SETMAR	chr3:4344987-4358949	q1	q2	OK	0	0	0.0585838	0.424095	0.43615	0.731768	no
XLOC_002653	XLOC_002653	SFR1	chr10:105881815-105886143	q1	q2	OK	0	0	0.162074	0.102902	0.12513	0.327328	no
XLOC_018814	XLOC_018814	SGK1	chr6:134490383-134639196	q1	q2	OK	0	0	0.0247945	0.240387	0.78376	0.944153	no
XLOC_007882	XLOC_007882	SH2B1	chr16:28875077-28885534	q1	q2	OK	0	0	0.0137509	0.833402	0.83583	0.961296	no
XLOC_001907	XLOC_001907	SH2D2A	chr1:156776034-156851642	q1	q2	OK	0	0	0.0113619	0.894134	0.894135	0.975226	no
XLOC_022763	XLOC_022763	SH2D3C	chr9:130500595-130541048	q1	q2	OK	0	0	0.0885196	0.219438	0.32443	0.613279	no
XLOC_013977	XLOC_013977	SH3BGR	chr21:40817796-40887433	q1	q2	OK	0	0	0.0874068	0.150892	0.1918	0.439831	no
XLOC_015939	XLOC_015939	SH3BP2	chr4:2794749-2842823	q1	q2	OK	0	0	0.0790109	0.0025539	0.01436	0.064101	no
XLOC_000287	XLOC_000287	SH3D21	chr1:36771993-36786948	q1	q2	OK	0	0	0.00808562	0.897531	0.900685	0.975815	no
XLOC_011153	XLOC_011153	SH3GL1	chr19:4360363-4400565	q1	q2	OK	0	0	0.00735257	0.927902	0.929595	0.982011	no
XLOC_023456	XLOC_023456	SH3KBP1	chrX:19552082-19905744	q1	q2	OK	0	0	0.0555843	3.75676e-05	0.072635	0.222367	no
XLOC_001867	XLOC_001867	SHC1	chr1:154934773-154946959	q1	q2	OK	0	0	0.0959625	0.0626161	0.07459	0.226972	no
XLOC_004888	XLOC_004888	SHMT2	chr12:57623355-57634475	q1	q2	OK	0	0	0.133538	0.00491103	0.05129	0.171296	no
XLOC_017539	XLOC_017539	SHROOM1	chr5:132157832-132166590	q1	q2	OK	0	0	0.0722588	0.437785	0.454155	0.747872	no
XLOC_008422	XLOC_008422	SIAH1	chr16:48274602-48420559	q1	q2	OK	0	0	0.00478921	0.877267	0.882095	0.972571	no
XLOC_003588	XLOC_003588	SIPA1	chr11:65405577-65418391	q1	q2	OK	0	0	0.0192969	0.638528	0.65092	0.886039	no
XLOC_002460	XLOC_002460	SIRT1	chr10:69644426-69678147	q1	q2	OK	0	0	0.019225	0.746451	0.75489	0.936149	no
XLOC_015224	XLOC_015224	SKIL	chr3:170075472-170114637	q1	q2	OK	0	0	0.0349544	0.591991	0.602225	0.857925	no
XLOC_021874	XLOC_021874	SLA	chr8:133879204-134147143	q1	q2	OK	0	0	0.0091521	0.912051	0.91528	0.978818	no
XLOC_005864	XLOC_005864	SLAIN1	chr13:78271988-78338377	q1	q2	OK	0	0	0.146113	0.0274442	0.183005	0.427408	no
XLOC_005388	XLOC_005388	SLC11A2	chr12:51373565-51422058	q1	q2	OK	0	0	0.137954	0.0238235	0.047095	0.161739	no
XLOC_007353	XLOC_007353	SLC12A6	chr15:34517244-34630265	q1	q2	OK	0	0	0.0935087	0.160537	0.189205	0.43642	no
XLOC_001708	XLOC_001708	SLC16A1	chr1:113454469-113498975	q1	q2	OK	0	0	0.00536918	0.701818	0.710295	0.915471	no
XLOC_014178	XLOC_014178	SLC19A1	chr21:46934628-46962385	q1	q2	OK	0	0	0.132325	0.0425104	0.060535	0.195303	no
XLOC_011608	XLOC_011608	SLC1A5	chr19:47278139-47291842	q1	q2	OK	0	0	0.155483	0.0274473	0.06782	0.211683	no
XLOC_007129	XLOC_007129	SLC24A1	chr15:65914269-65948598	q1	q2	OK	0	0	0.200099	0.0114737	0.036605	0.133207	no
XLOC_014469	XLOC_014469	SLC25A1	chr22:19163087-19166338	q1	q2	OK	0	0	0.139438	0.0418125	0.065435	0.206738	no
XLOC_003910	XLOC_003910	SLC25A22	chr11:790474-798269	q1	q2	OK	0	0	0.0186779	0.703449	0.93348	0.983821	no
XLOC_014965	XLOC_014965	SLC25A26	chr3:66119284-66550845	q1	q2	OK	0	0	0.0912001	0.246216	0.2611	0.538131	no
XLOC_015466	XLOC_015466	SLC26A6	chr3:48663155-48672926	q1	q2	OK	0	0	0.108815	0.0219584	0.02738	0.106577	no
XLOC_018054	XLOC_018054	SLC29A1	chr6:44187241-44201888	q1	q2	OK	0	0	0.0607599	0.146598	0.158295	0.386466	no
XLOC_014253	XLOC_014253	SLC2A11	chr22:24199058-24227725	q1	q2	OK	0	0	0.0428297	0.497248	0.506355	0.790964	no
XLOC_023515	XLOC_023515	SLC35A2	chrX:48760458-48769235	q1	q2	OK	0	0	0.0846306	0.235004	0.251975	0.526657	no
XLOC_006268	XLOC_006268	SLC38A6	chr14:61447831-61550451	q1	q2	OK	0	0	0.00869638	0.890131	0.89138	0.974759	no
XLOC_012381	XLOC_012381	SLC39A10	chr2:196521531-196602426	q1	q2	OK	0	0	0.0347338	0.287592	0.30935	0.597222	no
XLOC_021929	XLOC_021929	SLC39A4	chr8:145637797-145642273	q1	q2	OK	0	0	0.0750177	0.393709	0.40609	0.702958	no
XLOC_016614	XLOC_016614	SLC39A8	chr4:103172197-103266655	q1	q2	OK	0	0	0.0937913	0.0547628	0.321685	0.610843	no
XLOC_006298	XLOC_006298	SLC39A9	chr14:69865095-69929107	q1	q2	OK	0	0	0.0830411	0.17924	0.19182	0.439831	no
XLOC_003535	XLOC_003535	SLC3A2	chr11:62623483-62656355	q1	q2	OK	0	0	0.1568	0.0233206	0.043535	0.152231	no
XLOC_015690	XLOC_015690	SLC41A3	chr3:125725199-125820391	q1	q2	OK	0	0	0.0342558	0.534829	0.713665	0.916972	no
XLOC_004170	XLOC_004170	SLC43A1	chr11:57252003-57283192	q1	q2	OK	0	0	0.1291	0.0904749	0.109135	0.29755	no
XLOC_010413	XLOC_010413	SLC44A2	chr19:10713120-10755235	q1	q2	OK	0	0	0.039795	0.174586	0.197595	0.44878	no
XLOC_006596	XLOC_006596	SLC7A8	chr14:23594503-23652849	q1	q2	OK	0	0	0.252	0.0141635	0.0296	0.11299	no
XLOC_007909	XLOC_007909	SLX1A,SLX1A-SULT1A3,SLX1B,SULT1A4	chr16:30204255-30218248	q1	q2	OK	0	0	0.0308911	0.519344	0.81814	0.955214	no
XLOC_007892	XLOC_007892	SLX1A,SLX1B,SLX1B-SULT1A4,SULT1A3	chr16:29464913-29478899	q1	q2	OK	0	0	0.0604546	0.269053	0.454295	0.747872	no
XLOC_007135	XLOC_007135	SMAD6	chr15:66994673-67074337	q1	q2	OK	0	0	0.0323443	0.788621	0.79721	0.950614	no
XLOC_010193	XLOC_010193	SMAD7	chr18:46446222-46477081	q1	q2	OK	0	0	0.180009	0.000268179	0.04277	0.149956	no
XLOC_000307	XLOC_000307	SMAP2	chr1:40839377-40888998	q1	q2	OK	0	0	0.137999	0.0677777	0.05509	0.180637	no
XLOC_016183	XLOC_016183	SMARCAD1	chr4:95128758-95212443	q1	q2	OK	0	0	0.0801006	0.100971	0.42314	0.720089	no
XLOC_012442	XLOC_012442	SMARCAL1	chr2:217277136-217347774	q1	q2	OK	0	0	0.0674615	0.425641	0.43928	0.735128	no
XLOC_021101	XLOC_021101	SMARCD3	chr7:150936058-150974231	q1	q2	OK	0	0	0.3289	2.09857e-07	0.0121	0.0557941	no
XLOC_022169	XLOC_022169	SMC2	chr9:106856540-106903700	q1	q2	OK	0	0	0.0354303	0.405587	0.414325	0.711202	no
XLOC_015207	XLOC_015207	SMC4	chr3:160117429-160152741	q1	q2	OK	0	0	0.0141832	0.80499	0.810355	0.95333	no
XLOC_009237	XLOC_009237	SMG6	chr17:1963132-2207069	q1	q2	OK	0	0	0.0807554	0.222188	0.23917	0.51071	no
XLOC_012954	XLOC_012954	SMPD4	chr2:130908964-130948300	q1	q2	OK	0	0	0.0462828	0.164174	0.172925	0.41131	no
XLOC_014306	XLOC_014306	SMTN	chr22:31477281-31500610	q1	q2	OK	0	0	0.0907395	0.0198516	0.123395	0.324985	no
XLOC_002266	XLOC_002266	SMYD3	chr1:245912641-246670644	q1	q2	OK	0	0	0.0505582	0.0456977	0.08583	0.250106	no
XLOC_010381	XLOC_010381	SNAPC2	chr19:7985193-7988136	q1	q2	OK	0	0	0.125568	0.111538	0.131255	0.338339	no
XLOC_022852	XLOC_022852	SNHG7,SNORA17,SNORA43	chr9:139607023-139622636	q1	q2	OK	0	0	0.0417141	0.00437437	0.040115	0.142786	no
XLOC_005114	XLOC_005114	SNRNP35	chr12:123942650-123950941	q1	q2	OK	0	0	0.00500364	0.933688	0.93636	0.984252	no
XLOC_007565	XLOC_007565	SNUPN	chr15:75890423-75918719	q1	q2	OK	0	0	0.0924593	0.0533242	0.083045	0.244926	no
XLOC_023589	XLOC_023589	SNX12	chrX:70279096-70293276	q1	q2	OK	0	0	0.0122071	0.736694	0.73858	0.928801	no
XLOC_011987	XLOC_011987	SOCS5	chr2:46926098-46989927	q1	q2	OK	0	0	0.0356233	0.619834	0.632825	0.878005	no
XLOC_016780	XLOC_016780	SORBS2	chr4:186506597-186877870	q1	q2	OK	0	0	0.226674	9.68555e-05	0.013335	0.0604368	no
XLOC_001681	XLOC_001681	SORT1	chr1:109852187-109940563	q1	q2	OK	0	0	0.115751	0.127853	0.149755	0.372758	no
XLOC_005293	XLOC_005293	SOX5	chr12:23685230-24715380	q1	q2	OK	0	0	0.134169	0.0553745	0.15449	0.380964	no
XLOC_004821	XLOC_004821	SP1	chr12:53773978-53810226	q1	q2	OK	0	0	0.0478453	0.181076	0.19384	0.443018	no
XLOC_012497	XLOC_012497	SP100	chr2:231280870-231410317	q1	q2	OK	0	0	0.0225389	0.463177	0.457525	0.750644	no
XLOC_013213	XLOC_013213	SP110	chr2:231033644-231090444	q1	q2	OK	0	0	0.00567014	0.93201	0.931475	0.983142	no
XLOC_013040	XLOC_013040	SP3	chr2:174771186-174830430	q1	q2	OK	0	0	0.0772769	0.240846	0.257005	0.532928	no
XLOC_012473	XLOC_012473	SPEG	chr2:220299699-220358354	q1	q2	OK	0	0	0.127802	0.145946	0.16769	0.403338	no
XLOC_010830	XLOC_010830	SPHK2	chr19:49122547-49133663	q1	q2	OK	0	0	0.00684301	0.924589	0.99366	0.998521	no
XLOC_007027	XLOC_007027	SPINT1	chr15:41136245-41149853	q1	q2	OK	0	0	0.0674814	0.411199	0.42461	0.721493	no
XLOC_007893	XLOC_007893	SPN	chr16:29674299-29681823	q1	q2	OK	0	0	0.0916968	0.00376067	0.026915	0.105051	no
XLOC_002954	XLOC_002954	SPOCK2	chr10:73818791-73848790	q1	q2	OK	0	0	0.0986213	0.0213821	0.04571	0.158116	no
XLOC_012753	XLOC_012753	SPRED2	chr2:65537984-65659656	q1	q2	OK	0	0	0.092759	0.248645	0.262755	0.540436	no
XLOC_012002	XLOC_012002	SPTBN1	chr2:54683453-54898583	q1	q2	OK	0	0	0.0179313	0.822726	0.82747	0.957392	no
XLOC_010697	XLOC_010697	SPTBN4	chr19:40973125-41082365	q1	q2	OK	0	0	0.0349852	0.76824	0.774755	0.942211	no
XLOC_017272	XLOC_017272	SQSTM1	chr5:179224597-179285840	q1	q2	OK	0	0	0.0268498	0.520449	0.73788	0.928533	no
XLOC_017591	XLOC_017591	SRA1	chr5:139929651-139937678	q1	q2	OK	0	0	0.0319478	0.690757	0.69866	0.91109	no
XLOC_016904	XLOC_016904	SREK1	chr5:65440084-65476714	q1	q2	OK	0	0	0.012157	0.542873	0.558565	0.829191	no
XLOC_020949	XLOC_020949	SRPK2	chr7:104756822-105029341	q1	q2	OK	0	0	0.0987599	0.217725	0.23215	0.500819	no
XLOC_020499	XLOC_020499	SSBP1	chr7:141438120-141450288	q1	q2	OK	0	0	0.00603281	0.662527	0.6725	0.898525	no
XLOC_001555	XLOC_001555	SSBP3	chr1:54692194-54872092	q1	q2	OK	0	0	0.0906001	0.120627	0.140745	0.356592	no
XLOC_023373	XLOC_023373	SSR4	chrX:153051220-153063967	q1	q2	OK	0	0	0.117757	0.00552236	0.048085	0.16402	no
XLOC_003873	XLOC_003873	ST3GAL4	chr11:126225539-126284536	q1	q2	OK	0	0	0.168411	2.19899e-05	0.01241	0.0569107	no
XLOC_004017	XLOC_004017	ST5	chr11:8714898-8932498	q1	q2	OK	0	0	0.0773795	0.402132	0.42667	0.722432	no
XLOC_015282	XLOC_015282	ST6GAL1	chr3:186648314-186796341	q1	q2	OK	0	0	0.129696	0.0768695	0.09338	0.266429	no
XLOC_020417	XLOC_020417	ST7,ST7-OT3	chr7:116592500-116870075	q1	q2	OK	0	0	0.0108271	0.64409	0.659435	0.892076	no
XLOC_005480	XLOC_005480	STAT6	chr12:57482676-57505196	q1	q2	OK	0	0	0.00689049	0.777865	0.78195	0.944006	no
XLOC_021734	XLOC_021734	STAU2	chr8:74332308-74659943	q1	q2	OK	0	0	0.0183161	0.410457	0.41774	0.714315	no
XLOC_017948	XLOC_017948	STK19	chr6:31937587-31949223	q1	q2	OK	0	0	0.0997926	0.283007	0.29939	0.586201	no
XLOC_007546	XLOC_007546	STOML1	chr15:74275558-74286963	q1	q2	OK	0	0	0.101542	0.161648	0.168835	0.404738	no
XLOC_002466	XLOC_002466	STOX1	chr10:70587293-70655209	q1	q2	OK	0	0	0.0781261	0.297127	0.30768	0.595368	no
XLOC_007549	XLOC_007549	STRA6	chr15:74471807-74502046	q1	q2	OK	0	0	0.086493	0.502696	0.500695	0.788238	no
XLOC_013820	XLOC_013820	SULF2	chr20:46286149-46415360	q1	q2	OK	0	0	0.00908662	0.666509	0.67933	0.901357	no
XLOC_008352	XLOC_008352	SULT1A1	chr16:28616907-28634907	q1	q2	OK	0	0	0.0635081	0.394875	0.68254	0.903412	no
XLOC_010683	XLOC_010683	SUPT5H	chr19:39936185-39967308	q1	q2	OK	0	0	0.0832979	0.283052	0.296145	0.582567	no
XLOC_002339	XLOC_002339	SUV39H2	chr10:14920781-14946304	q1	q2	OK	0	0	0.0516554	0.0843675	0.109	0.297423	no
XLOC_022115	XLOC_022115	SYK	chr9:93564011-93660842	q1	q2	OK	0	0	0.0428332	0.532304	0.76763	0.939646	no
XLOC_018865	XLOC_018865	SYNE1	chr6:152442818-152958534	q1	q2	OK	0	0	0.0427829	0.672199	0.678495	0.900663	no
XLOC_006276	XLOC_006276	SYNE2	chr14:64319682-64693167	q1	q2	OK	0	0	0.143691	0.0477482	0.116665	0.311416	no
XLOC_014099	XLOC_014099	SYNJ1	chr21:34001068-34100351	q1	q2	OK	0	0	0.167785	0.0563221	0.08334	0.245436	no
XLOC_020953	XLOC_020953	SYPL1	chr7:105730951-105753057	q1	q2	OK	0	0	0.049519	0.0887165	0.120365	0.318589	no
XLOC_004399	XLOC_004399	SYTL2	chr11:85405264-85522178	q1	q2	OK	0	0	0.169759	0.00807896	0.07202	0.221022	no
XLOC_008866	XLOC_008866	TADA2A	chr17:35766976-35837226	q1	q2	OK	0	0	0.14904	0.0499005	0.07089	0.218667	no
XLOC_020904	XLOC_020904	TAF6	chr7:99690403-99723128	q1	q2	OK	0	0	0.00667495	0.705599	0.70815	0.914482	no
XLOC_017421	XLOC_017421	TAF9	chr5:68647552-68710630	q1	q2	OK	0	0	0.0221892	0.432407	0.43873	0.734485	no
XLOC_012295	XLOC_012295	TANK	chr2:161993465-162092683	q1	q2	OK	0	0	0.0150324	0.808774	0.814315	0.954232	no
XLOC_018537	XLOC_018537	TAPBP,ZBTB22	chr6:33267471-33285719	q1	q2	OK	0	0	0.0777197	2.12785e-12	0.01968	0.0817577	no
XLOC_004825	XLOC_004825	TARBP2	chr12:53894704-53900215	q1	q2	OK	0	0	0.0551499	0.494147	0.50474	0.790018	no
XLOC_020122	XLOC_020122	TAX1BP1	chr7:27778991-27869386	q1	q2	OK	0	0	0.0557674	0.0177707	0.03836	0.137953	no
XLOC_016028	XLOC_016028	TBC1D1	chr4:37892704-38140796	q1	q2	OK	0	0	0.139648	0.037987	0.06315	0.20148	no
XLOC_015965	XLOC_015965	TBC1D14	chr4:6911170-7059677	q1	q2	OK	0	0	0.129462	0.00554829	0.19118	0.439446	no
XLOC_015375	XLOC_015375	TBC1D5	chr3:17198653-17784240	q1	q2	OK	0	0	0.182723	0.0068567	0.01387	0.0624344	no
XLOC_015864	XLOC_015864	TBCCD1	chr3:186263855-186288332	q1	q2	OK	0	0	0.121491	0.106782	0.127915	0.332797	no
XLOC_016625	XLOC_016625	TBCK	chr4:106967232-107270381	q1	q2	OK	0	0	0.170462	0.0184867	0.03442	0.127473	no
XLOC_022930	XLOC_022930	TBL1X	chrX:9431334-9687780	q1	q2	OK	0	0	0.147631	0.0232892	0.040535	0.143721	no
XLOC_018240	XLOC_018240	TBPL1	chr6:134273307-134308638	q1	q2	OK	0	0	0.040684	0.115806	0.153665	0.38009	no
XLOC_013602	XLOC_013602	TCEA2	chr20:62688438-62703700	q1	q2	OK	0	0	0.0691323	0.0197191	0.04268	0.149744	no
XLOC_021736	XLOC_021736	TCEB1	chr8:74857372-74884522	q1	q2	OK	0	0	0.015787	0.455995	0.46161	0.75419	no
XLOC_010211	XLOC_010211	TCF4	chr18:52889561-53303188	q1	q2	OK	0	0	0.13064	0.00116847	0.066845	0.20981	no
XLOC_005039	XLOC_005039	TCHP	chr12:110338078-110355874	q1	q2	OK	0	0	0.0579182	0.0810607	0.11293	0.305113	no
XLOC_003635	XLOC_003635	TCIRG1	chr11:67806461-67818366	q1	q2	OK	0	0	0.00336088	0.964617	0.964765	0.991818	no
XLOC_003357	XLOC_003357	TCP11L1	chr11:33060962-33095109	q1	q2	OK	0	0	0.232238	0.0100362	0.018375	0.0773676	no
XLOC_015900	XLOC_015900	TCTEX1D2,TM4SF19,TM4SF19-TCTEX1D2	chr3:196018089-196065291	q1	q2	OK	0	0	0.00233994	0.941229	0.9414	0.985109	no
XLOC_005852	XLOC_005852	TDRD3	chr13:60970590-61148013	q1	q2	OK	0	0	0.0395032	0.270122	0.283505	0.565896	no
XLOC_004813	XLOC_004813	TENC1	chr12:53436972-53473204	q1	q2	OK	0	0	0.0764571	0.456855	0.485825	0.776857	no
XLOC_016199	XLOC_016199	TET2	chr4:106067031-106200960	q1	q2	OK	0	0	0.145889	0.087052	0.102505	0.284639	no
XLOC_022658	XLOC_022658	TEX10	chr9:103064356-103115259	q1	q2	OK	0	0	0.0309446	0.235125	0.265425	0.543374	no
XLOC_015748	XLOC_015748	TFDP2	chr3:141663269-141868386	q1	q2	OK	0	0	0.0819434	0.0249433	0.11926	0.316523	no
XLOC_020917	XLOC_020917	TFR2	chr7:100218038-100239173	q1	q2	OK	0	0	0.0847529	0.162539	0.186735	0.432308	no
XLOC_001640	XLOC_001640	TGFBR3	chr1:92145899-92371559	q1	q2	OK	0	0	0.164391	0.0172853	0.023735	0.094528	no
XLOC_000059	XLOC_000059	THAP3	chr1:6684924-6761966	q1	q2	OK	0	0	0.135257	0.110724	0.13066	0.33741	no
XLOC_013272	XLOC_013272	THAP4	chr2:242523819-242576725	q1	q2	OK	0	0	0.178733	0.0154665	0.026435	0.103741	no
XLOC_020963	XLOC_020963	THAP5	chr7:108202670-108210167	q1	q2	OK	0	0	0.0162284	0.768087	0.775365	0.94229	no
XLOC_018294	XLOC_018294	TIAM2	chr6:155411422-155635617	q1	q2	OK	0	0	0.0084659	0.911561	0.91489	0.978818	no
XLOC_017513	XLOC_017513	TICAM2,TMED7,TMED7-TICAM2	chr5:114914338-114961876	q1	q2	OK	0	0	0.0277788	0.513379	0.52817	0.807007	no
XLOC_017626	XLOC_017626	TIGD6	chr5:149372685-149432706	q1	q2	OK	0	0	0.0439555	0.555392	0.573755	0.837826	no
XLOC_023648	XLOC_023648	TIMM8A	chrX:100600643-100603957	q1	q2	OK	0	0	0.00356154	0.959855	0.960455	0.99071	no
XLOC_009427	XLOC_009427	TLCD1	chr17:27046999-27053949	q1	q2	OK	0	0	0.0822332	0.00144642	0.035655	0.130605	no
XLOC_004783	XLOC_004783	TMBIM6	chr12:50135292-50158717	q1	q2	OK	0	0	0.0297208	0.0201598	0.054535	0.179513	no
XLOC_009844	XLOC_009844	TMC6	chr17:76108998-76139049	q1	q2	OK	0	0	0.185212	0.0145219	0.02445	0.096915	no
XLOC_015714	XLOC_015714	TMCC1	chr3:129366634-129612419	q1	q2	OK	0	0	0.100061	0.146871	0.34324	0.637464	no
XLOC_023236	XLOC_023236	TMEM164	chrX:109245862-109421016	q1	q2	OK	0	0	0.0108995	0.90003	0.90253	0.976762	no
XLOC_013828	XLOC_013828	TMEM189,TMEM189-UBE2V1,UBE2V1	chr20:48697660-48770335	q1	q2	OK	0	0	0.0624816	0.0239438	0.303905	0.59136	no
XLOC_018569	XLOC_018569	TMEM217	chr6:37179953-37300746	q1	q2	OK	0	0	0.115943	0.390511	0.429565	0.726113	no
XLOC_000767	XLOC_000767	TMEM79	chr1:156252703-156262234	q1	q2	OK	0	0	0.0202847	0.523015	0.52106	0.801006	no
XLOC_022025	XLOC_022025	TMEM8B	chr9:35829221-35854844	q1	q2	OK	0	0	0.0359802	0.529144	0.53484	0.812757	no
XLOC_010712	XLOC_010712	TMEM91	chr19:41860321-41889987	q1	q2	OK	0	0	0.235623	0.0030226	0.042675	0.149744	no
XLOC_021097	XLOC_021097	TMUB1	chr7:150778171-150780620	q1	q2	OK	0	0	0.046444	0.204243	0.23142	0.499877	no
XLOC_008956	XLOC_008956	TMUB2	chr17:42264353-42269099	q1	q2	OK	0	0	0.0614083	0.443142	0.45417	0.747872	no
XLOC_017020	XLOC_017020	TNFAIP8	chr5:118604417-118730294	q1	q2	OK	0	0	0.00868677	0.872231	0.87697	0.970949	no
XLOC_010336	XLOC_010336	TNFAIP8L1	chr19:4639526-4655580	q1	q2	OK	0	0	0.017808	0.493105	0.502755	0.789238	no
XLOC_015895	XLOC_015895	TNK2	chr3:195590235-195635880	q1	q2	OK	0	0	5.31498e-05	0.999394	0.999395	0.999719	no
XLOC_016928	XLOC_016928	TNPO1	chr5:72112417-72210215	q1	q2	OK	0	0	0.116142	0.0663994	0.08594	0.250195	no
XLOC_011283	XLOC_011283	TNPO2	chr19:12810007-12834810	q1	q2	OK	0	0	0.0535189	0.131268	0.466135	0.758505	no
XLOC_014372	XLOC_014372	TNRC6B	chr22:40440820-40731812	q1	q2	OK	0	0	0.0983376	0.0777389	0.08485	0.247925	no
XLOC_009695	XLOC_009695	TOB1	chr17:48939586-48945732	q1	q2	OK	0	0	0.0456509	0.00282074	0.021245	0.0864951	no
XLOC_014323	XLOC_014323	TOM1	chr22:35695267-35743987	q1	q2	OK	0	0	0.0628942	0.272302	0.2961	0.582567	no
XLOC_013471	XLOC_013471	TOX2	chr20:42543491-42698254	q1	q2	OK	0	0	0.101335	0.0675391	0.083245	0.2453	no
XLOC_009317	XLOC_009317	TP53	chr17:7571719-7606820	q1	q2	OK	0	0	0.0688323	0.0438684	0.06945	0.215465	no
XLOC_007410	XLOC_007410	TP53BP1	chr15:43699411-43802707	q1	q2	OK	0	0	0.13474	0.000860065	0.01316	0.0596705	no
XLOC_012625	XLOC_012625	TP53I3	chr2:24300302-24308085	q1	q2	OK	0	0	0.132999	0.0782103	0.10083	0.280917	no
XLOC_007114	XLOC_007114	TPM1	chr15:63334837-63364113	q1	q2	OK	0	0	0.107536	0.27844	0.302245	0.589612	no
XLOC_001856	XLOC_001856	TPM3	chr1:154127779-154164609	q1	q2	OK	0	0	0.0101324	0.449097	0.46697	0.759438	no
XLOC_018762	XLOC_018762	TRAF3IP2	chr6:111804674-111927477	q1	q2	OK	0	0	0.0537621	0.582051	0.59645	0.853472	no
XLOC_014834	XLOC_014834	TRAK1	chr3:42132745-42267268	q1	q2	OK	0	0	0.0491228	0.472614	0.484705	0.776457	no
XLOC_003255	XLOC_003255	TRIM34,TRIM6,TRIM6-TRIM34,TRIM78P	chr11:5617330-5706339	q1	q2	OK	0	0	0.136147	0.0616903	0.091225	0.261467	no
XLOC_017747	XLOC_017747	TRIM7	chr5:180620923-180632177	q1	q2	OK	0	0	0.141211	0.0782298	0.387085	0.682416	no
XLOC_014343	XLOC_014343	TRIOBP	chr22:38092994-38172563	q1	q2	OK	0	0	0.0613506	0.0450553	0.05709	0.185856	no
XLOC_000937	XLOC_000937	TROVE2	chr1:192981495-193060906	q1	q2	OK	0	0	0.0891722	0.0769914	0.08858	0.256	no
XLOC_004255	XLOC_004255	TRPT1	chr11:63974151-63993726	q1	q2	OK	0	0	0.00609055	0.913189	0.91393	0.978818	no
XLOC_006004	XLOC_006004	TSC22D1	chr13:45006278-45154568	q1	q2	OK	0	0	0.0770886	0.136107	0.37906	0.675211	no
XLOC_023679	XLOC_023679	TSC22D3	chrX:106956451-107019017	q1	q2	OK	0	0	0.0185893	0.504226	0.50373	0.789436	no
XLOC_010987	XLOC_010987	TSEN34	chr19:54694118-54698394	q1	q2	OK	0	0	0.173326	0.0520207	0.06879	0.213914	no
XLOC_017001	XLOC_017001	TSLP	chr5:110405777-110413722	q1	q2	OK	0	0	0.000409554	0.99243	0.992665	0.998175	no
XLOC_003206	XLOC_003206	TSPAN4	chr11:842823-867116	q1	q2	OK	0	0	0.198095	0.0188419	0.04799	0.163918	no
XLOC_013969	XLOC_013969	TTC3	chr21:38445570-38575408	q1	q2	OK	0	0	0.0356017	0.304546	0.32253	0.611871	no
XLOC_009113	XLOC_009113	TTYH2	chr17:72209695-72258157	q1	q2	OK	0	0	0.117793	0.23619	0.258015	0.534179	no
XLOC_008166	XLOC_008166	TUBB3	chr16:89988416-90002505	q1	q2	OK	0	0	0.0143125	0.553398	0.570635	0.836358	no
XLOC_003174	XLOC_003174	TUBGCP2	chr10:135092133-135126666	q1	q2	OK	0	0	0.105269	0.0832282	0.105725	0.291069	no
XLOC_008527	XLOC_008527	TXNL4B	chr16:72118755-72146811	q1	q2	OK	0	0	0.0500097	0.373179	0.396215	0.691933	no
XLOC_005012	XLOC_005012	TXNRD1	chr12:104609558-104744062	q1	q2	OK	0	0	0.00353994	0.663979	0.671055	0.898525	no
XLOC_005881	XLOC_005881	UBAC2	chr13:99848627-100058554	q1	q2	OK	0	0	0.163967	0.00363759	0.014665	0.0650873	no
XLOC_023267	XLOC_023267	UBE2A	chrX:118708498-118718379	q1	q2	OK	0	0	0.0782543	0.118188	0.14235	0.359843	no
XLOC_013495	XLOC_013495	UBE2C	chr20:44441254-44445596	q1	q2	OK	0	0	0.00223307	0.916342	0.91968	0.979918	no
XLOC_016616	XLOC_016616	UBE2D3	chr4:103717132-103790032	q1	q2	OK	0	0	0.0831822	0.13098	0.28308	0.565486	no
XLOC_007710	XLOC_007710	UBE2I	chr16:1359153-1377019	q1	q2	OK	0	0	0.0133102	0.679708	0.685885	0.9047	no
XLOC_014233	XLOC_014233	UBE2L3	chr22:21899957-21978323	q1	q2	OK	0	0	0.0295638	0.281968	0.439775	0.735589	no
XLOC_004172	XLOC_004172	UBE2L6	chr11:57319127-57335803	q1	q2	OK	0	0	0.00744091	0.809294	0.815705	0.954427	no
XLOC_007191	XLOC_007191	UBE2Q2	chr15:76135621-76193388	q1	q2	OK	0	0	0.00343408	0.943566	0.94616	0.985167	no
XLOC_007329	XLOC_007329	UBE3A	chr15:25582395-25684175	q1	q2	OK	0	0	0.0600478	0.438476	0.449515	0.744091	no
XLOC_007787	XLOC_007787	UBN1	chr16:4897911-4932363	q1	q2	OK	0	0	0.00590741	0.803556	0.8102	0.95333	no
XLOC_009619	XLOC_009619	UBTF	chr17:42282400-42298994	q1	q2	OK	0	0	0.116705	0.0805076	0.151805	0.376279	no
XLOC_001363	XLOC_001363	UBXN11	chr1:26608772-26647014	q1	q2	OK	0	0	0.119013	0.0508281	0.06629	0.208458	no
XLOC_002072	XLOC_002072	UCHL5	chr1:192981495-193060906	q1	q2	OK	0	0	0.0227346	0.0346761	0.04991	0.168137	no
XLOC_013890	XLOC_013890	UCKL1	chr20:62571181-62601218	q1	q2	OK	0	0	0.0245741	0.471268	0.484055	0.77594	no
XLOC_012022	XLOC_012022	UGP2	chr2:64068097-64118696	q1	q2	OK	0	0	0.136224	0.0400528	0.058105	0.188721	no
XLOC_000835	XLOC_000835	UHMK1	chr1:162466963-162499419	q1	q2	OK	0	0	0.1851	0.012814	0.02026	0.0836151	no
XLOC_010341	XLOC_010341	UHRF1	chr19:4909509-4962165	q1	q2	OK	0	0	0.0164762	0.474929	0.495695	0.784415	no
XLOC_017705	XLOC_017705	UIMC1	chr5:176332005-176433795	q1	q2	OK	0	0	0.0756555	0.0267459	0.050755	0.170243	no
XLOC_007280	XLOC_007280	UNC45A	chr15:91473409-91497323	q1	q2	OK	0	0	0.079698	0.0710961	0.09912	0.277305	no
XLOC_005032	XLOC_005032	UNG	chr12:109535398-109548798	q1	q2	OK	0	0	0.0336211	0.174849	0.20001	0.452529	no
XLOC_008194	XLOC_008194	UNKL	chr16:1401899-1464705	q1	q2	OK	0	0	0.151569	0.0392954	0.052145	0.173403	no
XLOC_002785	XLOC_002785	UPF2	chr10:11962020-12085169	q1	q2	OK	0	0	0.113462	0.027146	0.05359	0.177039	no
XLOC_020188	XLOC_020188	UPP1	chr7:48128354-48148330	q1	q2	OK	0	0	0.0434658	0.208852	0.22627	0.492281	no
XLOC_000423	XLOC_000423	USP1	chr1:62901974-62917475	q1	q2	OK	0	0	0.0729433	0.342476	0.355215	0.651055	no
XLOC_004528	XLOC_004528	USP2	chr11:119225924-119252436	q1	q2	OK	0	0	0.0230578	0.694679	0.699745	0.91109	no
XLOC_017913	XLOC_017913	VARS2	chr6:30881981-30894235	q1	q2	OK	0	0	0.0322761	0.627757	0.63703	0.880091	no
XLOC_001670	XLOC_001670	VAV3	chr1:108113781-108507545	q1	q2	OK	0	0	0.0552923	0.473283	0.4855	0.776525	no
XLOC_002504	XLOC_002504	VDAC2	chr10:76969911-76991207	q1	q2	OK	0	0	0.116075	0.117213	0.13099	0.337829	no
[truncated: 59 more rows]

## Sheet: 1vs2-sign
test_id	gene_id	gene	locus	sample_1	sample_2	status	value_1	value_2	sqrt(JS)	test_stat	p_value	q_value	significant		Comparison BJAB-EBER1/2 vs BJAB-CTL (FRT)
[truncated: 461 more rows]

[truncated: 2 more sheets: 3vs4-OK, 3vs4-sign]
