# Supplementary material for: Proteomics and Transcriptomics of BJAB Cells Expressing the Epstein-Barr Virus Noncoding RNAs EBER1 and EBER2
Source: PLoS One. 2015 Jun 29;10(6):e0124638. doi: 10.1371/journal.pone.0124638 (PMC4487896; doi:10.1371/journal.pone.0124638)
Supplement: S8 File — This file contains the changes in total mRNA levels in the PCEP4 dataset, first and second biological replicates respectively. Plus the tracking output generated by Cuffdiff. (XLSX) [file pone.0124638.s013.xlsx]

## Sheet: 1vs2-OK
test_id	gene_id	gene	locus	sample_1	sample_2	status	value_1	value_2	log2(fold_change)	test_stat	p_value	q_value	significant		Comparison BJAB-EBNA1-EBER1/2 vs BJAB-EBNA1 (PCEP4)
XLOC_016633	XLOC_016633	1/2-SBSRNA4	chr4:110351118-110461615	q1	q2	OK	1.58599	1.42269	-0.156767	0.222261	0.82411	0.999921	no		1- BJAB-EBNA1 first replicate
XLOC_011826	XLOC_011826	A1BG	chr19:58858171-58874214	q1	q2	OK	1.94189	0.861423	-1.17266	1.81027	0.0702532	0.43267	no		2 -BJAB-EBNA1-EBER1/2 first replicate
XLOC_011072	XLOC_011072	A1BG-AS1	chr19:58858171-58874214	q1	q2	OK	0.268917	0.221805	-0.277868	0.364519	0.71547	0.999921	no		3 -BJAB-EBNA1 second replicate
XLOC_004664	XLOC_004664	A2ML1	chr12:8975149-9029381	q1	q2	OK	0.062469	0.0708109	0.180831	-0.263897	0.791859	0.999921	no		4 -BJAB-EBNA1-EBER1/2 second replicate
XLOC_014662	XLOC_014662	A4GALT	chr22:43088126-43116876	q1	q2	OK	1.27564	1.47721	0.211652	-0.336238	0.736691	0.999921	no
XLOC_005427	XLOC_005427	AAAS	chr12:53701239-53715412	q1	q2	OK	28.4989	23.4645	-0.280429	0.66655	0.50506	0.964674	no
XLOC_005124	XLOC_005124	AACS	chr12:125549924-125627871	q1	q2	OK	22.8849	16.4632	-0.475155	1.10441	0.269417	0.785823	no
XLOC_017726	XLOC_017726	AACSP1	chr5:178191863-178203277	q1	q2	OK	0.129556	0.0258278	-2.32657	1.93583	0.0528881	0.375409	no
XLOC_015182	XLOC_015182	AADACL2	chr3:151347319-151546276	q1	q2	OK	0.143354	0.0508765	-1.49451	1.23274	0.217672	0.725416	no
XLOC_007520	XLOC_007520	AAGAB	chr15:67493366-67547074	q1	q2	OK	15.8993	11.6682	-0.446384	0.969858	0.332117	0.847571	no
XLOC_012765	XLOC_012765	AAK1	chr2:69685126-69870977	q1	q2	OK	0.213525	0.181455	-0.234792	0.378249	0.705246	0.999921	no
XLOC_013165	XLOC_013165	AAMP	chr2:219128851-219134893	q1	q2	OK	23.9761	22.0259	-0.122394	0.280746	0.778905	0.999921	no
XLOC_009149	XLOC_009149	AANAT	chr17:74449432-74466199	q1	q2	OK	0.100711	0.0848464	-0.247297	0.243398	0.807697	0.999921	no
XLOC_008510	XLOC_008510	AARS	chr16:70286296-70323412	q1	q2	OK	176.721	145.103	-0.284396	0.590323	0.554974	0.984497	no
XLOC_018621	XLOC_018621	AARS2	chr6:44266462-44281063	q1	q2	OK	4.04409	6.71821	0.732262	-1.63106	0.102878	0.517838	no
XLOC_009602	XLOC_009602	AARSD1	chr17:41102542-41132545	q1	q2	OK	20.6321	13.888	-0.571048	1.34857	0.177476	0.662835	no
XLOC_016498	XLOC_016498	AASDH	chr4:57204456-57253638	q1	q2	OK	7.15399	7.81997	0.128416	-0.26482	0.791148	0.999921	no
XLOC_003756	XLOC_003756	AASDHPPT	chr11:105921824-105969419	q1	q2	OK	47.8794	41.8342	-0.194722	0.453282	0.650346	0.999921	no
XLOC_020981	XLOC_020981	AASS	chr7:121713597-121784344	q1	q2	OK	0.155912	0.0862737	-0.853743	1.05671	0.290643	0.808212	no
XLOC_008863	XLOC_008863	AATF	chr17:35306174-35414171	q1	q2	OK	33.7524	40.2477	0.253918	-0.605432	0.544892	0.980254	no
XLOC_007793	XLOC_007793	ABAT	chr16:8768443-8878432	q1	q2	OK	6.67381	4.79948	-0.475634	1.01962	0.307908	0.824404	no
XLOC_009783	XLOC_009783	ABCA10,ABCA5	chr17:67144147-67323323	q1	q2	OK	1.40479	1.37802	-0.0277579	0.0803196	0.935983	0.999921	no
XLOC_016367	XLOC_016367	ABCA11P,ZNF721	chr4:419223-533320	q1	q2	OK	16.6941	11.4079	-0.5493	1.59759	0.110134	0.535673	no
XLOC_007741	XLOC_007741	ABCA17P	chr16:2390922-2476700	q1	q2	OK	0.0911428	0.0560546	-0.701296	0.765927	0.44372	0.932856	no
XLOC_022861	XLOC_022861	ABCA2	chr9:139901685-139931234	q1	q2	OK	3.8088	2.30493	-0.724614	2.16934	0.0300566	0.277391	no
XLOC_008225	XLOC_008225	ABCA3	chr16:2325878-2390747	q1	q2	OK	1.13988	0.511931	-1.15486	1.97127	0.0486927	0.359656	no
XLOC_009781	XLOC_009781	ABCA6	chr17:67074846-67138015	q1	q2	OK	0.446484	1.16698	1.38609	-2.17581	0.0295693	0.274763	no
XLOC_010276	XLOC_010276	ABCA7	chr19:1040101-1065570	q1	q2	OK	4.89945	3.39537	-0.529051	1.14982	0.250219	0.763163	no
XLOC_009779	XLOC_009779	ABCA8	chr17:66863430-66951533	q1	q2	OK	0.911545	0.616853	-0.563389	0.908911	0.363397	0.875537	no
XLOC_020848	XLOC_020848	ABCB1	chr7:87133178-87461613	q1	q2	OK	0.071234	0.112679	0.661586	-0.80209	0.422501	0.919721	no
XLOC_002219	XLOC_002219	ABCB10	chr1:229652328-229694442	q1	q2	OK	19.3505	15.6001	-0.310817	0.711741	0.476625	0.950757	no
XLOC_020847	XLOC_020847	ABCB4	chr7:87031360-87105019	q1	q2	OK	0.315564	0.491141	0.638204	-1.21523	0.224279	0.733824	no
XLOC_013180	XLOC_013180	ABCB6	chr2:220074487-220083712	q1	q2	OK	4.01159	3.20336	-0.324588	0.60366	0.54607	0.980879	no
XLOC_023618	XLOC_023618	ABCB7	chrX:74273104-74376132	q1	q2	OK	11.5471	15.3235	0.408224	-0.893317	0.371688	0.882931	no
XLOC_020566	XLOC_020566	ABCB8	chr7:150725509-150744869	q1	q2	OK	5.84538	5.49442	-0.0893311	0.195376	0.845098	0.999921	no
XLOC_005705	XLOC_005705	ABCB9	chr12:123405497-123451056	q1	q2	OK	3.07548	3.37155	0.132597	-0.350262	0.726142	0.999921	no
XLOC_007820	XLOC_007820	ABCC1	chr16:16043433-16236930	q1	q2	OK	8.74107	12.5071	0.516865	-1.80581	0.0709487	0.434819	no
XLOC_018043	XLOC_018043	ABCC10	chr6:43395291-43423786	q1	q2	OK	4.70116	4.68606	-0.00464424	0.0142298	0.988647	0.999921	no
XLOC_008421	XLOC_008421	ABCC11	chr16:48200821-48269088	q1	q2	OK	0.0599637	0.0364307	-0.718935	0.81878	0.412912	0.912257	no
XLOC_002611	XLOC_002611	ABCC2	chr10:101542462-101611662	q1	q2	OK	0.359444	0.455943	0.343087	-0.513636	0.607507	0.999013	no
XLOC_006076	XLOC_006076	ABCC4	chr13:95672082-95953687	q1	q2	OK	0.236016	0.6826	1.53216	-2.59482	0.00946399	0.143766	no
XLOC_015848	XLOC_015848	ABCC5	chr3:183637723-183735727	q1	q2	OK	15.052	9.78152	-0.621823	1.77008	0.0767145	0.451862	no
XLOC_008299	XLOC_008299	ABCC6	chr16:16243421-16317328	q1	q2	OK	0.0767591	0.0790909	0.0431748	-0.0387048	0.969126	0.999921	no
XLOC_005290	XLOC_005290	ABCC9	chr12:21950323-22089628	q1	q2	OK	2.89652	2.58358	-0.164953	0.330652	0.740907	0.999921	no
XLOC_023370	XLOC_023370	ABCD1	chrX:152990322-153010216	q1	q2	OK	7.09595	3.68444	-0.945553	1.93088	0.053498	0.377851	no
XLOC_000516	XLOC_000516	ABCD3	chr1:94883932-94984219	q1	q2	OK	13.3637	15.2527	0.190739	-0.429359	0.667662	0.999921	no
XLOC_006767	XLOC_006767	ABCD4	chr14:74751979-74769767	q1	q2	OK	8.35625	5.73243	-0.543709	1.49618	0.134607	0.588153	no
XLOC_016269	XLOC_016269	ABCE1	chr4:145915726-146050676	q1	q2	OK	60.9369	73.1756	0.264048	-0.689307	0.49063	0.958143	no
XLOC_017904	XLOC_017904	ABCF1	chr6:30539169-30559309	q1	q2	OK	41.6086	39.5056	-0.0748225	0.175405	0.860761	0.999921	no
XLOC_021100	XLOC_021100	ABCF2	chr7:150904922-150924317	q1	q2	OK	29.2103	17.6525	-0.726605	2.52641	0.0115235	0.161613	no
XLOC_015254	XLOC_015254	ABCF3	chr3:183903862-183911795	q1	q2	OK	17.8075	13.3165	-0.419271	0.951054	0.341577	0.85497	no
XLOC_011913	XLOC_011913	ABHD1	chr2:27346656-27357542	q1	q2	OK	0.161308	0.164111	0.0248507	-0.0280766	0.977601	0.999921	no
XLOC_015037	XLOC_015037	ABHD10	chr3:111697827-111712210	q1	q2	OK	35.1303	20.3866	-0.785095	1.73907	0.0820227	0.464463	no
XLOC_020809	XLOC_020809	ABHD11	chr7:73150424-73153190	q1	q2	OK	6.37719	8.11561	0.347778	-1.00777	0.313565	0.829931	no
XLOC_020250	XLOC_020250	ABHD11-AS1	chr7:73149398-73150330	q1	q2	OK	0.403862	0.230894	-0.806633	0.824981	0.409383	0.909529	no
XLOC_013707	XLOC_013707	ABHD12	chr20:25228705-25371618	q1	q2	OK	37.9043	30.3553	-0.320414	0.804954	0.420846	0.918495	no
XLOC_005896	XLOC_005896	ABHD13	chr13:108870762-108886603	q1	q2	OK	3.87381	2.13365	-0.860429	1.56045	0.118653	0.554263	no
XLOC_014924	XLOC_014924	ABHD14A,ABHD14A-ACY1,ACY1	chr3:52009041-52023218	q1	q2	OK	29.9521	18.6114	-0.68647	2.17112	0.0299221	0.276613	no
XLOC_015519	XLOC_015519	ABHD14B	chr3:52002525-52008646	q1	q2	OK	27.342	14.9886	-0.867254	3.08033	0.00206771	0.0546396	no
XLOC_009438	XLOC_009438	ABHD15	chr17:27887688-27894042	q1	q2	OK	5.58584	4.84837	-0.204273	0.413679	0.679109	0.999921	no
XLOC_018490	XLOC_018490	ABHD16A	chr6:31654725-31671137	q1	q2	OK	11.953	9.48953	-0.33296	0.822094	0.411024	0.91082	no
XLOC_013593	XLOC_013593	ABHD16B	chr20:62492565-62494341	q1	q2	OK	5.26168	3.24181	-0.698722	1.21278	0.225213	0.735252	no
XLOC_007261	XLOC_007261	ABHD2	chr15:89631380-89745591	q1	q2	OK	5.77192	5.62885	-0.0362127	0.0816546	0.934921	0.999921	no
XLOC_010139	XLOC_010139	ABHD3	chr18:19230857-19284766	q1	q2	OK	73.7767	41.9119	-0.815805	1.87556	0.0607155	0.400758	no
XLOC_006158	XLOC_006158	ABHD4	chr14:23067146-23081265	q1	q2	OK	13.2362	17.305	0.3867	-0.882206	0.377665	0.887559	no
XLOC_014845	XLOC_014845	ABHD5	chr3:43732374-43764217	q1	q2	OK	5.30615	3.60489	-0.557709	1.09735	0.27249	0.789577	no
XLOC_014950	XLOC_014950	ABHD6	chr3:58223258-58280461	q1	q2	OK	3.7692	4.62776	0.296056	-0.556487	0.577878	0.99221	no
XLOC_011345	XLOC_011345	ABHD8	chr19:17402939-17414282	q1	q2	OK	38.7592	16.0031	-1.27619	2.8669	0.00414517	0.086445	no
XLOC_002825	XLOC_002825	ABI1	chr10:26986594-27150016	q1	q2	OK	17.4454	16.5504	-0.0759806	0.273211	0.784691	0.999921	no
XLOC_012412	XLOC_012412	ABI2	chr2:204193002-204296892	q1	q2	OK	7.74443	5.89149	-0.394528	0.866566	0.38618	0.894165	no
XLOC_009004	XLOC_009004	ABI3	chr17:47283595-47300587	q1	q2	OK	5.41069	4.66836	-0.212895	0.431574	0.666051	0.999921	no
XLOC_015614	XLOC_015614	ABI3BP	chr3:100468178-100712334	q1	q2	OK	0.0530636	0.019708	-1.42894	1.35483	0.175472	0.659806	no
XLOC_022299	XLOC_022299	ABL1	chr9:133589267-133763062	q1	q2	OK	17.4379	12.9719	-0.426834	1.78234	0.0746932	0.445431	no
XLOC_002042	XLOC_002042	ABL2	chr1:179068461-179198819	q1	q2	OK	4.9244	4.32018	-0.188857	0.997132	0.318701	0.834968	no
XLOC_003116	XLOC_003116	ABLIM1	chr10:116190868-116444414	q1	q2	OK	4.26862	9.55092	1.16187	-3.16953	0.00152687	0.0447185	yes
XLOC_016411	XLOC_016411	ABLIM2	chr4:7967036-8160559	q1	q2	OK	0.338433	0.076695	-2.14167	3.24332	0.00118143	0.0374588	yes
XLOC_020564	XLOC_020564	ABP1	chr7:150549572-150558379	q1	q2	OK	0.0461766	0.0115779	-1.99579	1.67464	0.0940042	0.495509	no
XLOC_009220	XLOC_009220	ABR	chr17:906758-1090616	q1	q2	OK	47.233	55.1811	0.22438	-0.903258	0.366389	0.878417	no
XLOC_017849	XLOC_017849	ABT1	chr6:26597170-26600277	q1	q2	OK	35.7552	24.2431	-0.560581	1.29442	0.195521	0.692841	no
XLOC_015096	XLOC_015096	ABTB1	chr3:127391780-127399769	q1	q2	OK	6.02132	3.89593	-0.628112	1.60599	0.108276	0.531519	no
XLOC_004096	XLOC_004096	ABTB2	chr11:34172533-34379555	q1	q2	OK	1.67307	1.03631	-0.691047	1.21833	0.223097	0.732262	no
XLOC_015407	XLOC_015407	ACAA1	chr3:38080695-38178733	q1	q2	OK	19.0441	12.3098	-0.629531	1.8958	0.0579859	0.392422	no
XLOC_010199	XLOC_010199	ACAA2	chr18:47309873-47340251	q1	q2	OK	31.7245	34.5035	0.121145	-0.284358	0.776136	0.999921	no
XLOC_009488	XLOC_009488	ACACA	chr17:35441926-35766902	q1	q2	OK	10.9407	14.7144	0.427523	-1.42724	0.15351	0.625443	no
XLOC_005033	XLOC_005033	ACACB	chr12:109577201-109706030	q1	q2	OK	1.7844	1.38835	-0.36206	0.723855	0.469155	0.947096	no
XLOC_005050	XLOC_005050	ACAD10	chr12:112123856-112194911	q1	q2	OK	4.09493	3.81947	-0.100467	0.274273	0.783875	0.999921	no
XLOC_015722	XLOC_015722	ACAD11,NPHP3,NPHP3-ACAD11	chr3:132276981-132593050	q1	q2	OK	11.572	10.3821	-0.156532	0.382233	0.702289	0.999921	no
XLOC_003887	XLOC_003887	ACAD8	chr11:134123433-134135746	q1	q2	OK	3.21854	2.04592	-0.653654	1.12251	0.261646	0.777456	no
XLOC_015104	XLOC_015104	ACAD9	chr3:128598332-128631957	q1	q2	OK	4.65834	7.04737	0.597269	-1.33374	0.18229	0.6701	no
XLOC_000458	XLOC_000458	ACADM	chr1:76190042-76229355	q1	q2	OK	88.2235	62.3818	-0.500037	1.18728	0.235119	0.74858	no
XLOC_005090	XLOC_005090	ACADS	chr12:121163570-121177811	q1	q2	OK	4.81663	2.79505	-0.78515	1.40002	0.161507	0.637403	no
XLOC_002713	XLOC_002713	ACADSB	chr10:124768428-124817806	q1	q2	OK	7.70463	4.21262	-0.871006	1.80977	0.0703318	0.432914	no
XLOC_008665	XLOC_008665	ACADVL	chr17:7093209-7128585	q1	q2	OK	64.3023	68.2222	0.0853711	-0.205619	0.837089	0.999921	no
XLOC_008669	XLOC_008669	ACAP1	chr17:7239847-7254793	q1	q2	OK	15.6304	12.1076	-0.368436	0.827912	0.40772	0.908119	no
XLOC_015891	XLOC_015891	ACAP2	chr3:194995464-195163817	q1	q2	OK	43.5647	42.428	-0.0381439	0.0863172	0.931214	0.999921	no
XLOC_001187	XLOC_001187	ACAP3	chr1:1227763-1243269	q1	q2	OK	12.6943	10.3631	-0.292725	0.672375	0.501345	0.962413	no
XLOC_003761	XLOC_003761	ACAT1	chr11:107992257-108018891	q1	q2	OK	33.4437	36.099	0.110222	-0.256759	0.797365	0.999921	no
XLOC_018308	XLOC_018308	ACAT2	chr6:160181290-160210735	q1	q2	OK	35.2799	79.6765	1.17531	-2.81667	0.00485246	0.0953456	no
XLOC_002202	XLOC_002202	ACBD3	chr1:226332379-226374423	q1	q2	OK	44.4747	35.7195	-0.316273	0.740703	0.458874	0.940817	no
XLOC_008966	XLOC_008966	ACBD4	chr17:43209966-43221543	q1	q2	OK	10.594	4.55417	-1.21798	5.04994	4.41943e-07	6.06211e-05	yes
XLOC_002829	XLOC_002829	ACBD5	chr10:27484142-27531068	q1	q2	OK	5.43082	6.56858	0.274411	-0.82067	0.411834	0.911435	no
XLOC_002046	XLOC_002046	ACBD6	chr1:180257351-180472022	q1	q2	OK	41.6517	40.1835	-0.051772	0.12213	0.902796	0.999921	no
XLOC_002796	XLOC_002796	ACBD7	chr10:15117473-15130775	q1	q2	OK	0.662208	0.3205	-1.04696	1.44887	0.147374	0.614229	no
XLOC_004788	XLOC_004788	ACCN2	chr12:50451486-50477394	q1	q2	OK	7.12233	5.93429	-0.263274	0.578128	0.563178	0.987423	no
XLOC_020567	XLOC_020567	ACCN3	chr7:150745604-150749843	q1	q2	OK	2.7394	2.15344	-0.347217	0.741557	0.458356	0.940598	no
XLOC_008486	XLOC_008486	ACD	chr16:67679029-67694718	q1	q2	OK	15.8983	13.4817	-0.237863	0.558375	0.576588	0.991729	no
XLOC_009074	XLOC_009074	ACE	chr17:61554421-61575741	q1	q2	OK	0.391679	0.181229	-1.11186	2.68766	0.00719544	0.121687	no
XLOC_023443	XLOC_023443	ACE2	chrX:15579155-15620192	q1	q2	OK	0.0718675	0.0436219	-0.720288	0.714864	0.474693	0.949693	no
XLOC_021981	XLOC_021981	ACER2	chr9:19408924-19452500	q1	q2	OK	0.545892	0.263804	-1.04915	1.38433	0.166256	0.644997	no
XLOC_003689	XLOC_003689	ACER3	chr11:76571916-76734850	q1	q2	OK	6.20025	6.34382	0.0330256	-0.0674111	0.946254	0.999921	no
XLOC_006594	XLOC_006594	ACIN1	chr14:23527773-23569665	q1	q2	OK	51.8512	68.2299	0.396027	-2.95571	0.00311951	0.0720616	no
XLOC_009581	XLOC_009581	ACLY	chr17:40023178-40075272	q1	q2	OK	53.6315	74.9431	0.482715	-1.32581	0.184901	0.674802	no
XLOC_020324	XLOC_020324	ACN9	chr7:96745904-96811075	q1	q2	OK	27.6633	29.4795	0.091739	-0.212794	0.831487	0.999921	no
XLOC_021995	XLOC_021995	ACO1	chr9:32384600-32450832	q1	q2	OK	8.757	10.5428	0.267749	-0.592391	0.553589	0.984092	no
XLOC_014383	XLOC_014383	ACO2	chr22:41865128-41940479	q1	q2	OK	24.8128	32.1729	0.374762	-0.892841	0.371942	0.883087	no
XLOC_000407	XLOC_000407	ACOT11	chr1:55013806-55100417	q1	q2	OK	1.64861	0.601317	-1.45505	2.52258	0.0116496	0.16268	no
XLOC_017460	XLOC_017460	ACOT12	chr5:80256507-81047072	q1	q2	OK	0.0737097	0.0100878	-2.86924	1.35257	0.176192	0.66074	no
XLOC_017816	XLOC_017816	ACOT13	chr6:24667262-24719403	q1	q2	OK	7.6288	6.76477	-0.173416	0.40209	0.687618	0.999921	no
XLOC_001229	XLOC_001229	ACOT7	chr1:6324331-6453826	q1	q2	OK	12.5535	24.4995	0.964656	-3.22305	0.00126833	0.039397	yes
XLOC_013805	XLOC_013805	ACOT8	chr20:44462469-44486048	q1	q2	OK	15.9829	9.17154	-0.801294	1.59739	0.11018	0.535757	no
XLOC_023466	XLOC_023466	ACOT9	chrX:23721776-23761407	q1	q2	OK	1.47169	1.20782	-0.285069	0.611412	0.540927	0.978954	no
XLOC_009825	XLOC_009825	ACOX1	chr17:73937588-74002080	q1	q2	OK	5.79184	4.56042	-0.344856	1.11668	0.26413	0.780015	no
XLOC_016412	XLOC_016412	ACOX3	chr4:8368008-8442452	q1	q2	OK	5.7617	4.72696	-0.285584	0.696629	0.486035	0.955915	no
XLOC_012188	XLOC_012188	ACOXL	chr2:111490149-111875799	q1	q2	OK	0.254282	0.145641	-0.804015	0.982769	0.325721	0.841718	no
XLOC_011844	XLOC_011844	ACP1	chr2:264868-278282	q1	q2	OK	139.93	106.752	-0.390438	1.03538	0.300494	0.817888	no
XLOC_004125	XLOC_004125	ACP2	chr11:47260852-47290584	q1	q2	OK	5.17947	3.63292	-0.511677	0.962538	0.335779	0.850525	no
XLOC_011266	XLOC_011266	ACP5	chr19:11685474-11689801	q1	q2	OK	0.211895	0.790623	1.89964	-3.69033	0.000223962	0.0109679	yes
XLOC_001765	XLOC_001765	ACP6	chr1:147119167-147142634	q1	q2	OK	5.87899	3.51439	-0.742293	1.34839	0.177532	0.662877	no
XLOC_015123	XLOC_015123	ACPP	chr3:132036210-132087146	q1	q2	OK	4.9511	6.23916	0.333601	-0.892986	0.371864	0.883034	no
XLOC_005189	XLOC_005189	ACRBP	chr12:6747241-6756580	q1	q2	OK	1.14625	0.422806	-1.43885	2.09743	0.0359556	0.306407	no
XLOC_023144	XLOC_023144	ACRC	chrX:70430034-70948962	q1	q2	OK	1.03773	0.562976	-0.882291	1.37725	0.168435	0.648604	no
XLOC_007583	XLOC_007583	ACSBG1	chr15:78463186-78527049	q1	q2	OK	0.0533944	0.0368307	-0.535777	0.520988	0.602375	0.997845	no
XLOC_010353	XLOC_010353	ACSBG2	chr19:6135709-6193112	q1	q2	OK	0.223394	0.122896	-0.862148	1.04216	0.297335	0.81444	no
XLOC_009017	XLOC_009017	ACSF2	chr17:48503518-48552200	q1	q2	OK	7.91122	5.68052	-0.477876	0.976577	0.328779	0.844443	no
XLOC_008148	XLOC_008148	ACSF3	chr16:89160216-89222171	q1	q2	OK	13.5086	9.22058	-0.550953	2.10382	0.0353943	0.303408	no
XLOC_016770	XLOC_016770	ACSL1	chr4:185676748-185747215	q1	q2	OK	22.537	39.8652	0.822832	-1.9682	0.0490446	0.360892	no
XLOC_012483	XLOC_012483	ACSL3	chr2:223725731-223808119	q1	q2	OK	17.6497	18.0649	0.0335524	-0.114254	0.909037	0.999921	no
XLOC_023686	XLOC_023686	ACSL4	chrX:108884563-108976621	q1	q2	OK	31.1192	33.7142	0.115552	-0.37132	0.710399	0.999921	no
XLOC_002667	XLOC_002667	ACSL5	chr10:114133915-114188138	q1	q2	OK	10.6529	8.25287	-0.368284	0.892853	0.371936	0.883087	no
XLOC_007837	XLOC_007837	ACSM3	chr16:20775311-20860990	q1	q2	OK	0.236783	0.0332835	-2.83069	2.49299	0.0126671	0.171503	no
XLOC_013704	XLOC_013704	ACSS1	chr20:24986865-25038818	q1	q2	OK	2.08172	0.582258	-1.83804	3.04257	0.00234567	0.059236	no
XLOC_002217	XLOC_002217	ACTA1	chr1:229566992-229569843	q1	q2	OK	0.0788406	0.10499	0.413243	-0.431007	0.666463	0.999921	no
XLOC_003006	XLOC_003006	ACTA2	chr10:90694830-90775542	q1	q2	OK	8.33505	3.90078	-1.09543	2.28524	0.0222987	0.235783	no
XLOC_012063	XLOC_012063	ACTG2	chr2:74120092-74146780	q1	q2	OK	68.5828	107.13	0.64345	-1.56852	0.116759	0.550196	no
XLOC_013414	XLOC_013414	ACTL10	chr20:32244892-32262264	q1	q2	OK	0.446748	0.298089	-0.583721	0.770121	0.441228	0.931429	no
XLOC_015236	XLOC_015236	ACTL6A	chr3:179280707-179306193	q1	q2	OK	74.7387	54.2798	-0.461441	1.55256	0.120529	0.558506	no
XLOC_000140	XLOC_000140	ACTL8	chr1:18081807-18153558	q1	q2	OK	0.0483347	0.0384577	-0.329788	0.270661	0.786652	0.999921	no
XLOC_001113	XLOC_001113	ACTN2	chr1:236849769-236927558	q1	q2	OK	0.0481615	0.0421617	-0.191947	0.2074	0.835697	0.999921	no
XLOC_010670	XLOC_010670	ACTN4	chr19:39138266-39235114	q1	q2	OK	40.7646	47.1077	0.208647	-0.484958	0.627706	0.999921	no
XLOC_006256	XLOC_006256	ACTR10	chr14:58666832-58702353	q1	q2	OK	65.071	23.9672	-1.44095	3.19127	0.00141647	0.0425067	yes
XLOC_003085	XLOC_003085	ACTR1A	chr10:104238985-104262512	q1	q2	OK	46.2701	35.4247	-0.385327	0.902985	0.366534	0.878524	no
XLOC_012866	XLOC_012866	ACTR1B	chr2:98272401-98280561	q1	q2	OK	40.4012	40.4325	0.00111976	-0.00266099	0.997877	0.999979	no
XLOC_012029	XLOC_012029	ACTR2	chr2:65454828-65498390	q1	q2	OK	191.435	230.001	0.264783	-0.535924	0.592011	0.995399	no
XLOC_012211	XLOC_012211	ACTR3	chr2:114647536-114716167	q1	q2	OK	240.707	308.526	0.358116	-0.738244	0.460366	0.941878	no
XLOC_020578	XLOC_020578	ACTR3B	chr7:152456850-152552463	q1	q2	OK	11.9378	8.49207	-0.491344	1.14917	0.250485	0.763532	no
XLOC_021089	XLOC_021089	ACTR3C	chr7:149944300-150035245	q1	q2	OK	1.66573	2.77443	0.73604	-1.69554	0.0899721	0.485329	no
XLOC_013459	XLOC_013459	ACTR5	chr20:37377096-37401089	q1	q2	OK	5.97667	3.04052	-0.975025	1.81033	0.070245	0.432651	no
XLOC_004995	XLOC_004995	ACTR6	chr12:100594573-100618201	q1	q2	OK	24.8741	25.1444	0.0155876	-0.0337954	0.97304	0.999921	no
XLOC_015543	XLOC_015543	ACTR8	chr3:53901093-53916229	q1	q2	OK	11.6079	9.05259	-0.358705	0.787094	0.431227	0.925087	no
XLOC_012999	XLOC_012999	ACVR1	chr2:158592957-158732374	q1	q2	OK	0.661871	0.324967	-1.02626	1.69826	0.0894588	0.484799	no
XLOC_004804	XLOC_004804	ACVR1B	chr12:52345450-52390863	q1	q2	OK	5.01604	3.5122	-0.514172	1.32637	0.184716	0.674507	no
XLOC_012275	XLOC_012275	ACVR2A	chr2:148602569-149271044	q1	q2	OK	0.755015	0.571896	-0.400754	0.62065	0.53483	0.977186	no
XLOC_004321	XLOC_004321	ACY3	chr11:67410025-67418130	q1	q2	OK	6.70618	3.49561	-0.939948	1.66261	0.0963913	0.501378	no
XLOC_006776	XLOC_006776	ACYP1	chr14:75519927-75530736	q1	q2	OK	19.813	16.851	-0.233612	0.491858	0.62282	0.999921	no
XLOC_012000	XLOC_012000	ACYP2	chr2:54342409-54532435	q1	q2	OK	13.5079	5.22711	-1.36972	2.47436	0.0133477	0.176865	no
XLOC_013785	XLOC_013785	ADA	chr20:43248162-43280376	q1	q2	OK	93.1136	56.9055	-0.710425	1.65369	0.0981898	0.505869	no
XLOC_007048	XLOC_007048	ADAL	chr15:43622871-43646096	q1	q2	OK	1.7733	0.975081	-0.862842	1.79585	0.0725179	0.439322	no
XLOC_005053	XLOC_005053	ADAM1	chr12:112336866-112339706	q1	q2	OK	2.0014	1.02085	-0.971236	1.57417	0.115448	0.547454	no
XLOC_007470	XLOC_007470	ADAM10	chr15:58888509-59042177	q1	q2	OK	16.6804	13.8713	-0.266044	0.608806	0.542653	0.979926	no
XLOC_008962	XLOC_008962	ADAM11	chr17:42836567-42859214	q1	q2	OK	0.785114	0.430023	-0.86849	1.371	0.170374	0.651439	no
XLOC_000743	XLOC_000743	ADAM15	chr1:155006281-155042029	q1	q2	OK	9.90617	12.9336	0.384727	-1.33032	0.183412	0.672278	no
XLOC_012590	XLOC_012590	ADAM17	chr2:9629410-9695917	q1	q2	OK	26.0831	27.8399	0.0940344	-0.221786	0.82448	0.999921	no
XLOC_017659	XLOC_017659	ADAM19	chr5:156904311-157002783	q1	q2	OK	7.36506	6.94158	-0.0854331	0.197393	0.84352	0.999921	no
XLOC_006303	XLOC_006303	ADAM21	chr14:70918873-70926622	q1	q2	OK	0.1058	0.14069	0.411177	-0.467227	0.640337	0.999921	no
XLOC_020298	XLOC_020298	ADAM22	chr7:87563565-87832204	q1	q2	OK	4.05622	3.37819	-0.263886	0.688978	0.490837	0.958233	no
XLOC_021219	XLOC_021219	ADAM28	chr8:24151579-24212726	q1	q2	OK	0.803132	0.369073	-1.12173	1.94967	0.0512153	0.368884	no
XLOC_016329	XLOC_016329	ADAM29	chr4:175839508-175899331	q1	q2	OK	0.141338	0.0716475	-0.980158	1.12092	0.262323	0.778176	no
XLOC_003173	XLOC_003173	ADAM8	chr10:135075919-135090407	q1	q2	OK	2.59378	1.86164	-0.478482	1.17012	0.241954	0.753146	no
XLOC_021261	XLOC_021261	ADAM9	chr8:38854504-38962779	q1	q2	OK	11.3802	5.29599	-1.10356	2.32684	0.019974	0.221952	no
XLOC_022324	XLOC_022324	ADAMTS13	chr9:136243283-136324508	q1	q2	OK	0.869056	0.464894	-0.902547	2.37464	0.0175659	0.20727	no
XLOC_017044	XLOC_017044	ADAMTS19	chr5:128796102-129074376	q1	q2	OK	6.93444	4.87128	-0.509478	1.08537	0.277759	0.795321	no
XLOC_001962	XLOC_001962	ADAMTS4	chr1:161159537-161168845	q1	q2	OK	0.200013	0.0865549	-1.20841	1.52008	0.128491	0.576098	no
XLOC_017414	XLOC_017414	ADAMTS6	chr5:64444562-64777704	q1	q2	OK	0.191814	0.20409	0.0894938	-0.127093	0.898866	0.999921	no
XLOC_007587	XLOC_007587	ADAMTS7	chr15:79051544-79103773	q1	q2	OK	0.0558652	0.0280727	-0.992784	1.07702	0.281471	0.799334	no
XLOC_022326	XLOC_022326	ADAMTSL2	chr9:136397285-136440641	q1	q2	OK	0.0860958	0.0102611	-3.06876	2.56821	0.0102225	0.150694	no
XLOC_000673	XLOC_000673	ADAMTSL4	chr1:150521897-150533412	q1	q2	OK	0.138235	0.0216888	-2.6721	2.86833	0.00412647	0.0861834	no
XLOC_020597	XLOC_020597	ADAP1	chr7:937536-994289	q1	q2	OK	19.3635	14.0435	-0.463438	1.05939	0.289423	0.807242	no
XLOC_008819	XLOC_008819	ADAP2	chr17:29248753-29286211	q1	q2	OK	1.99721	0.905085	-1.14186	1.89113	0.0586073	0.394463	no
XLOC_001862	XLOC_001862	ADAR	chr1:154554533-154600456	q1	q2	OK	78.4769	54.0608	-0.537683	2.13802	0.0325154	0.289748	no
XLOC_014021	XLOC_014021	ADARB1	chr21:46494492-46646478	q1	q2	OK	2.2497	2.06093	-0.126435	0.490918	0.623484	0.999921	no
XLOC_002302	XLOC_002302	ADARB2-AS1	chr10:1223252-1779670	q1	q2	OK	0.248073	0.0645632	-1.94198	1.60065	0.109454	0.534342	no
XLOC_008545	XLOC_008545	ADAT1	chr16:75632246-75657221	q1	q2	OK	12.7332	8.33477	-0.611384	1.45017	0.14701	0.613619	no
XLOC_018841	XLOC_018841	ADAT2	chr6:143743968-143771841	q1	q2	OK	3.48458	3.97667	0.190579	-0.383273	0.701517	0.999921	no
XLOC_010294	XLOC_010294	ADAT3,SCAMP4	chr19:1905372-1926012	q1	q2	OK	25.9096	17.9624	-0.528506	1.31578	0.188248	0.680051	no
XLOC_006353	XLOC_006353	ADCK1	chr14:78266425-78400297	q1	q2	OK	4.52947	3.28358	-0.464073	1.03216	0.301995	0.819178	no
XLOC_020494	XLOC_020494	ADCK2	chr7:140372952-140394908	q1	q2	OK	21.9063	12.7284	-0.783296	1.74257	0.081409	0.463562	no
XLOC_001072	XLOC_001072	ADCK3	chr1:227127937-227175246	q1	q2	OK	14.1551	4.97271	-1.50921	3.11587	0.00183404	0.0504303	no
XLOC_011508	XLOC_011508	ADCK4	chr19:41197433-41222790	q1	q2	OK	11.0416	7.33286	-0.590503	1.75521	0.0792232	0.456516	no
XLOC_021498	XLOC_021498	ADCK5	chr8:145597730-145634733	q1	q2	OK	3.39901	2.16455	-0.651046	1.1031	0.269986	0.786752	no
XLOC_012629	XLOC_012629	ADCY3	chr2:25013135-25142055	q1	q2	OK	17.9481	15.5051	-0.211088	0.497604	0.618763	0.999921	no
XLOC_015676	XLOC_015676	ADCY5	chr3:123001142-123167392	q1	q2	OK	3.09558	1.19467	-1.3736	2.53166	0.0113525	0.160217	no
XLOC_005361	XLOC_005361	ADCY6,MIR4701	chr12:49159974-49182820	q1	q2	OK	0.193138	0.112956	-0.773878	1.29623	0.194898	0.691681	no
XLOC_007958	XLOC_007958	ADCY7	chr16:50321822-50352043	q1	q2	OK	12.2589	11.1368	-0.138506	0.325767	0.744601	0.999921	no
XLOC_008252	XLOC_008252	ADCY9	chr16:4012649-4166186	q1	q2	OK	3.03955	2.12424	-0.516907	1.0677	0.285657	0.80416	no
XLOC_015940	XLOC_015940	ADD1	chr4:2845583-2931802	q1	q2	OK	36.4141	31.2467	-0.220795	0.645691	0.51848	0.9702	no
XLOC_002658	XLOC_002658	ADD3	chr10:111705316-111895323	q1	q2	OK	36.3722	30.122	-0.27202	0.931833	0.351423	0.864465	no
XLOC_016599	XLOC_016599	ADH5	chr4:99992129-100009931	q1	q2	OK	69.7343	45.997	-0.60033	1.38815	0.165092	0.643477	no
XLOC_021321	XLOC_021321	ADHFE1	chr8:67344717-67381044	q1	q2	OK	0.158455	0	-1.79769e+308	-1.79769e+308	0.00323729	0.0739092	no
XLOC_012578	XLOC_012578	ADI1	chr2:3501689-3523350	q1	q2	OK	38.6831	49.2625	0.348789	-0.818426	0.413114	0.912371	no
XLOC_002105	XLOC_002105	ADIPOR1	chr1:202909959-202927700	q1	q2	OK	69.575	47.0272	-0.565072	1.53638	0.124445	0.566243	no
XLOC_004600	XLOC_004600	ADIPOR2	chr12:1800246-1897845	q1	q2	OK	32.6531	28.1703	-0.213042	0.499442	0.617468	0.999921	no
XLOC_002501	XLOC_002501	ADK	chr10:75910942-76469061	q1	q2	OK	30.9426	37.5574	0.279503	-0.971071	0.331513	0.847015	no
XLOC_003296	XLOC_003296	ADM	chr11:10326641-10328923	q1	q2	OK	0.451052	20.3017	5.49216	-9.21708	0	0	yes
XLOC_014440	XLOC_014440	ADM2	chr22:50919984-50924866	q1	q2	OK	0.182387	0.30759	0.754004	-1.07859	0.280769	0.798549	no
XLOC_013830	XLOC_013830	ADNP	chr20:49506882-49547527	q1	q2	OK	33.66	31.4452	-0.0981955	0.440651	0.659465	0.999921	no
XLOC_010099	XLOC_010099	ADNP2	chr18:77866914-77898228	q1	q2	OK	26.2777	18.9812	-0.469268	1.0934	0.274218	0.791516	no
XLOC_002454	XLOC_002454	ADO	chr10:64564515-64568239	q1	q2	OK	13.1907	6.20319	-1.08844	2.2953	0.021716	0.232432	no
XLOC_014262	XLOC_014262	ADORA2A	chr22:24823529-24890783	q1	q2	OK	28.606	62.0246	1.11652	-2.68733	0.00720264	0.121711	no
XLOC_008730	XLOC_008730	ADORA2B	chr17:15848230-15879210	q1	q2	OK	0.843341	0.587837	-0.5207	0.733486	0.463262	0.943767	no
XLOC_001700	XLOC_001700	ADORA3	chr1:112025969-112106597	q1	q2	OK	0.0812741	0.0304972	-1.41412	1.1887	0.234559	0.747589	no
XLOC_007541	XLOC_007541	ADPGK	chr15:73043707-73090540	q1	q2	OK	21.1844	15.0907	-0.489338	2.70114	0.00691017	0.118532	no
XLOC_015062	XLOC_015062	ADPRH	chr3:119298522-119308792	q1	q2	OK	7.11632	4.37451	-0.702008	1.4037	0.160407	0.635395	no
XLOC_006116	XLOC_006116	ADPRHL1	chr13:114076259-114107839	q1	q2	OK	2.82216	2.37446	-0.249197	0.42243	0.672711	0.999921	no
XLOC_000284	XLOC_000284	ADPRHL2	chr1:36554452-36559533	q1	q2	OK	17.5461	12.5344	-0.485262	1.04269	0.297091	0.814294	no
XLOC_012850	XLOC_012850	ADRA2B	chr2:96778622-96781888	q1	q2	OK	0.331451	0.438474	0.403696	-0.577612	0.563526	0.987581	no
XLOC_003620	XLOC_003620	ADRBK1	chr11:67033904-67054029	q1	q2	OK	111.321	64.2138	-0.79377	1.75839	0.0786804	0.455167	no
XLOC_014274	XLOC_014274	ADRBK2	chr22:25960860-26125258	q1	q2	OK	8.81149	7.17569	-0.296269	0.679153	0.497041	0.960687	no
XLOC_013565	XLOC_013565	ADRM1	chr20:60878026-60883918	q1	q2	OK	45.3734	33.4032	-0.441858	1.20414	0.228535	0.739469	no
XLOC_014373	XLOC_014373	ADSL	chr22:40742503-40762575	q1	q2	OK	64.766	52.0827	-0.314434	0.760965	0.446678	0.934394	no
XLOC_002263	XLOC_002263	ADSS	chr1:244571793-244615436	q1	q2	OK	31.3454	22.6463	-0.46898	1.07439	0.282647	0.800359	no
XLOC_006535	XLOC_006535	ADSSL1	chr14:105190533-105213647	q1	q2	OK	0.42197	0.5025	0.251984	-0.349663	0.726592	0.999921	no
XLOC_020175	XLOC_020175	AEBP1,MIR4649	chr7:44143959-44154159	q1	q2	OK	0.264385	0.180072	-0.554068	0.787437	0.431026	0.925055	no
XLOC_004712	XLOC_004712	AEBP2	chr12:19592607-19675173	q1	q2	OK	13.353	12.038	-0.149567	0.475252	0.634607	0.999921	no
XLOC_007258	XLOC_007258	AEN	chr15:89164526-89175512	q1	q2	OK	17.2877	6.89043	-1.32708	2.85124	0.00435488	0.0893994	no
XLOC_011133	XLOC_011133	AES	chr19:3052907-3062964	q1	q2	OK	170.16	106.208	-0.679997	1.67564	0.093808	0.495157	no
XLOC_016410	XLOC_016410	AFAP1	chr4:7755816-7941653	q1	q2	OK	0.130275	0.0692212	-0.912276	1.21687	0.223655	0.732879	no
XLOC_015970	XLOC_015970	AFAP1-AS1	chr4:7755816-7941653	q1	q2	OK	0.353712	0.327622	-0.110542	0.170061	0.864962	0.999921	no
XLOC_017154	XLOC_017154	AFAP1L1	chr5:148651400-148721367	q1	q2	OK	0.0580926	0.0269765	-1.10665	1.12248	0.261658	0.777456	no
XLOC_003115	XLOC_003115	AFAP1L2	chr10:116054582-116164515	q1	q2	OK	0.592547	0.40388	-0.553001	1.0604	0.288964	0.806851	no
XLOC_016164	XLOC_016164	AFF1	chr4:87856153-88062206	q1	q2	OK	0.632607	2.08763	1.72249	-3.58339	0.000339158	0.0152015	yes
XLOC_023335	XLOC_023335	AFF2	chrX:147582138-148082193	q1	q2	OK	0.866684	0.650788	-0.413318	1.26551	0.205687	0.708559	no
XLOC_012877	XLOC_012877	AFF3	chr2:100163715-100759037	q1	q2	OK	6.11856	6.89302	0.171945	-0.494589	0.62089	0.999921	no
XLOC_017541	XLOC_017541	AFF4	chr5:132211070-132299354	q1	q2	OK	16.8404	15.75	-0.0965711	0.224986	0.82199	0.999921	no
XLOC_008168	XLOC_008168	AFG3L1P	chr16:90036182-90067195	q1	q2	OK	2.82223	2.38214	-0.244576	0.648651	0.516564	0.969105	no
XLOC_010126	XLOC_010126	AFG3L2	chr18:12328942-12377275	q1	q2	OK	37.8777	31.6454	-0.259353	0.610412	0.541589	0.979346	no
XLOC_009166	XLOC_009166	AFMID	chr17:76183397-76203782	q1	q2	OK	43.5631	20.8126	-1.06565	3.39701	0.00068126	0.0254386	yes
XLOC_012024	XLOC_012024	AFTPH	chr2:64751438-64820138	q1	q2	OK	35.2766	27.3656	-0.366352	1.70756	0.0877183	0.479758	no
XLOC_016756	XLOC_016756	AGA	chr4:178351928-178363657	q1	q2	OK	18.1822	8.46666	-1.10266	2.41566	0.0157066	0.194427	no
XLOC_002537	XLOC_002537	AGAP11,C10orf116	chr10:88728187-88769960	q1	q2	OK	0.220896	0.20659	-0.0965941	0.149056	0.881509	0.999921	no
XLOC_005488	XLOC_005488	AGAP2	chr12:58118075-58135944	q1	q2	OK	4.80814	3.76887	-0.351347	0.763202	0.445343	0.933926	no
XLOC_020569	XLOC_020569	AGAP3	chr7:150783825-150841523	q1	q2	OK	14.7309	9.83061	-0.583495	1.61108	0.107162	0.52861	no
XLOC_002875	XLOC_002875	AGAP4	chr10:46321049-46342921	q1	q2	OK	0.137105	0.210546	0.618858	-0.790041	0.429504	0.924149	no
XLOC_002971	XLOC_002971	AGAP5	chr10:75434032-75457554	q1	q2	OK	0.357178	0.317035	-0.172005	0.237136	0.812551	0.999921	no
XLOC_002437	XLOC_002437	AGAP6	chr10:51748077-51770259	q1	q2	OK	1.61501	1.82042	0.172732	-0.293578	0.76908	0.999921	no
XLOC_002905	XLOC_002905	AGAP7	chr10:51464161-51486327	q1	q2	OK	0.145923	0.0540704	-1.4323	1.52902	0.126259	0.570747	no
XLOC_002904	XLOC_002904	AGAP8	chr10:51026324-51371331	q1	q2	OK	0.154836	0.264808	0.774207	-1.01693	0.309187	0.825577	no
XLOC_002424	XLOC_002424	AGAP9	chr10:48215723-48237508	q1	q2	OK	0.383869	0.443732	0.209073	-0.296163	0.767106	0.999921	no
XLOC_002883	XLOC_002883	AGAP9	chr10:47191843-47213626	q1	q2	OK	0.387909	0.413762	0.0930833	-0.131222	0.895599	0.999921	no
XLOC_004134	XLOC_004134	AGBL2	chr11:47681142-47736928	q1	q2	OK	0.360172	0.178604	-1.01192	1.34767	0.177766	0.663154	no
XLOC_020475	XLOC_020475	AGBL3	chr7:134671258-134820530	q1	q2	OK	0.0687196	0.102232	0.573051	-0.663089	0.507274	0.965309	no
XLOC_011910	XLOC_011910	AGBL5	chr2:27274490-27294567	q1	q2	OK	39.3017	24.4095	-0.687152	2.6679	0.00763261	0.126014	no
XLOC_018514	XLOC_018514	AGER	chr6:32148744-32152099	q1	q2	OK	4.80514	3.2605	-0.559485	2.00141	0.0453486	0.346649	no
XLOC_012491	XLOC_012491	AGFG1	chr2:228336887-228425938	q1	q2	OK	10.951	18.506	0.756921	-2.26218	0.0236861	0.243997	no
XLOC_020358	XLOC_020358	AGFG2	chr7:100136833-100165843	q1	q2	OK	6.48541	3.03937	-1.09343	2.23718	0.0252747	0.253758	no
XLOC_020497	XLOC_020497	AGK	chr7:141251077-141354209	q1	q2	OK	15.8698	11.6636	-0.44428	0.988292	0.32301	0.839131	no
XLOC_000527	XLOC_000527	AGL	chr1:100315639-100389579	q1	q2	OK	13.336	13.0016	-0.036638	0.0971293	0.922624	0.999921	no
XLOC_001280	XLOC_001280	AGMAT	chr1:15853351-15911605	q1	q2	OK	0.0516538	0.0231575	-1.1574	0.985452	0.324402	0.840544	no
XLOC_018513	XLOC_018513	AGPAT1	chr6:32120578-32145888	q1	q2	OK	37.1641	28.4177	-0.387118	1.02035	0.307563	0.824164	no
XLOC_022851	XLOC_022851	AGPAT2	chr9:139567594-139581911	q1	q2	OK	17.6827	12.226	-0.532393	1.52721	0.126709	0.571945	no
XLOC_014002	XLOC_014002	AGPAT3	chr21:45285115-45407475	q1	q2	OK	20.885	16.7335	-0.319722	0.761877	0.446134	0.934062	no
XLOC_021133	XLOC_021133	AGPAT5	chr8:6565877-6619021	q1	q2	OK	15.7917	18.8844	0.258027	-0.603733	0.546021	0.980821	no
XLOC_021271	XLOC_021271	AGPAT6	chr8:41435706-41482520	q1	q2	OK	9.92321	7.95036	-0.319787	0.733754	0.463099	0.943649	no
XLOC_007204	XLOC_007204	AGPHD1	chr15:78799905-78829715	q1	q2	OK	2.18104	1.37931	-0.661073	1.40079	0.161277	0.637055	no
XLOC_012347	XLOC_012347	AGPS	chr2:178257470-178408564	q1	q2	OK	15.4793	18.5483	0.260951	-0.610654	0.541429	0.979317	no
XLOC_000010	XLOC_000010	AGRN	chr1:955502-991499	q1	q2	OK	4.78135	3.87705	-0.302459	0.671479	0.501915	0.962735	no
XLOC_007228	XLOC_007228	AGSK1,LOC727849	chr15:82944792-82986427	q1	q2	OK	3.58554	4.18247	0.222163	-0.651798	0.514531	0.968158	no
XLOC_007606	XLOC_007606	AGSK1,LOC727849	chr15:83130032-83182930	q1	q2	OK	4.63653	4.8382	0.0614254	-0.184264	0.853806	0.999921	no
XLOC_007602	XLOC_007602	AGSK1,LOC727849	chr15:82753446-82798352	q1	q2	OK	4.6977	4.8478	0.0453742	-0.14002	0.888644	0.999921	no
XLOC_022585	XLOC_022585	AGTPBP1	chr9:88161453-88356944	q1	q2	OK	7.46365	6.74334	-0.146418	0.312927	0.754336	0.999921	no
XLOC_000086	XLOC_000086	AGTRAP	chr1:11796141-11810828	q1	q2	OK	12.8207	12.092	-0.0844228	0.240181	0.81019	0.999921	no
XLOC_017722	XLOC_017722	AGXT2L2	chr5:177631507-177659803	q1	q2	OK	9.07473	6.18494	-0.553095	1.11552	0.264628	0.780363	no
XLOC_002269	XLOC_002269	AHCTF1	chr1:247002401-247094726	q1	q2	OK	26.814	28.8531	0.105743	-0.242411	0.808462	0.999921	no
XLOC_013737	XLOC_013737	AHCY	chr20:32868070-32899608	q1	q2	OK	87.2797	67.8923	-0.362399	0.830482	0.406266	0.907448	no
XLOC_000571	XLOC_000571	AHCYL1	chr1:110527386-110566364	q1	q2	OK	26.7322	28.2266	0.078475	-0.264522	0.791377	0.999921	no
XLOC_020455	XLOC_020455	AHCYL2	chr7:128864854-129070052	q1	q2	OK	4.00529	2.94429	-0.443985	1.04172	0.297541	0.814542	no
XLOC_001376	XLOC_001376	AHDC1	chr1:27860755-27930143	q1	q2	OK	1.87159	4.01339	1.10056	-2.37276	0.0176556	0.20772	no
XLOC_018818	XLOC_018818	AHI1	chr6:135605109-135818903	q1	q2	OK	1.97199	1.99872	0.019424	-0.0796284	0.936533	0.999921	no
XLOC_006869	XLOC_006869	AHNAK2	chr14:105403590-105444694	q1	q2	OK	0.226993	0.250314	0.141091	-0.244957	0.806489	0.999921	no
XLOC_016799	XLOC_016799	AHRR,PDCD6	chr5:271735-438405	q1	q2	OK	118.896	63.3967	-0.907221	2.11868	0.0341172	0.297465	no
XLOC_006350	XLOC_006350	AHSA1	chr14:77924372-77935815	q1	q2	OK	50.06	63.2391	0.337159	-0.803797	0.421514	0.918999	no
XLOC_012016	XLOC_012016	AHSA2	chr2:61404554-61697849	q1	q2	OK	16.0619	19.2236	0.259235	-0.599369	0.548927	0.98197	no
XLOC_005215	XLOC_005215	AICDA	chr12:8754761-8765442	q1	q2	OK	5.80381	0.209828	-4.78972	6.90067	5.17564e-12	2.53019e-09	yes
XLOC_002186	XLOC_002186	AIDA	chr1:222841354-222885864	q1	q2	OK	26.6146	21.2319	-0.325982	0.751992	0.452056	0.937298	no
XLOC_017930	XLOC_017930	AIF1	chr6:31582993-31584798	q1	q2	OK	1.90468	0.665241	-1.5176	2.46716	0.0136188	0.178627	no
XLOC_022301	XLOC_022301	AIF1L	chr9:133971862-133998539	q1	q2	OK	0.0460354	0.0566971	0.300531	-0.316547	0.751587	0.999921	no
XLOC_023739	XLOC_023739	AIFM1	chrX:129263337-129299861	q1	q2	OK	18.2281	23.3258	0.355759	-0.830444	0.406288	0.907448	no
XLOC_002940	XLOC_002940	AIFM2	chr10:71812356-71892690	q1	q2	OK	3.69363	3.60257	-0.0360123	0.10311	0.917876	0.999921	no
XLOC_018260	XLOC_018260	AIG1	chr6:143382022-143661441	q1	q2	OK	17.0463	17.4645	0.0349608	-0.0724526	0.942242	0.999921	no
XLOC_018158	XLOC_018158	AIM1	chr6:106959729-107018334	q1	q2	OK	10.7526	6.74738	-0.672285	1.55167	0.120742	0.559031	no
XLOC_001364	XLOC_001364	AIM1L	chr1:26648349-26680621	q1	q2	OK	0.324104	0.167938	-0.948528	1.3736	0.169567	0.649926	no
XLOC_001931	XLOC_001931	AIM2	chr1:159032274-159046647	q1	q2	OK	0.485228	0.0814696	-2.57433	2.59719	0.00939901	0.143251	no
XLOC_016203	XLOC_016203	AIMP1	chr4:106967232-107270381	q1	q2	OK	39.9108	36.7727	-0.118143	0.292415	0.769969	0.999921	no
XLOC_020070	XLOC_020070	AIMP2	chr7:6048881-6098860	q1	q2	OK	50.7092	19.6748	-1.3659	2.95259	0.00315119	0.0725342	no
XLOC_003629	XLOC_003629	AIP	chr11:67250504-67258579	q1	q2	OK	43.0983	30.6358	-0.492412	1.14577	0.251892	0.765518	no
XLOC_006590	XLOC_006590	AJUBA	chr14:23440409-23451848	q1	q2	OK	0.391582	0.228322	-0.778246	1.10263	0.270187	0.78701	no
XLOC_022765	XLOC_022765	AK1	chr9:130628758-130640022	q1	q2	OK	3.65543	4.06902	0.15464	-0.287183	0.773972	0.999921	no
XLOC_001421	XLOC_001421	AK2	chr1:33473540-33502512	q1	q2	OK	64.3636	81.7991	0.345841	-1.44094	0.149601	0.618383	no
XLOC_022397	XLOC_022397	AK3	chr9:4709556-4742043	q1	q2	OK	10.841	9.16509	-0.242273	0.793475	0.427501	0.923377	no
XLOC_000436	XLOC_000436	AK4	chr1:65613231-65697828	q1	q2	OK	2.4185	28.2581	3.54648	-13.6202	0	0	yes
XLOC_006402	XLOC_006402	AK7	chr14:96858447-96955112	q1	q2	OK	0.120236	0.120837	0.0071936	-0.00839233	0.993304	0.999921	no
XLOC_022806	XLOC_022806	AK8	chr9:135600964-135754198	q1	q2	OK	0.299501	0.128084	-1.22547	1.49814	0.134096	0.587202	no
XLOC_009040	XLOC_009040	AKAP1	chr17:55162552-55198710	q1	q2	OK	12.7697	10.7044	-0.254528	0.602908	0.54657	0.981085	no
XLOC_009401	XLOC_009401	AKAP10	chr17:19808749-19881129	q1	q2	OK	8.98212	8.45491	-0.0872678	0.185134	0.853124	0.999921	no
XLOC_005804	XLOC_005804	AKAP11	chr13:42846288-42897403	q1	q2	OK	10.5411	10.5279	-0.00180554	0.00420235	0.996647	0.999979	no
XLOC_007251	XLOC_007251	AKAP13	chr15:85923870-86292586	q1	q2	OK	14.7354	17.505	0.248479	-1.05266	0.292495	0.810263	no
XLOC_022917	XLOC_022917	AKAP17A,ASMT	chrX:1710485-1761974	q1	q2	OK	10.276	5.62321	-0.86981	2.60506	0.00918581	0.141179	no
XLOC_023889	XLOC_023889	AKAP17A,ASMT	chrY:1660485-1711974	q1	q2	OK	10.2753	5.51919	-0.896651	2.55829	0.0105187	0.153234	no
XLOC_022185	XLOC_022185	AKAP2,PALM2,PALM2-AKAP2	chr9:112403067-112934791	q1	q2	OK	15.0098	11.7198	-0.356959	1.58372	0.113258	0.542639	no
XLOC_006278	XLOC_006278	AKAP5	chr14:64932216-64941221	q1	q2	OK	0.362684	1.13441	1.64515	-2.62984	0.00854248	0.135265	no
XLOC_006201	XLOC_006201	AKAP6	chr14:32798478-33302268	q1	q2	OK	0.674321	0.509367	-0.40473	0.70039	0.483684	0.954801	no
XLOC_018224	XLOC_018224	AKAP7	chr6:131456825-131604675	q1	q2	OK	4.87051	3.57889	-0.444559	0.817162	0.413836	0.913138	no
XLOC_011325	XLOC_011325	AKAP8	chr19:15464331-15490612	q1	q2	OK	9.94126	9.78216	-0.0232746	0.0523833	0.958223	0.999921	no
XLOC_011326	XLOC_011326	AKAP8L	chr19:15490858-15529833	q1	q2	OK	30.9453	31.3134	0.0170571	-0.0404246	0.967755	0.999921	no
XLOC_020308	XLOC_020308	AKAP9	chr7:91570188-91739987	q1	q2	OK	12.4478	13.9479	0.164158	-0.578381	0.563007	0.987378	no
XLOC_018754	XLOC_018754	AKD1	chr6:109814058-110012415	q1	q2	OK	3.20365	2.351	-0.446442	0.776613	0.437387	0.928613	no
XLOC_003288	XLOC_003288	AKIP1	chr11:8932700-8954553	q1	q2	OK	9.1185	4.25042	-1.10119	3.41066	0.000648059	0.0245459	yes
XLOC_000296	XLOC_000296	AKIRIN1	chr1:39456915-39471737	q1	q2	OK	59.8299	40.4941	-0.563155	1.36147	0.173365	0.656227	no
XLOC_018710	XLOC_018710	AKIRIN2	chr6:88384577-88411985	q1	q2	OK	45.6649	38.5968	-0.242606	0.567639	0.57028	0.989596	no
XLOC_018134	XLOC_018134	AKIRIN2-AS1	chr6:88384577-88411985	q1	q2	OK	1.99433	3.16373	0.665722	-0.936558	0.348986	0.862089	no
XLOC_022707	XLOC_022707	AKNA	chr9:117096432-117156685	q1	q2	OK	16.0893	19.2911	0.26183	-0.618375	0.536328	0.977365	no
XLOC_000362	XLOC_000362	AKR1A1	chr1:46016454-46035723	q1	q2	OK	53.2247	39.5027	-0.430145	2.30378	0.0212352	0.229743	no
XLOC_021026	XLOC_021026	AKR1B1	chr7:134127106-134143888	q1	q2	OK	35.731	24.4063	-0.549923	1.24192	0.214265	0.721415	no
XLOC_001310	XLOC_001310	AKR7A2	chr1:19629201-19638640	q1	q2	OK	20.5539	20.2158	-0.0239278	0.0555221	0.955723	0.999921	no
XLOC_000595	XLOC_000595	AKR7A2P1	chr1:113454469-113498975	q1	q2	OK	0.124452	0.639482	2.36132	-2.96191	0.00305741	0.0710235	no
XLOC_001308	XLOC_001308	AKR7A3	chr1:19609056-19615280	q1	q2	OK	0.541701	0.483874	-0.162865	0.217489	0.827827	0.999921	no
XLOC_001307	XLOC_001307	AKR7L	chr1:19592475-19600568	q1	q2	OK	0.322804	0.432675	0.422626	-0.593597	0.552781	0.983623	no
XLOC_006868	XLOC_006868	AKT1	chr14:105235686-105262080	q1	q2	OK	73.4108	42.5874	-0.785568	2.50987	0.0120776	0.16651	no
XLOC_011669	XLOC_011669	AKT1S1	chr19:50372296-50380644	q1	q2	OK	15.9541	10.1278	-0.655612	2.9343	0.00334304	0.0754833	no
XLOC_011499	XLOC_011499	AKT2	chr19:40736223-40791302	q1	q2	OK	25.0891	21.9302	-0.194141	0.563388	0.573171	0.990513	no
XLOC_002262	XLOC_002262	AKT3	chr1:243419306-244006886	q1	q2	OK	0.171897	0.316618	0.881203	-1.26863	0.204573	0.7068	no
XLOC_008434	XLOC_008434	AKTIP	chr16:53468350-53537170	q1	q2	OK	18.6009	7.46752	-1.31667	2.73923	0.00615833	0.110551	no
XLOC_022703	XLOC_022703	ALAD	chr9:116148591-116163618	q1	q2	OK	21.1082	14.2455	-0.567301	1.3083	0.190773	0.684474	no
XLOC_014925	XLOC_014925	ALAS1	chr3:52232098-52248343	q1	q2	OK	23.227	18.0092	-0.36707	1.1002	0.271247	0.788154	no
XLOC_016117	XLOC_016117	ALB	chr4:74269971-74287129	q1	q2	OK	0.134765	0.0826	-0.706236	0.748016	0.454451	0.938628	no
XLOC_015023	XLOC_015023	ALCAM	chr3:105085556-105295757	q1	q2	OK	13.667	10.2303	-0.417852	1.1563	0.247559	0.759936	no
XLOC_010851	XLOC_010851	ALDH16A1	chr19:49956472-49974305	q1	q2	OK	11.8536	6.96319	-0.7675	1.8421	0.0654611	0.416456	no
XLOC_003033	XLOC_003033	ALDH18A1	chr10:97365685-97416567	q1	q2	OK	38.3658	36.0884	-0.0882853	0.275618	0.782842	0.999921	no
XLOC_022564	XLOC_022564	ALDH1A1	chr9:75515577-75568233	q1	q2	OK	3.8292	4.75021	0.310949	-0.568783	0.569503	0.98947	no
XLOC_007302	XLOC_007302	ALDH1A3	chr15:101420008-101456830	q1	q2	OK	2.98558	1.17413	-1.34642	2.33786	0.0193945	0.218882	no
XLOC_022041	XLOC_022041	ALDH1B1	chr9:38392660-38398662	q1	q2	OK	14.4647	10.2053	-0.503217	1.11968	0.26285	0.778539	no
XLOC_005606	XLOC_005606	ALDH1L2	chr12:105413561-105478341	q1	q2	OK	0.180289	0.142617	-0.338166	0.467351	0.640248	0.999921	no
XLOC_005051	XLOC_005051	ALDH2	chr12:112204690-112247789	q1	q2	OK	31.4815	9.04253	-1.79971	3.77446	0.000160356	0.00849625	yes
XLOC_008769	XLOC_008769	ALDH3A2	chr17:19552063-19580908	q1	q2	OK	15.7846	12.1301	-0.379933	0.976786	0.328675	0.844353	no
XLOC_003632	XLOC_003632	ALDH3B1	chr11:67776047-67796743	q1	q2	OK	1.06403	0.59361	-0.84195	1.78382	0.074453	0.444794	no
XLOC_001303	XLOC_001303	ALDH4A1,MIR4695	chr1:19197923-19229293	q1	q2	OK	3.75187	1.43423	-1.38733	3.26161	0.00110783	0.0359784	yes
XLOC_017815	XLOC_017815	ALDH5A1	chr6:24495196-24537435	q1	q2	OK	43.5258	50.1345	0.203935	-0.565548	0.571701	0.98996	no
XLOC_006766	XLOC_006766	ALDH6A1	chr14:74486058-74551196	q1	q2	OK	15.9175	6.02016	-1.40274	2.80289	0.0050647	0.0978189	no
XLOC_018815	XLOC_018815	ALDH8A1	chr6:135238527-135271260	q1	q2	OK	0.131017	0.134718	0.0401886	-0.0506463	0.959607	0.999921	no
XLOC_001979	XLOC_001979	ALDH9A1	chr1:165631448-165667900	q1	q2	OK	20.2879	17.0045	-0.254697	0.568495	0.569699	0.989477	no
XLOC_007906	XLOC_007906	ALDOA	chr16:30064410-30081741	q1	q2	OK	216.492	766.287	1.82357	-5.39165	6.98135e-08	1.24634e-05	yes
XLOC_022661	XLOC_022661	ALDOB	chr9:104182841-104198062	q1	q2	OK	0.405731	0.254959	-0.670255	0.885117	0.376094	0.886219	no
XLOC_009420	XLOC_009420	ALDOC	chr17:26900132-26903951	q1	q2	OK	9.80605	95.2782	3.2804	-7.68531	1.53211e-14	1.02244e-11	yes
XLOC_007790	XLOC_007790	ALG1	chr16:5121809-5147789	q1	q2	OK	4.03463	2.12977	-0.921736	1.71761	0.0858681	0.474738	no
XLOC_004750	XLOC_004750	ALG10	chr12:34175215-34181236	q1	q2	OK	6.27281	8.23997	0.393527	-0.775926	0.437793	0.928879	no
XLOC_004751	XLOC_004751	ALG10B	chr12:38710556-38723528	q1	q2	OK	6.7273	6.94557	0.0460638	-0.101026	0.919529	0.999921	no
XLOC_005839	XLOC_005839	ALG11,UTP14C	chr13:52586522-52607736	q1	q2	OK	19.3632	13.0722	-0.566812	1.81009	0.0702813	0.432811	no
XLOC_014692	XLOC_014692	ALG12	chr22:50296853-50312106	q1	q2	OK	8.01138	6.16223	-0.378598	0.765887	0.443744	0.932856	no
XLOC_023242	XLOC_023242	ALG13	chrX:110924345-111003875	q1	q2	OK	15.712	12.2278	-0.361696	1.64148	0.100698	0.511986	no
XLOC_001654	XLOC_001654	ALG14	chr1:95448278-95538507	q1	q2	OK	5.92038	1.39929	-2.08099	3.22156	0.00127497	0.0395301	yes
XLOC_015689	XLOC_015689	ALG1L	chr3:125635443-125655887	q1	q2	OK	0.466901	0.0844008	-2.46779	2.79026	0.00526661	0.100588	no
XLOC_015115	XLOC_015115	ALG1L2	chr3:129800673-129830276	q1	q2	OK	0.208777	0.13199	-0.661538	0.688845	0.490921	0.958262	no
XLOC_022655	XLOC_022655	ALG2	chr9:101978706-101984246	q1	q2	OK	9.50599	8.03475	-0.242584	0.726005	0.467835	0.946535	no
XLOC_015849	XLOC_015849	ALG3	chr3:183948316-183967313	q1	q2	OK	59.3914	37.6753	-0.656635	2.27198	0.0230879	0.240433	no
XLOC_005981	XLOC_005981	ALG5	chr13:37523907-37573504	q1	q2	OK	7.00334	5.6208	-0.317267	0.557376	0.577271	0.992075	no
XLOC_000427	XLOC_000427	ALG6	chr1:63833260-63904233	q1	q2	OK	8.94663	7.46229	-0.261726	0.516917	0.605214	0.998544	no
XLOC_004384	XLOC_004384	ALG8	chr11:77811987-77850699	q1	q2	OK	29.6546	30.4764	0.0394357	-0.106787	0.914958	0.999921	no
XLOC_004477	XLOC_004477	ALG9	chr11:111652918-111742305	q1	q2	OK	7.10945	6.50551	-0.128075	0.586572	0.557491	0.985488	no
XLOC_006791	XLOC_006791	ALKBH1	chr14:78138748-78174356	q1	q2	OK	9.9622	10.3563	0.0559726	-0.119837	0.904612	0.999921	no
XLOC_005624	XLOC_005624	ALKBH2	chr12:109525992-109531293	q1	q2	OK	41.3659	19.4758	-1.08676	4.7805	1.74863e-06	0.000199774	yes
XLOC_020932	XLOC_020932	ALKBH4	chr7:102073995-102105321	q1	q2	OK	16.3075	11.9852	-0.44428	0.977242	0.328449	0.844353	no
XLOC_008751	XLOC_008751	ALKBH5	chr17:18086866-18113267	q1	q2	OK	99.2654	91.844	-0.112105	0.252554	0.800613	0.999921	no
XLOC_011438	XLOC_011438	ALKBH6	chr19:36500021-36505141	q1	q2	OK	11.5834	8.81696	-0.393709	1.02969	0.303154	0.820339	no
XLOC_010355	XLOC_010355	ALKBH7	chr19:6372443-6375261	q1	q2	OK	26.0836	14.2312	-0.874091	1.83761	0.0661202	0.418747	no
XLOC_004463	XLOC_004463	ALKBH8	chr11:107373452-107436461	q1	q2	OK	8.75224	5.46211	-0.680194	1.39322	0.163553	0.640957	no
XLOC_011852	XLOC_011852	ALLC	chr2:3705785-3750260	q1	q2	OK	0.588693	1.17776	1.00046	-1.44248	0.149166	0.617529	no
XLOC_012059	XLOC_012059	ALMS1	chr2:73612885-73837046	q1	q2	OK	5.145	6.89338	0.422041	-0.995191	0.319643	0.835786	no
XLOC_012060	XLOC_012060	ALMS1P	chr2:73872045-73912694	q1	q2	OK	0.400272	0.187235	-1.09613	1.35932	0.174046	0.657326	no
XLOC_008661	XLOC_008661	ALOX12	chr17:6888441-6915653	q1	q2	OK	0.126698	0.0599076	-1.08058	1.16754	0.242994	0.754342	no
XLOC_009322	XLOC_009322	ALOX12B	chr17:7975953-7991021	q1	q2	OK	0.230257	0.0805452	-1.51538	1.73506	0.0827309	0.466217	no
XLOC_009267	XLOC_009267	ALOX15	chr17:4534213-4544960	q1	q2	OK	0.262325	0.317906	0.277246	-0.374174	0.708275	0.999921	no
XLOC_008657	XLOC_008657	ALOX15P1	chr17:6561037-6564701	q1	q2	OK	1.8699	1.59537	-0.229064	0.329697	0.741629	0.999921	no
XLOC_005775	XLOC_005775	ALOX5AP	chr13:31287614-31338565	q1	q2	OK	366.233	195.908	-0.902589	1.98788	0.0468247	0.352453	no
XLOC_009323	XLOC_009323	ALOXE3	chr17:7999217-8022234	q1	q2	OK	0.255318	0.174024	-0.553009	1.00441	0.315182	0.83147	no
XLOC_016219	XLOC_016219	ALPK1	chr4:113218498-113363764	q1	q2	OK	2.62301	2.03816	-0.363954	0.752289	0.451877	0.937157	no
XLOC_007248	XLOC_007248	ALPK3	chr15:85359910-85416713	q1	q2	OK	0.0988128	0.0438151	-1.17327	1.57197	0.115957	0.548662	no
XLOC_013120	XLOC_013120	ALS2	chr2:202564985-202645895	q1	q2	OK	7.03768	5.38907	-0.385063	1.02446	0.30562	0.822658	no
XLOC_013115	XLOC_013115	ALS2CR12	chr2:202153146-202222101	q1	q2	OK	0.553887	0.194054	-1.51313	2.21126	0.0270181	0.263064	no
XLOC_012409	XLOC_012409	ALS2CR8	chr2:203776977-203851060	q1	q2	OK	4.27009	3.17723	-0.426498	1.05523	0.291319	0.809222	no
XLOC_001687	XLOC_001687	ALX3	chr1:110602996-110613322	q1	q2	OK	0.812037	0.567597	-0.516679	0.732611	0.463796	0.9442	no
XLOC_009886	XLOC_009886	ALYREF	chr17:79845710-79849462	q1	q2	OK	94.2911	112.13	0.24998	-0.595671	0.551395	0.983031	no
XLOC_017343	XLOC_017343	AMACR,C1QTNF3,C1QTNF3-AMACR	chr5:33987090-34124633	q1	q2	OK	4.55576	3.21579	-0.502518	1.35185	0.176423	0.661131	no
XLOC_004116	XLOC_004116	AMBRA1	chr11:46417963-46612914	q1	q2	OK	8.05734	8.49061	0.0755646	-0.173336	0.862388	0.999921	no
XLOC_018173	XLOC_018173	AMD1	chr6:111195986-111216913	q1	q2	OK	26.1068	19.8388	-0.396099	0.91203	0.361753	0.874073	no
XLOC_004983	XLOC_004983	AMDHD1	chr12:96337070-96362370	q1	q2	OK	1.72867	0.77386	-1.15952	1.77462	0.0759601	0.449789	no
XLOC_007747	XLOC_007747	AMDHD2	chr16:2570362-2581409	q1	q2	OK	10.0072	5.59736	-0.83822	1.59469	0.110783	0.53701	no
XLOC_008442	XLOC_008442	AMFR	chr16:56395363-56459444	q1	q2	OK	93.2562	121.865	0.386012	-0.861605	0.388905	0.896029	no
XLOC_010299	XLOC_010299	AMH,MIR4321	chr19:2249112-2252072	q1	q2	OK	5.47011	1.83244	-1.5778	2.7353	0.00623237	0.111452	no
XLOC_004510	XLOC_004510	AMICA1	chr11:118064441-118095809	q1	q2	OK	0.234422	0.107348	-1.12681	1.28505	0.198775	0.698161	no
XLOC_001683	XLOC_001683	AMIGO1	chr1:110049445-110052336	q1	q2	OK	1.73848	0.364357	-2.2544	3.41515	0.000637477	0.0242764	yes
XLOC_005343	XLOC_005343	AMIGO2	chr12:47469489-47473734	q1	q2	OK	0.259681	0.595131	1.19646	-2.08262	0.0372857	0.311668	no
XLOC_015491	XLOC_015491	AMIGO3	chr3:49726949-49761384	q1	q2	OK	2.75548	1.77045	-0.638188	1.11807	0.263537	0.779209	no
XLOC_023687	XLOC_023687	AMMECR1	chrX:109437413-109699562	q1	q2	OK	8.50864	8.12459	-0.0666326	0.176349	0.860019	0.999921	no
XLOC_012946	XLOC_012946	AMMECR1L	chr2:128619206-128643514	q1	q2	OK	10.5185	6.13808	-0.777064	1.93496	0.0529954	0.375917	no
XLOC_006518	XLOC_006518	AMN	chr14:103388992-103397179	q1	q2	OK	0.699276	0.168349	-2.05441	2.44077	0.0146559	0.186854	no
XLOC_005317	XLOC_005317	AMN1	chr12:31824070-31882108	q1	q2	OK	4.20104	5.05875	0.268036	-0.798069	0.42483	0.921674	no
XLOC_003735	XLOC_003735	AMOTL1	chr11:94501507-94609918	q1	q2	OK	4.06519	3.2805	-0.309406	0.686672	0.49229	0.958873	no
XLOC_001719	XLOC_001719	AMPD1	chr1:115215719-115238239	q1	q2	OK	0.11131	0.0366398	-1.6031	1.40697	0.159436	0.63333	no
XLOC_000565	XLOC_000565	AMPD2	chr1:110162458-110174677	q1	q2	OK	9.0618	11.691	0.367532	-0.979803	0.327183	0.843229	no
XLOC_003297	XLOC_003297	AMPD3	chr11:10471867-10529126	q1	q2	OK	1.04002	3.15107	1.59923	-4.62905	3.67355e-06	0.000381346	yes
XLOC_015488	XLOC_015488	AMT,NICN1	chr3:49454210-49466757	q1	q2	OK	11.6662	8.825	-0.402665	1.06648	0.286208	0.804447	no
XLOC_000541	XLOC_000541	AMY2A	chr1:104159998-104168400	q1	q2	OK	0.0659609	0	-1.79769e+308	-1.79769e+308	0.0127494	0.17216	no
XLOC_000539	XLOC_000539	AMY2B,RNPC3	chr1:104068577-104122149	q1	q2	OK	7.72609	6.77798	-0.188883	0.390348	0.696279	0.999921	no
XLOC_020058	XLOC_020058	AMZ1	chr7:2719162-2755069	q1	q2	OK	0.137275	0.15081	0.135665	-0.181173	0.856231	0.999921	no
XLOC_009101	XLOC_009101	AMZ2	chr17:66244144-66253305	q1	q2	OK	69.9653	50.0115	-0.484379	2.81754	0.00483932	0.0952738	no
XLOC_009767	XLOC_009767	AMZ2P1	chr17:62962667-62971703	q1	q2	OK	10.2294	7.41483	-0.464242	0.98888	0.322722	0.838936	no
XLOC_012912	XLOC_012912	ANAPC1	chr2:112525213-112641741	q1	q2	OK	17.2332	21.1273	0.293914	-0.693241	0.488158	0.956952	no
XLOC_016695	XLOC_016695	ANAPC10	chr4:145915726-146050676	q1	q2	OK	16.6607	16.2038	-0.0401172	0.136077	0.89176	0.999921	no
XLOC_009195	XLOC_009195	ANAPC11	chr17:79849598-79858363	q1	q2	OK	69.0623	49.9843	-0.466424	3.06665	0.00216474	0.0562885	no
XLOC_015729	XLOC_015729	ANAPC13	chr3:134196545-134293855	q1	q2	OK	35.8035	24.3171	-0.558127	1.4313	0.152343	0.623194	no
XLOC_002487	XLOC_002487	ANAPC16	chr10:73855789-73995618	q1	q2	OK	46.5518	34.487	-0.432784	2.22864	0.0258375	0.256378	no
XLOC_022870	XLOC_022870	ANAPC2	chr9:140069235-140084822	q1	q2	OK	18.8693	13.3127	-0.503242	1.14553	0.251989	0.765617	no
XLOC_016016	XLOC_016016	ANAPC4	chr4:25378847-25420120	q1	q2	OK	10.5019	8.55095	-0.296499	0.602012	0.547166	0.981319	no
XLOC_005689	XLOC_005689	ANAPC5	chr12:121746047-121792012	q1	q2	OK	56.4541	58.8971	0.0611166	-0.198576	0.842594	0.999921	no
XLOC_005633	XLOC_005633	ANAPC7	chr12:110810704-110841535	q1	q2	OK	22.5551	14.7137	-0.616293	2.01223	0.0441961	0.342037	no
XLOC_006141	XLOC_006141	ANG,RNASE4	chr14:21152335-21168758	q1	q2	OK	0.386967	0.153469	-1.33426	1.94407	0.0518866	0.371467	no
XLOC_006781	XLOC_006781	ANGEL1	chr14:77253585-77279283	q1	q2	OK	11.7328	6.55123	-0.840708	1.8357	0.0664026	0.419683	no
XLOC_002166	XLOC_002166	ANGEL2	chr1:213165523-213189168	q1	q2	OK	10.1863	6.42495	-0.664871	1.40389	0.160351	0.635286	no
XLOC_013615	XLOC_013615	ANGPT4	chr20:853296-896960	q1	q2	OK	0.200692	0.369039	0.878787	-1.17378	0.240483	0.751766	no
XLOC_002041	XLOC_002041	ANGPTL1	chr1:178694299-178889237	q1	q2	OK	0.0569202	0.0826134	0.537435	-0.591858	0.553945	0.984172	no
XLOC_010385	XLOC_010385	ANGPTL4	chr19:8429010-8439257	q1	q2	OK	0.0806416	0.0309028	-1.38379	1.17056	0.241774	0.752927	no
XLOC_011236	XLOC_011236	ANGPTL6	chr19:10196805-10213425	q1	q2	OK	8.18523	8.95202	0.129189	-0.260763	0.794275	0.999921	no
XLOC_021662	XLOC_021662	ANK1	chr8:41510743-41754280	q1	q2	OK	0.736944	0.241601	-1.60893	2.68561	0.0072398	0.12202	no
XLOC_016221	XLOC_016221	ANK2	chr4:113739238-114304896	q1	q2	OK	1.73192	1.45228	-0.254055	0.710109	0.477637	0.95128	no
XLOC_002923	XLOC_002923	ANK3	chr10:61786055-62493284	q1	q2	OK	1.02859	0.611934	-0.749214	2.87775	0.0040052	0.0845324	no
XLOC_012371	XLOC_012371	ANKAR	chr2:190540710-190611376	q1	q2	OK	0.393376	0.438616	0.15705	-0.226168	0.821071	0.999921	no
XLOC_007125	XLOC_007125	ANKDD1A	chr15:65204100-65251041	q1	q2	OK	1.12555	1.00533	-0.162957	0.257294	0.796952	0.999921	no
XLOC_009263	XLOC_009263	ANKFY1	chr17:4066664-4167274	q1	q2	OK	13.5019	10.7614	-0.327297	0.824002	0.409938	0.909924	no
XLOC_017323	XLOC_017323	ANKH	chr5:14704908-14871887	q1	q2	OK	14.5793	16.443	0.17355	-0.409992	0.681812	0.999921	no
XLOC_017098	XLOC_017098	ANKHD1,ANKHD1-EIF4EBP3,EIF4EBP3	chr5:139781398-139929163	q1	q2	OK	35.2917	48.7095	0.464872	-2.15003	0.0315531	0.28513	no
XLOC_020309	XLOC_020309	ANKIB1	chr7:91875547-92030698	q1	q2	OK	11.9656	9.28366	-0.36613	0.839549	0.401162	0.904322	no
XLOC_010507	XLOC_010507	ANKLE1	chr19:17392453-17398454	q1	q2	OK	7.83446	5.37607	-0.543283	1.14838	0.250813	0.763758	no
XLOC_005732	XLOC_005732	ANKLE2	chr12:133302253-133338451	q1	q2	OK	17.3243	19.1988	0.14822	-0.351291	0.72537	0.999921	no
XLOC_013262	XLOC_013262	ANKMY1	chr2:241418838-241497405	q1	q2	OK	5.62176	3.17403	-0.824708	2.63721	0.00835899	0.133523	no
XLOC_020646	XLOC_020646	ANKMY2	chr7:16639400-16685442	q1	q2	OK	9.7535	9.52491	-0.0342146	0.0718273	0.942739	0.999921	no
XLOC_017433	XLOC_017433	ANKRA2	chr5:72848024-72861511	q1	q2	OK	8.35204	4.71996	-0.823353	1.54559	0.122205	0.562707	no
XLOC_006111	XLOC_006111	ANKRD10	chr13:111530886-111567416	q1	q2	OK	5.71453	4.80078	-0.251365	0.484957	0.627706	0.999921	no
XLOC_008590	XLOC_008590	ANKRD11	chr16:89334028-89556969	q1	q2	OK	14.9901	10.1908	-0.556747	2.75363	0.00589378	0.10781	no
XLOC_009955	XLOC_009955	ANKRD12	chr18:9136750-9285983	q1	q2	OK	6.4015	9.696	0.598979	-2.16732	0.0302102	0.278	no
XLOC_005040	XLOC_005040	ANKRD13A	chr12:110437234-110477235	q1	q2	OK	92.8306	61.3103	-0.598471	1.32225	0.186084	0.676679	no
XLOC_008808	XLOC_008808	ANKRD13B	chr17:27920526-27948441	q1	q2	OK	7.83002	5.55633	-0.494885	1.04872	0.294308	0.811822	no
XLOC_001593	XLOC_001593	ANKRD13C	chr1:70724684-70820417	q1	q2	OK	8.02396	7.82835	-0.0356057	0.0787365	0.937242	0.999921	no
XLOC_003621	XLOC_003621	ANKRD13D	chr11:67056761-67069955	q1	q2	OK	10.7914	4.992	-1.11219	2.33812	0.0193811	0.218805	no
XLOC_002771	XLOC_002771	ANKRD16	chr10:5903688-5931860	q1	q2	OK	3.42826	3.6368	0.0851911	-0.212881	0.83142	0.999921	no
XLOC_016533	XLOC_016533	ANKRD17	chr4:73940501-74124502	q1	q2	OK	19.0239	20.9	0.13569	-0.556405	0.577934	0.99221	no
XLOC_022523	XLOC_022523	ANKRD18A	chr9:38571360-38620360	q1	q2	OK	2.9591	4.01611	0.440638	-0.864098	0.387534	0.895165	no
XLOC_022002	XLOC_022002	ANKRD18B	chr9:33524410-33573001	q1	q2	OK	0.195102	0.646554	1.72854	-2.49993	0.0124217	0.169311	no
XLOC_015915	XLOC_015915	ANKRD18DP	chr3:197784403-197807542	q1	q2	OK	1.54646	1.91327	0.307072	-0.517721	0.604653	0.998341	no
XLOC_022121	XLOC_022121	ANKRD19P	chr9:95571892-95600739	q1	q2	OK	0.143733	0.0866487	-0.730144	0.807292	0.419498	0.917697	no
XLOC_002599	XLOC_002599	ANKRD2	chr10:99332255-99343641	q1	q2	OK	0.0847618	0.0168287	-2.33249	1.96126	0.0498488	0.364004	no
XLOC_014037	XLOC_014037	ANKRD20A11P	chr21:15316095-15352765	q1	q2	OK	0.16564	0.221034	0.416212	-0.467826	0.639909	0.999921	no
XLOC_022050	XLOC_022050	ANKRD20A3	chr9:42368302-42411863	q1	q2	OK	0.160119	0.357274	1.15789	-1.59727	0.110206	0.535757	no
XLOC_022533	XLOC_022533	ANKRD20A3	chr9:43089971-43133544	q1	q2	OK	0.177377	0.354974	1.00089	-1.69151	0.09074	0.487173	no
XLOC_022061	XLOC_022061	ANKRD20A3	chr9:67926760-67970293	q1	q2	OK	0.188142	0.299555	0.671	-0.922884	0.356068	0.868855	no
XLOC_022063	XLOC_022063	ANKRD20A4	chr9:69381980-69425109	q1	q2	OK	0.13283	0.31065	1.22571	-1.65373	0.0981831	0.505869	no
XLOC_009976	XLOC_009976	ANKRD20A5P	chr18:14179095-14227049	q1	q2	OK	0.0988607	0.0780022	-0.341882	0.394196	0.693436	0.999921	no
XLOC_012844	XLOC_012844	ANKRD20A8P,LOC90499	chr2:95421070-95522820	q1	q2	OK	0.136293	0.142867	0.0679575	-0.0886288	0.929377	0.999921	no
XLOC_005924	XLOC_005924	ANKRD20A9P	chr13:19408542-19446109	q1	q2	OK	0.355532	0.31843	-0.159	0.287497	0.773731	0.999921	no
XLOC_012859	XLOC_012859	ANKRD23	chr2:97503650-97509758	q1	q2	OK	1.14714	0.876766	-0.387782	0.607269	0.543672	0.979926	no
XLOC_010327	XLOC_010327	ANKRD24	chr19:4183350-4224811	q1	q2	OK	1.26861	0.832527	-0.607675	1.03039	0.302829	0.820013	no
XLOC_002827	XLOC_002827	ANKRD26	chr10:27293044-27389427	q1	q2	OK	2.69188	3.55658	0.40188	-1.37963	0.167702	0.647258	no
XLOC_011409	XLOC_011409	ANKRD27	chr19:33087906-33166102	q1	q2	OK	10.5947	10.2195	-0.0520243	0.119753	0.904679	0.999921	no
XLOC_015371	XLOC_015371	ANKRD28	chr3:15708743-15901053	q1	q2	OK	18.0014	15.5592	-0.210347	0.533959	0.59337	0.995585	no
XLOC_013901	XLOC_013901	ANKRD30BP2	chr21:14410486-14490571	q1	q2	OK	0.0688379	0.200917	1.54533	-1.94168	0.0521754	0.372457	no
XLOC_016979	XLOC_016979	ANKRD32	chr5:93954390-94031573	q1	q2	OK	6.33689	8.32503	0.393679	-0.8289	0.407161	0.907783	no
XLOC_016824	XLOC_016824	ANKRD33B	chr5:10564434-10657928	q1	q2	OK	4.50379	8.30497	0.882836	-2.08283	0.0372663	0.311554	no
XLOC_000633	XLOC_000633	ANKRD34A	chr1:145470507-145475647	q1	q2	OK	1.92642	1.62721	-0.243519	0.429693	0.667419	0.999921	no
XLOC_012134	XLOC_012134	ANKRD36	chr2:97779232-97930257	q1	q2	OK	3.29163	5.02327	0.609826	-1.35068	0.176799	0.661705	no
XLOC_012865	XLOC_012865	ANKRD36B	chr2:98121260-98206428	q1	q2	OK	3.31613	4.77341	0.525521	-1.1412	0.253788	0.768198	no
XLOC_001991	XLOC_001991	ANKRD36BP1	chr1:168214818-168216668	q1	q2	OK	8.70017	7.01679	-0.310234	0.602677	0.546724	0.981159	no
XLOC_012113	XLOC_012113	ANKRD36BP2	chr2:89065418-89106109	q1	q2	OK	0.0899021	0.0611294	-0.556488	0.546272	0.584879	0.994189	no
XLOC_016346	XLOC_016346	ANKRD37	chr4:186317839-186347139	q1	q2	OK	1.10351	3.08772	1.48444	-2.21337	0.0268722	0.26219	no
XLOC_012860	XLOC_012860	ANKRD39	chr2:97513723-97523756	q1	q2	OK	11.6371	8.95099	-0.378616	0.720385	0.471288	0.948407	no
XLOC_009693	XLOC_009693	ANKRD40	chr17:48770550-48785270	q1	q2	OK	24.5832	11.8742	-1.04985	2.39935	0.0164244	0.199164	no
XLOC_003701	XLOC_003701	ANKRD42	chr11:82905290-82960013	q1	q2	OK	2.16186	1.47712	-0.549483	0.912071	0.361732	0.874073	no
XLOC_013100	XLOC_013100	ANKRD44	chr2:197851385-198175521	q1	q2	OK	13.0229	10.605	-0.296306	0.83483	0.403814	0.906134	no
XLOC_002016	XLOC_002016	ANKRD45	chr1:173577474-173639001	q1	q2	OK	0.0453241	0.0648624	0.517103	-0.491355	0.623175	0.999921	no
XLOC_021808	XLOC_021808	ANKRD46	chr8:101532999-101572012	q1	q2	OK	22.176	11.9274	-0.894722	1.89166	0.0585365	0.394205	no
XLOC_003731	XLOC_003731	ANKRD49	chr11:94227152-94232744	q1	q2	OK	18.5465	11.0518	-0.746861	1.50715	0.131773	0.582354	no
XLOC_013332	XLOC_013332	ANKRD5	chr20:10004459-10288066	q1	q2	OK	12.0502	6.08882	-0.984821	2.43263	0.0149897	0.189479	no
XLOC_016671	XLOC_016671	ANKRD50	chr4:125585203-125633887	q1	q2	OK	1.78152	3.50803	0.977558	-2.01844	0.0435452	0.339589	no
XLOC_005459	XLOC_005459	ANKRD52	chr12:56623819-56652143	q1	q2	OK	17.3734	13.0169	-0.416499	0.975318	0.329403	0.84501	no
XLOC_012048	XLOC_012048	ANKRD53	chr2:71205574-71212629	q1	q2	OK	0.0750563	0.0465161	-0.690243	0.739987	0.459308	0.941125	no
XLOC_014607	XLOC_014607	ANKRD54,MIR658	chr22:38226861-38240378	q1	q2	OK	16.8103	10.4451	-0.686519	1.70554	0.0880931	0.480807	no
XLOC_018138	XLOC_018138	ANKRD6	chr6:90142896-90348474	q1	q2	OK	0.0854211	0.0435985	-0.970312	1.09969	0.271468	0.788384	no
XLOC_007375	XLOC_007375	ANKRD63	chr15:40573644-40574787	q1	q2	OK	0.23192	0.184273	-0.331786	0.367853	0.712983	0.999921	no
XLOC_020421	XLOC_020421	ANKRD7	chr7:117864711-117882784	q1	q2	OK	1.81659	0.595587	-1.60885	2.22278	0.0262307	0.258844	no
XLOC_006857	XLOC_006857	ANKRD9	chr14:102973197-102976128	q1	q2	OK	0.0975334	0.0105143	-3.21354	2.04605	0.0407512	0.327625	no
XLOC_017984	XLOC_017984	ANKS1A	chr6:34857037-35059190	q1	q2	OK	6.74201	4.28501	-0.653882	1.45569	0.145479	0.610654	no
XLOC_005585	XLOC_005585	ANKS1B	chr12:99039077-100378432	q1	q2	OK	1.16775	0.709584	-0.718691	1.06526	0.28676	0.804979	no
XLOC_008260	XLOC_008260	ANKS3	chr16:4746510-4799397	q1	q2	OK	4.15312	2.99723	-0.470565	1.60814	0.107804	0.530309	no
XLOC_012468	XLOC_012468	ANKZF1	chr2:220094478-220101391	q1	q2	OK	14.8392	29.396	0.986208	-2.37359	0.0176159	0.207571	no
XLOC_020152	XLOC_020152	ANLN	chr7:36363758-36493400	q1	q2	OK	15.9837	22.2504	0.477228	-1.13104	0.258036	0.773103	no
XLOC_015427	XLOC_015427	ANO10	chr3:43407817-43663560	q1	q2	OK	8.27367	10.8893	0.396307	-1.2847	0.198899	0.698263	no
XLOC_004759	XLOC_004759	ANO6	chr12:45566816-45834187	q1	q2	OK	5.59301	5.37151	-0.0582983	0.198091	0.842974	0.999921	no
XLOC_012559	XLOC_012559	ANO7	chr2:242127923-242164791	q1	q2	OK	0.0557574	0.0200035	-1.47891	0.86064	0.389436	0.896437	no
XLOC_011346	XLOC_011346	ANO8	chr19:17420336-17445638	q1	q2	OK	1.29772	0.634053	-1.0333	1.68905	0.0912104	0.488467	no
XLOC_003897	XLOC_003897	ANO9	chr11:417929-442011	q1	q2	OK	2.136	2.11921	-0.0113862	0.0198322	0.984177	0.999921	no
XLOC_007525	XLOC_007525	ANP32A	chr15:69070874-69113261	q1	q2	OK	97.6733	118.614	0.280233	-0.642853	0.52032	0.971361	no
XLOC_007527	XLOC_007527	ANP32A-IT1	chr15:69070874-69113261	q1	q2	OK	0.411544	0.544316	0.403397	-0.579024	0.562573	0.987198	no
XLOC_007002	XLOC_007002	ANP32AP1	chr15:35529526-35530264	q1	q2	OK	1.45473	1.87723	0.367856	-0.541548	0.58813	0.995161	no
XLOC_022154	XLOC_022154	ANP32B	chr9:100745488-100778224	q1	q2	OK	241.253	218.349	-0.143915	0.307913	0.758149	0.999921	no
XLOC_001786	XLOC_001786	ANP32E	chr1:150190716-150208504	q1	q2	OK	64.5223	77.7734	0.26948	-0.790441	0.42927	0.924072	no
XLOC_016560	XLOC_016560	ANTXR2	chr4:80822770-80994477	q1	q2	OK	0.911963	1.06787	0.22769	-0.448289	0.653945	0.999921	no
XLOC_022079	XLOC_022079	ANXA1	chr9:75766780-75785307	q1	q2	OK	1.318	1.13215	-0.219287	0.326177	0.74429	0.999921	no
XLOC_002990	XLOC_002990	ANXA11	chr10:81914879-81965328	q1	q2	OK	36.348	35.2351	-0.0448599	0.168895	0.865879	0.999921	no
XLOC_007477	XLOC_007477	ANXA2	chr15:60639349-60690185	q1	q2	OK	25.2742	33.0634	0.387574	-1.19222	0.233174	0.745667	no
XLOC_022003	XLOC_022003	ANXA2P2	chr9:33624222-33625532	q1	q2	OK	0.790899	0.356846	-1.14819	1.48681	0.137064	0.592869	no
XLOC_012040	XLOC_012040	ANXA4	chr2:69969126-70053596	q1	q2	OK	50.1791	23.9204	-1.06885	2.42731	0.0152113	0.190982	no
XLOC_016662	XLOC_016662	ANXA5	chr4:122589151-122618147	q1	q2	OK	62.4814	45.8037	-0.447962	1.04199	0.297418	0.814447	no
XLOC_017638	XLOC_017638	ANXA6	chr5:150480266-150537443	q1	q2	OK	4.23601	4.9159	0.214752	-0.44206	0.658446	0.999921	no
XLOC_002965	XLOC_002965	ANXA7	chr10:75135188-75173841	q1	q2	OK	29.7067	31.4678	0.0830924	-0.197162	0.843701	0.999921	no
XLOC_000676	XLOC_000676	ANXA9	chr1:150954498-150968114	q1	q2	OK	2.24555	2.20013	-0.0294761	0.0497013	0.96036	0.999921	no
XLOC_008935	XLOC_008935	AOC2	chr17:40996608-41002724	q1	q2	OK	3.02529	1.2718	-1.25021	2.49966	0.0124313	0.169414	no
XLOC_008936	XLOC_008936	AOC3	chr17:41003200-41010140	q1	q2	OK	1.2168	0.509744	-1.25525	2.01295	0.0441196	0.341673	no
XLOC_008937	XLOC_008937	AOC4	chr17:41019161-41021234	q1	q2	OK	0.0782811	0.0158128	-2.30757	1.96625	0.0492699	0.361916	no
XLOC_016218	XLOC_016218	AP1AR	chr4:113152894-113191211	q1	q2	OK	27.2091	10.6179	-1.3576	3.07014	0.00213961	0.0559419	no
XLOC_014544	XLOC_014544	AP1B1	chr22:29723668-29784572	q1	q2	OK	14.3805	13.9443	-0.044432	0.128583	0.897687	0.999921	no
XLOC_008523	XLOC_008523	AP1G1	chr16:71762904-71842976	q1	q2	OK	36.6606	36.4476	-0.00840669	0.0202397	0.983852	0.999921	no
XLOC_006606	XLOC_006606	AP1G2,JPH4	chr14:23980968-24048009	q1	q2	OK	14.2727	12.263	-0.218943	0.494335	0.62107	0.999921	no
XLOC_010496	XLOC_010496	AP1M1	chr19:16308664-16346156	q1	q2	OK	19.8157	19.9119	0.00698477	-0.0161676	0.987101	0.999921	no
XLOC_020373	XLOC_020373	AP1S1	chr7:100797685-100804557	q1	q2	OK	132.615	112.699	-0.234774	0.549089	0.582945	0.993834	no
XLOC_023446	XLOC_023446	AP1S2	chrX:15843928-15873100	q1	q2	OK	4.57144	5.69466	0.316961	-0.575355	0.565051	0.988252	no
XLOC_013196	XLOC_013196	AP1S3	chr2:224620046-224702319	q1	q2	OK	10.5383	24.9428	1.24299	-2.8885	0.00387083	0.0827348	no
XLOC_010869	XLOC_010869	AP2A1	chr19:50270179-50316567	q1	q2	OK	15.3017	16.0511	0.0689828	-0.161697	0.871545	0.999921	no
XLOC_003207	XLOC_003207	AP2A2	chr11:925808-1012245	q1	q2	OK	4.80068	4.84213	0.0124022	-0.0330439	0.97364	0.999921	no
XLOC_008849	XLOC_008849	AP2B1	chr17:33914281-34053436	q1	q2	OK	38.6635	30.9491	-0.321077	1.19997	0.230152	0.741754	no
XLOC_015253	XLOC_015253	AP2M1	chr3:183892633-183901879	q1	q2	OK	134.35	107.273	-0.32471	0.767805	0.442603	0.932462	no
XLOC_011610	XLOC_011610	AP2S1	chr19:47341422-47354203	q1	q2	OK	45.2386	34.9445	-0.372491	0.856205	0.391885	0.898158	no
XLOC_017447	XLOC_017447	AP3B1	chr5:77298149-77590528	q1	q2	OK	17.0128	16.204	-0.0702716	0.162085	0.871239	0.999921	no
XLOC_011118	XLOC_011118	AP3D1	chr19:2100992-2151556	q1	q2	OK	40.9357	29.1057	-0.492058	1.94568	0.0516936	0.370843	no
XLOC_002977	XLOC_002977	AP3M1	chr10:75880014-75910826	q1	q2	OK	31.3842	26.2415	-0.258189	0.923562	0.355714	0.868531	no
XLOC_021272	XLOC_021272	AP3M2	chr8:42010463-42028701	q1	q2	OK	2.10298	0.797374	-1.39911	3.37803	0.000730063	0.0266636	yes
XLOC_017013	XLOC_017013	AP3S1	chr5:115177618-115249778	q1	q2	OK	52.9822	70.1796	0.405544	-0.950739	0.341737	0.855041	no
XLOC_007642	XLOC_007642	AP3S2,C15orf38,C15orf38-AP3S2	chr15:90373830-90456222	q1	q2	OK	9.86024	6.9635	-0.50181	1.65154	0.0986285	0.506887	no
XLOC_001714	XLOC_001714	AP4B1	chr1:114356432-114447741	q1	q2	OK	13.7404	14.6146	0.0889924	-0.227388	0.820122	0.999921	no
XLOC_007086	XLOC_007086	AP4E1	chr15:51200868-51298097	q1	q2	OK	9.31986	8.65857	-0.10618	0.259212	0.795472	0.999921	no
XLOC_020347	XLOC_020347	AP4M1	chr7:99690403-99723128	q1	q2	OK	8.18427	9.1294	0.157666	-0.321966	0.747478	0.999921	no
XLOC_006198	XLOC_006198	AP4S1	chr14:31363004-31565656	q1	q2	OK	3.06669	1.11019	-1.46587	3.29974	0.000967734	0.0327321	yes
XLOC_004286	XLOC_004286	AP5B1	chr11:65543377-65547822	q1	q2	OK	10.26	7.62242	-0.428714	0.958156	0.337984	0.85252	no
XLOC_004992	XLOC_004992	APAF1	chr12:99039077-100378432	q1	q2	OK	6.03638	4.2619	-0.502187	1.97082	0.048744	0.3599	no
XLOC_011140	XLOC_011140	APBA3	chr19:3750770-3761673	q1	q2	OK	10.6314	5.00356	-1.08731	2.17564	0.0295819	0.274849	no
XLOC_003991	XLOC_003991	APBB1	chr11:6416354-6440644	q1	q2	OK	1.37221	0.381958	-1.84502	2.81684	0.00484979	0.0953456	no
XLOC_002374	XLOC_002374	APBB1IP	chr10:26727265-26856732	q1	q2	OK	19.0626	26.5333	0.477061	-1.12527	0.260476	0.776093	no
XLOC_016466	XLOC_016466	APBB2	chr4:40812043-41216635	q1	q2	OK	1.30404	0.47493	-1.4572	3.0961	0.00196083	0.052845	no
XLOC_017592	XLOC_017592	APBB3	chr5:139937852-139944189	q1	q2	OK	15.4988	8.71052	-0.831329	2.7867	0.00532471	0.101227	no
XLOC_017008	XLOC_017008	APC	chr5:112043201-112181936	q1	q2	OK	6.98313	7.65044	0.131668	-0.490915	0.623487	0.999921	no
XLOC_010289	XLOC_010289	APC2	chr19:1450147-1479228	q1	q2	OK	0.493584	0.398769	-0.307742	0.51715	0.605051	0.998544	no
XLOC_014898	XLOC_014898	APEH	chr3:49711434-49720934	q1	q2	OK	39.584	34.5688	-0.195445	0.461992	0.644087	0.999921	no
XLOC_006138	XLOC_006138	APEX1	chr14:20923289-20925931	q1	q2	OK	76.4935	59.8624	-0.353688	1.4179	0.15622	0.630316	no
XLOC_023103	XLOC_023103	APEX2	chrX:55026779-55034212	q1	q2	OK	11.7389	11.3695	-0.0461192	0.0990361	0.92111	0.999921	no
XLOC_001787	XLOC_001787	APH1A	chr1:150237798-150241609	q1	q2	OK	95.5509	64.55	-0.565854	2.39695	0.0165323	0.199902	no
XLOC_007117	XLOC_007117	APH1B	chr15:63569748-63601325	q1	q2	OK	4.33379	1.60052	-1.43709	3.07684	0.00209208	0.0550592	no
XLOC_003376	XLOC_003376	API5	chr11:43333504-43366080	q1	q2	OK	44.9236	57.8494	0.36483	-1.76367	0.0777875	0.454535	no
XLOC_004098	XLOC_004098	APIP	chr11:34903842-35017675	q1	q2	OK	47.7025	45.036	-0.082987	0.19142	0.848197	0.999921	no
XLOC_000077	XLOC_000077	APITD1,APITD1-CORT,CORT	chr1:10490158-10512060	q1	q2	OK	10.4526	7.46134	-0.48636	1.34545	0.17848	0.664283	no
XLOC_012034	XLOC_012034	APLF	chr2:68694690-68807294	q1	q2	OK	2.90802	2.4334	-0.25706	0.471029	0.63762	0.999921	no
XLOC_010636	XLOC_010636	APLP1	chr19:36359400-36370699	q1	q2	OK	1.70446	1.01405	-0.749194	1.31294	0.189205	0.681661	no
XLOC_003880	XLOC_003880	APLP2	chr11:129939715-130014706	q1	q2	OK	29.7069	29.9971	0.0140256	-0.0784723	0.937452	0.999921	no
XLOC_004499	XLOC_004499	APOA1	chr11:116706468-116708338	q1	q2	OK	0.0486783	0.0144529	-1.75192	1.0764	0.28175	0.799533	no
XLOC_000771	XLOC_000771	APOA1BP	chr1:156561557-156564091	q1	q2	OK	39.5487	34.2018	-0.209557	0.483844	0.628496	0.999921	no
XLOC_018015	XLOC_018015	APOBEC2	chr6:41020939-41032630	q1	q2	OK	0.0966875	0.0849652	-0.186457	0.192109	0.847657	0.999921	no
XLOC_014357	XLOC_014357	APOBEC3A,APOBEC3B	chr22:39353526-39388783	q1	q2	OK	16.9503	14.7	-0.205495	0.446338	0.655353	0.999921	no
XLOC_014358	XLOC_014358	APOBEC3C	chr22:39410264-39414825	q1	q2	OK	15.1383	15.1896	0.00487797	-0.00993119	0.992076	0.999921	no
XLOC_014359	XLOC_014359	APOBEC3D	chr22:39417117-39429256	q1	q2	OK	1.4836	0.803638	-0.884482	1.38448	0.166213	0.644888	no
XLOC_014360	XLOC_014360	APOBEC3F	chr22:39436672-39451975	q1	q2	OK	2.39904	1.32272	-0.858949	1.57924	0.114281	0.544724	no
XLOC_014361	XLOC_014361	APOBEC3G	chr22:39473009-39483748	q1	q2	OK	7.92153	4.54691	-0.800891	1.51358	0.130133	0.578942	no
XLOC_014362	XLOC_014362	APOBEC3H	chr22:39493228-39500072	q1	q2	OK	0.535779	0.458144	-0.225835	0.39313	0.694223	0.999921	no
XLOC_007878	XLOC_007878	APOBR	chr16:28505969-28510291	q1	q2	OK	1.15733	1.65076	0.51233	-0.909842	0.362906	0.875081	no
XLOC_010762	XLOC_010762	APOC1	chr19:45417920-45422606	q1	q2	OK	0.105979	0.0644318	-0.717936	0.575188	0.565164	0.988252	no
XLOC_010764	XLOC_010764	APOC2,APOC4,APOC4-APOC2	chr19:45445494-45452822	q1	q2	OK	0.259731	0.0701111	-1.8893	1.81178	0.0700201	0.432311	no
XLOC_010761	XLOC_010761	APOE	chr19:45409038-45412650	q1	q2	OK	0.909541	0.872929	-0.0592743	0.083613	0.933364	0.999921	no
XLOC_005463	XLOC_005463	APOF	chr12:56754354-56756583	q1	q2	OK	0.0577188	0.0465505	-0.310243	0.258376	0.796116	0.999921	no
XLOC_014330	XLOC_014330	APOL1	chr22:36649116-36663577	q1	q2	OK	1.44656	0.979917	-0.561898	1.11823	0.26347	0.77905	no
XLOC_014588	XLOC_014588	APOL2	chr22:36622254-36636000	q1	q2	OK	3.46264	2.58225	-0.423245	0.811696	0.416966	0.915259	no
XLOC_014586	XLOC_014586	APOL3	chr22:36536370-36562225	q1	q2	OK	1.04709	0.399359	-1.39062	3.0471	0.00231061	0.0586085	no
XLOC_014587	XLOC_014587	APOL4	chr22:36585175-36600879	q1	q2	OK	0.269922	0.153057	-0.818478	1.08385	0.278431	0.795954	no
XLOC_014328	XLOC_014328	APOL6	chr22:36044423-36064456	q1	q2	OK	1.107	0.52842	-1.0669	1.85659	0.0633693	0.410288	no
XLOC_004689	XLOC_004689	APOLD1	chr12:12878850-12944399	q1	q2	OK	0.477442	0.189864	-1.33036	1.85413	0.0637209	0.411645	no
XLOC_017933	XLOC_017933	APOM	chr6:31606804-31625987	q1	q2	OK	7.51536	4.03596	-0.896931	1.75095	0.0799539	0.459363	no
XLOC_023467	XLOC_023467	APOO	chrX:23851464-23926057	q1	q2	OK	8.25106	10.3223	0.323108	-0.716763	0.47352	0.949364	no
XLOC_023177	XLOC_023177	APOOL	chrX:84258897-84363974	q1	q2	OK	11.3361	13.2359	0.223532	-0.511761	0.608818	0.999467	no
XLOC_006525	XLOC_006525	APOPT1	chr14:104029298-104057236	q1	q2	OK	35.1139	20.8664	-0.750861	1.64784	0.0993864	0.508685	no
XLOC_009736	XLOC_009736	APPBP2	chr17:58520519-58603580	q1	q2	OK	9.87317	7.85516	-0.329873	0.727154	0.467132	0.946189	no
XLOC_014946	XLOC_014946	APPL1	chr3:57261764-57326710	q1	q2	OK	18.6627	21.3044	0.190998	-0.448058	0.654111	0.999921	no
XLOC_005607	XLOC_005607	APPL2	chr12:105567074-105630008	q1	q2	OK	6.83559	4.0408	-0.758428	1.73338	0.0830282	0.466829	no
XLOC_008585	XLOC_008585	APRT	chr16:88875876-88878342	q1	q2	OK	177.212	121.16	-0.548565	1.48252	0.138202	0.59563	no
XLOC_022464	XLOC_022464	APTX	chr9:32972603-33001639	q1	q2	OK	15.581	15.8126	0.0212809	-0.137877	0.890338	0.999921	no
XLOC_020136	XLOC_020136	AQP1	chr7:30951414-30965131	q1	q2	OK	0.206131	0.410894	0.995205	-2.10513	0.0352802	0.302615	no
XLOC_003694	XLOC_003694	AQP11	chr11:77300679-77321401	q1	q2	OK	0.167159	0.105542	-0.663393	0.723466	0.469394	0.94718	no
XLOC_022469	XLOC_022469	AQP3	chr9:33441151-33447631	q1	q2	OK	7.03566	3.9484	-0.833416	1.52453	0.127376	0.5733	no
XLOC_004787	XLOC_004787	AQP6	chr12:50366619-50370922	q1	q2	OK	0.0700266	0.0405529	-0.788099	0.771079	0.44066	0.931059	no
XLOC_022539	XLOC_022539	AQP7P1	chr9:67270214-67289492	q1	q2	OK	0.123471	0.122953	-0.00605981	0.00740762	0.99409	0.999921	no
XLOC_022053	XLOC_022053	AQP7P3	chr9:42844369-42893137	q1	q2	OK	0.464546	0.256645	-0.856049	0.889206	0.373892	0.884509	no
XLOC_017014	XLOC_017014	AQPEP	chr5:115298150-115363299	q1	q2	OK	0.134282	0.288989	1.10575	-1.51725	0.129203	0.577345	no
XLOC_007362	XLOC_007362	AQR	chr15:35148551-35261995	q1	q2	OK	14.3028	15.8414	0.147395	-0.343964	0.730873	0.999921	no
XLOC_023031	XLOC_023031	ARAF	chrX:47420498-47479256	q1	q2	OK	16.3013	15.7122	-0.053096	0.129739	0.896773	0.999921	no
XLOC_004351	XLOC_004351	ARAP1	chr11:72396113-72463434	q1	q2	OK	22.5531	30.4708	0.434099	-1.6093	0.10755	0.529666	no
XLOC_016450	XLOC_016450	ARAP2	chr4:36067619-36245979	q1	q2	OK	5.65485	5.40414	-0.0654236	0.143907	0.885574	0.999921	no
XLOC_003811	XLOC_003811	ARCN1	chr11:118443101-118473747	q1	q2	OK	37.4063	37.3689	-0.00144167	0.00368514	0.99706	0.999979	no
XLOC_016128	XLOC_016128	AREG	chr4:75310852-75320726	q1	q2	OK	0.454941	0.718158	0.658624	-0.906651	0.364591	0.876602	no
XLOC_016129	XLOC_016129	AREG	chr4:75480628-75490485	q1	q2	OK	0.333848	0.511031	0.614221	-0.811439	0.417114	0.915386	no
XLOC_001078	XLOC_001078	ARF1	chr1:228270360-228286913	q1	q2	OK	220.442	181.187	-0.282918	0.618683	0.536125	0.977365	no
XLOC_005365	XLOC_005365	ARF3	chr12:49329991-49351252	q1	q2	OK	84.5038	38.7381	-1.12526	2.54857	0.0108164	0.155789	no
XLOC_015557	XLOC_015557	ARF4	chr3:57557089-57583215	q1	q2	OK	64.1469	34.7114	-0.88597	2.00964	0.0444689	0.343106	no
XLOC_020433	XLOC_020433	ARF5	chr7:127228405-127231759	q1	q2	OK	102.897	57.4495	-0.840841	1.96286	0.0496621	0.363411	no
XLOC_006228	XLOC_006228	ARF6	chr14:50359735-50363772	q1	q2	OK	53.7235	49.47	-0.118999	0.277069	0.781727	0.999921	no
XLOC_013584	XLOC_013584	ARFGAP1	chr20:61904164-61921142	q1	q2	OK	16.9498	13.3436	-0.34512	0.813367	0.416008	0.914534	no
XLOC_004123	XLOC_004123	ARFGAP2	chr11:46958250-47198676	q1	q2	OK	42.7895	31.1827	-0.45651	1.0966	0.272815	0.789987	no
XLOC_014663	XLOC_014663	ARFGAP3	chr22:43192531-43253408	q1	q2	OK	10.0412	9.55635	-0.0714061	0.15485	0.87694	0.999921	no
XLOC_021718	XLOC_021718	ARFGEF1	chr8:68109883-68255912	q1	q2	OK	20.4552	15.7532	-0.376828	0.874103	0.382062	0.891092	no
XLOC_013510	XLOC_013510	ARFGEF2	chr20:47538274-47653230	q1	q2	OK	14.1127	10.7542	-0.392087	0.914906	0.360241	0.872701	no
XLOC_016286	XLOC_016286	ARFIP1	chr4:153701111-153833063	q1	q2	OK	16.9114	14.7191	-0.200308	0.606793	0.543988	0.979926	no
XLOC_003994	XLOC_003994	ARFIP2	chr11:6495912-6505911	q1	q2	OK	11.5001	6.56145	-0.809562	2.5992	0.00934412	0.142725	no
XLOC_013888	XLOC_013888	ARFRP1	chr20:62289162-62367494	q1	q2	OK	15.559	7.73248	-1.00875	2.30353	0.021249	0.229833	no
XLOC_006293	XLOC_006293	ARG2	chr14:68086578-68141602	q1	q2	OK	12.6908	11.1689	-0.184301	0.381706	0.702679	0.999921	no
XLOC_009454	XLOC_009454	ARGFXP2	chr17:30469472-30552746	q1	q2	OK	0.132629	0.263502	0.990418	-1.14237	0.2533	0.767438	no
XLOC_006103	XLOC_006103	ARGLU1	chr13:107195661-107220514	q1	q2	OK	21.4044	21.6284	0.0150169	-0.0344359	0.97253	0.999921	no
XLOC_004119	XLOC_004119	ARHGAP1	chr11:46698631-46722120	q1	q2	OK	14.3747	11.0839	-0.375062	0.850905	0.394822	0.900034	no
XLOC_016277	XLOC_016277	ARHGAP10	chr4:148653452-148993927	q1	q2	OK	0.285651	0.157613	-0.857865	1.10506	0.269132	0.785434	no
XLOC_006994	XLOC_006994	ARHGAP11A	chr15:32907690-32931868	q1	q2	OK	30.6604	32.8947	0.101478	-0.273135	0.78475	0.999921	no
XLOC_006989	XLOC_006989	ARHGAP11B	chr15:30918878-30931013	q1	q2	OK	13.8871	29.3956	1.08185	-2.28224	0.0224752	0.236568	no
XLOC_002846	XLOC_002846	ARHGAP12	chr10:32095224-32217770	q1	q2	OK	2.54283	2.06446	-0.300671	0.547743	0.583868	0.993967	no
XLOC_012272	XLOC_012272	ARHGAP15	chr2:143886898-144525921	q1	q2	OK	28.5928	54.6145	0.93363	-2.21777	0.0265704	0.26088	no
XLOC_008339	XLOC_008339	ARHGAP17	chr16:24930711-25026675	q1	q2	OK	20.403	22.6122	0.148321	-0.484416	0.628091	0.999921	no
XLOC_018794	XLOC_018794	ARHGAP18	chr6:129898239-130031370	q1	q2	OK	3.65694	3.02943	-0.27159	0.509989	0.610059	0.999654	no
XLOC_003042	XLOC_003042	ARHGAP19,ARHGAP19-SLIT1,SLIT1	chr10:98757794-99052430	q1	q2	OK	25.9028	32.802	0.340676	-0.914623	0.36039	0.872796	no
XLOC_002821	XLOC_002821	ARHGAP21	chr10:24872537-25012597	q1	q2	OK	1.50111	1.34028	-0.163487	0.307756	0.758268	0.999921	no
XLOC_008871	XLOC_008871	ARHGAP23	chr17:36584719-36668628	q1	q2	OK	0.0663915	0.00467235	-3.82878	3.35173	0.000803091	0.0285289	yes
XLOC_016161	XLOC_016161	ARHGAP24	chr4:86396283-86923823	q1	q2	OK	1.11885	1.92676	0.784156	-1.40593	0.159746	0.633897	no
XLOC_012036	XLOC_012036	ARHGAP25	chr2:68961912-69053957	q1	q2	OK	19.0637	34.0525	0.836933	-2.96557	0.00302126	0.0704421	no
XLOC_017135	XLOC_017135	ARHGAP26	chr5:142150291-142608572	q1	q2	OK	0.27867	0.178574	-0.642039	1.19237	0.233114	0.74566	no
XLOC_009635	XLOC_009635	ARHGAP27	chr17:43471267-43503012	q1	q2	OK	7.029	3.69497	-0.927758	1.90822	0.0563633	0.387676	no
XLOC_009636	XLOC_009636	ARHGAP27	chr17:43506717-43510282	q1	q2	OK	1.30027	0.386893	-1.74881	2.33699	0.0194396	0.219151	no
XLOC_001957	XLOC_001957	ARHGAP30	chr1:161016731-161039760	q1	q2	OK	25.5017	26.1888	0.0383551	-0.0982898	0.921702	0.999921	no
XLOC_015059	XLOC_015059	ARHGAP31	chr3:119013219-119138323	q1	q2	OK	0.427342	0.447481	0.0664351	-0.109344	0.912929	0.999921	no
XLOC_004579	XLOC_004579	ARHGAP32	chr11:128834954-129062093	q1	q2	OK	6.70938	6.09785	-0.137879	0.330221	0.741233	0.999921	no
XLOC_010634	XLOC_010634	ARHGAP33	chr19:36266416-36279724	q1	q2	OK	6.56442	4.85099	-0.436387	1.39224	0.16385	0.641375	no
XLOC_010793	XLOC_010793	ARHGAP35	chr19:47421932-47508333	q1	q2	OK	13.1758	9.67132	-0.446101	1.04317	0.296868	0.814167	no
XLOC_023850	XLOC_023850	ARHGAP4	chrX:153172829-153191714	q1	q2	OK	139.148	110.601	-0.331258	0.75979	0.44738	0.935037	no
XLOC_013457	XLOC_013457	ARHGAP40	chr20:37230576-37279295	q1	q2	OK	0.0592011	0.0332158	-0.833753	0.816467	0.414233	0.913208	no
XLOC_003744	XLOC_003744	ARHGAP42	chr11:100558406-100861656	q1	q2	OK	1.87504	1.34118	-0.483421	0.844714	0.398271	0.902092	no
XLOC_008720	XLOC_008720	ARHGAP44	chr17:12692828-12921381	q1	q2	OK	5.4663	5.12744	-0.0923256	0.197584	0.843371	0.999921	no
XLOC_006200	XLOC_006200	ARHGAP5	chr14:32546494-32628934	q1	q2	OK	3.82248	3.28477	-0.218714	0.744123	0.456802	0.939461	no
XLOC_006640	XLOC_006640	ARHGAP5-AS1	chr14:32544624-32545905	q1	q2	OK	0.328641	0.258395	-0.34693	0.410047	0.681771	0.999921	no
XLOC_014409	XLOC_014409	ARHGAP8,PRR5,PRR5-ARHGAP8	chr22:45064426-45258664	q1	q2	OK	0.165245	0.17656	0.0955491	-0.14916	0.881427	0.999921	no
XLOC_005484	XLOC_005484	ARHGAP9	chr12:57853917-57873633	q1	q2	OK	4.71326	2.90256	-0.699398	2.3051	0.0211609	0.229469	no
XLOC_009885	XLOC_009885	ARHGDIA	chr17:79825596-79829282	q1	q2	OK	205.311	155.52	-0.400711	0.879921	0.378902	0.888375	no
XLOC_005278	XLOC_005278	ARHGDIB	chr12:15094949-15114562	q1	q2	OK	324.429	440.893	0.442525	-0.940018	0.347208	0.86054	no
XLOC_007680	XLOC_007680	ARHGDIG	chr16:330605-333003	q1	q2	OK	0.0487401	0.0687864	0.497015	-0.417773	0.676113	0.999921	no
XLOC_010722	XLOC_010722	ARHGEF1	chr19:42387266-42411604	q1	q2	OK	36.7731	41.9025	0.188385	-0.854592	0.392777	0.899083	no
XLOC_021129	XLOC_021129	ARHGEF10	chr8:1772148-1906807	q1	q2	OK	0.102227	0.0557006	-0.876013	1.07269	0.28341	0.801137	no
XLOC_000139	XLOC_000139	ARHGEF10L	chr1:17866329-18024370	q1	q2	OK	0.468486	0.27359	-0.775988	1.14967	0.250279	0.763236	no
XLOC_001909	XLOC_001909	ARHGEF11	chr1:156904631-157015162	q1	q2	OK	6.95557	3.76645	-0.884964	3.34982	0.00080864	0.0286293	yes
XLOC_003832	XLOC_003832	ARHGEF12	chr11:120207617-120360645	q1	q2	OK	8.06305	4.77057	-0.757163	2.7451	0.00604922	0.109389	no
XLOC_000041	XLOC_000041	ARHGEF16	chr1:3371146-3397677	q1	q2	OK	2.74993	0.827247	-1.733	2.95886	0.00308783	0.0715208	no
XLOC_003667	XLOC_003667	ARHGEF17	chr11:73019662-73080425	q1	q2	OK	0.362928	0.0918686	-1.98204	2.89081	0.00384246	0.0822747	no
XLOC_010364	XLOC_010364	ARHGEF18	chr19:7459998-7537371	q1	q2	OK	9.92118	6.11874	-0.697278	1.68508	0.091974	0.490308	no
XLOC_001888	XLOC_001888	ARHGEF2	chr1:155916629-155948336	q1	q2	OK	38.1829	29.9023	-0.352671	1.44751	0.147755	0.615081	no
XLOC_004897	XLOC_004897	ARHGEF25	chr12:58003962-58011028	q1	q2	OK	0.579445	0.295778	-0.970155	1.33169	0.182963	0.671254	no
XLOC_015190	XLOC_015190	ARHGEF26	chr3:153742189-153975616	q1	q2	OK	1.27085	1.06598	-0.253621	0.508646	0.611	0.999804	no
XLOC_015782	XLOC_015782	ARHGEF26-AS1	chr3:153742189-153975616	q1	q2	OK	0.556825	0.417354	-0.415952	0.553753	0.579748	0.992662	no
XLOC_015552	XLOC_015552	ARHGEF3	chr3:56761445-57113336	q1	q2	OK	10.0392	12.7059	0.339849	-0.772646	0.439732	0.9303	no
XLOC_017158	XLOC_017158	ARHGEF37	chr5:148961134-149014527	q1	q2	OK	0.206489	0.0475475	-2.11862	2.51013	0.0120688	0.166416	no
XLOC_016200	XLOC_016200	ARHGEF38	chr4:106473776-106602070	q1	q2	OK	1.7888	2.57038	0.522986	-1.23942	0.215189	0.722235	no
XLOC_006153	XLOC_006153	ARHGEF40	chr14:21538526-21558036	q1	q2	OK	0.9162	0.363571	-1.33342	2.17665	0.0295064	0.274322	no
XLOC_023779	XLOC_023779	ARHGEF6	chrX:135747711-135863503	q1	q2	OK	15.7527	15.4594	-0.027119	0.0633579	0.949482	0.999921	no
XLOC_005902	XLOC_005902	ARHGEF7	chr13:111767623-111958081	q1	q2	OK	9.07892	11.6964	0.365474	-1.33946	0.180423	0.667114	no
XLOC_023572	XLOC_023572	ARHGEF9	chrX:62854847-63005426	q1	q2	OK	6.07953	5.74882	-0.0806931	0.239581	0.810655	0.999921	no
XLOC_000209	XLOC_000209	ARID1A	chr1:27022521-27108601	q1	q2	OK	28.6384	29.0373	0.0199535	-0.0485349	0.96129	0.999921	no
XLOC_018296	XLOC_018296	ARID1B	chr6:157099063-157531913	q1	q2	OK	20.7172	14.6401	-0.500911	1.237	0.216085	0.723021	no
XLOC_004760	XLOC_004760	ARID2	chr12:46123619-46301819	q1	q2	OK	9.96117	10.1537	0.0276246	-0.0645377	0.948542	0.999921	no
XLOC_010272	XLOC_010272	ARID3A	chr19:926036-972803	q1	q2	OK	7.94553	5.93504	-0.420886	0.890071	0.373427	0.884214	no
XLOC_007175	XLOC_007175	ARID3B	chr15:74833547-74890472	q1	q2	OK	9.92213	11.291	0.18645	-0.435535	0.663174	0.999921	no
XLOC_022484	XLOC_022484	ARID3C	chr9:34621454-34628011	q1	q2	OK	0.113023	0.0628122	-0.847504	0.809207	0.418396	0.916478	no
XLOC_006258	XLOC_006258	ARID4A	chr14:58765221-58840451	q1	q2	OK	12.5291	11.8836	-0.0763056	0.188611	0.850398	0.999921	no
XLOC_002241	XLOC_002241	ARID4B	chr1:235330209-235491532	q1	q2	OK	18.9388	18.1407	-0.0621088	0.198732	0.842472	0.999921	no
XLOC_012129	XLOC_012129	ARID5A	chr2:97202463-97218371	q1	q2	OK	6.49908	2.92837	-1.15014	2.18844	0.0286374	0.27082	no
XLOC_002452	XLOC_002452	ARID5B	chr10:63661012-63856707	q1	q2	OK	0.17026	0.479007	1.49231	-2.83655	0.00456037	0.0918024	no
XLOC_007159	XLOC_007159	ARIH1	chr15:72766666-72878896	q1	q2	OK	23.666	22.7484	-0.0570509	0.134419	0.893071	0.999921	no
XLOC_014888	XLOC_014888	ARIH2	chr3:48955220-49022971	q1	q2	OK	31.1059	24.3913	-0.350823	0.82273	0.410661	0.910493	no
XLOC_005590	XLOC_005590	ARL1	chr12:101786902-101801572	q1	q2	OK	17.1453	17.1197	-0.00215791	0.00480228	0.996168	0.999921	no
XLOC_017241	XLOC_017241	ARL10	chr5:175792501-175800503	q1	q2	OK	0.0536419	0.00655917	-3.03178	1.93638	0.0528211	0.375155	no
XLOC_005828	XLOC_005828	ARL11	chr13:50202434-50208008	q1	q2	OK	12.0546	11.4874	-0.0695303	0.158082	0.874392	0.999921	no
XLOC_014988	XLOC_014988	ARL13B	chr3:93698982-93774522	q1	q2	OK	5.52855	4.06486	-0.443697	1.21931	0.222725	0.731841	no
XLOC_017388	XLOC_017388	ARL15	chr5:53180613-53606403	q1	q2	OK	27.9304	5.63263	-2.30996	4.39841	1.09046e-05	0.000967171	yes
XLOC_009881	XLOC_009881	ARL16	chr17:79648223-79650954	q1	q2	OK	19.3072	8.50301	-1.18309	2.34066	0.0192499	0.21788	no
XLOC_009643	XLOC_009643	ARL17A	chr17:44590075-44657088	q1	q2	OK	5.26766	6.76835	0.361642	-0.786221	0.431738	0.925228	no
XLOC_009642	XLOC_009642	ARL17A,ARL17B	chr17:44372496-44439163	q1	q2	OK	6.0285	7.94287	0.397862	-1.05431	0.291742	0.809743	no
XLOC_003565	XLOC_003565	ARL2,ARL2-SNX15,SNX15	chr11:64781584-64808044	q1	q2	OK	80.9014	42.9117	-0.914794	2.74335	0.00608156	0.109757	no
XLOC_007998	XLOC_007998	ARL2BP	chr16:57279037-57287545	q1	q2	OK	92.5685	58.7041	-0.657059	1.51256	0.130392	0.579574	no
XLOC_003086	XLOC_003086	ARL3	chr10:104433483-104474190	q1	q2	OK	6.97987	6.75223	-0.0478357	0.102276	0.918538	0.999921	no
XLOC_020087	XLOC_020087	ARL4A	chr7:12726451-12730558	q1	q2	OK	6.36589	6.35016	-0.00356843	0.0113023	0.990982	0.999921	no
XLOC_008946	XLOC_008946	ARL4D	chr17:41476352-41478504	q1	q2	OK	4.12139	1.79992	-1.1952	1.98899	0.046702	0.352183	no
XLOC_012989	XLOC_012989	ARL5A	chr2:152657479-152685009	q1	q2	OK	125.04	116.534	-0.101629	0.272571	0.785183	0.999921	no
XLOC_002355	XLOC_002355	ARL5B	chr10:18948312-18966940	q1	q2	OK	9.1237	9.05222	-0.0113471	0.0235639	0.9812	0.999921	no
XLOC_014992	XLOC_014992	ARL6	chr3:97483594-97517373	q1	q2	OK	3.55571	2.26116	-0.653074	1.34614	0.178259	0.663986	no
XLOC_008305	XLOC_008305	ARL6IP1	chr16:18802990-18812857	q1	q2	OK	128.546	112.466	-0.192787	0.43771	0.661596	0.999921	no
XLOC_005110	XLOC_005110	ARL6IP4	chr12:123464879-123467460	q1	q2	OK	81.8977	49.9938	-0.712074	3.76421	0.000167076	0.00872153	yes
XLOC_014969	XLOC_014969	ARL6IP5	chr3:69134089-69155239	q1	q2	OK	34.7393	32.7151	-0.0866119	0.198763	0.842448	0.999921	no
XLOC_012284	XLOC_012284	ARL6IP6	chr2:153574406-153617767	q1	q2	OK	25.1426	18.8554	-0.41516	1.25481	0.20955	0.714586	no
XLOC_002098	XLOC_002098	ARL8A	chr1:202102531-202113871	q1	q2	OK	23.4284	17.6961	-0.404828	0.926621	0.354123	0.867012	no
XLOC_014717	XLOC_014717	ARL8B	chr3:5163929-5222601	q1	q2	OK	19.9592	14.2158	-0.489563	1.07854	0.280792	0.798549	no
XLOC_016078	XLOC_016078	ARL9	chr4:57371374-57390058	q1	q2	OK	0.0678949	0	-1.79769e+308	-1.79769e+308	0.0186246	0.214066	no
XLOC_021706	XLOC_021706	ARMC1	chr8:66514690-66546452	q1	q2	OK	43.8369	25.847	-0.762149	1.74082	0.081715	0.463811	no
XLOC_020388	XLOC_020388	ARMC10	chr7:102715327-102789569	q1	q2	OK	52.0499	41.1542	-0.338856	1.75763	0.0788109	0.455415	no
XLOC_017991	XLOC_017991	ARMC12	chr6:35704858-35716685	q1	q2	OK	0.775116	0.353306	-1.13349	1.46313	0.143433	0.606659	no
XLOC_018166	XLOC_018166	ARMC2	chr6:109169618-109295352	q1	q2	OK	0.516977	0.399275	-0.372717	0.53848	0.590246	0.995399	no
XLOC_007936	XLOC_007936	ARMC5	chr16:31470316-31478488	q1	q2	OK	3.41503	2.40734	-0.504458	1.09556	0.273271	0.79046	no
XLOC_010542	XLOC_010542	ARMC6	chr19:19144386-19168987	q1	q2	OK	20.2409	11.5833	-0.805222	2.96868	0.00299082	0.0699731	no
XLOC_009129	XLOC_009129	ARMC7	chr17:73106081-73127890	q1	q2	OK	7.39737	5.31118	-0.47798	0.944247	0.345043	0.858474	no
XLOC_015143	XLOC_015143	ARMC8	chr3:137906147-138048728	q1	q2	OK	12.5326	10.1881	-0.298807	1.06777	0.285625	0.804151	no
XLOC_012504	XLOC_012504	ARMC9	chr2:232063341-232209914	q1	q2	OK	1.46134	0.898994	-0.70091	1.09119	0.275187	0.792547	no
XLOC_023198	XLOC_023198	ARMCX3	chrX:100878119-100882831	q1	q2	OK	11.8194	16.4642	0.478169	-1.62694	0.103749	0.519982	no
XLOC_023202	XLOC_023202	ARMCX5,ARMCX5-GPRASP2,GPRASP2	chrX:101854095-101972661	q1	q2	OK	0.0622441	0.0347173	-0.842283	0.850715	0.394928	0.900122	no
XLOC_023651	XLOC_023651	ARMCX6	chrX:100870107-100872991	q1	q2	OK	38.0256	18.7392	-1.02091	2.60889	0.0090836	0.140088	no
XLOC_001794	XLOC_001794	ARNT	chr1:150782180-150849244	q1	q2	OK	12.7492	14.331	0.168737	-0.856697	0.391612	0.897841	no
XLOC_004733	XLOC_004733	ARNTL2	chr12:27485786-27578746	q1	q2	OK	1.67591	1.6572	-0.0162005	0.0607695	0.951543	0.999921	no
XLOC_020333	XLOC_020333	ARPC1A	chr7:98923495-98963885	q1	q2	OK	94.4894	57.7025	-0.711519	1.64304	0.100375	0.511083	no
XLOC_020334	XLOC_020334	ARPC1B	chr7:98972297-99006305	q1	q2	OK	237.825	250.267	0.0735645	-0.162306	0.871065	0.999921	no
XLOC_012447	XLOC_012447	ARPC2	chr2:219081873-219119071	q1	q2	OK	555.411	516.82	-0.103893	0.32777	0.743086	0.999921	no
XLOC_005634	XLOC_005634	ARPC3	chr12:110872705-110888158	q1	q2	OK	193.324	212.823	0.138627	-0.32119	0.748066	0.999921	no
XLOC_014729	XLOC_014729	ARPC4,ARPC4-TTLL3,TTLL3	chr3:9821653-9878040	q1	q2	OK	34.0439	25.462	-0.419052	1.8169	0.0692323	0.429528	no
XLOC_002059	XLOC_002059	ARPC5	chr1:183595331-183604985	q1	q2	OK	67.7856	90.2739	0.413331	-0.978194	0.327979	0.844107	no
XLOC_022243	XLOC_022243	ARPC5L	chr9:127631483-127639696	q1	q2	OK	48.6046	25.0996	-0.953427	2.11108	0.0347656	0.300006	no
XLOC_015816	XLOC_015816	ARPM1	chr3:169484710-169487683	q1	q2	OK	0.919905	0.956496	0.0562732	-0.0823659	0.934356	0.999921	no
XLOC_007454	XLOC_007454	ARPP19	chr15:52839431-52861213	q1	q2	OK	50.6968	39.8249	-0.348223	0.796504	0.425739	0.922422	no
XLOC_014800	XLOC_014800	ARPP21	chr3:35683848-35835988	q1	q2	OK	32.8378	8.68699	-1.91843	8.03493	8.88178e-16	7.18101e-13	yes
XLOC_008632	XLOC_008632	ARRB2	chr17:4613788-4624795	q1	q2	OK	13.7511	10.6867	-0.363738	0.835524	0.403423	0.905883	no
XLOC_022380	XLOC_022380	ARRDC1	chr9:140500095-140513308	q1	q2	OK	19.1117	10.2345	-0.901017	1.89785	0.0577156	0.391441	no
XLOC_010524	XLOC_010524	ARRDC2	chr19:18111943-18124911	q1	q2	OK	12.7365	7.49109	-0.765723	2.13811	0.0325079	0.289742	no
XLOC_017476	XLOC_017476	ARRDC3	chr5:90664540-90716532	q1	q2	OK	2.85321	5.39433	0.918858	-1.79813	0.0721567	0.438484	no
XLOC_014707	XLOC_014707	ARSA	chr22:51061181-51066601	q1	q2	OK	2.32977	2.00338	-0.217751	0.607408	0.54358	0.979926	no
XLOC_017449	XLOC_017449	ARSB	chr5:78073036-78282357	q1	q2	OK	3.39024	3.75983	0.149282	-0.338001	0.735363	0.999921	no
XLOC_009102	XLOC_009102	ARSG	chr17:66255322-66417000	q1	q2	OK	9.52916	4.48966	-1.08574	2.16027	0.0307516	0.280693	no
XLOC_016981	XLOC_016981	ARSK	chr5:94890824-94940806	q1	q2	OK	3.336	2.86448	-0.219846	0.397641	0.690895	0.999921	no
XLOC_000339	XLOC_000339	ARTN	chr1:44398991-44402912	q1	q2	OK	1.37522	0.317987	-2.11263	4.3133	1.60836e-05	0.00131812	yes
XLOC_001093	XLOC_001093	ARV1	chr1:231114822-231136479	q1	q2	OK	24.5083	21.2862	-0.203354	0.440229	0.659771	0.999921	no
XLOC_014478	XLOC_014478	ARVCF	chr22:19863039-20004309	q1	q2	OK	9.0502	3.39116	-1.41617	2.92387	0.00345705	0.0770846	no
XLOC_002644	XLOC_002644	AS3MT,C10orf32,C10orf32-AS3MT	chr10:104613966-104661655	q1	q2	OK	6.4481	3.23873	-0.993447	2.64981	0.0080538	0.130407	no
XLOC_021581	XLOC_021581	ASAH1	chr8:17913924-17942507	q1	q2	OK	11.1375	16.5137	0.568244	-1.41804	0.156178	0.630261	no
XLOC_021864	XLOC_021864	ASAP1	chr8:131064350-131455906	q1	q2	OK	3.33724	3.6368	0.124015	-0.292171	0.770156	0.999921	no
XLOC_001338	XLOC_001338	ASAP3	chr1:23755055-23810750	q1	q2	OK	8.84606	1.94749	-2.18342	4.38011	1.18621e-05	0.0010379	yes
XLOC_012545	XLOC_012545	ASB1	chr2:239335625-239360891	q1	q2	OK	9.45788	7.58504	-0.31836	0.728315	0.466421	0.945606	no
XLOC_002769	XLOC_002769	ASB13	chr10:5680819-5708558	q1	q2	OK	61.9261	24.1295	-1.35975	3.44309	0.000575107	0.0223776	yes
XLOC_015555	XLOC_015555	ASB14	chr3:57261764-57326710	q1	q2	OK	0.981387	1.61013	0.714282	-1.08837	0.276432	0.793548	no
XLOC_008955	XLOC_008955	ASB16	chr17:42248073-42264082	q1	q2	OK	0.349209	0.309471	-0.174289	0.232434	0.816201	0.999921	no
XLOC_006824	XLOC_006824	ASB2	chr14:94400498-94443076	q1	q2	OK	18.5993	59.193	1.67018	-4.77007	1.84159e-06	0.000208693	yes
XLOC_012718	XLOC_012718	ASB3,GPR75,GPR75-ASB3	chr2:53897116-54087170	q1	q2	OK	22.2358	16.0583	-0.469563	1.22743	0.219662	0.728209	no
XLOC_022791	XLOC_022791	ASB6	chr9:132388434-132404448	q1	q2	OK	10.3026	7.37747	-0.481816	1.14723	0.251287	0.764313	no
XLOC_007301	XLOC_007301	ASB7	chr15:101142754-101191904	q1	q2	OK	8.65016	4.61659	-0.9059	1.97143	0.0486749	0.359629	no
XLOC_005352	XLOC_005352	ASB8	chr12:48541571-48551377	q1	q2	OK	18.3969	17.5006	-0.0720595	0.163139	0.870409	0.999921	no
XLOC_007286	XLOC_007286	ASB9P1	chr15:93338713-93340338	q1	q2	OK	0.537462	0.688318	0.356913	-0.49458	0.620896	0.999921	no
XLOC_002955	XLOC_002955	ASCC1	chr10:73855789-73995618	q1	q2	OK	18.5172	19.0262	0.0391235	-0.137309	0.890786	0.999921	no
XLOC_014550	XLOC_014550	ASCC2	chr22:30184596-30234293	q1	q2	OK	24.8169	19.2176	-0.368891	0.910057	0.362793	0.874983	no
XLOC_018735	XLOC_018735	ASCC3	chr6:100956607-101329224	q1	q2	OK	6.53979	6.82431	0.0614384	-0.151383	0.879674	0.999921	no
XLOC_003931	XLOC_003931	ASCL2	chr11:2289727-2292182	q1	q2	OK	0.349959	0.18124	-0.949284	1.15459	0.248256	0.760737	no
XLOC_018201	XLOC_018201	ASF1A	chr6:119134611-119256327	q1	q2	OK	23.905	13.603	-0.81339	1.72733	0.0841087	0.470106	no
XLOC_011307	XLOC_011307	ASF1B	chr19:14230320-14247440	q1	q2	OK	29.285	24.5944	-0.251832	0.577121	0.563858	0.987738	no
XLOC_009301	XLOC_009301	ASGR1	chr17:7076750-7082883	q1	q2	OK	0.16232	0.117531	-0.465801	0.573227	0.566491	0.989009	no
XLOC_001881	XLOC_001881	ASH1L,MIR555	chr1:155305051-155533735	q1	q2	OK	6.61556	7.98293	0.271054	-0.638734	0.522996	0.972487	no
XLOC_021254	XLOC_021254	ASH2L	chr8:37963010-37997228	q1	q2	OK	33.4985	25.3441	-0.40245	1.33649	0.181388	0.668566	no
XLOC_013419	XLOC_013419	ASIP	chr20:32848170-32857148	q1	q2	OK	0.0953317	0.103021	0.111913	-0.0904481	0.927931	0.999921	no
XLOC_020227	XLOC_020227	ASL	chr7:65540775-65558329	q1	q2	OK	9.72973	8.03902	-0.27538	1.14644	0.251613	0.764931	no
XLOC_023950	XLOC_023950	ASMTL	chrY:1469423-1522655	q1	q2	OK	5.66734	2.94296	-0.945407	1.80735	0.0707082	0.434105	no
XLOC_023411	XLOC_023411	ASMTL	chrX:1519423-1572655	q1	q2	OK	5.89359	2.65094	-1.15265	2.46283	0.0137845	0.179925	no
XLOC_023888	XLOC_023888	ASMTL-AS1	chrY:1469423-1522655	q1	q2	OK	0.864445	0.745305	-0.213944	0.436177	0.662708	0.999921	no
XLOC_022916	XLOC_022916	ASMTL-AS1	chrX:1519423-1572655	q1	q2	OK	0.852906	0.727151	-0.230132	0.447867	0.654249	0.999921	no
XLOC_010445	XLOC_010445	ASNA1	chr19:12848305-12859137	q1	q2	OK	28.7506	15.4314	-0.897719	1.93783	0.0526442	0.374436	no
XLOC_020880	XLOC_020880	ASNS	chr7:97481428-97501854	q1	q2	OK	384.127	183.133	-1.06869	3.00655	0.0026423	0.0642505	no
XLOC_012370	XLOC_012370	ASNSD1	chr2:190526124-190535557	q1	q2	OK	37.1726	27.9819	-0.409747	0.939696	0.347373	0.860578	no
XLOC_008624	XLOC_008624	ASPA	chr17:3377403-3402700	q1	q2	OK	0.0488469	0	-1.79769e+308	-1.79769e+308	0.0190762	0.217024	no
XLOC_011691	XLOC_011691	ASPDH	chr19:51014856-51017947	q1	q2	OK	0.0468204	0.0508582	0.119343	-0.0937554	0.925303	0.999921	no
XLOC_021699	XLOC_021699	ASPH	chr8:62200524-62627199	q1	q2	OK	2.82693	1.85339	-0.60907	2.08122	0.0374137	0.312376	no
XLOC_007901	XLOC_007901	ASPHD1	chr16:29912146-29917377	q1	q2	OK	0.324514	0.044984	-2.8508	2.72292	0.00647086	0.114187	no
XLOC_014277	XLOC_014277	ASPHD2	chr22:26825279-26840978	q1	q2	OK	6.91927	3.18235	-1.12053	2.15928	0.0308285	0.281243	no
XLOC_002078	XLOC_002078	ASPM	chr1:197053256-197115824	q1	q2	OK	17.788	21.911	0.30075	-0.836331	0.402968	0.905664	no
XLOC_012767	XLOC_012767	ASPRV1,PCBP1-AS1	chr2:70187223-70314147	q1	q2	OK	0.781593	0.589283	-0.407455	0.913062	0.36121	0.873622	no
XLOC_009198	XLOC_009198	ASPSCR1	chr17:79935425-79975282	q1	q2	OK	19.2976	11.3657	-0.76373	1.67741	0.0934629	0.494262	no
XLOC_003524	XLOC_003524	ASRGL1	chr11:62104773-62160887	q1	q2	OK	3.53164	3.6815	0.0599559	-0.157951	0.874496	0.999921	no
XLOC_022295	XLOC_022295	ASS1	chr9:133320093-133376661	q1	q2	OK	0.165221	0.135068	-0.290704	0.342331	0.732102	0.999921	no
XLOC_015717	XLOC_015717	ASTE1	chr3:130569368-130745646	q1	q2	OK	5.25068	4.12597	-0.347769	0.652605	0.514011	0.967878	no
XLOC_012851	XLOC_012851	ASTL	chr2:96789588-96804175	q1	q2	OK	1.47459	3.25254	1.14125	-1.78856	0.0736859	0.442563	no
XLOC_022714	XLOC_022714	ASTN2	chr9:119187503-120177317	q1	q2	OK	4.25384	4.36335	0.0366706	-0.109499	0.912806	0.999921	no
XLOC_005304	XLOC_005304	ASUN	chr12:27058111-27091254	q1	q2	OK	24.6096	37.1788	0.595263	-1.41246	0.157814	0.632011	no
XLOC_013399	XLOC_013399	ASXL1	chr20:30946146-31027122	q1	q2	OK	18.3688	22.6737	0.303765	-0.848649	0.396077	0.900617	no
XLOC_012635	XLOC_012635	ASXL2	chr2:25962252-26101312	q1	q2	OK	11.5064	12.574	0.128008	-0.302841	0.762011	0.999921	no
XLOC_010009	XLOC_010009	ASXL3	chr18:31158540-31327399	q1	q2	OK	0.180051	0.235773	0.388995	-0.574429	0.565677	0.988671	no
XLOC_003002	XLOC_003002	ATAD1	chr10:89512874-89577917	q1	q2	OK	37.8433	30.6111	-0.305984	0.710242	0.477554	0.951206	no
XLOC_021849	XLOC_021849	ATAD2	chr8:124332090-124408705	q1	q2	OK	43.6885	51.1814	0.228365	-0.522009	0.601664	0.997845	no
XLOC_012622	XLOC_012622	ATAD2B	chr2:23971533-24149936	q1	q2	OK	20.9828	20.5983	-0.0266803	0.101264	0.919341	0.999921	no
XLOC_000026	XLOC_000026	ATAD3A	chr1:1447522-1470067	q1	q2	OK	22.0026	16.3932	-0.424581	1.23038	0.218556	0.726771	no
XLOC_000025	XLOC_000025	ATAD3B	chr1:1407163-1431582	q1	q2	OK	13.7433	10.9672	-0.325536	0.7281	0.466552	0.945735	no
XLOC_000024	XLOC_000024	ATAD3C	chr1:1385068-1405538	q1	q2	OK	2.9861	1.9595	-0.607778	1.12124	0.262184	0.778026	no
XLOC_008818	XLOC_008818	ATAD5	chr17:29159022-29222295	q1	q2	OK	7.43002	10.5844	0.510508	-1.18465	0.236154	0.749757	no
XLOC_017907	XLOC_017907	ATAT1	chr6:30594612-30614598	q1	q2	OK	4.61942	5.2251	0.177747	-0.535636	0.59221	0.995399	no
XLOC_003138	XLOC_003138	ATE1	chr10:123502624-123687546	q1	q2	OK	17.4207	13.9445	-0.321102	1.0778	0.281123	0.7989	no
XLOC_004794	XLOC_004794	ATF1	chr12:51157788-51214943	q1	q2	OK	19.1579	14.6349	-0.388534	0.856151	0.391914	0.898173	no
XLOC_013047	XLOC_013047	ATF2	chr2:175936977-176032934	q1	q2	OK	16.4648	15.9034	-0.0500506	0.198131	0.842942	0.999921	no
XLOC_014367	XLOC_014367	ATF4	chr22:39916568-39918691	q1	q2	OK	311.019	125.149	-1.31336	2.8374	0.00454832	0.091698	no
XLOC_010873	XLOC_010873	ATF5,MIR4751	chr19:50392913-50437193	q1	q2	OK	299.737	62.497	-2.26184	4.70349	2.55748e-06	0.000277478	yes
XLOC_000830	XLOC_000830	ATF6	chr1:161736033-161933860	q1	q2	OK	9.71851	7.72153	-0.331847	0.759188	0.44774	0.935476	no
XLOC_018509	XLOC_018509	ATF6B	chr6:32083044-32096017	q1	q2	OK	34.5203	22.3196	-0.629132	1.98638	0.0469909	0.353135	no
XLOC_005431	XLOC_005431	ATF7	chr12:53905842-54020199	q1	q2	OK	8.15274	9.83293	0.270337	-0.875694	0.381196	0.890284	no
XLOC_004699	XLOC_004699	ATF7IP	chr12:14518610-14651697	q1	q2	OK	20.2777	24.8139	0.291253	-0.687822	0.491565	0.958606	no
XLOC_007797	XLOC_007797	ATF7IP2	chr16:10479911-10577495	q1	q2	OK	1.01361	1.2251	0.273399	-0.967355	0.333367	0.848631	no
XLOC_016965	XLOC_016965	ATG10	chr5:81267843-81551216	q1	q2	OK	5.57743	4.35146	-0.358101	0.932776	0.350936	0.864129	no
XLOC_017515	XLOC_017515	ATG12	chr5:115163893-115177548	q1	q2	OK	21.2233	14.2535	-0.574332	1.40001	0.161509	0.637403	no
XLOC_003401	XLOC_003401	ATG13	chr11:46638825-46697568	q1	q2	OK	18.252	12.5656	-0.538577	2.44912	0.0143205	0.184288	no
XLOC_006701	XLOC_006701	ATG14	chr14:55833108-55878576	q1	q2	OK	5.13673	4.15064	-0.307516	0.632555	0.527025	0.97394	no
XLOC_012523	XLOC_012523	ATG16L1	chr2:234160216-234204320	q1	q2	OK	6.97284	4.94597	-0.495494	1.91982	0.0548808	0.382609	no
XLOC_003664	XLOC_003664	ATG16L2	chr11:72525450-72540680	q1	q2	OK	4.61503	6.60162	0.516481	-1.02903	0.303464	0.82061	no
XLOC_004269	XLOC_004269	ATG2A	chr11:64662003-64684722	q1	q2	OK	5.56103	3.61352	-0.621948	1.36119	0.173454	0.656228	no
XLOC_006841	XLOC_006841	ATG2B	chr14:96747594-96829678	q1	q2	OK	9.00527	6.43365	-0.485132	1.11473	0.264965	0.780836	no
XLOC_015637	XLOC_015637	ATG3	chr3:112251358-112280485	q1	q2	OK	51.7025	58.2739	0.172615	-0.406488	0.684384	0.999921	no
XLOC_023233	XLOC_023233	ATG4A	chrX:107334898-107397901	q1	q2	OK	12.2149	7.80423	-0.646318	1.31095	0.189876	0.682775	no
XLOC_012563	XLOC_012563	ATG4B	chr2:242577026-242613271	q1	q2	OK	24.4816	17.7004	-0.467921	1.13901	0.2547	0.768992	no
XLOC_000425	XLOC_000425	ATG4C	chr1:63249776-63330941	q1	q2	OK	9.9078	7.69648	-0.364365	1.21883	0.222909	0.732003	no
XLOC_010411	XLOC_010411	ATG4D	chr19:10654646-10676702	q1	q2	OK	13.5133	8.24571	-0.712669	1.47259	0.140862	0.601273	no
XLOC_018740	XLOC_018740	ATG5	chr6:106632351-106773695	q1	q2	OK	9.56944	6.60941	-0.533913	1.07381	0.282908	0.800605	no
XLOC_014744	XLOC_014744	ATG7	chr3:11314009-11762220	q1	q2	OK	1.43722	1.3162	-0.126907	0.224069	0.822703	0.999921	no
XLOC_013181	XLOC_013181	ATG9A	chr2:220084101-220094361	q1	q2	OK	18.9758	14.9752	-0.341587	1.27445	0.202505	0.703128	no
XLOC_021094	XLOC_021094	ATG9B	chr7:150688143-150721586	q1	q2	OK	1.37303	1.27561	-0.10618	0.184176	0.853875	0.999921	no
XLOC_003187	XLOC_003187	ATHL1	chr11:289137-295688	q1	q2	OK	3.35226	2.65984	-0.333791	0.633436	0.526449	0.973745	no
XLOC_012438	XLOC_012438	ATIC	chr2:216176678-216214496	q1	q2	OK	36.3808	41.1903	0.179124	-0.421945	0.673065	0.999921	no
XLOC_006230	XLOC_006230	ATL1	chr14:50999799-51099784	q1	q2	OK	1.04133	0.42688	-1.28653	2.37061	0.0177588	0.208574	no
XLOC_012683	XLOC_012683	ATL2	chr2:38522028-38604432	q1	q2	OK	60.2932	47.6891	-0.338336	1.11415	0.265214	0.781067	no
XLOC_004251	XLOC_004251	ATL3	chr11:63396436-63439083	q1	q2	OK	7.02434	7.66545	0.126007	-0.252226	0.800866	0.999921	no
XLOC_003762	XLOC_003762	ATM	chr11:108093558-108239826	q1	q2	OK	11.6835	10.7408	-0.121374	0.282242	0.777758	0.999921	no
XLOC_008105	XLOC_008105	ATMIN	chr16:81069457-81080951	q1	q2	OK	21.7503	11.7862	-0.883938	2.0171	0.0436853	0.340147	no
XLOC_004642	XLOC_004642	ATN1	chr12:7033625-7051484	q1	q2	OK	18.3239	13.5704	-0.433266	1.02725	0.304303	0.821371	no
XLOC_017644	XLOC_017644	ATOX1	chr5:151122382-151138210	q1	q2	OK	25.176	14.8282	-0.763703	1.4375	0.150576	0.62014	no
XLOC_007330	XLOC_007330	ATP10A	chr15:25923859-26108349	q1	q2	OK	7.85964	2.23992	-1.81102	3.62647	0.000287321	0.0133921	yes
XLOC_016052	XLOC_016052	ATP10D	chr4:47487409-47595503	q1	q2	OK	3.45988	5.57344	0.687843	-1.48781	0.1368	0.59232	no
XLOC_005907	XLOC_005907	ATP11A	chr13:113344642-113541482	q1	q2	OK	3.17007	1.8179	-0.802238	2.70148	0.00690307	0.118482	no
XLOC_015243	XLOC_015243	ATP11B	chr3:182511290-182639421	q1	q2	OK	39.4441	39.6018	0.00575642	-0.0131097	0.98954	0.999921	no
XLOC_023787	XLOC_023787	ATP11C	chrX:138808504-138914447	q1	q2	OK	7.83201	9.16113	0.226143	-0.652522	0.514065	0.967915	no
XLOC_011381	XLOC_011381	ATP13A1	chr19:19756009-19774503	q1	q2	OK	15.4004	11.0536	-0.478448	1.1089	0.267473	0.783775	no
XLOC_001298	XLOC_001298	ATP13A2	chr1:17312452-17338423	q1	q2	OK	8.97814	9.02379	0.00731735	-0.0293341	0.976598	0.999921	no
XLOC_015887	XLOC_015887	ATP13A3	chr3:194123402-194188968	q1	q2	OK	60.1001	48.4999	-0.309385	0.687173	0.491974	0.958871	no
XLOC_015880	XLOC_015880	ATP13A4	chr3:193119865-193272696	q1	q2	OK	0.734064	0.755818	0.0421329	-0.0662519	0.947177	0.999921	no
XLOC_000607	XLOC_000607	ATP1A1	chr1:116915794-116961244	q1	q2	OK	63.7468	65.3435	0.035692	-0.0924874	0.926311	0.999921	no
XLOC_001726	XLOC_001726	ATP1A1OS	chr1:116915794-116961244	q1	q2	OK	2.57465	1.32686	-0.956367	2.12068	0.0339486	0.29677	no
XLOC_011522	XLOC_011522	ATP1A3	chr19:42470733-42498428	q1	q2	OK	12.9337	9.29744	-0.476228	1.34199	0.179599	0.665932	no
XLOC_000860	XLOC_000860	ATP1B1	chr1:169075946-169337186	q1	q2	OK	11.917	14.2334	0.256265	-0.546145	0.584966	0.994228	no
XLOC_015159	XLOC_015159	ATP1B3	chr3:141595469-141645382	q1	q2	OK	37.0626	56.3407	0.604212	-1.42502	0.154151	0.626323	no
XLOC_007883	XLOC_007883	ATP2A1	chr16:28889808-28936532	q1	q2	OK	0.911674	0.750842	-0.28001	0.451111	0.651909	0.999921	no
XLOC_005042	XLOC_005042	ATP2A2	chr12:110719031-110788897	q1	q2	OK	46.061	36.8965	-0.32006	1.1059	0.268772	0.785085	no
XLOC_009261	XLOC_009261	ATP2A3	chr17:3827162-3867758	q1	q2	OK	654.885	358.609	-0.868831	1.79708	0.072323	0.438955	no
XLOC_005557	XLOC_005557	ATP2B1	chr12:89981825-90049844	q1	q2	OK	32.813	22.209	-0.563126	1.28162	0.199977	0.699663	no
XLOC_015346	XLOC_015346	ATP2B2	chr3:10365706-10547268	q1	q2	OK	0.111245	0.0862145	-0.367741	0.766127	0.443601	0.932856	no
XLOC_000979	XLOC_000979	ATP2B4	chr1:203595914-203713209	q1	q2	OK	7.92559	5.54019	-0.516585	1.23585	0.216516	0.723569	no
XLOC_015119	XLOC_015119	ATP2C1	chr3:130569368-130745646	q1	q2	OK	11.2716	9.59769	-0.231931	1.20758	0.227207	0.73789	no
XLOC_010181	XLOC_010181	ATP5A1	chr18:43664109-43684199	q1	q2	OK	405.555	522.58	0.365756	-0.748667	0.454058	0.938402	no
XLOC_005468	XLOC_005468	ATP5B	chr12:57031958-57039852	q1	q2	OK	535.45	475.091	-0.172548	0.336557	0.736451	0.999921	no
XLOC_002322	XLOC_002322	ATP5C1	chr10:7830092-7849762	q1	q2	OK	100.391	60.0108	-0.742341	1.81076	0.070178	0.432642	no
XLOC_010280	XLOC_010280	ATP5D	chr19:1241748-1244824	q1	q2	OK	68.1356	49.9323	-0.448437	1.59725	0.11021	0.535757	no
XLOC_013858	XLOC_013858	ATP5E,SLMO2,SLMO2-ATP5E	chr20:57603732-57617901	q1	q2	OK	202.374	107.716	-0.909791	2.83533	0.00457785	0.0920416	no
XLOC_000585	XLOC_000585	ATP5F1	chr1:111982511-112004525	q1	q2	OK	104.725	107.099	0.0323431	-0.0747942	0.940378	0.999921	no
XLOC_009000	XLOC_009000	ATP5G1	chr17:46970147-46973232	q1	q2	OK	83.6294	50.2421	-0.735114	1.91107	0.0559957	0.386488	no
XLOC_005432	XLOC_005432	ATP5G2	chr12:54058943-54070512	q1	q2	OK	152.677	103.526	-0.56049	1.28558	0.19859	0.697977	no
XLOC_013049	XLOC_013049	ATP5G3	chr2:176040985-176046490	q1	q2	OK	91.7684	105.276	0.198106	-0.467561	0.640099	0.999921	no
XLOC_009806	XLOC_009806	ATP5H	chr17:73034954-73043074	q1	q2	OK	136.081	134.178	-0.0203155	0.0487025	0.961156	0.999921	no
XLOC_016368	XLOC_016368	ATP5I	chr4:666224-668127	q1	q2	OK	154.824	76.2608	-1.02161	2.25302	0.0242582	0.247511	no
XLOC_014053	XLOC_014053	ATP5J	chr21:27096790-27144771	q1	q2	OK	62.4395	41.4995	-0.589364	2.02939	0.0424184	0.334718	no
XLOC_020889	XLOC_020889	ATP5J2,ATP5J2-PTCD1,PTCD1	chr7:99006600-99063824	q1	q2	OK	362.896	292.807	-0.309604	1.25728	0.208653	0.713252	no
XLOC_003807	XLOC_003807	ATP5L	chr11:118230295-118289530	q1	q2	OK	130.939	88.0521	-0.572471	1.34073	0.180007	0.666485	no
XLOC_014109	XLOC_014109	ATP5O	chr21:35275756-35288158	q1	q2	OK	185.18	205.74	0.15189	-0.355899	0.721916	0.999921	no
XLOC_006229	XLOC_006229	ATP5S	chr14:50779046-50792946	q1	q2	OK	14.889	6.64044	-1.1649	3.92891	8.53314e-05	0.00516565	yes
XLOC_011516	XLOC_011516	ATP5SL	chr19:41937222-41945843	q1	q2	OK	30.6288	22.2204	-0.463002	1.82498	0.0680036	0.425493	no
XLOC_023385	XLOC_023385	ATP6AP1	chrX:153656977-153664862	q1	q2	OK	27.1726	19.1042	-0.508265	1.15723	0.247179	0.7594	no
XLOC_016966	XLOC_016966	ATP6AP1L	chr5:81601165-81614147	q1	q2	OK	1.20676	0.433325	-1.47761	1.79304	0.0729667	0.440515	no
XLOC_023009	XLOC_023009	ATP6AP2	chrX:40440215-40465888	q1	q2	OK	39.1891	22.5404	-0.797939	1.73002	0.0836274	0.468503	no
XLOC_008922	XLOC_008922	ATP6V0A1	chr17:40610861-40674597	q1	q2	OK	14.0548	11.445	-0.296349	0.886039	0.375596	0.885892	no
XLOC_005120	XLOC_005120	ATP6V0A2	chr12:124196864-124246301	q1	q2	OK	9.02945	5.47621	-0.721462	1.56909	0.116628	0.549732	no
XLOC_000342	XLOC_000342	ATP6V0B	chr1:44440601-44443972	q1	q2	OK	105.969	64.2838	-0.721118	2.16398	0.0304658	0.279386	no
XLOC_007746	XLOC_007746	ATP6V0C	chr16:2563726-2570224	q1	q2	OK	79.4263	81.7703	0.0419611	-0.102087	0.918688	0.999921	no
XLOC_008484	XLOC_008484	ATP6V0D1	chr16:67471916-67515089	q1	q2	OK	39.5639	29.8758	-0.405209	0.936883	0.348819	0.86195	no
XLOC_017225	XLOC_017225	ATP6V0E1	chr5:172410762-172461900	q1	q2	OK	57.0733	33.8486	-0.753722	1.62338	0.104508	0.52229	no
XLOC_020551	XLOC_020551	ATP6V0E2	chr7:149564782-149577787	q1	q2	OK	10.4659	5.66324	-0.885998	1.78417	0.0743959	0.44473	no
XLOC_015048	XLOC_015048	ATP6V1A	chr3:113465865-113530905	q1	q2	OK	65.9893	59.2734	-0.154847	0.353026	0.724069	0.999921	no
XLOC_021194	XLOC_021194	ATP6V1B2	chr8:20054703-20079207	q1	q2	OK	17.7571	15.3442	-0.210703	0.475431	0.63448	0.999921	no
XLOC_021400	XLOC_021400	ATP6V1C1	chr8:104033247-104085285	q1	q2	OK	19.387	15.7441	-0.30028	0.691726	0.48911	0.957574	no
XLOC_011869	XLOC_011869	ATP6V1C2	chr2:10861774-10952960	q1	q2	OK	5.77915	1.81643	-1.66975	3.58918	0.000331724	0.0149962	yes
XLOC_006737	XLOC_006737	ATP6V1D	chr14:67804580-67826720	q1	q2	OK	23.0348	19.2999	-0.255227	0.561511	0.574449	0.991103	no
XLOC_014459	XLOC_014459	ATP6V1E1	chr22:18074902-18111588	q1	q2	OK	138.517	85.7582	-0.691716	1.67571	0.0937941	0.495135	no
XLOC_012708	XLOC_012708	ATP6V1E2	chr2:46738985-46747096	q1	q2	OK	3.58879	1.67695	-1.09766	1.85886	0.0630472	0.409111	no
XLOC_020448	XLOC_020448	ATP6V1F	chr7:128502856-128505903	q1	q2	OK	97.2448	106.212	0.127249	-0.308805	0.75747	0.999921	no
XLOC_022206	XLOC_022206	ATP6V1G1	chr9:117349993-117361152	q1	q2	OK	93.5729	61.1197	-0.614454	1.41972	0.15569	0.629323	no
XLOC_018481	XLOC_018481	ATP6V1G2,ATP6V1G2-DDX39B,DDX39B	chr6:31496738-31514625	q1	q2	OK	170.962	140.827	-0.279755	1.31616	0.18812	0.679807	no
XLOC_002081	XLOC_002081	ATP6V1G3	chr1:198492351-198510075	q1	q2	OK	0.674305	0.346949	-0.95868	1.19793	0.230946	0.742853	no
XLOC_021681	XLOC_021681	ATP6V1H	chr8:54628114-54755850	q1	q2	OK	19.2706	17.4869	-0.14013	0.385297	0.700017	0.999921	no
XLOC_023166	XLOC_023166	ATP7A	chrX:77166193-77305892	q1	q2	OK	14.1008	15.4775	0.134397	-0.315548	0.752346	0.999921	no
XLOC_006037	XLOC_006037	ATP7B	chr13:52506805-52585630	q1	q2	OK	2.29459	1.1765	-0.963732	2.14374	0.0320534	0.287618	no
XLOC_016469	XLOC_016469	ATP8A1	chr4:42410391-42659122	q1	q2	OK	13.8545	13.549	-0.0321699	0.0791838	0.936886	0.999921	no
XLOC_010216	XLOC_010216	ATP8B1	chr18:55297533-55470327	q1	q2	OK	0.118432	0.0790695	-0.58287	0.719554	0.471799	0.948635	no
XLOC_000733	XLOC_000733	ATP8B2	chr1:154298035-154323780	q1	q2	OK	11.3301	4.20245	-1.43086	3.41072	0.000647925	0.0245459	yes
XLOC_011110	XLOC_011110	ATP8B3	chr19:1782073-1812270	q1	q2	OK	0.366956	0.346895	-0.0811099	0.123341	0.901837	0.999921	no
XLOC_022017	XLOC_022017	ATP8B5P	chr9:35406751-35483026	q1	q2	OK	0.766839	0.333109	-1.20293	2.40082	0.0163584	0.198613	no
XLOC_013835	XLOC_013835	ATP9A	chr20:50213313-50384908	q1	q2	OK	0.260321	0.145438	-0.839891	1.20047	0.229956	0.741598	no
XLOC_010093	XLOC_010093	ATP9B	chr18:76829396-77138282	q1	q2	OK	6.90352	6.43607	-0.101151	0.218128	0.827329	0.999921	no
XLOC_001516	XLOC_001516	ATPAF1	chr1:47100710-47134099	q1	q2	OK	18.2136	12.3585	-0.559517	1.39168	0.164019	0.641792	no
XLOC_009384	XLOC_009384	ATPAF2	chr17:17921333-17942480	q1	q2	OK	15.03	11.2003	-0.424306	0.897925	0.369226	0.880997	no
XLOC_007364	XLOC_007364	ATPBD4	chr15:35663169-36151202	q1	q2	OK	4.74406	4.64991	-0.0289184	0.0522344	0.958342	0.999921	no
XLOC_000227	XLOC_000227	ATPIF1	chr1:28562601-28564616	q1	q2	OK	212.354	97.8842	-1.11732	2.96188	0.00305768	0.0710235	no
XLOC_015751	XLOC_015751	ATR	chr3:142168076-142297668	q1	q2	OK	6.15503	6.34587	0.0440537	-0.0984075	0.921609	0.999921	no
XLOC_014886	XLOC_014886	ATRIP	chr3:48488217-48507054	q1	q2	OK	5.01807	4.7935	-0.0660538	0.14538	0.884411	0.999921	no
XLOC_013310	XLOC_013310	ATRN	chr20:3451664-3631769	q1	q2	OK	28.0884	20.3596	-0.464267	1.97245	0.0485578	0.359322	no
XLOC_023623	XLOC_023623	ATRX	chrX:76760355-77041719	q1	q2	OK	15.5007	16.6987	0.107403	-0.439904	0.660007	0.999921	no
XLOC_018380	XLOC_018380	ATXN1	chr6:16299342-16761721	q1	q2	OK	0.0568967	0.0513434	-0.148167	0.192001	0.847741	0.999921	no
XLOC_014415	XLOC_014415	ATXN10	chr22:46067677-46241187	q1	q2	OK	102.623	104.984	0.0328253	-0.0735383	0.941378	0.999921	no
XLOC_008082	XLOC_008082	ATXN1L	chr16:71879898-71919174	q1	q2	OK	18.1735	14.1755	-0.358438	0.857801	0.391002	0.89753	no
XLOC_005642	XLOC_005642	ATXN2	chr12:111890017-112037480	q1	q2	OK	9.04222	13.9638	0.626941	-1.47037	0.141462	0.602688	no
XLOC_007881	XLOC_007881	ATXN2L	chr16:28834413-28848558	q1	q2	OK	85.9214	82.2549	-0.062917	0.298759	0.765124	0.999921	no
XLOC_006815	XLOC_006815	ATXN3	chr14:92524895-92572965	q1	q2	OK	4.93696	4.67343	-0.0791404	0.237178	0.812519	0.999921	no
XLOC_014960	XLOC_014960	ATXN7	chr3:63850232-63989136	q1	q2	OK	10.2964	9.2763	-0.150522	0.824	0.409939	0.909924	no
XLOC_000560	XLOC_000560	ATXN7L2	chr1:110026560-110035420	q1	q2	OK	2.98477	2.54663	-0.229028	0.419832	0.674608	0.999921	no
XLOC_009618	XLOC_009618	ATXN7L3	chr17:42269172-42275529	q1	q2	OK	34.8435	16.8284	-1.04999	2.65759	0.00787018	0.128823	no
XLOC_004945	XLOC_004945	ATXN7L3B	chr12:74931550-74935232	q1	q2	OK	83.0645	50.456	-0.719208	1.62797	0.103531	0.519508	no
XLOC_022605	XLOC_022605	AUH	chr9:93976096-94124206	q1	q2	OK	8.97458	7.25893	-0.306087	0.587825	0.55665	0.985086	no
XLOC_012803	XLOC_012803	AUP1	chr2:74753774-74784678	q1	q2	OK	57.826	44.5729	-0.375553	0.88024	0.378729	0.88834	no
XLOC_013844	XLOC_013844	AURKA	chr20:54944444-54967351	q1	q2	OK	43.4545	44.8884	0.0468373	-0.310492	0.756187	0.999921	no
XLOC_001191	XLOC_001191	AURKAIP1	chr1:1309109-1310818	q1	q2	OK	85.4625	47.6127	-0.843945	3.40548	0.00066047	0.02492	yes
XLOC_002181	XLOC_002181	AURKAPS1	chr1:220321609-220445843	q1	q2	OK	2.33884	2.16419	-0.111967	0.182009	0.855576	0.999921	no
XLOC_009329	XLOC_009329	AURKB	chr17:8108048-8113883	q1	q2	OK	31.598	37.4957	0.246892	-0.573611	0.566231	0.988995	no
XLOC_011043	XLOC_011043	AURKC	chr19:57742376-57746916	q1	q2	OK	0.615715	0.677485	0.137926	-0.189609	0.849616	0.999921	no
XLOC_020235	XLOC_020235	AUTS2	chr7:69063904-70257885	q1	q2	OK	14.9518	11.2051	-0.416165	1.47808	0.139386	0.598403	no
XLOC_007350	XLOC_007350	AVEN	chr15:34158427-34357287	q1	q2	OK	6.29155	7.83203	0.315971	-0.616527	0.537547	0.977539	no
XLOC_005492	XLOC_005492	AVIL	chr12:58176527-58209852	q1	q2	OK	2.08768	0.475023	-2.13583	3.45349	0.00055338	0.0217638	yes
XLOC_020141	XLOC_020141	AVL9	chr7:32535175-32758780	q1	q2	OK	23.2759	28.6621	0.300306	-0.704174	0.481325	0.953597	no
XLOC_003048	XLOC_003048	AVPI1	chr10:99437180-99447015	q1	q2	OK	2.28111	1.39329	-0.711242	1.1284	0.259153	0.774589	no
XLOC_023374	XLOC_023374	AVPR2	chrX:153167984-153172620	q1	q2	OK	5.15198	2.20819	-1.22227	2.67418	0.00749127	0.124561	no
XLOC_000900	XLOC_000900	AXDND1	chr1:179334854-179545084	q1	q2	OK	0.0613147	0.0284644	-1.10707	1.04195	0.297436	0.814447	no
XLOC_008175	XLOC_008175	AXIN1	chr16:337439-402676	q1	q2	OK	19.8523	13.4647	-0.560123	2.12257	0.0337899	0.295918	no
XLOC_020898	XLOC_020898	AZGP1	chr7:99564349-99573735	q1	q2	OK	1.77527	0.465646	-1.93073	2.77734	0.00548059	0.103003	no
XLOC_020343	XLOC_020343	AZGP1P1	chr7:99578384-99581860	q1	q2	OK	0.384656	0.201113	-0.935565	1.12829	0.259197	0.774589	no
XLOC_009869	XLOC_009869	AZI1	chr17:79163392-79196751	q1	q2	OK	4.51585	4.40407	-0.0361619	0.109426	0.912865	0.999921	no
XLOC_015393	XLOC_015393	AZI2	chr3:28363844-28390618	q1	q2	OK	12.8471	7.29305	-0.816847	2.21512	0.0267516	0.261645	no
XLOC_021817	XLOC_021817	AZIN1	chr8:103838535-103876397	q1	q2	OK	49.4448	44.1237	-0.164267	0.586151	0.557774	0.985572	no
XLOC_007059	XLOC_007059	B2M	chr15:45003684-45010357	q1	q2	OK	870.407	621.021	-0.487048	0.970738	0.331679	0.847156	no
XLOC_002243	XLOC_002243	B3GALNT2	chr1:235530727-235667781	q1	q2	OK	8.27466	7.73088	-0.0980678	0.213419	0.831	0.999921	no
XLOC_017972	XLOC_017972	B3GALT4	chr6:33244916-33246602	q1	q2	OK	1.22703	1.59046	0.37427	-0.575592	0.564891	0.988181	no
XLOC_013978	XLOC_013978	B3GALT5	chr21:41029253-41034815	q1	q2	OK	0.989008	0.288775	-1.77604	2.59848	0.00936372	0.142946	no
XLOC_000016	XLOC_000016	B3GALT6	chr1:1167628-1170420	q1	q2	OK	11.3919	4.96115	-1.19926	2.38818	0.0169322	0.202409	no
XLOC_005778	XLOC_005778	B3GALTL	chr13:31774111-31906411	q1	q2	OK	12.7985	5.70705	-1.16516	2.39335	0.0166954	0.20092	no
XLOC_018671	XLOC_018671	B3GAT2	chr6:71377478-71666788	q1	q2	OK	0.238908	0.199731	-0.2584	0.319467	0.749372	0.999921	no
XLOC_004221	XLOC_004221	B3GAT3	chr11:62382767-62389647	q1	q2	OK	59.8724	33.6134	-0.832855	1.94996	0.0511814	0.368832	no
XLOC_004299	XLOC_004299	B3GNT1	chr11:66112842-66115161	q1	q2	OK	7.36519	3.07179	-1.26164	2.30545	0.0211416	0.22935	no
XLOC_012018	XLOC_012018	B3GNT2	chr2:62423261-62451866	q1	q2	OK	35.8584	25.5328	-0.489959	1.13726	0.25543	0.769704	no
XLOC_005103	XLOC_005103	B3GNT4	chr12:122688227-122692084	q1	q2	OK	0.179209	0.0431893	-2.0529	1.77998	0.0750788	0.446722	no
XLOC_015244	XLOC_015244	B3GNT5	chr3:182895830-183145855	q1	q2	OK	0.102246	0.121497	0.248874	-0.291477	0.770687	0.999921	no
XLOC_003690	XLOC_003690	B3GNT6	chr11:76745434-76753005	q1	q2	OK	8.68139	22.7485	1.38978	-3.18618	0.00144166	0.0430398	yes
XLOC_012506	XLOC_012506	B3GNT7	chr2:232260334-232265875	q1	q2	OK	1.85165	1.61286	-0.199194	0.352499	0.724464	0.999921	no
XLOC_011515	XLOC_011515	B3GNT8	chr19:41931263-41934635	q1	q2	OK	0.221827	0.0958369	-1.21078	1.34615	0.178253	0.663986	no
XLOC_008474	XLOC_008474	B3GNT9	chr16:67143914-67184902	q1	q2	OK	2.61123	1.04823	-1.31678	2.18115	0.0291721	0.273399	no
XLOC_009907	XLOC_009907	B3GNTL1	chr17:80901666-81009686	q1	q2	OK	1.70881	1.92336	0.170643	-0.268407	0.788386	0.999921	no
XLOC_022466	XLOC_022466	B4GALT1	chr9:33110638-33167356	q1	q2	OK	18.0593	14.6744	-0.299434	0.689603	0.490444	0.958119	no
XLOC_000343	XLOC_000343	B4GALT2	chr1:44444873-44456843	q1	q2	OK	12.817	8.07672	-0.666214	2.11875	0.0341115	0.297465	no
XLOC_001961	XLOC_001961	B4GALT3	chr1:161141099-161147758	q1	q2	OK	37.7942	25.6692	-0.558125	1.8022	0.0715143	0.436384	no
XLOC_015654	XLOC_015654	B4GALT4	chr3:118930588-118959752	q1	q2	OK	8.93792	6.80677	-0.392968	0.970011	0.332041	0.847463	no
XLOC_013826	XLOC_013826	B4GALT5	chr20:48249482-48330421	q1	q2	OK	16.7376	14.9671	-0.1613	0.376533	0.706521	0.999921	no
XLOC_010158	XLOC_010158	B4GALT6	chr18:29202208-29264686	q1	q2	OK	31.3007	19.7225	-0.66635	1.51727	0.129199	0.577345	no
XLOC_017257	XLOC_017257	B4GALT7	chr5:177027118-177037346	q1	q2	OK	8.13777	4.33027	-0.910177	1.72373	0.0847573	0.47185	no
XLOC_003316	XLOC_003316	B7H6	chr11:17373308-17398868	q1	q2	OK	6.28017	7.36991	0.230843	-0.52704	0.598166	0.99716	no
XLOC_009395	XLOC_009395	B9D1	chr17:19240866-19290532	q1	q2	OK	5.57709	3.56242	-0.646655	1.28015	0.200492	0.700515	no
XLOC_011513	XLOC_011513	B9D2	chr19:41860321-41889987	q1	q2	OK	1.44149	1.1827	-0.285482	0.413961	0.678903	0.999921	no
XLOC_022659	XLOC_022659	BAAT	chr9:104122698-104147287	q1	q2	OK	0.183559	0.141967	-0.370691	0.496552	0.619505	0.999921	no
XLOC_010506	XLOC_010506	BABAM1	chr19:17378231-17390162	q1	q2	OK	47.2653	34.5897	-0.450437	1.75219	0.0797404	0.458491	no
XLOC_004503	XLOC_004503	BACE1	chr11:117103403-117186972	q1	q2	OK	1.43372	1.02264	-0.48747	0.838777	0.401595	0.904678	no
XLOC_003800	XLOC_003800	BACE1-AS	chr11:117103403-117186972	q1	q2	OK	1.45029	1.11803	-0.375388	0.502856	0.615065	0.999921	no
XLOC_013983	XLOC_013983	BACE2	chr21:42539727-42648524	q1	q2	OK	4.72454	6.2636	0.406818	-0.889829	0.373558	0.884354	no
XLOC_013926	XLOC_013926	BACH1	chr21:30671219-30734217	q1	q2	OK	16.9601	20.5442	0.276585	-0.825624	0.409017	0.909272	no
XLOC_018720	XLOC_018720	BACH2	chr6:90636246-91006627	q1	q2	OK	21.4596	17.9359	-0.258775	0.999353	0.317624	0.83372	no
XLOC_004257	XLOC_004257	BAD	chr11:64037299-64056972	q1	q2	OK	31.1336	20.9679	-0.570289	1.27486	0.202359	0.70294	no
XLOC_022467	XLOC_022467	BAG1	chr9:33252469-33264759	q1	q2	OK	19.1584	19.2682	0.00824308	-0.0194091	0.984515	0.999921	no
XLOC_018092	XLOC_018092	BAG2	chr6:57037103-57050012	q1	q2	OK	10.8954	10.1935	-0.0960694	0.196588	0.84415	0.999921	no
XLOC_002696	XLOC_002696	BAG3	chr10:121410881-121437329	q1	q2	OK	0.248003	0.0869015	-1.5129	1.81487	0.0695446	0.430719	no
XLOC_021255	XLOC_021255	BAG4	chr8:38020838-38070819	q1	q2	OK	10.9563	9.42313	-0.217479	0.687012	0.492075	0.958873	no
XLOC_006861	XLOC_006861	BAG5	chr14:104022880-104029151	q1	q2	OK	21.0543	15.7789	-0.416118	1.29991	0.19363	0.689306	no
XLOC_018486	XLOC_018486	BAG6	chr6:31606804-31625987	q1	q2	OK	44.7402	54.7356	0.290908	-1.64896	0.0991563	0.508047	no
XLOC_014034	XLOC_014034	BAGE,BAGE3,BAGE4,BAGE5	chr21:11020841-11098937	q1	q2	OK	0.15234	0.222737	0.548046	-0.705325	0.480608	0.953104	no
XLOC_009187	XLOC_009187	BAHCC1	chr17:79373539-79433358	q1	q2	OK	0.0598556	0.0474639	-0.334655	0.440133	0.659841	0.999921	no
XLOC_007019	XLOC_007019	BAHD1	chr15:40733410-40760441	q1	q2	OK	7.65118	4.4236	-0.790461	1.69529	0.0900198	0.485493	no
XLOC_021465	XLOC_021465	BAI1	chr8:143545376-143626368	q1	q2	OK	0.103299	0.0966348	-0.0962133	0.125421	0.90019	0.999921	no
XLOC_001406	XLOC_001406	BAI2	chr1:32192717-32229648	q1	q2	OK	5.0603	2.29413	-1.14127	2.29112	0.0219563	0.233695	no
XLOC_009183	XLOC_009183	BAIAP2	chr17:79008946-79156964	q1	q2	OK	0.168306	0.160149	-0.0716777	0.112258	0.910619	0.999921	no
XLOC_020884	XLOC_020884	BAIAP2L1	chr7:97910978-98030427	q1	q2	OK	0.0515442	0.0358382	-0.524312	0.534089	0.59328	0.995549	no
XLOC_014612	XLOC_014612	BAIAP2L2	chr22:38480895-38506676	q1	q2	OK	0.488638	0.362668	-0.430117	0.597391	0.550246	0.982532	no
XLOC_007711	XLOC_007711	BAIAP3	chr16:1383605-1401873	q1	q2	OK	0.71856	0.197388	-1.86408	3.1776	0.00148498	0.043812	yes
XLOC_018540	XLOC_018540	BAK1	chr6:33540322-33548070	q1	q2	OK	20.3262	14.5455	-0.482765	1.08108	0.279662	0.79732	no
XLOC_003599	XLOC_003599	BANF1	chr11:65764015-65771617	q1	q2	OK	71.8908	65.2189	-0.140516	0.441758	0.658664	0.999921	no
XLOC_016196	XLOC_016196	BANK1	chr4:102711763-102995969	q1	q2	OK	13.8126	22.526	0.705601	-3.44172	0.000578021	0.0224597	yes
XLOC_008139	XLOC_008139	BANP	chr16:87985037-88110924	q1	q2	OK	11.6248	6.42807	-0.854753	3.90369	9.47381e-05	0.00558629	yes
XLOC_015529	XLOC_015529	BAP1	chr3:52435024-52444009	q1	q2	OK	38.672	20.7324	-0.899402	2.09127	0.0365043	0.309069	no
XLOC_013152	XLOC_013152	BARD1	chr2:215593274-215674428	q1	q2	OK	11.1466	10.9615	-0.0241571	0.0516514	0.958806	0.999921	no
XLOC_016831	XLOC_016831	BASP1	chr5:17217749-17276943	q1	q2	OK	957.116	747.843	-0.355958	0.587239	0.557043	0.985275	no
XLOC_006337	XLOC_006337	BATF	chr14:75988783-76013334	q1	q2	OK	1.58215	2.40056	0.601482	-0.926444	0.354215	0.867012	no
XLOC_004272	XLOC_004272	BATF2	chr11:64755416-64764517	q1	q2	OK	2.00583	1.3486	-0.57274	0.948208	0.343024	0.856388	no
XLOC_010837	XLOC_010837	BAX	chr19:49458116-49465055	q1	q2	OK	54.3532	22.914	-1.24614	3.91513	9.03561e-05	0.00539531	yes
XLOC_006646	XLOC_006646	BAZ1A	chr14:35221936-35344853	q1	q2	OK	16.5841	17.4568	0.0739822	-0.313325	0.754034	0.999921	no
XLOC_020803	XLOC_020803	BAZ1B	chr7:72854727-72936615	q1	q2	OK	62.3321	67.9484	0.124463	-0.267764	0.788881	0.999921	no
XLOC_005467	XLOC_005467	BAZ2A	chr12:56915608-57030163	q1	q2	OK	26.4088	27.4274	0.054596	-0.124241	0.901125	0.999921	no
XLOC_013002	XLOC_013002	BAZ2B	chr2:160175489-160473059	q1	q2	OK	8.82984	6.61933	-0.415703	0.957874	0.338126	0.852544	no
XLOC_011613	XLOC_011613	BBC3	chr19:47724078-47736023	q1	q2	OK	28.8755	6.62927	-2.12292	4.57484	4.76595e-06	0.00047936	yes
XLOC_003106	XLOC_003106	BBIP1	chr10:112631552-112679124	q1	q2	OK	42.9413	21.9006	-0.971395	2.64264	0.00822628	0.132156	no
XLOC_003610	XLOC_003610	BBS1	chr11:66278118-66301084	q1	q2	OK	5.71557	2.07361	-1.46275	2.76068	0.00576803	0.106361	no
XLOC_005534	XLOC_005534	BBS10	chr12:76738265-76742222	q1	q2	OK	7.44879	5.28009	-0.496443	0.96807	0.33301	0.848236	no
XLOC_016239	XLOC_016239	BBS12	chr4:123653856-123666098	q1	q2	OK	1.42689	0.807986	-0.820474	1.29135	0.196581	0.694692	no
XLOC_008444	XLOC_008444	BBS2	chr16:56518258-56554008	q1	q2	OK	36.5147	22.3152	-0.710448	1.64049	0.100903	0.512488	no
XLOC_007162	XLOC_007162	BBS4	chr15:72978519-73030817	q1	q2	OK	17.3086	10.6782	-0.69682	1.8652	0.062154	0.406014	no
XLOC_012310	XLOC_012310	BBS5	chr2:170336005-170363165	q1	q2	OK	14.0276	19.1803	0.451355	-1.03509	0.300625	0.818058	no
XLOC_016665	XLOC_016665	BBS7	chr4:122745483-122791652	q1	q2	OK	9.46846	8.27413	-0.194523	0.526031	0.598866	0.997182	no
XLOC_020146	XLOC_020146	BBS9	chr7:33169151-33645680	q1	q2	OK	5.7661	4.99691	-0.206559	0.645107	0.518858	0.970479	no
XLOC_015026	XLOC_015026	BBX	chr3:107241782-107530049	q1	q2	OK	26.1605	15.9474	-0.714069	2.97422	0.00293731	0.0691832	no
XLOC_020400	XLOC_020400	BCAP29	chr7:107220421-107263762	q1	q2	OK	8.3148	5.95714	-0.481062	1.259	0.208029	0.712277	no
XLOC_023846	XLOC_023846	BCAP31	chrX:152965946-152990201	q1	q2	OK	38.05	31.9257	-0.25318	0.946461	0.343914	0.857497	no
XLOC_008539	XLOC_008539	BCAR1	chr16:75262927-75301951	q1	q2	OK	12.5787	6.56903	-0.937233	2.72724	0.00638665	0.113344	no
XLOC_001647	XLOC_001647	BCAR3	chr1:94027348-94147385	q1	q2	OK	3.42918	2.41203	-0.507617	0.957276	0.338428	0.852677	no
XLOC_013840	XLOC_013840	BCAS1	chr20:52560078-52687304	q1	q2	OK	0.194093	0.171572	-0.177935	0.242323	0.80853	0.999921	no
XLOC_001717	XLOC_001717	BCAS2	chr1:115110180-115124265	q1	q2	OK	29.7964	38.2182	0.359119	-0.812903	0.416273	0.914748	no
XLOC_009064	XLOC_009064	BCAS3	chr17:58755171-59470199	q1	q2	OK	3.49634	2.15881	-0.69561	1.28193	0.199865	0.699618	no
XLOC_013525	XLOC_013525	BCAS4	chr20:49411466-49493714	q1	q2	OK	59.363	31.4984	-0.914287	2.37036	0.0177709	0.208574	no
XLOC_011640	XLOC_011640	BCAT2	chr19:49298318-49314320	q1	q2	OK	30.3105	18.8122	-0.688152	3.04897	0.0022963	0.0584338	no
XLOC_002725	XLOC_002725	BCCIP	chr10:127512103-127569884	q1	q2	OK	58.7773	57.2147	-0.0388741	0.155272	0.876607	0.999921	no
XLOC_005380	XLOC_005380	BCDIN3D	chr12:50222325-50236912	q1	q2	OK	6.88048	3.75465	-0.873831	1.67908	0.093136	0.493437	no
XLOC_015808	XLOC_015808	BCHE	chr3:165490691-165555253	q1	q2	OK	5.5123	1.94007	-1.50655	2.61453	0.00893513	0.138746	no
XLOC_010713	XLOC_010713	BCKDHA	chr19:41903693-41930910	q1	q2	OK	32.2327	37.2842	0.21004	-0.528178	0.597376	0.996829	no
XLOC_018117	XLOC_018117	BCKDHB	chr6:80816343-81055987	q1	q2	OK	117.346	50.4127	-1.2189	3.81294	0.000137326	0.00752739	yes
XLOC_007929	XLOC_007929	BCKDK	chr16:31119661-31124112	q1	q2	OK	13.8001	14.556	0.0769285	-0.270075	0.787103	0.999921	no
XLOC_001620	XLOC_001620	BCL10	chr1:85731459-85743771	q1	q2	OK	12.8602	6.77012	-0.925659	1.90684	0.0565419	0.388425	no
XLOC_012734	XLOC_012734	BCL11A	chr2:60678301-60780633	q1	q2	OK	39.7241	24.7581	-0.682115	2.59978	0.00932825	0.1426	no
XLOC_010226	XLOC_010226	BCL2	chr18:60790578-60986613	q1	q2	OK	1.6884	36.774	4.44496	-11.0177	0	0	yes
XLOC_007592	XLOC_007592	BCL2A1	chr15:80253231-80263643	q1	q2	OK	27.6026	53.6981	0.960064	-2.28232	0.0224705	0.236568	no
XLOC_013721	XLOC_013721	BCL2L1	chr20:30252260-30310656	q1	q2	OK	255.933	213.777	-0.25966	0.632067	0.527343	0.973984	no
XLOC_007449	XLOC_007449	BCL2L10	chr15:52401821-52404972	q1	q2	OK	0.298995	0.0368603	-3.01998	2.60279	0.00924695	0.141756	no
XLOC_012189	XLOC_012189	BCL2L11	chr2:111878490-111926022	q1	q2	OK	42.1665	28.235	-0.578614	4.78594	1.70188e-06	0.0001963	yes
XLOC_010865	XLOC_010865	BCL2L12	chr19:50162825-50177173	q1	q2	OK	20.1498	15.2734	-0.399743	0.954363	0.3399	0.853764	no
XLOC_014193	XLOC_014193	BCL2L13	chr22:18121484-18211989	q1	q2	OK	39.3169	37.5958	-0.0645782	0.151637	0.879473	0.999921	no
XLOC_001713	XLOC_001713	BCL2L15	chr1:114356432-114447741	q1	q2	OK	0.121624	0.12594	0.0503089	-0.0620314	0.950538	0.999921	no
XLOC_010756	XLOC_010756	BCL3	chr19:45251977-45263301	q1	q2	OK	10.2723	9.83486	-0.0627884	0.132742	0.894398	0.999921	no
XLOC_015870	XLOC_015870	BCL6	chr3:187416046-187463513	q1	q2	OK	218.195	172.134	-0.342081	0.990404	0.321977	0.838445	no
XLOC_005100	XLOC_005100	BCL7A	chr12:122459860-122499950	q1	q2	OK	48.5707	20.7643	-1.22598	3.29075	0.000999217	0.0334585	yes
XLOC_020804	XLOC_020804	BCL7B	chr7:72950682-72972065	q1	q2	OK	61.3434	33.6176	-0.867689	3.20809	0.00133619	0.0408786	yes
XLOC_008389	XLOC_008389	BCL7C	chr16:30899115-30905399	q1	q2	OK	27.7925	15.1704	-0.873435	1.8424	0.0654171	0.416397	no
XLOC_000645	XLOC_000645	BCL9	chr1:147013181-147098015	q1	q2	OK	3.78216	1.79014	-1.07913	2.1643	0.030441	0.279253	no
XLOC_004518	XLOC_004518	BCL9L	chr11:118754474-118781613	q1	q2	OK	1.14748	0.927057	-0.307734	0.570465	0.568362	0.98944	no
XLOC_018820	XLOC_018820	BCLAF1	chr6:136578000-136610989	q1	q2	OK	40.5838	47.8559	0.237794	-0.752508	0.451746	0.937149	no
XLOC_003782	XLOC_003782	BCO2	chr11:112046207-112089649	q1	q2	OK	0.19102	0.362673	0.92495	-1.84726	0.0647092	0.414558	no
XLOC_023485	XLOC_023485	BCOR	chrX:39910498-40036582	q1	q2	OK	20.6037	18.3784	-0.164892	0.724464	0.468781	0.946743	no
XLOC_023286	XLOC_023286	BCORL1	chrX:129139163-129192058	q1	q2	OK	1.63904	1.51751	-0.111146	0.216789	0.828373	0.999921	no
XLOC_014247	XLOC_014247	BCR	chr22:23522551-23660224	q1	q2	OK	2.53948	1.05065	-1.27325	2.40276	0.0162721	0.198098	no
XLOC_014228	XLOC_014228	BCRP2	chr22:21457304-21476575	q1	q2	OK	0.583759	0.351439	-0.732096	1.02317	0.306226	0.822971	no
XLOC_014266	XLOC_014266	BCRP3	chr22:25028881-25055114	q1	q2	OK	0.621111	0.38932	-0.673894	0.883426	0.377006	0.886923	no
XLOC_012457	XLOC_012457	BCS1L	chr2:219524378-219528166	q1	q2	OK	18.1149	13.4448	-0.430128	1.2425	0.214053	0.721307	no
XLOC_023592	XLOC_023592	BCYRN1	chrX:70430034-70948962	q1	q2	OK	18.5158	1.37701	-3.74915	4.52911	5.92317e-06	0.000572471	yes
XLOC_022149	XLOC_022149	BDAG1,C9orf174,LOC100499484	chr9:100000707-100139577	q1	q2	OK	2.35358	1.54997	-0.602616	2.75244	0.00591532	0.108081	no
XLOC_015911	XLOC_015911	BDH1	chr3:197236653-197300194	q1	q2	OK	7.68416	5.00464	-0.618622	1.61612	0.106069	0.526064	no
XLOC_016619	XLOC_016619	BDH2	chr4:103998781-104021024	q1	q2	OK	7.16142	4.54581	-0.655709	1.23596	0.216473	0.723557	no
XLOC_006399	XLOC_006399	BDKRB2	chr14:96671134-96710666	q1	q2	OK	0.232222	0.154778	-0.585306	0.791825	0.428463	0.923824	no
XLOC_004081	XLOC_004081	BDNF	chr11:27528398-27743605	q1	q2	OK	0.608493	0.493307	-0.302756	0.67659	0.498666	0.961552	no
XLOC_003343	XLOC_003343	BDNF-AS1	chr11:27528398-27743605	q1	q2	OK	1.52574	0.858181	-0.830151	2.29994	0.0214515	0.231176	no
XLOC_016922	XLOC_016922	BDP1	chr5:70751441-70863649	q1	q2	OK	11.0088	10.1755	-0.113549	0.265232	0.790831	0.999921	no
XLOC_008018	XLOC_008018	BEAN1	chr16:66461199-66527432	q1	q2	OK	0.0907182	0.0685707	-0.4038	0.463584	0.642946	0.999921	no
XLOC_009600	XLOC_009600	BECN1	chr17:40950853-40976310	q1	q2	OK	26.6019	17.7123	-0.586776	1.33737	0.181103	0.667981	no
XLOC_018743	XLOC_018743	BEND3	chr6:107386384-107435636	q1	q2	OK	1.51297	1.06091	-0.512083	0.933753	0.350431	0.863777	no
XLOC_016468	XLOC_016468	BEND4	chr4:42112869-42154895	q1	q2	OK	10.4603	11.689	0.160222	-0.620767	0.534753	0.977186	no
XLOC_001528	XLOC_001528	BEND5	chr1:48998526-50489626	q1	q2	OK	0.143442	0.392455	1.45206	-1.79046	0.0733808	0.441665	no
XLOC_018089	XLOC_018089	BEND6	chr6:56819772-56892142	q1	q2	OK	0.191112	0.0322504	-2.56703	2.47002	0.0135106	0.177791	no
XLOC_002791	XLOC_002791	BEND7	chr10:13480483-13544976	q1	q2	OK	2.49534	1.44285	-0.79032	1.52488	0.127289	0.573153	no
XLOC_003518	XLOC_003518	BEST1	chr11:61717355-61735132	q1	q2	OK	6.32019	0.332649	-4.24789	9.48856	0	0	yes
XLOC_010446	XLOC_010446	BEST2	chr19:12863406-12869271	q1	q2	OK	0.0479848	0.0921462	0.941348	-0.929012	0.352883	0.865733	no
XLOC_001496	XLOC_001496	BEST4	chr1:45249256-45253426	q1	q2	OK	1.76577	1.59952	-0.142658	0.230461	0.817733	0.999921	no
XLOC_020867	XLOC_020867	BET1	chr7:93620999-93633690	q1	q2	OK	21.911	22.8449	0.0602169	-0.134526	0.892987	0.999921	no
XLOC_003892	XLOC_003892	BET1L	chr11:202923-207422	q1	q2	OK	13.3232	7.94156	-0.746449	1.6219	0.104826	0.523008	no
XLOC_007811	XLOC_007811	BFAR	chr16:14726667-14763093	q1	q2	OK	22.5264	14.2862	-0.656993	1.48792	0.136771	0.592286	no
XLOC_015129	XLOC_015129	BFSP2	chr3:133118789-133194056	q1	q2	OK	4.0526	1.49551	-1.43821	2.4032	0.0162521	0.198003	no
XLOC_000766	XLOC_000766	BGLAP,PMF1,PMF1-BGLAP	chr1:156182778-156213123	q1	q2	OK	29.1321	38.6693	0.408579	-1.24473	0.213233	0.719836	no
XLOC_023366	XLOC_023366	BGN	chrX:152760346-152775004	q1	q2	OK	0.15548	0.0614512	-1.33921	1.46113	0.14398	0.607667	no
XLOC_005302	XLOC_005302	BHLHE41	chr12:26272958-26278003	q1	q2	OK	0.0105017	0.650729	5.95336	-6.41264	1.4302e-10	5.03172e-08	yes
XLOC_016952	XLOC_016952	BHMT	chr5:78407603-78428113	q1	q2	OK	0.0541954	0.00687758	-2.9782	1.90884	0.0562826	0.387372	no
XLOC_004747	XLOC_004747	BICD1	chr12:32260184-32531141	q1	q2	OK	5.46018	6.05458	0.149079	-0.52683	0.598312	0.997176	no
XLOC_022619	XLOC_022619	BICD2	chr9:95473644-95527083	q1	q2	OK	9.53629	6.76232	-0.49591	1.75665	0.0789772	0.455916	no
XLOC_014460	XLOC_014460	BID	chr22:18216905-18257431	q1	q2	OK	27.8098	20.0005	-0.475554	1.46329	0.143388	0.606659	no
XLOC_014401	XLOC_014401	BIK	chr22:43506753-43525718	q1	q2	OK	10.681	3.5646	-1.58323	2.72152	0.00649831	0.114431	no
XLOC_005393	XLOC_005393	BIN2	chr12:51674821-51717938	q1	q2	OK	14.929	7.77724	-0.940784	2.0172	0.0436751	0.340102	no
XLOC_021595	XLOC_021595	BIN3	chr8:22462144-22526661	q1	q2	OK	4.0373	3.59362	-0.167954	0.30276	0.762072	0.999921	no
XLOC_003750	XLOC_003750	BIRC2	chr11:102217965-102249401	q1	q2	OK	39.4209	32.998	-0.256585	0.592324	0.553634	0.984099	no
XLOC_003749	XLOC_003749	BIRC3	chr11:102188180-102210135	q1	q2	OK	52.0877	46.1216	-0.175501	0.437945	0.661426	0.999921	no
XLOC_009167	XLOC_009167	BIRC5	chr17:76210276-76221716	q1	q2	OK	69.1235	57.0053	-0.27808	0.877819	0.380042	0.889129	no
XLOC_011947	XLOC_011947	BIRC6	chr2:32582095-32843965	q1	q2	OK	52.3376	52.7185	0.0104623	-0.0207717	0.983428	0.999921	no
XLOC_013581	XLOC_013581	BIRC7	chr20:61867275-61871854	q1	q2	OK	0.985622	18.9142	4.26229	-10.8845	0	0	yes
XLOC_005892	XLOC_005892	BIVM,BIVM-ERCC5,ERCC5	chr13:103436630-103528351	q1	q2	OK	6.06997	7.81404	0.36438	-0.806678	0.419852	0.918016	no
XLOC_014391	XLOC_014391	BK250D10.8	chr22:42348190-42354946	q1	q2	OK	1.44735	0.819434	-0.820711	1.21152	0.225697	0.735659	no
XLOC_013765	XLOC_013765	BLCAP	chr20:36145818-36156333	q1	q2	OK	53.1001	23.0996	-1.20085	3.5945	0.00032501	0.0147482	yes
XLOC_021169	XLOC_021169	BLK	chr8:11351520-11422108	q1	q2	OK	38.2354	28.4108	-0.428474	1.00762	0.313637	0.829955	no
XLOC_007276	XLOC_007276	BLM	chr15:91260578-91358686	q1	q2	OK	28.6116	20.8393	-0.457294	1.05719	0.290425	0.808084	no
XLOC_009444	XLOC_009444	BLMH	chr17:28575212-28619184	q1	q2	OK	45.6442	36.3647	-0.327892	0.770303	0.44112	0.931271	no
XLOC_003037	XLOC_003037	BLNK	chr10:97951454-98031333	q1	q2	OK	14.2036	15.9303	0.165515	-0.566851	0.570816	0.989779	no
XLOC_004859	XLOC_004859	BLOC1S1,BLOC1S1-RDH5,RDH5	chr12:56109817-56118526	q1	q2	OK	39.2998	19.6015	-1.00356	2.79366	0.00521158	0.0998896	no
XLOC_003064	XLOC_003064	BLOC1S2	chr10:102033034-102046469	q1	q2	OK	29.5084	20.2335	-0.544383	1.74183	0.0815378	0.463626	no
XLOC_010770	XLOC_010770	BLOC1S3	chr19:45682002-45685058	q1	q2	OK	5.24437	4.38842	-0.257067	0.485906	0.627034	0.999921	no
XLOC_020170	XLOC_020170	BLVRA	chr7:43798271-43846941	q1	q2	OK	19.7523	19.1064	-0.0479697	0.108847	0.913324	0.999921	no
XLOC_011506	XLOC_011506	BLVRB	chr19:40953690-40971725	q1	q2	OK	17.1349	29.309	0.774404	-1.67322	0.0942843	0.496238	no
XLOC_000861	XLOC_000861	BLZF1	chr1:169337193-169396670	q1	q2	OK	7.72188	6.00993	-0.361604	0.700427	0.483661	0.954801	no
XLOC_007373	XLOC_007373	BMF	chr15:40380091-40401075	q1	q2	OK	8.14996	4.27299	-0.931547	3.68671	0.000227172	0.0110992	yes
XLOC_002361	XLOC_002361	BMI1,COMMD3,COMMD3-BMI1	chr10:22605311-22620414	q1	q2	OK	26.8785	13.7501	-0.967015	2.60053	0.00930796	0.142354	no
XLOC_021202	XLOC_021202	BMP1	chr8:22022652-22069840	q1	q2	OK	1.00703	0.864003	-0.221001	0.621829	0.534055	0.977123	no
XLOC_016146	XLOC_016146	BMP2K	chr4:79697531-79833341	q1	q2	OK	5.38299	7.90229	0.553862	-1.35793	0.174485	0.658213	no
XLOC_016153	XLOC_016153	BMP3	chr4:81952118-81978685	q1	q2	OK	0.0711196	0.0319533	-1.15428	1.15801	0.24686	0.759063	no
XLOC_013846	XLOC_013846	BMP7	chr20:55743808-55841707	q1	q2	OK	74.2868	39.9013	-0.89667	2.02616	0.0427481	0.336183	no
XLOC_000300	XLOC_000300	BMP8A	chr1:39957317-40025370	q1	q2	OK	1.44257	0.859664	-0.746801	1.3016	0.193052	0.688377	no
XLOC_001467	XLOC_001467	BMP8B	chr1:40204516-40254533	q1	q2	OK	0.174386	0.14691	-0.247351	0.321994	0.747458	0.999921	no
XLOC_002535	XLOC_002535	BMPR1A	chr10:88516395-88684945	q1	q2	OK	9.80824	7.35826	-0.414628	0.875415	0.381348	0.890367	no
XLOC_012407	XLOC_012407	BMPR2	chr2:203241049-203432474	q1	q2	OK	1.95182	1.5321	-0.349308	0.695031	0.487036	0.956378	no
XLOC_002398	XLOC_002398	BMS1	chr10:43277953-43330385	q1	q2	OK	8.51397	9.73706	0.193654	-0.455226	0.648947	0.999921	no
XLOC_002877	XLOC_002877	BMS1P1	chr10:46737612-46762892	q1	q2	OK	2.38248	3.04814	0.355464	-0.664763	0.506202	0.965012	no
XLOC_002972	XLOC_002972	BMS1P4	chr10:75458908-75490272	q1	q2	OK	3.39623	4.56709	0.427343	-0.768808	0.442007	0.93195	no
XLOC_002890	XLOC_002890	BMS1P5	chr10:48927373-48952629	q1	q2	OK	2.00179	2.75084	0.458583	-0.839941	0.400941	0.90408	no
XLOC_017228	XLOC_017228	BNIP1	chr5:172571444-172591390	q1	q2	OK	15.2056	9.15605	-0.731809	1.69333	0.0903926	0.486349	no
XLOC_007476	XLOC_007476	BNIP2	chr15:59955061-59981642	q1	q2	OK	43.4921	25.0826	-0.794067	1.81868	0.0689604	0.428508	no
XLOC_003168	XLOC_003168	BNIP3	chr10:133781203-133795435	q1	q2	OK	0.0671673	0.0274531	-1.29079	1.07499	0.282379	0.800155	no
XLOC_021226	XLOC_021226	BNIP3L	chr8:26240522-26270644	q1	q2	OK	15.8167	26.2058	0.728434	-1.711	0.0870818	0.4782	no
XLOC_000678	XLOC_000678	BNIPL	chr1:151009028-151020076	q1	q2	OK	0.710722	0.636527	-0.159064	0.270835	0.786518	0.999921	no
XLOC_017692	XLOC_017692	BOD1	chr5:173034147-173043666	q1	q2	OK	10.2795	7.59342	-0.436948	0.889477	0.373747	0.884431	no
XLOC_016425	XLOC_016425	BOD1L	chr4:13570365-13629328	q1	q2	OK	15.911	15.5899	-0.0294065	0.0677896	0.945953	0.999921	no
XLOC_012562	XLOC_012562	BOK	chr2:242483800-242513553	q1	q2	OK	0.203516	0.0948824	-1.10093	1.3137	0.188946	0.681225	no
XLOC_013271	XLOC_013271	BOK-AS1	chr2:242483800-242513553	q1	q2	OK	0.0809944	0.0192471	-2.07318	1.29547	0.195158	0.692109	no
XLOC_008371	XLOC_008371	BOLA2B	chr16:30204255-30218248	q1	q2	OK	18.4484	17.2179	-0.0995855	0.203589	0.838674	0.999921	no
XLOC_008356	XLOC_008356	BOLA2B	chr16:29464913-29478899	q1	q2	OK	17.7226	15.8843	-0.157993	0.319563	0.7493	0.999921	no
XLOC_012792	XLOC_012792	BOLA3	chr2:74362527-74375039	q1	q2	OK	35.0897	36.2771	0.0480112	-0.129391	0.897048	0.999921	no
XLOC_012066	XLOC_012066	BOLA3-AS1	chr2:74375107-74379516	q1	q2	OK	1.00725	1.1871	0.237029	-0.434646	0.663819	0.999921	no
XLOC_013104	XLOC_013104	BOLL	chr2:198591602-198650938	q1	q2	OK	0.316924	0.187282	-0.758922	0.920907	0.357099	0.869632	no
XLOC_021922	XLOC_021922	BOP1	chr8:145486055-145515120	q1	q2	OK	22.2157	19.7497	-0.169751	0.397566	0.69095	0.999921	no
XLOC_005855	XLOC_005855	BORA	chr13:73302041-73590591	q1	q2	OK	5.21249	4.65688	-0.162609	0.30492	0.760427	0.999921	no
XLOC_020473	XLOC_020473	BPGM	chr7:134331530-134364567	q1	q2	OK	4.89281	4.38424	-0.158337	0.283444	0.776837	0.999921	no
XLOC_017763	XLOC_017763	BPHL	chr6:3118925-3153432	q1	q2	OK	4.39149	4.52965	0.0446895	-0.0998298	0.920479	0.999921	no
XLOC_014580	XLOC_014580	BPIFC	chr22:32809833-32853373	q1	q2	OK	0.0965918	0.0435263	-1.15001	0.98908	0.322624	0.838891	no
XLOC_002176	XLOC_002176	BPNT1	chr1:220046618-220321383	q1	q2	OK	57.1392	33.5513	-0.768114	1.76876	0.076934	0.452346	no
XLOC_009097	XLOC_009097	BPTF	chr17:65821779-65980494	q1	q2	OK	26.0391	32.1196	0.302777	-1.24145	0.214439	0.721448	no
XLOC_021051	XLOC_021051	BRAF	chr7:140433812-140624564	q1	q2	OK	10.4611	11.2014	0.0986442	-0.216272	0.828776	0.999921	no
XLOC_005643	XLOC_005643	BRAP	chr12:112079949-112123790	q1	q2	OK	11.1558	12.0653	0.11306	-0.25841	0.79609	0.999921	no
XLOC_020610	XLOC_020610	BRAT1	chr7:2577443-2595392	q1	q2	OK	22.2515	15.4305	-0.528121	1.22214	0.221653	0.730744	no
XLOC_009604	XLOC_009604	BRCA1	chr17:41196311-41277500	q1	q2	OK	14.3932	12.8533	-0.16325	0.927096	0.353877	0.866765	no
XLOC_005782	XLOC_005782	BRCA2	chr13:32889616-32973809	q1	q2	OK	4.05613	4.88186	0.267326	-0.60375	0.54601	0.980821	no
XLOC_023398	XLOC_023398	BRCC3	chrX:154299694-154351349	q1	q2	OK	13.2787	12.2299	-0.118704	0.359571	0.719168	0.999921	no
XLOC_014691	XLOC_014691	BRD1,LOC90834	chr22:50166936-50218452	q1	q2	OK	13.9691	10.1737	-0.457393	1.14633	0.251659	0.765003	no
XLOC_017963	XLOC_017963	BRD2	chr6:32936436-32949282	q1	q2	OK	79.4	69.958	-0.18265	0.828551	0.407359	0.907953	no
XLOC_022822	XLOC_022822	BRD3	chr9:136890560-136933141	q1	q2	OK	9.13398	5.06778	-0.849889	1.8874	0.0591066	0.395699	no
XLOC_011324	XLOC_011324	BRD4	chr19:15348300-15391262	q1	q2	OK	28.9415	33.6422	0.217132	-0.758286	0.44828	0.935766	no
XLOC_008426	XLOC_008426	BRD7	chr16:50352928-50402845	q1	q2	OK	55.1396	42.9651	-0.359926	1.28669	0.198201	0.697604	no
XLOC_017572	XLOC_017572	BRD8	chr5:137475458-137514358	q1	q2	OK	40.1219	23.1582	-0.792864	2.78682	0.00532285	0.101215	no
XLOC_017289	XLOC_017289	BRD9	chr5:863849-892939	q1	q2	OK	20.8116	16.3367	-0.349275	1.44687	0.147934	0.615369	no
XLOC_011929	XLOC_011929	BRE	chr2:28004265-28561767	q1	q2	OK	31.1344	29.5468	-0.0755053	0.224431	0.822422	0.999921	no
XLOC_021481	XLOC_021481	BREA2	chr8:144779284-144780583	q1	q2	OK	0.153919	0.126335	-0.28492	0.285532	0.775237	0.999921	no
XLOC_006874	XLOC_006874	BRF1	chr14:105675622-105864484	q1	q2	OK	3.89654	1.83358	-1.08753	4.13505	3.54876e-05	0.00253308	yes
XLOC_021645	XLOC_021645	BRF2	chr8:37654400-37707431	q1	q2	OK	9.42034	5.97234	-0.657483	1.29155	0.196511	0.694592	no
XLOC_020328	XLOC_020328	BRI3	chr7:97910978-98030427	q1	q2	OK	133.144	132.829	-0.00341138	0.00805099	0.993576	0.999921	no
XLOC_005123	XLOC_005123	BRI3BP	chr12:125478193-125510349	q1	q2	OK	70.6247	67.6712	-0.06163	0.146221	0.883747	0.999921	no
XLOC_009738	XLOC_009738	BRIP1	chr17:59756546-59940920	q1	q2	OK	4.83074	6.556	0.44057	-0.989413	0.322461	0.838881	no
XLOC_016847	XLOC_016847	BRIX1	chr5:34915819-34925787	q1	q2	OK	64.8446	73.0562	0.17202	-0.404627	0.685752	0.999921	no
XLOC_014735	XLOC_014735	BRK1	chr3:10157332-10168874	q1	q2	OK	62.8387	44.1958	-0.507746	1.16132	0.245513	0.757632	no
XLOC_004298	XLOC_004298	BRMS1	chr11:66104803-66112582	q1	q2	OK	27.6372	15.8569	-0.801499	1.89709	0.057816	0.3918	no
XLOC_006209	XLOC_006209	BRMS1L	chr14:36295596-36341169	q1	q2	OK	5.01419	4.77059	-0.0718497	0.13397	0.893426	0.999921	no
XLOC_001056	XLOC_001056	BROX	chr1:222885905-222906106	q1	q2	OK	12.8516	13.0229	0.0191046	-0.0392493	0.968692	0.999921	no
XLOC_001989	XLOC_001989	BRP44	chr1:167885912-168045083	q1	q2	OK	44.9427	46.5068	0.049353	-0.117331	0.906597	0.999921	no
XLOC_018902	XLOC_018902	BRP44L	chr6:166778407-166796486	q1	q2	OK	33.7787	20.2108	-0.740988	1.51938	0.128666	0.576433	no
XLOC_014727	XLOC_014727	BRPF1	chr3:9773433-9789699	q1	q2	OK	4.66675	3.13097	-0.575809	1.73031	0.0835749	0.46831	no
XLOC_017997	XLOC_017997	BRPF3	chr6:36164549-36200567	q1	q2	OK	9.73163	6.1406	-0.664301	1.51581	0.129567	0.577995	no
XLOC_011010	XLOC_011010	BRSK1	chr19:55795533-55823903	q1	q2	OK	19.4978	11.1082	-0.81169	1.86933	0.0615766	0.404028	no
XLOC_014126	XLOC_014126	BRWD1	chr21:40557403-40685712	q1	q2	OK	21.8284	13.0905	-0.737686	2.41564	0.0157076	0.194427	no
XLOC_014127	XLOC_014127	BRWD1-IT2	chr21:40685860-40686888	q1	q2	OK	0.779507	0.787572	0.0148502	-0.0197917	0.98421	0.999921	no
XLOC_023631	XLOC_023631	BRWD3	chrX:79924986-80065233	q1	q2	OK	7.84538	10.6396	0.439532	-1.04014	0.298277	0.815409	no
XLOC_004227	XLOC_004227	BSCL2,HNRNPUL2,HNRNPUL2-BSCL2	chr11:62457733-62494857	q1	q2	OK	96.8003	91.7901	-0.0766736	0.238499	0.811494	0.999921	no
XLOC_001414	XLOC_001414	BSDC1	chr1:32830704-32860062	q1	q2	OK	24.1597	14.3397	-0.752589	2.19606	0.028088	0.267891	no
XLOC_010259	XLOC_010259	BSG	chr19:571324-583493	q1	q2	OK	94.8298	76.7535	-0.305109	0.722923	0.469727	0.947353	no
XLOC_014897	XLOC_014897	BSN	chr3:49591921-49708982	q1	q2	OK	0.361613	0.177759	-1.02452	1.73557	0.0826392	0.465985	no
XLOC_015489	XLOC_015489	BSN-AS2	chr3:49586738-49591799	q1	q2	OK	1.42243	0.40288	-1.81993	2.7656	0.00568182	0.105372	no
XLOC_000411	XLOC_000411	BSND	chr1:55464616-55474465	q1	q2	OK	0.0699379	0.32966	2.23683	-2.58427	0.00975856	0.146605	no
XLOC_022198	XLOC_022198	BSPRY	chr9:116111811-116133513	q1	q2	OK	6.06616	5.49219	-0.143402	0.281934	0.777994	0.999921	no
XLOC_016000	XLOC_016000	BST1	chr4:15704572-15733796	q1	q2	OK	0.146211	0.0768778	-0.927417	0.914081	0.360674	0.873006	no
XLOC_011348	XLOC_011348	BST2	chr19:17513754-17516384	q1	q2	OK	64.2208	32.0116	-1.00444	2.24654	0.0246697	0.250073	no
XLOC_002567	XLOC_002567	BTAF1	chr10:93683735-93790080	q1	q2	OK	27.5357	36.7436	0.41619	-0.969396	0.332348	0.847677	no
XLOC_007615	XLOC_007615	BTBD1	chr15:83685180-83736167	q1	q2	OK	57.3331	38.8346	-0.562025	1.32232	0.186063	0.676679	no
XLOC_004040	XLOC_004040	BTBD10	chr11:13409555-13484838	q1	q2	OK	13.8087	10.2272	-0.433174	0.919094	0.358046	0.870729	no
XLOC_002703	XLOC_002703	BTBD16	chr10:124030820-124097676	q1	q2	OK	0.403721	0.399921	-0.0136457	0.0184016	0.985318	0.999921	no
XLOC_000356	XLOC_000356	BTBD19	chr1:45274153-45279801	q1	q2	OK	0.126749	0.0753526	-0.750244	0.73212	0.464095	0.944384	no
XLOC_011115	XLOC_011115	BTBD2	chr19:1985446-2015702	q1	q2	OK	44.962	36.9768	-0.282086	0.668033	0.504113	0.964362	no
XLOC_013335	XLOC_013335	BTBD3	chr20:11871476-11907243	q1	q2	OK	1.08429	1.60709	0.567697	-0.974042	0.330036	0.845578	no
XLOC_006542	XLOC_006542	BTBD6	chr14:105675622-105864484	q1	q2	OK	11.4785	8.75181	-0.391281	0.822831	0.410604	0.910463	no
XLOC_006821	XLOC_006821	BTBD7	chr14:93703895-93799385	q1	q2	OK	6.15233	5.13771	-0.260008	0.697322	0.485601	0.955674	no
XLOC_000503	XLOC_000503	BTBD8	chr1:92545861-92613401	q1	q2	OK	0.547665	0.522625	-0.067517	0.0877763	0.930054	0.999921	no
XLOC_018573	XLOC_018573	BTBD9	chr6:38136226-38607924	q1	q2	OK	1.48435	1.24258	-0.256483	0.713843	0.475324	0.94993	no
XLOC_014765	XLOC_014765	BTD	chr3:15643254-15687325	q1	q2	OK	1.07321	0.690481	-0.636254	0.937	0.348759	0.861903	no
XLOC_016933	XLOC_016933	BTF3	chr5:72794249-72801448	q1	q2	OK	504.731	392.791	-0.361754	0.772438	0.439855	0.930375	no
XLOC_000390	XLOC_000390	BTF3L4	chr1:52521856-52556388	q1	q2	OK	26.4646	17.5196	-0.595096	1.78095	0.0749212	0.446096	no
XLOC_005563	XLOC_005563	BTG1,LOC256021	chr12:92378751-92539673	q1	q2	OK	84.7385	79.628	-0.0897434	0.199453	0.841908	0.999921	no
XLOC_000976	XLOC_000976	BTG2	chr1:203274663-203278729	q1	q2	OK	100.164	81.5993	-0.295739	0.675327	0.499468	0.961618	no
XLOC_014043	XLOC_014043	BTG3	chr21:18965967-18985268	q1	q2	OK	3.31533	3.59764	0.1179	-0.228417	0.819322	0.999921	no
XLOC_023649	XLOC_023649	BTK	chrX:100604434-100641212	q1	q2	OK	89.3611	109.771	0.296775	-0.675831	0.499148	0.961552	no
XLOC_017845	XLOC_017845	BTN2A1	chr6:26458152-26482737	q1	q2	OK	7.24575	7.38393	0.0272545	-0.0802042	0.936075	0.999921	no
XLOC_017841	XLOC_017841	BTN2A2	chr6:26383323-26395100	q1	q2	OK	1.58743	2.11338	0.412853	-1.47597	0.139952	0.599627	no
XLOC_017843	XLOC_017843	BTN2A3P	chr6:26421618-26430816	q1	q2	OK	0.432497	0.471196	0.123636	-0.17492	0.861142	0.999921	no
XLOC_017842	XLOC_017842	BTN3A1	chr6:26402464-26415444	q1	q2	OK	4.22112	3.3928	-0.31515	1.35195	0.176393	0.661109	no
XLOC_017840	XLOC_017840	BTN3A2	chr6:26365397-26378548	q1	q2	OK	6.86709	9.3456	0.444588	-2.09739	0.0359591	0.306407	no
XLOC_017844	XLOC_017844	BTN3A3	chr6:26440699-26453643	q1	q2	OK	1.61172	2.44606	0.601859	-1.94059	0.0523079	0.373058	no
XLOC_018518	XLOC_018518	BTNL2	chr6:32362512-32374900	q1	q2	OK	0.271801	0.133026	-1.03084	1.14209	0.253417	0.767573	no
XLOC_002627	XLOC_002627	BTRC	chr10:103113824-103317070	q1	q2	OK	7.49054	5.07352	-0.562081	1.70424	0.0883359	0.481475	no
XLOC_012909	XLOC_012909	BUB1	chr2:111395408-111435684	q1	q2	OK	31.2638	51.1793	0.71107	-1.68817	0.0913777	0.488884	no
XLOC_007014	XLOC_007014	BUB1B,PAK6	chr15:40453209-40569688	q1	q2	OK	24.4498	31.4618	0.36378	-0.864153	0.387504	0.895144	no
XLOC_002716	XLOC_002716	BUB3	chr10:124913759-124924886	q1	q2	OK	91.8399	83.1262	-0.143818	0.500406	0.616789	0.999921	no
XLOC_004495	XLOC_004495	BUD13	chr11:116618885-116643714	q1	q2	OK	11.1991	10.4195	-0.104098	0.241255	0.809357	0.999921	no
XLOC_020335	XLOC_020335	BUD31	chr7:99006600-99063824	q1	q2	OK	79.6168	53.5771	-0.571456	1.33378	0.182277	0.670097	no
XLOC_018737	XLOC_018737	BVES	chr6:105544698-105585049	q1	q2	OK	0.355782	0.0716199	-2.31256	2.78781	0.0053066	0.10102	no
XLOC_018024	XLOC_018024	BYSL	chr6:41888964-41900784	q1	q2	OK	21.4022	14.024	-0.609867	1.35403	0.175727	0.660165	no
XLOC_009712	XLOC_009712	BZRAP1	chr17:56378593-56494931	q1	q2	OK	2.89833	4.06786	0.489048	-1.59962	0.109684	0.534938	no
XLOC_012394	XLOC_012394	BZW1	chr2:201676268-201688569	q1	q2	OK	112.802	95.5428	-0.239579	0.758967	0.447872	0.935659	no
XLOC_020090	XLOC_020090	BZW2	chr7:16685758-16746148	q1	q2	OK	36.9866	40.9332	0.14627	-0.46754	0.640114	0.999921	no
XLOC_002494	XLOC_002494	C10orf103	chr10:75007124-75118617	q1	q2	OK	0.0764549	0.0916745	0.261911	-0.276655	0.782045	0.999921	no
XLOC_002951	XLOC_002951	C10orf105	chr10:73156690-73575704	q1	q2	OK	0.112281	0.114765	0.0315683	-0.0470533	0.962471	0.999921	no
XLOC_002797	XLOC_002797	C10orf111	chr10:15137383-15146256	q1	q2	OK	0.102218	0.0463984	-1.1395	0.972788	0.330659	0.846115	no
XLOC_003114	XLOC_003114	C10orf118,MIR2110	chr10:115881973-115934364	q1	q2	OK	5.39534	4.2976	-0.328183	0.698151	0.485083	0.955495	no
XLOC_002593	XLOC_002593	C10orf12	chr10:98741040-98745585	q1	q2	OK	5.65171	8.79706	0.638334	-1.46088	0.144048	0.60777	no
XLOC_002899	XLOC_002899	C10orf128	chr10:50363890-50396407	q1	q2	OK	2.36563	0.317691	-2.89653	2.97382	0.00294115	0.0692005	no
XLOC_002587	XLOC_002587	C10orf131	chr10:97471535-97849992	q1	q2	OK	0.532615	0.153463	-1.7952	1.83154	0.0670198	0.421714	no
XLOC_002405	XLOC_002405	C10orf136	chr10:44340753-44346070	q1	q2	OK	2.03407	0.564721	-1.84876	2.3297	0.0198218	0.22117	no
XLOC_002723	XLOC_002723	C10orf137	chr10:127408083-127452712	q1	q2	OK	7.87193	6.67951	-0.236975	0.823615	0.410158	0.910098	no
XLOC_002815	XLOC_002815	C10orf140	chr10:21802408-21814611	q1	q2	OK	0.137324	0.0868545	-0.660911	0.851766	0.394344	0.899927	no
XLOC_002621	XLOC_002621	C10orf2	chr10:102747292-102754158	q1	q2	OK	21.3643	10.712	-0.99598	3.75762	0.000171538	0.00890907	yes
XLOC_002870	XLOC_002870	C10orf25	chr10:45493145-45500777	q1	q2	OK	0.517612	0.262049	-0.982037	1.33547	0.181722	0.669258	no
XLOC_002643	XLOC_002643	C10orf26	chr10:104503726-104576021	q1	q2	OK	11.9965	7.0063	-0.775889	1.7119	0.0869144	0.477927	no
XLOC_002606	XLOC_002606	C10orf28	chr10:99894380-100004654	q1	q2	OK	9.7404	10.5288	0.112285	-0.413838	0.678993	0.999921	no
XLOC_003128	XLOC_003128	C10orf46	chr10:120440493-120514758	q1	q2	OK	14.2658	11.5627	-0.303084	0.701518	0.48298	0.954349	no
XLOC_002952	XLOC_002952	C10orf54	chr10:73156690-73575704	q1	q2	OK	1.42503	0.898234	-0.665831	1.15239	0.249161	0.762121	no
XLOC_002522	XLOC_002522	C10orf58	chr10:82167584-82192753	q1	q2	OK	0.260452	0.0909347	-1.51811	1.70315	0.0885391	0.482083	no
XLOC_002386	XLOC_002386	C10orf68,CCDC7	chr10:32735040-33171792	q1	q2	OK	0.342096	0.454566	0.41009	-0.831451	0.405719	0.907111	no
XLOC_002431	XLOC_002431	C10orf71	chr10:50507186-50535537	q1	q2	OK	0.0891438	0.0383428	-1.21718	1.45229	0.146421	0.612469	no
XLOC_003079	XLOC_003079	C10orf76	chr10:103605355-103815932	q1	q2	OK	8.53448	7.78896	-0.131873	0.287332	0.773858	0.999921	no
XLOC_003142	XLOC_003142	C10orf88	chr10:124690418-124713919	q1	q2	OK	8.90183	4.70662	-0.919412	1.77998	0.0750798	0.446722	no
XLOC_002739	XLOC_002739	C10orf91	chr10:134258713-134261825	q1	q2	OK	0.744105	0.695531	-0.0973913	0.126371	0.899438	0.999921	no
XLOC_003084	XLOC_003084	C10orf95	chr10:104209573-104216050	q1	q2	OK	6.68851	6.11843	-0.128524	0.23741	0.812339	0.999921	no
XLOC_003775	XLOC_003775	C11orf1	chr11:111744779-111754797	q1	q2	OK	19.8452	12.741	-0.639307	1.27124	0.203643	0.705165	no
XLOC_004209	XLOC_004209	C11orf10,MIR611	chr11:61556601-61560085	q1	q2	OK	110.303	75.8168	-0.54088	1.1839	0.236452	0.749983	no
XLOC_003568	XLOC_003568	C11orf2	chr11:64863682-64879180	q1	q2	OK	32.4342	26.6411	-0.28386	0.669379	0.503254	0.96375	no
XLOC_003556	XLOC_003556	C11orf20	chr11:64067862-64072239	q1	q2	OK	0.0956944	0.0147644	-2.69631	1.70079	0.0889816	0.483169	no
XLOC_003932	XLOC_003932	C11orf21	chr11:2317506-2323143	q1	q2	OK	3.35046	3.61799	0.110828	-0.214716	0.829989	0.999921	no
XLOC_004327	XLOC_004327	C11orf24	chr11:68028802-68039469	q1	q2	OK	8.33627	7.01212	-0.249551	0.519452	0.603446	0.998273	no
XLOC_003687	XLOC_003687	C11orf30	chr11:76156068-76262589	q1	q2	OK	3.37267	4.33526	0.36223	-0.772167	0.440016	0.93045	no
XLOC_003464	XLOC_003464	C11orf31	chr11:57479994-57586652	q1	q2	OK	42.9489	31.3962	-0.452032	1.02264	0.306478	0.823043	no
XLOC_003900	XLOC_003900	C11orf35	chr11:537521-560779	q1	q2	OK	1.59904	0.835195	-0.937025	1.48722	0.136956	0.592657	no
XLOC_003229	XLOC_003229	C11orf36	chr11:3239173-3244361	q1	q2	OK	0.763132	0.563842	-0.436641	0.616193	0.537767	0.977539	no
XLOC_003264	XLOC_003264	C11orf42	chr11:6226797-6232365	q1	q2	OK	0.055925	0.0124033	-2.17276	1.36399	0.17257	0.654601	no
XLOC_004577	XLOC_004577	C11orf45	chr11:128761312-128787951	q1	q2	OK	0.47432	0.19778	-1.26196	1.7187	0.0856699	0.474271	no
XLOC_003347	XLOC_003347	C11orf46	chr11:30344648-30359165	q1	q2	OK	19.0798	17.9228	-0.0902523	0.189443	0.849745	0.999921	no
XLOC_004224	XLOC_004224	C11orf48	chr11:62430288-62441162	q1	q2	OK	31.7074	39.7038	0.324458	-0.762319	0.445869	0.934062	no
XLOC_003405	XLOC_003405	C11orf49	chr11:46958250-47198676	q1	q2	OK	16.6792	14.0091	-0.251685	0.697332	0.485595	0.955674	no
XLOC_004346	XLOC_004346	C11orf51	chr11:71709957-71823822	q1	q2	OK	20.3863	15.2567	-0.418162	0.865796	0.386602	0.894495	no
XLOC_003767	XLOC_003767	C11orf53	chr11:111126706-111156972	q1	q2	OK	80.8627	18.7328	-2.1099	4.47614	7.60051e-06	0.000710847	yes
XLOC_003726	XLOC_003726	C11orf54	chr11:93474792-93496247	q1	q2	OK	10.5839	7.64942	-0.468456	0.912149	0.36169	0.874073	no
XLOC_003779	XLOC_003779	C11orf57	chr11:111944967-111957522	q1	q2	OK	29.8835	16.1753	-0.885557	3.45843	0.000543341	0.0214973	yes
XLOC_003313	XLOC_003313	C11orf58	chr11:16760147-16779901	q1	q2	OK	71.1054	53.2582	-0.416955	0.951461	0.341371	0.854702	no
XLOC_004560	XLOC_004560	C11orf61	chr11:124636393-124670299	q1	q2	OK	2.9164	1.72767	-0.755364	1.27336	0.202892	0.703801	no
XLOC_004467	XLOC_004467	C11orf65	chr11:108253726-108338258	q1	q2	OK	1.45836	1.81509	0.315698	-0.462379	0.64381	0.999921	no
XLOC_003695	XLOC_003695	C11orf67	chr11:77532207-77583398	q1	q2	OK	6.76171	2.8485	-1.24718	1.91253	0.055808	0.385847	no
XLOC_004291	XLOC_004291	C11orf68	chr11:65684282-65686531	q1	q2	OK	20.4174	14.1697	-0.526992	1.67764	0.0934167	0.494204	no
XLOC_004490	XLOC_004490	C11orf71	chr11:114262169-114271139	q1	q2	OK	5.68828	4.01189	-0.503712	0.814246	0.415504	0.914364	no
XLOC_003706	XLOC_003706	C11orf73	chr11:86013252-86056985	q1	q2	OK	26.3342	19.5766	-0.427811	0.924453	0.35525	0.868122	no
XLOC_004416	XLOC_004416	C11orf75	chr11:93211638-93276546	q1	q2	OK	2.11801	1.30641	-0.697102	1.02527	0.305236	0.822335	no
XLOC_003614	XLOC_003614	C11orf80,RCE1	chr11:66512206-66614003	q1	q2	OK	27.3151	16.3447	-0.74088	2.83736	0.00454884	0.091698	no
XLOC_003698	XLOC_003698	C11orf82	chr11:82612736-82645699	q1	q2	OK	4.65227	4.68328	0.00958335	-0.0186518	0.985119	0.999921	no
XLOC_003529	XLOC_003529	C11orf83	chr11:62430288-62441162	q1	q2	OK	21.1368	15.347	-0.461798	1.02517	0.305284	0.82237	no
XLOC_003541	XLOC_003541	C11orf84	chr11:63580922-63595190	q1	q2	OK	18.4948	9.5301	-0.956552	2.10993	0.034864	0.300543	no
XLOC_003515	XLOC_003515	C11orf9	chr11:61520120-61555989	q1	q2	OK	0.462464	0.32695	-0.500274	1.17038	0.241847	0.752952	no
XLOC_004092	XLOC_004092	C11orf91	chr11:33719653-33722286	q1	q2	OK	0.0486284	0	-1.79769e+308	-1.79769e+308	0.0277555	0.26615	no
XLOC_004472	XLOC_004472	C11orf92	chr11:111164113-111179353	q1	q2	OK	0.199698	0.309318	0.631272	-0.896837	0.369806	0.881581	no
XLOC_003768	XLOC_003768	C11orf93	chr11:111164113-111179353	q1	q2	OK	0.0644704	0.00980054	-2.7177	1.72656	0.0842472	0.470554	no
XLOC_004252	XLOC_004252	C11orf95	chr11:63527363-63536113	q1	q2	OK	7.95578	2.55772	-1.63714	3.37205	0.000746107	0.0271586	yes
XLOC_004820	XLOC_004820	C12orf10	chr12:53693469-53700965	q1	q2	OK	22.4777	14.9303	-0.590255	1.25516	0.209422	0.714574	no
XLOC_005023	XLOC_005023	C12orf23	chr12:107349543-107367813	q1	q2	OK	0.237158	0.0571678	-2.05257	2.17736	0.0294541	0.274273	no
XLOC_004959	XLOC_004959	C12orf26	chr12:82746082-82873016	q1	q2	OK	1.58058	1.50952	-0.066364	0.104202	0.917009	0.999921	no
XLOC_004964	XLOC_004964	C12orf29	chr12:88429267-88535993	q1	q2	OK	17.1362	12.0216	-0.511417	1.09044	0.27552	0.792742	no
XLOC_004606	XLOC_004606	C12orf32	chr12:2986364-2998626	q1	q2	OK	22.9462	21.659	-0.0832922	0.201798	0.840075	0.999921	no
XLOC_005037	XLOC_005037	C12orf34	chr12:110152186-110211292	q1	q2	OK	3.5929	1.70622	-1.07434	1.96447	0.0494752	0.362664	no
XLOC_004746	XLOC_004746	C12orf35	chr12:32112352-32146043	q1	q2	OK	6.6165	5.66153	-0.224875	0.493443	0.6217	0.999921	no
XLOC_005268	XLOC_005268	C12orf36	chr12:13523604-13529679	q1	q2	OK	0.107084	0.762955	2.83286	-3.91225	9.14387e-05	0.0054426	yes
XLOC_004722	XLOC_004722	C12orf39	chr12:21679255-21684210	q1	q2	OK	0.380836	0	-1.79769e+308	-1.79769e+308	0.00323729	0.0739092	no
XLOC_005175	XLOC_005175	C12orf4	chr12:4596900-4647637	q1	q2	OK	7.30888	3.62106	-1.01324	1.96041	0.0499475	0.364284	no
XLOC_005686	XLOC_005686	C12orf43	chr12:121440847-121454300	q1	q2	OK	5.91246	5.37423	-0.1377	0.271911	0.78569	0.999921	no
XLOC_004807	XLOC_004807	C12orf44	chr12:52463757-52471279	q1	q2	OK	26.912	12.7381	-1.0791	2.35276	0.0186344	0.214109	no
XLOC_005016	XLOC_005016	C12orf45	chr12:105380097-105388505	q1	q2	OK	21.2023	15.0404	-0.49537	0.957722	0.338203	0.852544	no
XLOC_005644	XLOC_005644	C12orf47	chr12:112277572-112331228	q1	q2	OK	22.3603	11.2458	-0.991555	2.13906	0.032431	0.289487	no
XLOC_005661	XLOC_005661	C12orf49	chr12:117153595-117175843	q1	q2	OK	27.0912	23.8133	-0.186061	0.432973	0.665034	0.999921	no
XLOC_004612	XLOC_004612	C12orf5	chr12:4430358-4469190	q1	q2	OK	2.85166	1.75591	-0.699587	1.33004	0.183507	0.672337	no
XLOC_005647	XLOC_005647	C12orf51	chr12:112597991-112819896	q1	q2	OK	8.17147	8.14264	-0.00509876	0.0120075	0.99042	0.999921	no
XLOC_005063	XLOC_005063	C12orf52	chr12:113623554-113630119	q1	q2	OK	24.8676	16.8527	-0.56129	1.27757	0.2014	0.701718	no
XLOC_005192	XLOC_005192	C12orf53	chr12:6802956-6810009	q1	q2	OK	0.524484	0.294072	-0.834733	1.35688	0.174818	0.659028	no
XLOC_004643	XLOC_004643	C12orf57	chr12:7053202-7055165	q1	q2	OK	62.8246	25.6823	-1.29056	2.65405	0.0079533	0.129603	no
XLOC_004701	XLOC_004701	C12orf60	chr12:14956505-14976791	q1	q2	OK	2.16325	1.71819	-0.332311	0.505177	0.613435	0.999921	no
XLOC_005498	XLOC_005498	C12orf61	chr12:62995530-62997214	q1	q2	OK	0.123913	0.0534597	-1.21281	1.17725	0.239094	0.750723	no
XLOC_005112	XLOC_005112	C12orf65	chr12:123717843-123742506	q1	q2	OK	8.7878	6.54733	-0.424595	1.17245	0.241016	0.752404	no
XLOC_005502	XLOC_005502	C12orf66	chr12:64586418-64616076	q1	q2	OK	8.28238	5.93857	-0.47993	0.950352	0.341934	0.855302	no
XLOC_005274	XLOC_005274	C12orf69	chr12:14956505-14976791	q1	q2	OK	0.146108	0.188971	0.371137	-0.431686	0.66597	0.999921	no
XLOC_004734	XLOC_004734	C12orf70	chr12:27619742-27655118	q1	q2	OK	0.0730236	0.0678466	-0.106087	0.0959062	0.923595	0.999921	no
XLOC_005602	XLOC_005602	C12orf73	chr12:104343980-104350993	q1	q2	OK	8.37055	11.7088	0.484204	-0.941657	0.346368	0.859709	no
XLOC_004969	XLOC_004969	C12orf74	chr12:93096618-93102325	q1	q2	OK	0.761944	0.565144	-0.431067	0.652795	0.513889	0.967849	no
XLOC_005018	XLOC_005018	C12orf75	chr12:105724413-105765296	q1	q2	OK	57.9259	69.5331	0.263492	-0.623457	0.532984	0.976691	no
XLOC_005632	XLOC_005632	C12orf76	chr12:110478982-110505500	q1	q2	OK	8.11735	3.28038	-1.30715	2.37568	0.0175168	0.206926	no
XLOC_005296	XLOC_005296	C12orf77	chr12:25146364-25150373	q1	q2	OK	9.96259	15.0303	0.593279	-1.22894	0.219094	0.727443	no
XLOC_005801	XLOC_005801	C13orf15	chr13:42031541-42045013	q1	q2	OK	35.6747	19.4379	-0.876031	1.92303	0.0544763	0.380915	no
XLOC_006779	XLOC_006779	C14orf1	chr14:76117232-76127538	q1	q2	OK	27.1146	29.8604	0.139162	-0.315472	0.752403	0.999921	no
XLOC_006252	XLOC_006252	C14orf101	chr14:57046510-57116232	q1	q2	OK	9.22822	7.1214	-0.373892	0.787813	0.430806	0.924934	no
XLOC_006805	XLOC_006805	C14orf102	chr14:90744397-90798481	q1	q2	OK	3.40311	2.80551	-0.278592	0.541884	0.587899	0.995159	no
XLOC_006379	XLOC_006379	C14orf109	chr14:93651295-93653431	q1	q2	OK	18.2281	19.826	0.121232	-0.369414	0.711819	0.999921	no
XLOC_006341	XLOC_006341	C14orf118	chr14:76618258-76669134	q1	q2	OK	9.27787	8.03618	-0.207284	0.447374	0.654605	0.999921	no
XLOC_006165	XLOC_006165	C14orf119	chr14:23527773-23569665	q1	q2	OK	9.45528	9.65971	0.0308601	-0.0646551	0.948449	0.999921	no
XLOC_006638	XLOC_006638	C14orf126	chr14:31915242-31926680	q1	q2	OK	20.2312	11.7991	-0.777901	1.63343	0.102379	0.516593	no
XLOC_006401	XLOC_006401	C14orf129	chr14:96846021-96853563	q1	q2	OK	17.2992	8.31139	-1.05754	2.02349	0.0430229	0.337034	no
XLOC_006788	XLOC_006788	C14orf133	chr14:77893017-77923983	q1	q2	OK	10.3586	8.1547	-0.345124	0.879474	0.379145	0.888602	no
XLOC_006264	XLOC_006264	C14orf135	chr14:60558628-60601532	q1	q2	OK	16.6601	11.613	-0.52065	1.14648	0.251598	0.764931	no
XLOC_006820	XLOC_006820	C14orf142	chr14:93669236-93695561	q1	q2	OK	36.5607	19.6594	-0.895077	1.87307	0.0610594	0.401915	no
XLOC_006713	XLOC_006713	C14orf149	chr14:59939405-59951073	q1	q2	OK	3.73907	1.13887	-1.71508	2.68344	0.00728689	0.122591	no
XLOC_006371	XLOC_006371	C14orf159	chr14:91580356-91691703	q1	q2	OK	7.59458	5.72617	-0.4074	2.29431	0.0217727	0.232773	no
XLOC_006236	XLOC_006236	C14orf166	chr14:52456227-52471420	q1	q2	OK	139.514	104.784	-0.413	0.957726	0.338201	0.852544	no
XLOC_006608	XLOC_006608	C14orf167	chr14:24407939-24438488	q1	q2	OK	5.53879	2.55058	-1.11875	2.71747	0.00657835	0.115405	no
XLOC_006314	XLOC_006314	C14orf169	chr14:73945188-74025651	q1	q2	OK	2.39276	0.945179	-1.34002	2.16366	0.0304907	0.279494	no
XLOC_006154	XLOC_006154	C14orf176	chr14:21558204-21572863	q1	q2	OK	0.42128	0.292952	-0.524112	0.660832	0.50872	0.965886	no
XLOC_006352	XLOC_006352	C14orf178	chr14:78183943-78236085	q1	q2	OK	0.298532	0.115532	-1.36959	1.33599	0.181553	0.668941	no
XLOC_006676	XLOC_006676	C14orf182	chr14:50448429-50474238	q1	q2	OK	0.483506	0.586757	0.279229	-0.40611	0.684661	0.999921	no
XLOC_006677	XLOC_006677	C14orf183	chr14:50550368-50559361	q1	q2	OK	0.0977794	0.0734681	-0.412412	0.372035	0.709867	0.999921	no
XLOC_006864	XLOC_006864	C14orf2	chr14:104378624-104387903	q1	q2	OK	101.92	58.904	-0.791001	1.81892	0.0689241	0.428501	no
XLOC_006186	XLOC_006186	C14orf21	chr14:24769097-24774374	q1	q2	OK	14.5003	12.9384	-0.164423	0.35614	0.721735	0.999921	no
XLOC_006219	XLOC_006219	C14orf28	chr14:45366506-45376460	q1	q2	OK	2.35302	1.72935	-0.444283	0.730529	0.465067	0.944927	no
XLOC_006714	XLOC_006714	C14orf38	chr14:59951160-60043549	q1	q2	OK	0.0690302	0.021872	-1.65814	1.37336	0.16964	0.650044	no
XLOC_006717	XLOC_006717	C14orf39	chr14:60902673-60952764	q1	q2	OK	0.10048	0.0301987	-1.73436	1.44353	0.14887	0.616852	no
XLOC_006763	XLOC_006763	C14orf43	chr14:74181824-74253896	q1	q2	OK	18.9449	40.7139	1.10371	-4.27694	1.89478e-05	0.00151304	yes
XLOC_006324	XLOC_006324	C14orf45	chr14:74486058-74551196	q1	q2	OK	3.09121	1.22758	-1.33235	2.31864	0.0204143	0.224884	no
XLOC_006838	XLOC_006838	C14orf49	chr14:95883830-95942173	q1	q2	OK	5.3234	2.20434	-1.272	2.42868	0.0151539	0.190847	no
XLOC_006754	XLOC_006754	C14orf55	chr14:70935595-70950473	q1	q2	OK	0.0483078	0.0693626	0.5219	-0.527602	0.597776	0.996946	no
XLOC_006541	XLOC_006541	C14orf79	chr14:105452615-105461855	q1	q2	OK	1.89373	0.599914	-1.65841	2.56554	0.0103014	0.151329	no
XLOC_006548	XLOC_006548	C14orf80	chr14:105956191-105965585	q1	q2	OK	5.25769	4.45312	-0.239612	0.592779	0.553329	0.983921	no
XLOC_006591	XLOC_006591	C14orf93	chr14:23456109-23479360	q1	q2	OK	6.5513	3.93504	-0.735402	2.17285	0.0297918	0.275825	no
XLOC_007558	XLOC_007558	C15orf17	chr15:75192327-75199462	q1	q2	OK	9.39492	8.79948	-0.0944624	0.207469	0.835644	0.999921	no
XLOC_007017	XLOC_007017	C15orf23	chr15:40674921-40686489	q1	q2	OK	22.902	23.5725	0.0416316	-0.0977192	0.922155	0.999921	no
XLOC_007351	XLOC_007351	C15orf24	chr15:34376223-34394053	q1	q2	OK	44.8626	26.8914	-0.738367	1.61108	0.107162	0.52861	no
XLOC_007220	XLOC_007220	C15orf26	chr15:81426643-81441516	q1	q2	OK	0.0701081	0.0121186	-2.53236	1.61619	0.106053	0.52604	no
XLOC_007193	XLOC_007193	C15orf27	chr15:76352298-76497304	q1	q2	OK	0.244942	0.0828776	-1.56339	1.79402	0.0728095	0.440103	no
XLOC_007352	XLOC_007352	C15orf29	chr15:34432874-34502297	q1	q2	OK	13.8494	16.7493	0.27427	-0.593698	0.552714	0.983623	no
XLOC_007436	XLOC_007436	C15orf33	chr15:49447975-49913118	q1	q2	OK	1.97049	1.01525	-0.956713	1.49816	0.134092	0.587202	no
XLOC_007157	XLOC_007157	C15orf34	chr15:72635777-72671129	q1	q2	OK	0.651539	0.462169	-0.495432	0.707705	0.479128	0.952221	no
XLOC_007213	XLOC_007213	C15orf37	chr15:80135888-80217196	q1	q2	OK	7.47162	5.91198	-0.337779	0.657909	0.510597	0.966523	no
XLOC_007184	XLOC_007184	C15orf39	chr15:75494220-75504510	q1	q2	OK	9.9449	22.0486	1.14866	-2.75893	0.00579912	0.1067	no
XLOC_007614	XLOC_007614	C15orf40	chr15:83654954-83680393	q1	q2	OK	15.6265	8.40705	-0.894328	2.75722	0.00582943	0.10707	no
XLOC_007005	XLOC_007005	C15orf41	chr15:36871811-37110707	q1	q2	OK	8.41364	8.16314	-0.0436054	0.128024	0.89813	0.999921	no
XLOC_007265	XLOC_007265	C15orf42	chr15:90118817-90198682	q1	q2	OK	2.57548	3.66863	0.510397	-1.09481	0.2736	0.790818	no
XLOC_007507	XLOC_007507	C15orf44	chr15:65871095-65903627	q1	q2	OK	32.0359	20.583	-0.638237	3.43672	0.000588795	0.0228105	yes
XLOC_007068	XLOC_007068	C15orf48,MIR147B	chr15:45722762-45725647	q1	q2	OK	0.087142	0.0899904	0.0464039	-0.0364325	0.970937	0.999921	no
XLOC_007377	XLOC_007377	C15orf52	chr15:40623652-40633168	q1	q2	OK	2.46087	2.10721	-0.223832	0.443067	0.657718	0.999921	no
XLOC_007379	XLOC_007379	C15orf57	chr15:40845297-40857252	q1	q2	OK	11.3239	8.28509	-0.450779	1.29593	0.195	0.691869	no
XLOC_007270	XLOC_007270	C15orf58	chr15:90777486-90785312	q1	q2	OK	1.80454	1.12349	-0.683643	1.02092	0.307293	0.823965	no
XLOC_007138	XLOC_007138	C15orf61	chr15:67547137-67819641	q1	q2	OK	11.2573	12.1677	0.112198	-0.215196	0.829614	0.999921	no
XLOC_007025	XLOC_007025	C15orf62	chr15:41060066-41106767	q1	q2	OK	3.49779	1.7896	-0.966809	1.71741	0.0859038	0.474775	no
XLOC_007054	XLOC_007054	C15orf63,SERF2,SERF2-C15ORF63	chr15:44038589-44094769	q1	q2	OK	201.694	137.297	-0.554872	1.95275	0.0508486	0.367598	no
XLOC_008179	XLOC_008179	C16orf13	chr16:684428-686347	q1	q2	OK	36.3409	24.4581	-0.571282	2.07445	0.0380378	0.315097	no
XLOC_008193	XLOC_008193	C16orf42	chr16:1383605-1401873	q1	q2	OK	41.8666	28.6297	-0.548287	1.25173	0.210667	0.716236	no
XLOC_007818	XLOC_007818	C16orf45	chr16:15528324-15682116	q1	q2	OK	0.0592973	0.0261918	-1.17885	0.962404	0.335847	0.850541	no
XLOC_008551	XLOC_008551	C16orf46	chr16:81087101-81110872	q1	q2	OK	1.76891	0.841233	-1.07228	2.48577	0.0129272	0.173807	no
XLOC_008487	XLOC_008487	C16orf48	chr16:67696849-67700628	q1	q2	OK	13.2018	4.98833	-1.40411	2.74431	0.00606389	0.109581	no
XLOC_008258	XLOC_008258	C16orf5	chr16:4560676-4588816	q1	q2	OK	1.22755	0.567791	-1.11235	2.5623	0.0103983	0.152146	no
XLOC_007847	XLOC_007847	C16orf52	chr16:22019455-22095972	q1	q2	OK	4.76753	3.33252	-0.516629	0.975109	0.329506	0.84501	no
XLOC_007899	XLOC_007899	C16orf53,MVP	chr16:29827527-29859360	q1	q2	OK	14.0452	11.8418	-0.24618	0.668541	0.503788	0.964193	no
XLOC_008159	XLOC_008159	C16orf55	chr16:89724209-89737675	q1	q2	OK	0.421637	0.40612	-0.0540974	0.0755546	0.939773	0.999921	no
XLOC_008010	XLOC_008010	C16orf57	chr16:58035276-58055527	q1	q2	OK	47.1098	40.4681	-0.219241	0.580393	0.56165	0.986795	no
XLOC_008401	XLOC_008401	C16orf58	chr16:31494438-31519706	q1	q2	OK	30.982	20.9882	-0.561853	1.31422	0.188773	0.680806	no
XLOC_007743	XLOC_007743	C16orf59	chr16:2510114-2514964	q1	q2	OK	11.2103	6.34459	-0.821223	1.63549	0.101947	0.515388	no
XLOC_007833	XLOC_007833	C16orf62	chr16:19566736-19712485	q1	q2	OK	3.48797	1.0676	-1.70802	3.01265	0.00258975	0.0634492	no
XLOC_008593	XLOC_008593	C16orf7	chr16:89773540-89883065	q1	q2	OK	1.25055	0.481305	-1.37754	2.13889	0.0324448	0.289518	no
XLOC_008028	XLOC_008028	C16orf70	chr16:67143914-67184902	q1	q2	OK	10.3359	5.96653	-0.792693	1.59792	0.110062	0.535629	no
XLOC_007785	XLOC_007785	C16orf71	chr16:4746510-4799397	q1	q2	OK	0.287196	0.0777138	-1.88579	2.26644	0.0234245	0.242477	no
XLOC_007795	XLOC_007795	C16orf72	chr16:9185536-9213555	q1	q2	OK	39.2386	19.3494	-1.01998	2.34479	0.0190376	0.216908	no
XLOC_008567	XLOC_008567	C16orf74	chr16:85741123-85784689	q1	q2	OK	0.0453753	0.0935896	1.04444	-0.919666	0.357747	0.870253	no
XLOC_008221	XLOC_008221	C16orf79	chr16:2255177-2261069	q1	q2	OK	3.37066	1.39302	-1.27481	1.99853	0.0456592	0.347664	no
XLOC_008454	XLOC_008454	C16orf80	chr16:58147496-58163296	q1	q2	OK	54.3721	30.5733	-0.830592	1.8742	0.0609032	0.401321	no
XLOC_008042	XLOC_008042	C16orf86	chr16:67700716-67702661	q1	q2	OK	4.37116	1.9468	-1.16692	1.94751	0.0514741	0.370058	no
XLOC_008416	XLOC_008416	C16orf87	chr16:46835958-46865074	q1	q2	OK	46.5804	47.6834	0.033763	-0.0768363	0.938754	0.999921	no
XLOC_008308	XLOC_008308	C16orf88	chr16:19717673-19868859	q1	q2	OK	11.5033	12.6266	0.134412	-0.297781	0.765871	0.999921	no
XLOC_008267	XLOC_008267	C16orf89	chr16:5094122-5116146	q1	q2	OK	0.0509207	0.0517574	0.0235117	-0.0219449	0.982492	0.999921	no
XLOC_008195	XLOC_008195	C16orf91	chr16:1469943-1479345	q1	q2	OK	2.25904	1.21524	-0.894466	1.37401	0.169438	0.64978	no
XLOC_008386	XLOC_008386	C16orf93	chr16:30759619-30787628	q1	q2	OK	8.73085	4.12798	-1.08068	2.14423	0.0320141	0.287487	no
XLOC_008573	XLOC_008573	C16orf95	chr16:87336403-87351026	q1	q2	OK	8.08599	6.1135	-0.403425	0.777904	0.436626	0.928168	no
XLOC_008655	XLOC_008655	C17orf100	chr17:6555058-6556617	q1	q2	OK	2.75465	1.30235	-1.08075	1.74256	0.0814107	0.463562	no
XLOC_009902	XLOC_009902	C17orf101	chr17:80347085-80408707	q1	q2	OK	3.89686	2.87728	-0.437607	1.55392	0.120203	0.557854	no
XLOC_009407	XLOC_009407	C17orf103	chr17:21142183-21156578	q1	q2	OK	6.45186	2.25873	-1.5142	3.00855	0.00262497	0.0639213	no
XLOC_008960	XLOC_008960	C17orf104	chr17:42733761-42753165	q1	q2	OK	0.0838409	0.071013	-0.23957	0.272634	0.785134	0.999921	no
XLOC_008640	XLOC_008640	C17orf107	chr17:4736634-4806369	q1	q2	OK	0.133915	0.0859774	-0.639291	0.753425	0.451195	0.936756	no
XLOC_009411	XLOC_009411	C17orf108	chr17:26205339-26220409	q1	q2	OK	4.84709	1.41692	-1.77436	2.91599	0.00354565	0.0783743	no
XLOC_009138	XLOC_009138	C17orf109	chr17:73584138-73663269	q1	q2	OK	0.319899	0.370966	0.213669	-0.377713	0.705644	0.999921	no
XLOC_009139	XLOC_009139	C17orf110	chr17:73584138-73663269	q1	q2	OK	0.140522	0.208888	0.571937	-0.570035	0.568654	0.98944	no
XLOC_009805	XLOC_009805	C17orf28	chr17:72946838-72968900	q1	q2	OK	3.83057	1.82349	-1.07086	1.97648	0.0481009	0.35723	no
XLOC_008748	XLOC_008748	C17orf39	chr17:17942610-17971718	q1	q2	OK	8.42636	5.76193	-0.548357	1.1658	0.243695	0.755348	no
XLOC_008713	XLOC_008713	C17orf48	chr17:10600926-10614875	q1	q2	OK	4.32124	2.82898	-0.61116	1.01759	0.308874	0.82533	no
XLOC_008662	XLOC_008662	C17orf49,RNASEK,RNASEK-C17ORF49	chr17:6915735-6922973	q1	q2	OK	82.6225	54.7598	-0.593417	2.21905	0.0264836	0.260402	no
XLOC_008851	XLOC_008851	C17orf50	chr17:34087915-34092098	q1	q2	OK	0.842931	0.075789	-3.47535	3.5114	0.00044576	0.018769	yes
XLOC_009408	XLOC_009408	C17orf51	chr17:21431570-21454941	q1	q2	OK	3.77089	2.15962	-0.804126	1.6303	0.103037	0.518164	no
XLOC_008954	XLOC_008954	C17orf53	chr17:42219273-42239844	q1	q2	OK	3.69594	4.28582	0.21363	-0.429191	0.667784	0.999921	no
XLOC_009870	XLOC_009870	C17orf56	chr17:79202076-79212891	q1	q2	OK	11.1676	7.95729	-0.488975	1.04147	0.297659	0.814654	no
XLOC_008986	XLOC_008986	C17orf57	chr17:45401326-45518677	q1	q2	OK	0.0970439	0.0502581	-0.949281	0.953963	0.340102	0.853829	no
XLOC_009774	XLOC_009774	C17orf58	chr17:65987216-65989765	q1	q2	OK	18.8432	14.1932	-0.408845	1.05006	0.293691	0.811297	no
XLOC_009328	XLOC_009328	C17orf59	chr17:8091650-8093564	q1	q2	OK	8.2543	5.66922	-0.541995	1.07438	0.28265	0.800359	no
XLOC_009312	XLOC_009312	C17orf61,C17orf61-PLSCR3,PLSCR3	chr17:7284292-7307450	q1	q2	OK	46.9281	22.8679	-1.03713	2.32177	0.0202452	0.223901	no
XLOC_009903	XLOC_009903	C17orf62	chr17:80347085-80408707	q1	q2	OK	41.4597	31.7328	-0.385737	3.36264	0.000772009	0.0277887	yes
XLOC_009428	XLOC_009428	C17orf63	chr17:27082995-27169841	q1	q2	OK	7.9585	6.766	-0.234193	0.868288	0.385237	0.893422	no
XLOC_009617	XLOC_009617	C17orf65	chr17:42248073-42264082	q1	q2	OK	4.6366	2.79448	-0.730485	1.31689	0.187876	0.679408	no
XLOC_009702	XLOC_009702	C17orf67	chr17:54869273-54893250	q1	q2	OK	0.0521912	0.0873467	0.742947	-0.585828	0.557991	0.985673	no
XLOC_008972	XLOC_008972	C17orf69	chr17:43697709-43913194	q1	q2	OK	1.74202	1.08787	-0.679255	1.30109	0.193227	0.688677	no
XLOC_009877	XLOC_009877	C17orf70	chr17:79506910-79519429	q1	q2	OK	19.6261	13.0777	-0.585665	2.3363	0.0194754	0.21934	no
XLOC_009083	XLOC_009083	C17orf72	chr17:62075710-62097994	q1	q2	OK	0.831523	0.531868	-0.644689	1.63972	0.101063	0.512853	no
XLOC_009455	XLOC_009455	C17orf75	chr17:30655459-30669228	q1	q2	OK	4.73374	4.4024	-0.10469	0.208436	0.834888	0.999921	no
XLOC_008736	XLOC_008736	C17orf76-AS1,SNORD49B	chr17:16342300-16395480	q1	q2	OK	429.38	166.467	-1.36702	7.50649	6.08402e-14	3.81772e-11	yes
XLOC_009452	XLOC_009452	C17orf79	chr17:30178883-30186326	q1	q2	OK	38.3666	28.0667	-0.450995	1.011	0.312015	0.828125	no
XLOC_009110	XLOC_009110	C17orf80	chr17:71228775-71258019	q1	q2	OK	24.2049	11.7301	-1.04508	3.65986	0.000252351	0.0120493	yes
XLOC_008666	XLOC_008666	C17orf81	chr17:7155371-7166512	q1	q2	OK	26.5877	23.2958	-0.190692	0.699207	0.484423	0.955225	no
XLOC_009258	XLOC_009258	C17orf85	chr17:3710044-3749545	q1	q2	OK	10.7134	9.13448	-0.230017	0.536201	0.59182	0.995399	no
XLOC_009186	XLOC_009186	C17orf89	chr17:79213110-79215098	q1	q2	OK	73.8537	35.1609	-1.0707	2.348	0.0188745	0.215722	no
XLOC_009880	XLOC_009880	C17orf90	chr17:79632065-79633618	q1	q2	OK	35.5987	10.5619	-1.75295	3.37632	0.000734623	0.0267986	yes
XLOC_009497	XLOC_009497	C17orf96	chr17:36827958-36831187	q1	q2	OK	4.61454	2.76664	-0.738053	1.41223	0.157881	0.632011	no
XLOC_008601	XLOC_008601	C17orf97	chr17:260117-264457	q1	q2	OK	1.84324	1.6535	-0.156717	0.257963	0.796435	0.999921	no
XLOC_009164	XLOC_009164	C17orf99	chr17:76142433-76162364	q1	q2	OK	0.989674	0.627907	-0.656403	0.916869	0.359211	0.871829	no
XLOC_009972	XLOC_009972	C18orf1	chr18:13218785-13652753	q1	q2	OK	0.834859	0.585223	-0.512545	1.34412	0.178908	0.664957	no
XLOC_010016	XLOC_010016	C18orf21	chr18:33552587-33559250	q1	q2	OK	27.231	14.8592	-0.873892	2.23889	0.0251632	0.253002	no
XLOC_010029	XLOC_010029	C18orf25	chr18:43753987-43846955	q1	q2	OK	17.2925	14.4386	-0.260214	0.676372	0.498805	0.961552	no
XLOC_010196	XLOC_010196	C18orf32,RPL17,RPL17-C18ORF32,SNORD58B	chr18:47007547-47018935	q1	q2	OK	2089.4	1189.29	-0.81299	2.17016	0.029995	0.276975	no
XLOC_010044	XLOC_010044	C18orf54	chr18:51885170-51908404	q1	q2	OK	4.18902	5.56529	0.409844	-0.820104	0.412157	0.911615	no
XLOC_010103	XLOC_010103	C18orf56	chr18:596997-712662	q1	q2	OK	3.72406	3.71956	-0.00174422	0.00277829	0.997783	0.999979	no
XLOC_009988	XLOC_009988	C18orf8	chr18:21083461-21166581	q1	q2	OK	14.2952	13.6013	-0.0717794	0.156188	0.875885	0.999921	no
XLOC_011159	XLOC_011159	C19orf10	chr19:4657556-4670415	q1	q2	OK	31.3427	20.1608	-0.636574	1.38879	0.164896	0.643183	no
XLOC_011406	XLOC_011406	C19orf12	chr19:30189792-30206696	q1	q2	OK	5.66496	3.34243	-0.761168	3.35067	0.000806153	0.028581	yes
XLOC_010283	XLOC_010283	C19orf24	chr19:1275519-1279243	q1	q2	OK	28.0784	14.5326	-0.950167	1.98195	0.0474846	0.355468	no
XLOC_011103	XLOC_011103	C19orf25	chr19:1450147-1479228	q1	q2	OK	6.70243	5.2712	-0.346554	0.681365	0.495641	0.960285	no
XLOC_011100	XLOC_011100	C19orf26	chr19:1229946-1237990	q1	q2	OK	0.992356	0.559317	-0.827192	1.26631	0.205403	0.708044	no
XLOC_011138	XLOC_011138	C19orf29	chr19:3607244-3626813	q1	q2	OK	14.6946	8.84833	-0.73181	2.10534	0.0352619	0.302489	no
XLOC_010320	XLOC_010320	C19orf29-AS1	chr19:3607244-3626813	q1	q2	OK	0.0848206	0.110241	0.378169	-0.40345	0.686617	0.999921	no
XLOC_010662	XLOC_010662	C19orf33	chr19:38794199-38806606	q1	q2	OK	0.640317	0.146678	-2.12614	2.02132	0.0432471	0.33821	no
XLOC_011122	XLOC_011122	C19orf35	chr19:2274630-2282181	q1	q2	OK	0.169458	0.141562	-0.259497	0.31452	0.753126	0.999921	no
XLOC_010419	XLOC_010419	C19orf38	chr19:10959105-10980360	q1	q2	OK	4.39791	2.59453	-0.761341	1.27664	0.20173	0.702086	no
XLOC_010588	XLOC_010588	C19orf40	chr19:33463147-33467960	q1	q2	OK	3.99408	3.44312	-0.214147	0.358591	0.719901	0.999921	no
XLOC_011340	XLOC_011340	C19orf42	chr19:16756958-16770968	q1	q2	OK	24.3878	25.4925	0.0639126	-0.139942	0.888706	0.999921	no
XLOC_011285	XLOC_011285	C19orf43	chr19:12841453-12845529	q1	q2	OK	107.153	68.2629	-0.650496	1.53547	0.124669	0.566547	no
XLOC_010498	XLOC_010498	C19orf44	chr19:16607204-16653263	q1	q2	OK	1.65278	0.716169	-1.20652	2.01156	0.0442666	0.342257	no
XLOC_011437	XLOC_011437	C19orf46	chr19:36494001-36499672	q1	q2	OK	0.686595	0.349579	-0.973842	1.31787	0.187547	0.679005	no
XLOC_011501	XLOC_011501	C19orf47	chr19:40826966-40884390	q1	q2	OK	13.2512	9.12152	-0.538779	1.48794	0.136767	0.592286	no
XLOC_011695	XLOC_011695	C19orf48	chr19:51300960-51307974	q1	q2	OK	88.7971	57.0997	-0.637029	1.63726	0.101575	0.514175	no
XLOC_011779	XLOC_011779	C19orf51	chr19:55670028-55678090	q1	q2	OK	5.97441	4.12766	-0.53347	1.56269	0.118125	0.553097	no
XLOC_010421	XLOC_010421	C19orf52	chr19:11039423-11040916	q1	q2	OK	15.973	9.83567	-0.699537	1.41543	0.156942	0.631986	no
XLOC_010459	XLOC_010459	C19orf53	chr19:13885256-13889586	q1	q2	OK	53.5929	32.0519	-0.741633	1.6874	0.0915267	0.4893	no
XLOC_011509	XLOC_011509	C19orf54	chr19:41223007-41255828	q1	q2	OK	12.8861	11.0718	-0.218928	0.482212	0.629656	0.999921	no
XLOC_010633	XLOC_010633	C19orf55	chr19:36249043-36260077	q1	q2	OK	3.54348	2.73194	-0.375241	0.681343	0.495654	0.960285	no
XLOC_011301	XLOC_011301	C19orf57	chr19:13993167-14016909	q1	q2	OK	0.546783	0.355049	-0.622951	0.903454	0.366285	0.878242	no
XLOC_011097	XLOC_011097	C19orf6	chr19:1000436-1021141	q1	q2	OK	65.1524	53.4149	-0.286577	0.677431	0.498133	0.961322	no
XLOC_010536	XLOC_010536	C19orf60	chr19:18699494-18703147	q1	q2	OK	25.6572	14.182	-0.855302	2.17967	0.0292816	0.273845	no
XLOC_010882	XLOC_010882	C19orf63	chr19:50970044-50986608	q1	q2	OK	48.2182	20.9842	-1.20027	3.01485	0.00257106	0.0632496	no
XLOC_010401	XLOC_010401	C19orf66	chr19:10196805-10213425	q1	q2	OK	10.8814	3.52563	-1.62591	3.15893	0.0015835	0.045891	yes
XLOC_011167	XLOC_011167	C19orf70	chr19:5678432-5680911	q1	q2	OK	24.1499	13.2802	-0.862739	1.74804	0.0804577	0.46085	no
XLOC_010317	XLOC_010317	C19orf71	chr19:3538262-3557571	q1	q2	OK	1.01986	0.468477	-1.12232	1.4277	0.153377	0.625234	no
XLOC_011653	XLOC_011653	C19orf73	chr19:49617617-49622397	q1	q2	OK	2.81861	1.55948	-0.85392	1.27659	0.201746	0.702086	no
XLOC_010867	XLOC_010867	C19orf76	chr19:50191941-50194247	q1	q2	OK	1.9231	1.16672	-0.720981	1.15609	0.247644	0.759936	no
XLOC_011134	XLOC_011134	C19orf77	chr19:3474404-3480540	q1	q2	OK	0.6724	0.308351	-1.12475	1.42674	0.153655	0.625721	no
XLOC_010370	XLOC_010370	C19orf79	chr19:7694670-7698570	q1	q2	OK	33.1086	43.8516	0.405423	-0.793759	0.427336	0.923377	no
XLOC_012756	XLOC_012756	C1D	chr2:68269331-68290159	q1	q2	OK	47.0805	35.2658	-0.416861	1.64283	0.100418	0.51115	no
XLOC_020078	XLOC_020078	C1GALT1	chr7:7222245-7288251	q1	q2	OK	8.72983	8.07882	-0.111808	0.243886	0.807319	0.999921	no
XLOC_023717	XLOC_023717	C1GALT1C1	chrX:119759528-119764005	q1	q2	OK	6.94352	5.4856	-0.340018	0.631836	0.527494	0.974009	no
XLOC_001129	XLOC_001129	C1orf101	chr1:244624672-244803662	q1	q2	OK	0.427582	0.174693	-1.29138	1.83747	0.0661411	0.418747	no
XLOC_001449	XLOC_001449	C1orf109	chr1:38147241-38156192	q1	q2	OK	20.4869	7.7765	-1.39751	2.84054	0.00450372	0.0911576	no
XLOC_000862	XLOC_000862	C1orf112	chr1:169764549-169863076	q1	q2	OK	4.57814	5.40685	0.240025	-0.455905	0.648458	0.999921	no
XLOC_000293	XLOC_000293	C1orf122	chr1:38268613-38275126	q1	q2	OK	28.6399	17.2902	-0.728072	1.65612	0.0976966	0.504674	no
XLOC_001543	XLOC_001543	C1orf123	chr1:53662100-53686289	q1	q2	OK	19.1295	16.4001	-0.222092	0.464503	0.642287	0.999921	no
XLOC_001096	XLOC_001096	C1orf124	chr1:231473681-231489989	q1	q2	OK	13.7803	10.5917	-0.379671	0.887935	0.374576	0.885197	no
XLOC_001251	XLOC_001251	C1orf127	chr1:11006529-11042094	q1	q2	OK	0.44545	0.178418	-1.32	1.76288	0.0779205	0.454978	no
XLOC_002227	XLOC_002227	C1orf131	chr1:231359508-231413719	q1	q2	OK	28.9181	22.9158	-0.335632	0.753892	0.450914	0.936477	no
XLOC_001357	XLOC_001357	C1orf135	chr1:26160496-26185848	q1	q2	OK	4.83335	4.57254	-0.0800289	0.148683	0.881804	0.999921	no
XLOC_000129	XLOC_000129	C1orf144	chr1:16693582-16724640	q1	q2	OK	48.1572	51.7492	0.103785	-0.3862	0.699349	0.999921	no
XLOC_000146	XLOC_000146	C1orf151-NBL1,MINOS1,NBL1	chr1:19923470-19984949	q1	q2	OK	16.2234	19.9974	0.301736	-0.761604	0.446297	0.934078	no
XLOC_001181	XLOC_001181	C1orf159	chr1:1017197-1051736	q1	q2	OK	3.6594	2.19919	-0.734632	1.29399	0.195668	0.6931	no
XLOC_000586	XLOC_000586	C1orf162	chr1:112016603-112021134	q1	q2	OK	0.416014	0.425433	0.0322983	-0.0389175	0.968956	0.999921	no
XLOC_001178	XLOC_001178	C1orf170	chr1:910578-917473	q1	q2	OK	0.0601034	0.0921158	0.616002	-0.711489	0.476781	0.950757	no
XLOC_001369	XLOC_001369	C1orf172	chr1:27276046-27286901	q1	q2	OK	12.3931	6.63011	-0.902426	1.8121	0.0699704	0.432218	no
XLOC_001222	XLOC_001222	C1orf174	chr1:3805696-3816857	q1	q2	OK	6.9078	6.56533	-0.0733576	0.141061	0.887821	0.999921	no
XLOC_000409	XLOC_000409	C1orf177	chr1:55271735-55307937	q1	q2	OK	0.046184	0.102089	1.14436	-1.29669	0.194737	0.691259	no
XLOC_000768	XLOC_000768	C1orf182	chr1:156278751-156316785	q1	q2	OK	0.575669	0.213442	-1.4314	1.60918	0.107578	0.529699	no
XLOC_001858	XLOC_001858	C1orf189	chr1:154171847-154178809	q1	q2	OK	0.0673704	0.0968742	0.523997	-0.391404	0.695499	0.999921	no
XLOC_001966	XLOC_001966	C1orf192	chr1:161284165-161337664	q1	q2	OK	0.575508	0.552787	-0.0581141	0.0745048	0.940609	0.999921	no
XLOC_002223	XLOC_002223	C1orf198	chr1:230972864-231005335	q1	q2	OK	10.3263	6.84901	-0.592354	1.3191	0.187137	0.678337	no
XLOC_001245	XLOC_001245	C1orf200	chr1:9711789-9884550	q1	q2	OK	0.0937586	0.158151	0.754279	-0.867993	0.385398	0.893422	no
XLOC_001350	XLOC_001350	C1orf201	chr1:24645811-24741587	q1	q2	OK	3.86444	1.61781	-1.25622	2.759	0.00579788	0.1067	no
XLOC_000923	XLOC_000923	C1orf21	chr1:184356149-184598155	q1	q2	OK	0.746884	1.10108	0.559959	-1.01845	0.308463	0.824885	no
XLOC_001488	XLOC_001488	C1orf210	chr1:43747556-43751288	q1	q2	OK	0.268258	0.0921041	-1.54228	1.60599	0.108275	0.531519	no
XLOC_001425	XLOC_001425	C1orf212	chr1:35315962-35325417	q1	q2	OK	5.94829	4.56222	-0.38274	1.01178	0.311645	0.827804	no
XLOC_000173	XLOC_000173	C1orf213	chr1:23685940-23698330	q1	q2	OK	4.63698	2.77392	-0.741262	1.81174	0.0700267	0.43232	no
XLOC_001433	XLOC_001433	C1orf216	chr1:36179476-36184790	q1	q2	OK	0.347927	0.936816	1.42898	-2.10911	0.0349352	0.300668	no
XLOC_000894	XLOC_000894	C1orf220	chr1:178511930-178518024	q1	q2	OK	4.99737	3.98906	-0.325121	0.615577	0.538174	0.977668	no
XLOC_002164	XLOC_002164	C1orf227	chr1:213003484-213020991	q1	q2	OK	0.120087	0.120289	0.00242336	-0.00189464	0.998488	0.999979	no
XLOC_000348	XLOC_000348	C1orf228	chr1:45140393-45191263	q1	q2	OK	0.770276	0.195338	-1.97941	2.47052	0.0134915	0.177675	no
XLOC_002272	XLOC_002272	C1orf229	chr1:247273461-247275719	q1	q2	OK	0.418625	0.162216	-1.36774	1.70987	0.0872895	0.478689	no
XLOC_000928	XLOC_000928	C1orf27	chr1:185703682-186446655	q1	q2	OK	8.49962	9.5768	0.172145	-0.40491	0.685544	0.999921	no
XLOC_001105	XLOC_001105	C1orf31	chr1:234509213-234519795	q1	q2	OK	41.3739	42.2668	0.030804	-0.0879426	0.929922	0.999921	no
XLOC_002210	XLOC_002210	C1orf35	chr1:228288427-228291022	q1	q2	OK	40.7333	27.4801	-0.567822	1.31379	0.188916	0.681146	no
XLOC_000224	XLOC_000224	C1orf38	chr1:28199054-28213193	q1	q2	OK	0.545004	0.218818	-1.31653	2.25444	0.0241682	0.246893	no
XLOC_001859	XLOC_001859	C1orf43	chr1:154179182-154243329	q1	q2	OK	139.491	94.9998	-0.554174	2.46038	0.0138791	0.180709	no
XLOC_000324	XLOC_000324	C1orf50	chr1:43232915-43241413	q1	q2	OK	6.58739	5.05522	-0.381932	0.91173	0.361911	0.874111	no
XLOC_000667	XLOC_000667	C1orf51	chr1:150255228-150259501	q1	q2	OK	0.222095	0.194513	-0.191309	0.229296	0.818639	0.999921	no
XLOC_001619	XLOC_001619	C1orf52	chr1:85715636-85725355	q1	q2	OK	12.302	7.5598	-0.702471	2.22985	0.0257575	0.256219	no
XLOC_000947	XLOC_000947	C1orf53	chr1:197871681-197876497	q1	q2	OK	2.53636	0.976437	-1.37716	1.92336	0.0544345	0.380792	no
XLOC_000666	XLOC_000666	C1orf54	chr1:150245182-150253335	q1	q2	OK	1.43341	0.985155	-0.541032	0.686648	0.492304	0.958873	no
XLOC_002201	XLOC_002201	C1orf55	chr1:226170402-226187066	q1	q2	OK	42.4416	31.0339	-0.451633	1.05315	0.292273	0.810255	no
XLOC_000679	XLOC_000679	C1orf56	chr1:151020258-151032125	q1	q2	OK	0.499472	0.214082	-1.22224	1.566	0.117348	0.551376	no
XLOC_001897	XLOC_001897	C1orf61	chr1:156374054-156399184	q1	q2	OK	1.92068	1.88861	-0.024296	0.035792	0.971448	0.999921	no
XLOC_001354	XLOC_001354	C1orf63	chr1:25568739-25573985	q1	q2	OK	15.8003	10.9493	-0.529114	1.08787	0.276655	0.793834	no
XLOC_002152	XLOC_002152	C1orf74	chr1:209929393-209957890	q1	q2	OK	5.45082	3.55893	-0.615032	1.0764	0.281747	0.799533	no
XLOC_001894	XLOC_001894	C1orf85	chr1:156262477-156265480	q1	q2	OK	8.51285	4.37305	-0.961	3.21064	0.0013244	0.0406431	yes
XLOC_001205	XLOC_001205	C1orf86	chr1:1981908-2139172	q1	q2	OK	45.9725	23.7262	-0.954293	2.14947	0.0315975	0.28541	no
XLOC_000584	XLOC_000584	C1orf88	chr1:111889194-111895639	q1	q2	OK	0.313819	0.176216	-0.832592	1.00118	0.316741	0.83252	no
XLOC_000878	XLOC_000878	C1orf9	chr1:172502259-172580973	q1	q2	OK	8.16177	7.35082	-0.150977	0.542778	0.587283	0.995032	no
XLOC_002216	XLOC_002216	C1orf96	chr1:229456751-229478688	q1	q2	OK	7.65166	13.8057	0.851421	-1.9665	0.0492413	0.361851	no
XLOC_002085	XLOC_002085	C1orf98	chr1:200311671-200342920	q1	q2	OK	0.291836	0.0967931	-1.59218	1.38778	0.165203	0.643649	no
XLOC_009282	XLOC_009282	C1QBP	chr17:5289345-5342471	q1	q2	OK	184.201	160.641	-0.197443	0.450749	0.652171	0.999921	no
XLOC_002803	XLOC_002803	C1QL3	chr10:16555741-16564004	q1	q2	OK	0.466241	0.154865	-1.59006	2.00207	0.0452773	0.346384	no
XLOC_005375	XLOC_005375	C1QL4	chr12:49726199-49730971	q1	q2	OK	0.182086	0.141031	-0.368609	0.443452	0.657439	0.999921	no
XLOC_004132	XLOC_004132	C1QTNF4	chr11:47611215-47615961	q1	q2	OK	0.139238	0.237533	0.770575	-0.871012	0.383748	0.892421	no
XLOC_014600	XLOC_014600	C1QTNF6	chr22:37576205-37584330	q1	q2	OK	1.48423	0.535173	-1.47164	3.04195	0.00235051	0.0592809	no
XLOC_005752	XLOC_005752	C1QTNF9	chr13:24883715-24896669	q1	q2	OK	0.145229	0.0186097	-2.96421	2.56351	0.0103621	0.151794	no
XLOC_005945	XLOC_005945	C1QTNF9B	chr13:24304327-24471125	q1	q2	OK	0.354863	0.172764	-1.03846	1.17862	0.238548	0.750723	no
XLOC_005749	XLOC_005749	C1QTNF9B-AS1	chr13:24304327-24471125	q1	q2	OK	0.120861	0.0220002	-2.45776	1.59015	0.111801	0.539627	no
XLOC_005199	XLOC_005199	C1R	chr12:7187514-7245043	q1	q2	OK	1.05672	0.26203	-2.01179	2.84316	0.00446692	0.0908565	no
XLOC_005200	XLOC_005200	C1RL	chr12:7247145-7274447	q1	q2	OK	7.32042	1.70196	-2.10473	3.90475	9.43213e-05	0.00557344	yes
XLOC_017945	XLOC_017945	C2	chr6:31867393-31913449	q1	q2	OK	0.571516	0.749361	0.390868	-0.904554	0.365702	0.877719	no
XLOC_013575	XLOC_013575	C20orf11	chr20:61569440-61579827	q1	q2	OK	34.9319	24.1069	-0.535099	1.248	0.212031	0.71814	no
XLOC_013782	XLOC_013782	C20orf111	chr20:42824580-42839546	q1	q2	OK	12.0115	11.426	-0.0720938	0.152446	0.878835	0.999921	no
XLOC_013727	XLOC_013727	C20orf112	chr20:31030861-31172875	q1	q2	OK	2.58056	3.06793	0.249583	-0.67752	0.498076	0.961317	no
XLOC_013441	XLOC_013441	C20orf118	chr20:35504569-35580246	q1	q2	OK	0.132212	0.153922	0.21935	-0.253599	0.799805	0.999921	no
XLOC_013817	XLOC_013817	C20orf123	chr20:45169584-45179213	q1	q2	OK	0.0716429	0.112266	0.64802	-0.691159	0.489466	0.957643	no
XLOC_013763	XLOC_013763	C20orf132	chr20:35729628-35870025	q1	q2	OK	2.26958	1.07744	-1.07482	2.42987	0.0151042	0.190524	no
XLOC_013413	XLOC_013413	C20orf144	chr20:32244892-32262264	q1	q2	OK	0.0475559	0	-1.79769e+308	-1.79769e+308	0.0480204	0.357076	no
XLOC_013435	XLOC_013435	C20orf152	chr20:34556528-34618622	q1	q2	OK	0.134913	0.148432	0.137776	-0.191489	0.848143	0.999921	no
XLOC_013394	XLOC_013394	C20orf160	chr20:30598244-30619984	q1	q2	OK	0.12464	0.0125024	-3.31749	2.87792	0.00400304	0.0845081	no
XLOC_013588	XLOC_013588	C20orf195	chr20:62184372-62188035	q1	q2	OK	2.57889	1.01238	-1.34899	2.03336	0.0420162	0.333131	no
XLOC_013324	XLOC_013324	C20orf196	chr20:5731042-5844559	q1	q2	OK	24.6616	20.9851	-0.232903	0.502171	0.615547	0.999921	no
XLOC_013571	XLOC_013571	C20orf20	chr20:61427804-61431945	q1	q2	OK	17.9094	16.568	-0.112314	0.250115	0.802499	0.999921	no
XLOC_013897	XLOC_013897	C20orf201	chr20:62711470-62731996	q1	q2	OK	0.312735	0.0952486	-1.71517	1.67275	0.0943758	0.496471	no
XLOC_013728	XLOC_013728	C20orf203	chr20:31219426-31239783	q1	q2	OK	0.0552888	0.0368815	-0.584091	0.630899	0.528106	0.974239	no
XLOC_013440	XLOC_013440	C20orf24,TGIF2,TGIF2-C20ORF24	chr20:35201875-35274619	q1	q2	OK	79.5363	49.9856	-0.670103	2.34085	0.0192398	0.217818	no
XLOC_013359	XLOC_013359	C20orf26	chr20:20015011-20341346	q1	q2	OK	0.101558	0.0708179	-0.520123	0.578129	0.563177	0.987423	no
XLOC_013641	XLOC_013641	C20orf27	chr20:3734157-3748452	q1	q2	OK	106.903	79.5119	-0.427057	1.00489	0.314948	0.83146	no
XLOC_013313	XLOC_013313	C20orf29	chr20:3801170-3805954	q1	q2	OK	13.8905	7.72629	-0.846254	2.40395	0.0162189	0.197762	no
XLOC_013703	XLOC_013703	C20orf3	chr20:24943579-24973425	q1	q2	OK	48.7795	30.9868	-0.654621	1.52648	0.126891	0.572467	no
XLOC_013650	XLOC_013650	C20orf30	chr20:5080483-5093733	q1	q2	OK	396.016	214.655	-0.88354	2.02848	0.0425111	0.335195	no
XLOC_013437	XLOC_013437	C20orf4	chr20:34824446-34844853	q1	q2	OK	16.1836	10.0545	-0.686697	1.51066	0.130875	0.580719	no
XLOC_013534	XLOC_013534	C20orf43	chr20:55043646-55101208	q1	q2	OK	74.4266	51.6041	-0.528332	1.23463	0.216967	0.724209	no
XLOC_013614	XLOC_013614	C20orf54	chr20:740723-749228	q1	q2	OK	0.0713351	0.013182	-2.43604	2.08224	0.0373209	0.311848	no
XLOC_013338	XLOC_013338	C20orf7	chr20:13765671-13799067	q1	q2	OK	11.9539	14.9612	0.323745	-1.39879	0.161876	0.638158	no
XLOC_013345	XLOC_013345	C20orf72	chr20:17949761-17971762	q1	q2	OK	64.8492	51.169	-0.341819	0.795204	0.426495	0.922871	no
XLOC_013334	XLOC_013334	C20orf94	chr20:10415950-10604027	q1	q2	OK	8.24008	8.94968	0.119178	-0.233228	0.815584	0.999921	no
XLOC_013608	XLOC_013608	C20orf96	chr20:251503-271419	q1	q2	OK	12.6779	13.0744	0.0444264	-0.128955	0.897394	0.999921	no
XLOC_013941	XLOC_013941	C21orf119	chr21:33765441-33766266	q1	q2	OK	6.95313	3.21927	-1.11093	1.85356	0.0638024	0.411803	no
XLOC_014141	XLOC_014141	C21orf128	chr21:43483067-43563105	q1	q2	OK	0.0554682	0.0533407	-0.0564255	0.0543505	0.956656	0.999921	no
XLOC_014036	XLOC_014036	C21orf15	chr21:15215453-15220685	q1	q2	OK	0.0580908	0.0755652	0.379412	-0.334229	0.738207	0.999921	no
XLOC_014157	XLOC_014157	C21orf2	chr21:45748826-45759285	q1	q2	OK	7.22539	3.76089	-0.942003	1.80402	0.0712284	0.43555	no
XLOC_014005	XLOC_014005	C21orf33	chr21:45553493-45565605	q1	q2	OK	82.3152	44.907	-0.874218	2.08035	0.0374934	0.312792	no
XLOC_013944	XLOC_013944	C21orf49	chr21:34144410-34186053	q1	q2	OK	0.51362	0.332953	-0.625382	0.881901	0.377831	0.887688	no
XLOC_014181	XLOC_014181	C21orf56	chr21:47581061-47604373	q1	q2	OK	22.3077	13.9457	-0.67772	1.43039	0.152606	0.623754	no
XLOC_014184	XLOC_014184	C21orf58	chr21:47721046-47743785	q1	q2	OK	4.76727	4.41467	-0.110857	0.222472	0.823946	0.999921	no
XLOC_014098	XLOC_014098	C21orf59	chr21:33973983-33984918	q1	q2	OK	59.5682	36.9175	-0.690237	1.67526	0.0938828	0.49528	no
XLOC_014101	XLOC_014101	C21orf62	chr21:34144410-34186053	q1	q2	OK	0.0899051	0.128423	0.514428	-0.629357	0.529116	0.974837	no
XLOC_014171	XLOC_014171	C21orf67	chr21:46353198-46359828	q1	q2	OK	7.20868	3.99355	-0.852064	1.87775	0.060416	0.399807	no
XLOC_013924	XLOC_013924	C21orf7	chr21:30452872-30548202	q1	q2	OK	82.0793	81.5472	-0.009383	0.0219549	0.982484	0.999921	no
XLOC_014130	XLOC_014130	C21orf88	chr21:40969074-40984749	q1	q2	OK	0.221265	0.0565897	-1.96717	2.17741	0.0294498	0.274273	no
XLOC_014044	XLOC_014044	C21orf91,C21orf91-OT1	chr21:19149720-19191703	q1	q2	OK	11.1433	9.68542	-0.20229	0.48783	0.62567	0.999921	no
XLOC_014523	XLOC_014523	C22orf13	chr22:24936405-24951275	q1	q2	OK	27.3008	18.8964	-0.530836	1.24483	0.213195	0.719749	no
XLOC_014250	XLOC_014250	C22orf15	chr22:24105207-24110141	q1	q2	OK	0.0668366	0.094371	0.497704	-0.446613	0.655155	0.999921	no
XLOC_014609	XLOC_014609	C22orf23	chr22:38339056-38365319	q1	q2	OK	2.17957	1.48096	-0.557505	1.33503	0.181867	0.669516	no
XLOC_014574	XLOC_014574	C22orf24	chr22:32329506-32353590	q1	q2	OK	0.0820625	0.0134871	-2.60515	1.65869	0.0971787	0.503654	no
XLOC_014208	XLOC_014208	C22orf25	chr22:20008630-20053447	q1	q2	OK	15.6175	6.83713	-1.1917	2.50891	0.0121103	0.166715	no
XLOC_014579	XLOC_014579	C22orf28	chr22:32783561-32808274	q1	q2	OK	80.2438	61.5239	-0.383241	0.894318	0.371152	0.882513	no
XLOC_014476	XLOC_014476	C22orf29,GNB1L	chr22:19775933-19842462	q1	q2	OK	29.348	22.6226	-0.375498	1.15508	0.248057	0.760504	no
XLOC_014395	XLOC_014395	C22orf32	chr22:42475694-42480288	q1	q2	OK	41.0462	20.0191	-1.03587	2.25353	0.0242259	0.247243	no
XLOC_014690	XLOC_014690	C22orf34	chr22:50013289-50051190	q1	q2	OK	2.03549	1.30118	-0.645558	1.06492	0.286912	0.805252	no
XLOC_014472	XLOC_014472	C22orf39	chr22:19428409-19435755	q1	q2	OK	59.1062	39.7699	-0.571633	1.74754	0.080543	0.461119	no
XLOC_014683	XLOC_014683	C22orf40	chr22:46639909-46646193	q1	q2	OK	13.1622	9.94474	-0.404398	0.826374	0.408592	0.908936	no
XLOC_014522	XLOC_014522	C22orf45	chr22:24823529-24890783	q1	q2	OK	0.369706	0.86118	1.21994	-2.06608	0.0388209	0.318882	no
XLOC_014386	XLOC_014386	C22orf46	chr22:42086546-42094140	q1	q2	OK	8.70697	4.36213	-0.997136	2.2164	0.0266641	0.261269	no
XLOC_014139	XLOC_014139	C2CD2	chr21:43305218-43373999	q1	q2	OK	0.969991	1.07809	0.15244	-0.261239	0.793909	0.999921	no
XLOC_003821	XLOC_003821	C2CD2L	chr11:118978092-118987827	q1	q2	OK	3.23122	1.62209	-0.994222	1.81443	0.0696112	0.430894	no
XLOC_004359	XLOC_004359	C2CD3	chr11:73745479-73882064	q1	q2	OK	5.49184	4.64671	-0.241079	0.526748	0.598369	0.997176	no
XLOC_011088	XLOC_011088	C2CD4C	chr19:405442-409170	q1	q2	OK	7.87981	2.55941	-1.62235	3.11689	0.00182772	0.0503058	no
XLOC_012143	XLOC_012143	C2orf15	chr2:99613723-99771187	q1	q2	OK	7.10401	4.60816	-0.624443	1.09614	0.273018	0.790148	no
XLOC_011924	XLOC_011924	C2orf16	chr2:27799388-27805589	q1	q2	OK	0.170345	0.11531	-0.562934	0.765198	0.444154	0.933117	no
XLOC_011905	XLOC_011905	C2orf18	chr2:26987141-27004099	q1	q2	OK	11.4697	8.43515	-0.443345	0.980279	0.326948	0.84296	no
XLOC_012256	XLOC_012256	C2orf27A	chr2:132480063-132524977	q1	q2	OK	2.07314	0.71136	-1.54316	2.22928	0.0257951	0.256233	no
XLOC_012965	XLOC_012965	C2orf27B	chr2:132552533-132559234	q1	q2	OK	0.776893	0.166639	-2.22099	2.69507	0.00703734	0.119939	no
XLOC_011915	XLOC_011915	C2orf28	chr2:27422454-27440046	q1	q2	OK	80.0013	42.3487	-0.917706	3.63456	0.000278456	0.0130368	yes
XLOC_012151	XLOC_012151	C2orf29	chr2:101869344-101886778	q1	q2	OK	41.8402	30.2015	-0.470269	1.09679	0.272733	0.789918	no
XLOC_012769	XLOC_012769	C2orf42	chr2:70377016-70418151	q1	q2	OK	4.80524	2.89075	-0.733165	1.33458	0.182012	0.66978	no
XLOC_012619	XLOC_012619	C2orf43	chr2:20884817-21022827	q1	q2	OK	9.32515	11.6307	0.318743	-0.686539	0.492373	0.958873	no
XLOC_012623	XLOC_012623	C2orf44	chr2:24252205-24270296	q1	q2	OK	21.1782	13.1064	-0.692303	1.57965	0.114188	0.544513	no
XLOC_012389	XLOC_012389	C2orf47	chr2:200793633-200828847	q1	q2	OK	13.9224	11.8245	-0.235624	0.481642	0.63006	0.999921	no
XLOC_011867	XLOC_011867	C2orf48	chr2:10281980-10350942	q1	q2	OK	0.559512	0.338592	-0.724621	0.894159	0.371237	0.882615	no
XLOC_012167	XLOC_012167	C2orf49	chr2:105954012-105961984	q1	q2	OK	15.2156	15.3874	0.016203	-0.0322469	0.974275	0.999921	no
XLOC_011871	XLOC_011871	C2orf50	chr2:11273178-11286916	q1	q2	OK	0.174547	0.109441	-0.673466	0.699704	0.484112	0.955082	no
XLOC_013265	XLOC_013265	C2orf54	chr2:241825464-241835573	q1	q2	OK	0.0809655	0.0157732	-2.35983	2.03804	0.0415463	0.330848	no
XLOC_011959	XLOC_011959	C2orf56	chr2:37458773-37476303	q1	q2	OK	11.3119	15.8684	0.488313	-1.09435	0.273801	0.790964	no
XLOC_012723	XLOC_012723	C2orf63	chr2:55399686-55462989	q1	q2	OK	2.26464	0.94301	-1.26394	3.43248	0.00059808	0.0230369	yes
XLOC_013098	XLOC_013098	C2orf66	chr2:197669138-197675000	q1	q2	OK	0.0453959	0	-1.79769e+308	-1.79769e+308	0.0127494	0.17216	no
XLOC_012824	XLOC_012824	C2orf68	chr2:85829964-85876407	q1	q2	OK	16.0461	10.4896	-0.613267	1.38324	0.16659	0.645428	no
XLOC_012388	XLOC_012388	C2orf69	chr2:200775978-200792996	q1	q2	OK	7.07961	6.71617	-0.0760321	0.153937	0.877659	0.999921	no
XLOC_012015	XLOC_012015	C2orf74	chr2:61372242-61391964	q1	q2	OK	29.525	18.0034	-0.713666	1.67752	0.0934418	0.494248	no
XLOC_012930	XLOC_012930	C2orf76	chr2:120060019-120124258	q1	q2	OK	3.4834	2.01641	-0.78871	1.20838	0.2269	0.737746	no
XLOC_013031	XLOC_013031	C2orf77	chr2:170501934-170550931	q1	q2	OK	0.105032	0.0226098	-2.21581	1.84898	0.0644614	0.41381	no
XLOC_012796	XLOC_012796	C2orf81	chr2:74641302-74644844	q1	q2	OK	5.31016	3.51298	-0.596059	1.11167	0.266281	0.782248	no
XLOC_012520	XLOC_012520	C2orf82	chr2:233734993-233741107	q1	q2	OK	0.879921	0.464507	-0.921673	1.07137	0.284002	0.802025	no
XLOC_012373	XLOC_012373	C2orf88	chr2:191002485-191068210	q1	q2	OK	0.473661	0.258371	-0.874412	1.38379	0.166422	0.645252	no
XLOC_012817	XLOC_012817	C2orf89	chr2:85048795-85108252	q1	q2	OK	0.0972956	0.0569947	-0.771546	0.741667	0.458289	0.940598	no
XLOC_005209	XLOC_005209	C3AR1	chr12:8210918-8218955	q1	q2	OK	3.51058	5.1068	0.540711	-0.957688	0.33822	0.852544	no
XLOC_015641	XLOC_015641	C3orf17	chr3:112721291-112738555	q1	q2	OK	14.296	15.4346	0.110558	-0.441244	0.659036	0.999921	no
XLOC_015511	XLOC_015511	C3orf18	chr3:50595455-50622421	q1	q2	OK	3.06908	1.18599	-1.37171	4.86148	1.16509e-06	0.000141776	yes
XLOC_014758	XLOC_014758	C3orf19	chr3:14693252-14714166	q1	q2	OK	7.38193	8.48305	0.200585	-0.436623	0.662385	0.999921	no
XLOC_014759	XLOC_014759	C3orf20	chr3:14716605-14814543	q1	q2	OK	0.657327	0.485261	-0.43785	0.650892	0.515116	0.968429	no
XLOC_014848	XLOC_014848	C3orf23	chr3:44379610-44450940	q1	q2	OK	15.3886	8.97315	-0.778179	2.40497	0.0161736	0.197512	no
XLOC_015711	XLOC_015711	C3orf25	chr3:129120163-129147494	q1	q2	OK	0.294554	0.3415	0.213355	-0.291177	0.770916	0.999921	no
XLOC_015006	XLOC_015006	C3orf26	chr3:99273152-99897476	q1	q2	OK	43.905	28.3983	-0.628584	1.76882	0.0769235	0.452346	no
XLOC_015787	XLOC_015787	C3orf33	chr3:155480400-155524055	q1	q2	OK	4.47164	3.32022	-0.429526	0.748567	0.454118	0.938402	no
XLOC_014805	XLOC_014805	C3orf35	chr3:37440967-37476988	q1	q2	OK	0.159004	0.146478	-0.118381	0.133101	0.894114	0.999921	no
XLOC_015108	XLOC_015108	C3orf37	chr3:128997683-129024135	q1	q2	OK	81.1473	53.4217	-0.603118	2.56457	0.0103305	0.151621	no
XLOC_014986	XLOC_014986	C3orf38	chr3:88101099-88207115	q1	q2	OK	22.5077	22.6329	0.00799978	-0.0183233	0.985381	0.999921	no
XLOC_015426	XLOC_015426	C3orf39	chr3:43120728-43147565	q1	q2	OK	14.7426	12.6589	-0.21984	0.495141	0.6205	0.999921	no
XLOC_014908	XLOC_014908	C3orf45	chr3:50316517-50330026	q1	q2	OK	0.0524481	0.0343835	-0.609177	0.479739	0.631413	0.999921	no
XLOC_015040	XLOC_015040	C3orf52	chr3:111805181-111837073	q1	q2	OK	0.324121	0.218042	-0.571928	0.773353	0.439314	0.929908	no
XLOC_015165	XLOC_015165	C3orf58	chr3:143690639-143711210	q1	q2	OK	7.81223	15.3082	0.970503	-3.01111	0.00260294	0.0636245	no
XLOC_015484	XLOC_015484	C3orf62	chr3:49306029-49314508	q1	q2	OK	4.03788	1.87203	-1.109	2.03301	0.0420512	0.333322	no
XLOC_015579	XLOC_015579	C3orf64	chr3:69024367-69062774	q1	q2	OK	1.59668	1.21885	-0.38955	0.654614	0.512716	0.967374	no
XLOC_015564	XLOC_015564	C3orf67	chr3:58727736-59035715	q1	q2	OK	0.449569	0.118771	-1.92036	2.30933	0.0209252	0.227967	no
XLOC_015472	XLOC_015472	C3orf71	chr3:48955220-49022971	q1	q2	OK	2.04619	0.955388	-1.09878	1.66956	0.0950072	0.497887	no
XLOC_015451	XLOC_015451	C3orf75	chr3:47537129-47555199	q1	q2	OK	34.2632	15.4559	-1.1485	2.43548	0.014872	0.188332	no
XLOC_014932	XLOC_014932	C3orf78	chr3:52570620-52574586	q1	q2	OK	20.4824	10.4323	-0.973331	1.7241	0.0846893	0.471627	no
XLOC_017952	XLOC_017952	C4A,LOC100293534	chr6:31982571-32003195	q1	q2	OK	0.264861	0.121063	-1.12949	2.23534	0.0253951	0.254299	no
XLOC_017949	XLOC_017949	C4A,LOC100293534	chr6:31949833-31970458	q1	q2	OK	0.285732	0.104514	-1.45096	2.43245	0.014997	0.189542	no
XLOC_016641	XLOC_016641	C4orf21	chr4:113460488-113578742	q1	q2	OK	5.61784	8.76923	0.642435	-1.46214	0.143703	0.607078	no
XLOC_016152	XLOC_016152	C4orf22	chr4:81256873-81884910	q1	q2	OK	1.1375	0.523412	-1.11985	1.57375	0.115545	0.547557	no
XLOC_016133	XLOC_016133	C4orf26	chr4:76481257-76491103	q1	q2	OK	2.25408	4.43251	0.975582	-1.84216	0.0654522	0.416456	no
XLOC_016741	XLOC_016741	C4orf27	chr4:170650618-170679093	q1	q2	OK	18.6765	15.8252	-0.239002	0.488762	0.62501	0.999921	no
XLOC_016250	XLOC_016250	C4orf29	chr4:128838959-128952455	q1	q2	OK	7.42208	8.67611	0.225225	-0.451589	0.651565	0.999921	no
XLOC_016653	XLOC_016653	C4orf3	chr4:120217573-120225600	q1	q2	OK	33.5355	35.0322	0.0629902	-0.147211	0.882966	0.999921	no
XLOC_016217	XLOC_016217	C4orf32	chr4:113066552-113110237	q1	q2	OK	12.8672	8.51804	-0.5951	1.18718	0.235155	0.748609	no
XLOC_016253	XLOC_016253	C4orf33	chr4:130014828-130033843	q1	q2	OK	14.1582	7.97148	-0.828719	1.86322	0.0624317	0.407045	no
XLOC_016461	XLOC_016461	C4orf34	chr4:39552545-39640481	q1	q2	OK	77.1678	40.185	-0.941342	2.09889	0.0358265	0.305711	no
XLOC_016596	XLOC_016596	C4orf37	chr4:98480024-99064391	q1	q2	OK	0.116135	0.0448398	-1.37295	1.13247	0.257436	0.772482	no
XLOC_015926	XLOC_015926	C4orf42	chr4:1243227-1246795	q1	q2	OK	6.92056	3.61893	-0.935327	1.83128	0.067059	0.421831	no
XLOC_016309	XLOC_016309	C4orf43	chr4:164415672-164441691	q1	q2	OK	19.6624	19.6273	-0.00257971	0.00563575	0.995503	0.999921	no
XLOC_015944	XLOC_015944	C4orf44	chr4:3250766-3258342	q1	q2	OK	1.01301	0.380032	-1.41446	1.94499	0.0517761	0.371169	no
XLOC_016722	XLOC_016722	C4orf46	chr4:159587830-159593202	q1	q2	OK	13.7963	11.8882	-0.214758	0.455061	0.649065	0.999921	no
XLOC_016347	XLOC_016347	C4orf47	chr4:186350544-186392913	q1	q2	OK	0.44761	1.10963	1.30976	-1.78236	0.0746899	0.445431	no
XLOC_015934	XLOC_015934	C4orf48	chr4:2043719-2045697	q1	q2	OK	31.6693	14.4007	-1.13695	2.291	0.0219632	0.23374	no
XLOC_016680	XLOC_016680	C4orf49	chr4:140187316-140201492	q1	q2	OK	0.697254	0.693589	-0.00760443	0.0106481	0.991504	0.999921	no
XLOC_016018	XLOC_016018	C4orf52	chr4:25915813-25931501	q1	q2	OK	46.2827	32.4232	-0.513447	1.12767	0.25946	0.774875	no
XLOC_022724	XLOC_022724	C5	chr9:123714613-123812554	q1	q2	OK	1.72834	2.76845	0.679688	-1.27266	0.203138	0.704105	no
XLOC_010799	XLOC_010799	C5AR1	chr19:47813103-47825327	q1	q2	OK	0.247237	0.0399187	-2.63076	2.53291	0.011312	0.160102	no
XLOC_017545	XLOC_017545	C5orf15	chr5:133291197-133304406	q1	q2	OK	38.5317	22.6106	-0.76905	1.7224	0.0849976	0.472413	no
XLOC_016838	XLOC_016838	C5orf22	chr5:31532372-31555165	q1	q2	OK	26.7906	22.5117	-0.251049	0.580635	0.561487	0.986795	no
XLOC_017069	XLOC_017069	C5orf24	chr5:134181369-134195425	q1	q2	OK	22.0381	17.7047	-0.315868	0.768809	0.442006	0.93195	no
XLOC_017240	XLOC_017240	C5orf25	chr5:175665369-175772990	q1	q2	OK	6.35711	5.30349	-0.261429	0.506721	0.612351	0.999921	no
XLOC_017380	XLOC_017380	C5orf28	chr5:43444353-43483992	q1	q2	OK	14.2871	6.63964	-1.10554	2.08965	0.0366492	0.309751	no
XLOC_016995	XLOC_016995	C5orf30	chr5:102594441-102614361	q1	q2	OK	1.95997	1.66154	-0.238309	0.39524	0.692666	0.999921	no
XLOC_017381	XLOC_017381	C5orf34	chr5:43486802-43515273	q1	q2	OK	7.77064	7.12332	-0.125484	0.24756	0.804475	0.999921	no
XLOC_017376	XLOC_017376	C5orf39	chr5:43039181-43040447	q1	q2	OK	8.51065	3.38693	-1.32929	2.29622	0.0216634	0.232254	no
XLOC_017651	XLOC_017651	C5orf4	chr5:154198051-154230213	q1	q2	OK	0.0688854	0.1011	0.553517	-0.636275	0.524597	0.973201	no
XLOC_017227	XLOC_017227	C5orf41	chr5:172483354-172566291	q1	q2	OK	6.45525	8.01722	0.31263	-0.869087	0.3848	0.893331	no
XLOC_017355	XLOC_017355	C5orf42	chr5:37106329-37249530	q1	q2	OK	4.26569	3.64108	-0.228416	0.501691	0.615885	0.999921	no
XLOC_017410	XLOC_017410	C5orf43	chr5:60453535-60458302	q1	q2	OK	36.785	24.0784	-0.61138	1.38076	0.167352	0.646608	no
XLOC_016901	XLOC_016901	C5orf44	chr5:64920557-65017941	q1	q2	OK	7.78469	6.20963	-0.326132	1.12383	0.261087	0.776813	no
XLOC_017734	XLOC_017734	C5orf45	chr5:179224597-179285840	q1	q2	OK	13.8996	13.9459	0.00479739	-0.0120514	0.990385	0.999921	no
XLOC_017231	XLOC_017231	C5orf47	chr5:173416161-173433143	q1	q2	OK	0.192061	0.165545	-0.214343	0.243253	0.80781	0.999921	no
XLOC_016860	XLOC_016860	C5orf51	chr5:41904469-41921738	q1	q2	OK	50.0049	34.8974	-0.518949	1.18231	0.237084	0.750723	no
XLOC_017669	XLOC_017669	C5orf54	chr5:159820154-159827060	q1	q2	OK	3.48045	2.42631	-0.52051	0.902937	0.366559	0.878524	no
XLOC_017283	XLOC_017283	C5orf55	chr5:441642-443258	q1	q2	OK	12.1484	6.46688	-0.909628	1.75807	0.0787361	0.455269	no
XLOC_017053	XLOC_017053	C5orf56	chr5:131746464-131811736	q1	q2	OK	3.42883	2.98792	-0.198577	0.315433	0.752433	0.999921	no
XLOC_017213	XLOC_017213	C5orf58	chr5:169659949-169673235	q1	q2	OK	3.24319	2.18512	-0.569703	0.807063	0.41963	0.917781	no
XLOC_017524	XLOC_017524	C5orf63	chr5:126378249-126409184	q1	q2	OK	1.08846	0.439708	-1.30766	2.14838	0.0316835	0.28591	no
XLOC_017583	XLOC_017583	C5orf65	chr5:138727634-138730885	q1	q2	OK	7.35649	5.93098	-0.310747	0.655581	0.512093	0.967159	no
XLOC_018549	XLOC_018549	C6orf1	chr6:34214156-34216904	q1	q2	OK	16.0399	10.2048	-0.652421	1.94434	0.0518547	0.371334	no
XLOC_018552	XLOC_018552	C6orf106	chr6:34555065-34664625	q1	q2	OK	59.5536	104.915	0.816956	-2.05559	0.0398222	0.323201	no
XLOC_018608	XLOC_018608	C6orf108	chr6:43193366-43197211	q1	q2	OK	57.7844	34.5248	-0.743048	1.83236	0.0668974	0.421196	no
XLOC_018253	XLOC_018253	C6orf115	chr6:139349818-139364439	q1	q2	OK	31.5586	56.7696	0.847088	-1.86994	0.0614916	0.403663	no
XLOC_018330	XLOC_018330	C6orf120	chr6:170102256-170124106	q1	q2	OK	12.2023	8.05031	-0.600031	1.3006	0.193397	0.688922	no
XLOC_018909	XLOC_018909	C6orf123	chr6:168185218-168197539	q1	q2	OK	0.050518	0.0596215	0.239037	-0.21057	0.833223	0.999921	no
XLOC_018585	XLOC_018585	C6orf130	chr6:41034530-41040188	q1	q2	OK	30.4341	20.4467	-0.573817	1.20972	0.226387	0.73709	no
XLOC_018597	XLOC_018597	C6orf132	chr6:42068856-42110715	q1	q2	OK	0.0646281	0.0326295	-0.985983	1.17328	0.240684	0.752059	no
XLOC_017908	XLOC_017908	C6orf136	chr6:30614815-30640830	q1	q2	OK	8.51263	9.34422	0.134468	-0.388651	0.697534	0.999921	no
XLOC_018677	XLOC_018677	C6orf147,KHDC1	chr6:73951037-74020088	q1	q2	OK	7.80259	4.17237	-0.903086	2.4478	0.0143733	0.184488	no
XLOC_018128	XLOC_018128	C6orf162	chr6:87992696-88052043	q1	q2	OK	9.57875	6.68118	-0.519734	1.08939	0.275981	0.793282	no
XLOC_018129	XLOC_018129	C6orf163	chr6:88054570-88075181	q1	q2	OK	0.225393	0.0791671	-1.50947	1.4948	0.134966	0.58873	no
XLOC_018130	XLOC_018130	C6orf164	chr6:88106841-88109459	q1	q2	OK	0.228271	0.24101	0.0783438	-0.0918021	0.926855	0.999921	no
XLOC_018131	XLOC_018131	C6orf165	chr6:88117689-88174191	q1	q2	OK	0.141529	0.14366	0.0215625	-0.0247055	0.98029	0.999921	no
XLOC_018785	XLOC_018785	C6orf170	chr6:121400626-121655644	q1	q2	OK	0.88295	0.923515	0.0648034	-0.104141	0.917058	0.999921	no
XLOC_018811	XLOC_018811	C6orf192	chr6:133090506-133119747	q1	q2	OK	0.187172	0.023413	-2.99899	2.61934	0.00880996	0.137616	no
XLOC_018160	XLOC_018160	C6orf203	chr6:107349406-107372547	q1	q2	OK	5.79696	3.82832	-0.598584	1.16827	0.242698	0.754231	no
XLOC_018287	XLOC_018287	C6orf211	chr6:151773421-151791232	q1	q2	OK	152.34	86.5759	-0.815254	1.81402	0.0696749	0.431129	no
XLOC_018561	XLOC_018561	C6orf222	chr6:36283534-36304662	q1	q2	OK	0.205967	0.232736	0.17628	-0.247065	0.804858	0.999921	no
XLOC_018051	XLOC_018051	C6orf223	chr6:43968336-43973694	q1	q2	OK	3.21198	16.2035	2.33477	-8.25614	2.22045e-16	1.94486e-13	yes
XLOC_018180	XLOC_018180	C6orf225	chr6:112391859-112423993	q1	q2	OK	3.17858	1.24446	-1.35287	2.25376	0.0242115	0.247156	no
XLOC_018603	XLOC_018603	C6orf226	chr6:42858002-42858554	q1	q2	OK	15.1353	5.07591	-1.57618	2.71125	0.00670291	0.116425	no
XLOC_017787	XLOC_017787	C6orf228	chr6:11094265-11138969	q1	q2	OK	15.1439	15.1444	4.92775e-05	-0.000112504	0.99991	0.999981	no
XLOC_017938	XLOC_017938	C6orf25	chr6:31691120-31694485	q1	q2	OK	0.126779	0.17514	0.4662	-0.579475	0.562269	0.987011	no
XLOC_018487	XLOC_018487	C6orf47	chr6:31626074-31628549	q1	q2	OK	8.26831	4.72721	-0.806604	1.60771	0.1079	0.530415	no
XLOC_017942	XLOC_017942	C6orf48	chr6:31802692-31807541	q1	q2	OK	104.182	109.374	0.070156	-0.260125	0.794768	0.999921	no
XLOC_018367	XLOC_018367	C6orf52	chr6:10671650-10695030	q1	q2	OK	0.845994	0.386458	-1.13033	1.97772	0.0479608	0.357076	no
XLOC_018100	XLOC_018100	C6orf57	chr6:71276624-71298606	q1	q2	OK	3.35664	2.88168	-0.220105	0.329617	0.741689	0.999921	no
XLOC_018219	XLOC_018219	C6orf58	chr6:127898318-127912960	q1	q2	OK	0.0873826	0	-1.79769e+308	-1.79769e+308	0.0134283	0.177173	no
XLOC_018393	XLOC_018393	C6orf62	chr6:24667262-24719403	q1	q2	OK	102.033	49.7338	-1.03674	2.33438	0.0195759	0.219884	no
XLOC_018692	XLOC_018692	C6orf7	chr6:80513303-80580137	q1	q2	OK	0.0430474	0.240938	2.48466	-2.26866	0.0232889	0.24167	no
XLOC_018331	XLOC_018331	C6orf70	chr6:170151720-170181617	q1	q2	OK	9.73361	7.71745	-0.33485	0.643423	0.51995	0.971046	no
XLOC_018277	XLOC_018277	C6orf72	chr6:149887527-149912067	q1	q2	OK	16.7335	16.5768	-0.0135763	0.0268678	0.978565	0.999921	no
XLOC_018002	XLOC_018002	C6orf89	chr6:36853639-36896740	q1	q2	OK	17.1769	15.9729	-0.104848	0.246055	0.80564	0.999921	no
XLOC_018305	XLOC_018305	C6orf99	chr6:159309618-159331385	q1	q2	OK	1.01046	1.11884	0.146991	-0.19768	0.843295	0.999921	no
XLOC_020164	XLOC_020164	C7orf10	chr7:40174574-40900366	q1	q2	OK	0.401677	0.367768	-0.127241	0.188172	0.850742	0.999921	no
XLOC_020724	XLOC_020724	C7orf11	chr7:40172341-40174251	q1	q2	OK	85.8566	61.9667	-0.470437	1.09709	0.272603	0.789699	no
XLOC_021114	XLOC_021114	C7orf13	chr7:156431059-156433348	q1	q2	OK	0.406749	0.0975474	-2.05996	2.28152	0.0225179	0.236737	no
XLOC_020845	XLOC_020845	C7orf23	chr7:86781676-86849031	q1	q2	OK	63.6949	41.2698	-0.626092	1.39594	0.162732	0.639378	no
XLOC_020727	XLOC_020727	C7orf25	chr7:42948871-42951689	q1	q2	OK	15.0608	9.08212	-0.7297	1.57969	0.114179	0.544513	no
XLOC_020074	XLOC_020074	C7orf26	chr7:6629914-6648355	q1	q2	OK	35.0932	23.503	-0.578344	1.31849	0.187341	0.678774	no
XLOC_020553	XLOC_020553	C7orf29	chr7:149944300-150035245	q1	q2	OK	2.96185	1.10131	-1.42727	2.43206	0.015013	0.189688	no
XLOC_020670	XLOC_020670	C7orf31	chr7:25174315-25219817	q1	q2	OK	7.43391	4.32981	-0.779819	1.5675	0.116997	0.550724	no
XLOC_020131	XLOC_020131	C7orf41	chr7:30174551-30202381	q1	q2	OK	12.604	6.08653	-1.05019	2.27556	0.0228724	0.239029	no
XLOC_020232	XLOC_020232	C7orf42	chr7:66386202-66423538	q1	q2	OK	46.6054	30.6749	-0.603436	1.39363	0.16343	0.640773	no
XLOC_020905	XLOC_020905	C7orf43,MIR4658	chr7:99752042-99756302	q1	q2	OK	11.7922	8.35676	-0.496813	1.05756	0.290256	0.808044	no
XLOC_020730	XLOC_020730	C7orf44	chr7:43678858-43769083	q1	q2	OK	64.7125	57.0748	-0.18119	0.418749	0.6754	0.999921	no
XLOC_020108	XLOC_020108	C7orf46	chr7:23719748-23742269	q1	q2	OK	0.291156	0.14833	-0.972985	1.34369	0.179047	0.665131	no
XLOC_021027	XLOC_021027	C7orf49	chr7:134832765-134855578	q1	q2	OK	34.4929	21.9693	-0.650811	3.96148	7.44879e-05	0.00462657	yes
XLOC_020599	XLOC_020599	C7orf50	chr7:1036622-1177893	q1	q2	OK	42.2037	54.035	0.356526	-1.76581	0.0774273	0.453755	no
XLOC_020408	XLOC_020408	C7orf53	chr7:112120907-112130943	q1	q2	OK	0.872729	0.682202	-0.355335	0.564655	0.572308	0.990235	no
XLOC_020489	XLOC_020489	C7orf55,LUC7L2	chr7:139025104-139112272	q1	q2	OK	77.0391	71.052	-0.116715	0.353043	0.724056	0.999921	no
XLOC_020187	XLOC_020187	C7orf57	chr7:48075116-48100894	q1	q2	OK	0.218977	0.203496	-0.105783	0.129885	0.896658	0.999921	no
XLOC_020424	XLOC_020424	C7orf58	chr7:120628750-120937498	q1	q2	OK	0.156644	0.0874764	-0.840523	1.1939	0.232516	0.744946	no
XLOC_020350	XLOC_020350	C7orf59	chr7:99746529-99751833	q1	q2	OK	126.312	101.371	-0.317348	0.749419	0.453604	0.93818	no
XLOC_020969	XLOC_020969	C7orf60	chr7:112459201-112579932	q1	q2	OK	8.81594	10.5383	0.257451	-0.550616	0.581897	0.993289	no
XLOC_020912	XLOC_020912	C7orf61	chr7:100054237-100061894	q1	q2	OK	2.32822	1.79589	-0.374534	0.568001	0.570034	0.989545	no
XLOC_020303	XLOC_020303	C7orf63	chr7:89874487-89940377	q1	q2	OK	0.690481	0.505977	-0.448528	0.768209	0.442363	0.932327	no
XLOC_020627	XLOC_020627	C7orf70	chr7:6369039-6388590	q1	q2	OK	26.016	13.9545	-0.898669	1.9794	0.0477715	0.356484	no
XLOC_020192	XLOC_020192	C7orf72	chr7:50135681-50198852	q1	q2	OK	1.27269	4.86669	1.93506	-3.07426	0.00211026	0.0553813	no
XLOC_020479	XLOC_020479	C7orf73	chr7:135347220-135361160	q1	q2	OK	39.3877	29.9322	-0.396045	0.884212	0.376582	0.886536	no
XLOC_022360	XLOC_022360	C8G	chr9:139839697-139841426	q1	q2	OK	0.238237	0.0387186	-2.6213	2.25078	0.0243992	0.24834	no
XLOC_021168	XLOC_021168	C8orf12,TDH	chr8:11197145-11324276	q1	q2	OK	0.224521	0.0770496	-1.54299	1.77978	0.0751115	0.446854	no
XLOC_021508	XLOC_021508	C8orf33	chr8:146277823-146281416	q1	q2	OK	14.0307	13.0743	-0.101862	0.224766	0.822161	0.999921	no
XLOC_021791	XLOC_021791	C8orf37	chr8:96257140-96822371	q1	q2	OK	2.74652	1.68995	-0.700625	1.20459	0.22836	0.739253	no
XLOC_021378	XLOC_021378	C8orf38	chr8:96037213-96070944	q1	q2	OK	13.035	11.3706	-0.197082	0.401339	0.68817	0.999921	no
XLOC_021372	XLOC_021372	C8orf39	chr8:94743730-94753224	q1	q2	OK	0.873459	2.21572	1.34296	-1.91363	0.0556681	0.385469	no
XLOC_021276	XLOC_021276	C8orf40	chr8:42273992-42408140	q1	q2	OK	56.511	46.7987	-0.272062	0.954184	0.33999	0.853793	no
XLOC_021323	XLOC_021323	C8orf44,C8orf44-SGK3,SGK3	chr8:67579786-67774257	q1	q2	OK	5.95444	5.37879	-0.146686	0.57725	0.56377	0.9877	no
XLOC_021322	XLOC_021322	C8orf46	chr8:67405490-67430759	q1	q2	OK	0.077612	0.0233784	-1.7311	1.50281	0.132888	0.584317	no
XLOC_021902	XLOC_021902	C8orf51	chr8:144448792-144450805	q1	q2	OK	0.176688	0.0418905	-2.0765	1.98441	0.0472107	0.354312	no
XLOC_021468	XLOC_021468	C8orf55	chr8:143808620-143818350	q1	q2	OK	9.77259	5.02472	-0.959698	1.89429	0.058186	0.393172	no
XLOC_021209	XLOC_021209	C8orf58	chr8:22457113-22461662	q1	q2	OK	1.20908	0.729897	-0.72815	1.99867	0.0456442	0.3476	no
XLOC_021754	XLOC_021754	C8orf59	chr8:86089618-86132643	q1	q2	OK	73.0586	55.4433	-0.39804	1.09067	0.275418	0.792742	no
XLOC_021790	XLOC_021790	C8orf69	chr8:96219234-96228602	q1	q2	OK	0.0466861	0	-1.79769e+308	-1.79769e+308	0.0447775	0.343919	no
XLOC_021905	XLOC_021905	C8orf73	chr8:144648362-144654928	q1	q2	OK	1.5707	0.725776	-1.11381	1.80294	0.0713978	0.435951	no
XLOC_021848	XLOC_021848	C8orf76,ZHX1,ZHX1-C8ORF76	chr8:124232195-124287781	q1	q2	OK	49.9401	33.2906	-0.585087	2.77889	0.00545443	0.102764	no
XLOC_021507	XLOC_021507	C8orf77	chr8:146198974-146231432	q1	q2	OK	0.263397	0.252739	-0.0595892	0.0795164	0.936622	0.999921	no
XLOC_021622	XLOC_021622	C8orf80	chr8:27879480-27941388	q1	q2	OK	23.9294	46.1022	0.946051	-2.25904	0.0238811	0.245093	no
XLOC_021935	XLOC_021935	C8orf82,LRRC24	chr8:145743362-145754458	q1	q2	OK	6.71894	4.79033	-0.488111	1.24252	0.214044	0.721307	no
XLOC_021731	XLOC_021731	C8orf84	chr8:73976777-74005507	q1	q2	OK	0.100262	0.0373188	-1.4258	1.40681	0.159484	0.633423	no
XLOC_021418	XLOC_021418	C8orf85	chr8:117950463-117956239	q1	q2	OK	0.0517723	0.00890394	-2.53967	1.60927	0.107558	0.529666	no
XLOC_021925	XLOC_021925	C8ORFK29	chr8:145576885-145578574	q1	q2	OK	0.484919	0.142202	-1.7698	2.20872	0.0271943	0.263848	no
XLOC_022500	XLOC_022500	C9orf100	chr9:35658286-35665278	q1	q2	OK	4.96497	4.77577	-0.0560506	0.115097	0.908368	0.999921	no
XLOC_022142	XLOC_022142	C9orf102	chr9:98568369-98731122	q1	q2	OK	2.37311	2.61782	0.141587	-0.260492	0.794485	0.999921	no
XLOC_022095	XLOC_022095	C9orf103	chr9:86238032-86259045	q1	q2	OK	4.49203	2.47175	-0.861837	2.1139	0.034524	0.299026	no
XLOC_022784	XLOC_022784	C9orf114	chr9:131580778-131592100	q1	q2	OK	11.3249	7.05754	-0.682265	1.54414	0.122554	0.563396	no
XLOC_022832	XLOC_022832	C9orf116	chr9:138387025-138391761	q1	q2	OK	0.842206	0.407137	-1.04866	1.31634	0.188061	0.679782	no
XLOC_022257	XLOC_022257	C9orf117	chr9:130469270-130477936	q1	q2	OK	0.0640817	0.0129671	-2.30505	1.94347	0.0519592	0.371734	no
XLOC_022406	XLOC_022406	C9orf123	chr9:7796490-7799799	q1	q2	OK	15.1578	10.5795	-0.51878	1.06314	0.287718	0.805487	no
XLOC_022622	XLOC_022622	C9orf129	chr9:95947211-96108696	q1	q2	OK	3.83111	5.50793	0.523745	-0.924085	0.355442	0.868288	no
XLOC_022015	XLOC_022015	C9orf131	chr9:35041101-35045988	q1	q2	OK	0.123729	0.0963856	-0.360296	0.503607	0.614538	0.999921	no
XLOC_022365	XLOC_022365	C9orf139	chr9:139901685-139931234	q1	q2	OK	0.0588326	0.0253938	-1.21214	1.24647	0.212592	0.718993	no
XLOC_022364	XLOC_022364	C9orf142	chr9:139886869-139888428	q1	q2	OK	22.8044	13.8532	-0.719092	1.45158	0.146617	0.612873	no
XLOC_022648	XLOC_022648	C9orf156	chr9:100666771-100684852	q1	q2	OK	4.91674	4.19081	-0.23047	0.412515	0.679962	0.999921	no
XLOC_022265	XLOC_022265	C9orf16	chr9:130922538-130926207	q1	q2	OK	53.8079	36.144	-0.574063	1.31124	0.189777	0.682642	no
XLOC_022346	XLOC_022346	C9orf163	chr9:139377946-139380519	q1	q2	OK	0.757757	0.368934	-1.03837	1.47368	0.140569	0.600839	no
XLOC_022377	XLOC_022377	C9orf167	chr9:140172279-140177093	q1	q2	OK	24.4813	19.3331	-0.340605	0.805528	0.420515	0.918351	no
XLOC_022371	XLOC_022371	C9orf169	chr9:140119643-140120763	q1	q2	OK	1.41435	1.12318	-0.332551	0.468503	0.639425	0.999921	no
XLOC_022355	XLOC_022355	C9orf172	chr9:139738866-139741797	q1	q2	OK	5.38415	3.51801	-0.61396	1.17774	0.238899	0.750723	no
XLOC_022375	XLOC_022375	C9orf173	chr9:140144670-140147949	q1	q2	OK	1.2261	0.852044	-0.525076	1.02213	0.30672	0.823338	no
XLOC_022482	XLOC_022482	C9orf23	chr9:34610481-34612110	q1	q2	OK	30.0352	15.4468	-0.959345	2.57726	0.00995875	0.148534	no
XLOC_022478	XLOC_022478	C9orf24	chr9:34379016-34397849	q1	q2	OK	0.0599892	0.0134032	-2.16212	1.05248	0.29258	0.810263	no
XLOC_022136	XLOC_022136	C9orf3	chr9:97488950-97849500	q1	q2	OK	1.94613	1.75981	-0.145189	0.378931	0.704739	0.999921	no
XLOC_022163	XLOC_022163	C9orf30,C9orf30-TMEFF1,TMEFF1	chr9:103189494-103339918	q1	q2	OK	17.4042	13.9265	-0.321605	1.29854	0.194102	0.690004	no
XLOC_022883	XLOC_022883	C9orf37	chr9:140500095-140513308	q1	q2	OK	9.56497	5.86691	-0.70516	1.35568	0.1752	0.659512	no
XLOC_022566	XLOC_022566	C9orf40	chr9:77561498-77567802	q1	q2	OK	24.116	21.7591	-0.14837	0.334235	0.738202	0.999921	no
XLOC_022567	XLOC_022567	C9orf41	chr9:77597872-77643310	q1	q2	OK	16.5237	13.8929	-0.250185	0.537249	0.591096	0.995399	no
XLOC_022199	XLOC_022199	C9orf43	chr9:116169517-116191879	q1	q2	OK	0.529451	0.383605	-0.464877	0.634907	0.525489	0.973471	no
XLOC_022401	XLOC_022401	C9orf46	chr9:5357966-5437937	q1	q2	OK	8.63928	6.42828	-0.426477	0.765836	0.443774	0.932856	no
XLOC_022676	XLOC_022676	C9orf5	chr9:111777414-111882225	q1	q2	OK	10.0818	10.8518	0.106174	-0.24624	0.805496	0.999921	no
XLOC_022581	XLOC_022581	C9orf64	chr9:86553226-86571663	q1	q2	OK	10.9564	6.29453	-0.799603	1.61226	0.106906	0.528086	no
XLOC_022391	XLOC_022391	C9orf66	chr9:213107-465259	q1	q2	OK	0.141687	0.0613402	-1.2078	1.28441	0.199	0.698303	no
XLOC_022396	XLOC_022396	C9orf68	chr9:4598315-4666674	q1	q2	OK	0.0698639	0.0425347	-0.715906	0.710915	0.477137	0.951073	no
XLOC_022838	XLOC_022838	C9orf69	chr9:139006426-139010731	q1	q2	OK	12.3626	4.81706	-1.35976	2.95445	0.00313226	0.0722568	no
XLOC_022325	XLOC_022325	C9orf7	chr9:136325086-136335909	q1	q2	OK	6.69843	4.41619	-0.60102	1.71598	0.0861665	0.475664	no
XLOC_022455	XLOC_022455	C9orf72	chr9:27546542-27573864	q1	q2	OK	21.2483	15.007	-0.501706	1.63112	0.102865	0.517811	no
XLOC_022794	XLOC_022794	C9orf78	chr9:132589563-132597572	q1	q2	OK	51.9505	28.153	-0.883851	2.04391	0.0409622	0.328518	no
XLOC_022693	XLOC_022693	C9orf80	chr9:115448790-115480387	q1	q2	OK	19.8061	14.1238	-0.487813	0.98655	0.323863	0.839977	no
XLOC_022449	XLOC_022449	C9orf82	chr9:26840682-26892826	q1	q2	OK	38.8092	30.9559	-0.326187	1.03422	0.301033	0.818371	no
XLOC_022076	XLOC_022076	C9orf85	chr9:74526422-74588371	q1	q2	OK	9.23403	6.10593	-0.59675	1.10546	0.26896	0.785216	no
XLOC_022353	XLOC_022353	C9orf86	chr9:139690789-139735639	q1	q2	OK	43.9974	41.8303	-0.0728685	0.176718	0.85973	0.999921	no
XLOC_022124	XLOC_022124	C9orf89	chr9:95858449-95875565	q1	q2	OK	7.11043	3.19099	-1.15593	1.96168	0.0498	0.363934	no
XLOC_022312	XLOC_022312	C9orf9	chr9:135754289-135765418	q1	q2	OK	8.98338	3.48503	-1.36609	2.34916	0.018816	0.215228	no
XLOC_022207	XLOC_022207	C9orf91	chr9:117373705-117408703	q1	q2	OK	17.83	9.96985	-0.838662	1.89792	0.0577065	0.391441	no
XLOC_021974	XLOC_021974	C9orf93	chr9:15553096-15971897	q1	q2	OK	1.94673	1.14454	-0.766284	1.34421	0.178879	0.664957	no
XLOC_022568	XLOC_022568	C9orf95	chr9:77676115-77703133	q1	q2	OK	9.16611	4.67916	-0.97006	2.41267	0.0158363	0.195076	no
XLOC_022323	XLOC_022323	C9orf96	chr9:136243283-136324508	q1	q2	OK	0.207139	0.0563979	-1.87688	2.08566	0.0370096	0.310659	no
XLOC_011634	XLOC_011634	CA11	chr19:49141271-49185502	q1	q2	OK	4.64812	0.995112	-2.22371	3.70274	0.000213284	0.0105849	yes
XLOC_021354	XLOC_021354	CA13	chr8:86157715-86196302	q1	q2	OK	2.60606	1.06447	-1.29174	2.17989	0.0292653	0.273754	no
XLOC_000665	XLOC_000665	CA14	chr1:150230217-150237480	q1	q2	OK	0.0972714	0.151105	0.635466	-0.710305	0.477515	0.951201	no
XLOC_021355	XLOC_021355	CA3	chr8:86351055-86361267	q1	q2	OK	0.232952	0.188348	-0.306637	0.355372	0.722311	0.999921	no
XLOC_008578	XLOC_008578	CA5A	chr16:87921624-87970112	q1	q2	OK	0.0535642	0.0711664	0.409927	-0.353823	0.723471	0.999921	no
XLOC_022953	XLOC_022953	CA5B	chrX:15756411-15805748	q1	q2	OK	0.90935	1.38004	0.601806	-1.02822	0.303848	0.820996	no
XLOC_022952	XLOC_022952	CA5BP1	chrX:15693038-15721474	q1	q2	OK	11.9399	9.58292	-0.317258	0.6005	0.548173	0.981645	no
XLOC_008022	XLOC_008022	CA7	chr16:66878281-66888049	q1	q2	OK	0.187683	0.0686241	-1.45151	1.65712	0.0974948	0.504266	no
XLOC_022021	XLOC_022021	CA9	chr9:35673914-35681154	q1	q2	OK	0.402035	17.512	5.44488	-9.1308	0	0	yes
XLOC_012498	XLOC_012498	CAB39	chr2:231577556-231685790	q1	q2	OK	36.591	27.8914	-0.39167	1.00557	0.314622	0.830989	no
XLOC_006023	XLOC_006023	CAB39L	chr13:49882785-50018221	q1	q2	OK	6.85825	12.9572	0.917838	-3.04668	0.00231385	0.0586554	no
XLOC_014258	XLOC_014258	CABIN1	chr22:24407764-24574596	q1	q2	OK	8.12754	9.40662	0.210857	-0.653504	0.513431	0.967731	no
XLOC_009986	XLOC_009986	CABLES1	chr18:20714527-20840434	q1	q2	OK	0.0989051	0.0677013	-0.546862	0.700379	0.483691	0.954801	no
XLOC_013867	XLOC_013867	CABLES2	chr20:60963685-60982339	q1	q2	OK	6.33523	4.50322	-0.49244	1.03921	0.298706	0.815766	no
XLOC_005087	XLOC_005087	CABP1	chr12:121078421-121105127	q1	q2	OK	2.79896	2.48483	-0.171746	0.371277	0.710432	0.999921	no
XLOC_003628	XLOC_003628	CABP4	chr11:67222817-67229245	q1	q2	OK	1.08719	1.25495	0.207017	-0.354179	0.723205	0.999921	no
XLOC_000433	XLOC_000433	CACHD1	chr1:64936475-65158741	q1	q2	OK	26.7014	16.1874	-0.722042	1.66855	0.0952074	0.498141	no
XLOC_011297	XLOC_011297	CACNA1A	chr19:13317255-13617274	q1	q2	OK	1.80559	1.92882	0.0952438	-0.21567	0.829245	0.999921	no
XLOC_022384	XLOC_022384	CACNA1B	chr9:140772240-141019076	q1	q2	OK	0.15433	0.0222185	-2.79619	3.30739	0.000941711	0.0320582	yes
XLOC_004602	XLOC_004602	CACNA1C	chr12:2162415-2807115	q1	q2	OK	0.748017	0.524304	-0.512668	2.05715	0.0396723	0.322366	no
XLOC_014941	XLOC_014941	CACNA1D	chr3:53529030-53846492	q1	q2	OK	0.688292	0.944905	0.457149	-1.37691	0.168541	0.648668	no
XLOC_020839	XLOC_020839	CACNA2D1	chr7:81579417-82073031	q1	q2	OK	0.0551839	0.0168268	-1.71348	1.41517	0.157018	0.632011	no
XLOC_015510	XLOC_015510	CACNA2D2	chr3:50400230-50540892	q1	q2	OK	0.128941	0.0624258	-1.0465	1.48159	0.138448	0.59611	no
XLOC_009508	XLOC_009508	CACNB1	chr17:37329708-37353956	q1	q2	OK	2.21604	2.29036	0.0475929	-0.092629	0.926198	0.999921	no
XLOC_002354	XLOC_002354	CACNB2	chr10:18429605-18830688	q1	q2	OK	0.317856	0.295942	-0.10306	0.145943	0.883967	0.999921	no
XLOC_004772	XLOC_004772	CACNB3	chr12:49208214-49222726	q1	q2	OK	1.46681	0.953339	-0.621626	1.22123	0.221999	0.731051	no
XLOC_012990	XLOC_012990	CACNB4	chr2:152689285-152955593	q1	q2	OK	7.70828	4.25053	-0.858766	1.80366	0.071284	0.435652	no
XLOC_000888	XLOC_000888	CACYBP	chr1:174968570-174981163	q1	q2	OK	29.1907	47.9881	0.717169	-1.91113	0.0559879	0.386488	no
XLOC_011916	XLOC_011916	CAD	chr2:27440257-27466654	q1	q2	OK	31.765	19.7459	-0.685888	1.57808	0.114548	0.545454	no
XLOC_004493	XLOC_004493	CADM1	chr11:115044344-115375241	q1	q2	OK	73.688	43.7618	-0.751758	1.80202	0.071543	0.436399	no
XLOC_011553	XLOC_011553	CADM4	chr19:44126521-44143991	q1	q2	OK	0.0967338	0.0563596	-0.779358	0.807139	0.419586	0.91777	no
XLOC_015569	XLOC_015569	CADPS	chr3:62384020-62861064	q1	q2	OK	1.74238	0.872973	-0.997055	2.29379	0.0218024	0.232971	no
XLOC_020983	XLOC_020983	CADPS2	chr7:121958477-122526813	q1	q2	OK	0.0518498	0.0700943	0.434957	-0.538702	0.590092	0.995399	no
XLOC_018361	XLOC_018361	CAGE1	chr6:7326886-7389942	q1	q2	OK	0.075774	0.0284249	-1.41455	1.23423	0.217117	0.724427	no
XLOC_018895	XLOC_018895	CAHM	chr6:163834096-163834982	q1	q2	OK	0.189659	0.11883	-0.674504	0.647871	0.517068	0.969361	no
XLOC_003311	XLOC_003311	CALCB	chr11:15095145-15100177	q1	q2	OK	0.209946	0.0966005	-1.11991	1.08833	0.276451	0.793559	no
XLOC_005433	XLOC_005433	CALCOCO1	chr12:54104901-54121307	q1	q2	OK	12.1238	5.11375	-1.24539	2.73708	0.00619877	0.111054	no
XLOC_008999	XLOC_008999	CALCOCO2	chr17:46908371-46942229	q1	q2	OK	18.5402	14.8954	-0.315793	0.72268	0.469877	0.947491	no
XLOC_020863	XLOC_020863	CALCR	chr7:93053798-93204042	q1	q2	OK	0.52489	0.0804416	-2.706	3.08508	0.00203499	0.0541838	no
XLOC_013077	XLOC_013077	CALCRL	chr2:188207848-188313021	q1	q2	OK	4.24268	2.5277	-0.747151	1.37769	0.168298	0.648429	no
XLOC_003092	XLOC_003092	CALHM1	chr10:105213143-105218648	q1	q2	OK	17.4808	13.3237	-0.391774	0.894842	0.370872	0.882162	no
XLOC_003091	XLOC_003091	CALHM2	chr10:105206542-105212162	q1	q2	OK	5.51371	5.3433	-0.0452918	0.152958	0.878431	0.999921	no
XLOC_003093	XLOC_003093	CALHM3	chr10:105232560-105238997	q1	q2	OK	3.29109	2.58393	-0.348995	0.583538	0.559531	0.986074	no
XLOC_006369	XLOC_006369	CALM1	chr14:90863326-90874619	q1	q2	OK	24.1975	24.2032	0.000338132	-0.000793184	0.999367	0.999979	no
XLOC_012712	XLOC_012712	CALM2	chr2:47387220-47403740	q1	q2	OK	425.884	266.054	-0.678739	1.46491	0.142945	0.605677	no
XLOC_010790	XLOC_010790	CALM3	chr19:47104511-47114039	q1	q2	OK	84.8907	75.3476	-0.172045	0.400745	0.688608	0.999921	no
XLOC_007522	XLOC_007522	CALML4	chr15:68483042-68498448	q1	q2	OK	2.91727	2.92221	0.002443	-0.00588475	0.995305	0.999921	no
XLOC_000030	XLOC_000030	CALML6	chr1:1846265-1848733	q1	q2	OK	0.241832	0.0493657	-2.29243	1.99175	0.0463985	0.350941	no
XLOC_010451	XLOC_010451	CALR	chr19:13049413-13055304	q1	q2	OK	118.911	127.491	0.100516	-0.228344	0.819379	0.999921	no
XLOC_011336	XLOC_011336	CALR3	chr19:16589867-16607003	q1	q2	OK	0.138693	0.0688692	-1.00996	0.940474	0.346975	0.860317	no
XLOC_020445	XLOC_020445	CALU	chr7:128379345-128415844	q1	q2	OK	21.0709	18.649	-0.176147	0.743795	0.457001	0.939593	no
XLOC_015335	XLOC_015335	CAMK1	chr3:9791627-9811668	q1	q2	OK	0.0796509	0.0804634	0.0146419	-0.0147821	0.988206	0.999921	no
XLOC_002331	XLOC_002331	CAMK1D	chr10:12391582-12871733	q1	q2	OK	1.58979	0.8959	-0.827423	1.79437	0.0727547	0.440019	no
XLOC_020739	XLOC_020739	CAMK2B	chr7:44256748-44365230	q1	q2	OK	3.02486	1.92419	-0.652617	2.41277	0.0158316	0.195076	no
XLOC_016647	XLOC_016647	CAMK2D	chr4:114372187-114683083	q1	q2	OK	30.8685	19.0979	-0.692721	2.86023	0.0042333	0.087739	no
XLOC_002975	XLOC_002975	CAMK2G	chr10:75572258-75634349	q1	q2	OK	11.2036	7.17394	-0.643125	2.37458	0.0175691	0.20727	no
XLOC_015850	XLOC_015850	CAMK2N2	chr3:183967444-184010819	q1	q2	OK	0.373213	0.13169	-1.50285	1.67963	0.0930286	0.493117	no
XLOC_009259	XLOC_009259	CAMKK1	chr17:3763616-3796337	q1	q2	OK	2.37652	1.62232	-0.550794	1.80624	0.0708814	0.434628	no
XLOC_005688	XLOC_005688	CAMKK2	chr12:121675494-121736111	q1	q2	OK	12.9308	10.8521	-0.25283	1.02533	0.305207	0.822335	no
XLOC_011980	XLOC_011980	CAMKMT	chr2:44589042-44999729	q1	q2	OK	12.1827	11.3965	-0.0962356	0.195164	0.845265	0.999921	no
XLOC_017067	XLOC_017067	CAMLG	chr5:134074169-134087850	q1	q2	OK	32.2492	24.2711	-0.410024	0.933514	0.350555	0.863848	no
XLOC_014882	XLOC_014882	CAMP	chr3:48264836-48266981	q1	q2	OK	11.9124	6.90746	-0.786242	1.44069	0.149671	0.618494	no
XLOC_022835	XLOC_022835	CAMSAP1	chr9:138700332-138799005	q1	q2	OK	10.2873	7.36317	-0.482463	1.12583	0.260239	0.775808	no
XLOC_000953	XLOC_000953	CAMSAP2	chr1:200708685-200829831	q1	q2	OK	3.68125	1.60333	-1.19913	2.30232	0.0213172	0.230339	no
XLOC_010369	XLOC_010369	CAMSAP3	chr19:7660787-7683196	q1	q2	OK	7.27944	4.24603	-0.777712	1.69054	0.0909238	0.487802	no
XLOC_000060	XLOC_000060	CAMTA1	chr1:6845383-7829766	q1	q2	OK	48.3843	26.4013	-0.873932	2.27514	0.0228974	0.239142	no
XLOC_009275	XLOC_009275	CAMTA2	chr17:4871286-4890960	q1	q2	OK	10.605	9.18234	-0.207809	0.702086	0.482625	0.954113	no
XLOC_004923	XLOC_004923	CAND1	chr12:67663060-67708388	q1	q2	OK	37.407	47.7843	0.35323	-0.819904	0.412271	0.911706	no
XLOC_014749	XLOC_014749	CAND2	chr3:12838170-12876313	q1	q2	OK	0.785032	0.381642	-1.04053	1.6688	0.095157	0.498141	no
XLOC_009853	XLOC_009853	CANT1	chr17:76987797-77005899	q1	q2	OK	21.1303	14.4642	-0.546827	1.89964	0.0574809	0.390852	no
XLOC_017269	XLOC_017269	CANX	chr5:179125929-179158639	q1	q2	OK	102.669	109.905	0.0982544	-0.262438	0.792984	0.999921	no
XLOC_000303	XLOC_000303	CAP1	chr1:40506254-40538321	q1	q2	OK	120.869	85.3	-0.502827	1.95249	0.0508799	0.367695	no
XLOC_017801	XLOC_017801	CAP2	chr6:17393735-17558023	q1	q2	OK	0.711687	0.855445	0.265433	-0.407812	0.683412	0.999921	no
XLOC_012820	XLOC_012820	CAPG	chr2:85621870-85641197	q1	q2	OK	2.61957	2.18812	-0.259641	0.739706	0.459478	0.94129	no
XLOC_003572	XLOC_003572	CAPN1	chr11:64948685-64979477	q1	q2	OK	46.6467	28.1276	-0.729786	3.05592	0.00224372	0.0576422	no
XLOC_012553	XLOC_012553	CAPN10	chr2:241526132-241538526	q1	q2	OK	9.83227	6.46253	-0.605427	1.55244	0.120557	0.558546	no
XLOC_018053	XLOC_018053	CAPN11	chr6:44126547-44152139	q1	q2	OK	1.25191	0.532544	-1.23316	1.89215	0.0584711	0.393995	no
XLOC_011471	XLOC_011471	CAPN12	chr19:39138266-39235114	q1	q2	OK	3.12821	2.71798	-0.202802	0.372404	0.709592	0.999921	no
XLOC_012663	XLOC_012663	CAPN13	chr2:30945637-31030311	q1	q2	OK	3.9398	0.990383	-1.99206	3.39575	0.000684401	0.0254913	yes
XLOC_012665	XLOC_012665	CAPN14	chr2:31395921-31440411	q1	q2	OK	2.56344	1.88268	-0.445294	0.812924	0.416261	0.914748	no
XLOC_007042	XLOC_007042	CAPN3	chr15:42651697-42704515	q1	q2	OK	1.14155	0.370028	-1.62528	3.99219	6.54653e-05	0.00418605	yes
XLOC_003691	XLOC_003691	CAPN5	chr11:76777991-76837198	q1	q2	OK	1.53271	0.515289	-1.57263	2.61901	0.00881852	0.137698	no
XLOC_023690	XLOC_023690	CAPN6	chrX:110488326-110513774	q1	q2	OK	0.753093	0.726179	-0.052501	0.0818124	0.934796	0.999921	no
XLOC_014762	XLOC_014762	CAPN7	chr3:15247732-15294423	q1	q2	OK	13.6344	14.0092	0.0391209	-0.0897345	0.928498	0.999921	no
XLOC_003362	XLOC_003362	CAPRIN1	chr11:34073229-34124157	q1	q2	OK	74.8254	94.8547	0.34219	-0.923366	0.355817	0.868597	no
XLOC_005313	XLOC_005313	CAPRIN2	chr12:30862485-30907448	q1	q2	OK	3.53738	3.06961	-0.204625	0.680647	0.496095	0.960432	no
XLOC_010351	XLOC_010351	CAPS	chr19:5914192-5978320	q1	q2	OK	3.07097	1.50207	-1.03174	1.79937	0.071961	0.437864	no
XLOC_005530	XLOC_005530	CAPS2	chr12:75669758-75723836	q1	q2	OK	0.197356	0.310523	0.653901	-0.827424	0.407997	0.908268	no
XLOC_000592	XLOC_000592	CAPZA1	chr1:113162074-113214241	q1	q2	OK	127.437	139.359	0.129018	-0.28916	0.772459	0.999921	no
XLOC_020416	XLOC_020416	CAPZA2	chr7:116502562-116559313	q1	q2	OK	75.1589	79.3476	0.078241	-0.182495	0.855194	0.999921	no
XLOC_001311	XLOC_001311	CAPZB	chr1:19665266-19812066	q1	q2	OK	76.2085	82.8127	0.1199	-0.280991	0.778717	0.999921	no
XLOC_020612	XLOC_020612	CARD11	chr7:2945709-3083509	q1	q2	OK	36.0719	37.469	0.0548222	-0.127842	0.898274	0.999921	no
XLOC_009176	XLOC_009176	CARD14	chr17:78152280-78182851	q1	q2	OK	0.0749091	0.0272167	-1.46065	1.54183	0.123115	0.564579	no
XLOC_004457	XLOC_004457	CARD16	chr11:104896236-104972158	q1	q2	OK	0.495707	0.343754	-0.528112	0.743485	0.457188	0.939619	no
XLOC_004456	XLOC_004456	CARD17,CASP1	chr11:104896236-104972158	q1	q2	OK	0.51429	0.490503	-0.0683179	0.125643	0.900014	0.999921	no
XLOC_016858	XLOC_016858	CARD6	chr5:40841409-40855456	q1	q2	OK	1.00493	1.42961	0.508519	-0.856208	0.391883	0.898158	no
XLOC_011626	XLOC_011626	CARD8	chr19:48711342-48761450	q1	q2	OK	15.5082	11.3076	-0.455733	3.14003	0.0016893	0.047602	yes
XLOC_022843	XLOC_022843	CARD9	chr9:139258407-139268133	q1	q2	OK	0.390375	0.170296	-1.19682	1.54555	0.122213	0.562712	no
XLOC_008271	XLOC_008271	CARHSP1	chr16:8946801-8962863	q1	q2	OK	16.9494	14.4624	-0.22893	0.557078	0.577474	0.99216	no
XLOC_005900	XLOC_005900	CARKD	chr13:111267806-111292342	q1	q2	OK	9.07689	4.71365	-0.945353	3.70996	0.000207291	0.0103381	yes
XLOC_010420	XLOC_010420	CARM1	chr19:10982252-11039357	q1	q2	OK	46.8117	34.7859	-0.428368	1.00585	0.314487	0.830797	no
XLOC_003626	XLOC_003626	CARNS1	chr11:67183148-67193078	q1	q2	OK	0.395689	0.150786	-1.39186	1.87003	0.0614803	0.403663	no
XLOC_003940	XLOC_003940	CARS	chr11:3022151-3078681	q1	q2	OK	88.0752	44.5596	-0.983	4.15717	3.22213e-05	0.00233563	yes
XLOC_006109	XLOC_006109	CARS2	chr13:111293756-111358480	q1	q2	OK	10.904	11.4049	0.0648012	-0.135069	0.892558	0.999921	no
XLOC_005297	XLOC_005297	CASC1	chr12:25205180-25348094	q1	q2	OK	0.737869	0.684012	-0.109342	0.223429	0.823201	0.999921	no
XLOC_002691	XLOC_002691	CASC2	chr10:119806331-119969665	q1	q2	OK	0.437232	0.150359	-1.53998	2.30662	0.0210762	0.228817	no
XLOC_008897	XLOC_008897	CASC3	chr17:38296506-38328431	q1	q2	OK	34.8759	34.6646	-0.00876527	0.0205614	0.983596	0.999921	no
XLOC_007056	XLOC_007056	CASC4	chr15:44580908-44707959	q1	q2	OK	26.8651	17.8326	-0.591219	2.08603	0.0369756	0.310537	no
XLOC_007022	XLOC_007022	CASC5	chr15:40886446-40954881	q1	q2	OK	9.20296	10.2901	0.161081	-0.39562	0.692385	0.999921	no
XLOC_020318	XLOC_020318	CASD1	chr7:94139169-94186328	q1	q2	OK	14.6726	12.919	-0.183627	0.403551	0.686543	0.999921	no
XLOC_008220	XLOC_008220	CASKIN1	chr16:2205798-2246465	q1	q2	OK	5.23091	3.32578	-0.653372	1.40054	0.161353	0.637146	no
XLOC_009814	XLOC_009814	CASKIN2	chr17:73452663-73511627	q1	q2	OK	2.92347	1.08884	-1.42489	3.38542	0.000710684	0.0262556	yes
XLOC_012398	XLOC_012398	CASP10	chr2:202047620-202094129	q1	q2	OK	0.597174	0.425369	-0.489438	1.31045	0.190045	0.683191	no
XLOC_020518	XLOC_020518	CASP2	chr7:142985307-143004789	q1	q2	OK	20.7042	13.5071	-0.616211	2.8429	0.00447055	0.0908969	no
XLOC_016768	XLOC_016768	CASP3	chr4:185548849-185570629	q1	q2	OK	29.8874	26.1094	-0.194964	0.664871	0.506133	0.965007	no
XLOC_004454	XLOC_004454	CASP4	chr11:104813593-104839325	q1	q2	OK	0.234403	0.0764502	-1.6164	1.59185	0.111419	0.538644	no
XLOC_016634	XLOC_016634	CASP6	chr4:110609784-110624629	q1	q2	OK	5.82132	5.31869	-0.130273	0.233778	0.815158	0.999921	no
XLOC_002673	XLOC_002673	CASP7	chr10:115438934-115490664	q1	q2	OK	8.0896	5.86546	-0.463823	1.3576	0.17459	0.658487	no
XLOC_012399	XLOC_012399	CASP8	chr2:202098165-202152434	q1	q2	OK	13.5801	9.87252	-0.460001	1.86585	0.0620617	0.405812	no
XLOC_018139	XLOC_018139	CASP8AP2	chr6:90539618-90584155	q1	q2	OK	7.29372	6.40541	-0.187363	0.764035	0.444846	0.933598	no
XLOC_001279	XLOC_001279	CASP9	chr1:15818768-15851285	q1	q2	OK	13.3612	7.34949	-0.862337	2.22924	0.0257979	0.256233	no
XLOC_000804	XLOC_000804	CASQ1	chr1:160160284-160171676	q1	q2	OK	0.0736415	0.0833656	0.178934	-0.185268	0.853019	0.999921	no
XLOC_013533	XLOC_013533	CASS4	chr20:54987167-55034396	q1	q2	OK	0.0486413	0.0732444	0.590538	-0.753024	0.451436	0.936886	no
XLOC_016987	XLOC_016987	CAST	chr5:95997740-96149848	q1	q2	OK	5.76199	8.5047	0.561694	-2.48513	0.0129503	0.173904	no
XLOC_001250	XLOC_001250	CASZ1	chr1:10696665-10856707	q1	q2	OK	3.44798	1.79843	-0.939015	2.44965	0.0142996	0.184103	no
XLOC_003364	XLOC_003364	CAT	chr11:34460471-34493607	q1	q2	OK	14.3648	13.8576	-0.051862	0.113346	0.909756	0.999921	no
XLOC_007413	XLOC_007413	CATSPER2	chr15:43922771-43941039	q1	q2	OK	1.33675	1.81604	0.442063	-1.47724	0.13961	0.598778	no
XLOC_007414	XLOC_007414	CATSPER2P1	chr15:44028145-44038496	q1	q2	OK	0.491698	0.968739	0.978337	-1.37539	0.169012	0.649364	no
XLOC_017073	XLOC_017073	CATSPER3	chr5:134303595-134347397	q1	q2	OK	0.378505	0.54452	0.52467	-0.669195	0.503371	0.963838	no
XLOC_010664	XLOC_010664	CATSPERG	chr19:38826442-38861589	q1	q2	OK	0.0704006	0.0761075	0.112452	-0.129499	0.896963	0.999921	no
XLOC_013412	XLOC_013412	CBFA2T2	chr20:32077927-32237837	q1	q2	OK	8.38268	7.59906	-0.14159	0.377308	0.705945	0.999921	no
XLOC_008588	XLOC_008588	CBFA2T3	chr16:88941262-89043504	q1	q2	OK	9.77787	19.1289	0.968164	-4.07415	4.61837e-05	0.00313933	yes
XLOC_008027	XLOC_008027	CBFB	chr16:67063049-67134958	q1	q2	OK	140.319	96.7271	-0.536718	2.11576	0.0343649	0.29842	no
XLOC_003826	XLOC_003826	CBL	chr11:119076989-119178859	q1	q2	OK	8.61567	9.19777	0.0943211	-0.221628	0.824603	0.999921	no
XLOC_015620	XLOC_015620	CBLB	chr3:105377108-105587887	q1	q2	OK	19.323	11.6518	-0.729759	1.66155	0.0966023	0.501904	no
XLOC_020402	XLOC_020402	CBLL1	chr7:107384278-107402083	q1	q2	OK	22.9349	21.2693	-0.108774	0.284974	0.775664	0.999921	no
XLOC_010239	XLOC_010239	CBLN2	chr18:70203914-70211723	q1	q2	OK	6.32633	2.30991	-1.45353	2.63675	0.00837033	0.133603	no
XLOC_006623	XLOC_006623	CBLN3	chr14:24895739-24898731	q1	q2	OK	0.649659	0.387645	-0.744947	1.06698	0.28598	0.804397	no
XLOC_014116	XLOC_014116	CBR3-AS1	chr21:37504064-37528606	q1	q2	OK	0.189164	0.0625799	-1.59587	1.37959	0.167713	0.647258	no
XLOC_016738	XLOC_016738	CBR4	chr4:169908741-169931468	q1	q2	OK	10.7039	11.3702	0.0871178	-0.183382	0.854499	0.999921	no
XLOC_022390	XLOC_022390	CBWD1	chr9:121037-179075	q1	q2	OK	10.8188	10.8006	-0.00243535	0.00490972	0.996083	0.999921	no
XLOC_012206	XLOC_012206	CBWD2	chr2:114195267-114253781	q1	q2	OK	8.05009	8.19546	0.0258198	-0.050551	0.959683	0.999921	no
XLOC_022065	XLOC_022065	CBWD3	chr9:70856838-70914932	q1	q2	OK	3.82079	5.66162	0.567344	-1.00743	0.313727	0.829979	no
XLOC_022548	XLOC_022548	CBWD3,CBWD5	chr9:70431999-70490177	q1	q2	OK	8.68476	12.0089	0.467542	-1.44782	0.147667	0.615013	no
XLOC_022545	XLOC_022545	CBWD6	chr9:69204537-69262593	q1	q2	OK	3.0829	4.48733	0.541568	-0.931907	0.351385	0.864465	no
XLOC_009655	XLOC_009655	CBX1	chr17:46147413-46178883	q1	q2	OK	38.9374	34.7046	-0.166029	0.39334	0.694069	0.999921	no
XLOC_009173	XLOC_009173	CBX2	chr17:77751976-77761449	q1	q2	OK	9.22415	4.40519	-1.06621	2.31816	0.0204404	0.225109	no
XLOC_020113	XLOC_020113	CBX3	chr7:26240830-26253227	q1	q2	OK	231.905	240.964	0.0552839	-0.126433	0.89939	0.999921	no
XLOC_010108	XLOC_010108	CBX3P2	chr18:2652168-2655394	q1	q2	OK	1.34953	0.765269	-0.818416	1.17731	0.239073	0.750723	no
XLOC_009858	XLOC_009858	CBX4	chr17:77806954-77813213	q1	q2	OK	73.2404	27.2478	-1.4265	3.285	0.00101982	0.0340015	yes
XLOC_005437	XLOC_005437	CBX5,MIR3198-2	chr12:54624730-54673915	q1	q2	OK	37.1572	37.8567	0.0269076	-0.0491828	0.960774	0.999921	no
XLOC_014625	XLOC_014625	CBX6	chr22:39260247-39268258	q1	q2	OK	23.3324	17.0725	-0.45066	1.05437	0.291712	0.809711	no
XLOC_014626	XLOC_014626	CBX7	chr22:39526778-39548538	q1	q2	OK	2.54107	1.09654	-1.21248	2.13683	0.0326119	0.290269	no
XLOC_009857	XLOC_009857	CBX8	chr17:77768175-77770915	q1	q2	OK	9.04118	6.60674	-0.452574	0.908426	0.363653	0.875731	no
XLOC_014354	XLOC_014354	CBY1	chr22:39052657-39069855	q1	q2	OK	6.21685	3.82565	-0.700476	1.58087	0.113908	0.544055	no
XLOC_017731	XLOC_017731	CBY3	chr5:179105558-179107975	q1	q2	OK	1.78798	0.618745	-1.53092	2.01033	0.0443961	0.342795	no
XLOC_010464	XLOC_010464	CC2D1A	chr19:14016955-14041693	q1	q2	OK	10.6265	8.99677	-0.240183	0.552913	0.580323	0.992662	no
XLOC_001537	XLOC_001537	CC2D1B	chr1:52816264-52831877	q1	q2	OK	5.19806	4.59063	-0.179282	0.396397	0.691812	0.999921	no
XLOC_002464	XLOC_002464	CCAR1	chr10:70480970-70551309	q1	q2	OK	47.1386	37.7076	-0.322052	0.741552	0.458359	0.940598	no
XLOC_022785	XLOC_022785	CCBL1	chr9:131595391-131644354	q1	q2	OK	5.31915	6.96343	0.388604	-0.828162	0.407579	0.908024	no
XLOC_001628	XLOC_001628	CCBL2,RBMXL1	chr1:89401455-89458643	q1	q2	OK	15.9147	14.0486	-0.179938	0.66035	0.50903	0.965992	no
XLOC_014840	XLOC_014840	CCBP2	chr3:42850963-42908775	q1	q2	OK	0.948662	0.853778	-0.152033	0.229582	0.818416	0.999921	no
XLOC_007879	XLOC_007879	CCDC101	chr16:28565248-28603111	q1	q2	OK	13.0248	12.4279	-0.0676834	0.139975	0.88868	0.999921	no
XLOC_008450	XLOC_008450	CCDC102A	chr16:57546089-57570477	q1	q2	OK	10.0852	4.71168	-1.09792	2.2301	0.0257411	0.256219	no
XLOC_010078	XLOC_010078	CCDC102B	chr18:66382490-66722426	q1	q2	OK	0.247528	0.293397	0.245264	-0.326199	0.744274	0.999921	no
XLOC_008964	XLOC_008964	CCDC103	chr17:42977153-42980629	q1	q2	OK	1.31506	0.54752	-1.26414	1.7705	0.0766444	0.451729	no
XLOC_012007	XLOC_012007	CCDC104	chr2:55746739-55772216	q1	q2	OK	20.8056	29.3073	0.494291	-1.11088	0.26662	0.782505	no
XLOC_011021	XLOC_011021	CCDC106	chr19:56158953-56164526	q1	q2	OK	14.2019	6.30544	-1.17142	2.37861	0.0173781	0.205866	no
[truncated: 12,346 more rows]

## Sheet: 1vs2-Sign
test_id	gene_id	gene	locus	sample_1	sample_2	status	value_1	value_2	log2(fold_change)	test_stat	p_value	q_value	significant		Comparison BJAB-EBNA1-EBER1/2 vs BJAB-EBNA1 (PCEP4)
XLOC_011931	XLOC_011931	FOSL2	chr2:28615778-28637516	q1	q2	OK	0.00107996	0.248967	7.84883	-5.10546	3.29996e-07	4.62461e-05	yes		1- BJAB-EBNA1 first replicate
XLOC_000823	XLOC_000823	HSPA6	chr1:161494035-161496687	q1	q2	OK	0.0390636	6.02754	7.2696	-9.83044	0	0	yes		2 -BJAB-EBNA1-EBER1/2 first replicate
XLOC_013162	XLOC_013162	TNS1	chr2:218664511-218808796	q1	q2	OK	0.239123	21.0552	6.46028	-12.7167	0	0	yes		3 -BJAB-EBNA1 second replicate
XLOC_005701	XLOC_005701	HCAR2	chr12:123185839-123187904	q1	q2	OK	0.0227084	1.82784	6.33077	-7.0939	1.30385e-12	7.02781e-10	yes		4 -BJAB-EBNA1-EBER1/2 second replicate
XLOC_011702	XLOC_011702	KLK4	chr19:51409607-51413994	q1	q2	OK	0.0157952	1.24528	6.30085	-6.40531	1.50069e-10	5.21427e-08	yes
XLOC_003242	XLOC_003242	OR51E1	chr11:4665155-4676716	q1	q2	OK	0.00326938	0.242157	6.21078	-5.18109	2.20587e-07	3.36626e-05	yes
XLOC_009523	XLOC_009523	CCR7	chr17:38710021-38721736	q1	q2	OK	0.211077	15.4535	6.19402	-10.2727	0	0	yes
XLOC_021782	XLOC_021782	CDH17	chr8:95139393-95229531	q1	q2	OK	0.0550608	3.74431	6.08753	-8.96982	0	0	yes
XLOC_010531	XLOC_010531	GDF15	chr19:18496967-18499986	q1	q2	OK	0.333815	22.6423	6.08382	-9.89672	0	0	yes
XLOC_005302	XLOC_005302	BHLHE41	chr12:26272958-26278003	q1	q2	OK	0.0105017	0.650729	5.95336	-6.41264	1.4302e-10	5.03172e-08	yes
XLOC_003296	XLOC_003296	ADM	chr11:10326641-10328923	q1	q2	OK	0.451052	20.3017	5.49216	-9.21708	0	0	yes
XLOC_022021	XLOC_022021	CA9	chr9:35673914-35681154	q1	q2	OK	0.402035	17.512	5.44488	-9.1308	0	0	yes
XLOC_005702	XLOC_005702	HCAR3	chr12:123199302-123201439	q1	q2	OK	0.173679	7.4827	5.42907	-8.33332	0	0	yes
XLOC_009484	XLOC_009484	CCL3L1	chr17:34623841-34625730	q1	q2	OK	0.0502753	2.08914	5.37691	-5.86126	4.59354e-09	1.15298e-06	yes
XLOC_004698	XLOC_004698	EMP1	chr12:13349601-13369708	q1	q2	OK	0.0101673	0.415526	5.35293	-5.22898	1.70451e-07	2.71962e-05	yes
XLOC_012444	XLOC_012444	IGFBP2	chr2:217498126-217529158	q1	q2	OK	0.0222588	0.797178	5.16245	-5.18968	2.10658e-07	3.24418e-05	yes
XLOC_017754	XLOC_017754	IRF4	chr6:391738-411443	q1	q2	OK	0.0137209	0.393061	4.84031	-6.11384	9.72598e-10	2.83962e-07	yes
XLOC_000825	XLOC_000825	HSPA7	chr1:161575848-161578341	q1	q2	OK	0.07498	2.08699	4.79878	-6.59671	4.2039e-11	1.68326e-08	yes
XLOC_009482	XLOC_009482	CCL3L1	chr17:34522267-34524156	q1	q2	OK	0.0643909	1.66275	4.69057	-5.2841	1.26327e-07	2.09489e-05	yes
XLOC_011361	XLOC_011361	LRRC25	chr19:18501953-18508415	q1	q2	OK	1.14907	28.38	4.62634	-9.01799	0	0	yes
XLOC_021875	XLOC_021875	NDRG1	chr8:134249413-134309547	q1	q2	OK	1.40887	34.6317	4.61948	-9.52937	0	0	yes
XLOC_021783	XLOC_021783	GEM	chr8:95261484-95274547	q1	q2	OK	2.00602	43.9684	4.45406	-13.6847	0	0	yes
XLOC_010226	XLOC_010226	BCL2	chr18:60790578-60986613	q1	q2	OK	1.6884	36.774	4.44496	-11.0177	0	0	yes
XLOC_009374	XLOC_009374	TNFRSF13B	chr17:16842397-16875402	q1	q2	OK	0.0162917	0.339684	4.38198	-4.21731	2.47239e-05	0.00187627	yes
XLOC_009480	XLOC_009480	CCL3	chr17:34415602-34417506	q1	q2	OK	0.0736425	1.4463	4.29568	-4.81497	1.47223e-06	0.000173379	yes
XLOC_000245	XLOC_000245	LOC284551	chr1:31984035-31989846	q1	q2	OK	0.0167362	0.322031	4.26616	-4.52637	6.00063e-06	0.000577303	yes
XLOC_013581	XLOC_013581	BIRC7	chr20:61867275-61871854	q1	q2	OK	0.985622	18.9142	4.26229	-10.8845	0	0	yes
XLOC_004423	XLOC_004423	SNORA18	chr11:93466631-93466763	q1	q2	OK	0.14639	2.6389	4.17205	-3.20821	0.00133564	0.0408786	yes
XLOC_000974	XLOC_000974	PPFIA4	chr1:203020310-203047864	q1	q2	OK	0.202191	3.51651	4.12035	-6.89415	5.419e-12	2.60375e-09	yes
XLOC_018247	XLOC_018247	TNFAIP3	chr6:138188580-138204449	q1	q2	OK	1.65996	27.6797	4.05961	-9.00143	0	0	yes
XLOC_013879	XLOC_013879	NKAIN4	chr20:61872135-61892967	q1	q2	OK	0.0199789	0.321546	4.00848	-3.82923	0.000128546	0.00714867	yes
XLOC_020440	XLOC_020440	HILPDA	chr7:128095883-128098472	q1	q2	OK	7.01031	109.65	3.96728	-10.5646	0	0	yes
XLOC_003901	XLOC_003901	MIR210HG	chr11:565656-568457	q1	q2	OK	0.310513	4.51203	3.86105	-6.07056	1.27467e-09	3.62098e-07	yes
XLOC_020277	XLOC_020277	HSPB1	chr7:75931874-75933614	q1	q2	OK	0.0378598	0.548808	3.85756	-3.85117	0.000117555	0.00664291	yes
XLOC_000810	XLOC_000810	SLAMF7	chr1:160709076-160724601	q1	q2	OK	3.80824	54.8402	3.84804	-8.83602	0	0	yes
XLOC_004376	XLOC_004376	LRRC32	chr11:76368567-76381791	q1	q2	OK	3.40067	46.4392	3.77145	-8.96726	0	0	yes
XLOC_004729	XLOC_004729	SSPN	chr12:26348268-26387708	q1	q2	OK	0.0646935	0.873705	3.75545	-5.09611	3.46702e-07	4.82656e-05	yes
XLOC_017941	XLOC_017941	HSPA1B	chr6:31795511-31798031	q1	q2	OK	6.50226	83.0067	3.67421	-8.60547	0	0	yes
XLOC_004441	XLOC_004441	MMP7	chr11:102391238-102401478	q1	q2	OK	0.0181609	0.229135	3.65729	-3.15674	0.00159543	0.0461313	yes
XLOC_017940	XLOC_017940	HSPA1A	chr6:31783290-31785719	q1	q2	OK	3.80355	46.5833	3.6144	-8.17714	2.22045e-16	1.94486e-13	yes
XLOC_015461	XLOC_015461	PFKFB4	chr3:48555116-48594227	q1	q2	OK	3.37113	40.1608	3.57448	-8.19556	2.22045e-16	1.94486e-13	yes
XLOC_002094	XLOC_002094	TNNI1	chr1:201372894-201390874	q1	q2	OK	0.0221497	0.261029	3.55885	-4.55238	5.3043e-06	0.000524104	yes
XLOC_010081	XLOC_010081	LOC100505817	chr18:70992175-71017124	q1	q2	OK	0.0223174	0.262598	3.55662	-3.2301	0.00123745	0.0387095	yes
XLOC_000436	XLOC_000436	AK4	chr1:65613231-65697828	q1	q2	OK	2.4185	28.2581	3.54648	-13.6202	0	0	yes
XLOC_010890	XLOC_010890	KLK2	chr19:51376688-51383823	q1	q2	OK	0.0499794	0.57656	3.52807	-6.10539	1.0255e-09	2.9837e-07	yes
XLOC_004530	XLOC_004530	PVRL1	chr11:119508807-119599435	q1	q2	OK	1.27616	14.6849	3.52445	-8.15249	4.44089e-16	3.69715e-13	yes
XLOC_015951	XLOC_015951	D4S234E	chr4:4387982-4543775	q1	q2	OK	0.388217	4.43771	3.51488	-8.77381	0	0	yes
XLOC_007934	XLOC_007934	ITGAX	chr16:31366508-31394318	q1	q2	OK	0.555515	6.20345	3.48117	-6.50495	7.77174e-11	2.89761e-08	yes
XLOC_010996	XLOC_010996	LILRB1	chr19:55128628-55149004	q1	q2	OK	0.020343	0.224458	3.46384	-4.41428	1.01349e-05	0.000907554	yes
XLOC_020045	XLOC_020045	GPR146	chr7:1036622-1177893	q1	q2	OK	0.645188	6.59572	3.35374	-5.40516	6.47488e-08	1.16833e-05	yes
XLOC_021006	XLOC_021006	KCP	chr7:128516918-128550773	q1	q2	OK	0.261286	2.64283	3.33838	-6.13141	8.71036e-10	2.56088e-07	yes
XLOC_009420	XLOC_009420	ALDOC	chr17:26900132-26903951	q1	q2	OK	9.80605	95.2782	3.2804	-7.68531	1.53211e-14	1.02244e-11	yes
XLOC_000936	XLOC_000936	RGS2	chr1:192778168-192781407	q1	q2	OK	26.1067	241.169	3.20755	-7.70621	1.28786e-14	8.66317e-12	yes
XLOC_017791	XLOC_017791	PHACTR1	chr6:12717036-13295818	q1	q2	OK	1.89006	17.395	3.20217	-6.69084	2.21894e-11	9.14604e-09	yes
XLOC_018299	XLOC_018299	SNX9	chr6:158244293-158366109	q1	q2	OK	0.148001	1.34175	3.18043	-4.72588	2.29122e-06	0.000254165	yes
XLOC_004173	XLOC_004173	YPEL4	chr11:57412559-57417417	q1	q2	OK	0.599915	5.33138	3.15168	-5.04091	4.63315e-07	6.33461e-05	yes
XLOC_013242	XLOC_013242	RAB17	chr2:238482964-238499769	q1	q2	OK	0.0642256	0.562097	3.1296	-3.90097	9.58095e-05	0.00563761	yes
XLOC_011699	XLOC_011699	KLK1	chr19:51322403-51327043	q1	q2	OK	2.16796	18.6869	3.10762	-5.45031	5.02829e-08	9.39565e-06	yes
XLOC_016482	XLOC_016482	TEC	chr4:48137799-48271814	q1	q2	OK	2.20246	17.0215	2.95016	-6.27366	3.52658e-10	1.14051e-07	yes
XLOC_020638	XLOC_020638	THSD7A	chr7:11410061-11871824	q1	q2	OK	0.0387517	0.297426	2.9402	-4.1595	3.1894e-05	0.0023159	yes
XLOC_002995	XLOC_002995	GRID1	chr10:87337487-88126250	q1	q2	OK	0.175013	1.3417	2.93853	-4.61578	3.91613e-06	0.000403539	yes
XLOC_021000	XLOC_021000	LRRC4	chr7:127292201-127732659	q1	q2	OK	0.0742784	0.551602	2.89261	-3.95923	7.51913e-05	0.00465915	yes
XLOC_007856	XLOC_007856	SCNN1G	chr16:23194039-23228200	q1	q2	OK	0.0866253	0.634883	2.87363	-3.98903	6.63444e-05	0.0042326	yes
XLOC_003725	XLOC_003725	SCARNA9	chr11:93394815-93463522	q1	q2	OK	1.32161	9.67819	2.87244	-4.02451	5.70934e-05	0.00374762	yes
XLOC_007999	XLOC_007999	CCL22	chr16:57392694-57400102	q1	q2	OK	11.2313	80.0397	2.83319	-6.80749	9.93183e-12	4.44212e-09	yes
XLOC_005268	XLOC_005268	C12orf36	chr12:13523604-13529679	q1	q2	OK	0.107084	0.762955	2.83286	-3.91225	9.14387e-05	0.0054426	yes
XLOC_014599	XLOC_014599	IL2RB	chr22:37521879-37545962	q1	q2	OK	0.148222	1.02462	2.78926	-4.15232	3.29122e-05	0.00237955	yes
XLOC_003488	XLOC_003488	MS4A14	chr11:60163486-60185228	q1	q2	OK	0.114106	0.774399	2.76271	-5.6888	1.27932e-08	2.88395e-06	yes
XLOC_010527	XLOC_010527	IFI30	chr19:18284578-18288927	q1	q2	OK	62.5779	395.563	2.66018	-6.31474	2.70609e-10	8.85377e-08	yes
XLOC_012462	XLOC_012462	WNT10A	chr2:219745254-219758651	q1	q2	OK	4.98732	31.508	2.65938	-6.04335	1.5095e-09	4.21682e-07	yes
XLOC_015596	XLOC_015596	GBE1	chr3:81538849-81810950	q1	q2	OK	5.27824	31.7496	2.58861	-5.89736	3.69353e-09	9.41124e-07	yes
XLOC_017797	XLOC_017797	MIR4639,MYLIP	chr6:16129316-16148478	q1	q2	OK	5.83131	34.7633	2.57567	-5.98061	2.22305e-09	5.97204e-07	yes
XLOC_002960	XLOC_002960	P4HA1	chr10:74766979-74856732	q1	q2	OK	13.5805	79.1261	2.54262	-10.6853	0	0	yes
XLOC_022874	XLOC_022874	FAM166A	chr9:140135710-140142222	q1	q2	OK	0.407304	2.33894	2.52168	-3.66642	0.000245975	0.0118187	yes
XLOC_022385	XLOC_022385	TUBBP5	chr9:141044564-141071885	q1	q2	OK	0.130368	0.739281	2.50353	-3.48632	0.000489715	0.0200776	yes
XLOC_014746	XLOC_014746	PPARG	chr3:12329348-12475855	q1	q2	OK	1.50887	8.47093	2.48906	-5.23656	1.63595e-07	2.61518e-05	yes
XLOC_016377	XLOC_016377	LOC100130872,SPON2	chr4:1160720-1202750	q1	q2	OK	0.638856	3.56338	2.47969	-5.73426	9.79419e-09	2.26248e-06	yes
XLOC_018357	XLOC_018357	NRN1	chr6:5998232-6007633	q1	q2	OK	2.31633	12.8257	2.46913	-4.69597	2.65342e-06	0.000285074	yes
XLOC_000092	XLOC_000092	MIR4632,TNFRSF1B	chr1:12227059-12269277	q1	q2	OK	1.59102	8.7931	2.46642	-5.13794	2.7777e-07	4.05492e-05	yes
XLOC_007799	XLOC_007799	CIITA	chr16:10971054-11018840	q1	q2	OK	0.63116	3.48589	2.46545	-4.44914	8.62142e-06	0.000793142	yes
XLOC_016305	XLOC_016305	FNIP2	chr4:159690181-159956333	q1	q2	OK	0.520672	2.85095	2.45299	-4.35004	1.36113e-05	0.0011584	yes
XLOC_022160	XLOC_022160	NR4A3	chr9:102584136-102629173	q1	q2	OK	0.28911	1.58035	2.45056	-5.18404	2.17126e-07	3.31946e-05	yes
XLOC_003324	XLOC_003324	LDHA	chr11:18415935-18429765	q1	q2	OK	177.256	959.606	2.43661	-5.10133	3.37273e-07	4.7109e-05	yes
XLOC_015300	XLOC_015300	HES1	chr3:193853930-193856401	q1	q2	OK	7.19453	38.6818	2.42668	-5.39858	6.71696e-08	1.20683e-05	yes
XLOC_011312	XLOC_011312	DNAJB1	chr19:14625581-14629201	q1	q2	OK	21.3989	114.371	2.41811	-5.82421	5.73832e-09	1.39857e-06	yes
XLOC_017655	XLOC_017655	HAVCR2	chr5:156512842-156536248	q1	q2	OK	1.05899	5.61988	2.40785	-4.11687	3.84059e-05	0.00271832	yes
XLOC_009068	XLOC_009068	EFCAB3	chr17:60447578-60493839	q1	q2	OK	0.502175	2.62855	2.388	-3.50731	0.000452658	0.0189834	yes
XLOC_017406	XLOC_017406	PDE4D	chr5:58264865-59843484	q1	q2	OK	2.10614	10.9159	2.37375	-9.40097	0	0	yes
XLOC_018157	XLOC_018157	PRDM1	chr6:106534194-106557814	q1	q2	OK	0.315207	1.62809	2.36881	-4.1545	3.25993e-05	0.00235896	yes
XLOC_018051	XLOC_018051	C6orf223	chr6:43968336-43973694	q1	q2	OK	3.21198	16.2035	2.33477	-8.25614	2.22045e-16	1.94486e-13	yes
XLOC_004742	XLOC_004742	TSPAN11	chr12:31079837-31149537	q1	q2	OK	3.76467	18.7354	2.31517	-5.48122	4.22407e-08	8.10915e-06	yes
XLOC_017800	XLOC_017800	RBM24	chr6:17281808-17294099	q1	q2	OK	0.861015	4.28173	2.31408	-3.66726	0.000245159	0.0117863	yes
XLOC_008779	XLOC_008779	WSB1	chr17:25621105-25640645	q1	q2	OK	35.5547	175.976	2.30727	-6.44874	1.12781e-10	4.05266e-08	yes
XLOC_003050	XLOC_003050	CRTAC1	chr10:99609994-99790585	q1	q2	OK	0.141961	0.677583	2.25491	-3.48861	0.000485546	0.0199683	yes
XLOC_010523	XLOC_010523	KCNN1	chr19:18062110-18109930	q1	q2	OK	0.141933	0.675278	2.25027	-3.13367	0.00172636	0.0483709	yes
XLOC_004099	XLOC_004099	SLC1A2	chr11:35272751-35441610	q1	q2	OK	0.140783	0.668995	2.24853	-3.45747	0.00054527	0.0215396	yes
XLOC_007462	XLOC_007462	PYGO1	chr15:55838220-55881050	q1	q2	OK	6.53924	30.779	2.23475	-4.77259	1.81871e-06	0.000206657	yes
XLOC_010303	XLOC_010303	GADD45B	chr19:2476122-2478257	q1	q2	OK	5.9352	27.8044	2.22794	-4.87095	1.11065e-06	0.000136416	yes
XLOC_002496	XLOC_002496	FUT11	chr10:75532048-75535976	q1	q2	OK	5.41953	25.097	2.21128	-4.86344	1.15361e-06	0.000140991	yes
XLOC_015078	XLOC_015078	PARP15	chr3:122296448-122355536	q1	q2	OK	1.84952	8.54821	2.20848	-5.56177	2.67046e-08	5.50356e-06	yes
XLOC_000934	XLOC_000934	RGS1	chr1:192544856-192549159	q1	q2	OK	85.603	392.393	2.19657	-5.14567	2.66562e-07	3.91167e-05	yes
XLOC_022084	XLOC_022084	GCNT1	chr9:79056581-79122332	q1	q2	OK	2.66047	12.02	2.17569	-8.17202	2.22045e-16	1.94486e-13	yes
XLOC_012328	XLOC_012328	PDK1	chr2:173420778-173463862	q1	q2	OK	8.20628	36.701	2.16102	-5.16445	2.41146e-07	3.63017e-05	yes
XLOC_003636	XLOC_003636	LRP5	chr11:68080107-68216743	q1	q2	OK	1.42029	6.10792	2.1045	-4.41704	1.00062e-05	0.000898194	yes
XLOC_007099	XLOC_007099	LOC283663	chr15:57592562-57599967	q1	q2	OK	0.439567	1.88122	2.09751	-3.1551	0.00160445	0.0462339	yes
XLOC_018242	XLOC_018242	MYB	chr6:135502452-135540311	q1	q2	OK	12.5817	53.3166	2.08326	-6.26575	3.71026e-10	1.18623e-07	yes
XLOC_021675	XLOC_021675	PXDNL	chr8:52232136-52722005	q1	q2	OK	2.95423	12.4009	2.06959	-4.69325	2.68905e-06	0.000288404	yes
XLOC_002122	XLOC_002122	PIK3C2B	chr1:204391757-204459474	q1	q2	OK	1.13975	4.73055	2.05329	-4.34233	1.40982e-05	0.00118783	yes
XLOC_023625	XLOC_023625	PGAM4	chrX:77166193-77305892	q1	q2	OK	3.97566	16.2872	2.03447	-4.09923	4.14528e-05	0.00288301	yes
XLOC_001842	XLOC_001842	S100A4	chr1:153516094-153518282	q1	q2	OK	25.5578	102.921	2.0097	-4.59463	4.33518e-06	0.000440246	yes
XLOC_020746	XLOC_020746	MYO1G	chr7:45002259-45018704	q1	q2	OK	8.86805	35.3584	1.99536	-4.7705	1.83767e-06	0.000208529	yes
XLOC_022332	XLOC_022332	COL5A1	chr9:137533651-137736688	q1	q2	OK	12.1839	48.3941	1.98986	-4.64562	3.39056e-06	0.00035548	yes
XLOC_013622	XLOC_013622	SIRPB1	chr20:1545028-1600689	q1	q2	OK	0.795748	3.13138	1.97642	-3.5851	0.000336951	0.0151412	yes
XLOC_018835	XLOC_018835	CITED2	chr6:139693396-139695785	q1	q2	OK	6.25617	24.5642	1.97321	-4.81602	1.46447e-06	0.00017295	yes
XLOC_002488	XLOC_002488	DDIT4	chr10:74033676-74035797	q1	q2	OK	22.7846	88.5133	1.95784	-4.71329	2.43745e-06	0.000266173	yes
XLOC_007891	XLOC_007891	LOC606724	chr16:29460665-29461236	q1	q2	OK	11.2737	43.2861	1.94095	-4.02283	5.75033e-05	0.00376571	yes
XLOC_023167	XLOC_023167	PGK1	chrX:77359665-77382324	q1	q2	OK	114.442	430.101	1.91005	-4.16089	3.17015e-05	0.0023059	yes
XLOC_011266	XLOC_011266	ACP5	chr19:11685474-11689801	q1	q2	OK	0.211895	0.790623	1.89964	-3.69033	0.000223962	0.0109679	yes
XLOC_021121	XLOC_021121	ESYT2	chr7:158523688-158622319	q1	q2	OK	19.3232	71.8638	1.89493	-4.47433	7.66528e-06	0.000714562	yes
XLOC_022708	XLOC_022708	DFNB31	chr9:117164359-117267736	q1	q2	OK	10.508	39.0019	1.89205	-7.14792	8.81073e-13	4.81072e-10	yes
XLOC_018049	XLOC_018049	VEGFA	chr6:43737945-43754223	q1	q2	OK	20.724	75.6558	1.86815	-9.19446	0	0	yes
XLOC_002303	XLOC_002303	PFKP	chr10:3109711-3178997	q1	q2	OK	5.5801	20.3393	1.86591	-4.23446	2.29106e-05	0.00175678	yes
XLOC_002141	XLOC_002141	IL10	chr1:206940947-206945839	q1	q2	OK	2.82879	10.1429	1.84221	-3.36572	0.00076344	0.0275984	yes
XLOC_002762	XLOC_002762	KLF6	chr10:3818187-3827473	q1	q2	OK	5.21454	18.6185	1.83612	-4.81897	1.44299e-06	0.000171375	yes
XLOC_015076	XLOC_015076	FAM162A	chr3:122103022-122128961	q1	q2	OK	29.1536	104.046	1.83547	-4.34823	1.37238e-05	0.0011668	yes
XLOC_008685	XLOC_008685	CD68	chr17:7482804-7485429	q1	q2	OK	1.6552	5.89701	1.83298	-3.68633	0.000227511	0.0111093	yes
XLOC_007906	XLOC_007906	ALDOA	chr16:30064410-30081741	q1	q2	OK	216.492	766.287	1.82357	-5.39165	6.98135e-08	1.24634e-05	yes
XLOC_001377	XLOC_001377	FGR	chr1:27938800-27961727	q1	q2	OK	1.79105	6.29534	1.81348	-3.76252	0.000168211	0.00876333	yes
XLOC_018127	XLOC_018127	ZNF292	chr6:87865268-87973406	q1	q2	OK	7.14395	24.9772	1.80582	-4.34198	1.41207e-05	0.00118787	yes
XLOC_020151	XLOC_020151	EEPD1	chr7:36192835-36341152	q1	q2	OK	14.0345	48.8899	1.80056	-4.33127	1.4825e-05	0.00123299	yes
XLOC_010598	XLOC_010598	GPI	chr19:34855644-34893318	q1	q2	OK	46.1682	157.199	1.76762	-4.14587	3.38522e-05	0.00244122	yes
XLOC_018108	XLOC_018108	CD109	chr6:74405507-74538041	q1	q2	OK	3.72988	12.6931	1.76685	-4.23718	2.2634e-05	0.00174284	yes
XLOC_001479	XLOC_001479	HIVEP3	chr1:41972035-42501596	q1	q2	OK	7.11626	24.0157	1.75479	-7.45314	9.10383e-14	5.58756e-11	yes
XLOC_016164	XLOC_016164	AFF1	chr4:87856153-88062206	q1	q2	OK	0.632607	2.08763	1.72249	-3.58339	0.000339158	0.0152015	yes
XLOC_005374	XLOC_005374	TUBA1A	chr12:49578582-49582861	q1	q2	OK	40.1863	132.49	1.7211	-4.14477	3.40157e-05	0.00244605	yes
XLOC_021173	XLOC_021173	FDFT1	chr8:11660189-11696818	q1	q2	OK	112.855	365.8	1.69658	-3.77106	0.000162559	0.00856975	yes
XLOC_018394	XLOC_018394	FAM65B	chr6:24804512-24911195	q1	q2	OK	9.48804	30.5089	1.68505	-5.90066	3.62059e-09	9.29682e-07	yes
XLOC_007913	XLOC_007913	ITGAL	chr16:30483982-30534506	q1	q2	OK	1.16019	3.70636	1.67564	-4.36782	1.25494e-05	0.00108338	yes
XLOC_000811	XLOC_000811	LY9	chr1:160765927-160798045	q1	q2	OK	11.2564	35.9584	1.67558	-4.81741	1.45433e-06	0.000172236	yes
XLOC_006824	XLOC_006824	ASB2	chr14:94400498-94443076	q1	q2	OK	18.5993	59.193	1.67018	-4.77007	1.84159e-06	0.000208693	yes
XLOC_010834	XLOC_010834	PPP1R15A	chr19:49375648-49379319	q1	q2	OK	23.9686	75.7142	1.65942	-3.98863	6.64548e-05	0.00423322	yes
XLOC_000304	XLOC_000304	RLF	chr1:40627040-40706593	q1	q2	OK	8.98449	28.1951	1.64994	-3.96295	7.40306e-05	0.00461101	yes
XLOC_002367	XLOC_002367	KIAA1217	chr10:23983674-24836772	q1	q2	OK	1.62869	5.08645	1.64295	-5.29013	1.22232e-07	2.04332e-05	yes
XLOC_002659	XLOC_002659	MXI1	chr10:111967362-112047123	q1	q2	OK	4.33733	13.4691	1.63477	-5.54937	2.86696e-08	5.87091e-06	yes
XLOC_020583	XLOC_020583	INSIG1	chr7:155089485-155101945	q1	q2	OK	31.3325	95.0729	1.60137	-4.37258	1.22789e-05	0.00106492	yes
XLOC_003297	XLOC_003297	AMPD3	chr11:10471867-10529126	q1	q2	OK	1.04002	3.15107	1.59923	-4.62905	3.67355e-06	0.000381346	yes
XLOC_001486	XLOC_001486	SLC2A1	chr1:43391045-43449029	q1	q2	OK	9.98112	30.1495	1.59486	-3.80497	0.000141823	0.00772358	yes
XLOC_012981	XLOC_012981	ZEB2,ZEB2-AS1	chr2:145141941-145278466	q1	q2	OK	0.630257	1.89896	1.5912	-3.82395	0.000131332	0.00727476	yes
XLOC_002151	XLOC_002151	LAMB3,MIR4260	chr1:209788217-209825820	q1	q2	OK	0.106693	0.317831	1.5748	-3.24899	0.00115815	0.0370982	yes
XLOC_005009	XLOC_005009	HSP90B1,MIR3652	chr12:104324188-104341703	q1	q2	OK	23.2753	69.2048	1.57207	-3.78758	0.000152119	0.00816791	yes
XLOC_022249	XLOC_022249	ZBTB43	chr9:129567284-129600487	q1	q2	OK	6.49608	19.1811	1.56205	-5.21631	1.82524e-07	2.8903e-05	yes
XLOC_004641	XLOC_004641	ENO2	chr12:7023613-7032859	q1	q2	OK	37.1421	108.112	1.5414	-3.69605	0.000218978	0.0107866	yes
XLOC_000287	XLOC_000287	SH3D21	chr1:36771993-36786948	q1	q2	OK	0.946075	2.73135	1.52959	-3.34818	0.000813451	0.0287512	yes
XLOC_011503	XLOC_011503	PRX	chr19:40899670-40919271	q1	q2	OK	2.86133	8.12232	1.50521	-3.50087	0.000463739	0.0193324	yes
XLOC_009934	XLOC_009934	TYMS	chr18:596997-712662	q1	q2	OK	10.6339	30.0701	1.49967	-3.38121	0.000721675	0.0265451	yes
XLOC_021816	XLOC_021816	KLF10	chr8:103661004-103667983	q1	q2	OK	11.8637	33.3935	1.49301	-4.00778	6.12912e-05	0.00396436	yes
XLOC_012102	XLOC_012102	KDM3A	chr2:86668270-86719839	q1	q2	OK	14.3667	40.2409	1.48593	-4.37594	1.20912e-05	0.00105356	yes
XLOC_012997	XLOC_012997	CYTIP	chr2:158271130-158300604	q1	q2	OK	16.6582	46.6361	1.48522	-3.50666	0.000453767	0.0190015	yes
XLOC_008323	XLOC_008323	LOC100190986	chr16:21443344-21445776	q1	q2	OK	6.85999	18.6528	1.44311	-3.14764	0.00164595	0.0468199	yes
XLOC_022366	XLOC_022366	UAP1L1	chr9:139971952-139978990	q1	q2	OK	16.4799	44.6636	1.43839	-3.46914	0.000522134	0.0210065	yes
XLOC_011746	XLOC_011746	ZNF160	chr19:53569866-53606687	q1	q2	OK	5.20087	14.043	1.43303	-5.63906	1.70981e-08	3.71497e-06	yes
XLOC_016993	XLOC_016993	PAM	chr5:102201526-102366808	q1	q2	OK	3.93247	10.6151	1.43261	-5.77601	7.64917e-09	1.81689e-06	yes
XLOC_001371	XLOC_001371	SLC9A1	chr1:27425299-27481451	q1	q2	OK	3.55563	9.59257	1.43181	-3.20143	0.0013675	0.0414857	yes
XLOC_006690	XLOC_006690	ERO1L	chr14:53108604-53162419	q1	q2	OK	16.8911	45.1641	1.41891	-3.39085	0.000696771	0.0258325	yes
XLOC_017378	XLOC_017378	HMGCS1	chr5:43289492-43313595	q1	q2	OK	122.542	325.529	1.40951	-5.66642	1.45813e-08	3.22649e-06	yes
XLOC_015356	XLOC_015356	IQSEC1	chr3:12938718-13114617	q1	q2	OK	3.30148	8.7093	1.39944	-3.39088	0.000696685	0.0258325	yes
XLOC_003690	XLOC_003690	B3GNT6	chr11:76745434-76753005	q1	q2	OK	8.68139	22.7485	1.38978	-3.18618	0.00144166	0.0430398	yes
XLOC_001670	XLOC_001670	VAV3	chr1:108113781-108507545	q1	q2	OK	6.83902	17.6324	1.36637	-4.30351	1.68111e-05	0.00136708	yes
XLOC_002183	XLOC_002183	DUSP10	chr1:221874763-221915516	q1	q2	OK	6.79116	17.4651	1.36274	-3.65558	0.000256599	0.0122037	yes
XLOC_007995	XLOC_007995	NLRC5	chr16:57050985-57117436	q1	q2	OK	4.19083	10.6797	1.34956	-3.18268	0.00145921	0.0433559	yes
XLOC_007536	XLOC_007536	PKM2	chr15:72491369-72523727	q1	q2	OK	259	657.127	1.34322	-3.79581	0.000147161	0.00795247	yes
XLOC_017260	XLOC_017260	N4BP3	chr5:177540555-177553107	q1	q2	OK	7.28081	18.3665	1.3349	-3.20746	0.00133913	0.0409011	yes
XLOC_000127	XLOC_000127	CLCNKA	chr1:16348485-16360545	q1	q2	OK	2.24786	5.66634	1.33386	-3.9122	9.14598e-05	0.0054426	yes
XLOC_020525	XLOC_020525	FAM115C	chr7:143318044-143427173	q1	q2	OK	2.29206	5.73346	1.32276	-3.56156	0.000368652	0.0161513	yes
XLOC_022262	XLOC_022262	SLC25A25	chr9:130830478-130871524	q1	q2	OK	20.1343	48.9707	1.28226	-3.21226	0.00131694	0.0404586	yes
XLOC_020104	XLOC_020104	GPNMB	chr7:23286315-23314729	q1	q2	OK	8.71882	20.3575	1.22335	-3.43094	0.000601489	0.0231576	yes
XLOC_011868	XLOC_011868	HPCAL1	chr2:10443039-10567743	q1	q2	OK	30.4124	70.5888	1.21478	-3.23443	0.00121887	0.0383565	yes
XLOC_002237	XLOC_002237	IRF2BP2	chr1:234740014-234745271	q1	q2	OK	16.8693	39.1278	1.2138	-5.19489	2.0484e-07	3.172e-05	yes
XLOC_003218	XLOC_003218	LSP1	chr11:1874199-1913493	q1	q2	OK	38.9485	90.1021	1.20999	-5.41995	5.96167e-08	1.08739e-05	yes
XLOC_005700	XLOC_005700	RSRC2	chr12:122989189-123011560	q1	q2	OK	25.6218	58.6599	1.195	-5.01285	5.3631e-07	7.22686e-05	yes
XLOC_011953	XLOC_011953	LTBP1	chr2:33172368-33624575	q1	q2	OK	19.0666	43.5018	1.19003	-7.85777	3.9968e-15	2.89717e-12	yes
XLOC_011533	XLOC_011533	CEACAM1	chr19:43011457-43032661	q1	q2	OK	2.19667	5.00867	1.18911	-3.53467	0.00040828	0.0175692	yes
XLOC_016315	XLOC_016315	MSMO1	chr4:166248817-166264314	q1	q2	OK	43.3835	97.7938	1.1726	-3.133	0.00173029	0.0484649	yes
XLOC_001538	XLOC_001538	ORC1	chr1:52838500-52870143	q1	q2	OK	7.57892	17.0497	1.16968	-3.53752	0.0004039	0.0174253	yes
XLOC_006279	XLOC_006279	ZBTB1	chr14:64971291-65000408	q1	q2	OK	21.6649	48.7278	1.16938	-3.12197	0.00179646	0.0497235	yes
XLOC_013291	XLOC_013291	SIRPA	chr20:1874812-1920540	q1	q2	OK	6.65614	14.9614	1.16849	-4.77796	1.77083e-06	0.000202036	yes
XLOC_003116	XLOC_003116	ABLIM1	chr10:116190868-116444414	q1	q2	OK	4.26862	9.55092	1.16187	-3.16953	0.00152687	0.0447185	yes
XLOC_006763	XLOC_006763	C14orf43	chr14:74181824-74253896	q1	q2	OK	18.9449	40.7139	1.10371	-4.27694	1.89478e-05	0.00151304	yes
XLOC_016938	XLOC_016938	HMGCR	chr5:74632992-74657926	q1	q2	OK	22.0248	47.2774	1.10203	-3.23247	0.00122724	0.0384998	yes
XLOC_004169	XLOC_004169	SLC43A3	chr11:57174426-57195053	q1	q2	OK	27.9659	58.8267	1.0728	-3.39197	0.000693917	0.0257721	yes
XLOC_005826	XLOC_005826	SETDB2	chr13:50018428-50069139	q1	q2	OK	22.6897	47.6656	1.07091	-3.51367	0.000441967	0.0186377	yes
XLOC_007356	XLOC_007356	GOLGA8A	chr15:34671269-34729667	q1	q2	OK	16.6907	34.6881	1.0554	-3.23545	0.00121449	0.0382475	yes
XLOC_002316	XLOC_002316	PFKFB3	chr10:6186842-6277507	q1	q2	OK	16.6278	33.9312	1.02902	-4.54036	5.61592e-06	0.000548449	yes
XLOC_017530	XLOC_017530	FNIP1	chr5:130977406-131132756	q1	q2	OK	8.43506	17.1506	1.02379	-4.33508	1.45704e-05	0.00121906	yes
XLOC_004700	XLOC_004700	H2AFJ	chr12:14927269-14930936	q1	q2	OK	5.86598	11.8785	1.0179	-3.29166	0.000995979	0.0333919	yes
XLOC_014182	XLOC_014182	LSS	chr21:47608359-47648738	q1	q2	OK	21.6518	43.1958	0.996401	-3.79033	0.000150448	0.00809366	yes
XLOC_009202	XLOC_009202	SLC16A3	chr17:80186281-80197375	q1	q2	OK	37.9591	75.5385	0.992767	-4.69787	2.62884e-06	0.000283029	yes
XLOC_016579	XLOC_016579	MAPK10	chr4:86936275-87374283	q1	q2	OK	1.27266	2.50467	0.976771	-3.40923	0.000651473	0.0246531	yes
XLOC_013645	XLOC_013645	RNF24	chr20:3912068-3996216	q1	q2	OK	9.8175	19.2824	0.973859	-3.76759	0.000164834	0.00864631	yes
XLOC_008588	XLOC_008588	CBFA2T3	chr16:88941262-89043504	q1	q2	OK	9.77787	19.1289	0.968164	-4.07415	4.61837e-05	0.00313933	yes
XLOC_001229	XLOC_001229	ACOT7	chr1:6324331-6453826	q1	q2	OK	12.5535	24.4995	0.964656	-3.22305	0.00126833	0.039397	yes
XLOC_015468	XLOC_015468	NCKIPSD	chr3:48711277-48723334	q1	q2	OK	7.07058	13.5899	0.942638	-3.47403	0.000512711	0.0207665	yes
XLOC_021304	XLOC_021304	SDCBP	chr8:59465727-59495419	q1	q2	OK	25.4829	47.7881	0.90712	-3.83301	0.000126585	0.00707709	yes
XLOC_003490	XLOC_003490	MS4A1	chr11:60223281-60238225	q1	q2	OK	209.408	378.182	0.852767	-3.3519	0.000802591	0.0285232	yes
XLOC_003161	XLOC_003161	MKI67	chr10:129894924-129924468	q1	q2	OK	21.9853	39.6031	0.849078	-3.44234	0.000576709	0.0224295	yes
XLOC_000752	XLOC_000752	FDPS	chr1:155278538-155300909	q1	q2	OK	70.4458	125.545	0.833616	-4.64026	3.47978e-06	0.000363475	yes
XLOC_020854	XLOC_020854	CYP51A1	chr7:91741462-91764059	q1	q2	OK	57.3849	99.7273	0.797316	-3.50009	0.000465099	0.0193616	yes
XLOC_023859	XLOC_023859	FLNA	chrX:153576899-153603006	q1	q2	OK	10.9915	19.0047	0.789963	-3.18141	0.00146558	0.0434226	yes
XLOC_020368	XLOC_020368	SRRT	chr7:100472700-100486285	q1	q2	OK	25.9627	44.8454	0.788516	-4.69234	2.70094e-06	0.000289038	yes
XLOC_016614	XLOC_016614	SLC39A8	chr4:103172197-103266655	q1	q2	OK	36.06	61.4471	0.768947	-3.49457	0.000474823	0.0196774	yes
XLOC_012980	XLOC_012980	GTDC1	chr2:144703580-145090083	q1	q2	OK	9.84489	16.7531	0.766977	-4.02405	5.72061e-05	0.00375209	yes
XLOC_007278	XLOC_007278	FES	chr15:91427664-91439006	q1	q2	OK	8.57119	14.5387	0.762334	-4.12579	3.69458e-05	0.00261938	yes
XLOC_006803	XLOC_006803	FOXN3	chr14:89622515-90085494	q1	q2	OK	13.5545	22.8087	0.750817	-4.17779	2.94355e-05	0.00217112	yes
XLOC_016196	XLOC_016196	BANK1	chr4:102711763-102995969	q1	q2	OK	13.8126	22.526	0.705601	-3.44172	0.000578021	0.0224597	yes
XLOC_000052	XLOC_000052	KCNAB2	chr1:5922869-6161253	q1	q2	OK	19.6582	31.2657	0.669448	-3.59197	0.000328184	0.0148602	yes
XLOC_002385	XLOC_002385	ZEB1	chr10:31608100-31818742	q1	q2	OK	3.58579	5.70126	0.66899	-3.15629	0.00159791	0.0461402	yes
XLOC_007033	XLOC_007033	NUSAP1	chr15:41624891-41673248	q1	q2	OK	53.4671	81.8623	0.614549	-3.87922	0.000104794	0.00603946	yes
XLOC_022033	XLOC_022033	MELK	chr9:36572858-36677680	q1	q2	OK	14.138	21.6254	0.613144	-3.72095	0.000198478	0.00999942	yes
XLOC_016019	XLOC_016019	RBPJ	chr4:26321331-26436752	q1	q2	OK	20.9911	30.7945	0.552894	-3.58709	0.000334387	0.0150788	yes
XLOC_010422	XLOC_010422	SMARCA4	chr19:11071597-11172958	q1	q2	OK	41.1193	55.5525	0.434036	-4.2727	1.93117e-05	0.00153917	yes
XLOC_023665	XLOC_023665	MORF4L2	chrX:102930425-102947484	q1	q2	OK	57.7209	76.5723	0.407731	-3.88143	0.000103844	0.00600118	yes
XLOC_009903	XLOC_009903	C17orf62	chr17:80347085-80408707	q1	q2	OK	41.4597	31.7328	-0.385737	3.36264	0.000772009	0.0277887	yes
XLOC_011626	XLOC_011626	CARD8	chr19:48711342-48761450	q1	q2	OK	15.5082	11.3076	-0.455733	3.14003	0.0016893	0.047602	yes
XLOC_000184	XLOC_000184	RCAN3	chr1:24822822-24863510	q1	q2	OK	19.1921	13.5069	-0.506809	3.25779	0.00112284	0.0363272	yes
XLOC_005293	XLOC_005293	SOX5	chr12:23685230-24715380	q1	q2	OK	34.8673	23.3956	-0.575639	3.2229	0.00126899	0.0394028	yes
XLOC_012189	XLOC_012189	BCL2L11	chr2:111878490-111926022	q1	q2	OK	42.1665	28.235	-0.578614	4.78594	1.70188e-06	0.0001963	yes
XLOC_023384	XLOC_023384	TAZ	chrX:153626570-153650063	q1	q2	OK	13.8275	9.19894	-0.588005	3.19975	0.00137545	0.0416241	yes
XLOC_004292	XLOC_004292	EIF1AD	chr11:65764015-65771617	q1	q2	OK	14.9724	9.80667	-0.61047	4.23373	2.29843e-05	0.00175694	yes
XLOC_011605	XLOC_011605	PRKD2	chr19:47150868-47220384	q1	q2	OK	19.9101	13.0072	-0.61419	3.44739	0.000566034	0.0221269	yes
XLOC_010211	XLOC_010211	TCF4	chr18:52889561-53303188	q1	q2	OK	134.455	87.2801	-0.623404	6.60554	3.96059e-11	1.59343e-08	yes
XLOC_002211	XLOC_002211	MRPL55	chr1:228294379-228297013	q1	q2	OK	39.8131	25.8172	-0.62491	3.17721	0.00148702	0.0438261	yes
XLOC_009828	XLOC_009828	EXOC7	chr17:74075262-74099868	q1	q2	OK	24.9906	16.1348	-0.631213	3.36522	0.000764819	0.0276245	yes
XLOC_016163	XLOC_016163	PTPN13	chr4:87515467-87736328	q1	q2	OK	13.1014	8.44849	-0.632954	3.78529	0.000153532	0.00822869	yes
XLOC_007507	XLOC_007507	C15orf44	chr15:65871095-65903627	q1	q2	OK	32.0359	20.583	-0.638237	3.43672	0.000588795	0.0228105	yes
XLOC_022754	XLOC_022754	MAPKAP1	chr9:128199672-128469513	q1	q2	OK	40.2365	25.7895	-0.641724	4.066	4.7827e-05	0.00322238	yes
XLOC_021027	XLOC_021027	C7orf49	chr7:134832765-134855578	q1	q2	OK	34.4929	21.9693	-0.650811	3.96148	7.44879e-05	0.00462657	yes
XLOC_021298	XLOC_021298	CHCHD7	chr8:57124314-57131176	q1	q2	OK	40.0664	25.4924	-0.652326	3.18237	0.00146074	0.0433657	yes
XLOC_016912	XLOC_016912	RAD17	chr5:68647552-68710630	q1	q2	OK	41.9654	26.4744	-0.664604	3.15185	0.00162238	0.0464954	yes
XLOC_015895	XLOC_015895	TNK2	chr3:195590235-195635880	q1	q2	OK	25.8155	16.0172	-0.688617	3.16217	0.00156599	0.0455154	yes
XLOC_003625	XLOC_003625	TBC1D10C	chr11:67171383-67177561	q1	q2	OK	25.9381	15.9703	-0.699679	3.17065	0.00152101	0.0445934	yes
XLOC_018539	XLOC_018539	CUTA	chr6:33384318-33386065	q1	q2	OK	66.7108	40.8028	-0.709252	3.24584	0.00117105	0.0372985	yes
XLOC_009155	XLOC_009155	METTL23	chr17:74722911-74729962	q1	q2	OK	48.6545	29.7224	-0.71102	3.32809	0.000874434	0.0302829	yes
XLOC_005110	XLOC_005110	ARL6IP4	chr12:123464879-123467460	q1	q2	OK	81.8977	49.9938	-0.712074	3.76421	0.000167076	0.00872153	yes
XLOC_016454	XLOC_016454	TLR10	chr4:38773859-38784611	q1	q2	OK	26.0673	15.9064	-0.712635	3.35706	0.000787771	0.0281632	yes
XLOC_016183	XLOC_016183	SMARCAD1	chr4:95128758-95212443	q1	q2	OK	26.3069	15.9809	-0.719091	4.83749	1.31487e-06	0.00015817	yes
XLOC_015479	XLOC_015479	USP19	chr3:49145478-49158371	q1	q2	OK	27.3159	16.4871	-0.728399	3.17316	0.00150791	0.0442866	yes
XLOC_007300	XLOC_007300	MEF2A	chr15:100106132-100256629	q1	q2	OK	21.0954	12.7294	-0.728766	3.21283	0.00131434	0.0403933	yes
XLOC_011954	XLOC_011954	RASGRP3	chr2:33661415-33789798	q1	q2	OK	164.649	98.3526	-0.743356	3.89077	9.99268e-05	0.00583496	yes
XLOC_000301	XLOC_000301	PPIE	chr1:40204516-40254533	q1	q2	OK	31.6278	18.7345	-0.755498	3.12196	0.00179652	0.0497235	yes
XLOC_011406	XLOC_011406	C19orf12	chr19:30189792-30206696	q1	q2	OK	5.66496	3.34243	-0.761168	3.35067	0.000806153	0.028581	yes
XLOC_018020	XLOC_018020	FOXP4,MIR4641	chr6:41514163-41570122	q1	q2	OK	10.2417	6.02009	-0.766594	4.58364	4.56941e-06	0.000461247	yes
XLOC_020180	XLOC_020180	CCM2	chr7:45039344-45116069	q1	q2	OK	49.6236	28.8644	-0.781732	3.28242	0.00102919	0.0342187	yes
XLOC_003233	XLOC_003233	PGAP2	chr11:3696239-3847601	q1	q2	OK	42.768	24.8344	-0.784191	6.32189	2.58376e-10	8.48654e-08	yes
XLOC_023864	XLOC_023864	FAM3A	chrX:153733326-153744566	q1	q2	OK	12.63	7.30934	-0.789046	3.4602	0.000539775	0.0213787	yes
XLOC_001947	XLOC_001947	SLAMF6	chr1:160454819-160493052	q1	q2	OK	33.3983	19.29	-0.791922	3.57278	0.000353208	0.0156478	yes
XLOC_005014	XLOC_005014	CHST11	chr12:104850691-105155792	q1	q2	OK	40.5226	23.2871	-0.799192	3.22407	0.00126382	0.039305	yes
XLOC_011283	XLOC_011283	TNPO2	chr19:12810007-12834810	q1	q2	OK	22.3563	12.7171	-0.813918	3.26895	0.00107946	0.0354142	yes
XLOC_017128	XLOC_017128	PCDHGA1,PCDHGA10,PCDHGA11,PCDHGA12,PCDHGA2,PCDHGA3,PCDHGA4,PCDHGA5,PCDHGA6,PCDHGA7,PCDHGA8,PCDHGA9,PCDHGB1,PCDHGB2,PCDHGB3,PCDHGB4,PCDHGB5,PCDHGB6,PCDHGB7,PCDHGC3,PCDHGC4,PCDHGC5	chr5:140710251-140892548	q1	q2	OK	30.7414	17.408	-0.820434	3.99844	6.37617e-05	0.0040945	yes
XLOC_012988	XLOC_012988	NEB	chr2:152341852-152591001	q1	q2	OK	0.503175	0.284425	-0.823011	3.26665	0.00108827	0.0355487	yes
XLOC_010827	XLOC_010827	CYTH2	chr19:48972464-48985571	q1	q2	OK	10.8905	6.11286	-0.833155	3.18451	0.00145	0.043174	yes
XLOC_001191	XLOC_001191	AURKAIP1	chr1:1309109-1310818	q1	q2	OK	85.4625	47.6127	-0.843945	3.40548	0.00066047	0.02492	yes
XLOC_005436	XLOC_005436	SMUG1	chr12:54574141-54582778	q1	q2	OK	18.2889	10.1612	-0.847893	3.62004	0.000294552	0.0136535	yes
XLOC_009151	XLOC_009151	LOC100507246	chr17:74553845-74561430	q1	q2	OK	118.23	65.6561	-0.848599	3.27025	0.00107452	0.0353161	yes
XLOC_020073	XLOC_020073	ZDHHC4	chr7:6617064-6628610	q1	q2	OK	70.7555	39.2315	-0.85083	4.70121	2.58628e-06	0.000280207	yes
XLOC_008139	XLOC_008139	BANP	chr16:87985037-88110924	q1	q2	OK	11.6248	6.42807	-0.854753	3.90369	9.47381e-05	0.00558629	yes
XLOC_020804	XLOC_020804	BCL7B	chr7:72950682-72972065	q1	q2	OK	61.3434	33.6176	-0.867689	3.20809	0.00133619	0.0408786	yes
XLOC_000728	XLOC_000728	CREB3L4	chr1:153940314-153950451	q1	q2	OK	8.06758	4.41652	-0.869227	3.56471	0.000364265	0.0160195	yes
XLOC_014725	XLOC_014725	MTMR14	chr3:9691116-9744078	q1	q2	OK	12.59	6.89197	-0.869284	3.303	0.00095656	0.0324063	yes
XLOC_004936	XLOC_004936	CNOT2	chr12:70636773-70748773	q1	q2	OK	61.3593	33.3883	-0.87794	3.78049	0.000156517	0.00832959	yes
XLOC_014896	XLOC_014896	DAG1	chr3:49506135-49573051	q1	q2	OK	6.33005	3.44306	-0.878526	3.36182	0.000774302	0.0278236	yes
XLOC_001909	XLOC_001909	ARHGEF11	chr1:156904631-157015162	q1	q2	OK	6.95557	3.76645	-0.884964	3.34982	0.00080864	0.0286293	yes
XLOC_003779	XLOC_003779	C11orf57	chr11:111944967-111957522	q1	q2	OK	29.8835	16.1753	-0.885557	3.45843	0.000543341	0.0214973	yes
XLOC_021374	XLOC_021374	PDP1	chr8:94929082-94938296	q1	q2	OK	21.7279	11.7495	-0.886949	3.53314	0.000410649	0.0176179	yes
XLOC_023100	XLOC_023100	MAGED2	chrX:54834170-54842445	q1	q2	OK	21.8698	11.8236	-0.887269	3.39118	0.000695921	0.0258325	yes
XLOC_012753	XLOC_012753	SPRED2	chr2:65537984-65659656	q1	q2	OK	29.6362	15.9931	-0.889914	3.1328	0.0017315	0.0484717	yes
XLOC_021752	XLOC_021752	ZFAND1	chr8:82613565-82633539	q1	q2	OK	66.9116	36.0729	-0.891342	5.20596	1.93e-07	3.02629e-05	yes
XLOC_015502	XLOC_015502	HYAL3,NAT6	chr3:50330258-50336899	q1	q2	OK	10.5185	5.66057	-0.893904	4.30136	1.69751e-05	0.00137908	yes
XLOC_010673	XLOC_010673	MRPS12	chr19:39405903-39423659	q1	q2	OK	38.3981	20.5892	-0.899147	3.24886	0.0011587	0.0371019	yes
XLOC_003653	XLOC_003653	FAM86C1	chr11:71498556-71512280	q1	q2	OK	5.78192	3.09624	-0.901034	3.444	0.000573176	0.0223127	yes
XLOC_005514	XLOC_005514	MDM1	chr12:68688345-68726161	q1	q2	OK	14.286	7.63196	-0.904473	3.79677	0.000146592	0.00792682	yes
XLOC_011136	XLOC_011136	MFSD12	chr19:3538262-3557571	q1	q2	OK	30.6385	16.2674	-0.91336	3.24286	0.00118337	0.037506	yes
XLOC_013374	XLOC_013374	ENTPD6	chr20:25176338-25207360	q1	q2	OK	37.4425	19.8232	-0.917489	3.70744	0.000209369	0.0104232	yes
XLOC_011915	XLOC_011915	C2orf28	chr2:27422454-27440046	q1	q2	OK	80.0013	42.3487	-0.917706	3.63456	0.000278456	0.0130368	yes
XLOC_002604	XLOC_002604	ZFYVE27	chr10:99496877-99520664	q1	q2	OK	15.0108	7.92008	-0.92241	5.46649	4.59044e-08	8.73273e-06	yes
XLOC_015518	XLOC_015518	PCBP4	chr3:51989329-52001482	q1	q2	OK	13.4878	7.1057	-0.924604	3.84204	0.000122017	0.00685359	yes
XLOC_007373	XLOC_007373	BMF	chr15:40380091-40401075	q1	q2	OK	8.14996	4.27299	-0.931547	3.68671	0.000227172	0.0110992	yes
XLOC_015748	XLOC_015748	TFDP2	chr3:141663269-141868386	q1	q2	OK	5.4895	2.86665	-0.937311	3.49434	0.000475238	0.0196843	yes
XLOC_003603	XLOC_003603	KLC2	chr11:66024764-66035332	q1	q2	OK	15.0111	7.8303	-0.938895	4.07458	4.60967e-05	0.00313596	yes
XLOC_021814	XLOC_021814	RRM2B	chr8:103216728-103251346	q1	q2	OK	43.6907	22.7833	-0.939349	3.91499	9.04084e-05	0.00539531	yes
XLOC_003613	XLOC_003613	RBM14,RBM14-RBM4,RBM4	chr11:66384052-66445275	q1	q2	OK	110.79	57.7709	-0.939419	4.33195	1.47794e-05	0.00123136	yes
XLOC_017274	XLOC_017274	LOC729678	chr5:180256953-180262726	q1	q2	OK	15.9887	8.32889	-0.940858	3.48635	0.00048966	0.0200776	yes
XLOC_014031	XLOC_014031	PRMT2	chr21:48055506-48085155	q1	q2	OK	16.9223	8.7909	-0.944844	3.80298	0.000142968	0.0077658	yes
XLOC_000922	XLOC_000922	TSEN15	chr1:184020810-184043344	q1	q2	OK	49.4573	25.6908	-0.94493	3.388	0.000704045	0.0260447	yes
XLOC_005900	XLOC_005900	CARKD	chr13:111267806-111292342	q1	q2	OK	9.07689	4.71365	-0.945353	3.70996	0.000207291	0.0103381	yes
XLOC_008352	XLOC_008352	SULT1A1	chr16:28616907-28634907	q1	q2	OK	13.7351	7.105	-0.950958	3.33192	0.000862479	0.029952	yes
XLOC_006178	XLOC_006178	DCAF11	chr14:24583905-24594451	q1	q2	OK	28.0463	14.4513	-0.956617	5.60211	2.11757e-08	4.46255e-06	yes
XLOC_000312	XLOC_000312	NFYC	chr1:41154751-41237275	q1	q2	OK	67.3543	34.6719	-0.958002	3.26692	0.00108725	0.0355447	yes
XLOC_001894	XLOC_001894	C1orf85	chr1:156262477-156265480	q1	q2	OK	8.51285	4.37305	-0.961	3.21064	0.0013244	0.0406431	yes
XLOC_021932	XLOC_021932	CYHR1	chr8:145675314-145691031	q1	q2	OK	13.7354	7.0468	-0.962858	3.28036	0.00103674	0.0343612	yes
XLOC_008362	XLOC_008362	SEZ6L2	chr16:29882479-29910585	q1	q2	OK	0.780244	0.399211	-0.966774	3.20054	0.00137169	0.0415491	yes
XLOC_017954	XLOC_017954	EGFL8,PPT2,PPT2-EGFL8	chr6:32120578-32145888	q1	q2	OK	11.573	5.9108	-0.969334	3.12812	0.00175926	0.0490313	yes
XLOC_007691	XLOC_007691	RAB40C	chr16:639356-679273	q1	q2	OK	13.0182	6.63022	-0.973402	4.29549	1.74306e-05	0.00140658	yes
XLOC_013290	XLOC_013290	LOC100507495	chr20:1290554-1373816	q1	q2	OK	10.7435	5.46987	-0.973882	3.52355	0.000425809	0.0181167	yes
XLOC_010672	XLOC_010672	NFKBIB	chr19:39369194-39399534	q1	q2	OK	33.3017	16.9467	-0.974591	3.16509	0.00155034	0.0452013	yes
XLOC_006217	XLOC_006217	CTAGE5	chr14:39734475-39820397	q1	q2	OK	18.3573	9.34062	-0.974763	3.91133	9.17881e-05	0.00545442	yes
XLOC_022292	XLOC_022292	USP20	chr9:132597695-132644107	q1	q2	OK	11.2243	5.68179	-0.982211	3.43813	0.000585739	0.0227072	yes
XLOC_003940	XLOC_003940	CARS	chr11:3022151-3078681	q1	q2	OK	88.0752	44.5596	-0.983	4.15717	3.22213e-05	0.00233563	yes
XLOC_020336	XLOC_020336	CPSF4	chr7:99006600-99063824	q1	q2	OK	60.4881	30.5674	-0.98466	3.45549	0.000549297	0.0216437	yes
XLOC_018218	XLOC_018218	RNF146	chr6:127587826-127609705	q1	q2	OK	10.4821	5.29678	-0.984733	4.14959	3.33065e-05	0.00240393	yes
XLOC_008668	XLOC_008668	EIF5A	chr17:7210317-7215782	q1	q2	OK	488.43	246.066	-0.989103	3.44456	0.000571994	0.0222874	yes
XLOC_002621	XLOC_002621	C10orf2	chr10:102747292-102754158	q1	q2	OK	21.3643	10.712	-0.99598	3.75762	0.000171538	0.00890907	yes
XLOC_014265	XLOC_014265	GGT1	chr22:24979717-25024972	q1	q2	OK	2.28379	1.14379	-0.997607	3.19268	0.00140958	0.0423303	yes
XLOC_004522	XLOC_004522	HYOU1	chr11:118914895-118927925	q1	q2	OK	15.0418	7.52377	-0.999451	3.51622	0.000437745	0.018515	yes
XLOC_023478	XLOC_023478	DMD	chrX:31137344-33357726	q1	q2	OK	9.16763	4.58234	-1.00046	6.32838	2.4775e-10	8.26671e-08	yes
XLOC_013594	XLOC_013594	TPD52L2	chr20:62496580-62522898	q1	q2	OK	54.8661	27.4103	-1.0012	3.37295	0.000743676	0.0270936	yes
XLOC_023055	XLOC_023055	CCDC120	chrX:48916515-48927510	q1	q2	OK	5.02317	2.4942	-1.01002	3.7271	0.000193694	0.00979362	yes
XLOC_022244	XLOC_022244	RABEPK	chr9:127962820-127996438	q1	q2	OK	17.6946	8.77382	-1.01203	3.57348	0.000352271	0.0156145	yes
XLOC_010535	XLOC_010535	UBA52	chr19:18682613-18688270	q1	q2	OK	154.497	76.5057	-1.01394	4.16049	3.17565e-05	0.00230791	yes
XLOC_005060	XLOC_005060	OAS2	chr12:113416273-113449528	q1	q2	OK	25.8592	12.7926	-1.01537	3.12516	0.0017771	0.0493976	yes
XLOC_000723	XLOC_000723	CHTOP	chr1:153591275-153618782	q1	q2	OK	50.1379	24.7556	-1.01815	3.93549	8.30254e-05	0.00504422	yes
XLOC_008466	XLOC_008466	TK2	chr16:66541905-66584315	q1	q2	OK	5.1888	2.5613	-1.01852	3.12474	0.00177961	0.0494508	yes
XLOC_005184	XLOC_005184	IFFO1	chr12:6648693-6665249	q1	q2	OK	9.07296	4.44827	-1.02833	4.41247	1.02198e-05	0.000912241	yes
XLOC_006840	XLOC_006840	TCL1A	chr14:96176303-96180533	q1	q2	OK	102.416	50.2025	-1.02861	4.29294	1.76322e-05	0.00142148	yes
XLOC_012968	XLOC_012968	LYPD1	chr2:133174146-133429070	q1	q2	OK	21.8314	10.6583	-1.03442	3.49604	0.000472214	0.019608	yes
XLOC_005458	XLOC_005458	RNF41	chr12:56596287-56615753	q1	q2	OK	15.5287	7.56458	-1.03761	5.46492	4.63109e-08	8.79019e-06	yes
XLOC_002032	XLOC_002032	KIAA0040	chr1:175126122-175162229	q1	q2	OK	55.1883	26.8048	-1.04187	3.82715	0.000129636	0.00720034	yes
XLOC_009110	XLOC_009110	C17orf80	chr17:71228775-71258019	q1	q2	OK	24.2049	11.7301	-1.04508	3.65986	0.000252351	0.0120493	yes
XLOC_023952	XLOC_023952	DHRSX,ZBED1	chrY:2087554-2369015	q1	q2	OK	6.53845	3.15436	-1.0516	3.99316	6.51972e-05	0.00417503	yes
XLOC_022930	XLOC_022930	TBL1X	chrX:9431334-9687780	q1	q2	OK	18.1338	8.745	-1.05215	3.47944	0.000502454	0.0204579	yes
XLOC_005190	XLOC_005190	ING4	chr12:6759703-6772308	q1	q2	OK	18.343	8.84488	-1.05232	4.82588	1.39387e-06	0.000166112	yes
XLOC_018596	XLOC_018596	CCND3	chr6:41902670-42016610	q1	q2	OK	36.8897	17.7852	-1.05254	3.23049	0.0012358	0.0386866	yes
XLOC_004399	XLOC_004399	SYTL2	chr11:85405264-85522178	q1	q2	OK	8.95609	4.31705	-1.05282	4.32508	1.52477e-05	0.00126168	yes
XLOC_007961	XLOC_007961	CYLD	chr16:50775960-50835846	q1	q2	OK	16.4336	7.9193	-1.0532	4.18491	2.85274e-05	0.00211715	yes
XLOC_000519	XLOC_000519	RWDD3,TMEM56,TMEM56-RWDD3	chr1:95558072-95712781	q1	q2	OK	11.3384	5.4378	-1.06013	4.019	5.84445e-05	0.00382139	yes
XLOC_009166	XLOC_009166	AFMID	chr17:76183397-76203782	q1	q2	OK	43.5631	20.8126	-1.06565	3.39701	0.00068126	0.0254386	yes
XLOC_014703	XLOC_014703	SCO2,TYMP	chr22:50946644-50968514	q1	q2	OK	21.5681	10.2946	-1.06701	3.20423	0.00135425	0.041273	yes
XLOC_014570	XLOC_014570	PATZ1	chr22:31721789-31742249	q1	q2	OK	33.3989	15.9402	-1.06713	4.86288	1.15691e-06	0.000141	yes
XLOC_007538	XLOC_007538	CELF6	chr15:72577067-72612525	q1	q2	OK	4.32317	2.06031	-1.06923	3.33835	0.000842781	0.0294666	yes
XLOC_010251	XLOC_010251	PQLC1	chr18:77662419-77711653	q1	q2	OK	64.1763	30.5314	-1.07175	4.68335	2.82228e-06	0.000299636	yes
XLOC_020339	XLOC_020339	ZNF655	chr7:99156044-99174076	q1	q2	OK	134.274	63.6747	-1.07639	6.32675	2.50382e-10	8.31484e-08	yes
XLOC_011792	XLOC_011792	ISOC2	chr19:55964345-55973049	q1	q2	OK	32.6912	15.478	-1.07868	3.47146	0.000517637	0.0208556	yes
XLOC_008681	XLOC_008681	TNFSF12,TNFSF12-TNFSF13,TNFSF13	chr17:7452374-7464925	q1	q2	OK	1.79534	0.846492	-1.08468	3.46126	0.000537644	0.0213513	yes
XLOC_005624	XLOC_005624	ALKBH2	chr12:109525992-109531293	q1	q2	OK	41.3659	19.4758	-1.08676	4.7805	1.74863e-06	0.000199774	yes
XLOC_006874	XLOC_006874	BRF1	chr14:105675622-105864484	q1	q2	OK	3.89654	1.83358	-1.08753	4.13505	3.54876e-05	0.00253308	yes
XLOC_014591	XLOC_014591	FOXRED2	chr22:36883232-36903148	q1	q2	OK	4.74999	2.23386	-1.08839	3.6601	0.000252113	0.0120449	yes
XLOC_016780	XLOC_016780	SORBS2	chr4:186506597-186877870	q1	q2	OK	5.24339	2.45851	-1.09272	4.09182	4.28002e-05	0.00295472	yes
XLOC_008895	XLOC_008895	THRA	chr17:38218445-38256973	q1	q2	OK	7.30089	3.4183	-1.09479	4.18807	2.81333e-05	0.00209529	yes
XLOC_012583	XLOC_012583	CMPK2	chr2:6980683-7006766	q1	q2	OK	7.13204	3.32943	-1.09904	3.35447	0.000795165	0.0283421	yes
XLOC_003288	XLOC_003288	AKIP1	chr11:8932700-8954553	q1	q2	OK	9.1185	4.25042	-1.10119	3.41066	0.000648059	0.0245459	yes
XLOC_012452	XLOC_012452	CTDSP1	chr2:219263060-219270664	q1	q2	OK	46.5154	21.5974	-1.10685	5.56215	2.66472e-08	5.50356e-06	yes
XLOC_018690	XLOC_018690	HMGN3	chr6:79910961-79946517	q1	q2	OK	59.1909	27.3976	-1.11132	4.18058	2.90768e-05	0.00215222	yes
XLOC_000420	XLOC_000420	NFIA	chr1:61542945-61928460	q1	q2	OK	1.61802	0.737149	-1.1342	3.42421	0.000616594	0.0235987	yes
XLOC_020049	XLOC_020049	KIAA1908	chr7:1609708-1629261	q1	q2	OK	2.17437	0.986622	-1.14003	3.16698	0.00154029	0.0449705	yes
XLOC_001549	XLOC_001549	YIPF1	chr1:54317391-54355487	q1	q2	OK	17.9142	8.11876	-1.14177	4.27225	1.93512e-05	0.00154086	yes
XLOC_023413	XLOC_023413	DHRSX,ZBED1	chrX:2137554-2419015	q1	q2	OK	6.75805	3.0619	-1.14218	4.23437	2.29195e-05	0.00175678	yes
XLOC_007629	XLOC_007629	DET1	chr15:89055713-89089912	q1	q2	OK	6.11012	2.76235	-1.14531	3.65588	0.0002563	0.0121964	yes
XLOC_001071	XLOC_001071	PSEN2	chr1:227058272-227083804	q1	q2	OK	14.8922	6.69635	-1.15311	3.9068	9.35262e-05	0.00554204	yes
XLOC_014514	XLOC_014514	DERL3	chr22:24129149-24181199	q1	q2	OK	40.8596	18.3503	-1.15487	4.68436	2.80831e-06	0.00029853	yes
XLOC_022200	XLOC_022200	RGS3	chr9:116207010-116360018	q1	q2	OK	5.19588	2.33182	-1.15591	3.26141	0.00110858	0.0359784	yes
XLOC_021650	XLOC_021650	LSM1	chr8:38020838-38070819	q1	q2	OK	37.7931	16.9517	-1.1567	3.29803	0.000973662	0.0328929	yes
XLOC_014940	XLOC_014940	PRKCD	chr3:53195222-53226733	q1	q2	OK	61.5634	27.605	-1.15714	4.37797	1.1979e-05	0.0010453	yes
XLOC_006336	XLOC_006336	JDP2	chr14:75894508-75939404	q1	q2	OK	8.01522	3.59212	-1.15791	4.08887	4.33473e-05	0.00298026	yes
XLOC_012070	XLOC_012070	INO80B,INO80B-WBP1,WBP1	chr2:74682149-74688018	q1	q2	OK	52.617	23.4967	-1.16307	3.1773	0.00148652	0.0438261	yes
XLOC_016386	XLOC_016386	ZFYVE28	chr4:2271323-2420370	q1	q2	OK	2.94142	1.31206	-1.16468	3.14165	0.00168001	0.0474562	yes
XLOC_006229	XLOC_006229	ATP5S	chr14:50779046-50792946	q1	q2	OK	14.889	6.64044	-1.1649	3.92891	8.53314e-05	0.00516565	yes
XLOC_000083	XLOC_000083	FBXO44	chr1:11708417-11723384	q1	q2	OK	6.3769	2.83154	-1.17127	3.66573	0.000246631	0.0118367	yes
XLOC_023863	XLOC_023863	SLC10A3	chrX:153715649-153719002	q1	q2	OK	12.6418	5.59133	-1.17694	4.28193	1.85276e-05	0.0014823	yes
XLOC_006660	XLOC_006660	TRAPPC6B	chr14:39617014-39639634	q1	q2	OK	31.5929	13.9076	-1.18373	3.17067	0.00152089	0.0445934	yes
XLOC_010593	XLOC_010593	CEBPG	chr19:33864574-33873592	q1	q2	OK	37.804	16.6136	-1.18617	3.16159	0.00156908	0.0455895	yes
XLOC_004819	XLOC_004819	PFDN5	chr12:53689234-53693234	q1	q2	OK	162.652	71.0374	-1.19514	3.35823	0.000784444	0.0281074	yes
XLOC_008204	XLOC_008204	HAGH	chr16:1859103-1877195	q1	q2	OK	29.1096	12.7003	-1.19663	4.06855	4.73071e-05	0.0031976	yes
XLOC_016919	XLOC_016919	SERF1A	chr5:70196489-70214357	q1	q2	OK	14.8985	6.49755	-1.1972	3.49082	0.000481541	0.0198775	yes
XLOC_013765	XLOC_013765	BLCAP	chr20:36145818-36156333	q1	q2	OK	53.1001	23.0996	-1.20085	3.5945	0.00032501	0.0147482	yes
XLOC_007902	XLOC_007902	TMEM219	chr16:29973350-29984373	q1	q2	OK	50.1443	21.6934	-1.20883	4.18957	2.79486e-05	0.00208523	yes
XLOC_007353	XLOC_007353	SLC12A6	chr15:34517244-34630265	q1	q2	OK	1.7266	0.744565	-1.21346	3.51053	0.000447209	0.0188022	yes
XLOC_016759	XLOC_016759	DCTD	chr4:183811243-183838630	q1	q2	OK	9.61514	4.1374	-1.21658	3.27018	0.00107479	0.0353161	yes
XLOC_003554	XLOC_003554	GPR137	chr11:64037299-64056972	q1	q2	OK	11.2665	4.84734	-1.21677	4.3715	1.23395e-05	0.00106745	yes
XLOC_018463	XLOC_018463	HCG18	chr6:30255173-30314635	q1	q2	OK	7.66695	3.29797	-1.21707	4.24766	2.16014e-05	0.00168181	yes
XLOC_023102	XLOC_023102	TRO	chrX:54947248-54957865	q1	q2	OK	6.86847	2.95384	-1.2174	4.35427	1.33508e-05	0.0011397	yes
XLOC_008966	XLOC_008966	ACBD4	chr17:43209966-43221543	q1	q2	OK	10.594	4.55417	-1.21798	5.04994	4.41943e-07	6.06211e-05	yes
XLOC_018117	XLOC_018117	BCKDHB	chr6:80816343-81055987	q1	q2	OK	117.346	50.4127	-1.2189	3.81294	0.000137326	0.00752739	yes
XLOC_006818	XLOC_006818	ITPK1	chr14:93403258-93582263	q1	q2	OK	14.3976	6.17564	-1.22117	3.26495	0.00109482	0.0356675	yes
XLOC_005100	XLOC_005100	BCL7A	chr12:122459860-122499950	q1	q2	OK	48.5707	20.7643	-1.22598	3.29075	0.000999217	0.0334585	yes
XLOC_008628	XLOC_008628	CYB5D2	chr17:4046461-4060995	q1	q2	OK	13.6677	5.83601	-1.22771	4.86116	1.16698e-06	0.0001418	yes
XLOC_000027	XLOC_000027	MIB2	chr1:1550794-1565990	q1	q2	OK	15.0196	6.40435	-1.22972	5.814	6.09991e-09	1.47388e-06	yes
XLOC_007521	XLOC_007521	LOC100506686	chr15:67547137-67819641	q1	q2	OK	6.69635	2.85357	-1.2306	3.78305	0.00015492	0.00827003	yes
XLOC_020361	XLOC_020361	MOSPD3	chr7:100209724-100213000	q1	q2	OK	15.9116	6.77866	-1.231	3.70199	0.000213912	0.0106054	yes
XLOC_012651	XLOC_012651	ZNF513	chr2:27600097-27603611	q1	q2	OK	8.52753	3.63178	-1.23145	3.89703	9.73786e-05	0.00571793	yes
XLOC_000497	XLOC_000497	LRRC8D	chr1:90286572-90401989	q1	q2	OK	23.4773	9.99141	-1.23251	4.62513	3.74357e-06	0.000386705	yes
XLOC_023008	XLOC_023008	MID1IP1	chrX:38660684-38665783	q1	q2	OK	34.2281	14.532	-1.23594	5.71304	1.10977e-08	2.52887e-06	yes
XLOC_010853	XLOC_010853	RPL13A	chr19:49990864-49995564	q1	q2	OK	2154.63	912.754	-1.23914	3.40431	0.000663325	0.0249779	yes
XLOC_000764	XLOC_000764	SEMA4A	chr1:156119734-156147542	q1	q2	OK	21.9224	9.27926	-1.24032	3.95328	7.70858e-05	0.00475551	yes
XLOC_016916	XLOC_016916	SERF1A	chr5:69321071-69338940	q1	q2	OK	15.4596	6.54293	-1.24049	3.30976	0.000933763	0.031865	yes
XLOC_012920	XLOC_012920	PAX8	chr2:113973573-114036498	q1	q2	OK	1.92962	0.816088	-1.24152	3.21692	0.00129573	0.0400264	yes
XLOC_010837	XLOC_010837	BAX	chr19:49458116-49465055	q1	q2	OK	54.3532	22.914	-1.24614	3.91513	9.03561e-05	0.00539531	yes
XLOC_020927	XLOC_020927	CLDN15	chr7:100875372-100882101	q1	q2	OK	36.0397	15.1788	-1.24753	3.31255	0.000924491	0.0316128	yes
XLOC_011608	XLOC_011608	SLC1A5	chr19:47278139-47291842	q1	q2	OK	132.22	55.6812	-1.24768	4.78882	1.67762e-06	0.000194569	yes
XLOC_004825	XLOC_004825	TARBP2	chr12:53894704-53900215	q1	q2	OK	28.8066	12.1172	-1.24934	4.08989	4.31574e-05	0.00297206	yes
XLOC_009754	XLOC_009754	CD79B	chr17:62006097-62009704	q1	q2	OK	481.814	201.721	-1.25612	6.20763	5.37883e-10	1.65065e-07	yes
XLOC_011940	XLOC_011940	YPEL5	chr2:30369749-30383399	q1	q2	OK	93.9371	39.2602	-1.25863	5.01441	5.31969e-07	7.17987e-05	yes
XLOC_012723	XLOC_012723	C2orf63	chr2:55399686-55462989	q1	q2	OK	2.26464	0.94301	-1.26394	3.43248	0.00059808	0.0230369	yes
XLOC_014922	XLOC_014922	PARP3	chr3:51976360-51982883	q1	q2	OK	9.83131	4.07693	-1.2699	3.36525	0.000764754	0.0276245	yes
XLOC_014676	XLOC_014676	LOC100506714	chr22:45529638-45559662	q1	q2	OK	9.08087	3.75689	-1.27329	3.3138	0.000920377	0.0315449	yes
XLOC_014708	XLOC_014708	RABL2B	chr22:51195513-51238065	q1	q2	OK	8.11643	3.3517	-1.27595	6.06727	1.30104e-09	3.68343e-07	yes
XLOC_002484	XLOC_002484	SLC29A3	chr10:73079009-73123147	q1	q2	OK	4.13295	1.70049	-1.28122	3.56168	0.000368492	0.0161513	yes
XLOC_000037	XLOC_000037	FAM213B	chr1:2517898-2564481	q1	q2	OK	1.77896	0.73035	-1.28438	3.49903	0.000466957	0.019428	yes
XLOC_015504	XLOC_015504	HYAL2	chr3:50355220-50360281	q1	q2	OK	7.00998	2.87059	-1.28806	3.95089	7.78608e-05	0.00478576	yes
XLOC_009894	XLOC_009894	DCXR	chr17:79993756-79995573	q1	q2	OK	128.356	52.4378	-1.29147	3.15751	0.00159121	0.0460732	yes
XLOC_021806	XLOC_021806	FBXO43	chr8:101145587-101158099	q1	q2	OK	1.73127	0.707038	-1.29197	3.14077	0.00168506	0.0475144	yes
XLOC_001010	XLOC_001010	CR2	chr1:207627644-207663240	q1	q2	OK	13.5439	5.50272	-1.29942	4.12676	3.67907e-05	0.00261279	yes
XLOC_002849	XLOC_002849	ITGB1	chr10:33189245-33247293	q1	q2	OK	84.9274	34.4781	-1.30055	3.7466	0.000179247	0.00922397	yes
XLOC_005154	XLOC_005154	ZNF268	chr12:133757994-133783697	q1	q2	OK	6.83553	2.76829	-1.30406	5.31064	1.09241e-07	1.85494e-05	yes
XLOC_012625	XLOC_012625	TP53I3	chr2:24300302-24308085	q1	q2	OK	7.11231	2.86592	-1.31132	4.06507	4.8019e-05	0.00323213	yes
XLOC_007546	XLOC_007546	STOML1	chr15:74275558-74286963	q1	q2	OK	4.05199	1.62122	-1.32155	5.46708	4.57513e-08	8.72335e-06	yes
XLOC_005099	XLOC_005099	WDR66	chr12:122356462-122441832	q1	q2	OK	2.406	0.95984	-1.32577	3.66349	0.000248799	0.0119136	yes
XLOC_011259	XLOC_011259	TMEM205	chr19:11453451-11456981	q1	q2	OK	35.6597	14.1192	-1.33664	3.75489	0.000173418	0.0089845	yes
XLOC_016430	XLOC_016430	PROM1	chr4:15969848-16085623	q1	q2	OK	87.95	34.7106	-1.34131	8.91561	0	0	yes
XLOC_002769	XLOC_002769	ASB13	chr10:5680819-5708558	q1	q2	OK	61.9261	24.1295	-1.35975	3.44309	0.000575107	0.0223776	yes
XLOC_015087	XLOC_015087	LOC100125556	chr3:125635443-125655887	q1	q2	OK	1.84213	0.71515	-1.36506	3.2678	0.00108387	0.0354618	yes
XLOC_008736	XLOC_008736	C17orf76-AS1,SNORD49B	chr17:16342300-16395480	q1	q2	OK	429.38	166.467	-1.36702	7.50649	6.08402e-14	3.81772e-11	yes
XLOC_000636	XLOC_000636	PEX11B	chr1:145516164-145523732	q1	q2	OK	37.737	14.6077	-1.36925	4.59482	4.3313e-06	0.000440246	yes
XLOC_020676	XLOC_020676	HOXA1	chr7:27132613-27135625	q1	q2	OK	7.42581	2.8724	-1.37029	3.8743	0.000106931	0.00613818	yes
XLOC_015511	XLOC_015511	C3orf18	chr3:50595455-50622421	q1	q2	OK	3.06908	1.18599	-1.37171	4.86148	1.16509e-06	0.000141776	yes
XLOC_000791	XLOC_000791	IFI16	chr1:158979681-159024945	q1	q2	OK	94.8036	36.5483	-1.37514	4.42921	9.45796e-06	0.000854213	yes
XLOC_000557	XLOC_000557	SARS	chr1:109756514-109780804	q1	q2	OK	177.561	68.2094	-1.38028	3.5864	0.000335272	0.0150998	yes
XLOC_001470	XLOC_001470	MYCL1	chr1:40361095-40367687	q1	q2	OK	1.20449	0.462163	-1.38195	3.3409	0.000835065	0.0292812	yes
XLOC_005641	XLOC_005641	FAM109A	chr12:111798454-111806925	q1	q2	OK	2.09016	0.801713	-1.38246	3.25265	0.00114336	0.0368202	yes
XLOC_017948	XLOC_017948	STK19	chr6:31937587-31949223	q1	q2	OK	10.4419	4.00286	-1.38328	3.93811	8.21266e-05	0.00499322	yes
XLOC_009286	XLOC_009286	NLRP1	chr17:5404718-5487832	q1	q2	OK	1.46227	0.559739	-1.38539	4.55027	5.35759e-06	0.000528748	yes
XLOC_001303	XLOC_001303	ALDH4A1,MIR4695	chr1:19197923-19229293	q1	q2	OK	3.75187	1.43423	-1.38733	3.26161	0.00110783	0.0359784	yes
XLOC_015653	XLOC_015653	IGSF11	chr3:118619478-118864898	q1	q2	OK	77.0021	29.4351	-1.38736	3.12018	0.00180743	0.0499435	yes
XLOC_005054	XLOC_005054	ERP29	chr12:112451151-112461024	q1	q2	OK	77.798	29.6992	-1.38931	4.22165	2.42523e-05	0.00184381	yes
XLOC_000278	XLOC_000278	NCDN	chr1:36023392-36032380	q1	q2	OK	15.3746	5.85748	-1.39219	4.43582	9.17236e-06	0.000835599	yes
XLOC_021272	XLOC_021272	AP3M2	chr8:42010463-42028701	q1	q2	OK	2.10298	0.797374	-1.39911	3.37803	0.000730063	0.0266636	yes
XLOC_017246	XLOC_017246	TSPAN17	chr5:176074387-176086059	q1	q2	OK	13.3873	5.06516	-1.40218	3.7383	0.000185266	0.00944129	yes
XLOC_023951	XLOC_023951	P2RY8	chrY:1531465-1606037	q1	q2	OK	32.2664	12.1862	-1.40479	3.20893	0.00133228	0.0408104	yes
XLOC_013757	XLOC_013757	SLA2	chr20:35201875-35274619	q1	q2	OK	7.80691	2.94704	-1.40549	3.64571	0.000266652	0.0125963	yes
XLOC_021093	XLOC_021093	KCNH2	chr7:150642043-150675402	q1	q2	OK	10.4244	3.92999	-1.40736	4.44869	8.63951e-06	0.000793938	yes
XLOC_011849	XLOC_011849	LOC100506054	chr2:3605975-3609340	q1	q2	OK	30.3104	11.4246	-1.40767	5.27277	1.34379e-07	2.21121e-05	yes
XLOC_001416	XLOC_001416	SYNC	chr1:33116748-33168361	q1	q2	OK	18.6284	7.02009	-1.40794	3.22994	0.00123817	0.0387175	yes
XLOC_014421	XLOC_014421	PPARA	chr22:46546498-46639653	q1	q2	OK	3.48043	1.30263	-1.41784	3.96514	7.33533e-05	0.00457585	yes
XLOC_020126	XLOC_020126	CHN2	chr7:29234120-29553944	q1	q2	OK	33.3486	12.4453	-1.42203	3.48855	0.000485641	0.0199683	yes
XLOC_015245	XLOC_015245	LOC100505687	chr3:183165395-183173800	q1	q2	OK	52.2822	19.5076	-1.42228	3.39244	0.000692722	0.0257391	yes
XLOC_009814	XLOC_009814	CASKIN2	chr17:73452663-73511627	q1	q2	OK	2.92347	1.08884	-1.42489	3.38542	0.000710684	0.0262556	yes
XLOC_009858	XLOC_009858	CBX4	chr17:77806954-77813213	q1	q2	OK	73.2404	27.2478	-1.4265	3.285	0.00101982	0.0340015	yes
XLOC_009158	XLOC_009158	LINC00338,SEC14L1	chr17:75084724-75213181	q1	q2	OK	185.163	68.7549	-1.42926	3.73701	0.00018622	0.00947264	yes
XLOC_013566	XLOC_013566	RPS21	chr20:60962120-60963576	q1	q2	OK	410.426	152.343	-1.4298	3.26842	0.00108152	0.0354341	yes
XLOC_007013	XLOC_007013	LOC100131089	chr15:40331511-40359710	q1	q2	OK	6.69404	2.48303	-1.43077	3.43501	0.000592538	0.0229179	yes
XLOC_000733	XLOC_000733	ATP8B2	chr1:154298035-154323780	q1	q2	OK	11.3301	4.20245	-1.43086	3.41072	0.000647925	0.0245459	yes
XLOC_021556	XLOC_021556	FAM167A	chr8:11197145-11324276	q1	q2	OK	62.1847	23.045	-1.4321	3.23341	0.00122321	0.0384356	yes
XLOC_009225	XLOC_009225	INPP5K	chr17:1397870-1420182	q1	q2	OK	18.1695	6.69986	-1.43932	3.47681	0.000507425	0.0206168	yes
XLOC_023412	XLOC_023412	P2RY8	chrX:1581465-1656037	q1	q2	OK	31.7929	11.723	-1.43936	3.28186	0.00103123	0.0342462	yes
XLOC_016457	XLOC_016457	TMEM156	chr4:38968440-39034041	q1	q2	OK	114.111	42.0487	-1.44031	3.21211	0.00131763	0.0404648	yes
XLOC_006256	XLOC_006256	ACTR10	chr14:58666832-58702353	q1	q2	OK	65.071	23.9672	-1.44095	3.19127	0.00141647	0.0425067	yes
XLOC_015120	XLOC_015120	NEK11	chr3:130745693-131100319	q1	q2	OK	1.12599	0.414652	-1.44122	3.27586	0.00105342	0.0347926	yes
XLOC_005735	XLOC_005735	ZNF605	chr12:133498018-133532892	q1	q2	OK	3.57656	1.31693	-1.4414	3.78496	0.000153732	0.0082335	yes
XLOC_014633	XLOC_014633	RPS19BP1	chr22:39925097-39928860	q1	q2	OK	69.6155	25.5601	-1.44552	3.22878	0.0012432	0.0388171	yes
XLOC_001943	XLOC_001943	IGSF8	chr1:160061128-160068618	q1	q2	OK	11.4489	4.20025	-1.44666	4.63125	3.6347e-06	0.00037778	yes
XLOC_001167	XLOC_001167	PGBD2	chr1:249200441-249213345	q1	q2	OK	9.80718	3.59773	-1.44675	4.19739	2.70014e-05	0.0020326	yes
XLOC_006016	XLOC_006016	KIAA0226L	chr13:46916136-46961635	q1	q2	OK	31.849	11.6795	-1.44726	3.22501	0.00125968	0.0392152	yes
XLOC_016385	XLOC_016385	MIR4800,MXD4	chr4:2249159-2263739	q1	q2	OK	16.2354	5.93329	-1.45224	3.1427	0.001674	0.0473455	yes
XLOC_011372	XLOC_011372	MEF2B,MEF2BNB,MEF2BNB-MEF2B	chr19:19256375-19314238	q1	q2	OK	579.372	211.555	-1.45345	3.81546	0.000135927	0.00748	yes
XLOC_001681	XLOC_001681	SORT1	chr1:109852187-109940563	q1	q2	OK	7.42271	2.69493	-1.4617	3.53919	0.00040135	0.017342	yes
XLOC_006198	XLOC_006198	AP4S1	chr14:31363004-31565656	q1	q2	OK	3.06669	1.11019	-1.46587	3.29974	0.000967734	0.0327321	yes
XLOC_015289	XLOC_015289	TP63	chr3:189349215-189615068	q1	q2	OK	15.4934	5.57986	-1.47335	3.57679	0.000347845	0.0154509	yes
XLOC_016208	XLOC_016208	RPL34	chr4:109541721-109551639	q1	q2	OK	712.372	256.126	-1.47578	3.20155	0.00136691	0.0414857	yes
XLOC_010060	XLOC_010060	PMAIP1	chr18:57567191-57571538	q1	q2	OK	82.2893	29.3976	-1.48501	3.25499	0.00113397	0.0366026	yes
XLOC_007460	XLOC_007460	CCPG1,DYX1C1,DYX1C1-CCPG1	chr15:55611132-55800432	q1	q2	OK	33.2988	11.8193	-1.49433	6.64085	3.11884e-11	1.27926e-08	yes
XLOC_004233	XLOC_004233	SNHG1	chr11:62619459-62623360	q1	q2	OK	260.232	92.2727	-1.49582	3.3192	0.000902764	0.0310593	yes
XLOC_014457	XLOC_014457	CECR1	chr22:17660191-17690779	q1	q2	OK	10.3903	3.67215	-1.50054	4.57458	4.77182e-06	0.000479377	yes
XLOC_004260	XLOC_004260	RASGRP2	chr11:64494382-64512928	q1	q2	OK	16.4756	5.80553	-1.50483	6.20876	5.34045e-10	1.64488e-07	yes
XLOC_007831	XLOC_007831	TMC5	chr16:19422056-19510434	q1	q2	OK	1.12479	0.396227	-1.50526	3.2373	0.00120666	0.0380435	yes
XLOC_005972	XLOC_005972	N4BP2L1	chr13:32974859-33002315	q1	q2	OK	4.71296	1.6478	-1.5161	3.49422	0.000475456	0.0196843	yes
XLOC_011587	XLOC_011587	DMPK	chr19:46272975-46285815	q1	q2	OK	15.4262	5.38583	-1.51814	9.4301	0	0	yes
XLOC_013986	XLOC_013986	MX1	chr21:42792519-42831141	q1	q2	OK	36.24	12.5571	-1.52908	4.94582	7.58244e-07	9.71904e-05	yes
XLOC_020747	XLOC_020747	SNHG15	chr7:45022626-45026259	q1	q2	OK	89.293	30.9111	-1.53042	3.2896	0.0010033	0.0335303	yes
XLOC_011311	XLOC_011311	GIPC1	chr19:14588570-14606944	q1	q2	OK	19.901	6.88811	-1.53066	4.56202	5.06645e-06	0.000504157	yes
XLOC_012318	XLOC_012318	LOC100505695	chr2:171627603-171634757	q1	q2	OK	11.8922	4.09198	-1.53914	3.49573	0.000472763	0.0196114	yes
XLOC_011426	XLOC_011426	DMKN	chr19:35988118-36004560	q1	q2	OK	19.1206	6.57825	-1.53935	5.38542	7.22738e-08	1.27987e-05	yes
XLOC_005085	XLOC_005085	DYNLL1	chr12:120907659-120936298	q1	q2	OK	224.499	77.1286	-1.54137	4.43513	9.20155e-06	0.000836446	yes
XLOC_021124	XLOC_021124	ZNF596	chr8:158344-197339	q1	q2	OK	4.58716	1.5711	-1.54582	3.99957	6.34569e-05	0.00408246	yes
XLOC_003904	XLOC_003904	IRF7	chr11:612554-615999	q1	q2	OK	11.311	3.85787	-1.55185	5.15134	2.58634e-07	3.82874e-05	yes
XLOC_017979	XLOC_017979	ITPR3	chr6:33589155-33664348	q1	q2	OK	43.8214	14.939	-1.55255	3.40286	0.000666834	0.0250675	yes
XLOC_013472	XLOC_013472	LOC100505783	chr20:42839599-42854667	q1	q2	OK	5.99688	2.03727	-1.55758	4.06007	4.9058e-05	0.00328427	yes
XLOC_005391	XLOC_005391	POU6F1	chr12:51580718-51611477	q1	q2	OK	0.782298	0.263462	-1.57012	3.24482	0.00117524	0.037355	yes
XLOC_010074	XLOC_010074	SERPINB8	chr18:61637262-61656608	q1	q2	OK	4.99487	1.67451	-1.57671	3.14936	0.0016363	0.0467193	yes
XLOC_016350	XLOC_016350	CYP4V2	chr4:187112673-187134617	q1	q2	OK	13.4879	4.49953	-1.58382	3.24668	0.00116758	0.0372584	yes
XLOC_001847	XLOC_001847	S100A13	chr1:153591275-153618782	q1	q2	OK	4.24651	1.41344	-1.58707	3.16079	0.00157344	0.0456847	yes
XLOC_009279	XLOC_009279	ZNF594	chr17:5082830-5095178	q1	q2	OK	7.23476	2.40679	-1.58784	3.14873	0.00163982	0.0467598	yes
XLOC_020881	XLOC_020881	MGC72080	chr7:97595907-97601638	q1	q2	OK	47.0224	15.6408	-1.58803	3.21048	0.00132515	0.0406512	yes
XLOC_022123	XLOC_022123	SUSD3	chr9:95820988-95847415	q1	q2	OK	28.2179	9.35599	-1.59265	3.27714	0.00104864	0.0346736	yes
XLOC_010826	XLOC_010826	KCNJ14	chr19:48958765-48969367	q1	q2	OK	2.07746	0.688772	-1.59272	3.76611	0.00016581	0.00868668	yes
XLOC_016002	XLOC_016002	FLJ39653	chr4:16228285-16259810	q1	q2	OK	3.92176	1.29993	-1.59306	3.23808	0.00120336	0.0379966	yes
XLOC_010569	XLOC_010569	RPSAP58	chr19:23945815-24010919	q1	q2	OK	58.0078	19.2023	-1.59496	3.45224	0.000555956	0.0218232	yes
XLOC_009707	XLOC_009707	CUEDC1	chr17:55940336-55980750	q1	q2	OK	18.3512	6.06165	-1.59809	3.29998	0.000966904	0.0327171	yes
XLOC_002063	XLOC_002063	FAM129A	chr1:184760165-184943682	q1	q2	OK	10.2312	3.37564	-1.59975	3.4053	0.000660911	0.0249205	yes
XLOC_013352	XLOC_013352	LINC00493	chr20:18548072-18550203	q1	q2	OK	190.379	62.6509	-1.60347	3.58436	0.000337909	0.0151617	yes
XLOC_009120	XLOC_009120	RAB37	chr17:72667255-72743474	q1	q2	OK	2.55017	0.837562	-1.60633	4.36145	1.29203e-05	0.0011097	yes
XLOC_004051	XLOC_004051	KCNJ11	chr11:17406795-17410878	q1	q2	OK	12.6015	4.11672	-1.61403	4.27106	1.9455e-05	0.00154766	yes
XLOC_003390	XLOC_003390	PRDM11	chr11:45115563-45256675	q1	q2	OK	0.772007	0.252203	-1.61403	3.22097	0.00127757	0.0395817	yes
XLOC_008005	XLOC_008005	GPR56	chr16:57653909-57698944	q1	q2	OK	0.388272	0.12625	-1.62079	3.23241	0.00122751	0.0384998	yes
XLOC_007042	XLOC_007042	CAPN3	chr15:42651697-42704515	q1	q2	OK	1.14155	0.370028	-1.62528	3.99219	6.54653e-05	0.00418605	yes
XLOC_017691	XLOC_017691	STC2	chr5:172741725-172756506	q1	q2	OK	16.7239	5.42095	-1.62529	3.58225	0.000340649	0.015244	yes
XLOC_010401	XLOC_010401	C19orf66	chr19:10196805-10213425	q1	q2	OK	10.8814	3.52563	-1.62591	3.15893	0.0015835	0.045891	yes
XLOC_007874	XLOC_007874	IL4R	chr16:27325250-27376099	q1	q2	OK	30.4275	9.84763	-1.62753	3.66011	0.000252106	0.0120449	yes
XLOC_009011	XLOC_009011	ITGA3	chr17:48133339-48167849	q1	q2	OK	11.2622	3.64462	-1.62764	3.46588	0.000528501	0.0211715	yes
XLOC_013674	XLOC_013674	RRBP1	chr20:17594322-17662928	q1	q2	OK	57.708	18.6549	-1.62922	5.85063	4.89726e-09	1.21471e-06	yes
XLOC_007114	XLOC_007114	TPM1	chr15:63334837-63364113	q1	q2	OK	2.30628	0.744707	-1.63082	3.43075	0.000601913	0.0231633	yes
XLOC_009012	XLOC_009012	PDK2	chr17:48172100-48188733	q1	q2	OK	13.9221	4.49052	-1.63243	3.49296	0.000477691	0.0197476	yes
XLOC_018391	XLOC_018391	KIAA0319	chr6:24544331-24646383	q1	q2	OK	0.639301	0.205997	-1.63387	3.33289	0.000859483	0.0299005	yes
XLOC_021710	XLOC_021710	MYBL1	chr8:67474409-67525480	q1	q2	OK	22.6296	7.27759	-1.63668	5.10567	3.29616e-07	4.62461e-05	yes
XLOC_014445	XLOC_014445	MAPK8IP2	chr22:51039130-51049979	q1	q2	OK	1.88286	0.605452	-1.63684	3.82256	0.000132075	0.00731107	yes
XLOC_004252	XLOC_004252	C11orf95	chr11:63527363-63536113	q1	q2	OK	7.95578	2.55772	-1.63714	3.37205	0.000746107	0.0271586	yes
XLOC_020355	XLOC_020355	PILRA	chr7:99971067-99997722	q1	q2	OK	2.1346	0.683424	-1.64312	3.15977	0.00157896	0.0457974	yes
XLOC_015499	XLOC_015499	MON1A	chr3:49946301-49967445	q1	q2	OK	15.4966	4.91176	-1.65764	4.11103	3.93897e-05	0.00277161	yes
XLOC_006185	XLOC_006185	GMPR2	chr14:24701647-24708447	q1	q2	OK	33.3437	10.5369	-1.66196	6.25599	3.94991e-10	1.24393e-07	yes
XLOC_005045	XLOC_005045	TCTN1	chr12:111051831-111127617	q1	q2	OK	13.3791	4.22417	-1.66324	4.38895	1.13901e-05	0.00100181	yes
XLOC_000218	XLOC_000218	SYTL1	chr1:27668482-27680423	q1	q2	OK	16.8391	5.30781	-1.66563	3.92365	8.72166e-05	0.00524817	yes
XLOC_011869	XLOC_011869	ATP6V1C2	chr2:10861774-10952960	q1	q2	OK	5.77915	1.81643	-1.66975	3.58918	0.000331724	0.0149962	yes
XLOC_008035	XLOC_008035	PLEKHG4	chr16:67311412-67360661	q1	q2	OK	8.29142	2.59189	-1.67761	6.60905	3.86784e-11	1.57115e-08	yes
XLOC_011888	XLOC_011888	KLHL29	chr2:23608297-23931483	q1	q2	OK	10.5147	3.28618	-1.67792	3.53548	0.000407041	0.0175338	yes
XLOC_008579	XLOC_008579	CYBA	chr16:88709696-88717492	q1	q2	OK	733.589	226.74	-1.69393	3.66523	0.000247121	0.0118535	yes
XLOC_010346	XLOC_010346	HSD11B1L	chr19:5681034-5688533	q1	q2	OK	2.23482	0.690595	-1.69424	4.7238	2.31477e-06	0.000255765	yes
XLOC_011019	XLOC_011019	ZNF580	chr19:56152391-56154836	q1	q2	OK	35.3873	10.9108	-1.69747	4.99011	6.0346e-07	7.96577e-05	yes
XLOC_004671	XLOC_004671	CLEC2D	chr12:9822307-9852151	q1	q2	OK	5.49162	1.68584	-1.70377	4.7304	2.24072e-06	0.000249221	yes
XLOC_001086	XLOC_001086	RNF187	chr1:228675067-228683889	q1	q2	OK	311.315	94.8034	-1.71536	3.41373	0.000640808	0.0243591	yes
XLOC_003141	XLOC_003141	CUZD1,FAM24B,FAM24B-CUZD1	chr10:124591670-124658230	q1	q2	OK	3.40036	1.03284	-1.71907	3.80471	0.00014197	0.00772595	yes
XLOC_008187	XLOC_008187	GNG13	chr16:838621-850733	q1	q2	OK	19.943	6.03741	-1.72388	3.27584	0.00105348	0.0347926	yes
XLOC_006004	XLOC_006004	TSC22D1	chr13:45006278-45154568	q1	q2	OK	28.2364	8.47865	-1.73565	4.17208	3.01826e-05	0.00221072	yes
XLOC_009179	XLOC_009179	ENDOV	chr17:78234659-78411884	q1	q2	OK	8.25186	2.47075	-1.73977	4.81178	1.49593e-06	0.000175677	yes
XLOC_022560	XLOC_022560	TMEM2	chr9:74298281-74383800	q1	q2	OK	2.07331	0.618106	-1.74601	3.67438	0.000238426	0.0115086	yes
XLOC_009880	XLOC_009880	C17orf90	chr17:79632065-79633618	q1	q2	OK	35.5987	10.5619	-1.75295	3.37632	0.000734623	0.0267986	yes
XLOC_022089	XLOC_022089	PSAT1	chr9:80912058-80945009	q1	q2	OK	116.037	34.3562	-1.75594	4.52423	6.06171e-06	0.000581185	yes
XLOC_011943	XLOC_011943	EHD3	chr2:31456879-31491260	q1	q2	OK	69.8741	20.5803	-1.76349	3.95683	7.59524e-05	0.00470284	yes
XLOC_014779	XLOC_014779	NR1D2	chr3:23986750-24022109	q1	q2	OK	10.8448	3.1855	-1.76741	4.72291	2.32492e-06	0.000256214	yes
XLOC_023747	XLOC_023747	MBNL3	chrX:131503342-131623996	q1	q2	OK	14.7619	4.33083	-1.76917	6.24712	4.18092e-10	1.30689e-07	yes
XLOC_021375	XLOC_021375	ESRP1	chr8:95653363-95719694	q1	q2	OK	47.6675	13.9096	-1.77693	7.99378	1.33227e-15	1.04695e-12	yes
XLOC_001378	XLOC_001378	IFI6	chr1:27992571-27998724	q1	q2	OK	11.9193	3.47441	-1.77847	3.44912	0.000562409	0.0220159	yes
XLOC_009257	XLOC_009257	ITGAE	chr17:3617918-3704537	q1	q2	OK	4.96945	1.44645	-1.78057	3.28167	0.00103195	0.0342565	yes
XLOC_013283	XLOC_013283	TRIB3	chr20:361307-378203	q1	q2	OK	331.999	96.6127	-1.7809	3.65279	0.000259403	0.0123023	yes
XLOC_008368	XLOC_008368	YPEL3	chr16:30103634-30107537	q1	q2	OK	25.4112	7.39465	-1.78091	3.61048	0.000305631	0.0140585	yes
XLOC_004903	XLOC_004903	METTL21B	chr12:58166382-58176324	q1	q2	OK	1.44851	0.421131	-1.78222	3.4711	0.000518325	0.0208733	yes
XLOC_003300	XLOC_003300	LOC729013	chr11:10879763-10900823	q1	q2	OK	14.3715	4.16458	-1.78697	3.14206	0.00167762	0.047432	yes
XLOC_015769	XLOC_015769	PFN2	chr3:149682690-149688741	q1	q2	OK	20.8686	6.00646	-1.79674	3.56085	0.000369652	0.0161802	yes
XLOC_005051	XLOC_005051	ALDH2	chr12:112204690-112247789	q1	q2	OK	31.4815	9.04253	-1.79971	3.77446	0.000160356	0.00849625	yes
XLOC_018821	XLOC_018821	MAP7	chr6:136663418-136871957	q1	q2	OK	0.745069	0.21391	-1.80037	3.13736	0.00170478	0.0479099	yes
XLOC_014623	XLOC_014623	DNAL4	chr22:39174512-39190161	q1	q2	OK	10.729	3.06463	-1.80773	3.27483	0.00105726	0.0348765	yes
XLOC_007330	XLOC_007330	ATP10A	chr15:25923859-26108349	q1	q2	OK	7.85964	2.23992	-1.81102	3.62647	0.000287321	0.0133921	yes
XLOC_016877	XLOC_016877	SNX18	chr5:53813588-53842416	q1	q2	OK	2.7138	0.768677	-1.81987	3.19309	0.00140761	0.042286	yes
XLOC_000009	XLOC_000009	ISG15	chr1:948846-949919	q1	q2	OK	76.3472	21.5818	-1.82276	3.84222	0.000121928	0.00685315	yes
XLOC_014022	XLOC_014022	LOC642852	chr21:46707966-46717269	q1	q2	OK	3.19884	0.898836	-1.83142	3.4345	0.00059365	0.0229398	yes
XLOC_014197	XLOC_014197	USP18	chr22:18632757-18660162	q1	q2	OK	45.3237	12.7089	-1.83443	3.98255	6.81795e-05	0.00432018	yes
XLOC_022621	XLOC_022621	NINJ1	chr9:95883770-95896570	q1	q2	OK	9.97656	2.78708	-1.83979	3.27318	0.00106345	0.0349917	yes
XLOC_009996	XLOC_009996	PSMA8	chr18:23713815-23773319	q1	q2	OK	3.61351	1.00893	-1.84058	4.2976	1.72656e-05	0.00139863	yes
XLOC_000826	XLOC_000826	FCGR2B	chr1:161632904-161648444	q1	q2	OK	1.39984	0.387972	-1.85124	3.53894	0.000401737	0.0173498	yes
XLOC_008608	XLOC_008608	LOC100306951	chr17:1420212-1466110	q1	q2	OK	40.1495	11.0888	-1.85627	3.50487	0.000456834	0.0191014	yes
XLOC_007711	XLOC_007711	BAIAP3	chr16:1383605-1401873	q1	q2	OK	0.71856	0.197388	-1.86408	3.1776	0.00148498	0.043812	yes
XLOC_023522	XLOC_023522	WDR45	chrX:48932091-48958059	q1	q2	OK	18.0212	4.92549	-1.87136	3.70873	0.000208298	0.0103822	yes
XLOC_018704	XLOC_018704	SNHG5	chr6:86386724-86388451	q1	q2	OK	66.7176	18.2213	-1.87244	3.61222	0.000303588	0.0139798	yes
XLOC_000729	XLOC_000729	RPS27	chr1:153963238-153964631	q1	q2	OK	2495.32	680.365	-1.87484	3.73158	0.000190281	0.00964421	yes
XLOC_022303	XLOC_022303	PPAPDC3	chr9:134165080-134184649	q1	q2	OK	4.15447	1.12777	-1.8812	3.15242	0.00161925	0.0464533	yes
XLOC_011427	XLOC_011427	SBSN	chr19:36014268-36019253	q1	q2	OK	0.824209	0.223534	-1.88251	3.16937	0.00152768	0.0447266	yes
XLOC_010282	XLOC_010282	CIRBP	chr19:1267469-1274809	q1	q2	OK	141.3	38.1614	-1.88858	5.53088	3.18623e-08	6.37891e-06	yes
XLOC_005311	XLOC_005311	TMTC1	chr12:29653745-29937692	q1	q2	OK	1.94988	0.526116	-1.88993	3.31279	0.000923717	0.0315992	yes
XLOC_013520	XLOC_013520	CEBPB	chr20:48807119-48809227	q1	q2	OK	45.4671	12.2519	-1.89182	4.1701	3.04462e-05	0.00222735	yes
XLOC_004651	XLOC_004651	PEX5	chr12:7341758-7371169	q1	q2	OK	89.4651	23.997	-1.89847	9.78712	0	0	yes
XLOC_021406	XLOC_021406	RIMS2	chr8:104512975-105266656	q1	q2	OK	3.95958	1.06002	-1.90125	4.56532	4.98734e-06	0.000498645	yes
XLOC_007949	XLOC_007949	GPT2	chr16:46918307-46965201	q1	q2	OK	31.358	8.32702	-1.91296	4.29162	1.77372e-05	0.00142721	yes
XLOC_014800	XLOC_014800	ARPP21	chr3:35683848-35835988	q1	q2	OK	32.8378	8.68699	-1.91843	8.03493	8.88178e-16	7.18101e-13	yes
XLOC_008581	XLOC_008581	SNAI3	chr16:88729780-88753594	q1	q2	OK	14.2416	3.76612	-1.91896	3.62355	0.000290586	0.0134994	yes
XLOC_002902	XLOC_002902	OGDHL	chr10:50942686-50970425	q1	q2	OK	1.19167	0.310173	-1.94185	4.06362	4.83169e-05	0.00323982	yes
XLOC_001228	XLOC_001228	GPR153	chr1:6307405-6321035	q1	q2	OK	3.43486	0.888846	-1.95025	3.40718	0.000656387	0.0248055	yes
XLOC_016381	XLOC_016381	TMEM129	chr4:1717678-1723084	q1	q2	OK	41.8926	10.8402	-1.95031	6.54691	5.87395e-11	2.26565e-08	yes
XLOC_004670	XLOC_004670	LOC374443	chr12:9800642-9811008	q1	q2	OK	18.1008	4.66457	-1.95624	3.77009	0.000163192	0.00859234	yes
XLOC_013452	XLOC_013452	SNHG11	chr20:37075296-37079564	q1	q2	OK	13.2579	3.41072	-1.9587	3.46103	0.000538123	0.0213513	yes
XLOC_021350	XLOC_021350	CHMP4C	chr8:82644687-82671748	q1	q2	OK	11.7214	3.01147	-1.96061	3.59983	0.000318425	0.0145357	yes
XLOC_008783	XLOC_008783	NLK	chr17:26369687-26523404	q1	q2	OK	41.0036	10.4712	-1.96933	4.22074	2.43501e-05	0.00184957	yes
XLOC_020862	XLOC_020862	HEPACAM2	chr7:92817898-92855782	q1	q2	OK	161.366	41.203	-1.96951	4.30895	1.64034e-05	0.00133651	yes
XLOC_022852	XLOC_022852	SNHG7,SNORA17,SNORA43	chr9:139607023-139622636	q1	q2	OK	99.6052	25.3411	-1.97474	4.94637	7.56097e-07	9.70632e-05	yes
XLOC_022571	XLOC_022571	PRUNE2	chr9:79226291-79521003	q1	q2	OK	1.63497	0.415288	-1.97708	3.60334	0.000314149	0.0143952	yes
XLOC_001408	XLOC_001408	SPOCD1	chr1:32256024-32281580	q1	q2	OK	1.59549	0.404905	-1.97834	3.25254	0.00114377	0.0368202	yes
XLOC_011469	XLOC_011469	RASGRP4	chr19:38893774-38916945	q1	q2	OK	1.00347	0.254379	-1.97995	3.90408	9.4584e-05	0.00558439	yes
XLOC_004827	XLOC_004827	HOXC13	chr12:54332575-54340328	q1	q2	OK	3.50995	0.884932	-1.98781	3.32644	0.000879615	0.0303997	yes
XLOC_011856	XLOC_011856	RSAD2	chr2:7017795-7038363	q1	q2	OK	3.18491	0.802469	-1.98874	3.34697	0.000817004	0.0288073	yes
XLOC_012663	XLOC_012663	CAPN13	chr2:30945637-31030311	q1	q2	OK	3.9398	0.990383	-1.99206	3.39575	0.000684401	0.0254913	yes
XLOC_002655	XLOC_002655	GSTO2	chr10:106028630-106059176	q1	q2	OK	3.36408	0.841842	-1.99859	4.31613	1.58789e-05	0.00130644	yes
XLOC_009667	XLOC_009667	HOXB9	chr17:46698518-46703835	q1	q2	OK	6.32075	1.57832	-2.0017	3.60049	0.000317621	0.0145131	yes
XLOC_009269	XLOC_009269	CXCL16	chr17:4634722-4643223	q1	q2	OK	5.93679	1.48112	-2.003	3.96247	7.41791e-05	0.00461684	yes
XLOC_006849	XLOC_006849	WARS	chr14:100800124-100842680	q1	q2	OK	241.576	59.8811	-2.01231	11.0865	0	0	yes
XLOC_008943	XLOC_008943	NBR2	chr17:41277599-41297125	q1	q2	OK	9.75062	2.40593	-2.0189	3.47601	0.00050893	0.0206532	yes
XLOC_009203	XLOC_009203	TEX19	chr17:80317122-80321652	q1	q2	OK	4.47032	1.10059	-2.0221	3.40543	0.0006606	0.02492	yes
XLOC_001473	XLOC_001473	RIMS3	chr1:41086351-41131324	q1	q2	OK	4.94184	1.20906	-2.03116	3.9048	9.43018e-05	0.00557344	yes
XLOC_016685	XLOC_016685	CLGN	chr4:141309606-141348815	q1	q2	OK	23.7722	5.76759	-2.04323	4.23775	2.25768e-05	0.00174003	yes
XLOC_006538	XLOC_006538	MGC23270	chr14:105287537-105290055	q1	q2	OK	2.29918	0.556506	-2.04665	3.24352	0.00118062	0.0374471	yes
XLOC_018281	XLOC_018281	ULBP1	chr6:150285142-150294846	q1	q2	OK	4.37546	1.05854	-2.04736	3.57888	0.000345064	0.0153761	yes
XLOC_014680	XLOC_014680	WNT7B	chr22:46316247-46373008	q1	q2	OK	2.73997	0.661424	-2.05051	3.50766	0.000452071	0.0189683	yes
XLOC_016227	XLOC_016227	SNHG8	chr4:119199916-119200978	q1	q2	OK	181.934	43.856	-2.05257	5.89973	3.64096e-09	9.30547e-07	yes
XLOC_011289	XLOC_011289	DNASE2	chr19:12986024-12992335	q1	q2	OK	17.3623	4.18442	-2.05286	3.98115	6.85826e-05	0.00433592	yes
XLOC_001654	XLOC_001654	ALG14	chr1:95448278-95538507	q1	q2	OK	5.92038	1.39929	-2.08099	3.22156	0.00127497	0.0395301	yes
XLOC_004273	XLOC_004273	NAALADL1	chr11:64808375-64826009	q1	q2	OK	1.61448	0.380528	-2.085	3.2103	0.00132596	0.0406614	yes
XLOC_009831	XLOC_009831	QRICH2	chr17:74270129-74303761	q1	q2	OK	1.43792	0.335351	-2.10024	3.44551	0.000569988	0.0222537	yes
XLOC_005200	XLOC_005200	C1RL	chr12:7247145-7274447	q1	q2	OK	7.32042	1.70196	-2.10473	3.90475	9.43213e-05	0.00557344	yes
XLOC_007912	XLOC_007912	ZNF771	chr16:30418734-30429916	q1	q2	OK	6.9587	1.61261	-2.10942	3.67876	0.00023437	0.0113464	yes
XLOC_003767	XLOC_003767	C11orf53	chr11:111126706-111156972	q1	q2	OK	80.8627	18.7328	-2.1099	4.47614	7.60051e-06	0.000710847	yes
XLOC_013513	XLOC_013513	ZNFX1-AS1	chr20:47862438-47905795	q1	q2	OK	196.959	45.6142	-2.11034	7.44383	9.76996e-14	5.95042e-11	yes
XLOC_000339	XLOC_000339	ARTN	chr1:44398991-44402912	q1	q2	OK	1.37522	0.317987	-2.11263	4.3133	1.60836e-05	0.00131812	yes
XLOC_003784	XLOC_003784	NCAM1	chr11:112831968-113149158	q1	q2	OK	1.52275	0.351881	-2.11352	3.96833	7.23769e-05	0.00452814	yes
XLOC_022933	XLOC_022933	WWC3	chrX:9983794-10112518	q1	q2	OK	0.626946	0.144339	-2.11888	3.17394	0.00150386	0.0442296	yes
XLOC_011613	XLOC_011613	BBC3	chr19:47724078-47736023	q1	q2	OK	28.8755	6.62927	-2.12292	4.57484	4.76595e-06	0.00047936	yes
XLOC_005492	XLOC_005492	AVIL	chr12:58176527-58209852	q1	q2	OK	2.08768	0.475023	-2.13583	3.45349	0.00055338	0.0217638	yes
XLOC_016411	XLOC_016411	ABLIM2	chr4:7967036-8160559	q1	q2	OK	0.338433	0.076695	-2.14167	3.24332	0.00118143	0.0374588	yes
XLOC_002053	XLOC_002053	RGS16	chr1:182567757-182573548	q1	q2	OK	17.0549	3.8486	-2.14779	4.19389	2.7421e-05	0.00205682	yes
XLOC_006177	XLOC_006177	PCK2	chr14:24563482-24573339	q1	q2	OK	44.8246	10.1017	-2.14969	4.79066	1.66234e-06	0.000193331	yes
XLOC_016627	XLOC_016627	DKK2	chr4:107842958-107957453	q1	q2	OK	7.74482	1.74363	-2.15114	3.94072	8.12377e-05	0.00494632	yes
XLOC_008365	XLOC_008365	DOC2A	chr16:30007530-30022401	q1	q2	OK	2.0312	0.456641	-2.1532	3.26841	0.00108155	0.0354341	yes
XLOC_001338	XLOC_001338	ASAP3	chr1:23755055-23810750	q1	q2	OK	8.84606	1.94749	-2.18342	4.38011	1.18621e-05	0.0010379	yes
XLOC_014200	XLOC_014200	DGCR9	chr22:19005346-19007761	q1	q2	OK	8.01213	1.73751	-2.20516	3.96395	7.37204e-05	0.0045951	yes
XLOC_021827	XLOC_021827	TMEM74	chr8:109795345-109799770	q1	q2	OK	2.41795	0.522618	-2.20996	3.32117	0.000896413	0.0308914	yes
XLOC_000228	XLOC_000228	SESN2	chr1:28585962-28609002	q1	q2	OK	36.2778	7.82368	-2.21317	4.83493	1.33195e-06	0.000159996	yes
XLOC_006544	XLOC_006544	TEX22	chr14:105864919-105880196	q1	q2	OK	1.87564	0.401665	-2.22332	3.37972	0.000725599	0.0266016	yes
XLOC_011634	XLOC_011634	CA11	chr19:49141271-49185502	q1	q2	OK	4.64812	0.995112	-2.22371	3.70274	0.000213284	0.0105849	yes
XLOC_012880	XLOC_012880	TBC1D8	chr2:101618690-101767846	q1	q2	OK	1.58891	0.336914	-2.23758	3.59515	0.000324207	0.0147356	yes
XLOC_001683	XLOC_001683	AMIGO1	chr1:110049445-110052336	q1	q2	OK	1.73848	0.364357	-2.2544	3.41515	0.000637477	0.0242764	yes
XLOC_020897	XLOC_020897	GJC3	chr7:99520891-99527243	q1	q2	OK	2.48812	0.520908	-2.25596	3.16553	0.001548	0.0451488	yes
XLOC_011571	XLOC_011571	NKPD1	chr19:45653007-45663408	q1	q2	OK	0.876572	0.183367	-2.25714	3.34179	0.000832415	0.0292005	yes
XLOC_016945	XLOC_016945	S100Z	chr5:76145825-76217056	q1	q2	OK	8.0972	1.69377	-2.25718	3.71589	0.00020249	0.0101468	yes
XLOC_010873	XLOC_010873	ATF5,MIR4751	chr19:50392913-50437193	q1	q2	OK	299.737	62.497	-2.26184	4.70349	2.55748e-06	0.000277478	yes
XLOC_012571	XLOC_012571	SH3YL1	chr2:218135-264068	q1	q2	OK	0.847906	0.176511	-2.26414	3.55639	0.000375984	0.0164147	yes
XLOC_014332	XLOC_014332	CSF2RB	chr22:37309674-37336479	q1	q2	OK	16.0878	3.34534	-2.26575	4.79204	1.65096e-06	0.00019254	yes
XLOC_000926	XLOC_000926	HMCN1	chr1:185703682-186446655	q1	q2	OK	0.633312	0.128597	-2.30006	3.86106	0.000112896	0.00642713	yes
XLOC_017388	XLOC_017388	ARL15	chr5:53180613-53606403	q1	q2	OK	27.9304	5.63263	-2.30996	4.39841	1.09046e-05	0.000967171	yes
XLOC_007788	XLOC_007788	SEC14L5	chr16:5008317-5069156	q1	q2	OK	0.457528	0.0919385	-2.31512	3.2497	0.00115529	0.0370489	yes
XLOC_022867	XLOC_022867	DPP7	chr9:140004991-140009195	q1	q2	OK	3.49322	0.701882	-2.31526	3.61574	0.000299492	0.0138291	yes
XLOC_008850	XLOC_008850	RASL10B	chr17:34058678-34070540	q1	q2	OK	34.1801	6.75451	-2.33923	5.01613	5.27226e-07	7.1273e-05	yes
XLOC_008425	XLOC_008425	ZNF423	chr16:49524520-49860918	q1	q2	OK	1.07409	0.208573	-2.36449	3.70649	0.000210149	0.0104558	yes
XLOC_012008	XLOC_012008	CCDC85A	chr2:56411257-56613309	q1	q2	OK	29.9901	5.80557	-2.36898	5.12411	2.98949e-07	4.28717e-05	yes
XLOC_007696	XLOC_007696	RHBDL1	chr16:726074-728267	q1	q2	OK	12.5796	2.34315	-2.42456	4.29881	1.71721e-05	0.00139374	yes
XLOC_000827	XLOC_000827	FCRLA	chr1:161676761-161684142	q1	q2	OK	86.4277	16.0653	-2.42755	10.8	0	0	yes
XLOC_009892	XLOC_009892	NOTUM	chr17:79910382-79919057	q1	q2	OK	1.20302	0.22358	-2.4278	3.37225	0.000745579	0.0271512	yes
XLOC_009890	XLOC_009890	PYCR1	chr17:79890266-79894968	q1	q2	OK	84.5146	15.3743	-2.45868	5.50365	3.72003e-08	7.2407e-06	yes
XLOC_005574	XLOC_005574	USP44	chr12:95910887-95945263	q1	q2	OK	0.715358	0.129575	-2.46488	3.12727	0.00176437	0.0491249	yes
XLOC_011358	XLOC_011358	KIAA1683	chr19:18367905-18385319	q1	q2	OK	0.525304	0.0944478	-2.47556	3.6198	0.000294833	0.013659	yes
XLOC_002118	XLOC_002118	GOLT1A	chr1:204167287-204183220	q1	q2	OK	3.50834	0.629893	-2.47761	3.38056	0.000723386	0.0265731	yes
XLOC_002513	XLOC_002513	EIF5AL1	chr10:81272356-81276192	q1	q2	OK	3.46923	0.604805	-2.52008	4.29252	1.7666e-05	0.00142284	yes
XLOC_023983	XLOC_023983	CD24	chrY:21094584-21239302	q1	q2	OK	15.9827	2.76034	-2.53359	4.56265	5.05129e-06	0.000503244	yes
XLOC_007222	XLOC_007222	FAM154B	chr15:82555151-82577267	q1	q2	OK	1.90218	0.32705	-2.54007	3.73417	0.000188338	0.00956303	yes
XLOC_000473	XLOC_000473	IFI44L	chr1:79086087-79111830	q1	q2	OK	2.17109	0.372784	-2.54201	4.1382	3.50043e-05	0.0025071	yes
XLOC_022349	XLOC_022349	FAM69B	chr9:139607023-139622636	q1	q2	OK	0.782139	0.13272	-2.55904	3.28266	0.00102834	0.034204	yes
XLOC_004170	XLOC_004170	SLC43A1	chr11:57252003-57283192	q1	q2	OK	113.311	19.0235	-2.57444	8.58729	0	0	yes
XLOC_015638	XLOC_015638	CCDC80	chr3:112323408-112359977	q1	q2	OK	0.428835	0.0702603	-2.60964	3.34602	0.00081981	0.0288667	yes
XLOC_018588	XLOC_018588	TREML2	chr6:41157551-41168925	q1	q2	OK	0.607017	0.0981567	-2.62858	3.53313	0.000410668	0.0176179	yes
XLOC_009759	XLOC_009759	PECAM1	chr17:62396776-62407083	q1	q2	OK	0.983768	0.157599	-2.64206	3.77247	0.00016164	0.00854779	yes
XLOC_018524	XLOC_018524	HLA-DOB	chr6:32780539-32784825	q1	q2	OK	38.4034	6.03227	-2.67046	5.08055	3.76338e-07	5.21324e-05	yes
XLOC_007154	XLOC_007154	THSD4	chr15:71433787-72075722	q1	q2	OK	2.60079	0.407572	-2.67383	4.78691	1.69365e-06	0.000195687	yes
XLOC_002811	XLOC_002811	NEBL	chr10:21068902-21463852	q1	q2	OK	4.33605	0.670546	-2.69297	5.75598	8.61392e-09	2.00083e-06	yes
XLOC_002689	XLOC_002689	SLC18A2	chr10:119000583-119038941	q1	q2	OK	2.02191	0.311036	-2.70057	4.13346	3.57337e-05	0.00254849	yes
XLOC_007259	XLOC_007259	ISG20	chr15:89182038-89198879	q1	q2	OK	24.8986	3.78884	-2.71624	4.91447	8.90243e-07	0.00011206	yes
XLOC_004635	XLOC_004635	GNB3	chr12:6949374-6956557	q1	q2	OK	26.7759	4.0017	-2.74225	5.26287	1.41821e-07	2.32004e-05	yes
XLOC_012157	XLOC_012157	IL18R1	chr2:102979096-103015217	q1	q2	OK	1.69452	0.252717	-2.74528	3.95406	7.68368e-05	0.00474711	yes
XLOC_013889	XLOC_013889	ZBTB46	chr20:62371210-62436856	q1	q2	OK	0.299277	0.0442706	-2.75706	3.30446	0.000951605	0.0322904	yes
XLOC_009859	XLOC_009859	TBC1D16	chr17:77913818-78009647	q1	q2	OK	4.93197	0.727194	-2.76175	4.79426	1.63276e-06	0.000190947	yes
XLOC_021859	XLOC_021859	FAM84B	chr8:127564682-127570711	q1	q2	OK	3.15236	0.463828	-2.76477	4.69588	2.65461e-06	0.000285074	yes
XLOC_001119	XLOC_001119	FMN2	chr1:240255184-240638489	q1	q2	OK	8.53651	1.24791	-2.77414	5.35189	8.7039e-08	1.509e-05	yes
XLOC_022384	XLOC_022384	CACNA1B	chr9:140772240-141019076	q1	q2	OK	0.15433	0.0222185	-2.79619	3.30739	0.000941711	0.0320582	yes
XLOC_013071	XLOC_013071	CERKL	chr2:182321618-182521834	q1	q2	OK	0.429934	0.0611058	-2.81473	3.2051	0.00135016	0.041178	yes
XLOC_001493	XLOC_001493	SLC6A9	chr1:44457279-44497134	q1	q2	OK	11.5737	1.62323	-2.83391	5.29339	1.20071e-07	2.0152e-05	yes
XLOC_008163	XLOC_008163	SPIRE2	chr16:89894906-89937727	q1	q2	OK	9.8162	1.36872	-2.84234	5.22694	1.72335e-07	2.74448e-05	yes
XLOC_023556	XLOC_023556	WNK3	chrX:54219255-54384438	q1	q2	OK	0.305687	0.0420327	-2.86247	3.7713	0.000162399	0.0085667	yes
XLOC_005687	XLOC_005687	OASL	chr12:121458094-121476780	q1	q2	OK	0.979956	0.134319	-2.86705	3.82697	0.000129732	0.00720034	yes
XLOC_015692	XLOC_015692	KLF15	chr3:126061477-126076236	q1	q2	OK	8.40546	1.10135	-2.93206	5.16663	2.3835e-07	3.59815e-05	yes
XLOC_018717	XLOC_018717	RRAGD	chr6:90074334-90121995	q1	q2	OK	0.347255	0.0441655	-2.975	3.35713	0.000787558	0.0281632	yes
XLOC_022409	XLOC_022409	FLJ41200	chr9:13406378-13431328	q1	q2	OK	2.31531	0.286775	-3.01321	4.25565	2.08439e-05	0.00163038	yes
XLOC_017861	XLOC_017861	HIST1H3H	chr6:27777841-27778314	q1	q2	OK	1.45288	0.167146	-3.11973	3.1457	0.00165689	0.0470038	yes
XLOC_011758	XLOC_011758	OSCAR	chr19:54597932-54604148	q1	q2	OK	0.82099	0.0940567	-3.12576	3.8833	0.000103048	0.00597571	yes
XLOC_000011	XLOC_000011	LOC254099	chr1:1072396-1079434	q1	q2	OK	0.536746	0.0594718	-3.17396	3.26069	0.00111143	0.0360411	yes
XLOC_007030	XLOC_007030	CHAC1	chr15:41245635-41248717	q1	q2	OK	20.5474	2.2488	-3.19173	6.19927	5.67253e-10	1.71574e-07	yes
XLOC_000828	XLOC_000828	FCRLB	chr1:161692456-161697933	q1	q2	OK	27.9865	3.04627	-3.19962	5.87081	4.33681e-09	1.09508e-06	yes
XLOC_006671	XLOC_006671	RPS29	chr14:50044041-50053094	q1	q2	OK	882.943	92.2846	-3.25816	7.08248	1.41598e-12	7.5836e-10	yes
XLOC_013090	XLOC_013090	STAT4	chr2:191894301-192016322	q1	q2	OK	1.26242	0.130235	-3.27701	4.18812	2.81276e-05	0.00209529	yes
XLOC_016948	XLOC_016948	LOC728723	chr5:76372531-76444176	q1	q2	OK	0.700457	0.0708448	-3.30556	3.35376	0.000797215	0.0283709	yes
XLOC_021425	XLOC_021425	DEPTOR	chr8:120885899-121063157	q1	q2	OK	47.3503	4.54856	-3.37989	6.58982	4.40374e-11	1.73845e-08	yes
XLOC_000062	XLOC_000062	PER3	chr1:7844762-7905237	q1	q2	OK	0.434496	0.0407404	-3.41481	4.13761	3.50944e-05	0.00250928	yes
XLOC_014384	XLOC_014384	CSDC2	chr22:41957013-41972670	q1	q2	OK	0.537022	0.0490492	-3.45268	3.80182	0.000143636	0.00779203	yes
XLOC_013029	XLOC_013029	LRP2	chr2:169983618-170219122	q1	q2	OK	0.815378	0.0743219	-3.45561	5.44121	5.2921e-08	9.8231e-06	yes
XLOC_008851	XLOC_008851	C17orf50	chr17:34087915-34092098	q1	q2	OK	0.842931	0.075789	-3.47535	3.5114	0.00044576	0.018769	yes
XLOC_004814	XLOC_004814	IGFBP6	chr12:53491435-53496128	q1	q2	OK	0.634539	0.0562022	-3.49701	3.37863	0.000728476	0.0266437	yes
XLOC_008143	XLOC_008143	IL17C	chr16:88705000-88706882	q1	q2	OK	1.41609	0.125302	-3.49843	3.85927	0.000113727	0.00646128	yes
XLOC_004890	XLOC_004890	INHBE	chr12:57849095-57851791	q1	q2	OK	6.88557	0.607593	-3.5024	5.85483	4.77495e-09	1.1914e-06	yes
XLOC_021318	XLOC_021318	TRIM55	chr8:67039277-67087718	q1	q2	OK	1.63363	0.140509	-3.53934	5.29099	1.21654e-07	2.03771e-05	yes
XLOC_014216	XLOC_014216	ZNF74	chr22:20748404-20762753	q1	q2	OK	0.82567	0.0686654	-3.58791	4.49521	6.95015e-06	0.000656633	yes
XLOC_021751	XLOC_021751	SLC10A5	chr8:82605890-82607207	q1	q2	OK	0.565091	0.0467228	-3.59628	3.17629	0.00149171	0.0439336	yes
XLOC_004815	XLOC_004815	SOAT2	chr12:53497273-53518323	q1	q2	OK	0.184681	0.0151662	-3.6061	3.1496	0.00163492	0.0467007	yes
XLOC_007535	XLOC_007535	GRAMD2	chr15:72452146-72490136	q1	q2	OK	0.277639	0.0221983	-3.64469	3.23737	0.00120638	0.0380435	yes
XLOC_016959	XLOC_016959	FAM151B	chr5:79783799-79838382	q1	q2	OK	0.354468	0.0281608	-3.6539	3.22008	0.00128156	0.0396615	yes
XLOC_001526	XLOC_001526	SPATA6	chr1:48761043-48937876	q1	q2	OK	0.374617	0.0293653	-3.67323	3.77071	0.000162783	0.00857619	yes
XLOC_023592	XLOC_023592	BCYRN1	chrX:70430034-70948962	q1	q2	OK	18.5158	1.37701	-3.74915	4.52911	5.92317e-06	0.000572471	yes
XLOC_007155	XLOC_007155	NR2E3	chr15:72102893-72110597	q1	q2	OK	0.210226	0.0152046	-3.78936	3.40284	0.000666897	0.0250675	yes
XLOC_011494	XLOC_011494	FCGBP	chr19:40353962-40440533	q1	q2	OK	0.796672	0.0575625	-3.79078	6.02444	1.69698e-09	4.61781e-07	yes
XLOC_008871	XLOC_008871	ARHGAP23	chr17:36584719-36668628	q1	q2	OK	0.0663915	0.00467235	-3.82878	3.35173	0.000803091	0.0285289	yes
XLOC_009397	XLOC_009397	MFAP4	chr17:19240866-19290532	q1	q2	OK	4.61937	0.321405	-3.84523	5.73754	9.60621e-09	2.22517e-06	yes
XLOC_023512	XLOC_023512	SLC38A5	chrX:48316926-48328644	q1	q2	OK	0.641231	0.0444088	-3.85192	3.7638	0.000167353	0.00872402	yes
XLOC_012378	XLOC_012378	MYO1B	chr2:192110106-192290115	q1	q2	OK	0.731922	0.0492519	-3.89344	4.97653	6.47357e-07	8.41314e-05	yes
XLOC_012807	XLOC_012807	FAM176A	chr2:75719443-75796848	q1	q2	OK	0.540893	0.0360714	-3.90641	3.3329	0.000859459	0.0299005	yes
XLOC_022300	XLOC_022300	LAMC3	chr9:133884503-133968446	q1	q2	OK	0.132928	0.00871252	-3.93142	3.48988	0.000483243	0.0199184	yes
XLOC_014156	XLOC_014156	DNMT3L	chr21:45666222-45682099	q1	q2	OK	0.282714	0.0182348	-3.95458	3.68701	0.000226901	0.0110924	yes
XLOC_013395	XLOC_013395	HCK	chr20:30639990-30689657	q1	q2	OK	0.888453	0.0536737	-4.04901	5.31744	1.05237e-07	1.7949e-05	yes
XLOC_007332	XLOC_007332	GABRB3	chr15:26788693-27018935	q1	q2	OK	0.624775	0.0352376	-4.14815	4.74274	2.1085e-06	0.000236391	yes
XLOC_008395	XLOC_008395	PRSS8	chr16:31142753-31147151	q1	q2	OK	0.932703	0.0504498	-4.2085	4.39894	1.0878e-05	0.000965867	yes
XLOC_015548	XLOC_015548	ERC2	chr3:55542335-56502391	q1	q2	OK	0.100991	0.00546081	-4.20897	3.72516	0.00019519	0.00984669	yes
XLOC_003518	XLOC_003518	BEST1	chr11:61717355-61735132	q1	q2	OK	6.32019	0.332649	-4.24789	9.48856	0	0	yes
XLOC_000988	XLOC_000988	NFASC	chr1:204797781-204991950	q1	q2	OK	0.223969	0.0116546	-4.26433	4.31908	1.5668e-05	0.00129034	yes
XLOC_001281	XLOC_001281	UQCRHL	chr1:16133656-16134194	q1	q2	OK	6.48786	0.336618	-4.26856	5.08482	3.67972e-07	5.11421e-05	yes
XLOC_013899	XLOC_013899	MIR3648	chr21:9825831-9826011	q1	q2	OK	10.6101	0.548098	-4.27485	4.58804	4.47425e-06	0.000453274	yes
XLOC_008629	XLOC_008629	SPNS3	chr17:4337218-4391499	q1	q2	OK	0.631203	0.02617	-4.59212	3.91685	8.97125e-05	0.00538232	yes
XLOC_005215	XLOC_005215	AICDA	chr12:8754761-8765442	q1	q2	OK	5.80381	0.209828	-4.78972	6.90067	5.17564e-12	2.53019e-09	yes
XLOC_021690	XLOC_021690	SDR16C5	chr8:57212569-57233241	q1	q2	OK	11.6823	0.407855	-4.84012	7.75037	9.10383e-15	6.27455e-12	yes
XLOC_006668	XLOC_006668	MDGA2	chr14:47308827-48144157	q1	q2	OK	0.866329	0.02669	-5.02054	5.58008	2.40409e-08	5.00366e-06	yes
XLOC_002991	XLOC_002991	MAT1A	chr10:82031575-82049434	q1	q2	OK	0.825263	0.0235115	-5.13341	5.12121	3.03583e-07	4.32657e-05	yes
XLOC_015440	XLOC_015440	LRRC2	chr3:46556877-46608040	q1	q2	OK	0.532471	0.0124388	-5.41979	4.7002	2.59906e-06	0.000280254	yes
XLOC_012592	XLOC_012592	CYS1	chr2:10196925-10220538	q1	q2	OK	1.84767	0.0379483	-5.60553	6.03734	1.56671e-09	4.36215e-07	yes
XLOC_008784	XLOC_008784	PYY2	chr17:26553588-26555085	q1	q2	OK	1.47639	0.029354	-5.65237	5.06512	4.08135e-07	5.62591e-05	yes
XLOC_020198	XLOC_020198	EGFR	chr7:55086724-55275031	q1	q2	OK	16.9679	0.317961	-5.73782	9.73945	0	0	yes
XLOC_005760	XLOC_005760	WASF3	chr13:27131839-27263082	q1	q2	OK	1.87774	0.0290856	-6.01255	6.57833	4.75751e-11	1.86063e-08	yes
XLOC_013105	XLOC_013105	SATB2	chr2:200134222-200337481	q1	q2	OK	1.66392	0.0257209	-6.0155	6.59418	4.27622e-11	1.70411e-08	yes
XLOC_014363	XLOC_014363	SYNGR1	chr22:39745953-39781593	q1	q2	OK	0.348523	0.00330176	-6.72188	4.51891	6.216e-06	0.00059342	yes
XLOC_005870	XLOC_005870	GPC5	chr13:92050934-93519487	q1	q2	OK	0.945032	0.00694113	-7.08905	4.72102	2.3466e-06	0.000257254	yes
XLOC_003513	XLOC_003513	RPLP0P2	chr11:61382507-61406921	q1	q2	OK	0.603478	0.00439949	-7.09982	4.72155	2.34055e-06	0.000256958	yes

## Sheet: 3vs4-OK
test_id	gene_id	gene	locus	sample_1	sample_2	status	value_1	value_2	log2(fold_change)	test_stat	p_value	q_value	significant		Comparison BJAB-EBNA1-EBER1/2 vs BJAB-EBNA1 (PCEP4)
XLOC_015182	XLOC_015182	AADACL2	chr3:151347319-151546276	q3	q4	OK	0.0455087	0	-1.79769e+308	-1.79769e+308	0.0196798	0.220313	no		1- BJAB-EBNA1 first replicate
XLOC_020250	XLOC_020250	ABHD11-AS1	chr7:73149398-73150330	q3	q4	OK	0.49428	0	-1.79769e+308	-1.79769e+308	0.00359679	0.078965	no		2 -BJAB-EBNA1-EBER1/2 first replicate
XLOC_007680	XLOC_007680	ARHGDIG	chr16:330605-333003	q3	q4	OK	0.0512624	0	-1.79769e+308	-1.79769e+308	0.0277555	0.26615	no		3 -BJAB-EBNA1 second replicate
XLOC_023202	XLOC_023202	ARMCX5,ARMCX5-GPRASP2,GPRASP2	chrX:101854095-101972661	q3	q4	OK	0.0593276	0	-1.79769e+308	-1.79769e+308	0.00249434	0.0619243	no		4 -BJAB-EBNA1-EBER1/2 second replicate
XLOC_006118	XLOC_006118	ATP4B	chr13:114303121-114312513	q3	q4	OK	0.0471818	0	-1.79769e+308	-1.79769e+308	0.0151842	0.190847	no
XLOC_013344	XLOC_013344	BANF2	chr20:17674319-17716517	q3	q4	OK	0.115828	0	-1.79769e+308	-1.79769e+308	0.026211	0.258759	no
XLOC_007449	XLOC_007449	BCL2L10	chr15:52401821-52404972	q3	q4	OK	0.194967	0	-1.79769e+308	-1.79769e+308	0.00704071	0.119939	no
XLOC_004092	XLOC_004092	C11orf91	chr11:33719653-33722286	q3	q4	OK	0.0524475	0	-1.79769e+308	-1.79769e+308	0.0257879	0.256219	no
XLOC_004722	XLOC_004722	C12orf39	chr12:21679255-21684210	q3	q4	OK	0.0895075	0	-1.79769e+308	-1.79769e+308	0.0186246	0.214066	no
XLOC_021790	XLOC_021790	C8orf69	chr8:96219234-96228602	q3	q4	OK	0.0968926	0	-1.79769e+308	-1.79769e+308	0.0216541	0.232197	no
XLOC_008056	XLOC_008056	CDH1	chr16:68771194-68869444	q3	q4	OK	0.0728203	0	-1.79769e+308	-1.79769e+308	0.00271964	0.0657353	no
XLOC_015225	XLOC_015225	CLDN11	chr3:170136652-170152479	q3	q4	OK	0.050595	0	-1.79769e+308	-1.79769e+308	0.0109601	0.156972	no
XLOC_022860	XLOC_022860	CLIC3	chr9:139889059-139891024	q3	q4	OK	0.768447	0	-1.79769e+308	-1.79769e+308	0.00164725	0.0468271	yes
XLOC_005564	XLOC_005564	CLLU1OS	chr12:92813869-92824778	q3	q4	OK	0.115657	0	-1.79769e+308	-1.79769e+308	0.0127494	0.17216	no
XLOC_023359	XLOC_023359	CSAG2,CSAG3	chrX:151927733-151928738	q3	q4	OK	0.147759	0	-1.79769e+308	-1.79769e+308	0.002815	0.0672441	no
XLOC_015075	XLOC_015075	CSTA	chr3:122044010-122060815	q3	q4	OK	0.48407	0	-1.79769e+308	-1.79769e+308	0.00271964	0.0657353	no
XLOC_021565	XLOC_021565	DEFB130	chr8:12168470-12175825	q3	q4	OK	0.0764533	0	-1.79769e+308	-1.79769e+308	0.0898562	0.48501	no
XLOC_012273	XLOC_012273	DKFZp686O1327	chr2:145425533-145834291	q3	q4	OK	0.0516276	0	-1.79769e+308	-1.79769e+308	0.00524102	0.100248	no
XLOC_004653	XLOC_004653	DPPA3	chr12:7864088-7870152	q3	q4	OK	0.0589571	0	-1.79769e+308	-1.79769e+308	0.0216541	0.232197	no
XLOC_008103	XLOC_008103	DYNLRB2	chr16:80574853-80584541	q3	q4	OK	0.0583318	0	-1.79769e+308	-1.79769e+308	0.0447775	0.343919	no
XLOC_017221	XLOC_017221	EFCAB9	chr5:171621175-171630458	q3	q4	OK	0.0548516	0	-1.79769e+308	-1.79769e+308	0.0293909	0.273923	no
XLOC_007080	XLOC_007080	FGF7	chr15:49447975-49913118	q3	q4	OK	0.0867925	0	-1.79769e+308	-1.79769e+308	0.00329447	0.0747873	no
XLOC_010611	XLOC_010611	FXYD7	chr19:35634153-35645205	q3	q4	OK	0.0572174	0	-1.79769e+308	-1.79769e+308	0.0277555	0.26615	no
XLOC_009144	XLOC_009144	GALR2	chr17:74070891-74073573	q3	q4	OK	0.233775	0	-1.79769e+308	-1.79769e+308	0.00379372	0.0814802	no
XLOC_012762	XLOC_012762	GKN2	chr2:69172363-69180102	q3	q4	OK	0.0472313	0	-1.79769e+308	-1.79769e+308	0.0330963	0.292107	no
XLOC_002654	XLOC_002654	GSTO1	chr10:106013951-106027222	q3	q4	OK	0.126832	0	-1.79769e+308	-1.79769e+308	0.0018683	0.0511213	no
XLOC_016413	XLOC_016413	HMX1	chr4:8868772-8873543	q3	q4	OK	0.0764417	0	-1.79769e+308	-1.79769e+308	0.00823116	0.132159	no
XLOC_022427	XLOC_022427	IFNB1	chr9:21077103-21077943	q3	q4	OK	0.124319	0	-1.79769e+308	-1.79769e+308	0.0100684	0.149338	no
XLOC_005511	XLOC_005511	IFNG	chr12:68548549-68553521	q3	q4	OK	0.0786353	0	-1.79769e+308	-1.79769e+308	0.0134283	0.177173	no
XLOC_012200	XLOC_012200	IL36A	chr2:113763448-113765621	q3	q4	OK	0.0752466	0	-1.79769e+308	-1.79769e+308	0.0330963	0.292107	no
XLOC_003555	XLOC_003555	KCNK4	chr11:64058792-64067503	q3	q4	OK	0.0870484	0	-1.79769e+308	-1.79769e+308	0.00757922	0.125354	no
XLOC_011425	XLOC_011425	KRTDAP	chr19:35978225-35981433	q3	q4	OK	0.135205	0	-1.79769e+308	-1.79769e+308	0.0088897	0.138287	no
XLOC_014051	XLOC_014051	LINC00515	chr21:26955086-26955536	q3	q4	OK	0.0702979	0	-1.79769e+308	-1.79769e+308	0.0447775	0.343919	no
XLOC_004275	XLOC_004275	LOC100130348	chr11:64851693-64856542	q3	q4	OK	0.0485305	0	-1.79769e+308	-1.79769e+308	0.0569231	0.389102	no
XLOC_012163	XLOC_012163	LOC150568	chr2:105050804-105129215	q3	q4	OK	0.0490085	0	-1.79769e+308	-1.79769e+308	0.0151842	0.190847	no
XLOC_007786	XLOC_007786	LOC440335	chr16:4827614-4846492	q3	q4	OK	0.0631512	0	-1.79769e+308	-1.79769e+308	0.0293909	0.273923	no
XLOC_002950	XLOC_002950	LOC728978	chr10:72972291-73062635	q3	q4	OK	0.0864672	0	-1.79769e+308	-1.79769e+308	0.0200252	0.222326	no
XLOC_006335	XLOC_006335	LOC731223	chr14:75761106-75763111	q3	q4	OK	0.0838435	0	-1.79769e+308	-1.79769e+308	0.0277555	0.26615	no
XLOC_009047	XLOC_009047	LPO	chr17:56315786-56345879	q3	q4	OK	0.0634026	0	-1.79769e+308	-1.79769e+308	0.00571269	0.105572	no
XLOC_015818	XLOC_015818	LRRC31	chr3:169557028-169587660	q3	q4	OK	0.0472297	0	-1.79769e+308	-1.79769e+308	0.0109601	0.156972	no
XLOC_013794	XLOC_013794	MATN4	chr20:43922086-43946464	q3	q4	OK	0.124224	0	-1.79769e+308	-1.79769e+308	4.23372e-05	0.00292517	yes
XLOC_007640	XLOC_007640	MESP1	chr15:90293097-90294540	q3	q4	OK	0.176306	0	-1.79769e+308	-1.79769e+308	0.00498634	0.0969426	no
XLOC_015256	XLOC_015256	MIR1224	chr3:183948316-183967313	q3	q4	OK	0.223702	0	-1.79769e+308	-1.79769e+308	0.239731	0.750723	no
XLOC_022259	XLOC_022259	MIR2861,MIR3960	chr9:130548111-130548286	q3	q4	OK	0.907723	0	-1.79769e+308	-1.79769e+308	0.0786496	0.455082	no
XLOC_008218	XLOC_008218	MIR3180-5	chr16:2185977-2186130	q3	q4	OK	0.251569	0	-1.79769e+308	-1.79769e+308	0.0480462	0.357076	no
XLOC_018877	XLOC_018877	MIR3918	chr6:159071045-159185908	q3	q4	OK	0.213955	0	-1.79769e+308	-1.79769e+308	0.239037	0.750723	no
XLOC_013427	XLOC_013427	MIR499A	chr20:33543703-33680618	q3	q4	OK	0.0883188	0	-1.79769e+308	-1.79769e+308	0.23973	0.750723	no
XLOC_015688	XLOC_015688	MIR548I1	chr3:125509246-125509395	q3	q4	OK	0.108483	0	-1.79769e+308	-1.79769e+308	0.0786496	0.455082	no
XLOC_021162	XLOC_021162	MIR597	chr8:9413444-9639856	q3	q4	OK	0.520373	0	-1.79769e+308	-1.79769e+308	0.0898562	0.48501	no
XLOC_009777	XLOC_009777	MIR635	chr17:66417421-66453653	q3	q4	OK	0.539902	0	-1.79769e+308	-1.79769e+308	0.0786496	0.455082	no
XLOC_011145	XLOC_011145	MIR637	chr19:3958451-3969826	q3	q4	OK	0.0987738	0	-1.79769e+308	-1.79769e+308	0.158655	0.632011	no
XLOC_014608	XLOC_014608	MIR659	chr22:38243684-38243781	q3	q4	OK	0.564055	0	-1.79769e+308	-1.79769e+308	0.0786496	0.455082	no
XLOC_013598	XLOC_013598	MIR941-2,MIR941-3,MIR941-4	chr20:62526454-62567384	q3	q4	OK	0.231307	0	-1.79769e+308	-1.79769e+308	0.0898562	0.48501	no
XLOC_022218	XLOC_022218	MORN5	chr9:124922189-124962367	q3	q4	OK	0.0454381	0	-1.79769e+308	-1.79769e+308	0.0368191	0.309811	no
XLOC_004011	XLOC_004011	OR10A3	chr11:7960122-7961067	q3	q4	OK	0.0478739	0	-1.79769e+308	-1.79769e+308	0.0368191	0.309811	no
XLOC_022508	XLOC_022508	OR13J1	chr9:35869459-35870398	q3	q4	OK	0.0773023	0	-1.79769e+308	-1.79769e+308	0.0186246	0.214066	no
XLOC_002281	XLOC_002281	OR14A16	chr1:247978101-247979031	q3	q4	OK	0.11463	0	-1.79769e+308	-1.79769e+308	0.0127494	0.17216	no
XLOC_014995	XLOC_014995	OR5H14	chr3:97868229-97869162	q3	q4	OK	0.0504542	0	-1.79769e+308	-1.79769e+308	0.0330963	0.292107	no
XLOC_016394	XLOC_016394	OTOP1	chr4:4190529-4228621	q3	q4	OK	0.0458739	0	-1.79769e+308	-1.79769e+308	0.0151842	0.190847	no
XLOC_005310	XLOC_005310	OVCH1	chr12:29580488-29650619	q3	q4	OK	0.0715438	0	-1.79769e+308	-1.79769e+308	0.00410497	0.0858525	no
XLOC_015756	XLOC_015756	PLOD2	chr3:145787227-145879282	q3	q4	OK	0.198929	0	-1.79769e+308	-1.79769e+308	0.00159315	0.0460976	yes
XLOC_008282	XLOC_008282	PRM1	chr16:11374692-11375192	q3	q4	OK	0.17677	0	-1.79769e+308	-1.79769e+308	0.0163313	0.198441	no
XLOC_012232	XLOC_012232	PROC	chr2:128175995-128186822	q3	q4	OK	0.0547202	0	-1.79769e+308	-1.79769e+308	0.0113639	0.160217	no
XLOC_021090	XLOC_021090	RARRES2	chr7:150035406-150038763	q3	q4	OK	0.0831124	0	-1.79769e+308	-1.79769e+308	0.0163313	0.198441	no
XLOC_015745	XLOC_015745	RBP2	chr3:139171725-139195352	q3	q4	OK	0.0610536	0	-1.79769e+308	-1.79769e+308	0.0293909	0.273923	no
XLOC_014576	XLOC_014576	RFPL2	chr22:32586421-32600718	q3	q4	OK	0.0570342	0	-1.79769e+308	-1.79769e+308	0.0101939	0.150484	no
XLOC_000234	XLOC_000234	RNU11	chr1:28975111-28975246	q3	q4	OK	0.0586096	0	-1.79769e+308	-1.79769e+308	0.158655	0.632011	no
XLOC_014400	XLOC_014400	RNU12	chr22:43011250-43011399	q3	q4	OK	0.205957	0	-1.79769e+308	-1.79769e+308	0.0786496	0.455082	no
XLOC_014869	XLOC_014869	RTP3	chr3:46539484-46542439	q3	q4	OK	0.0631223	0	-1.79769e+308	-1.79769e+308	0.0216541	0.232197	no
XLOC_007233	XLOC_007233	SCARNA15	chr15:83424696-83424823	q3	q4	OK	0.0532663	0	-1.79769e+308	-1.79769e+308	0.158655	0.632011	no
XLOC_015933	XLOC_015933	SCARNA22	chr4:1873122-1983934	q3	q4	OK	0.177174	0	-1.79769e+308	-1.79769e+308	0.0898482	0.48501	no
XLOC_001887	XLOC_001887	SCARNA4	chr1:155882835-155904188	q3	q4	OK	0.12128	0	-1.79769e+308	-1.79769e+308	0.0786496	0.455082	no
XLOC_012524	XLOC_012524	SCARNA5	chr2:234160216-234204320	q3	q4	OK	0.0598167	0	-1.79769e+308	-1.79769e+308	0.0897385	0.48501	no
XLOC_012525	XLOC_012525	SCARNA6	chr2:234160216-234204320	q3	q4	OK	0.101716	0	-1.79769e+308	-1.79769e+308	0.0479562	0.357076	no
XLOC_022419	XLOC_022419	SCARNA8	chr9:19053140-19102902	q3	q4	OK	0.0582621	0	-1.79769e+308	-1.79769e+308	0.158655	0.632011	no
XLOC_011417	XLOC_011417	SCGB2B2	chr19:35084345-35085490	q3	q4	OK	0.0674803	0	-1.79769e+308	-1.79769e+308	0.0447775	0.343919	no
XLOC_009280	XLOC_009280	SCIMP	chr17:5095378-5138931	q3	q4	OK	0.0851282	0	-1.79769e+308	-1.79769e+308	0.0186246	0.214066	no
XLOC_018472	XLOC_018472	SFTA2	chr6:30899126-30899952	q3	q4	OK	0.163051	0	-1.79769e+308	-1.79769e+308	0.0151842	0.190847	no
XLOC_017597	XLOC_017597	SLC25A2	chr5:140682195-140683612	q3	q4	OK	0.0531478	0	-1.79769e+308	-1.79769e+308	0.0167933	0.20135	no
XLOC_005158	XLOC_005158	SLC6A13	chr12:329786-372039	q3	q4	OK	0.067812	0	-1.79769e+308	-1.79769e+308	0.0107798	0.155396	no
XLOC_011682	XLOC_011682	SNAR-B1	chr19:50637001-50637121	q3	q4	OK	0.0763417	0	-1.79769e+308	-1.79769e+308	0.158655	0.632011	no
XLOC_010815	XLOC_010815	SNAR-C4	chr19:48442797-48442917	q3	q4	OK	0.0770211	0	-1.79769e+308	-1.79769e+308	0.158655	0.632011	no
XLOC_011609	XLOC_011609	SNAR-E	chr19:47333841-47333961	q3	q4	OK	0.566765	0	-1.79769e+308	-1.79769e+308	0.0368191	0.309811	no
XLOC_003063	XLOC_003063	SNORA12	chr10:101992054-102027437	q3	q4	OK	0.71422	0	-1.79769e+308	-1.79769e+308	0.0257879	0.256219	no
XLOC_018885	XLOC_018885	SNORA20	chr6:160181290-160210735	q3	q4	OK	0.171273	0	-1.79769e+308	-1.79769e+308	0.124103	0.565991	no
XLOC_020225	XLOC_020225	SNORA22	chr7:65111923-65235797	q3	q4	OK	0.563678	0	-1.79769e+308	-1.79769e+308	0.0277555	0.26615	no
XLOC_004417	XLOC_004417	SNORA25	chr11:93463680-93463812	q3	q4	OK	0.234619	0	-1.79769e+308	-1.79769e+308	0.0786496	0.455082	no
XLOC_016063	XLOC_016063	SNORA26	chr4:53578620-53580305	q3	q4	OK	0.0841571	0	-1.79769e+308	-1.79769e+308	0.158655	0.632011	no
XLOC_005763	XLOC_005763	SNORA27	chr13:27825691-27830702	q3	q4	OK	0.319995	0	-1.79769e+308	-1.79769e+308	0.0786485	0.455082	no
XLOC_018886	XLOC_018886	SNORA29	chr6:160181290-160210735	q3	q4	OK	0.0827276	0	-1.79769e+308	-1.79769e+308	0.239746	0.750723	no
XLOC_005358	XLOC_005358	SNORA2A	chr12:49046994-49076035	q3	q4	OK	0.119769	0	-1.79769e+308	-1.79769e+308	0.0786496	0.455082	no
XLOC_005359	XLOC_005359	SNORA2B	chr12:49046994-49076035	q3	q4	OK	0.0563903	0	-1.79769e+308	-1.79769e+308	0.158655	0.632011	no
XLOC_015720	XLOC_015720	SNORA58	chr3:131181044-131221860	q3	q4	OK	0.045446	0	-1.79769e+308	-1.79769e+308	0.0786496	0.455082	no
XLOC_020752	XLOC_020752	SNORA5C	chr7:45139698-45151317	q3	q4	OK	0.0528298	0	-1.79769e+308	-1.79769e+308	0.239734	0.750723	no
XLOC_001386	XLOC_001386	SNORA61	chr1:28879528-28908366	q3	q4	OK	0.221344	0	-1.79769e+308	-1.79769e+308	0.0898281	0.48501	no
XLOC_023707	XLOC_023707	SNORA69	chrX:118920468-118925606	q3	q4	OK	0.385988	0	-1.79769e+308	-1.79769e+308	0.0569231	0.389102	no
XLOC_013770	XLOC_013770	SNORA71B	chr20:37049238-37064018	q3	q4	OK	0.125295	0	-1.79769e+308	-1.79769e+308	0.124092	0.565991	no
XLOC_013772	XLOC_013772	SNORA71C	chr20:37049238-37064018	q3	q4	OK	0.0660904	0	-1.79769e+308	-1.79769e+308	0.239736	0.750723	no
XLOC_017089	XLOC_017089	SNORA74A	chr5:138609440-138667366	q3	q4	OK	0.118789	0	-1.79769e+308	-1.79769e+308	0.0786452	0.455082	no
XLOC_009085	XLOC_009085	SNORA76	chr17:62223698-62223831	q3	q4	OK	0.12059	0	-1.79769e+308	-1.79769e+308	0.0786496	0.455082	no
XLOC_000980	XLOC_000980	SNORA77	chr1:203595914-203713209	q3	q4	OK	0.0754174	0	-1.79769e+308	-1.79769e+308	0.239732	0.750723	no
XLOC_007724	XLOC_007724	SNORA78	chr16:2014996-2015505	q3	q4	OK	0.0706418	0	-1.79769e+308	-1.79769e+308	0.158655	0.632011	no
XLOC_020748	XLOC_020748	SNORA9	chr7:45022626-45026259	q3	q4	OK	0.201647	0	-1.79769e+308	-1.79769e+308	0.0898562	0.48501	no
XLOC_009084	XLOC_009084	SNORD104	chr17:62223437-62223517	q3	q4	OK	6.83193	0	-1.79769e+308	-1.79769e+308	0.158655	0.632011	no
XLOC_014935	XLOC_014935	SNORD19B	chr3:52719935-52742197	q3	q4	OK	0.22412	0	-1.79769e+308	-1.79769e+308	0.239745	0.750723	no
XLOC_010806	XLOC_010806	SNORD23	chr19:48248792-48260323	q3	q4	OK	0.0977585	0	-1.79769e+308	-1.79769e+308	0.158655	0.632011	no
XLOC_002026	XLOC_002026	SNORD76	chr1:173832385-173837125	q3	q4	OK	6.7017	0	-1.79769e+308	-1.79769e+308	0.0786496	0.455082	no
XLOC_004815	XLOC_004815	SOAT2	chr12:53497273-53518323	q3	q4	OK	0.219271	0	-1.79769e+308	-1.79769e+308	0.00228372	0.0582782	no
XLOC_022179	XLOC_022179	TAL2	chr9:108424737-108425385	q3	q4	OK	0.0877737	0	-1.79769e+308	-1.79769e+308	0.0186246	0.214066	no
XLOC_005253	XLOC_005253	TAS2R43	chr12:10998447-11325723	q3	q4	OK	0.0964222	0	-1.79769e+308	-1.79769e+308	0.0134053	0.177173	no
XLOC_006702	XLOC_006702	TBPL2	chr14:55880929-55907263	q3	q4	OK	0.177206	0	-1.79769e+308	-1.79769e+308	0.00379372	0.0814802	no
XLOC_007237	XLOC_007237	TM6SF1	chr15:83776323-83806111	q3	q4	OK	0.0914166	0	-1.79769e+308	-1.79769e+308	0.000554995	0.0218013	yes
XLOC_003878	XLOC_003878	TMEM45B	chr11:129685740-129729898	q3	q4	OK	0.124431	0	-1.79769e+308	-1.79769e+308	0.00402354	0.0846222	no
XLOC_015465	XLOC_015465	TMEM89	chr3:48658274-48659189	q3	q4	OK	0.057465	0	-1.79769e+308	-1.79769e+308	0.0447775	0.343919	no
XLOC_022712	XLOC_022712	TNC	chr9:117781853-117880536	q3	q4	OK	0.0471196	0	-1.79769e+308	-1.79769e+308	0.00221007	0.0570216	no
XLOC_018507	XLOC_018507	TNXA,TNXB	chr6:31973358-31981050	q3	q4	OK	0.0837169	0	-1.79769e+308	-1.79769e+308	2.98176e-05	0.00219055	yes
XLOC_014402	XLOC_014402	TSPO	chr22:43547519-43559248	q3	q4	OK	0.0555488	0	-1.79769e+308	-1.79769e+308	0.0183202	0.212204	no
XLOC_017349	XLOC_017349	UGT3A2	chr5:36035118-36067023	q3	q4	OK	0.0498359	0	-1.79769e+308	-1.79769e+308	0.00582249	0.106966	no
XLOC_012437	XLOC_012437	VWC2L	chr2:215276460-215440653	q3	q4	OK	0.131201	0	-1.79769e+308	-1.79769e+308	0.00960379	0.145008	no
XLOC_013803	XLOC_013803	WFDC3	chr20:44402846-44420547	q3	q4	OK	0.157464	0	-1.79769e+308	-1.79769e+308	0.00704071	0.119939	no
XLOC_007416	XLOC_007416	MIR1282	chr15:44038589-44094769	q3	q4	OK	0	0.775452	1.79769e+308	1.79769e+308	0.239722	0.750723	no
XLOC_015528	XLOC_015528	MIR135A1	chr3:52321835-52329272	q3	q4	OK	0	0.924659	1.79769e+308	1.79769e+308	0.23872	0.750723	no
XLOC_009713	XLOC_009713	MIR142	chr17:56378593-56494931	q3	q4	OK	0	0.966964	1.79769e+308	1.79769e+308	0.239633	0.750723	no
XLOC_000738	XLOC_000738	MIR4258	chr1:154947117-154951725	q3	q4	OK	0	0.776583	1.79769e+308	1.79769e+308	0.239708	0.750723	no
XLOC_004420	XLOC_004420	SNORA1	chr11:93465169-93465299	q3	q4	OK	0	0.30896	1.79769e+308	1.79769e+308	0.158655	0.632011	no
XLOC_012420	XLOC_012420	SNORA41	chr2:207024317-207027653	q3	q4	OK	0	0.404849	1.79769e+308	1.79769e+308	0.239737	0.750723	no
XLOC_013298	XLOC_013298	SNORA51	chr20:2633177-2639039	q3	q4	OK	0	0.363163	1.79769e+308	1.79769e+308	0.239743	0.750723	no
XLOC_003202	XLOC_003202	SNORA52	chr11:809935-812876	q3	q4	OK	0	0.275993	1.79769e+308	1.79769e+308	0.158655	0.632011	no
XLOC_022758	XLOC_022758	SNORA65	chr9:130209952-130213711	q3	q4	OK	0	0.247529	1.79769e+308	1.79769e+308	0.158655	0.632011	no
XLOC_000509	XLOC_000509	SNORA66	chr1:93297593-93427079	q3	q4	OK	0	0.264216	1.79769e+308	1.79769e+308	0.239746	0.750723	no
XLOC_013771	XLOC_013771	SNORA71A	chr20:37049238-37064018	q3	q4	OK	0	0.279204	1.79769e+308	1.79769e+308	0.239534	0.750723	no
XLOC_010197	XLOC_010197	SNORD58C	chr18:47007547-47018935	q3	q4	OK	0	2.9947	1.79769e+308	1.79769e+308	0.0898301	0.48501	no
XLOC_011697	XLOC_011697	SNORD88A	chr19:51300960-51307974	q3	q4	OK	0	0.528818	1.79769e+308	1.79769e+308	0.23972	0.750723	no
XLOC_011698	XLOC_011698	SNORD88C	chr19:51300960-51307974	q3	q4	OK	0	0.484754	1.79769e+308	1.79769e+308	0.23972	0.750723	no
XLOC_005302	XLOC_005302	BHLHE41	chr12:26272958-26278003	q3	q4	OK	0.00821582	0.307854	5.22769	-5.20117	1.98041e-07	3.07739e-05	yes
XLOC_002022	XLOC_002022	SNORD79	chr1:173832385-173837125	q3	q4	OK	3.35085	65.7923	4.29532	-2.55196	0.0107118	0.154946	no
XLOC_005268	XLOC_005268	C12orf36	chr12:13523604-13529679	q3	q4	OK	0.124062	1.91185	3.94584	-5.72197	1.05293e-08	2.40586e-06	yes
XLOC_015752	XLOC_015752	PCOLCE2	chr3:142536701-142608045	q3	q4	OK	0.0158753	0.208281	3.71368	-3.47934	0.000502657	0.0204579	yes
XLOC_007445	XLOC_007445	CYP19A1	chr15:51500253-51630795	q3	q4	OK	0.201861	2.39509	3.56864	-5.51296	3.52847e-08	6.94104e-06	yes
XLOC_012219	XLOC_012219	TMEM37	chr2:120189445-120196096	q3	q4	OK	0.0183821	0.21663	3.55886	-3.29573	0.000981678	0.0330905	yes
XLOC_013162	XLOC_013162	TNS1	chr2:218664511-218808796	q3	q4	OK	0.268263	3.15725	3.55695	-6.79585	1.07676e-11	4.75632e-09	yes
XLOC_009480	XLOC_009480	CCL3	chr17:34415602-34417506	q3	q4	OK	0.0418768	0.473911	3.50039	-3.38782	0.000704504	0.0260502	yes
XLOC_004376	XLOC_004376	LRRC32	chr11:76368567-76381791	q3	q4	OK	3.72344	38.1687	3.35768	-7.95461	1.77636e-15	1.34563e-12	yes
XLOC_022021	XLOC_022021	CA9	chr9:35673914-35681154	q3	q4	OK	0.54536	5.48637	3.33057	-5.23951	1.61008e-07	2.58365e-05	yes
XLOC_023168	XLOC_023168	LPAR4	chrX:78003205-78012578	q3	q4	OK	0.0637687	0.622223	3.28651	-4.03784	5.39468e-05	0.00356893	yes
XLOC_009374	XLOC_009374	TNFRSF13B	chr17:16842397-16875402	q3	q4	OK	0.0378924	0.367883	3.27927	-3.59858	0.00031996	0.014582	yes
XLOC_017791	XLOC_017791	PHACTR1	chr6:12717036-13295818	q3	q4	OK	1.14182	10.9305	3.25895	-6.26068	3.83309e-10	1.21625e-07	yes
XLOC_004121	XLOC_004121	SNORD67	chr11:46765083-46867859	q3	q4	OK	0.0963086	0.86626	3.16906	-1.37411	0.169407	0.64978	no
XLOC_000526	XLOC_000526	PALMD	chr1:100111430-100231349	q3	q4	OK	0.0284799	0.222227	2.96402	-3.36219	0.000773274	0.0278097	yes
XLOC_023015	XLOC_023015	GPR82	chrX:41374188-41782287	q3	q4	OK	0.0392962	0.287948	2.87335	-3.32482	0.000884752	0.0305646	yes
XLOC_014746	XLOC_014746	PPARG	chr3:12329348-12475855	q3	q4	OK	1.61981	11.8035	2.86532	-6.84686	7.54863e-12	3.46845e-09	yes
XLOC_003007	XLOC_003007	FAS-AS1	chr10:90694830-90775542	q3	q4	OK	0.0760039	0.529773	2.80123	-3.24093	0.00119142	0.0376772	yes
XLOC_003488	XLOC_003488	MS4A14	chr11:60163486-60185228	q3	q4	OK	0.0690192	0.478287	2.79281	-3.76418	0.000167097	0.00872153	yes
XLOC_016586	XLOC_016586	SPARCL1	chr4:88394487-88450655	q3	q4	OK	0.0849267	0.577661	2.76593	-3.91503	9.03915e-05	0.00539531	yes
XLOC_005532	XLOC_005532	PHLDA1	chr12:76419226-76425556	q3	q4	OK	0.787069	5.08597	2.69196	-5.12597	2.96018e-07	4.27674e-05	yes
XLOC_000974	XLOC_000974	PPFIA4	chr1:203020310-203047864	q3	q4	OK	0.168564	1.08647	2.68828	-4.10436	4.0543e-05	0.00283144	yes
XLOC_003901	XLOC_003901	MIR210HG	chr11:565656-568457	q3	q4	OK	0.393149	2.46282	2.64717	-4.05361	5.04343e-05	0.00336569	yes
XLOC_020099	XLOC_020099	LOC100506178	chr7:22602955-22613617	q3	q4	OK	0.069595	0.434922	2.6437	-3.34471	0.000823676	0.0289774	yes
XLOC_013014	XLOC_013014	GRB14	chr2:165349322-165478360	q3	q4	OK	0.038901	0.236471	2.60378	-2.97386	0.00294079	0.0692005	no
XLOC_003725	XLOC_003725	SCARNA9	chr11:93394815-93463522	q3	q4	OK	1.04958	6.27426	2.57963	-3.51366	0.000441977	0.0186377	yes
XLOC_004404	XLOC_004404	RAB38	chr11:87846414-87908635	q3	q4	OK	0.0604764	0.354789	2.55252	-2.8234	0.00475179	0.0940571	no
XLOC_007799	XLOC_007799	CIITA	chr16:10971054-11018840	q3	q4	OK	0.450722	2.59513	2.5255	-4.31964	1.56281e-05	0.00128832	yes
XLOC_000783	XLOC_000783	CD1C	chr1:158259562-158264564	q3	q4	OK	0.903424	5.17748	2.51877	-4.19428	2.73738e-05	0.00205511	yes
XLOC_008000	XLOC_008000	CX3CL1	chr16:57406413-57418956	q3	q4	OK	0.456774	2.54373	2.47739	-4.0303	5.57058e-05	0.00367374	yes
XLOC_004099	XLOC_004099	SLC1A2	chr11:35272751-35441610	q3	q4	OK	0.138801	0.757974	2.44913	-3.79507	0.000147603	0.00795818	yes
XLOC_021783	XLOC_021783	GEM	chr8:95261484-95274547	q3	q4	OK	1.53073	8.30154	2.43916	-6.2896	3.18292e-10	1.03334e-07	yes
XLOC_021782	XLOC_021782	CDH17	chr8:95139393-95229531	q3	q4	OK	0.0621461	0.331512	2.41533	-3.14549	0.0016581	0.0470225	yes
XLOC_001597	XLOC_001597	NEGR1	chr1:71868624-72748277	q3	q4	OK	0.225276	1.17513	2.38306	-3.58673	0.000334855	0.0150891	yes
XLOC_013927	XLOC_013927	GRIK1-AS2	chr21:30909253-31312282	q3	q4	OK	0.0396469	0.204152	2.36436	-2.21644	0.0266616	0.261269	no
XLOC_009068	XLOC_009068	EFCAB3	chr17:60447578-60493839	q3	q4	OK	0.422008	2.16705	2.36039	-3.41584	0.000635855	0.0242366	yes
XLOC_021399	XLOC_021399	ODF1	chr8:103563847-103573245	q3	q4	OK	0.0423982	0.213306	2.33085	-2.17312	0.0297711	0.275781	no
XLOC_007999	XLOC_007999	CCL22	chr16:57392694-57400102	q3	q4	OK	12.7524	63.7712	2.32213	-5.58228	2.37385e-08	4.95299e-06	yes
XLOC_004729	XLOC_004729	SSPN	chr12:26348268-26387708	q3	q4	OK	0.0780524	0.384505	2.30049	-3.03048	0.00244165	0.0608856	no
XLOC_023786	XLOC_023786	MCF2	chrX:138663929-138790381	q3	q4	OK	0.0620737	0.303304	2.28871	-2.93512	0.00333421	0.075385	no
XLOC_016549	XLOC_016549	CXCL10	chr4:76932332-77033955	q3	q4	OK	0.0463714	0.221763	2.25771	-2.1917	0.0284011	0.269569	no
XLOC_004425	XLOC_004425	SNORA40	chr11:93468275-93468402	q3	q4	OK	0.441799	2.05033	2.2144	-1.80611	0.0709005	0.434651	no
XLOC_020751	XLOC_020751	SNORA5A	chr7:45139698-45151317	q3	q4	OK	0.107097	0.493734	2.20482	-1.24804	0.212018	0.71814	no
XLOC_016772	XLOC_016772	LOC731424	chr4:185764449-185768200	q3	q4	OK	0.124097	0.56677	2.1913	-3.05286	0.00226675	0.0580388	no
XLOC_001433	XLOC_001433	C1orf216	chr1:36179476-36184790	q3	q4	OK	0.335934	1.5325	2.18963	-3.30304	0.000956436	0.0324063	yes
XLOC_006896	XLOC_006896	PAR5	chr15:25230006-25233379	q3	q4	OK	0.609287	2.77692	2.18829	-3.36458	0.000766596	0.0276548	yes
XLOC_023394	XLOC_023394	SNORA56	chrX:153991030-154005964	q3	q4	OK	0.0813944	0.369436	2.18232	-0.75638	0.449421	0.935856	no
XLOC_016228	XLOC_016228	SNORA24	chr4:119199916-119200978	q3	q4	OK	0.0630334	0.281272	2.15778	-0.748057	0.454426	0.938622	no
XLOC_000436	XLOC_000436	AK4	chr1:65613231-65697828	q3	q4	OK	3.82499	16.941	2.14699	-8.08768	6.66134e-16	5.43804e-13	yes
XLOC_020440	XLOC_020440	HILPDA	chr7:128095883-128098472	q3	q4	OK	7.77894	34.3912	2.14439	-5.59938	2.15114e-08	4.52196e-06	yes
XLOC_004539	XLOC_004539	HSPA8	chr11:122928199-122932901	q3	q4	OK	99.8415	438.97	2.13641	-4.88222	1.049e-06	0.000129523	yes
XLOC_010523	XLOC_010523	KCNN1	chr19:18062110-18109930	q3	q4	OK	0.104378	0.449408	2.10621	-2.82998	0.00465508	0.0929523	no
XLOC_003741	XLOC_003741	MIR1260B	chr11:95711439-96076344	q3	q4	OK	1.64912	7.05165	2.09626	-1.70976	0.0873098	0.478754	no
XLOC_022874	XLOC_022874	FAM166A	chr9:140135710-140142222	q3	q4	OK	0.608909	2.57832	2.08213	-3.10231	0.00192014	0.0520823	no
XLOC_015710	XLOC_015710	SNORA7B	chr3:129101676-129118282	q3	q4	OK	0.172168	0.727683	2.0795	-1.36743	0.171491	0.653062	no
XLOC_005013	XLOC_005013	EID3	chr12:104609558-104744062	q3	q4	OK	0.190178	0.802834	2.07775	-2.74581	0.00603621	0.109275	no
XLOC_018247	XLOC_018247	TNFAIP3	chr6:138188580-138204449	q3	q4	OK	0.899689	3.78677	2.07347	-3.83945	0.00012331	0.00691699	yes
XLOC_017833	XLOC_017833	HIST1H2BF	chr6:26199786-26200216	q3	q4	OK	0.0711064	0.299167	2.0729	-1.76936	0.0768335	0.452134	no
XLOC_016170	XLOC_016170	HSP90AB3P	chr4:88812994-88815167	q3	q4	OK	0.0993373	0.41701	2.06967	-2.59899	0.00934997	0.142788	no
XLOC_018403	XLOC_018403	HIST1H2AB	chr6:26033319-26033796	q3	q4	OK	0.112032	0.470097	2.06905	-2.06129	0.0392755	0.320504	no
XLOC_002141	XLOC_002141	IL10	chr1:206940947-206945839	q3	q4	OK	2.00865	8.39993	2.06415	-3.59872	0.000319792	0.014582	yes
XLOC_005009	XLOC_005009	HSP90B1,MIR3652	chr12:104324188-104341703	q3	q4	OK	20.7701	86.8357	2.06378	-4.97987	6.36285e-07	8.30777e-05	yes
XLOC_009370	XLOC_009370	FAM211A	chr17:16342300-16395480	q3	q4	OK	0.0464941	0.193358	2.05615	-2.44883	0.0143319	0.184305	no
XLOC_015461	XLOC_015461	PFKFB4	chr3:48555116-48594227	q3	q4	OK	4.37986	18.1933	2.05445	-4.69227	2.70184e-06	0.000289038	yes
XLOC_003296	XLOC_003296	ADM	chr11:10326641-10328923	q3	q4	OK	0.397755	1.64091	2.04454	-2.93868	0.00329615	0.0747873	no
XLOC_014050	XLOC_014050	LINC00158	chr21:26758132-26804013	q3	q4	OK	0.0460472	0.18772	2.0274	-2.09755	0.0359448	0.306378	no
XLOC_005970	XLOC_005970	HSPH1	chr13:31710762-31736117	q3	q4	OK	20.2772	81.3037	2.00347	-4.80496	1.54786e-06	0.000181522	yes
XLOC_005869	XLOC_005869	MIR17,MIR17HG,MIR18A,MIR19A,MIR19B1,MIR20A,MIR92A1	chr13:92000073-92006829	q3	q4	OK	5.03547	19.7829	1.97406	-5.21124	1.87587e-07	2.95379e-05	yes
XLOC_018157	XLOC_018157	PRDM1	chr6:106534194-106557814	q3	q4	OK	0.331725	1.29461	1.96446	-3.54504	0.000392551	0.0170189	yes
XLOC_001508	XLOC_001508	RPS15AP10	chr1:46092975-46152302	q3	q4	OK	0.115589	0.448292	1.95543	-2.15559	0.0311157	0.28285	no
XLOC_009523	XLOC_009523	CCR7	chr17:38710021-38721736	q3	q4	OK	0.127118	0.490589	1.94835	-2.59463	0.00946919	0.143784	no
XLOC_018051	XLOC_018051	C6orf223	chr6:43968336-43973694	q3	q4	OK	3.07921	11.7542	1.93255	-7.03203	2.03548e-12	1.05002e-09	yes
XLOC_011817	XLOC_011817	FKBP1AP1	chr19:58336666-58338830	q3	q4	OK	0.0815172	0.309407	1.92433	-2.17484	0.0296424	0.275169	no
XLOC_018306	XLOC_018306	FNDC1	chr6:159590428-159693140	q3	q4	OK	0.0647533	0.244487	1.91674	-2.70275	0.00687694	0.118154	no
XLOC_000981	XLOC_000981	LINC00260	chr1:203595914-203713209	q3	q4	OK	0.136665	0.515113	1.91424	-2.28747	0.0221684	0.234823	no
XLOC_011671	XLOC_011671	SIGLEC11	chr19:50452249-50464429	q3	q4	OK	0.274722	1.03047	1.90726	-2.8674	0.00413854	0.0863497	no
XLOC_002452	XLOC_002452	ARID5B	chr10:63661012-63856707	q3	q4	OK	0.0614843	0.230441	1.90611	-3.79114	0.000149957	0.00807242	yes
XLOC_020192	XLOC_020192	C7orf72	chr7:50135681-50198852	q3	q4	OK	1.60389	5.96662	1.89534	-3.10784	0.00188457	0.051416	no
XLOC_008323	XLOC_008323	LOC100190986	chr16:21443344-21445776	q3	q4	OK	4.44152	16.4127	1.88569	-3.98367	6.78586e-05	0.00430309	yes
XLOC_003324	XLOC_003324	LDHA	chr11:18415935-18429765	q3	q4	OK	215.227	784.16	1.86529	-3.85986	0.000113453	0.00645008	yes
XLOC_017310	XLOC_017310	LOC442132	chr5:7299486-7306827	q3	q4	OK	0.0507629	0.184909	1.86496	-2.15138	0.0314466	0.284596	no
XLOC_022385	XLOC_022385	TUBBP5	chr9:141044564-141071885	q3	q4	OK	0.155934	0.567546	1.86381	-2.58796	0.00965462	0.145512	no
XLOC_018835	XLOC_018835	CITED2	chr6:139693396-139695785	q3	q4	OK	7.31886	26.5876	1.86106	-4.72152	2.34084e-06	0.000256958	yes
XLOC_018401	XLOC_018401	HIST1H4B	chr6:26027123-26027480	q3	q4	OK	0.0870047	0.314813	1.85533	-1.52832	0.126433	0.571176	no
XLOC_012346	XLOC_012346	HNRNPA3,MIR4444-1	chr2:178077421-178088685	q3	q4	OK	48.6502	175.776	1.85322	-4.14565	3.38855e-05	0.00244153	yes
XLOC_016482	XLOC_016482	TEC	chr4:48137799-48271814	q3	q4	OK	1.93197	6.963	1.84964	-3.61555	0.000299708	0.0138315	yes
XLOC_014710	XLOC_014710	CNTN6	chr3:1134628-1445278	q3	q4	OK	0.0522508	0.186194	1.83328	-2.23548	0.0253856	0.254234	no
XLOC_022625	XLOC_022625	LOC158257	chr9:96938851-96966848	q3	q4	OK	0.468921	1.66436	1.82755	-2.58801	0.00965321	0.145512	no
XLOC_006895	XLOC_006895	PAR-SN	chr15:25227140-25228937	q3	q4	OK	0.44055	1.56195	1.82597	-2.59746	0.00939154	0.143189	no
XLOC_009781	XLOC_009781	ABCA6	chr17:67074846-67138015	q3	q4	OK	0.355996	1.24522	1.80647	-2.80926	0.00496561	0.0967856	no
XLOC_015185	XLOC_015185	SUCNR1	chr3:151591430-151599876	q3	q4	OK	1.40465	4.90577	1.80426	-2.8657	0.0041609	0.0866547	no
XLOC_022147	XLOC_022147	LOC441454	chr9:99671356-99672737	q3	q4	OK	0.219326	0.757536	1.78824	-2.2789	0.0226728	0.237816	no
XLOC_008854	XLOC_008854	CCL4	chr17:34431219-34433014	q3	q4	OK	0.0503779	0.173614	1.78502	-1.56263	0.11814	0.553139	no
XLOC_020292	XLOC_020292	CD36	chr7:80231503-80308593	q3	q4	OK	0.0601458	0.203205	1.7564	-2.58034	0.00987032	0.147651	no
XLOC_001842	XLOC_001842	S100A4	chr1:153516094-153518282	q3	q4	OK	27.2606	92.0511	1.75562	-4.00074	6.31439e-05	0.00406543	yes
XLOC_021875	XLOC_021875	NDRG1	chr8:134249413-134309547	q3	q4	OK	1.78117	6.01015	1.75458	-3.33658	0.000848155	0.0295922	yes
XLOC_015078	XLOC_015078	PARP15	chr3:122296448-122355536	q3	q4	OK	1.50844	5.08843	1.75416	-4.18528	2.8481e-05	0.00211715	yes
XLOC_018299	XLOC_018299	SNX9	chr6:158244293-158366109	q3	q4	OK	0.125536	0.422706	1.75156	-2.44786	0.0143709	0.184485	no
XLOC_003690	XLOC_003690	B3GNT6	chr11:76745434-76753005	q3	q4	OK	7.40584	24.9011	1.74948	-4.01109	6.04401e-05	0.00392441	yes
XLOC_016594	XLOC_016594	HPGDS	chr4:95219706-95264027	q3	q4	OK	0.255354	0.856056	1.74521	-2.3631	0.018123	0.211067	no
XLOC_012390	XLOC_012390	SPATS2L	chr2:201170603-201346986	q3	q4	OK	4.39268	14.5254	1.7254	-5.39289	6.93336e-08	1.24041e-05	yes
XLOC_008855	XLOC_008855	CCL4L1	chr17:34538467-34540274	q3	q4	OK	0.0790357	0.258782	1.71116	-1.65188	0.0985595	0.506687	no
XLOC_020583	XLOC_020583	INSIG1	chr7:155089485-155101945	q3	q4	OK	26.2568	85.8934	1.70985	-4.91721	8.77859e-07	0.000111	yes
XLOC_023600	XLOC_023600	CITED1	chrX:71521487-71527037	q3	q4	OK	0.0768493	0.251181	1.70862	-1.92812	0.0538406	0.378844	no
XLOC_007934	XLOC_007934	ITGAX	chr16:31366508-31394318	q3	q4	OK	0.456397	1.48882	1.70581	-2.79744	0.00515088	0.0990196	no
XLOC_018140	XLOC_018140	GJA10	chr6:90604187-90605819	q3	q4	OK	0.132506	0.429149	1.69542	-2.126	0.0335035	0.29439	no
XLOC_009346	XLOC_009346	GAS7	chr17:9813925-10101868	q3	q4	OK	0.377599	1.20318	1.67192	-3.17732	0.00148642	0.0438261	yes
XLOC_005374	XLOC_005374	TUBA1A	chr12:49578582-49582861	q3	q4	OK	52.7206	167.775	1.67009	-3.993	6.52433e-05	0.00417502	yes
XLOC_015300	XLOC_015300	HES1	chr3:193853930-193856401	q3	q4	OK	4.82512	15.341	1.66875	-3.35344	0.000798134	0.0283888	yes
XLOC_017378	XLOC_017378	HMGCS1	chr5:43289492-43313595	q3	q4	OK	99.8756	316.957	1.66608	-6.52795	6.66773e-11	2.53691e-08	yes
XLOC_006991	XLOC_006991	FAN1	chr15:31196054-31283807	q3	q4	OK	0.0656982	0.208478	1.66597	-2.22856	0.0258435	0.2564	no
XLOC_018295	XLOC_018295	CLDN20	chr6:155411422-155635617	q3	q4	OK	0.0963916	0.304221	1.65814	-1.88469	0.0594722	0.396948	no
XLOC_012104	XLOC_012104	LOC100286979	chr2:87042459-87122165	q3	q4	OK	1.30962	4.10138	1.64696	-2.63725	0.00835808	0.133523	no
XLOC_010328	XLOC_010328	EBI3	chr19:4229539-4237524	q3	q4	OK	0.22883	0.713666	1.64097	-2.14605	0.0318693	0.286663	no
XLOC_009420	XLOC_009420	ALDOC	chr17:26900132-26903951	q3	q4	OK	11.8604	36.9117	1.63793	-3.78433	0.000154126	0.00824406	yes
XLOC_004168	XLOC_004168	PRG2	chr11:57154833-57158130	q3	q4	OK	0.168719	0.524446	1.63617	-1.9196	0.054909	0.382774	no
XLOC_004421	XLOC_004421	SNORA8	chr11:93465526-93465665	q3	q4	OK	0.588711	1.82781	1.63448	-1.42304	0.154726	0.627568	no
XLOC_016377	XLOC_016377	LOC100130872,SPON2	chr4:1160720-1202750	q3	q4	OK	0.612915	1.90119	1.63314	-3.31079	0.000930329	0.0317608	yes
XLOC_007099	XLOC_007099	LOC283663	chr15:57592562-57599967	q3	q4	OK	0.325678	1.00975	1.63248	-2.35662	0.018442	0.213066	no
XLOC_021108	XLOC_021108	XRCC2	chr7:152343586-152373250	q3	q4	OK	6.61506	20.4303	1.62688	-3.69832	0.000217028	0.0107283	yes
XLOC_022084	XLOC_022084	GCNT1	chr9:79056581-79122332	q3	q4	OK	2.69592	8.30818	1.62376	-5.83855	5.26585e-09	1.29847e-06	yes
XLOC_010893	XLOC_010893	SIGLECP3	chr19:51670584-51676780	q3	q4	OK	0.10518	0.322696	1.61732	-2.06656	0.0387761	0.318812	no
XLOC_003967	XLOC_003967	HBD	chr11:5254058-5255858	q3	q4	OK	0.0837179	0.256558	1.61567	-1.58466	0.113044	0.542134	no
XLOC_001903	XLOC_001903	CRABP2	chr1:156669399-156675608	q3	q4	OK	0.106687	0.32636	1.61308	-1.84542	0.0649765	0.415226	no
XLOC_012371	XLOC_012371	ANKAR	chr2:190540710-190611376	q3	q4	OK	0.293791	0.895559	1.608	-2.38441	0.0171064	0.20368	no
XLOC_003278	XLOC_003278	RBMXL2	chr11:7110164-7112379	q3	q4	OK	0.118911	0.361619	1.60458	-2.0611	0.0392932	0.320525	no
XLOC_015650	XLOC_015650	ZBTB20	chr3:114056946-114866127	q3	q4	OK	0.467324	1.4166	1.59994	-5.32664	1.00045e-07	1.71679e-05	yes
XLOC_003050	XLOC_003050	CRTAC1	chr10:99609994-99790585	q3	q4	OK	0.119868	0.361494	1.59253	-2.73547	0.00622917	0.111419	no
XLOC_023685	XLOC_023685	KCNE1L	chrX:108866928-108868393	q3	q4	OK	0.0927268	0.278523	1.58674	-1.85621	0.0634234	0.410462	no
XLOC_001434	XLOC_001434	CLSPN	chr1:36197712-36235551	q3	q4	OK	4.55073	13.6657	1.5864	-3.8552	0.000115636	0.00655646	yes
XLOC_008900	XLOC_008900	CDC6	chr17:38444145-38459413	q3	q4	OK	12.8546	38.4048	1.57901	-3.77609	0.000159312	0.00845156	yes
XLOC_002613	XLOC_002613	SCD	chr10:102106771-102124588	q3	q4	OK	89.8708	268.159	1.57717	-3.22447	0.00126207	0.039275	yes
XLOC_020656	XLOC_020656	MACC1	chr7:20174278-20257013	q3	q4	OK	7.78528	23.0702	1.56721	-3.76828	0.000164377	0.00863312	yes
XLOC_012751	XLOC_012751	LOC400958	chr2:65128973-65159581	q3	q4	OK	0.111045	0.328096	1.56298	-2.08512	0.0370582	0.31072	no
XLOC_001745	XLOC_001745	PPIAL4G	chr1:143767143-143767881	q3	q4	OK	0.118186	0.348751	1.56114	-1.632	0.102679	0.517303	no
XLOC_009897	XLOC_009897	FASN	chr17:80036213-80056106	q3	q4	OK	29.6489	87.4323	1.56019	-3.40437	0.000663171	0.0249779	yes
XLOC_008856	XLOC_008856	CCL4L2	chr17:34640033-34641840	q3	q4	OK	0.105381	0.310538	1.55916	-1.57407	0.11547	0.547498	no
XLOC_021173	XLOC_021173	FDFT1	chr8:11660189-11696818	q3	q4	OK	108.018	318.046	1.55796	-3.49358	0.000476594	0.019712	yes
XLOC_016046	XLOC_016046	DCAF4L1	chr4:41983712-41988484	q3	q4	OK	0.0771935	0.22705	1.55646	-2.02658	0.042705	0.335939	no
XLOC_020501	XLOC_020501	TAS2R4	chr7:141478288-141479188	q3	q4	OK	0.0557461	0.163856	1.55549	-1.35426	0.175652	0.660103	no
XLOC_004304	XLOC_004304	CCDC87	chr11:66357639-66360554	q3	q4	OK	0.107337	0.315257	1.55437	-2.06252	0.0391582	0.320158	no
XLOC_013916	XLOC_013916	MIR155,MIR155HG	chr21:26934456-26947480	q3	q4	OK	0.333293	0.976576	1.55094	-2.04666	0.0406919	0.327455	no
XLOC_004755	XLOC_004755	PDZRN4	chr12:41582249-41968392	q3	q4	OK	0.053711	0.15704	1.54785	-1.87968	0.0601519	0.398984	no
XLOC_016164	XLOC_016164	AFF1	chr4:87856153-88062206	q3	q4	OK	0.555366	1.62362	1.5477	-3.23353	0.00122269	0.0384337	yes
XLOC_012462	XLOC_012462	WNT10A	chr2:219745254-219758651	q3	q4	OK	5.51776	15.9901	1.53503	-3.39436	0.000687884	0.0256046	yes
XLOC_006989	XLOC_006989	ARHGAP11B	chr15:30918878-30931013	q3	q4	OK	10.4463	30.2366	1.53331	-3.20246	0.00136261	0.0414077	yes
XLOC_017928	XLOC_017928	TNF	chr6:31543349-31546112	q3	q4	OK	7.00562	20.0899	1.51988	-3.34755	0.000815295	0.0287804	yes
XLOC_006285	XLOC_006285	LOC100506321	chr14:65381078-65569227	q3	q4	OK	0.0887281	0.254329	1.51923	-1.54047	0.123445	0.565291	no
XLOC_022002	XLOC_022002	ANKRD18B	chr9:33524410-33573001	q3	q4	OK	0.231957	0.662534	1.51414	-2.20684	0.0273254	0.264701	no
XLOC_007207	XLOC_007207	LOC646938	chr15:79044378-79045734	q3	q4	OK	0.149035	0.42555	1.51368	-1.50603	0.132058	0.582684	no
XLOC_017914	XLOC_017914	DPCR1	chr6:30908776-30921998	q3	q4	OK	0.366827	1.03985	1.5032	-2.56099	0.0104373	0.152577	no
XLOC_000884	XLOC_000884	LOC100506046	chr1:173832385-173837125	q3	q4	OK	0.290277	0.821573	1.50096	-1.74191	0.081524	0.463626	no
XLOC_023438	XLOC_023438	FANCB	chrX:14861528-14891184	q3	q4	OK	2.02099	5.69744	1.49525	-2.79383	0.00520881	0.0998593	no
XLOC_000837	XLOC_000837	DDR2	chr1:162602227-162750247	q3	q4	OK	0.0694568	0.195564	1.49346	-1.83331	0.066757	0.420753	no
XLOC_020673	XLOC_020673	HNRNPA2B1	chr7:26229555-26240413	q3	q4	OK	180.082	506.321	1.4914	-4.69039	2.72685e-06	0.000290605	yes
XLOC_021286	XLOC_021286	MCM4	chr8:48872762-48890719	q3	q4	OK	42.4023	118.949	1.48813	-3.42637	0.000611717	0.0234654	yes
XLOC_021874	XLOC_021874	SLA	chr8:133879204-134147143	q3	q4	OK	1.06847	2.99397	1.48651	-3.07154	0.0021296	0.0557843	no
XLOC_001229	XLOC_001229	ACOT7	chr1:6324331-6453826	q3	q4	OK	14.2299	39.6672	1.47902	-5.53253	3.15647e-08	6.34956e-06	yes
XLOC_021372	XLOC_021372	C8orf39	chr8:94743730-94753224	q3	q4	OK	0.543965	1.51098	1.4739	-2.01611	0.043788	0.340508	no
XLOC_017696	XLOC_017696	LOC643201	chr5:175570087-175626298	q3	q4	OK	0.0669809	0.185993	1.47343	-1.91287	0.0557643	0.385699	no
XLOC_017291	XLOC_017291	SLC12A7	chr5:1050488-1112172	q3	q4	OK	0.156637	0.432609	1.46564	-2.1311	0.0330807	0.292107	no
XLOC_023244	XLOC_023244	ZCCHC16	chrX:111326252-111700473	q3	q4	OK	0.0897995	0.24707	1.46014	-1.85712	0.0632937	0.410083	no
XLOC_008534	XLOC_008534	MLKL	chr16:74705752-74734789	q3	q4	OK	0.187852	0.515293	1.45579	-2.56998	0.0101704	0.15025	no
XLOC_016955	XLOC_016955	CMYA5	chr5:78985658-79096049	q3	q4	OK	0.131471	0.360013	1.45331	-2.29158	0.02193	0.233578	no
XLOC_002496	XLOC_002496	FUT11	chr10:75532048-75535976	q3	q4	OK	5.42016	14.7498	1.44429	-3.05293	0.00226616	0.0580388	no
XLOC_017063	XLOC_017063	MIR3661	chr5:133532147-133561950	q3	q4	OK	1.88086	5.11628	1.4437	-1.28039	0.200407	0.700413	no
XLOC_020525	XLOC_020525	FAM115C	chr7:143318044-143427173	q3	q4	OK	2.0994	5.69536	1.43981	-3.71874	0.000200215	0.0100582	yes
XLOC_001479	XLOC_001479	HIVEP3	chr1:41972035-42501596	q3	q4	OK	7.19385	19.476	1.43686	-6.21424	5.15722e-10	1.59428e-07	yes
XLOC_003277	XLOC_003277	NLRP14	chr11:7041699-7092757	q3	q4	OK	0.283164	0.765795	1.43532	-2.11081	0.0347886	0.300051	no
XLOC_004775	XLOC_004775	TUBA1C	chr12:49658864-49667113	q3	q4	OK	120.996	327.158	1.43503	-3.27449	0.00105852	0.034904	yes
XLOC_002581	XLOC_002581	HELLS	chr10:96305573-96361856	q3	q4	OK	8.97432	24.2626	1.43486	-3.32267	0.000891599	0.0307507	yes
XLOC_017503	XLOC_017503	STARD4	chr5:110834021-111312628	q3	q4	OK	7.72909	20.8765	1.43351	-3.04857	0.00229932	0.0584338	no
XLOC_008080	XLOC_008080	CHST4	chr16:71560022-71572493	q3	q4	OK	2.36196	6.37018	1.43135	-3.12032	0.00180655	0.0499355	yes
XLOC_017909	XLOC_017909	TUBB	chr6:30688156-30693195	q3	q4	OK	237.555	639.493	1.42867	-2.80747	0.00499322	0.0970018	no
XLOC_005237	XLOC_005237	KLRAP1	chr12:10741076-10752434	q3	q4	OK	0.393728	1.05863	1.42692	-2.01398	0.0440113	0.341361	no
XLOC_018103	XLOC_018103	RIMS1	chr6:72596649-73112845	q3	q4	OK	4.08122	10.9553	1.42456	-2.93562	0.00332885	0.0753044	no
XLOC_018394	XLOC_018394	FAM65B	chr6:24804512-24911195	q3	q4	OK	9.81036	26.1391	1.41383	-5.44485	5.18503e-08	9.66704e-06	yes
XLOC_002367	XLOC_002367	KIAA1217	chr10:23983674-24836772	q3	q4	OK	1.05581	2.81274	1.41363	-4.37333	1.22368e-05	0.00106295	yes
XLOC_017422	XLOC_017422	LOC100272216	chr5:68926979-68929028	q3	q4	OK	0.255662	0.680639	1.41265	-1.96972	0.0488701	0.360232	no
XLOC_022079	XLOC_022079	ANXA1	chr9:75766780-75785307	q3	q4	OK	0.791726	2.10771	1.41261	-2.11147	0.0347323	0.299811	no
XLOC_002122	XLOC_002122	PIK3C2B	chr1:204391757-204459474	q3	q4	OK	0.891135	2.37174	1.41223	-2.74572	0.00603785	0.109275	no
XLOC_007527	XLOC_007527	ANP32A-IT1	chr15:69070874-69113261	q3	q4	OK	0.228925	0.607232	1.40737	-1.98844	0.0467633	0.352306	no
XLOC_005591	XLOC_005591	SYCP3	chr12:102091416-102133250	q3	q4	OK	0.0697255	0.184736	1.40571	-1.41929	0.155815	0.629588	no
XLOC_015028	XLOC_015028	HHLA2	chr3:108021331-108097126	q3	q4	OK	0.0548064	0.144978	1.40342	-1.56032	0.118683	0.554263	no
XLOC_002427	XLOC_002427	ZNF488	chr10:48355088-48373866	q3	q4	OK	0.135734	0.358634	1.40173	-1.94059	0.0523085	0.373058	no
XLOC_015330	XLOC_015330	OXTR	chr3:8792094-8811300	q3	q4	OK	0.101555	0.268235	1.40124	-1.88969	0.0587996	0.394889	no
XLOC_010598	XLOC_010598	GPI	chr19:34855644-34893318	q3	q4	OK	51.4418	135.588	1.39822	-3.32852	0.000873074	0.0302482	yes
XLOC_011809	XLOC_011809	DUXA	chr19:57663093-57678856	q3	q4	OK	0.0586277	0.154332	1.39638	-1.67728	0.0934887	0.494262	no
XLOC_012538	XLOC_012538	RBM44	chr2:238707387-238751451	q3	q4	OK	0.0471283	0.123783	1.39314	-1.62746	0.10364	0.519715	no
XLOC_002615	XLOC_002615	WNT8B	chr10:102222811-102243399	q3	q4	OK	0.0665156	0.174557	1.39193	-1.56132	0.118449	0.553783	no
XLOC_017406	XLOC_017406	PDE4D	chr5:58264865-59843484	q3	q4	OK	2.48418	6.51538	1.39108	-6.03175	1.62198e-09	4.4699e-07	yes
XLOC_001538	XLOC_001538	ORC1	chr1:52838500-52870143	q3	q4	OK	7.62705	19.9684	1.38852	-4.26946	1.95943e-05	0.00155726	yes
XLOC_006046	XLOC_006046	DIAPH3	chr13:60239722-60738119	q3	q4	OK	2.57527	6.73552	1.38707	-3.30682	0.000943628	0.0320845	yes
XLOC_002415	XLOC_002415	FAM35B	chr10:46897640-46939145	q3	q4	OK	2.46119	6.43119	1.38573	-2.64327	0.00821107	0.131937	no
XLOC_002303	XLOC_002303	PFKP	chr10:3109711-3178997	q3	q4	OK	6.26429	16.315	1.38097	-3.09382	0.00197599	0.0531174	no
XLOC_003477	XLOC_003477	OR4D10	chr11:59244902-59245838	q3	q4	OK	0.150743	0.392488	1.38056	-1.49768	0.134216	0.587421	no
XLOC_016248	XLOC_016248	HSPA4L	chr4:128703452-128754526	q3	q4	OK	1.01677	2.64721	1.38048	-2.31322	0.0207106	0.226622	no
XLOC_002960	XLOC_002960	P4HA1	chr10:74766979-74856732	q3	q4	OK	14.6803	38.2184	1.38038	-5.49151	3.98516e-08	7.6856e-06	yes
XLOC_014757	XLOC_014757	SLC6A6	chr3:14444105-14583588	q3	q4	OK	8.30652	21.6237	1.3803	-3.51928	0.000432712	0.018339	yes
XLOC_013817	XLOC_013817	C20orf123	chr20:45169584-45179213	q3	q4	OK	0.0558589	0.145328	1.37945	-1.49451	0.135041	0.58873	no
XLOC_023883	XLOC_023883	PPP2R3B-AS1	chrY:231384-232054	q3	q4	OK	0.540906	1.40384	1.37592	-1.77913	0.0752184	0.44723	no
XLOC_005231	XLOC_005231	CLEC7A	chr12:10269375-10282868	q3	q4	OK	1.46344	3.7897	1.37273	-3.53485	0.000408007	0.0175665	yes
XLOC_000611	XLOC_000611	CD101	chr1:117544371-117579167	q3	q4	OK	0.0682088	0.176557	1.37211	-1.98246	0.0474274	0.355273	no
XLOC_003161	XLOC_003161	MKI67	chr10:129894924-129924468	q3	q4	OK	16.7482	43.2827	1.36978	-5.72572	1.02997e-08	2.3598e-06	yes
XLOC_017834	XLOC_017834	HIST1H4E	chr6:26204872-26205249	q3	q4	OK	0.536173	1.38384	1.36791	-1.64517	0.0999356	0.509936	no
XLOC_000141	XLOC_000141	IGSF21	chr1:18434239-18704977	q3	q4	OK	0.143987	0.371592	1.36778	-1.80266	0.0714424	0.436128	no
XLOC_009934	XLOC_009934	TYMS	chr18:596997-712662	q3	q4	OK	12.3992	31.993	1.36751	-3.11818	0.00181972	0.0502005	no
XLOC_011727	XLOC_011727	HAS1	chr19:52216364-52227221	q3	q4	OK	0.0473076	0.122024	1.36702	-1.39099	0.164227	0.642191	no
XLOC_002837	XLOC_002837	SVIL	chr10:29746276-30024730	q3	q4	OK	0.0628315	0.161997	1.36641	-1.8806	0.0600268	0.398653	no
XLOC_003297	XLOC_003297	AMPD3	chr11:10471867-10529126	q3	q4	OK	0.69539	1.78801	1.36246	-3.63479	0.000278209	0.0130368	yes
XLOC_011998	XLOC_011998	CHAC2	chr2:53897116-54087170	q3	q4	OK	7.79106	20.0244	1.36187	-2.72602	0.00641024	0.113607	no
XLOC_018815	XLOC_018815	ALDH8A1	chr6:135238527-135271260	q3	q4	OK	0.0506451	0.130016	1.3602	-1.51017	0.131001	0.580758	no
XLOC_012908	XLOC_012908	RGPD5,RGPD6	chr2:111271378-111336309	q3	q4	OK	0.0885982	0.227302	1.35926	-2.09388	0.0362706	0.307969	no
XLOC_003707	XLOC_003707	CCDC81	chr11:86085777-86134151	q3	q4	OK	0.0519347	0.1332	1.35882	-1.74164	0.0815708	0.463626	no
XLOC_006854	XLOC_006854	HSP90AA1	chr14:102547074-102606086	q3	q4	OK	230.46	590.678	1.35786	-2.48616	0.012913	0.173671	no
XLOC_001773	XLOC_001773	HIST2H2BF	chr1:149397113-149399229	q3	q4	OK	0.0646454	0.165011	1.35194	-1.43582	0.151053	0.620788	no
XLOC_023625	XLOC_023625	PGAM4	chrX:77166193-77305892	q3	q4	OK	5.05189	12.794	1.34058	-2.69963	0.00694159	0.118949	no
XLOC_004109	XLOC_004109	TP53I11	chr11:44785975-44972608	q3	q4	OK	0.0479904	0.121537	1.34058	-1.77265	0.0762869	0.450779	no
XLOC_000368	XLOC_000368	RAD54L	chr1:46713366-46769038	q3	q4	OK	3.48838	8.82774	1.33949	-3.11168	0.00186027	0.0509515	no
XLOC_000299	XLOC_000299	KIAA0754	chr1:39547088-39952810	q3	q4	OK	0.0476882	0.120652	1.33915	-1.76287	0.0779228	0.454978	no
XLOC_023268	XLOC_023268	SOWAHD	chrX:118892575-118894165	q3	q4	OK	1.17323	2.95593	1.33312	-2.08299	0.0372517	0.311549	no
XLOC_011361	XLOC_011361	LRRC25	chr19:18501953-18508415	q3	q4	OK	1.01689	2.55256	1.32778	-2.1713	0.0299088	0.276574	no
XLOC_006985	XLOC_006985	ULK4P3	chr15:30395934-30423948	q3	q4	OK	0.0983689	0.246465	1.32511	-1.4579	0.144867	0.60972	no
XLOC_006633	XLOC_006633	LOC100506071	chr14:31343740-31359822	q3	q4	OK	2.8352	7.09881	1.32413	-2.41577	0.015702	0.194427	no
XLOC_011533	XLOC_011533	CEACAM1	chr19:43011457-43032661	q3	q4	OK	2.08317	5.19019	1.317	-3.13041	0.00174565	0.0487488	yes
XLOC_001027	XLOC_001027	DTL	chr1:212113740-212278187	q3	q4	OK	9.65442	24.0533	1.31698	-3.12997	0.00174823	0.0487725	yes
XLOC_016171	XLOC_016171	SPP1	chr4:88896801-88904563	q3	q4	OK	0.662028	1.64922	1.31682	-2.59776	0.0093834	0.143143	no
XLOC_013901	XLOC_013901	ANKRD30BP2	chr21:14410486-14490571	q3	q4	OK	0.0705994	0.175132	1.31071	-1.62965	0.103175	0.518464	no
XLOC_016713	XLOC_016713	DCHS2	chr4:155155526-155412930	q3	q4	OK	0.0672973	0.166842	1.30987	-2.02098	0.0432823	0.338391	no
XLOC_012893	XLOC_012893	RGPD3	chr2:107021135-107084801	q3	q4	OK	0.11549	0.286288	1.3097	-1.82677	0.0677341	0.424303	no
XLOC_015596	XLOC_015596	GBE1	chr3:81538849-81810950	q3	q4	OK	5.41361	13.4151	1.3092	-2.81574	0.00486645	0.0955395	no
XLOC_022911	XLOC_022911	PPP2R3B-AS1	chrX:281384-282054	q3	q4	OK	0.540906	1.34002	1.30881	-1.68463	0.0920591	0.490528	no
XLOC_018429	XLOC_018429	HIST1H1B	chr6:27834569-27835359	q3	q4	OK	0.149334	0.369644	1.30759	-1.47042	0.141449	0.602688	no
XLOC_018308	XLOC_018308	ACAT2	chr6:160181290-160210735	q3	q4	OK	32.4728	79.4981	1.29169	-3.09877	0.00194327	0.0524726	no
XLOC_012800	XLOC_012800	LBX2	chr2:74724643-74734821	q3	q4	OK	0.102144	0.24924	1.28693	-1.49283	0.135482	0.58968	no
XLOC_011717	XLOC_011717	NKG7	chr19:51874873-51875960	q3	q4	OK	0.159136	0.388126	1.28626	-1.43294	0.151874	0.622395	no
XLOC_021397	XLOC_021397	NACAP1	chr8:102381120-102381823	q3	q4	OK	0.0933546	0.227556	1.28543	-1.28573	0.198538	0.697912	no
XLOC_000934	XLOC_000934	RGS1	chr1:192544856-192549159	q3	q4	OK	61.5726	149.827	1.28294	-3.06945	0.00214454	0.0559944	no
XLOC_023859	XLOC_023859	FLNA	chrX:153576899-153603006	q3	q4	OK	11.1751	27.1786	1.28218	-4.78422	1.71656e-06	0.000196912	yes
XLOC_023383	XLOC_023383	SNORA70	chrX:153626570-153650063	q3	q4	OK	0.266916	0.649132	1.28212	-0.794977	0.426627	0.922871	no
XLOC_007913	XLOC_007913	ITGAL	chr16:30483982-30534506	q3	q4	OK	1.4805	3.59554	1.28012	-3.69792	0.000217372	0.010739	yes
XLOC_018715	XLOC_018715	GABRR2	chr6:89967238-90024967	q3	q4	OK	0.616895	1.496	1.27802	-1.88239	0.0597835	0.397729	no
XLOC_003471	XLOC_003471	FAM111B	chr11:58874657-58894888	q3	q4	OK	11.4646	27.7726	1.27648	-5.6361	1.73947e-08	3.76968e-06	yes
XLOC_006824	XLOC_006824	ASB2	chr14:94400498-94443076	q3	q4	OK	23.2369	56.1515	1.27291	-3.67742	0.000235609	0.0113923	yes
XLOC_002164	XLOC_002164	C1orf227	chr1:213003484-213020991	q3	q4	OK	0.0929839	0.224391	1.27096	-1.11434	0.265133	0.780939	no
XLOC_002150	XLOC_002150	PLXNA2	chr1:208195587-208417665	q3	q4	OK	0.0713966	0.172281	1.27084	-1.83984	0.0657912	0.417261	no
XLOC_004530	XLOC_004530	PVRL1	chr11:119508807-119599435	q3	q4	OK	1.64663	3.96715	1.26859	-2.81337	0.0049025	0.0959794	no
XLOC_016128	XLOC_016128	AREG	chr4:75310852-75320726	q3	q4	OK	0.369641	0.890279	1.26813	-1.75693	0.0789303	0.455891	no
XLOC_014147	XLOC_014147	WDR4	chr21:44263203-44299678	q3	q4	OK	12.0184	28.9342	1.26753	-3.3957	0.000684538	0.0254913	yes
XLOC_022521	XLOC_022521	SHB	chr9:37915894-38069210	q3	q4	OK	0.390562	0.937742	1.26364	-2.05345	0.0400288	0.324089	no
XLOC_015633	XLOC_015633	ZBED2	chr3:111260925-111371206	q3	q4	OK	0.692339	1.65693	1.25896	-1.92497	0.0542325	0.380144	no
XLOC_013709	XLOC_013709	NANP	chr20:25593572-25604648	q3	q4	OK	2.33842	5.59126	1.25764	-2.3918	0.0167658	0.20135	no
XLOC_013676	XLOC_013676	SNORD17	chr20:17922243-17949490	q3	q4	OK	1.8213	4.34912	1.25575	-1.60224	0.109102	0.533706	no
XLOC_016938	XLOC_016938	HMGCR	chr5:74632992-74657926	q3	q4	OK	18.7068	44.4444	1.24844	-3.65413	0.000258058	0.0122523	yes
XLOC_017658	XLOC_017658	FNDC9	chr5:156693090-156822606	q3	q4	OK	0.0633501	0.150399	1.24737	-1.37577	0.168892	0.64923	no
XLOC_020478	XLOC_020478	NUP205	chr7:135242661-135333499	q3	q4	OK	15.7403	37.3005	1.24473	-2.98163	0.00286722	0.0681623	no
XLOC_015626	XLOC_015626	KIAA1524	chr3:108268717-108413693	q3	q4	OK	8.64115	20.4718	1.24435	-2.88511	0.00391282	0.0832977	no
XLOC_002368	XLOC_002368	PRINS	chr10:23983674-24836772	q3	q4	OK	0.0457304	0.10816	1.24194	-1.25229	0.210466	0.716092	no
XLOC_021884	XLOC_021884	EIF2C2	chr8:141541263-141645646	q3	q4	OK	5.48122	12.9347	1.23867	-2.81613	0.00486064	0.0954476	no
XLOC_008757	XLOC_008757	LGALS9C	chr17:18380098-18398259	q3	q4	OK	0.132484	0.312365	1.23742	-1.54869	0.121455	0.560949	no
XLOC_018883	XLOC_018883	LOC100129518	chr6:160181290-160210735	q3	q4	OK	0.40551	0.955897	1.23712	-1.73789	0.0822305	0.464937	no
XLOC_001548	XLOC_001548	TMEM48	chr1:54231133-54304225	q3	q4	OK	20.9321	49.2323	1.23389	-3.83713	0.000124483	0.00697345	yes
XLOC_011866	XLOC_011866	RRM2	chr2:10262694-10271546	q3	q4	OK	71.1292	167.067	1.23192	-3.46642	0.000527432	0.0211408	yes
XLOC_006993	XLOC_006993	CHRNA7	chr15:32322685-32462384	q3	q4	OK	0.167307	0.392936	1.2318	-2.55067	0.0107516	0.155207	no
XLOC_007340	XLOC_007340	CHRFAM7A	chr15:30653442-30685864	q3	q4	OK	0.207253	0.486206	1.23017	-1.70968	0.0873248	0.478789	no
XLOC_020842	XLOC_020842	SEMA3A	chr7:83587658-83824217	q3	q4	OK	1.34628	3.15742	1.22977	-2.31911	0.0203893	0.224697	no
XLOC_005803	XLOC_005803	DGKH	chr13:42614171-42803891	q3	q4	OK	0.385156	0.903169	1.22955	-3.427	0.000610293	0.0234215	yes
XLOC_017212	XLOC_017212	FOXI1	chr5:169532916-169536729	q3	q4	OK	0.101235	0.236556	1.22448	-1.55719	0.119426	0.55619	no
XLOC_012951	XLOC_012951	LOC440905	chr2:130783571-130808704	q3	q4	OK	0.192797	0.450231	1.22358	-1.77258	0.0762984	0.450815	no
XLOC_022577	XLOC_022577	FRMD3	chr9:85857904-86153348	q3	q4	OK	0.158512	0.368661	1.2177	-1.912	0.0558765	0.386064	no
XLOC_012134	XLOC_012134	ANKRD36	chr2:97779232-97930257	q3	q4	OK	2.0096	4.66433	1.21476	-2.63886	0.00831854	0.13313	no
XLOC_014406	XLOC_014406	PARVB	chr22:44395090-44565112	q3	q4	OK	0.0572023	0.132725	1.21429	-1.49487	0.13495	0.58873	no
XLOC_015391	XLOC_015391	SLC4A7	chr3:27414213-27498245	q3	q4	OK	5.53101	12.8275	1.21362	-2.82885	0.00467159	0.0931493	no
XLOC_021672	XLOC_021672	PRKDC	chr8:48685668-48872743	q3	q4	OK	39.1878	90.7911	1.21215	-2.57606	0.00999328	0.148828	no
XLOC_005782	XLOC_005782	BRCA2	chr13:32889616-32973809	q3	q4	OK	3.29338	7.62958	1.21203	-2.84171	0.00448729	0.0910337	no
XLOC_003998	XLOC_003998	DCHS1	chr11:6642557-6677074	q3	q4	OK	0.203959	0.472441	1.21185	-1.94584	0.0516739	0.370734	no
XLOC_011228	XLOC_011228	ZNF121	chr19:9676291-9695209	q3	q4	OK	8.59058	19.8963	1.21167	-2.62905	0.00856235	0.135408	no
XLOC_004906	XLOC_004906	SLC16A7	chr12:60083125-60175408	q3	q4	OK	1.90625	4.40928	1.20981	-2.17018	0.029993	0.276975	no
XLOC_006277	XLOC_006277	MTHFD1	chr14:64854758-64926725	q3	q4	OK	28.4934	65.9056	1.20977	-2.89202	0.0038277	0.0820423	no
XLOC_000092	XLOC_000092	MIR4632,TNFRSF1B	chr1:12227059-12269277	q3	q4	OK	2.04676	4.72974	1.20842	-2.44028	0.0146761	0.187004	no
XLOC_017941	XLOC_017941	HSPA1B	chr6:31795511-31798031	q3	q4	OK	6.14283	14.1938	1.20828	-2.70396	0.00685194	0.117894	no
XLOC_016520	XLOC_016520	UGT2A3	chr4:69794176-69817509	q3	q4	OK	0.0575059	0.132667	1.20602	-1.3065	0.191383	0.685631	no
XLOC_023193	XLOC_023193	CENPI	chrX:100354797-100417978	q3	q4	OK	3.43782	7.90225	1.20077	-2.30128	0.0213758	0.230706	no
XLOC_005943	XLOC_005943	SACS	chr13:23902964-24007841	q3	q4	OK	1.29361	2.973	1.20052	-2.63806	0.00833823	0.133369	no
XLOC_017869	XLOC_017869	ZSCAN12P1	chr6:28058928-28063493	q3	q4	OK	1.79668	4.12287	1.19832	-2.23503	0.0254151	0.254408	no
XLOC_018242	XLOC_018242	MYB	chr6:135502452-135540311	q3	q4	OK	8.26256	18.9499	1.19753	-3.47443	0.000511936	0.0207651	yes
XLOC_016110	XLOC_016110	ENAM	chr4:71494460-71512536	q3	q4	OK	0.108051	0.247585	1.19621	-1.67759	0.0934262	0.494204	no
XLOC_004742	XLOC_004742	TSPAN11	chr12:31079837-31149537	q3	q4	OK	4.21978	9.66638	1.19581	-2.7795	0.00544421	0.10264	no
XLOC_000544	XLOC_000544	LOC100129138	chr1:104615644-104619693	q3	q4	OK	0.100097	0.229192	1.19516	-1.33146	0.183039	0.671445	no
XLOC_010423	XLOC_010423	LDLR	chr19:11200037-11244505	q3	q4	OK	4.05995	9.28175	1.19293	-3.02175	0.00251314	0.0622804	no
XLOC_003617	XLOC_003617	SYT12	chr11:66790189-66818334	q3	q4	OK	0.0569118	0.129923	1.19085	-1.45849	0.144705	0.609414	no
XLOC_023475	XLOC_023475	CXorf21	chrX:30576940-30596033	q3	q4	OK	2.95594	6.73381	1.1878	-2.14561	0.0319041	0.286792	no
XLOC_016697	XLOC_016697	ZNF827	chr4:146681887-146859607	q3	q4	OK	3.45388	7.8529	1.18501	-2.63391	0.00844077	0.134141	no
XLOC_014941	XLOC_014941	CACNA1D	chr3:53529030-53846492	q3	q4	OK	0.452096	1.02785	1.18493	-3.47826	0.000504674	0.0205201	yes
XLOC_000629	XLOC_000629	NOTCH2NL	chr1:145209110-145285912	q3	q4	OK	0.642919	1.46134	1.18458	-1.90599	0.0566514	0.388764	no
XLOC_021069	XLOC_021069	LOC154761	chr7:143509060-143533810	q3	q4	OK	1.89072	4.29617	1.18412	-2.09997	0.0357319	0.305274	no
XLOC_016887	XLOC_016887	GAPT	chr5:57787329-57792185	q3	q4	OK	7.45757	16.9424	1.18386	-2.53169	0.0113513	0.160217	no
XLOC_000304	XLOC_000304	RLF	chr1:40627040-40706593	q3	q4	OK	8.0584	18.2732	1.18116	-2.8114	0.0049327	0.0964123	no
XLOC_000323	XLOC_000323	YBX1	chr1:43148065-43168020	q3	q4	OK	394.25	893.247	1.17995	-2.26766	0.02335	0.242018	no
XLOC_005537	XLOC_005537	E2F7	chr12:77415025-77459360	q3	q4	OK	0.927402	2.0991	1.17851	-2.12738	0.0333888	0.293795	no
XLOC_004669	XLOC_004669	LOC642846	chr12:9436252-9466684	q3	q4	OK	4.89827	11.0379	1.17212	-2.63175	0.00849456	0.134742	no
XLOC_006574	XLOC_006574	LOC283624	chr14:21668237-21675059	q3	q4	OK	1.85225	4.16763	1.16995	-2.74772	0.00600111	0.108821	no
XLOC_011298	XLOC_011298	LOC284454,MIR24-2	chr19:13945329-13947173	q3	q4	OK	1.03145	2.32019	1.16957	-1.80389	0.0712492	0.435579	no
XLOC_017940	XLOC_017940	HSPA1A	chr6:31783290-31785719	q3	q4	OK	3.26739	7.33122	1.16591	-2.37823	0.0173962	0.205993	no
XLOC_016035	XLOC_016035	KLB	chr4:39408472-39453153	q3	q4	OK	0.0517949	0.116022	1.16352	-1.47274	0.14082	0.601236	no
XLOC_016563	XLOC_016563	HNRNPD	chr4:83274466-83295149	q3	q4	OK	121.153	270.932	1.1611	-6.24913	4.12742e-10	1.29498e-07	yes
XLOC_002995	XLOC_002995	GRID1	chr10:87337487-88126250	q3	q4	OK	0.272071	0.606297	1.15604	-1.77755	0.0754777	0.448036	no
XLOC_018493	XLOC_018493	LY6G6C	chr6:31686424-31689511	q3	q4	OK	0.0504905	0.112448	1.15517	-0.982708	0.325751	0.841718	no
XLOC_018241	XLOC_018241	LOC154092	chr6:134758853-134825158	q3	q4	OK	0.193374	0.429249	1.15042	-1.89472	0.0581291	0.392965	no
XLOC_015665	XLOC_015665	POLQ	chr3:121150272-121264853	q3	q4	OK	4.53048	10.0451	1.14875	-2.70152	0.00690233	0.118482	no
XLOC_015778	XLOC_015778	P2RY12	chr3:150804675-151176497	q3	q4	OK	2.39535	5.30678	1.1476	-2.35325	0.0186103	0.214066	no
XLOC_015056	XLOC_015056	IGSF11-AS1	chr3:118619478-118864898	q3	q4	OK	0.126989	0.281141	1.14659	-1.338	0.180896	0.667662	no
XLOC_020368	XLOC_020368	SRRT	chr7:100472700-100486285	q3	q4	OK	21.8968	48.448	1.14572	-6.70672	1.99047e-11	8.37461e-09	yes
XLOC_013511	XLOC_013511	CSE1L	chr20:47662782-47713497	q3	q4	OK	44.023	97.2993	1.14417	-2.7401	0.00614214	0.110402	no
XLOC_006076	XLOC_006076	ABCC4	chr13:95672082-95953687	q3	q4	OK	0.23789	0.525507	1.14342	-1.85958	0.0629455	0.408756	no
XLOC_017004	XLOC_017004	LOC100505678	chr5:110834021-111312628	q3	q4	OK	4.10547	9.03698	1.13829	-2.5757	0.0100036	0.148877	no
XLOC_016935	XLOC_016935	RGNEF	chr5:72921982-73237818	q3	q4	OK	0.0456951	0.100552	1.13783	-1.52386	0.127545	0.573693	no
XLOC_012503	XLOC_012503	PSMD1	chr2:231921577-232037540	q3	q4	OK	27.3826	60.218	1.13694	-2.93841	0.00329903	0.0748109	no
XLOC_001559	XLOC_001559	DHCR24	chr1:55315299-55352921	q3	q4	OK	23.4206	51.4803	1.13625	-2.71288	0.0066702	0.116097	no
XLOC_016824	XLOC_016824	ANKRD33B	chr5:10564434-10657928	q3	q4	OK	4.76748	10.4729	1.13535	-2.70344	0.00686248	0.118002	no
XLOC_007265	XLOC_007265	C15orf42	chr15:90118817-90198682	q3	q4	OK	2.12675	4.6697	1.13468	-2.48135	0.0130887	0.174912	no
XLOC_006700	XLOC_006700	DLGAP5	chr14:55614833-55658396	q3	q4	OK	17.6113	38.6667	1.1346	-3.57686	0.000347746	0.0154509	yes
XLOC_002418	XLOC_002418	FAM35B2	chr10:47379719-47421238	q3	q4	OK	3.53379	7.74856	1.13271	-2.25698	0.0240093	0.245868	no
XLOC_005750	XLOC_005750	SPATA13	chr13:24734860-24881212	q3	q4	OK	2.5929	5.68113	1.13161	-4.04707	5.18618e-05	0.00344727	yes
XLOC_005619	XLOC_005619	SELPLG	chr12:109015679-109027670	q3	q4	OK	0.131389	0.287876	1.1316	-1.51707	0.129249	0.577345	no
XLOC_017214	XLOC_017214	LOC257358	chr5:169758434-169762104	q3	q4	OK	0.360196	0.788931	1.13112	-1.6131	0.106722	0.527675	no
XLOC_018127	XLOC_018127	ZNF292	chr6:87865268-87973406	q3	q4	OK	6.29969	13.784	1.12964	-2.69689	0.00699902	0.119676	no
XLOC_000316	XLOC_000316	CTPS	chr1:41445006-41478235	q3	q4	OK	26.1092	57.1257	1.12958	-2.7122	0.00668375	0.116212	no
XLOC_023001	XLOC_023001	LANCL3	chrX:37430821-37536750	q3	q4	OK	2.45273	5.36143	1.12823	-3.24465	0.00117594	0.037355	yes
XLOC_020055	XLOC_020055	LFNG,MIR4648	chr7:2552162-2568810	q3	q4	OK	0.358168	0.781581	1.12576	-1.76758	0.0771313	0.452967	no
XLOC_002875	XLOC_002875	AGAP4	chr10:46321049-46342921	q3	q4	OK	0.122722	0.267529	1.12431	-1.46568	0.142734	0.605296	no
XLOC_012319	XLOC_012319	GAD1	chr2:171673199-171717659	q3	q4	OK	0.0518607	0.113023	1.12391	-1.34686	0.178026	0.663644	no
XLOC_000359	XLOC_000359	HPDL	chr1:45792544-45794346	q3	q4	OK	5.85145	12.738	1.12228	-2.32717	0.0199562	0.221813	no
XLOC_017026	XLOC_017026	ZNF474	chr5:121465214-121489266	q3	q4	OK	0.127569	0.277248	1.1199	-1.40897	0.158844	0.632288	no
XLOC_012252	XLOC_012252	TUBA3D	chr2:132233579-132240507	q3	q4	OK	0.129666	0.281777	1.11976	-1.37715	0.168467	0.648612	no
XLOC_004068	XLOC_004068	E2F8	chr11:19245609-19263202	q3	q4	OK	5.57222	12.086	1.11701	-4.63544	3.56173e-06	0.000371113	yes
XLOC_015123	XLOC_015123	ACPP	chr3:132036210-132087146	q3	q4	OK	4.28256	9.27413	1.11474	-2.91491	0.00355789	0.0784799	no
XLOC_003838	XLOC_003838	UBASH3B	chr11:122526397-122685187	q3	q4	OK	1.78249	3.85809	1.11399	-2.27826	0.022711	0.238052	no
XLOC_018745	XLOC_018745	SCML4	chr6:108023363-108145521	q3	q4	OK	0.789832	1.70892	1.11347	-1.88332	0.0596572	0.397203	no
XLOC_023627	XLOC_023627	CYSLTR1	chrX:77528129-77583087	q3	q4	OK	0.65706	1.42147	1.11329	-1.57054	0.116289	0.549247	no
XLOC_009958	XLOC_009958	RAB31	chr18:9708227-9862553	q3	q4	OK	1.00926	2.18128	1.11187	-1.87316	0.0610459	0.401888	no
XLOC_017169	XLOC_017169	IRGM	chr5:150226084-150228231	q3	q4	OK	0.0488629	0.1055	1.11044	-1.10627	0.26861	0.785013	no
XLOC_000929	XLOC_000929	OCLM	chr1:185703682-186446655	q3	q4	OK	0.439733	0.948695	1.10932	-1.32196	0.186182	0.676764	no
XLOC_005373	XLOC_005373	TUBA1B	chr12:49521566-49525304	q3	q4	OK	312.672	674.272	1.10868	-2.21903	0.0264846	0.260402	no
XLOC_016315	XLOC_016315	MSMO1	chr4:166248817-166264314	q3	q4	OK	41.2532	88.8862	1.10746	-2.92836	0.00340754	0.0764673	no
XLOC_017800	XLOC_017800	RBM24	chr6:17281808-17294099	q3	q4	OK	0.539766	1.15743	1.10052	-1.59867	0.109894	0.535381	no
XLOC_000298	XLOC_000298	MACF1	chr1:39547088-39952810	q3	q4	OK	9.86452	21.148	1.1002	-2.52258	0.0116496	0.16268	no
XLOC_018323	XLOC_018323	CCR6	chr6:167525294-167552629	q3	q4	OK	0.0965182	0.206707	1.09871	-1.34787	0.177701	0.663069	no
XLOC_003934	XLOC_003934	KCNQ1OT1	chr11:2466220-2870340	q3	q4	OK	0.151102	0.323519	1.09833	-2.18818	0.0286563	0.27089	no
XLOC_016479	XLOC_016479	NFXL1	chr4:47849257-47916633	q3	q4	OK	6.52526	13.9365	1.09476	-2.47595	0.0132883	0.176421	no
XLOC_004309	XLOC_004309	CLCF1	chr11:67085309-67159158	q3	q4	OK	0.519591	1.10945	1.09439	-1.6343	0.102197	0.51605	no
XLOC_016614	XLOC_016614	SLC39A8	chr4:103172197-103266655	q3	q4	OK	34.5935	73.7181	1.09152	-5.25411	1.48741e-07	2.41446e-05	yes
XLOC_012997	XLOC_012997	CYTIP	chr2:158271130-158300604	q3	q4	OK	17.7255	37.7436	1.0904	-2.55893	0.0104996	0.153114	no
XLOC_017865	XLOC_017865	HIST1H2AL	chr6:27833106-27833576	q3	q4	OK	0.175127	0.372397	1.08844	-1.12143	0.262106	0.777972	no
XLOC_015072	XLOC_015072	SLC15A2	chr3:121613170-121663034	q3	q4	OK	0.358774	0.762383	1.08744	-2.02909	0.0424489	0.334801	no
XLOC_011269	XLOC_011269	ZNF878	chr19:12154619-12163782	q3	q4	OK	0.302336	0.642289	1.08707	-1.49679	0.134449	0.587977	no
XLOC_000888	XLOC_000888	CACYBP	chr1:174968570-174981163	q3	q4	OK	28.2898	60.0816	1.08664	-2.86048	0.00423	0.0876921	no
XLOC_018692	XLOC_018692	C6orf7	chr6:80513303-80580137	q3	q4	OK	0.0544856	0.115706	1.08651	-0.918206	0.358511	0.871305	no
XLOC_005209	XLOC_005209	C3AR1	chr12:8210918-8218955	q3	q4	OK	3.64743	7.74452	1.0863	-2.01358	0.0440533	0.341453	no
XLOC_023167	XLOC_023167	PGK1	chrX:77359665-77382324	q3	q4	OK	138.849	294.762	1.08603	-2.37648	0.0174786	0.20665	no
XLOC_006026	XLOC_006026	KPNA3	chr13:50273442-50367057	q3	q4	OK	28.6707	60.8171	1.0849	-2.57986	0.00988411	0.147752	no
XLOC_010621	XLOC_010621	FFAR2	chr19:35940616-35942669	q3	q4	OK	0.276373	0.586183	1.08474	-1.50462	0.132422	0.583459	no
XLOC_022753	XLOC_022753	HSPA5	chr9:127997126-128003666	q3	q4	OK	40.5006	85.7436	1.08209	-2.53162	0.0113536	0.160217	no
XLOC_004557	XLOC_004557	SIAE	chr11:124492741-124564687	q3	q4	OK	0.0550402	0.116315	1.07948	-1.18915	0.234382	0.747309	no
XLOC_008001	XLOC_008001	CCL17	chr16:57438678-57449974	q3	q4	OK	0.825347	1.74048	1.07642	-1.50475	0.132387	0.583365	no
XLOC_015076	XLOC_015076	FAM162A	chr3:122103022-122128961	q3	q4	OK	30.7037	64.7372	1.07618	-2.50036	0.0124069	0.169219	no
XLOC_012586	XLOC_012586	LINC00299	chr2:8147900-8468549	q3	q4	OK	0.112458	0.237102	1.07612	-1.28173	0.199936	0.699618	no
XLOC_002574	XLOC_002574	CEP55	chr10:95256368-95288849	q3	q4	OK	13.446	28.3228	1.07479	-3.0996	0.00193784	0.0523934	no
XLOC_006247	XLOC_006247	LGALS3	chr14:55595934-55612148	q3	q4	OK	0.115507	0.243208	1.07421	-1.5996	0.109688	0.534938	no
XLOC_008928	XLOC_008928	TUBG2	chr17:40811265-40819024	q3	q4	OK	4.68636	9.86092	1.07325	-2.18142	0.0291526	0.273307	no
XLOC_009002	XLOC_009002	IGF2BP1	chr17:47074773-47133507	q3	q4	OK	24.622	51.77	1.07217	-2.49856	0.0124698	0.169747	no
XLOC_003316	XLOC_003316	B7H6	chr11:17373308-17398868	q3	q4	OK	5.47335	11.502	1.07138	-2.52059	0.0117158	0.16318	no
XLOC_009710	XLOC_009710	MKS1	chr17:56282796-56296966	q3	q4	OK	0.498411	1.04689	1.0707	-1.59592	0.110507	0.536396	no
XLOC_018136	XLOC_018136	PNRC1	chr6:89790428-89794879	q3	q4	OK	10.5013	22.0308	1.06896	-2.3903	0.0168346	0.2015	no
XLOC_006827	XLOC_006827	SERPINA10	chr14:94749649-94759596	q3	q4	OK	0.115528	0.242257	1.0683	-1.51586	0.129555	0.577977	no
XLOC_010234	XLOC_010234	DSEL	chr18:65173818-65566856	q3	q4	OK	0.24838	0.520517	1.0674	-1.64496	0.0999779	0.509936	no
XLOC_011315	XLOC_011315	EMR2	chr19:14843204-14889353	q3	q4	OK	0.578978	1.21293	1.06691	-4.22833	2.35433e-05	0.00179153	yes
XLOC_015453	XLOC_015453	SMARCC1	chr3:47627377-47823405	q3	q4	OK	33.0782	69.2884	1.06674	-2.44578	0.014454	0.185128	no
XLOC_016596	XLOC_016596	C4orf37	chr4:98480024-99064391	q3	q4	OK	0.0455647	0.0953736	1.06567	-0.981777	0.32621	0.842244	no
XLOC_015902	XLOC_015902	RNF168	chr3:196195656-196230639	q3	q4	OK	12.2901	25.7194	1.06535	-2.55761	0.0105393	0.153401	no
XLOC_011398	XLOC_011398	ZNF724P	chr19:23406606-23433172	q3	q4	OK	2.25443	4.7132	1.06395	-1.59972	0.10966	0.534938	no
XLOC_023296	XLOC_023296	HPRT1	chrX:133594174-133634698	q3	q4	OK	30.2618	63.1405	1.06107	-2.48255	0.0130446	0.17463	no
XLOC_021000	XLOC_021000	LRRC4	chr7:127292201-127732659	q3	q4	OK	0.0599028	0.124894	1.06	-1.28891	0.197429	0.69608	no
XLOC_002569	XLOC_002569	KIF11	chr10:94352824-94415152	q3	q4	OK	22.8457	47.6205	1.05966	-2.5221	0.0116657	0.162752	no
XLOC_012955	XLOC_012955	TUBA3E	chr2:130949317-130956034	q3	q4	OK	0.0535864	0.111657	1.05914	-1.0774	0.281301	0.799154	no
XLOC_009976	XLOC_009976	ANKRD20A5P	chr18:14179095-14227049	q3	q4	OK	0.0506143	0.105112	1.05431	-1.22527	0.220474	0.729175	no
XLOC_007906	XLOC_007906	ALDOA	chr16:30064410-30081741	q3	q4	OK	248.117	515.032	1.05364	-3.11568	0.00183519	0.0504453	no
XLOC_010044	XLOC_010044	C18orf54	chr18:51885170-51908404	q3	q4	OK	3.4424	7.1407	1.05265	-2.16747	0.0301988	0.278	no
XLOC_006139	XLOC_006139	PNP	chr14:20937537-20946165	q3	q4	OK	24.1664	50.0941	1.05164	-2.51449	0.0119206	0.165076	no
XLOC_000263	XLOC_000263	KIAA1522	chr1:33207511-33240571	q3	q4	OK	0.0526126	0.109029	1.05123	-1.25805	0.208375	0.712765	no
XLOC_002671	XLOC_002671	TCF7L2	chr10:114710008-114927436	q3	q4	OK	0.0522282	0.108211	1.05095	-1.68939	0.0911443	0.488276	no
XLOC_012183	XLOC_012183	RGPD5,RGPD6	chr2:110550334-110615282	q3	q4	OK	0.0983687	0.203784	1.05077	-1.57087	0.116214	0.549196	no
XLOC_007347	XLOC_007347	LOC100288615	chr15:32812048-32825942	q3	q4	OK	4.86023	10.0639	1.05009	-1.97048	0.0487831	0.359973	no
[truncated: 13,625 more rows]

## Sheet: 3vs4-sign
test_id	gene_id	gene	locus	sample_1	sample_2	status	value_1	value_2	log2(fold_change)	test_stat	p_value	q_value	significant		Comparison BJAB-EBNA1-EBER1/2 vs BJAB-EBNA1 (PCEP4)
[truncated: 659 more rows]

[truncated: 1 more sheets: FPKM-tracking]
