# Supplementary material for: Proteomics and Transcriptomics of BJAB Cells Expressing the Epstein-Barr Virus Noncoding RNAs EBER1 and EBER2
Source: PLoS One. 2015 Jun 29;10(6):e0124638. doi: 10.1371/journal.pone.0124638 (PMC4487896; doi:10.1371/journal.pone.0124638)
Supplement: S9 File — This file contains the Log2 ratios of the significant total mRNAseq changes in the first biological replicate of the PCEP4 dataset (BJAB-EBNA1-EBER1/2 vs BJAB-EBNA1), matched to their corresponding values in the FRT dataset (BJAB-EBER1/2 vs BJAB-CTL). (XLSX) [file pone.0124638.s014.xlsx]

## Sheet: mRNA-FRTsign-PCEP4all-1st
FRT significant	ratio Log2	PCEP4 all	ratio Log2		Pairwise comparison FRT significant changes versus PCEP4 all changes
CARKD	7.1048	CARKD	-0.945353		total mRNA
LOC647107	7.06783	LOC647107	-1.72756
CD36	4.01385	CD36	-2.83406
USP44	3.937	USP44	-2.46488
GRAMD1B	3.92098	GRAMD1B	-1.40152
ASXL3	3.81643	ASXL3	0.388995
MACROD2	3.75291	MACROD2	-0.125214
MLNR	3.45699	MLNR	-2.56971
BCYRN1	3.45307	BCYRN1	-3.74915
WASF3	3.44951	WASF3	-6.01255
BEST1	3.33262	BEST1	-4.24789
CCDC85A	3.3003	CCDC85A	-2.36898
RAD21-AS1	3.2986	RAD21-AS1	-0.029326
KCNG2	3.2046	KCNG2	-1.04418
HOXB-AS3	3.19072	HOXB-AS3	-2.26723
FNDC1	3.13414	FNDC1	1.5971
FAT3	3.08819	FAT3	-0.00269976
ARHGEF38	3.05015	ARHGEF38	0.522986
ZRANB2-AS1	3.04932	ZRANB2-AS1	-2.09493
CERS6	3.02748	CERS6	-0.0704216
THSD4	2.99088	THSD4	-2.67383
LOC100289656	2.98342	LOC100289656	1.02521
IL17C	2.95583	IL17C	-3.49843
SGCD	2.94347	SGCD	-0.617988
HIST1H4E	2.90199	HIST1H4E	0.310187
IL1B	2.85241	IL1B	-1.16038
SLC25A24	2.8381	SLC25A24	-1.48073
ZBTB20	2.80675	ZBTB20	0.0990948
PTPRT	2.8001	PTPRT	0.0853083
WTH3DI	2.79357	WTH3DI	-1.57479
LOC100861402	2.79148	LOC100861402	-0.0542851
FFAR2	2.73385	FFAR2	0.821857
DHRS9	2.69667	DHRS9	-1.07473
DLEU2L	2.61706	DLEU2L	-0.670679
SDR16C5	2.59552	SDR16C5	-4.84012
CYS1	2.58113	CYS1	-5.60553
LCMT2	2.54805	LCMT2	-0.886237
NELL1	2.52358	NELL1	-2.03663
NKX2-1	2.499	NKX2-1	-0.811605
FCRLB	2.49879	FCRLB	-3.19962
ANP32AP1	2.46299	ANP32AP1	0.367856
FCRL4	2.44982	FCRL4	-1.24314
SLC6A5	2.42841	SLC6A5	-0.313941
ALDH1A1	2.38498	ALDH1A1	0.310949
RBM47	2.34949	RBM47	-0.542104
ATP10A	2.34936	ATP10A	-1.81102
ROCK1P1	2.33589	ROCK1P1	-0.80231
TMC5	2.31898	TMC5	-1.50526
P2RY12	2.31152	P2RY12	1.07668
ZCCHC16	2.30831	ZCCHC16	-1.58296
DKK2	2.30153	DKK2	-2.15114
ZNF74	2.26505	ZNF74	-3.58791
C1QL3	2.25152	C1QL3	-1.59006
CACNB4	2.24769	CACNB4	-0.858766
FMN2	2.23885	FMN2	-2.77414
CCDC73	2.23473	CCDC73	-0.114112
VIPR2	2.22799	VIPR2	-0.717414
ALDH1A3	2.21496	ALDH1A3	-1.34642
C4orf34	2.21265	C4orf34	-0.941342
MAB21L3	2.19911	MAB21L3	-0.210521
HCK	2.1842	HCK	-4.04901
TNFSF11	2.18106	TNFSF11	-1.1513
PTPRG	2.17793	PTPRG	-1.10788
BCAR3	2.15919	BCAR3	-0.507617
B3GALT5	2.15166	B3GALT5	-1.77604
MIR22,MIR22HG	2.13154	MIR22,MIR22HG	-0.771855
BACE2	2.11518	BACE2	0.406818
CADPS	2.10648	CADPS	-0.997055
GLRA3	2.09254	GLRA3	-1.29794
SIGLEC11	2.07762	SIGLEC11	1.38845
EGFR	2.07549	EGFR	-5.73782
LYPD1	2.07042	LYPD1	-1.03442
HTR3A	2.05314	HTR3A	-0.455652
HECW2	2.04954	HECW2	-0.304823
ALDH1L2	2.04881	ALDH1L2	-0.338166
RUNX2	2.01908	RUNX2	-0.0668186
PHLDB2,PLCXD2	2.00766	PHLDB2,PLCXD2	-0.162114
PELI2	1.99162	PELI2	-1.00739
CNTN5	1.97217	CNTN5	-1.24954
NKAIN2	1.96567	NKAIN2	-0.664995
FCER2	1.95904	FCER2	-0.493539
TAT	1.94337	TAT	-0.833641
HIF1A-AS2	1.93991	HIF1A-AS2	-0.0053035
MYBPC2	1.91686	MYBPC2	-0.201544
PARD3	1.91343	PARD3	0.328053
CHST11	1.90662	CHST11	-0.799192
DHRS2	1.89662	DHRS2	-0.740815
ACOT11	1.88519	ACOT11	-1.45505
CLCN4	1.85332	CLCN4	-1.06334
ARID5B	1.83975	ARID5B	1.49231
SRMS	1.83777	SRMS	-1.59607
PRX	1.82843	PRX	1.50521
GPM6B	1.74988	GPM6B	-1.54909
HEMGN	1.74936	HEMGN	0.562591
GRM8	1.73862	GRM8	1.0255
PCDH17	1.71132	PCDH17	-0.521085
ANK3	1.68869	ANK3	-0.749214
DAAM1	1.68255	DAAM1	-0.740322
DGKH	1.66654	DGKH	0.951063
HHEX	1.66493	HHEX	-0.524769
CDK2AP1	1.65291	CDK2AP1	-0.538836
CHCHD10	1.64499	CHCHD10	-0.420105
NPAS3	1.62392	NPAS3	-0.581417
POU2F3	1.62243	POU2F3	-0.379308
ERV3-1,ZNF117	1.62106	ERV3-1,ZNF117	-0.823439
SLC1A2	1.61262	SLC1A2	2.24853
KTN1	1.61062	KTN1	-0.158358
SYNE2	1.57962	SYNE2	-0.748747
GAS7	1.56694	GAS7	0.9073
DNAAF2	1.54119	DNAAF2	-0.859971
FCRLA	1.53912	FCRLA	-2.42755
MYBL1	1.53738	MYBL1	-1.63668
ATP5J	1.51124	ATP5J	-0.589364
ZBP1	1.488	ZBP1	-0.597772
DUSP6	1.46739	DUSP6	-1.19579
ZBTB37	1.45685	ZBTB37	-0.162196
XAF1	1.45448	XAF1	-1.63512
UBAC2-AS1	1.44534	UBAC2-AS1	-0.866802
TCTN1	1.43865	TCTN1	-1.66324
MAG	1.43541	MAG	0.0504074
LOC648987	1.42438	LOC648987	-0.750024
STIM2	1.41526	STIM2	-0.724754
MAPK10	1.40269	MAPK10	0.976771
ARL5A	1.39163	ARL5A	-0.101629
TJP2	1.3747	TJP2	-0.927775
LIG4	1.36601	LIG4	-0.687784
LOC146880	1.35624	LOC146880	0.0980119
CPEB2	1.34745	CPEB2	-0.362805
CSRNP3	1.32299	CSRNP3	-0.103844
PTGR2	1.32208	PTGR2	0.310973
CREB5	1.30958	CREB5	-0.413304
CPS1	1.29812	CPS1	-0.888989
RRBP1	1.27924	RRBP1	-1.62922
HMMR	1.27854	HMMR	0.427454
NRP2	1.27496	NRP2	0.239541
SOCS4	1.26009	SOCS4	-0.245692
LNPEP	1.25302	LNPEP	-0.518898
FLJ39653	1.24598	FLJ39653	-1.59306
MX1	1.22349	MX1	-1.52908
SP110	1.20645	SP110	-0.189815
MAST4	1.20299	MAST4	-0.747742
DMD	1.19913	DMD	-1.00046
ALKBH2	1.17546	ALKBH2	-1.08676
ARPP21	1.16087	ARPP21	-1.91843
RG9MTD2	1.16085	RG9MTD2	-0.360499
DICER1	1.14412	DICER1	-0.358357
ANKRD12	1.13957	ANKRD12	0.598979
BAZ1A	1.13761	BAZ1A	0.0739822
CPEB3	1.13714	CPEB3	-0.431753
JDP2	1.11766	JDP2	-1.15791
ESRP1	1.1032	ESRP1	-1.77693
LARP7	1.09547	LARP7	-0.149444
ICA1	1.09171	ICA1	0.821512
RGPD1,RGPD2	1.08649	RGPD1,RGPD2	-0.325627
KIAA0040	1.08512	KIAA0040	-1.04187
TACC1	1.07037	TACC1	-0.0153774
LCOR	1.06571	LCOR	-0.0623554
ANKRD26	1.06338	ANKRD26	0.40188
RABGAP1L	1.05991	RABGAP1L	0.27514
TFEC	1.05441	TFEC	0.3871
FAM111B	1.05043	FAM111B	0.145917
VPS13B	1.04296	VPS13B	0.425353
TLR10	1.03182	TLR10	-0.712635
HVCN1	1.0306	HVCN1	-0.45869
POLE2	1.02774	POLE2	0.362033
ANKRD11	1.02039	ANKRD11	-0.556747
BBX	0.997344	BBX	-0.714069
FCRL1	0.984894	FCRL1	-0.633841
NFAT5	0.979305	NFAT5	0.450606
INTS6	0.977585	INTS6	-0.0575158
NCOA7	0.974638	NCOA7	-0.504642
ATAD2B	0.969743	ATAD2B	-0.0266803
ADARB1	0.955554	ADARB1	-0.126435
DMKN	0.948508	DMKN	-1.53935
GABPA	0.941475	GABPA	-0.40266
SYTL2	0.936039	SYTL2	-1.05282
HDAC9	0.925344	HDAC9	0.235063
SIGLEC10	0.914018	SIGLEC10	0.12508
TP53INP1	0.900862	TP53INP1	-0.574429
TCL1A	0.895544	TCL1A	-1.02861
YPEL5	0.882982	YPEL5	-1.25863
MDM1	0.879546	MDM1	-0.904473
SYVN1	0.875785	SYVN1	-0.521528
SP100	0.85457	SP100	0.32271
EXOC1	0.848523	EXOC1	-0.2759
DMXL2	0.839621	DMXL2	-0.0259694
SLAMF6	0.80381	SLAMF6	-0.791922
UCHL5	0.787841	UCHL5	0.454506
FOXN3	0.782966	FOXN3	0.750817
RBBP6	0.780242	RBBP6	-0.0824508
SRGAP2	0.77287	SRGAP2	0.0158987
ZNF655	0.762354	ZNF655	-1.07639
POU2F1	0.750448	POU2F1	0.356294
TCF4	0.737063	TCF4	-0.623404
BRF1	0.685898	BRF1	-1.08753
TNRC6B	0.684054	TNRC6B	0.0604698
LARP4	0.682002	LARP4	-0.347428
RCAN3	0.678588	RCAN3	-0.506809
PCDHGA1,PCDHGA10,PCDHGA11,PCDHGA12,PCDHGA2,PCDHGA3,PCDHGA4,PCDHGA5,PCDHGA6,PCDHGA7,PCDHGA8,PCDHGA9,PCDHGB1,PCDHGB2,PCDHGB3,PCDHGB4,PCDHGB5,PCDHGB6,PCDHGB7,PCDHGC3,PCDHGC4,PCDHGC5	0.678329	PCDHGA1,PCDHGA10,PCDHGA11,PCDHGA12,PCDHGA2,PCDHGA3,PCDHGA4,PCDHGA5,PCDHGA6,PCDHGA7,PCDHGA8,PCDHGA9,PCDHGB1,PCDHGB2,PCDHGB3,PCDHGB4,PCDHGB5,PCDHGB6,PCDHGB7,PCDHGC3,PCDHGC4,PCDHGC5	-0.820434
VPS13A	0.668852	VPS13A	0.559489
SRRT	0.616718	SRRT	0.788516
PTPN13	0.570841	PTPN13	-0.632954
MEF2C	0.492499	MEF2C	-0.378052
NCOR2	-0.651661	NCOR2	-0.130329
FLJ23867,QSOX1	-0.743431	FLJ23867,QSOX1	-0.179343
SH2D2A	-0.810352	SH2D2A	0.274626
CHID1	-0.824837	CHID1	-0.302323
ANAPC11	-0.938903	ANAPC11	-0.466424
GGT1	-1.17768	GGT1	-0.997607
DFNB31	-1.18565	DFNB31	1.89205
TMEM91	-1.29871	TMEM91	-0.307223
ZNF568	-1.36026	ZNF568	-0.599669
HILPDA	-1.39926	HILPDA	3.96728
FKBP9L	-1.78596	FKBP9L	0.686801
C7orf72	-1.80453	C7orf72	1.93506
GPX1	-2.03742	GPX1	-1.65992
BIRC7	-2.06757	BIRC7	4.26229
MTRNR2L1	-2.16924	MTRNR2L1	-1.10427
NDRG1	-2.19525	NDRG1	4.61948
RPPH1	-2.27278	RPPH1	-1.19907
HLA-L	-2.51227	HLA-L	0.444356
PCDH11Y	-2.57764	PCDH11Y	1.48564
NCAM1	-2.61004	NCAM1	-2.11352
SARDH	-2.63245	SARDH	-1.80445
ZNF483	-2.78857	ZNF483	-0.385187
BAIAP2	-3.03663	BAIAP2	-0.0716777
RMRP	-3.03848	RMRP	-0.458317
TMEM54	-3.10852	TMEM54	-1.41729
AFAP1-AS1	-3.51965	AFAP1-AS1	-0.110542
MIR663A	-3.60635	MIR663A	-1.98712
LOC100506394	-3.71663	LOC100506394	-0.177879
EVC	-3.81787	EVC	-1.78716
FSTL5	-8.0822	FSTL5	-0.654445

## Sheet: mRNA-PCEP4sign-FRTall-1st
PCEP4 significant	ratio Log2	FRT all	ratio Log2		Pairwise comparison PCEP4 significant changes versus FRT all changes
FOSL2	7.84883	FOSL2	-1.84849		total mRNA
HSPA6	7.2696	HSPA6	0.0762688
TNS1	6.46028	TNS1	-1.32766
HCAR2	6.33077	HCAR2	-1.50541
KLK4	6.30085	KLK4	-2.66208
OR51E1	6.21078	OR51E1	0.654217
CCR7	6.19402	CCR7	-1.43362
CDH17	6.08753	CDH17	-1.06384
GDF15	6.08382	GDF15	0.658799
BHLHE41	5.95336	BHLHE41	1.0959
ADM	5.49216	ADM	-1.28525
CA9	5.44488	CA9	-1.24809
HCAR3	5.42907	HCAR3	-1.57714
CCL3L1	5.37691	CCL3L1	0.674902
EMP1	5.35293	EMP1	-1.58901
IGFBP2	5.16245	IGFBP2	-0.956949
IRF4	4.84031	IRF4	0.596565
HSPA7	4.79878	HSPA7	0.63403
CCL3L1	4.69057	CCL3L1	0.674902
LRRC25	4.62634	LRRC25	-1.48106
NDRG1	4.61948	NDRG1	-2.19525
GEM	4.45406	GEM	-0.88771
BCL2	4.44496	BCL2	-0.646059
TNFRSF13B	4.38198	TNFRSF13B	1.85161
CCL3	4.29568	CCL3	-0.5033
LOC284551	4.26616	LOC284551	-1.67012
BIRC7	4.26229	BIRC7	-2.06757
SNORA18	4.17205	SNORA18	1.06992
PPFIA4	4.12035	PPFIA4	-1.16252
TNFAIP3	4.05961	TNFAIP3	-1.07901
NKAIN4	4.00848	NKAIN4	-1.65444
HILPDA	3.96728	HILPDA	-1.39926
MIR210HG	3.86105	MIR210HG	-1.06379
HSPB1	3.85756	HSPB1	-0.358114
SLAMF7	3.84804	SLAMF7	-1.28354
LRRC32	3.77145	LRRC32	-0.809315
SSPN	3.75545	SSPN	0.390552
HSPA1B	3.67421	HSPA1B	-1.25835
MMP7	3.65729	MMP7	0.758256
HSPA1A	3.6144	HSPA1A	-1.29729
PFKFB4	3.57448	PFKFB4	-1.27336
TNNI1	3.55885	TNNI1	-0.953546
LOC100505817	3.55662	LOC100505817	1.68099
AK4	3.54648	AK4	-0.633963
KLK2	3.52807	KLK2	-1.65996
PVRL1	3.52445	PVRL1	-0.873667
D4S234E	3.51488	D4S234E	-0.983738
ITGAX	3.48117	ITGAX	-0.436988
GPR146	3.35374	GPR146	-0.712671
KCP	3.33838	KCP	-0.517176
ALDOC	3.2804	ALDOC	-1.65863
RGS2	3.20755	RGS2	-1.12508
PHACTR1	3.20217	PHACTR1	-0.128367
SNX9	3.18043	SNX9	0.198362
YPEL4	3.15168	YPEL4	-0.945541
RAB17	3.1296	RAB17	-1.54573
KLK1	3.10762	KLK1	-0.487515
TEC	2.95016	TEC	0.378024
TEC	2.95016	TEC	0.378024
THSD7A	2.9402	THSD7A	-0.877698
GRID1	2.93853	GRID1	-0.227556
LRRC4	2.89261	LRRC4	-0.638545
SCARNA9	2.87244	SCARNA9	1.1149
CCL22	2.83319	CCL22	-0.256916
C12orf36	2.83286	C12orf36	0.564371
IL2RB	2.78926	IL2RB	0.104332
MS4A14	2.76271	MS4A14	0.994252
IFI30	2.66018	IFI30	-0.392858
WNT10A	2.65938	WNT10A	-0.753627
GBE1	2.58861	GBE1	-1.0824
MIR4639,MYLIP	2.57567	MIR4639,MYLIP	-1.13377
P4HA1	2.54262	P4HA1	-0.545712
FAM166A	2.52168	FAM166A	1.36444
TUBBP5	2.50353	TUBBP5	0.953217
PPARG	2.48906	PPARG	1.09925
LOC100130872,SPON2	2.47969	LOC100130872,SPON2	-0.691452
NRN1	2.46913	NRN1	-0.499625
MIR4632,TNFRSF1B	2.46642	MIR4632,TNFRSF1B	-0.431312
CIITA	2.46545	CIITA	0.764854
FNIP2	2.45299	FNIP2	-1.38541
NR4A3	2.45056	NR4A3	0.319819
LDHA	2.43661	LDHA	-0.607105
HES1	2.42668	HES1	-0.396986
DNAJB1	2.41811	DNAJB1	-1.12036
HAVCR2	2.40785	HAVCR2	-0.394454
EFCAB3	2.388	EFCAB3	0.00563652
PDE4D	2.37375	PDE4D	-0.128361
PRDM1	2.36881	PRDM1	-0.0316179
C6orf223	2.33477	C6orf223	-0.00153823
TSPAN11	2.31517	TSPAN11	-0.954139
RBM24	2.31408	RBM24	0.0118269
WSB1	2.30727	WSB1	-0.198116
CRTAC1	2.25491	CRTAC1	-1.31469
KCNN1	2.25027	KCNN1	-0.42092
SLC1A2	2.24853	SLC1A2	1.61262
PYGO1	2.23475	PYGO1	0.107146
GADD45B	2.22794	GADD45B	-0.428571
FUT11	2.21128	FUT11	0.17233
PARP15	2.20848	PARP15	-0.0765197
RGS1	2.19657	RGS1	-0.569927
GCNT1	2.17569	GCNT1	-0.562392
PDK1	2.16102	PDK1	-0.226793
LRP5	2.1045	LRP5	-0.0506126
LOC283663	2.09751	LOC283663	0.0276166
MYB	2.08326	MYB	-0.498888
PXDNL	2.06959	PXDNL	0.0999924
PIK3C2B	2.05329	PIK3C2B	0.0973368
PGAM4	2.03447	PGAM4	-0.290453
S100A4	2.0097	S100A4	0.338428
MYO1G	1.99536	MYO1G	-0.820142
COL5A1	1.98986	COL5A1	-0.363819
SIRPB1	1.97642	SIRPB1	1.05292
CITED2	1.97321	CITED2	-0.439005
DDIT4	1.95784	DDIT4	-1.05221
LOC606724	1.94095	LOC606724	1.56383
PGK1	1.91005	PGK1	-1.2184
ACP5	1.89964	ACP5	-0.133223
ESYT2	1.89493	ESYT2	-0.16215
DFNB31	1.89205	DFNB31	-1.18565
VEGFA	1.86815	VEGFA	-0.691734
PFKP	1.86591	PFKP	-0.520668
IL10	1.84221	IL10	-0.51861
KLF6	1.83612	KLF6	-0.109533
FAM162A	1.83547	FAM162A	-0.681626
CD68	1.83298	CD68	-1.27252
ALDOA	1.82357	ALDOA	-1.04791
FGR	1.81348	FGR	0.384057
ZNF292	1.80582	ZNF292	0.244207
EEPD1	1.80056	EEPD1	-0.922485
GPI	1.76762	GPI	-1.16326
CD109	1.76685	CD109	0.077305
HIVEP3	1.75479	HIVEP3	-0.533213
AFF1	1.72249	AFF1	-0.239591
TUBA1A	1.7211	TUBA1A	0.133596
FDFT1	1.69658	FDFT1	-0.123518
FAM65B	1.68505	FAM65B	-0.801993
ITGAL	1.67564	ITGAL	0.90191
LY9	1.67558	LY9	0.139419
ASB2	1.67018	ASB2	0.154356
PPP1R15A	1.65942	PPP1R15A	-0.704071
RLF	1.64994	RLF	-0.175566
KIAA1217	1.64295	KIAA1217	-0.563824
MXI1	1.63477	MXI1	-0.025437
INSIG1	1.60137	INSIG1	-0.106048
AMPD3	1.59923	AMPD3	0.0396294
SLC2A1	1.59486	SLC2A1	-0.509502
ZEB2,ZEB2-AS1	1.5912	ZEB2,ZEB2-AS1	0.183316
LAMB3,MIR4260	1.5748	LAMB3,MIR4260	-0.969286
HSP90B1,MIR3652	1.57207	HSP90B1,MIR3652	0.733891
ZBTB43	1.56205	ZBTB43	-0.164438
ENO2	1.5414	ENO2	-0.513869
SH3D21	1.52959	SH3D21	-0.900663
PRX	1.50521	PRX	1.82843
TYMS	1.49967	TYMS	-0.285365
KLF10	1.49301	KLF10	-0.557839
KDM3A	1.48593	KDM3A	-0.40864
CYTIP	1.48522	CYTIP	-0.286104
LOC100190986	1.44311	LOC100190986	0.14535
UAP1L1	1.43839	UAP1L1	-0.686788
ZNF160	1.43303	ZNF160	-0.391921
PAM	1.43261	PAM	-0.455361
SLC9A1	1.43181	SLC9A1	-0.207687
ERO1L	1.41891	ERO1L	0.363572
HMGCS1	1.40951	HMGCS1	-0.121011
IQSEC1	1.39944	IQSEC1	-0.477847
B3GNT6	1.38978	B3GNT6	-0.219213
VAV3	1.36637	VAV3	0.15393
DUSP10	1.36274	DUSP10	-0.618106
NLRC5	1.34956	NLRC5	-0.263392
PKM2	1.34322	PKM2	-0.698622
N4BP3	1.3349	N4BP3	-0.808118
CLCNKA	1.33386	CLCNKA	-0.174825
FAM115C	1.32276	FAM115C	-0.451499
SLC25A25	1.28226	SLC25A25	-0.713854
GPNMB	1.22335	GPNMB	-1.02651
HPCAL1	1.21478	HPCAL1	-0.626632
IRF2BP2	1.2138	IRF2BP2	0.45648
LSP1	1.20999	LSP1	-0.538462
RSRC2	1.195	RSRC2	0.383907
LTBP1	1.19003	LTBP1	-0.365751
CEACAM1	1.18911	CEACAM1	0.0808146
MSMO1	1.1726	MSMO1	-0.26108
ORC1	1.16968	ORC1	-0.458793
ZBTB1	1.16938	ZBTB1	0.424366
SIRPA	1.16849	SIRPA	0.0265385
ABLIM1	1.16187	ABLIM1	0.152172
C14orf43	1.10371	C14orf43	0.137496
HMGCR	1.10203	HMGCR	-0.317208
SLC43A3	1.0728	SLC43A3	-0.9163
SETDB2	1.07091	SETDB2	0.145252
GOLGA8A	1.0554	GOLGA8A	-0.1955
PFKFB3	1.02902	PFKFB3	-0.541886
FNIP1	1.02379	FNIP1	0.171455
H2AFJ	1.0179	H2AFJ	-0.248018
LSS	0.996401	LSS	0.0241007
SLC16A3	0.992767	SLC16A3	-0.976841
MAPK10	0.976771	MAPK10	1.40269
RNF24	0.973859	RNF24	-0.210589
CBFA2T3	0.968164	CBFA2T3	-0.887325
NCKIPSD	0.942638	NCKIPSD	-0.605938
SDCBP	0.90712	SDCBP	0.0635106
MS4A1	0.852767	MS4A1	0.773679
MKI67	0.849078	MKI67	0.305151
FDPS	0.833616	FDPS	-0.256862
CYP51A1	0.797316	CYP51A1	-0.362717
FLNA	0.789963	FLNA	-0.153053
SRRT	0.788516	SRRT	0.616718
SLC39A8	0.768947	SLC39A8	0.015998
GTDC1	0.766977	GTDC1	0.456176
FES	0.762334	FES	0.182816
FOXN3	0.750817	FOXN3	0.782966
BANK1	0.705601	BANK1	0.405645
KCNAB2	0.669448	KCNAB2	-0.57429
ZEB1	0.66899	ZEB1	-0.0976099
NUSAP1	0.614549	NUSAP1	0.354284
MELK	0.613144	MELK	0.301992
RBPJ	0.552894	RBPJ	-0.0789722
SMARCA4	0.434036	SMARCA4	0.322626
MORF4L2	0.407731	MORF4L2	0.233942
C17orf62	-0.385737	C17orf62	0.274605
CARD8	-0.455733	CARD8	0.386136
RCAN3	-0.506809	RCAN3	0.678588
SOX5	-0.575639	SOX5	0.575489
TAZ	-0.588005	TAZ	-0.141623
EIF1AD	-0.61047	EIF1AD	-0.0147124
PRKD2	-0.61419	PRKD2	0.222942
TCF4	-0.623404	TCF4	0.737063
MRPL55	-0.62491	MRPL55	-0.599036
EXOC7	-0.631213	EXOC7	-0.160854
PTPN13	-0.632954	PTPN13	0.570841
C15orf44	-0.638237	C15orf44	0.268652
MAPKAP1	-0.641724	MAPKAP1	0.399882
C7orf49	-0.650811	C7orf49	0.183356
CHCHD7	-0.652326	CHCHD7	0.105147
RAD17	-0.664604	RAD17	0.357467
TNK2	-0.688617	TNK2	-0.0307186
TBC1D10C	-0.699679	TBC1D10C	0.227224
CUTA	-0.709252	CUTA	-0.0414728
METTL23	-0.71102	METTL23	-0.0964631
ARL6IP4	-0.712074	ARL6IP4	0.46576
TLR10	-0.712635	TLR10	1.03182
SMARCAD1	-0.719091	SMARCAD1	0.573747
USP19	-0.728399	USP19	-0.110577
MEF2A	-0.728766	MEF2A	0.384434
RASGRP3	-0.743356	RASGRP3	0.172164
PPIE	-0.755498	PPIE	-0.208812
C19orf12	-0.761168	C19orf12	-0.0270957
FOXP4,MIR4641	-0.766594	FOXP4,MIR4641	-0.398784
CCM2	-0.781732	CCM2	-0.236942
PGAP2	-0.784191	PGAP2	-0.200042
FAM3A	-0.789046	FAM3A	-0.138471
SLAMF6	-0.791922	SLAMF6	0.80381
CHST11	-0.799192	CHST11	1.90662
TNPO2	-0.813918	TNPO2	-0.0714668
PCDHGA1,PCDHGA10,PCDHGA11,PCDHGA12,PCDHGA2,PCDHGA3,PCDHGA4,PCDHGA5,PCDHGA6,PCDHGA7,PCDHGA8,PCDHGA9,PCDHGB1,PCDHGB2,PCDHGB3,PCDHGB4,PCDHGB5,PCDHGB6,PCDHGB7,PCDHGC3,PCDHGC4,PCDHGC5	-0.820434	PCDHGA1,PCDHGA10,PCDHGA11,PCDHGA12,PCDHGA2,PCDHGA3,PCDHGA4,PCDHGA5,PCDHGA6,PCDHGA7,PCDHGA8,PCDHGA9,PCDHGB1,PCDHGB2,PCDHGB3,PCDHGB4,PCDHGB5,PCDHGB6,PCDHGB7,PCDHGC3,PCDHGC4,PCDHGC5	0.678329
NEB	-0.823011	NEB	1.18958
CYTH2	-0.833155	CYTH2	0.0443681
AURKAIP1	-0.843945	AURKAIP1	0.335449
SMUG1	-0.847893	SMUG1	-0.100402
LOC100507246	-0.848599	LOC100507246	0.344758
ZDHHC4	-0.85083	ZDHHC4	-0.123353
BANP	-0.854753	BANP	0.235333
BCL7B	-0.867689	BCL7B	-0.039489
CREB3L4	-0.869227	CREB3L4	-0.169177
MTMR14	-0.869284	MTMR14	0.136793
CNOT2	-0.87794	CNOT2	0.54941
DAG1	-0.878526	DAG1	-0.44315
ARHGEF11	-0.884964	ARHGEF11	-0.140888
C11orf57	-0.885557	C11orf57	0.166688
PDP1	-0.886949	PDP1	0.251523
MAGED2	-0.887269	MAGED2	-0.265317
SPRED2	-0.889914	SPRED2	0.437172
ZFAND1	-0.891342	ZFAND1	0.285479
HYAL3,NAT6	-0.893904	HYAL3,NAT6	-0.20263
MRPS12	-0.899147	MRPS12	0.0222845
FAM86C1	-0.901034	FAM86C1	0.570847
MDM1	-0.904473	MDM1	0.879546
MFSD12	-0.91336	MFSD12	0.0444093
ENTPD6	-0.917489	ENTPD6	-0.291906
C2orf28	-0.917706	C2orf28	-0.00080121
ZFYVE27	-0.92241	ZFYVE27	-0.175026
PCBP4	-0.924604	PCBP4	-0.374755
BMF	-0.931547	BMF	-0.481739
TFDP2	-0.937311	TFDP2	0.0513193
KLC2	-0.938895	KLC2	0.18151
RRM2B	-0.939349	RRM2B	0.754952
RBM14,RBM14-RBM4,RBM4	-0.939419	RBM14,RBM14-RBM4,RBM4	0.160985
LOC729678	-0.940858	LOC729678	0.0325246
PRMT2	-0.944844	PRMT2	0.204414
TSEN15	-0.94493	TSEN15	0.418167
CARKD	-0.945353	CARKD	7.1048
SULT1A1	-0.950958	SULT1A1	-0.22313
DCAF11	-0.956617	DCAF11	0.0372174
NFYC	-0.958002	NFYC	0.201569
C1orf85	-0.961	C1orf85	0.0272019
CYHR1	-0.962858	CYHR1	-0.116508
SEZ6L2	-0.966774	SEZ6L2	0.240086
EGFL8,PPT2,PPT2-EGFL8	-0.969334	EGFL8,PPT2,PPT2-EGFL8	0.00615614
RAB40C	-0.973402	RAB40C	-0.0500752
LOC100507495	-0.973882	LOC100507495	0.641098
NFKBIB	-0.974591	NFKBIB	0.327648
CTAGE5	-0.974763	CTAGE5	1.01215
USP20	-0.982211	USP20	0.0930137
CARS	-0.983	CARS	0.457467
CPSF4	-0.98466	CPSF4	0.0541843
RNF146	-0.984733	RNF146	0.0554163
EIF5A	-0.989103	EIF5A	-0.106712
C10orf2	-0.99598	C10orf2	-0.516791
GGT1	-0.997607	GGT1	-1.17768
HYOU1	-0.999451	HYOU1	0.355458
DMD	-1.00046	DMD	1.19913
TPD52L2	-1.0012	TPD52L2	0.136703
CCDC120	-1.01002	CCDC120	0.0850103
RABEPK	-1.01203	RABEPK	-0.776775
UBA52	-1.01394	UBA52	-0.703027
OAS2	-1.01537	OAS2	0.853748
CHTOP	-1.01815	CHTOP	-0.0583179
TK2	-1.01852	TK2	-0.0950924
IFFO1	-1.02833	IFFO1	0.393945
LYPD1	-1.03442	LYPD1	2.07042
RNF41	-1.03761	RNF41	0.00449844
KIAA0040	-1.04187	KIAA0040	1.08512
C17orf80	-1.04508	C17orf80	0.110455
DHRSX,ZBED1	-1.0516	DHRSX,ZBED1	-0.56458
TBL1X	-1.05215	TBL1X	0.37706
ING4	-1.05232	ING4	-0.158742
CCND3	-1.05254	CCND3	0.209337
SYTL2	-1.05282	SYTL2	0.936039
CYLD	-1.0532	CYLD	0.409036
RWDD3,TMEM56,TMEM56-RWDD3	-1.06013	RWDD3,TMEM56,TMEM56-RWDD3	0.130416
AFMID	-1.06565	AFMID	-0.0716937
SCO2,TYMP	-1.06701	SCO2,TYMP	0.184151
PATZ1	-1.06713	PATZ1	0.341664
CELF6	-1.06923	CELF6	0.338645
PQLC1	-1.07175	PQLC1	-0.375171
ZNF655	-1.07639	ZNF655	0.762354
ISOC2	-1.07868	ISOC2	-0.281385
TNFSF12,TNFSF12-TNFSF13,TNFSF13	-1.08468	TNFSF12,TNFSF12-TNFSF13,TNFSF13	0.0133717
ALKBH2	-1.08676	ALKBH2	1.17546
BRF1	-1.08753	BRF1	0.685898
FOXRED2	-1.08839	FOXRED2	-0.338909
SORBS2	-1.09272	SORBS2	0.396505
THRA	-1.09479	THRA	-0.113009
CMPK2	-1.09904	CMPK2	0.921747
AKIP1	-1.10119	AKIP1	-0.219417
CTDSP1	-1.10685	CTDSP1	-0.239767
HMGN3	-1.11132	HMGN3	0.0995469
NFIA	-1.1342	NFIA	0.564086
KIAA1908	-1.14003	KIAA1908	-0.0771415
YIPF1	-1.14177	YIPF1	0.312012
DHRSX,ZBED1	-1.14218	DHRSX,ZBED1	-0.56458
DET1	-1.14531	DET1	0.459436
PSEN2	-1.15311	PSEN2	0.0473196
DERL3	-1.15487	DERL3	0.314431
RGS3	-1.15591	RGS3	0.592881
LSM1	-1.1567	LSM1	0.446858
PRKCD	-1.15714	PRKCD	0.437151
JDP2	-1.15791	JDP2	1.11766
INO80B,INO80B-WBP1,WBP1	-1.16307	INO80B,INO80B-WBP1,WBP1	-0.116579
ZFYVE28	-1.16468	ZFYVE28	-0.115154
ATP5S	-1.1649	ATP5S	0.777854
FBXO44	-1.17127	FBXO44	-0.740017
SLC10A3	-1.17694	SLC10A3	0.144365
TRAPPC6B	-1.18373	TRAPPC6B	1.04519
CEBPG	-1.18617	CEBPG	0.410085
PFDN5	-1.19514	PFDN5	-0.218901
HAGH	-1.19663	HAGH	0.382339
SERF1A	-1.1972	SERF1A	0.634707
BLCAP	-1.20085	BLCAP	0.280691
TMEM219	-1.20883	TMEM219	-0.362818
SLC12A6	-1.21346	SLC12A6	0.794196
DCTD	-1.21658	DCTD	-0.599315
GPR137	-1.21677	GPR137	-0.162281
HCG18	-1.21707	HCG18	0.439215
TRO	-1.2174	TRO	0.0426942
ACBD4	-1.21798	ACBD4	0.317772
BCKDHB	-1.2189	BCKDHB	0.825722
ITPK1	-1.22117	ITPK1	0.853392
BCL7A	-1.22598	BCL7A	0.351174
CYB5D2	-1.22771	CYB5D2	0.372245
MIB2	-1.22972	MIB2	-0.0708311
LOC100506686	-1.2306	LOC100506686	0.273458
MOSPD3	-1.231	MOSPD3	0.119822
ZNF513	-1.23145	ZNF513	0.0889698
LRRC8D	-1.23251	LRRC8D	0.391191
MID1IP1	-1.23594	MID1IP1	0.408348
RPL13A	-1.23914	RPL13A	0.135329
SEMA4A	-1.24032	SEMA4A	0.72307
SERF1A	-1.24049	SERF1A	0.634707
PAX8	-1.24152	PAX8	0.0758595
BAX	-1.24614	BAX	-0.209749
CLDN15	-1.24753	CLDN15	-0.00183835
SLC1A5	-1.24768	SLC1A5	-0.00845278
TARBP2	-1.24934	TARBP2	-0.215835
CD79B	-1.25612	CD79B	0.139917
YPEL5	-1.25863	YPEL5	0.882982
C2orf63	-1.26394	C2orf63	0.376934
PARP3	-1.2699	PARP3	0.0303036
LOC100506714	-1.27329	LOC100506714	0.0759556
RABL2B	-1.27595	RABL2B	-0.553633
SLC29A3	-1.28122	SLC29A3	-0.0604531
FAM213B	-1.28438	FAM213B	0.185008
HYAL2	-1.28806	HYAL2	0.0705453
DCXR	-1.29147	DCXR	-0.121657
FBXO43	-1.29197	FBXO43	0.859224
CR2	-1.29942	CR2	0.806674
ITGB1	-1.30055	ITGB1	0.730743
ZNF268	-1.30406	ZNF268	0.519856
TP53I3	-1.31132	TP53I3	0.620708
STOML1	-1.32155	STOML1	-0.240368
WDR66	-1.32577	WDR66	0.545139
TMEM205	-1.33664	TMEM205	-0.266789
PROM1	-1.34131	PROM1	0.454232
ASB13	-1.35975	ASB13	0.225835
LOC100125556	-1.36506	LOC100125556	0.105578
C17orf76-AS1,SNORD49B	-1.36702	C17orf76-AS1,SNORD49B	-0.24122
PEX11B	-1.36925	PEX11B	0.0942537
HOXA1	-1.37029	HOXA1	1.05928
C3orf18	-1.37171	C3orf18	-0.200961
IFI16	-1.37514	IFI16	0.325417
SARS	-1.38028	SARS	0.367262
MYCL1	-1.38195	MYCL1	0.679969
FAM109A	-1.38246	FAM109A	0.0655433
STK19	-1.38328	STK19	-0.308192
NLRP1	-1.38539	NLRP1	0.913143
ALDH4A1,MIR4695	-1.38733	ALDH4A1,MIR4695	-0.0189405
IGSF11	-1.38736	IGSF11	0.439919
ERP29	-1.38931	ERP29	-0.0822728
NCDN	-1.39219	NCDN	-0.171577
AP3M2	-1.39911	AP3M2	-0.688614
TSPAN17	-1.40218	TSPAN17	-0.0720554
P2RY8	-1.40479	P2RY8	0.205513
SLA2	-1.40549	SLA2	-0.387126
KCNH2	-1.40736	KCNH2	0.246664
LOC100506054	-1.40767	LOC100506054	0.695491
SYNC	-1.40794	SYNC	0.739849
PPARA	-1.41784	PPARA	0.200804
CHN2	-1.42203	CHN2	0.847507
LOC100505687	-1.42228	LOC100505687	0.796846
CASKIN2	-1.42489	CASKIN2	-0.0947993
CBX4	-1.4265	CBX4	0.377896
LINC00338,SEC14L1	-1.42926	LINC00338,SEC14L1	0.280605
RPS21	-1.4298	RPS21	-1.1182
LOC100131089	-1.43077	LOC100131089	0.977189
ATP8B2	-1.43086	ATP8B2	0.308589
FAM167A	-1.4321	FAM167A	1.01622
INPP5K	-1.43932	INPP5K	0.504486
P2RY8	-1.43936	P2RY8	0.205513
TMEM156	-1.44031	TMEM156	0.643031
ACTR10	-1.44095	ACTR10	0.512514
NEK11	-1.44122	NEK11	0.877397
ZNF605	-1.4414	ZNF605	0.119787
RPS19BP1	-1.44552	RPS19BP1	-0.151859
IGSF8	-1.44666	IGSF8	0.26383
PGBD2	-1.44675	PGBD2	0.467439
KIAA0226L	-1.44726	KIAA0226L	0.113389
MIR4800,MXD4	-1.45224	MIR4800,MXD4	1.5607
MEF2B,MEF2BNB,MEF2BNB-MEF2B	-1.45345	MEF2B,MEF2BNB,MEF2BNB-MEF2B	0.19665
SORT1	-1.4617	SORT1	-0.104458
AP4S1	-1.46587	AP4S1	1.07518
TP63	-1.47335	TP63	-0.175741
RPL34	-1.47578	RPL34	-0.731837
PMAIP1	-1.48501	PMAIP1	1.35478
CCPG1,DYX1C1,DYX1C1-CCPG1	-1.49433	CCPG1,DYX1C1,DYX1C1-CCPG1	0.665099
SNHG1	-1.49582	SNHG1	-0.0889531
CECR1	-1.50054	CECR1	-0.241839
RASGRP2	-1.50483	RASGRP2	0.193398
TMC5	-1.50526	TMC5	2.31898
N4BP2L1	-1.5161	N4BP2L1	-0.051018
DMPK	-1.51814	DMPK	0.0320366
MX1	-1.52908	MX1	1.22349
SNHG15	-1.53042	SNHG15	-0.697985
GIPC1	-1.53066	GIPC1	0.253312
LOC100505695	-1.53914	LOC100505695	0.653129
DMKN	-1.53935	DMKN	0.948508
DYNLL1	-1.54137	DYNLL1	0.425402
ZNF596	-1.54582	ZNF596	0.774384
IRF7	-1.55185	IRF7	0.477786
ITPR3	-1.55255	ITPR3	0.709621
LOC100505783	-1.55758	LOC100505783	0.31931
POU6F1	-1.57012	POU6F1	-0.623237
SERPINB8	-1.57671	SERPINB8	0.507284
CYP4V2	-1.58382	CYP4V2	0.772199
S100A13	-1.58707	S100A13	0.183933
ZNF594	-1.58784	ZNF594	0.820912
MGC72080	-1.58803	MGC72080	-0.31765
SUSD3	-1.59265	SUSD3	0.251637
KCNJ14	-1.59272	KCNJ14	-0.449348
FLJ39653	-1.59306	FLJ39653	1.24598
RPSAP58	-1.59496	RPSAP58	-1.44367
CUEDC1	-1.59809	CUEDC1	1.19521
FAM129A	-1.59975	FAM129A	1.43516
LINC00493	-1.60347	LINC00493	0.11652
RAB37	-1.60633	RAB37	-0.81754
PRDM11	-1.61403	PRDM11	0.693606
KCNJ11	-1.61403	KCNJ11	-0.0501825
GPR56	-1.62079	GPR56	0.231122
CAPN3	-1.62528	CAPN3	-0.5833
STC2	-1.62529	STC2	-0.566617
C19orf66	-1.62591	C19orf66	0.301856
IL4R	-1.62753	IL4R	1.06578
ITGA3	-1.62764	ITGA3	0.838197
RRBP1	-1.62922	RRBP1	1.27924
TPM1	-1.63082	TPM1	0.669912
PDK2	-1.63243	PDK2	-0.089847
KIAA0319	-1.63387	KIAA0319	0.488245
MYBL1	-1.63668	MYBL1	1.53738
MAPK8IP2	-1.63684	MAPK8IP2	0.00169334
C11orf95	-1.63714	C11orf95	0.59517
PILRA	-1.64312	PILRA	-0.183757
MON1A	-1.65764	MON1A	0.319955
GMPR2	-1.66196	GMPR2	-0.0594114
TCTN1	-1.66324	TCTN1	1.43865
SYTL1	-1.66563	SYTL1	-0.128894
ATP6V1C2	-1.66975	ATP6V1C2	0.478426
PLEKHG4	-1.67761	PLEKHG4	-0.433983
KLHL29	-1.67792	KLHL29	1.09036
CYBA	-1.69393	CYBA	0.192359
HSD11B1L	-1.69424	HSD11B1L	0.144008
ZNF580	-1.69747	ZNF580	0.21164
CLEC2D	-1.70377	CLEC2D	0.77085
RNF187	-1.71536	RNF187	-0.0477651
CUZD1,FAM24B,FAM24B-CUZD1	-1.71907	CUZD1,FAM24B,FAM24B-CUZD1	-0.186178
GNG13	-1.72388	GNG13	0.139164
TSC22D1	-1.73565	TSC22D1	0.0628411
ENDOV	-1.73977	ENDOV	-0.350794
TMEM2	-1.74601	TMEM2	0.994242
C17orf90	-1.75295	C17orf90	0.422302
PSAT1	-1.75594	PSAT1	0.72658
EHD3	-1.76349	EHD3	1.33534
NR1D2	-1.76741	NR1D2	0.0888461
MBNL3	-1.76917	MBNL3	0.43673
ESRP1	-1.77693	ESRP1	1.1032
IFI6	-1.77847	IFI6	0.00579285
ITGAE	-1.78057	ITGAE	0.392094
TRIB3	-1.7809	TRIB3	0.0488564
YPEL3	-1.78091	YPEL3	0.105336
METTL21B	-1.78222	METTL21B	0.0710682
LOC729013	-1.78697	LOC729013	0.815847
PFN2	-1.79674	PFN2	0.27136
ALDH2	-1.79971	ALDH2	-0.134761
MAP7	-1.80037	MAP7	1.29921
DNAL4	-1.80773	DNAL4	-0.094205
ATP10A	-1.81102	ATP10A	2.34936
SNX18	-1.81987	SNX18	0.942868
ISG15	-1.82276	ISG15	0.384687
LOC642852	-1.83142	LOC642852	0.4584
USP18	-1.83443	USP18	1.01079
NINJ1	-1.83979	NINJ1	-0.355824
PSMA8	-1.84058	PSMA8	1.36262
FCGR2B	-1.85124	FCGR2B	1.60104
LOC100306951	-1.85627	LOC100306951	0.316618
BAIAP3	-1.86408	BAIAP3	0.00016347
WDR45	-1.87136	WDR45	0.00914334
SNHG5	-1.87244	SNHG5	-0.667224
RPS27	-1.87484	RPS27	0.116195
PPAPDC3	-1.8812	PPAPDC3	0.129291
SBSN	-1.88251	SBSN	0.376762
CIRBP	-1.88858	CIRBP	0.0689509
TMTC1	-1.88993	TMTC1	0.504568
CEBPB	-1.89182	CEBPB	1.16174
RIMS2	-1.90125	RIMS2	1.19332
GPT2	-1.91296	GPT2	0.347246
ARPP21	-1.91843	ARPP21	1.16087
SNAI3	-1.91896	SNAI3	0.185428
OGDHL	-1.94185	OGDHL	0.26714
GPR153	-1.95025	GPR153	0.438518
TMEM129	-1.95031	TMEM129	0.284079
LOC374443	-1.95624	LOC374443	1.61178
SNHG11	-1.9587	SNHG11	0.316522
CHMP4C	-1.96061	CHMP4C	0.55729
NLK	-1.96933	NLK	0.412616
HEPACAM2	-1.96951	HEPACAM2	0.729189
SNHG7,SNORA17,SNORA43	-1.97474	SNHG7,SNORA17,SNORA43	-0.129687
PRUNE2	-1.97708	PRUNE2	0.86109
SPOCD1	-1.97834	SPOCD1	0.861342
RASGRP4	-1.97995	RASGRP4	0.119317
HOXC13	-1.98781	HOXC13	0.813105
RSAD2	-1.98874	RSAD2	1.08913
CAPN13	-1.99206	CAPN13	0.455269
GSTO2	-1.99859	GSTO2	0.960082
HOXB9	-2.0017	HOXB9	0.666912
CXCL16	-2.003	CXCL16	0.108771
WARS	-2.01231	WARS	0.677365
NBR2	-2.0189	NBR2	-0.0737776
TEX19	-2.0221	TEX19	0.0218283
RIMS3	-2.03116	RIMS3	0.241189
CLGN	-2.04323	CLGN	0.949877
MGC23270	-2.04665	MGC23270	0.973025
ULBP1	-2.04736	ULBP1	0.971878
WNT7B	-2.05051	WNT7B	0.436386
SNHG8	-2.05257	SNHG8	-0.490176
DNASE2	-2.05286	DNASE2	-0.0151377
ALG14	-2.08099	ALG14	0.343009
NAALADL1	-2.085	NAALADL1	-0.253427
QRICH2	-2.10024	QRICH2	-0.836392
C1RL	-2.10473	C1RL	0.716852
ZNF771	-2.10942	ZNF771	0.977389
C11orf53	-2.1099	C11orf53	0.693559
ZNFX1-AS1	-2.11034	ZNFX1-AS1	0.631643
ARTN	-2.11263	ARTN	-0.193628
NCAM1	-2.11352	NCAM1	-2.61004
WWC3	-2.11888	WWC3	1.77643
BBC3	-2.12292	BBC3	0.0824453
AVIL	-2.13583	AVIL	1.34031
ABLIM2	-2.14167	ABLIM2	0.0141073
RGS16	-2.14779	RGS16	0.294389
PCK2	-2.14969	PCK2	0.44343
DKK2	-2.15114	DKK2	2.30153
DOC2A	-2.1532	DOC2A	-1.43632
ASAP3	-2.18342	ASAP3	0.837225
DGCR9	-2.20516	DGCR9	-0.226323
TMEM74	-2.20996	TMEM74	1.31168
SESN2	-2.21317	SESN2	0.504215
TEX22	-2.22332	TEX22	0.117829
CA11	-2.22371	CA11	0.0792673
TBC1D8	-2.23758	TBC1D8	0.618608
AMIGO1	-2.2544	AMIGO1	-0.346709
GJC3	-2.25596	GJC3	1.3957
NKPD1	-2.25714	NKPD1	-0.292587
S100Z	-2.25718	S100Z	1.08811
ATF5,MIR4751	-2.26184	ATF5,MIR4751	-0.542113
SH3YL1	-2.26414	SH3YL1	-0.432525
CSF2RB	-2.26575	CSF2RB	0.615926
ARL15	-2.30996	ARL15	1.71203
SEC14L5	-2.31512	SEC14L5	0.180277
DPP7	-2.31526	DPP7	0.740315
RASL10B	-2.33923	RASL10B	0.720117
ZNF423	-2.36449	ZNF423	0.390402
CCDC85A	-2.36898	CCDC85A	3.3003
RHBDL1	-2.42456	RHBDL1	-0.185939
FCRLA	-2.42755	FCRLA	1.53912
NOTUM	-2.4278	NOTUM	-0.146389
PYCR1	-2.45868	PYCR1	-0.365883
USP44	-2.46488	USP44	3.937
KIAA1683	-2.47556	KIAA1683	0.452006
GOLT1A	-2.47761	GOLT1A	0.875879
EIF5AL1	-2.52008	EIF5AL1	-0.997662
CD24	-2.53359	CD24	1.11821
FAM154B	-2.54007	FAM154B	0.0474255
IFI44L	-2.54201	IFI44L	0.854175
FAM69B	-2.55904	FAM69B	0.106233
SLC43A1	-2.57444	SLC43A1	0.420305
CCDC80	-2.60964	CCDC80	-0.38457
TREML2	-2.62858	TREML2	-0.380527
PECAM1	-2.64206	PECAM1	0.718998
HLA-DOB	-2.67046	HLA-DOB	0.952707
THSD4	-2.67383	THSD4	2.99088
NEBL	-2.69297	NEBL	0.561462
SLC18A2	-2.70057	SLC18A2	1.10412
ISG20	-2.71624	ISG20	0.0726672
GNB3	-2.74225	GNB3	0.23882
IL18R1	-2.74528	IL18R1	-0.251272
ZBTB46	-2.75706	ZBTB46	1.51214
TBC1D16	-2.76175	TBC1D16	0.681828
FAM84B	-2.76477	FAM84B	0.760638
FMN2	-2.77414	FMN2	2.23885
SLC6A9	-2.83391	SLC6A9	0.883141
SPIRE2	-2.84234	SPIRE2	0.916255
OASL	-2.86705	OASL	0.924308
KLF15	-2.93206	KLF15	0.816623
FLJ41200	-3.01321	FLJ41200	2.12795
HIST1H3H	-3.11973	HIST1H3H	1.22728
OSCAR	-3.12576	OSCAR	0.491001
LOC254099	-3.17396	LOC254099	0.378343
CHAC1	-3.19173	CHAC1	0.437517
FCRLB	-3.19962	FCRLB	2.49879
RPS29	-3.25816	RPS29	-0.4072
STAT4	-3.27701	STAT4	0.628549
LOC728723	-3.30556	LOC728723	0.646716
DEPTOR	-3.37989	DEPTOR	1.12449
CSDC2	-3.45268	CSDC2	1.03367
LRP2	-3.45561	LRP2	2.04706
C17orf50	-3.47535	C17orf50	0.73261
IGFBP6	-3.49701	IGFBP6	-0.152336
IL17C	-3.49843	IL17C	2.95583
INHBE	-3.5024	INHBE	0.999104
TRIM55	-3.53934	TRIM55	1.17642
ZNF74	-3.58791	ZNF74	2.26505
SLC10A5	-3.59628	SLC10A5	0.55411
SOAT2	-3.6061	SOAT2	-0.458479
FAM151B	-3.6539	FAM151B	1.12531
BCYRN1	-3.74915	BCYRN1	3.45307
NR2E3	-3.78936	NR2E3	1.10381
FCGBP	-3.79078	FCGBP	-1.3259
MFAP4	-3.84523	MFAP4	-1.48861
SLC38A5	-3.85192	SLC38A5	-0.109686
DNMT3L	-3.95458	DNMT3L	1.00821
HCK	-4.04901	HCK	2.1842
PRSS8	-4.2085	PRSS8	0.817122
BEST1	-4.24789	BEST1	3.33262
UQCRHL	-4.26856	UQCRHL	0.0669878
AICDA	-4.78972	AICDA	1.77434
SDR16C5	-4.84012	SDR16C5	2.59552
CYS1	-5.60553	CYS1	2.58113
PYY2	-5.65237	PYY2	1.48603
EGFR	-5.73782	EGFR	2.07549
WASF3	-6.01255	WASF3	3.44951
SYNGR1	-6.72188	SYNGR1	0.229433
RPLP0P2	-7.09982	RPLP0P2	1.96544

## Sheet: isoformFRTsign-PCEP4all-1st
FRT significant_mRNA	Value Log2	PCEP4 all	Value Log2	Gene symbol		Pairwise comparison FRT significant changes versus PCEP4 all changes
TCONS_00014516	-4.26585	TCONS_00014516	0.381025	ABCC1		Isoform
TCONS_00033009	4.19446	TCONS_00033009	-1.67584	ABCF1		1st replicate
TCONS_00003905	2.87909	TCONS_00003905	1.83314	ABL2
TCONS_00003901	-3.43317	TCONS_00003901	-0.22504	ABL2
TCONS_00003903	-3.71437	TCONS_00003903	-2.11001	ABL2
TCONS_00003900	-7.99704	TCONS_00003900	1.69213	ABL2
TCONS_00000881	1.40046	TCONS_00000881	-0.513535	ACADM
TCONS_00038207	4.01444	TCONS_00038207	-1.37809	ACCN3
TCONS_00000761	2.5787	TCONS_00000761	-1.11878	ACOT11
TCONS_00022902	1.42518	TCONS_00022902	-0.534073	ACSL3
TCONS_00005071	2.14659	TCONS_00005071	-1.01331	ACSL5
TCONS_00028008	-1.53523	TCONS_00028008	-0.217683	ACTL6A
TCONS_00009091	1.78856	TCONS_00009091	-2.14906	ACVR1B
TCONS_00008166	1.44709	TCONS_00008166	-0.939948	ACY3
TCONS_00003527	9.49916	TCONS_00003527	0.436945	ADAR
TCONS_00003525	1.63478	TCONS_00003525	-2.74044	ADAR
TCONS_00003526	1.3944	TCONS_00003526	-1.42501	ADAR
TCONS_00003528	-4.89905	TCONS_00003528	-2.87101	ADAR
TCONS_00029421	8.77908	TCONS_00029421	-0.392593	ADD1
TCONS_00029422	-4.49477	TCONS_00029422	-3.0168	ADD1
TCONS_00005055	2.33967	TCONS_00005055	-1.97096	ADD3
TCONS_00004757	3.94482	TCONS_00004757	1.3188	ADK
TCONS_00013991	7.16319	TCONS_00013991	0.151971	ADPGK
TCONS_00013992	4.61374	TCONS_00013992	-0.693186	ADPGK
TCONS_00029463	-3.51965	TCONS_00029463	-0.110542	AFAP1-AS1
TCONS_00043255	2.0062	TCONS_00043255	0.0364541	AFF2
TCONS_00034131	-3.9031	TCONS_00034131	-0.48168	AGER
TCONS_00034123	-3.22842	TCONS_00034123	0.98322	AGPAT1
TCONS_00000159	2.54619	TCONS_00000159	0.0599928	AGTRAP
TCONS_00038001	1.54229	TCONS_00038001	-0.184019	AHCYL2
TCONS_00034728	3.55332	TCONS_00034728	1.14302	AHI1
TCONS_00030962	5.01538	TCONS_00030962	0.00838048	AHRR
TCONS_00013499	1.57063	TCONS_00013499	0.39754	AKAP13
TCONS_00041102	1.97559	TCONS_00041102	-0.52076	AKAP2
TCONS_00000551	2.12316	TCONS_00000551	0.0812244	AKIRIN1
TCONS_00001138	-1.88246	TCONS_00001138	2.36132	AKR7A2P1
TCONS_00012849	5.17491	TCONS_00012849	-0.948413	AKT1
TCONS_00012848	2.724	TCONS_00012848	-0.793172	AKT1
TCONS_00012847	-2.57543	TCONS_00012847	-0.642477	AKT1
TCONS_00041788	2.38498	TCONS_00041788	0.310949	ALDH1A1
TCONS_00013585	2.21496	TCONS_00013585	-1.34642	ALDH1A3
TCONS_00014679	-1.83526	TCONS_00014679	1.88636	ALDOA
TCONS_00017431	-1.65863	TCONS_00017431	3.2804	ALDOC
TCONS_00043064	2.64134	TCONS_00043064	0.569345	ALG13
TCONS_00010616	3.61279	TCONS_00010616	0.37923	ALKBH2
TCONS_00010613	2.38689	TCONS_00010613	-4.78939	ALKBH2
TCONS_00010890	2.68585	TCONS_00010890	1.45636	ALOX5AP
TCONS_00033512	3.23824	TCONS_00033512	1.27691	AMD1
TCONS_00016824	-2.51216	TCONS_00016824	1.03205	AMZ2
TCONS_00028988	2.80134	TCONS_00028988	-1.31215	ANAPC13
TCONS_00024966	1.95275	TCONS_00024966	0.878787	ANGPT4
TCONS_00029898	2.38675	TCONS_00029898	-4.78236	ANK2
TCONS_00005603	4.83853	TCONS_00005603	-1.14847	ANK3
TCONS_00017149	1.92451	TCONS_00017149	-0.478342	ANKFY1
TCONS_00015885	3.8961	TCONS_00015885	-0.553168	ANKRD11
TCONS_00015882	1.84925	TCONS_00015882	-9.33121	ANKRD11
TCONS_00018389	2.1328	TCONS_00018389	0.454115	ANKRD12
TCONS_00018388	1.87254	TCONS_00018388	0.921696	ANKRD12
TCONS_00040775	1.78919	TCONS_00040775	1.72854	ANKRD18B
TCONS_00024045	1.97655	TCONS_00024045	0.597283	ANKRD44
TCONS_00030717	2.26733	TCONS_00030717	-0.918605	ANKRD50
TCONS_00028396	1.51807	TCONS_00028396	-0.179768	ANO10
TCONS_00028395	-5.50577	TCONS_00028395	-1.20574	ANO10
TCONS_00013027	2.46299	TCONS_00013027	0.367856	ANP32AP1
TCONS_00003375	4.27486	TCONS_00003375	-0.853925	ANP32E
TCONS_00032555	-5.1437	TCONS_00032555	-2.35331	ANXA6
TCONS_00031373	2.79873	TCONS_00031373	-1.50267	APC
TCONS_00006458	4.49013	TCONS_00006458	1.0836	API5
TCONS_00007380	3.19546	TCONS_00007380	-1.04528	APLP2
TCONS_00007381	2.25228	TCONS_00007381	1.69314	APLP2
TCONS_00007385	2.11805	TCONS_00007385	-0.894063	APLP2
TCONS_00010585	-1.82253	TCONS_00010585	1.22253	APPL2
TCONS_00007298	1.90202	TCONS_00007298	0.0936831	ARHGEF12
TCONS_00003624	-2.35539	TCONS_00003624	-0.773228	ARHGEF2
TCONS_00003623	-2.38842	TCONS_00003623	-0.434595	ARHGEF2
TCONS_00029851	3.77075	TCONS_00029851	1.87342	ARHGEF38
TCONS_00029852	2.3359	TCONS_00029852	-0.250109	ARHGEF38
TCONS_00011118	2.35131	TCONS_00011118	-0.503025	ARHGEF7
TCONS_00011119	-3.85772	TCONS_00011119	1.51354	ARHGEF7
TCONS_00011751	4.03545	TCONS_00011751	-0.287757	ARID4A
TCONS_00011752	3.60773	TCONS_00011752	-0.0451632	ARID4A
TCONS_00032064	1.71203	TCONS_00032064	-2.30996	ARL15
TCONS_00023833	2.85621	TCONS_00023833	1.3094	ARL5A
TCONS_00022849	-2.08449	TCONS_00022849	1.1964	ARPC2
TCONS_00027052	3.06491	TCONS_00027052	0.830864	ARPC4
TCONS_00027045	2.27267	TCONS_00027045	-1.45555	ARPC4
TCONS_00027046	-1.91161	TCONS_00027046	-2.1924	ARPC4
TCONS_00027206	1.89031	TCONS_00027206	-2.43765	ARPP21
TCONS_00040538	-3.03347	TCONS_00040538	1.5855	ASAP1
TCONS_00013583	3.31748	TCONS_00013583	-1.15191	ASB7
TCONS_00005671	-2.13417	TCONS_00005671	0.649712	ASCC1
TCONS_00038744	2.55891	TCONS_00038744	-1.02835	ASNS
TCONS_00038743	1.96346	TCONS_00038743	-0.0354642	ASNS
TCONS_00038746	1.52109	TCONS_00038746	-1.36703	ASNS
TCONS_00042042	1.64388	TCONS_00042042	0.259593	ASTN2
TCONS_00024544	2.17871	TCONS_00024544	0.445129	ASXL1
TCONS_00018483	3.81643	TCONS_00018483	0.388995	ASXL3
TCONS_00000034	-2.50673	TCONS_00000034	1.55304	ATAD3A
TCONS_00014475	3.25923	TCONS_00014475	0.379336	ATF7IP2
TCONS_00011698	2.0031	TCONS_00011698	-3.25476	ATL1
TCONS_00023256	3.43238	TCONS_00023256	-2.16464	ATL2
TCONS_00008777	-2.09463	TCONS_00008777	0.236038	ATN1
TCONS_00013621	2.34936	TCONS_00013621	-1.81102	ATP10A
TCONS_00001157	3.10317	TCONS_00001157	0.227418	ATP1A1
TCONS_00001156	2.20573	TCONS_00001156	-0.322347	ATP1A1
TCONS_00001158	-6.85786	TCONS_00001158	7.35627	ATP1A1
TCONS_00021109	-3.79669	TCONS_00021109	0.558499	ATP1A3
TCONS_00027769	1.73129	TCONS_00027769	1.42955	ATP2C1
TCONS_00027765	-2.97001	TCONS_00027765	1.25232	ATP2C1
TCONS_00018820	5.9362	TCONS_00018820	3.04436	ATP5A1
TCONS_00025781	2.05489	TCONS_00025781	-1.07826	ATP5J
TCONS_00038762	2.03298	TCONS_00038762	-0.18151	ATP5J2-PTCD1
TCONS_00014368	-2.48913	TCONS_00014368	1.54224	ATP6V0C
TCONS_00026545	1.89289	TCONS_00026545	0.47107	ATP6V1E1
TCONS_00034056	2.72811	TCONS_00034056	-0.320137	ATP6V1G2-DDX39B
TCONS_00040160	5.44626	TCONS_00040160	-0.77364	ATP6V1H
TCONS_00018935	2.07558	TCONS_00018935	-0.58287	ATP8B1
TCONS_00024392	-6.04721	TCONS_00024392	3.79777	ATRN
TCONS_00043900	1.6153	TCONS_00043900	-0.345029	ATRX
TCONS_00027497	2.41056	TCONS_00027497	-0.276221	ATXN7
TCONS_00043345	-3.0565	TCONS_00043345	0.147097	AVPR2
TCONS_00025602	1.87433	TCONS_00025602	-1.58217	B3GALT5
TCONS_00000642	1.56965	TCONS_00000642	-1.04577	B4GALT2
TCONS_00000644	-2.80475	TCONS_00000644	0.0328439	B4GALT2
TCONS_00025613	2.12046	TCONS_00025613	0.314394	BACE2
TCONS_00012837	1.64047	TCONS_00012837	-0.427609	BAG5
TCONS_00012836	-1.80167	TCONS_00012836	-0.28125	BAG5
TCONS_00016990	-2.61713	TCONS_00016990	0.341132	BAIAP2
TCONS_00029842	1.65421	TCONS_00029842	-0.0189704	BANK1
TCONS_00021259	-3.62679	TCONS_00021259	-2.34234	BBC3
TCONS_00005957	1.75623	TCONS_00005957	-0.250584	BBIP1
TCONS_00015780	2.25308	TCONS_00015780	2.23286	BCAR1
TCONS_00003093	2.15919	TCONS_00003093	-0.507617	BCAR3
TCONS_00033431	1.56448	TCONS_00033431	-0.0421325	BCKDHB
TCONS_00034733	8.15439	TCONS_00034733	-0.26093	BCLAF1
TCONS_00043851	3.45307	TCONS_00043851	-3.74915	BCYRN1
TCONS_00006392	2.78868	TCONS_00006392	-0.145968	BDNF-AS1
TCONS_00006725	5.85504	TCONS_00006725	-3.38573	BEST1
TCONS_00006726	3.09338	TCONS_00006726	-4.81413	BEST1
TCONS_00026548	2.65575	TCONS_00026548	0.214411	BID
TCONS_00026551	-2.10721	TCONS_00026551	0.748282	BID
TCONS_00026554	-7.63082	TCONS_00026554	1.19776	BID
TCONS_00007139	-1.47991	TCONS_00007139	-0.101517	BIRC3
TCONS_00024895	-2.01947	TCONS_00024895	4.65857	BIRC7
TCONS_00024894	-2.20138	TCONS_00024894	3.5371	BIRC7
TCONS_00025241	-2.15847	TCONS_00025241	1.94147	BLCAP
TCONS_00025242	-4.24382	TCONS_00025242	1.98873	BLCAP
TCONS_00004472	1.51089	TCONS_00004472	-0.735067	BMI1
TCONS_00022127	2.50003	TCONS_00022127	-0.214244	BOLA3-AS1
TCONS_00017753	3.02138	TCONS_00017753	0.679809	BRCA1
TCONS_00043389	7.92855	TCONS_00043389	-3.01886	BRCC3
TCONS_00031902	-2.21203	TCONS_00031902	0.257672	BRD9
TCONS_00012863	3.17054	TCONS_00012863	0.898706	BRF1
TCONS_00025931	2.13345	TCONS_00025931	-1.44977	BRWD1
TCONS_00025930	2.08635	TCONS_00025930	-2.81382	BRWD1
TCONS_00034275	2.46508	TCONS_00034275	-0.533742	BTBD9
TCONS_00005967	1.40188	TCONS_00005967	-0.328183	C10orf118
TCONS_00004993	4.58983	TCONS_00004993	-6.81371	C10orf2
TCONS_00008618	1.82539	TCONS_00008618	-1.262	C11orf45
TCONS_00012657	2.13375	TCONS_00012657	0.856655	C14orf133
TCONS_00013054	2.02465	TCONS_00013054	0.76749	C15orf23
TCONS_00018284	1.88985	TCONS_00018284	-0.898824	C17orf62
TCONS_00018287	-2.37364	TCONS_00018287	1.06187	C17orf62
TCONS_00016167	5.52181	TCONS_00016167	-1.28097	C17orf76-AS1
TCONS_00016150	2.57737	TCONS_00016150	-5.19497	C17orf76-AS1
TCONS_00016165	-1.85328	TCONS_00016165	-1.11046	C17orf76-AS1
TCONS_00016023	2.23304	TCONS_00016023	0.339401	C17orf81
TCONS_00018417	3.22619	TCONS_00018417	-0.29485	C18orf1
TCONS_00020884	2.43842	TCONS_00020884	-0.48674	C19orf12
TCONS_00023393	2.38956	TCONS_00023393	-1.60968	C1D
TCONS_00023392	1.80703	TCONS_00023392	-1.62675	C1D
TCONS_00002689	2.29697	TCONS_00002689	-1.94507	C1orf212
TCONS_00002688	2.23677	TCONS_00002688	0.344948	C1orf212
TCONS_00005333	2.25152	TCONS_00005333	-1.59006	C1QL3
TCONS_00033108	-2.11847	TCONS_00033108	1.10622	C2
TCONS_00025152	-2.34544	TCONS_00025152	1.65088	C20orf112
TCONS_00025237	1.90806	TCONS_00025237	-2.10222	C20orf132
TCONS_00028575	3.87103	TCONS_00028575	0.222571	C3orf18
TCONS_00027289	4.16933	TCONS_00027289	-1.07842	C3orf23
TCONS_00027584	-4.61981	TCONS_00027584	0.960007	C3orf26
TCONS_00030332	2.21265	TCONS_00030332	-0.941342	C4orf34
TCONS_00031799	4.46149	TCONS_00031799	3.09147	C5orf41
TCONS_00031158	2.64915	TCONS_00031158	-7.09952	C5orf44
TCONS_00032700	-2.51281	TCONS_00032700	2.76842	C5orf45
TCONS_00034224	-2.61137	TCONS_00034224	1.86673	C6orf106
TCONS_00033446	3.12682	TCONS_00033446	-4.97259	C6orf162
TCONS_00039031	6.0315	TCONS_00039031	-2.79305	C7orf49
TCONS_00039028	1.8327	TCONS_00039028	-1.02682	C7orf49
TCONS_00039024	-4.16933	TCONS_00039024	12.2827	C7orf49
TCONS_00038265	3.52398	TCONS_00038265	0.165154	C7orf50
TCONS_00038264	-2.87311	TCONS_00038264	1.05286	C7orf50
TCONS_00037707	-2.11471	TCONS_00037707	-14.6145	C7orf63
TCONS_00037476	-1.80453	TCONS_00037476	1.93506	C7orf72
TCONS_00039480	-2.572	TCONS_00039480	0.0539675	C8orf40
TCONS_00040650	3.13595	TCONS_00040650	-2.64959	C8ORFK29
TCONS_00041887	1.64321	TCONS_00041887	0.523745	C9orf129
TCONS_00041057	1.76873	TCONS_00041057	0.25742	C9orf30
TCONS_00022935	-2.26442	TCONS_00022935	4.33584	CAB39
TCONS_00023837	2.24769	TCONS_00023837	-0.849	CACNB4
TCONS_00008475	3.92028	TCONS_00008475	-0.125991	CADM1
TCONS_00028678	3.37301	TCONS_00028678	-3.38218	CADPS
TCONS_00028679	1.73149	TCONS_00028679	-0.310656	CADPS
TCONS_00024015	1.63825	TCONS_00024015	-0.747151	CALCRL
TCONS_00005926	1.97366	TCONS_00005926	4.77708	CALHM2
TCONS_00037976	5.77915	TCONS_00037976	-0.914325	CALU
TCONS_00017136	3.63587	TCONS_00017136	-0.81596	CAMKK1
TCONS_00010740	1.90306	TCONS_00010740	-1.01612	CAMKK2
TCONS_00006831	2.37093	TCONS_00006831	-0.0322927	CAPN1
TCONS_00006828	1.425	TCONS_00006828	-0.810735	CAPN1
TCONS_00021289	2.16965	TCONS_00021289	-1.87043	CARD8
TCONS_00011105	6.07658	TCONS_00011105	-1.02909	CARKD
TCONS_00002433	-1.70968	TCONS_00002433	0.243551	CASP9
TCONS_00010240	3.55268	TCONS_00010240	0.296685	CBX5
TCONS_00042174	-3.27755	TCONS_00042174	-0.693348	CCBL1
TCONS_00042651	-3.03103	TCONS_00042651	-1.48016	CCDC120
TCONS_00029218	1.89338	TCONS_00029218	-0.891219	CCDC39
TCONS_00007765	2.23473	TCONS_00007765	-0.114112	CCDC73
TCONS_00022009	3.3003	TCONS_00022009	-2.36898	CCDC85A
TCONS_00037463	-3.10838	TCONS_00037463	0.236087	CCM2
TCONS_00031761	4.01487	TCONS_00031761	1.28707	CCNG1
TCONS_00031760	-2.78293	TCONS_00031760	0.222762	CCNG1
TCONS_00023373	2.225	TCONS_00023373	1.52955	CCT4
TCONS_00034582	3.16393	TCONS_00034582	0.0392204	CD164
TCONS_00001477	1.76697	TCONS_00001477	-0.011061	CD1D
TCONS_00019605	3.48289	TCONS_00019605	0.575218	CD22
TCONS_00029507	1.46923	TCONS_00029507	-0.198798	CD38
TCONS_00007776	2.12099	TCONS_00007776	-3.68591	CD59
TCONS_00010967	-4.64908	TCONS_00010967	-12.1491	CDADC1
TCONS_00031439	2.91166	TCONS_00031439	-1.62062	CDC42SE2
TCONS_00002287	4.85612	TCONS_00002287	1.30735	CDK11B
TCONS_00002286	1.58513	TCONS_00002286	-1.13041	CDK11B
TCONS_00042596	-2.92916	TCONS_00042596	0.994703	CDK16
TCONS_00010522	1.74146	TCONS_00010522	-0.84554	CDK17
TCONS_00010790	1.65291	TCONS_00010790	-0.538836	CDK2AP1
TCONS_00038708	2.31252	TCONS_00038708	2.37402	CDK6
TCONS_00027802	1.87821	TCONS_00027802	-0.803164	CDV3
TCONS_00027803	1.7464	TCONS_00027803	0.249963	CDV3
TCONS_00027804	-1.78636	TCONS_00027804	0.545412	CDV3
TCONS_00032764	2.72316	TCONS_00032764	-0.725389	CDYL
TCONS_00026540	-2.90781	TCONS_00026540	2.73259	CECR5
TCONS_00026538	-3.31554	TCONS_00026538	0.903255	CECR6
TCONS_00013984	4.06169	TCONS_00013984	-1.97593	CELF6
TCONS_00030617	1.3682	TCONS_00030617	-0.216586	CENPE
TCONS_00003867	1.64304	TCONS_00003867	-0.466234	CENPL
TCONS_00004281	7.57454	TCONS_00004281	2.62169	CEP170
TCONS_00004282	1.75955	TCONS_00004282	0.328556	CEP170
TCONS_00004283	-2.6194	TCONS_00004283	-1.31223	CEP170
TCONS_00004899	1.63088	TCONS_00004899	1.27555	CEP55
TCONS_00034635	2.67883	TCONS_00034635	-1.21107	CEP85L
TCONS_00022549	2.92914	TCONS_00022549	-0.0704216	CERS6
TCONS_00012426	2.38314	TCONS_00012426	-0.0756547	CFL2
TCONS_00012424	2.06714	TCONS_00012424	-0.742891	CFL2
TCONS_00028745	9.31999	TCONS_00028745	-0.819873	CGGBP1
TCONS_00026638	1.64499	TCONS_00026638	-0.420105	CHCHD10
TCONS_00001213	4.75505	TCONS_00001213	-0.228538	CHD1L
TCONS_00016088	1.5967	TCONS_00016088	-0.613575	CHD3
TCONS_00016091	-3.10815	TCONS_00016091	3.97487	CHD3
TCONS_00016090	-5.48317	TCONS_00016090	1.16401	CHD3
TCONS_00027001	3.4088	TCONS_00027001	0.737755	CHL1
TCONS_00027548	1.54823	TCONS_00027548	0.446581	CHMP2B
TCONS_00023533	2.01176	TCONS_00023533	1.14076	CHMP3
TCONS_00024186	-2.15743	TCONS_00024186	0.165332	CHPF
TCONS_00009470	2.06411	TCONS_00009470	-0.692686	CHST11
TCONS_00009471	1.68118	TCONS_00009471	-0.980837	CHST11
TCONS_00015707	2.22811	TCONS_00015707	0.797389	CHTF8
TCONS_00012829	2.81216	TCONS_00012829	0.477909	CINP
TCONS_00019036	1.89975	TCONS_00019036	1.84197	CIRBP
TCONS_00042427	1.85332	TCONS_00042427	-1.06334	CLCN4
TCONS_00014482	2.74193	TCONS_00014482	-1.53903	CLEC16A
TCONS_00015005	2.95318	TCONS_00015005	-3.03364	CLEC18A
TCONS_00015070	-2.86525	TCONS_00015070	5.19364	CMIP
TCONS_00023082	1.70778	TCONS_00023082	-1.31536	CMPK2
TCONS_00014905	2.41392	TCONS_00014905	-1.57316	CMTM3
TCONS_00015635	2.14088	TCONS_00015635	0.932422	CNOT1
TCONS_00039035	4.47448	TCONS_00039035	-1.73937	CNOT4
TCONS_00034518	3.45866	TCONS_00034518	-0.127337	CNR1
TCONS_00010921	2.18087	TCONS_00010921	-0.61968	COG6
TCONS_00032151	7.51646	TCONS_00032151	0.754924	COL4A3BP
TCONS_00004471	-4.39334	TCONS_00004471	1.34948	COMMD3-BMI1
TCONS_00026066	-2.48269	TCONS_00026066	-0.880013	COMT
TCONS_00023007	2.54847	TCONS_00023007	-0.627337	COPS8
TCONS_00017913	2.51165	TCONS_00017913	0.737673	COX11
TCONS_00016304	1.55107	TCONS_00016304	-0.795028	CPD
TCONS_00016305	-2.5483	TCONS_00016305	14.3501	CPD
TCONS_00029498	1.96766	TCONS_00029498	-0.300097	CPEB2
TCONS_00007955	2.46965	TCONS_00007955	0.641913	CPSF7
TCONS_00037359	2.05391	TCONS_00037359	-2.68412	CREB5
TCONS_00008286	-1.65594	TCONS_00008286	-0.673371	CREBZF
TCONS_00004530	2.03051	TCONS_00004530	-1.73458	CREM
TCONS_00005843	-3.3546	TCONS_00005843	-0.77642	CRTAC1
TCONS_00026182	-1.87796	TCONS_00026182	-0.428928	CRYBB2P1
TCONS_00003004	1.99145	TCONS_00003004	-1.46622	CRYZ
TCONS_00010199	1.94552	TCONS_00010199	-0.92306	CSAD
TCONS_00022538	1.3494	TCONS_00022538	0.0330153	CSRNP3
TCONS_00003995	-6.61606	TCONS_00003995	-1.24751	CSRP1
TCONS_00011677	1.70038	TCONS_00011677	-1.22561	CTAGE5
TCONS_00030182	1.44368	TCONS_00030182	-0.747723	CTBP1
TCONS_00018656	6.02639	TCONS_00018656	-1.07836	CTDP1
TCONS_00018654	1.99509	TCONS_00018654	-1.55223	CTDP1
TCONS_00031942	1.39904	TCONS_00031942	0.0635862	CTNND2
TCONS_00037843	-4.39138	TCONS_00037843	-0.949899	CUX1
TCONS_00037846	-5.51574	TCONS_00037846	1.68627	CUX1
TCONS_00030472	2.30841	TCONS_00030472	-2.43145	CXCL11
TCONS_00044387	3.70812	TCONS_00044387	-2.84366	CXorf68
TCONS_00026899	-3.17884	TCONS_00026899	-1.45779	CYB5R3
TCONS_00040662	2.55545	TCONS_00040662	-0.60379	CYHR1
TCONS_00040665	2.08637	TCONS_00040665	0.727442	CYHR1
TCONS_00023094	2.58113	TCONS_00023094	-5.60553	CYS1
TCONS_00011767	1.68255	TCONS_00011767	-0.740322	DAAM1
TCONS_00021241	1.71929	TCONS_00021241	-0.0387041	DACT3
TCONS_00027367	-1.98483	TCONS_00027367	-2.6703	DAG1
TCONS_00034183	2.42697	TCONS_00034183	0.223231	DAXX
TCONS_00009076	2.15403	TCONS_00009076	-0.681714	DAZAP2
TCONS_00015895	1.81298	TCONS_00015895	-0.336963	DBNDD1
TCONS_00015894	-7.85725	TCONS_00015894	3.38574	DBNDD1
TCONS_00022589	2.61548	TCONS_00022589	-1.14543	DCAF17
TCONS_00003717	3.57045	TCONS_00003717	-0.617617	DCAF8
TCONS_00031382	1.94081	TCONS_00031382	-0.598803	DCP2
TCONS_00023455	-3.13149	TCONS_00023455	1.04799	DCTN1
TCONS_00033024	2.77329	TCONS_00033024	0.072671	DDR1
TCONS_00020721	2.52583	TCONS_00020721	0.373685	DDX39A
TCONS_00003754	-1.9434	TCONS_00003754	-2.37375	DEDD
TCONS_00003753	-2.32042	TCONS_00003753	1.13419	DEDD
TCONS_00015175	2.66629	TCONS_00015175	-1.76604	DEF8
TCONS_00033914	1.87768	TCONS_00033914	-0.918398	DEK
TCONS_00026279	3.83494	TCONS_00026279	0.487924	DEPDC5
TCONS_00042024	-2.21085	TCONS_00042024	0.348746	DFNB31
TCONS_00042023	-2.30734	TCONS_00042023	4.6235	DFNB31
TCONS_00006492	2.82474	TCONS_00006492	-0.13817	DGKZ
TCONS_00006493	-2.08987	TCONS_00006493	-0.763017	DGKZ
TCONS_00011567	1.92488	TCONS_00011567	-0.715063	DHRS2
TCONS_00022564	2.69667	TCONS_00022564	-1.07473	DHRS9
TCONS_00029086	2.48935	TCONS_00029086	0.660046	DHX36
TCONS_00016757	2.38327	TCONS_00016757	-0.47091	DHX40
TCONS_00025434	9.83958	TCONS_00025434	4.35143	DIDO1
TCONS_00025433	5.78685	TCONS_00025433	-2.26498	DIDO1
TCONS_00025729	7.81533	TCONS_00025729	2.1942	DIP2A
TCONS_00025725	5.15347	TCONS_00025725	0.103736	DIP2A
TCONS_00013283	-4.84604	TCONS_00013283	3.16824	DIS3L
TCONS_00030632	2.30153	TCONS_00030632	-2.15114	DKK2
TCONS_00000805	2.61706	TCONS_00000805	-0.670679	DLEU2L
TCONS_00012513	1.37678	TCONS_00012513	0.635252	DLGAP5
TCONS_00043595	4.15452	TCONS_00043595	0.367023	DMD
TCONS_00043574	3.11665	TCONS_00043574	-1.30647	DMD
TCONS_00020920	2.37229	TCONS_00020920	-1.66287	DMKN
TCONS_00021223	1.58703	TCONS_00021223	-2.14989	DMPK
TCONS_00021219	-1.98708	TCONS_00021219	-8.90096	DMPK
TCONS_00013806	1.37371	TCONS_00013806	0.0841884	DMXL2
TCONS_00012463	1.64896	TCONS_00012463	-1.1485	DNAAF2
TCONS_00041112	2.41323	TCONS_00041112	-1.58767	DNAJC25-GNG10
TCONS_00017702	4.92653	TCONS_00017702	2.33038	DNAJC7
TCONS_00017701	1.62636	TCONS_00017701	-0.0237115	DNAJC7
TCONS_00006256	2.08989	TCONS_00006256	-0.869812	DNHD1
TCONS_00019293	-2.30627	TCONS_00019293	-1.38122	DNM2
TCONS_00040685	2.24484	TCONS_00040685	-2.60376	DOCK8
TCONS_00032676	4.33069	TCONS_00032676	0.135155	DOK3
TCONS_00021001	-2.66894	TCONS_00021001	-1.76282	DPF1
TCONS_00010364	1.88684	TCONS_00010364	-0.688956	DPY19L2
TCONS_00038853	1.89497	TCONS_00038853	0.46461	DPY19L2P2
TCONS_00023168	1.79849	TCONS_00023168	-0.496496	DTNB
TCONS_00010462	2.59885	TCONS_00010462	-1.8911	DUSP6
TCONS_00025581	1.90277	TCONS_00025581	0.349094	DYRK1A
TCONS_00039616	3.87591	TCONS_00039616	8.90138	E2F5
TCONS_00039617	-1.82506	TCONS_00039617	-2.04904	E2F5
TCONS_00039618	-5.27577	TCONS_00039618	-9.6475	E2F5
TCONS_00034661	3.00926	TCONS_00034661	-0.522801	ECHDC1
TCONS_00025178	3.25942	TCONS_00025178	-11.3113	EDEM2
TCONS_00033857	-4.64048	TCONS_00033857	3.49565	EEF1E1-MUTED
TCONS_00002183	1.88652	TCONS_00002183	-1.04409	EFCAB2
TCONS_00037498	2.05723	TCONS_00037498	-5.73536	EGFR
TCONS_00021885	1.33534	TCONS_00021885	-1.76349	EHD3
TCONS_00016029	1.36395	TCONS_00016029	-1.53969	EIF5A
TCONS_00016027	-1.84797	TCONS_00016027	-0.646264	EIF5A
TCONS_00030725	2.12992	TCONS_00030725	-0.633838	ELF2
TCONS_00009400	1.57321	TCONS_00009400	-1.24269	ELK3
TCONS_00002806	4.92543	TCONS_00002806	-0.838644	ELOVL1
TCONS_00030659	1.66262	TCONS_00030659	0.652505	ELOVL6
TCONS_00021209	-2.45421	TCONS_00021209	-2.27013	EML2
TCONS_00004186	1.4587	TCONS_00004186	-0.568478	ENAH
TCONS_00002380	-2.7884	TCONS_00002380	3.44405	ENO1
TCONS_00018668	-1.64561	TCONS_00018668	1.71299	ENOSF1
TCONS_00024602	1.54707	TCONS_00024602	0.0474113	EPB41L1
TCONS_00024601	-3.78704	TCONS_00024601	3.46259	EPB41L1
TCONS_00034680	-1.93756	TCONS_00034680	2.45503	EPB41L2
TCONS_00022413	1.8063	TCONS_00022413	0.0621311	EPB41L5
TCONS_00002889	4.9964	TCONS_00002889	3.43785	EPS15
TCONS_00032243	2.36404	TCONS_00032243	-1.24657	ERAP1
TCONS_00032244	-1.45649	TCONS_00032244	0.405783	ERAP1
TCONS_00031339	1.85541	TCONS_00031339	-2.05507	ERAP2
TCONS_00031163	2.04381	TCONS_00031163	-1.54112	ERBB2IP
TCONS_00031162	-5.28819	TCONS_00031162	-5.27505	ERBB2IP
TCONS_00008670	2.12552	TCONS_00008670	0.566593	ERC1
TCONS_00005549	2.48082	TCONS_00005549	-2.09861	ERCC6
TCONS_00032410	-5.25344	TCONS_00032410	5.92946	ETF1
TCONS_00029445	-3.81787	TCONS_00029445	-1.78716	EVC
TCONS_00011834	2.56267	TCONS_00011834	1.03715	EXD2
TCONS_00029623	3.80997	TCONS_00029623	1.53066	EXOC1
TCONS_00029625	1.88132	TCONS_00029625	0.214511	EXOC1
TCONS_00029626	-8.91154	TCONS_00029626	3.23381	EXOC1
TCONS_00038033	4.53857	TCONS_00038033	4.09835	EXOC4
TCONS_00006474	-1.83413	TCONS_00006474	0.786738	EXT2
TCONS_00039111	6.61256	TCONS_00039111	-0.496857	EZH2
TCONS_00039114	2.5752	TCONS_00039114	1.15787	EZH2
TCONS_00042149	-2.08455	TCONS_00042149	3.43756	FAM102A
TCONS_00043784	2.6756	TCONS_00043784	0.174149	FAM104B
TCONS_00003940	1.43516	TCONS_00003940	-1.59975	FAM129A
TCONS_00032396	-2.92744	TCONS_00032396	-1.49588	FAM13B
TCONS_00032397	-10.4542	TCONS_00032397	-5.10218	FAM13B
TCONS_00043744	3.09904	TCONS_00043744	0.366798	FAM156A
TCONS_00023370	2.06506	TCONS_00023370	-0.476647	FAM161A
TCONS_00023372	2.01711	TCONS_00023372	-1.60349	FAM161A
TCONS_00023369	-2.47579	TCONS_00023369	0.35019	FAM161A
TCONS_00032223	1.61367	TCONS_00032223	0.132438	FAM172A
TCONS_00023593	3.11924	TCONS_00023593	0.026301	FAM178B
TCONS_00034643	1.63057	TCONS_00034643	-1.1801	FAM184A
TCONS_00037381	1.62598	TCONS_00037381	0.414902	FAM188B
TCONS_00040907	2.14638	TCONS_00040907	-0.61917	FAM189A2
TCONS_00029413	-5.21173	TCONS_00029413	-0.446764	FAM193A
TCONS_00018236	-1.70747	TCONS_00018236	-1.19852	FAM195B
TCONS_00000059	3.74719	TCONS_00000059	-0.387074	FAM213B
TCONS_00000061	2.95753	TCONS_00000061	-0.561746	FAM213B
TCONS_00004586	1.66854	TCONS_00004586	1.547	FAM35B
TCONS_00044374	1.81027	TCONS_00044374	-0.288545	FAM3A
TCONS_00031491	-4.14284	TCONS_00031491	1.41641	FAM53C
TCONS_00000373	-1.91331	TCONS_00000373	-13.3817	FAM54B
TCONS_00027607	2.03879	TCONS_00027607	-2.21014	FAM55C
TCONS_00044082	2.18143	TCONS_00044082	1.37175	FAM70A
TCONS_00001236	1.73169	TCONS_00001236	-1.44709	FAM91A2
TCONS_00015666	1.93524	TCONS_00015666	-0.633771	FAM96B
TCONS_00013034	-4.17225	TCONS_00013034	5.62819	FAM98B
TCONS_00007097	3.08819	TCONS_00007097	-0.00269976	FAT3
TCONS_00023319	-4.05427	TCONS_00023319	6.01696	FBXO11
TCONS_00015857	-1.81903	TCONS_00015857	0.967376	FBXO31
TCONS_00000155	-2.16759	TCONS_00000155	-0.296286	FBXO44
TCONS_00020544	2.14604	TCONS_00020544	-0.370319	FCER2
TCONS_00020545	1.85808	TCONS_00020545	-0.553046	FCER2
TCONS_00003680	2.00322	TCONS_00003680	-2.46315	FCRL1
TCONS_00003676	2.44982	TCONS_00003676	-1.24314	FCRL4
TCONS_00001567	3.18523	TCONS_00001567	-0.585018	FCRLA
TCONS_00001568	2.68156	TCONS_00001568	-1.16275	FCRLA
TCONS_00001570	1.9325	TCONS_00001570	-2.00194	FCRLA
TCONS_00001571	2.49879	TCONS_00001571	-3.19962	FCRLB
TCONS_00013535	2.18725	TCONS_00013535	-0.998946	FES
TCONS_00019612	2.73385	TCONS_00019612	0.821857	FFAR2
TCONS_00040991	5.9969	TCONS_00040991	-3.06895	FGD3
TCONS_00028254	1.65685	TCONS_00028254	-4.26739	FGD5-AS1
TCONS_00010511	1.47241	TCONS_00010511	-1.05438	FGD6
TCONS_00000782	2.59426	TCONS_00000782	-0.466535	FGGY
TCONS_00024975	2.0456	TCONS_00024975	-0.340827	FKBP1A
TCONS_00034231	2.22928	TCONS_00034231	-0.59189	FKBP5
TCONS_00023982	3.05318	TCONS_00023982	0.458795	FKBP7
TCONS_00038561	-2.12565	TCONS_00038561	1.94093	FKBP9L
TCONS_00041522	2.12795	TCONS_00041522	-3.01321	FLJ41200
TCONS_00042851	1.78922	TCONS_00042851	-1.52414	FLJ46446
TCONS_00027480	5.23131	TCONS_00027480	-2.46623	FLNB
TCONS_00002162	2.23885	TCONS_00002162	-2.77414	FMN2
TCONS_00033760	3.13414	TCONS_00033760	1.5971	FNDC1
TCONS_00010963	1.73014	TCONS_00010963	-0.826837	FNDC3A
TCONS_00002784	-2.30513	TCONS_00002784	4.66885	FOXJ3
TCONS_00030819	-8.02004	TCONS_00030819	-0.805425	FSTL5
TCONS_00023213	1.81564	TCONS_00023213	1.26158	FTH1P3
TCONS_00042621	2.07492	TCONS_00042621	-0.776314	FTSJ1
TCONS_00014732	-3.2262	TCONS_00014732	0.0873713	FUS
TCONS_00011817	1.4987	TCONS_00011817	0.570586	FUT8
TCONS_00028018	2.44643	TCONS_00028018	-1.42567	FXR1
TCONS_00028152	1.62384	TCONS_00028152	-0.515289	FYTTD1
TCONS_00028151	-5.25211	TCONS_00028151	2.08928	FYTTD1
TCONS_00030463	3.67783	TCONS_00030463	-0.704601	G3BP2
TCONS_00013797	7.97772	TCONS_00013797	6.93117	GABPB1
TCONS_00013794	2.57923	TCONS_00013794	0.397572	GABPB1
TCONS_00013792	-7.03569	TCONS_00013792	-8.78672	GABPB1
TCONS_00004492	1.5575	TCONS_00004492	-0.643922	GAD2
TCONS_00004491	-2.15709	TCONS_00004491	0.246037	GAD2
TCONS_00012682	1.72126	TCONS_00012682	-1.37879	GALC
TCONS_00029880	-3.49648	TCONS_00029880	0.286412	GAR1
TCONS_00017310	4.38628	TCONS_00017310	-0.407751	GAS7
TCONS_00003584	1.79437	TCONS_00003584	0.0407047	GBA
TCONS_00012505	1.37341	TCONS_00012505	-0.747892	GCH1
TCONS_00016753	4.71918	TCONS_00016753	-0.162734	GDPD1
TCONS_00040373	-1.44596	TCONS_00040373	3.6113	GEM
TCONS_00019861	-2.32946	TCONS_00019861	1.25054	GEMIN7
TCONS_00021786	-1.59009	TCONS_00021786	3.14837	GEN1
TCONS_00003080	1.76364	TCONS_00003080	-3.07152	GFI1
TCONS_00003079	-2.30295	TCONS_00003079	1.18883	GFI1
TCONS_00032144	3.30258	TCONS_00032144	-1.63716	GFM2
TCONS_00033896	2.28693	TCONS_00033896	-0.81791	GFOD1
TCONS_00018113	2.31442	TCONS_00018113	-3.16463	GGA3
TCONS_00023514	-1.91495	TCONS_00023514	-0.0282411	GGCX
TCONS_00017713	2.01621	TCONS_00017713	0.675984	GHDC
TCONS_00022967	-1.4764	TCONS_00022967	1.41512	GIGYF2
TCONS_00028619	1.8455	TCONS_00028619	-0.944489	GLT8D1
TCONS_00006647	3.10193	TCONS_00006647	-11.4023	GLYATL1
TCONS_00041802	1.50398	TCONS_00041802	-0.322614	GNAQ
TCONS_00024841	2.26449	TCONS_00024841	0.0343018	GNAS
TCONS_00024842	1.93287	TCONS_00024842	-0.861667	GNAS
TCONS_00024840	-1.62077	TCONS_00024840	-1.85575	GNAS
TCONS_00027451	-2.0621	TCONS_00027451	0.882105	GNL3
TCONS_00039461	1.72896	TCONS_00039461	-0.784849	GOLGA7
TCONS_00013670	6.50938	TCONS_00013670	-2.40451	GOLGA8B
TCONS_00019557	-1.79537	TCONS_00019557	1.58566	GPI
TCONS_00021849	-3.62078	TCONS_00021849	-3.94093	GPN1
TCONS_00006792	2.50346	TCONS_00006792	-0.863566	GPR137
TCONS_00027986	1.41152	TCONS_00027986	-0.781727	GPR160
TCONS_00028509	-2.09331	TCONS_00028509	-1.61688	GPX1
TCONS_00007311	3.92098	TCONS_00007311	-1.40152	GRAMD1B
TCONS_00021776	3.08094	TCONS_00021776	-0.568788	GREB1
TCONS_00023802	5.21783	TCONS_00023802	0.344015	GTDC1
TCONS_00023804	2.12682	TCONS_00023804	1.29461	GTDC1
TCONS_00023803	-2.35035	TCONS_00023803	1.29478	GTDC1
TCONS_00037573	1.65632	TCONS_00037573	-0.256719	GTF2IP1
TCONS_00038636	1.44133	TCONS_00038636	-0.485308	GTF2IP1
TCONS_00023206	1.73366	TCONS_00023206	-1.11516	GTF3C2
TCONS_00019428	4.31432	TCONS_00019428	-2.24167	GTPBP3
TCONS_00019430	-1.89094	TCONS_00019430	-0.481388	GTPBP3
TCONS_00016095	2.25935	TCONS_00016095	-0.663081	GUCY2D
TCONS_00008868	-1.56504	TCONS_00008868	-0.0482537	H2AFJ
TCONS_00029869	2.47376	TCONS_00029869	1.21232	HADH
TCONS_00010777	-1.57714	TCONS_00010777	5.42907	HCAR3
TCONS_00043867	5.92696	TCONS_00043867	1.18868	HDAC8
TCONS_00037298	1.45817	TCONS_00037298	0.678443	HDAC9
TCONS_00003660	-2.25668	TCONS_00003660	2.70831	HDGF
TCONS_00003661	-2.61376	TCONS_00003661	0.4369	HDGF
TCONS_00024038	2.04954	TCONS_00024038	-0.304823	HECW2
TCONS_00041931	1.75763	TCONS_00041931	0.562591	HEMGN
TCONS_00015552	1.69645	TCONS_00015552	-0.271619	HERC2P4
TCONS_00004893	1.66493	TCONS_00004893	-0.524769	HHEX
TCONS_00011784	2.04136	TCONS_00011784	-0.0767146	HIF1A
TCONS_00011787	-3.65107	TCONS_00011787	4.71403	HIF1A
TCONS_00012540	1.93991	TCONS_00012540	-0.0053035	HIF1A-AS2
TCONS_00037969	-2.60818	TCONS_00037969	2.58866	HILPDA
TCONS_00032878	2.90199	TCONS_00032878	0.310187	HIST1H4E
TCONS_00032997	-2.51227	TCONS_00032997	0.444356	HLA-L
TCONS_00031763	5.00744	TCONS_00031763	4.14405	HMMR
TCONS_00031764	3.31895	TCONS_00031764	-2.0234	HMMR
TCONS_00014438	-5.09775	TCONS_00014438	1.00678	HMOX2
TCONS_00031810	1.91208	TCONS_00031810	-1.22347	HMP19
TCONS_00018108	-1.76311	TCONS_00018108	-2.03383	HN1
TCONS_00041818	-3.09685	TCONS_00041818	-7.52726	HNRNPK
TCONS_00002528	1.93825	TCONS_00002528	1.59316	HNRNPR
TCONS_00014139	1.79307	TCONS_00014139	-1.01206	HOMER2
TCONS_00020820	6.1489	TCONS_00020820	-0.502893	HOMER3
TCONS_00020819	-2.93395	TCONS_00020819	0.900675	HOMER3
TCONS_00038375	1.72572	TCONS_00038375	-1.14528	HOXA1
TCONS_00026668	-1.68166	TCONS_00026668	0.955402	HPS4
TCONS_00007698	-1.7202	TCONS_00007698	1.61014	HPS5
TCONS_00010696	1.83025	TCONS_00010696	1.12651	HRK
TCONS_00019132	4.27777	TCONS_00019132	-0.253279	HSD11B1L
TCONS_00024395	8.06968	TCONS_00024395	-1.8452	HSPA12B
TCONS_00021616	-2.8902	TCONS_00021616	-0.788977	HSPBP1
TCONS_00022702	2.8724	TCONS_00022702	-0.114037	HSPE1-MOB4
TCONS_00007354	3.01142	TCONS_00007354	-3.37414	HYLS1
TCONS_00038314	2.04177	TCONS_00038314	-11.5435	ICA1
TCONS_00024086	6.96163	TCONS_00024086	-1.02011	ICA1L
TCONS_00044274	1.86396	TCONS_00044274	1.05023	IDS
TCONS_00029120	2.47244	TCONS_00029120	-2.49861	IFT80
TCONS_00016613	-5.3349	TCONS_00016613	-0.69308	IGF2BP1
TCONS_00000267	2.32381	TCONS_00000267	1.54406	IGSF21
TCONS_00003711	1.75958	TCONS_00003711	-1.59185	IGSF8
TCONS_00039476	2.02528	TCONS_00039476	1.03222	IKBKB
TCONS_00001895	-3.02196	TCONS_00001895	-8.38226	IKBKE
TCONS_00037480	-7.35982	TCONS_00037480	-2.15006	IKZF1
TCONS_00037488	-10.9094	TCONS_00037488	4.13599	IKZF1
TCONS_00017614	2.44175	TCONS_00017614	0.362528	IKZF3
TCONS_00017617	2.2504	TCONS_00017617	0.267312	IKZF3
TCONS_00015123	2.95583	TCONS_00015123	-3.49843	IL17C
TCONS_00023688	2.85241	TCONS_00023688	-1.16038	IL1B
TCONS_00043850	-2.32542	TCONS_00043850	0.134601	IL2RG
TCONS_00028476	-4.31431	TCONS_00028476	-10.4009	IP6K2
TCONS_00009989	-1.63605	TCONS_00009989	2.79374	IPO8
TCONS_00028952	-6.04528	TCONS_00028952	-1.42786	ISY1-RAB43
TCONS_00020803	-2.68976	TCONS_00020803	3.19886	ISYNA1
TCONS_00020805	-2.89461	TCONS_00020805	-1.37407	ISYNA1
TCONS_00014737	-2.06392	TCONS_00014737	0.238556	ITGAD
TCONS_00022657	1.60792	TCONS_00022657	-0.803954	ITGAV
TCONS_00005427	1.62414	TCONS_00005427	-2.23627	ITGB1
TCONS_00023869	2.25939	TCONS_00023869	-0.214925	ITGB6
TCONS_00011922	1.97201	TCONS_00011922	-2.89831	JDP2
TCONS_00011923	1.85093	TCONS_00011923	-1.07297	JDP2
TCONS_00005620	1.69388	TCONS_00005620	-0.653395	JMJD1C
TCONS_00014594	3.57976	TCONS_00014594	0.89834	JMJD5
TCONS_00017816	1.92073	TCONS_00017816	0.300228	KANSL1
TCONS_00011216	1.7844	TCONS_00011216	-1.04654	KATNAL1
TCONS_00000095	1.74088	TCONS_00000095	0.127814	KCNAB2
TCONS_00018658	3.2046	TCONS_00018658	-1.04418	KCNG2
TCONS_00039139	2.71441	TCONS_00039139	-1.01717	KCNH2
TCONS_00005900	-4.15828	TCONS_00005900	-2.9323	KCNIP2
TCONS_00003530	-5.77856	TCONS_00003530	2.80569	KCNN3
TCONS_00037552	4.63985	TCONS_00037552	0.704863	KCTD7
TCONS_00043745	-1.42216	TCONS_00043745	-0.372221	KDM5C
TCONS_00011651	4.0526	TCONS_00011651	0.470839	KIAA0391
TCONS_00011762	-3.95021	TCONS_00011762	-0.813649	KIAA0586
TCONS_00004747	-3.67248	TCONS_00004747	0.637111	KIAA0913
TCONS_00026931	2.849	TCONS_00026931	1.84929	KIAA0930
TCONS_00022023	2.4955	TCONS_00022023	-2.8091	KIAA1841
TCONS_00024105	1.95916	TCONS_00024105	-0.700662	KLF7
TCONS_00009955	2.3926	TCONS_00009955	-2.40145	KRAS
TCONS_00011736	2.08689	TCONS_00011736	-0.787299	KTN1
TCONS_00011738	1.83944	TCONS_00011738	-0.244163	KTN1
TCONS_00011734	1.44648	TCONS_00011734	-0.0534824	KTN1
TCONS_00011737	1.42535	TCONS_00011737	1.59844	KTN1
TCONS_00022488	2.6808	TCONS_00022488	-1.08483	KYNU
TCONS_00000795	-2.20703	TCONS_00000795	-0.348249	L1TD1
TCONS_00013255	2.54873	TCONS_00013255	2.83899	LACTB
TCONS_00028502	-2.07345	TCONS_00028502	-0.279682	LAMB2P1
TCONS_00024121	2.15896	TCONS_00024121	-0.97387	LANCL1
TCONS_00009059	2.13508	TCONS_00009059	0.232674	LARP4
TCONS_00029894	2.52364	TCONS_00029894	0.407902	LARP7
TCONS_00043814	3.60796	TCONS_00043814	6.88862	LAS1L
TCONS_00004183	1.53537	TCONS_00004183	-1.28617	LBR
TCONS_00004184	-3.88012	TCONS_00004184	7.2642	LBR
TCONS_00013746	2.54805	TCONS_00013746	-0.886237	LCMT2
TCONS_00004934	1.4445	TCONS_00004934	-0.442058	LCOR
TCONS_00006348	-2.27234	TCONS_00006348	-0.6067	LDHA
TCONS_00006346	-5.18196	TCONS_00006346	5.25153	LDHA
TCONS_00030634	6.08324	TCONS_00030634	1.55811	LEF1
TCONS_00030635	-2.89027	TCONS_00030635	1.1963	LEF1
TCONS_00034195	-1.49248	TCONS_00034195	2.17689	LEMD2
TCONS_00000820	2.09657	TCONS_00000820	-2.2297	LEPROT
TCONS_00039440	5.73713	TCONS_00039440	0.094855	LETM2
TCONS_00026333	-1.58776	TCONS_00026333	0.173642	LGALS1
TCONS_00011463	2.34951	TCONS_00011463	-0.832704	LIG4
TCONS_00037595	2.06335	TCONS_00037595	-0.499104	LIMK1
TCONS_00037596	-1.73494	TCONS_00037596	-0.348873	LIMK1
TCONS_00000309	3.88162	TCONS_00000309	0.952002	LINC00339
TCONS_00015366	1.64903	TCONS_00015366	-0.329884	LITAF
TCONS_00028159	7.42329	TCONS_00028159	-0.71041	LMLN
TCONS_00028156	2.0877	TCONS_00028156	-0.524229	LMLN
TCONS_00001438	2.19021	TCONS_00001438	0.0200042	LMNA
TCONS_00032180	2.75866	TCONS_00032180	-0.557565	LOC100131067
TCONS_00022186	1.91861	TCONS_00022186	1.80563	LOC100286979
TCONS_00012448	1.96362	TCONS_00012448	-0.932373	LOC100288846
TCONS_00012992	2.98342	TCONS_00012992	1.02521	LOC100289656
TCONS_00034568	2.48554	TCONS_00034568	-2.62509	LOC100422737
TCONS_00011142	-3.71663	TCONS_00011142	-0.177879	LOC100506394
TCONS_00033146	3.33853	TCONS_00033146	-0.510268	LOC100507463
TCONS_00023904	2.79148	TCONS_00023904	-0.0542851	LOC100861402
TCONS_00018042	1.7424	TCONS_00018042	0.281739	LOC146880
TCONS_00008820	1.61178	TCONS_00008820	-1.95624	LOC374443
TCONS_00011975	1.91681	TCONS_00011975	-0.634802	LOC400236
TCONS_00022386	3.73442	TCONS_00022386	-2.76191	LOC440900
TCONS_00014642	1.56383	TCONS_00014642	1.94095	LOC606724
TCONS_00001228	2.19266	TCONS_00001228	-0.15848	LOC645166
TCONS_00012573	1.86175	TCONS_00012573	0.214683	LOC645431
TCONS_00029132	7.06783	TCONS_00029132	-1.72756	LOC647107
TCONS_00003308	2.51359	TCONS_00003308	0.689674	LOC653513
TCONS_00003300	1.84784	TCONS_00003300	-0.595541	LOC728855
TCONS_00034805	3.05695	TCONS_00034805	0.0973956	LOC729176
TCONS_00014749	3.20203	TCONS_00014749	-1.33428	LOC729264
TCONS_00014544	9.89663	TCONS_00014544	9.46411	LOC81691
TCONS_00023907	2.04706	TCONS_00023907	-3.45561	LRP2
TCONS_00002913	14.0171	TCONS_00002913	-3.70191	LRP8
TCONS_00002914	-2.00985	TCONS_00002914	1.36721	LRP8
TCONS_00002912	-8.29983	TCONS_00002912	3.5668	LRP8
TCONS_00011687	2.48772	TCONS_00011687	1.3628	LRR1
TCONS_00020799	-1.48106	TCONS_00020799	4.62634	LRRC25
TCONS_00000947	1.74347	TCONS_00000947	-1.63695	LRRC8D
TCONS_00019212	1.88066	TCONS_00019212	0.17971	LRRC8E
TCONS_00023015	8.20608	TCONS_00023015	0.655003	LRRFIP1
TCONS_00023016	-3.42058	TCONS_00023016	-4.21515	LRRFIP1
TCONS_00011606	-3.74895	TCONS_00011606	-1.16582	LTB4R
TCONS_00021904	3.92829	TCONS_00021904	1.69606	LTBP1
TCONS_00038074	2.34458	TCONS_00038074	2.30103	LUC7L2
TCONS_00002525	3.76531	TCONS_00002525	-1.6429	LUZP1
TCONS_00023787	2.30087	TCONS_00023787	-0.977976	LYPD1
TCONS_00023786	1.75808	TCONS_00023786	-1.08172	LYPD1
TCONS_00034529	2.93709	TCONS_00034529	-0.432145	LYRM2
TCONS_00009806	3.04531	TCONS_00009806	2.72161	M6PR
TCONS_00001155	2.19911	TCONS_00001155	-0.210521	MAB21L3
TCONS_00018257	-2.62937	TCONS_00018257	1.59483	MAFG
TCONS_00019602	1.43381	TCONS_00019602	0.130504	MAG
TCONS_00041430	6.28118	TCONS_00041430	-1.76317	MAN1B1
TCONS_00041433	-2.55812	TCONS_00041433	0.94149	MAN1B1
TCONS_00041432	-7.88313	TCONS_00041432	0.24468	MAN1B1
TCONS_00000546	-2.02362	TCONS_00000546	0.0372725	MANEAL
TCONS_00022270	2.23645	TCONS_00022270	-0.329973	MAP4K4
TCONS_00022271	1.55065	TCONS_00022271	0.210258	MAP4K4
TCONS_00008239	2.10606	TCONS_00008239	0.430675	MAP6
TCONS_00044197	3.41437	TCONS_00044197	-0.139397	MAP7D3
TCONS_00032711	1.84813	TCONS_00032711	0.302821	MAPK9
TCONS_00042110	3.74803	TCONS_00042110	-0.870513	MAPKAP1
TCONS_00042115	2.57256	TCONS_00042115	-0.878335	MAPKAP1
TCONS_00006771	2.46707	TCONS_00006771	-0.515187	MARK2
TCONS_00012198	4.72757	TCONS_00012198	2.70042	MARK3
TCONS_00031499	2.3199	TCONS_00031499	0.849678	MATR3
TCONS_00031504	2.31859	TCONS_00031504	-1.26813	MATR3
TCONS_00031505	2.2399	TCONS_00031505	-0.654741	MATR3
TCONS_00012566	4.86618	TCONS_00012566	1.87823	MAX
TCONS_00012567	2.1748	TCONS_00012567	-1.00772	MAX
TCONS_00027899	1.93041	TCONS_00027899	-0.568556	MBNL1
TCONS_00044146	2.88	TCONS_00044146	-8.10327	MBNL3
TCONS_00044145	-7.38405	TCONS_00044145	1.17143	MBNL3
TCONS_00021562	3.45655	TCONS_00021562	0.0953731	MBOAT7
TCONS_00023314	2.0678	TCONS_00023314	-2.55103	MCFD2
TCONS_00003389	1.68076	TCONS_00003389	-0.314759	MCL1
TCONS_00006006	-3.01516	TCONS_00006006	1.24402	MCMBP
TCONS_00010112	-1.71076	TCONS_00010112	-0.761128	MCRS1
TCONS_00022037	-3.62901	TCONS_00022037	-4.70675	MDH1
TCONS_00020830	6.87658	TCONS_00020830	-1.22607	MEF2BNB-MEF2B
TCONS_00032210	1.75817	TCONS_00032210	-0.663128	MEF2C
TCONS_00040852	2.08237	TCONS_00040852	-1.34502	MELK
TCONS_00040845	-2.37976	TCONS_00040845	0.162375	MELK
TCONS_00040848	-3.47012	TCONS_00040848	1.86007	MELK
TCONS_00009270	-3.45965	TCONS_00009270	-0.542121	METTL21B
TCONS_00031713	2.85529	TCONS_00031713	-0.786678	MFAP3
TCONS_00032720	-2.32125	TCONS_00032720	-1.99154	MGAT1
TCONS_00026381	2.17712	TCONS_00026381	-2.17533	MGAT3
TCONS_00026382	-2.38328	TCONS_00026382	1.73223	MGAT3
TCONS_00032697	-1.8689	TCONS_00032697	0.625751	MGAT4B
TCONS_00028928	-8.46736	TCONS_00028928	2.33245	MGLL
TCONS_00000043	2.86329	TCONS_00000043	-2.91497	MIB2
TCONS_00000036	-6.74316	TCONS_00000036	7.69606	MIB2
TCONS_00026558	3.14077	TCONS_00026558	-0.917249	MICAL3
TCONS_00018126	3.23409	TCONS_00018126	-0.683108	MIF4GD
TCONS_00018124	2.3012	TCONS_00018124	-1.90695	MIF4GD
TCONS_00028752	9.98422	TCONS_00028752	-4.83719	MINA
TCONS_00008851	2.73189	TCONS_00008851	-1.00624	MIR1244-2
TCONS_00025474	-1.91204	TCONS_00025474	-4.27485	MIR3648
TCONS_00025133	-3.60635	TCONS_00025133	-1.98712	MIR663A
TCONS_00002038	1.8438	TCONS_00002038	-1.4638	MIXL1
TCONS_00007241	1.59768	TCONS_00007241	-0.474205	MLL
TCONS_00010965	3.45699	TCONS_00010965	-2.56971	MLNR
TCONS_00044384	2.07342	TCONS_00044384	2.84546	MPP1
TCONS_00011823	2.23008	TCONS_00011823	-2.11107	MPP5
TCONS_00018720	3.0417	TCONS_00018720	-6.34825	MPPE1
TCONS_00018714	-2.48047	TCONS_00018714	2.34047	MPPE1
TCONS_00026318	1.84077	TCONS_00026318	0.226787	MPST
TCONS_00007506	2.40589	TCONS_00007506	0.408613	MRGPRG
TCONS_00018898	-2.35074	TCONS_00018898	1.57832	MRO
TCONS_00019270	-5.5399	TCONS_00019270	0.0967476	MRPL4
TCONS_00006826	3.17445	TCONS_00006826	0.107456	MRPL49
TCONS_00011534	-2.41624	TCONS_00011534	-0.673831	MRPL52
TCONS_00004213	-1.67258	TCONS_00004213	0.076116	MRPL55
TCONS_00006679	2.50758	TCONS_00006679	1.73541	MS4A7
TCONS_00033704	-2.35924	TCONS_00033704	1.93931	MTHFD1L
TCONS_00002660	1.93073	TCONS_00002660	-1.17409	MTMR9LP
TCONS_00016257	-2.16924	TCONS_00016257	-1.10427	MTRNR2L1
TCONS_00011744	2.1202	TCONS_00011744	-0.521903	MUDENG
TCONS_00033853	-4.10384	TCONS_00033853	-0.510731	MUTED-TXNDC5
TCONS_00002832	3.22173	TCONS_00002832	0.161462	MUTYH
TCONS_00009501	1.92674	TCONS_00009501	-0.546561	MVK
TCONS_00032659	3.21807	TCONS_00032659	-2.19061	MXD3
TCONS_00005058	-1.64018	TCONS_00005058	3.57867	MXI1
TCONS_00040212	1.62684	TCONS_00040212	-1.50969	MYBL1
TCONS_00020041	1.91686	TCONS_00020041	-0.201544	MYBPC2
TCONS_00021695	-2.7388	TCONS_00021695	3.48905	MZF1
TCONS_00039693	-2.26256	TCONS_00039693	1.66947	NACAP1
TCONS_00002302	2.23296	TCONS_00002302	1.34401	NADK
TCONS_00002301	-3.7085	TCONS_00002301	2.30457	NADK
TCONS_00032008	-1.75742	TCONS_00032008	2.42951	NADKD1
TCONS_00015653	2.39761	TCONS_00015653	0.946424	NAE1
TCONS_00028547	-1.76357	TCONS_00028547	0.304618	NAT6
TCONS_00006358	7.73505	TCONS_00006358	-0.38344	NAV2
TCONS_00040427	1.49237	TCONS_00040427	-0.916447	NCALD
TCONS_00007198	-2.51987	TCONS_00007198	-2.29477	NCAM1
TCONS_00025170	2.88233	TCONS_00025170	0.0235704	NCOA6
TCONS_00033571	5.8825	TCONS_00033571	-4.39975	NCOA7
TCONS_00033579	2.72368	TCONS_00033579	0.263392	NCOA7
TCONS_00033578	1.77106	TCONS_00033578	0.343508	NCOA7
TCONS_00010800	-2.17944	TCONS_00010800	-1.68291	NCOR2
TCONS_00040555	-2.19525	TCONS_00040555	4.63252	NDRG1
TCONS_00027361	2.00452	TCONS_00027361	1.68409	NDUFAF3
TCONS_00028011	2.68387	TCONS_00028011	0.0889784	NDUFB5
TCONS_00000251	7.03115	TCONS_00000251	-6.60044	NECAP2
TCONS_00009401	1.78749	TCONS_00009401	0.594124	NEDD1
TCONS_00002998	1.75749	TCONS_00002998	1.93436	NEGR1
TCONS_00030853	7.87719	TCONS_00030853	1.17894	NEK1
TCONS_00011366	-2.41406	TCONS_00011366	2.32351	NEK3
TCONS_00041189	2.28885	TCONS_00041189	-1.51134	NEK6
TCONS_00006375	2.52359	TCONS_00006375	-15.619	NELL1
TCONS_00016319	6.09765	TCONS_00016319	1.08552	NF1
TCONS_00026231	9.18364	TCONS_00026231	7.13134	NF2
TCONS_00026229	1.86113	TCONS_00026229	-1.9679	NF2
TCONS_00014999	1.62625	TCONS_00014999	-0.245233	NFAT5
TCONS_00014995	1.4684	TCONS_00014995	0.30409	NFAT5
TCONS_00018648	2.13785	TCONS_00018648	0.456747	NFATC1
TCONS_00018650	1.66343	TCONS_00018650	-0.550799	NFATC1
TCONS_00018653	-1.48985	TCONS_00018653	0.127472	NFATC1
TCONS_00025363	2.11402	TCONS_00025363	0.457107	NFATC2
TCONS_00033051	5.07225	TCONS_00033051	-10.8284	NFKBIL1
TCONS_00023412	2.70285	TCONS_00023412	-2.05444	NFU1
TCONS_00023410	2.27479	TCONS_00023410	-0.959434	NFU1
TCONS_00000580	1.81829	TCONS_00000580	-0.661817	NFYC
TCONS_00013610	-2.42666	TCONS_00013610	4.53256	NIPA1
TCONS_00031087	-2.32177	TCONS_00031087	0.177257	NNT
TCONS_00011641	3.07632	TCONS_00011641	-3.34579	NPAS3
TCONS_00024835	-2.90965	TCONS_00024835	1.75715	NPEPL1
TCONS_00023659	2.82651	TCONS_00023659	-0.558386	NPHP1
TCONS_00001730	2.9748	TCONS_00001730	0.266111	NPL
TCONS_00032477	1.68043	TCONS_00032477	-0.536322	NR3C1
TCONS_00032267	2.42919	TCONS_00032267	-1.44003	NREP
TCONS_00032269	1.51323	TCONS_00032269	-2.03649	NREP
TCONS_00038009	-2.62374	TCONS_00038009	1.54215	NRF1
TCONS_00031838	1.34039	TCONS_00031838	-0.453403	NSD1
TCONS_00024979	2.62304	TCONS_00024979	0.6046	NSFL1C
TCONS_00024980	1.5785	TCONS_00024980	0.936942	NSFL1C
TCONS_00018105	2.03067	TCONS_00018105	0.306706	NT5C
TCONS_00038433	1.73338	TCONS_00038433	-1.4328	NT5C3
TCONS_00017695	-2.06326	TCONS_00017695	-0.549958	NT5C3L
TCONS_00037209	2.65806	TCONS_00037209	-0.155125	NUDT1
TCONS_00009377	1.66265	TCONS_00009377	-1.20844	NUDT4P1
TCONS_00032013	-3.91098	TCONS_00032013	0.862774	NUP155
TCONS_00013081	4.519	TCONS_00013081	1.28853	NUSAP1
TCONS_00043041	2.45499	TCONS_00043041	0.103503	NXT2
TCONS_00009546	1.8183	TCONS_00009546	-2.4136	OAS2
TCONS_00041258	-3.02075	TCONS_00041258	1.82755	ODF2
TCONS_00033397	1.5534	TCONS_00033397	-0.324951	OGFRL1
TCONS_00028131	1.45214	TCONS_00028131	0.0674819	OPA1
TCONS_00037856	-1.80968	TCONS_00037856	0.688865	ORAI2
TCONS_00028325	3.45013	TCONS_00028325	0.498462	OSBPL10
TCONS_00000717	2.83072	TCONS_00000717	1.27614	OSBPL9
TCONS_00009605	2.36898	TCONS_00009605	-1.61516	P2RX4
TCONS_00017131	-2.64191	TCONS_00017131	0.848939	P2RX5
TCONS_00029078	2.31152	TCONS_00029078	0.547758	P2RY12
TCONS_00005682	-2.60425	TCONS_00005682	-3.89419	P4HA1
TCONS_00012233	3.93262	TCONS_00012233	-0.0737324	PACS2
TCONS_00012234	1.46197	TCONS_00012234	-0.882829	PACS2
TCONS_00012232	-1.68416	TCONS_00012232	-1.26508	PACS2
TCONS_00029631	1.45165	TCONS_00029631	-0.727531	PAICS
TCONS_00029630	-1.83685	TCONS_00029630	2.0653	PAICS
TCONS_00019706	-8.42538	TCONS_00019706	0.0296122	PAK4
TCONS_00041098	2.61109	TCONS_00041098	-2.26544	PALM2-AKAP2
TCONS_00031346	2.31501	TCONS_00031346	2.45196	PAM
TCONS_00011205	1.68918	TCONS_00011205	-0.957771	PAN3-AS1
TCONS_00005769	-3.32717	TCONS_00005769	3.57801	PANK1
TCONS_00031277	1.56356	TCONS_00031277	-0.0619295	PAPD4
TCONS_00014777	1.73864	TCONS_00014777	-0.513338	PAPD5
TCONS_00028870	1.82144	TCONS_00028870	0.51358	PARP9
TCONS_00026444	3.18326	TCONS_00026444	-0.151507	PARVG
TCONS_00028615	4.56577	TCONS_00028615	-13.5351	PBRM1
TCONS_00044442	-2.57743	TCONS_00044442	-8.77377	PCDH11Y
TCONS_00011014	1.71132	TCONS_00011014	-0.521085	PCDH17
TCONS_00031601	2.01101	TCONS_00031601	-0.577276	PCDHGA6
TCONS_00031605	2.87195	TCONS_00031605	-0.936237	PCDHGB4
TCONS_00005921	2.63298	TCONS_00005921	-2.4075	PCGF6
TCONS_00033688	2.53226	TCONS_00033688	2.40084	PCMT1
TCONS_00029144	1.6449	TCONS_00029144	-1.00603	PDCD10
TCONS_00005063	1.45653	TCONS_00005063	-0.0139771	PDCD4
TCONS_00008204	1.64278	TCONS_00008204	-2.22848	PDE2A
TCONS_00008205	-2.34365	TCONS_00008205	-8.84055	PDE2A
TCONS_00019280	-2.13022	TCONS_00019280	1.07171	PDE4A
TCONS_00032089	-2.25472	TCONS_00032089	2.91572	PDE4D
TCONS_00032092	-3.24491	TCONS_00032092	0.253381	PDE4D
TCONS_00040207	-4.22366	TCONS_00040207	1.60571	PDE7A
TCONS_00013496	2.5623	TCONS_00013496	-0.559738	PDE8A
TCONS_00006431	6.36741	TCONS_00006431	-0.936513	PDHX
TCONS_00030334	2.26592	TCONS_00030334	-1.20332	PDS5A
TCONS_00011740	1.99162	TCONS_00011740	-1.00739	PELI2
TCONS_00003719	-3.64623	TCONS_00003719	0.754162	PEX19
TCONS_00006200	4.0996	TCONS_00006200	-2.28236	PGAP2
TCONS_00006201	1.96189	TCONS_00006201	-0.215756	PGAP2
TCONS_00006199	-2.04339	TCONS_00006199	-1.22215	PGAP2
TCONS_00006188	-3.44899	TCONS_00006188	-1.3448	PGAP2
TCONS_00000808	-4.15062	TCONS_00000808	0.556677	PGM1
TCONS_00041751	1.87441	TCONS_00041751	-1.08907	PGM5P2
TCONS_00000438	-2.13148	TCONS_00000438	-1.54104	PHACTR4
TCONS_00009782	3.2054	TCONS_00009782	-0.96427	PHB2
TCONS_00043761	4.88841	TCONS_00043761	-1.29541	PHF8
TCONS_00022573	-2.68787	TCONS_00022573	0.793832	PHOSPHO2-KLHL23
TCONS_00008458	3.29474	TCONS_00008458	-1.95938	PIH1D2
TCONS_00019254	4.69253	TCONS_00019254	-0.6202	PIN1
TCONS_00013972	-1.6929	TCONS_00013972	3.39023	PKM2
TCONS_00019378	-2.69676	TCONS_00019378	-0.197611	PKN1
TCONS_00026827	11.4255	TCONS_00026827	-0.114507	PLA2G6
TCONS_00026829	2.65688	TCONS_00026829	5.62508	PLA2G6
TCONS_00026826	-1.92092	TCONS_00026826	-8.54869	PLA2G6
TCONS_00034791	-3.20103	TCONS_00034791	-0.0369241	PLAGL1
TCONS_00027140	1.7721	TCONS_00027140	0.160369	PLCL2
TCONS_00027637	2.30374	TCONS_00027637	0.147912	PLCXD2
TCONS_00040637	2.62234	TCONS_00040637	0.580741	PLEC
TCONS_00002359	-4.75472	TCONS_00002359	3.83182	PLEKHG5
TCONS_00017811	2.42264	TCONS_00017811	0.262458	PLEKHM1
TCONS_00020485	3.28949	TCONS_00020485	6.05739	PLIN3
TCONS_00022676	1.81272	TCONS_00022676	-1.42668	PMS1
TCONS_00038904	7.55847	TCONS_00038904	4.67014	PNPLA8
TCONS_00038903	1.92467	TCONS_00038903	-1.99925	PNPLA8
TCONS_00038902	1.88634	TCONS_00038902	-0.695857	PNPLA8
TCONS_00038899	-3.10795	TCONS_00038899	-8.7276	PNPLA8
TCONS_00038908	-3.80474	TCONS_00038908	1.22109	PNPLA8
TCONS_00028598	2.12916	TCONS_00028598	-7.90101	POC1A
TCONS_00010465	2.05902	TCONS_00010465	-2.53684	POC1B
TCONS_00010470	2.37352	TCONS_00010470	-1.00953	POC1B-GALNT4
TCONS_00003440	6.132	TCONS_00003440	-3.99422	POGZ
TCONS_00003442	2.70926	TCONS_00003442	0.877416	POGZ
TCONS_00003443	1.71353	TCONS_00003443	-0.725969	POGZ
TCONS_00003441	-5.01865	TCONS_00003441	-7.39701	POGZ
TCONS_00013225	3.01317	TCONS_00013225	0.292058	POLR2M
TCONS_00026872	-2.27804	TCONS_00026872	2.86687	POLR3H
TCONS_00041336	-4.31588	TCONS_00041336	-8.72207	POMT1
TCONS_00038652	2.00788	TCONS_00038652	0.360242	POMZP3
TCONS_00001612	1.52613	TCONS_00001612	0.588884	POU2F1
TCONS_00001609	-3.31426	TCONS_00001609	2.31168	POU2F1
TCONS_00021116	3.22112	TCONS_00021116	-0.719035	POU2F2
TCONS_00007288	2.5982	TCONS_00007288	-1.84899	POU2F3
TCONS_00007287	-2.83204	TCONS_00007287	0.568813	POU2F3
TCONS_00002733	1.69061	TCONS_00002733	-0.465719	POU3F1
TCONS_00002940	1.68098	TCONS_00002940	-1.0965	PPAP2B
TCONS_00020369	3.45388	TCONS_00020369	0.737543	PPAP2C
TCONS_00027101	7.64089	TCONS_00027101	-2.11358	PPARG
TCONS_00008945	4.41866	TCONS_00008945	0.691307	PPFIBP1
TCONS_00006273	2.06873	TCONS_00006273	0.616997	PPFIBP2
TCONS_00006274	-3.153	TCONS_00006274	1.74391	PPFIBP2
TCONS_00000560	6.77669	TCONS_00000560	-1.97619	PPIE
TCONS_00000558	-2.41106	TCONS_00000558	-0.310435	PPIE
TCONS_00000561	-2.4521	TCONS_00000561	-0.567	PPIE
TCONS_00011772	1.72685	TCONS_00011772	0.817957	PPM1A
TCONS_00021958	4.75346	TCONS_00021958	0.751768	PPM1B
TCONS_00020084	5.80887	TCONS_00020084	2.79853	PPP2R1A
TCONS_00008448	2.85333	TCONS_00008448	0.987688	PPP2R1B
TCONS_00008447	2.00195	TCONS_00008447	-0.77478	PPP2R1B
TCONS_00039362	2.02047	TCONS_00039362	-0.131794	PPP2R2A
TCONS_00041303	2.14052	TCONS_00041303	5.18246	PPP2R4
TCONS_00041299	-3.87835	TCONS_00041299	-1.18872	PPP2R4
TCONS_00041301	-3.89125	TCONS_00041301	4.0107	PPP2R4
TCONS_00041304	-6.73702	TCONS_00041304	8.27329	PPP2R4
TCONS_00012164	2.3856	TCONS_00012164	-1.3808	PPP2R5C
TCONS_00033274	4.48548	TCONS_00033274	0.393765	PPP2R5D
TCONS_00026514	-4.51304	TCONS_00026514	3.79825	PPP6R2
TCONS_00002761	5.3248	TCONS_00002761	1.17548	PPT1
TCONS_00031153	2.40128	TCONS_00031153	0.105324	PPWD1
TCONS_00042643	2.75876	TCONS_00042643	-1.1042	PQBP1
TCONS_00000210	3.38262	TCONS_00000210	-0.739952	PRDM2
TCONS_00023297	3.06851	TCONS_00023297	-2.2622	PREPL
TCONS_00020716	2.42493	TCONS_00020716	-0.240568	PRKACA
TCONS_00020715	-2.02527	TCONS_00020715	-0.0794182	PRKACA
TCONS_00000912	2.89432	TCONS_00000912	0.245865	PRKACB
TCONS_00021242	-2.0199	TCONS_00021242	-1.94579	PRKD2
TCONS_00025739	-2.83159	TCONS_00025739	-9.42265	PRMT2
TCONS_00006372	1.68518	TCONS_00006372	0.535678	PRMT3
TCONS_00030284	8.44348	TCONS_00030284	1.70873	PROM1
TCONS_00030282	3.92353	TCONS_00030282	-3.1149	PROM1
TCONS_00030280	3.54431	TCONS_00030280	-1.05512	PROM1
TCONS_00030283	3.09286	TCONS_00030283	0.057855	PROM1
TCONS_00001998	1.68535	TCONS_00001998	-1.05571	PROX1
TCONS_00016221	1.94407	TCONS_00016221	0.148857	PRPSAP2
TCONS_00021079	1.8646	TCONS_00021079	1.54148	PRX
TCONS_00011749	7.48915	TCONS_00011749	2.31847	PSMA3
TCONS_00018465	2.92774	TCONS_00018465	-0.873914	PSMA8
TCONS_00038272	-1.95652	TCONS_00038272	-0.871374	PSMG3
TCONS_00019011	1.48477	TCONS_00019011	0.781382	PTBP1
TCONS_00007944	1.81653	TCONS_00007944	0.0663285	PTGDR2
TCONS_00011892	2.03445	TCONS_00011892	-0.0813456	PTGR2
TCONS_00040577	8.15957	TCONS_00040577	0.959151	PTK2
TCONS_00039368	2.37968	TCONS_00039368	-1.45022	PTK2B
TCONS_00037649	1.72891	TCONS_00037649	-0.768158	PTPN12
TCONS_00003213	2.51427	TCONS_00003213	1.96689	PTPN22
TCONS_00001803	4.03159	TCONS_00001803	1.0451	PTPRC
TCONS_00027489	2.17793	TCONS_00027489	-1.10788	PTPRG
TCONS_00025261	2.77259	TCONS_00025261	0.143857	PTPRT
TCONS_00013280	4.57839	TCONS_00013280	3.58668	RAB11A
TCONS_00014271	-2.68696	TCONS_00014271	1.83031	RAB11FIP3
TCONS_00018392	1.97146	TCONS_00018392	-0.177776	RAB31
TCONS_00014278	2.72793	TCONS_00014278	1.11834	RAB40C
TCONS_00014282	1.74549	TCONS_00014282	-1.10524	RAB40C
TCONS_00000449	2.66303	TCONS_00000449	0.634904	RAB42
TCONS_00009201	6.806	TCONS_00009201	-0.503206	RAB5B
TCONS_00009199	-4.27237	TCONS_00009199	0.585747	RAB5B
TCONS_00008218	2.14261	TCONS_00008218	-0.836838	RAB6A
TCONS_00041203	-1.53726	TCONS_00041203	0.24534	RABEPK
TCONS_00001669	2.27375	TCONS_00001669	-0.0879984	RABGAP1L
TCONS_00001670	1.90521	TCONS_00001670	-1.25475	RABGAP1L
TCONS_00026995	-1.99519	TCONS_00026995	-1.34572	RABL2B
TCONS_00026998	-3.02664	TCONS_00026998	-0.979046	RABL2B
TCONS_00038835	4.17733	TCONS_00038835	-1.65792	RABL5
TCONS_00039728	3.2986	TCONS_00039728	-0.029326	RAD21-AS1
TCONS_00041091	1.68477	TCONS_00041091	2.40048	RAD23B
TCONS_00041092	-3.37199	TCONS_00041092	5.89581	RAD23B
TCONS_00024575	-1.65678	TCONS_00024575	0.561388	RALY
TCONS_00039611	3.84632	TCONS_00039611	1.11401	RALYL
TCONS_00009308	5.30353	TCONS_00009308	2.08981	RAP1B
TCONS_00009310	1.45923	TCONS_00009310	-0.27447	RAP1B
TCONS_00032313	2.30969	TCONS_00032313	1.97451	RAPGEF6
TCONS_00016438	2.81495	TCONS_00016438	-1.34754	RARA
TCONS_00008047	4.23089	TCONS_00008047	1.08037	RASGRP2
TCONS_00025032	-2.04062	TCONS_00025032	0.167478	RASSF2
TCONS_00030448	1.50361	TCONS_00030448	-1.58122	RASSF6
TCONS_00026775	5.43723	TCONS_00026775	-2.83407	RBFOX2
TCONS_00042587	2.13687	TCONS_00042587	-1.8866	RBM10
TCONS_00006895	2.76187	TCONS_00006895	-2.99568	RBM14-RBM4
TCONS_00042075	4.06364	TCONS_00042075	-1.89266	RBM18
TCONS_00038973	3.69153	TCONS_00038973	0.944845	RBM28
TCONS_00004253	3.14783	TCONS_00004253	-3.54477	RBM34
TCONS_00025215	1.63877	TCONS_00025215	-0.837602	RBM39
TCONS_00025213	-5.23059	TCONS_00025213	-1.35037	RBM39
TCONS_00030337	3.55095	TCONS_00030337	0.425297	RBM47
TCONS_00030336	2.28554	TCONS_00030336	-0.56907	RBM47
TCONS_00044202	4.00082	TCONS_00044202	3.99488	RBMX
TCONS_00044205	-1.94515	TCONS_00044205	0.0274235	RBMX
TCONS_00029531	-2.0808	TCONS_00029531	2.23481	RBPJ
TCONS_00039394	1.95644	TCONS_00039394	-0.888153	RBPMS
TCONS_00000354	4.65913	TCONS_00000354	-2.39327	RCAN3
TCONS_00000349	4.45615	TCONS_00000349	-0.155372	RCAN3
TCONS_00012579	2.02542	TCONS_00012579	1.68833	RDH11
TCONS_00022019	1.56282	TCONS_00022019	0.0412989	REL
TCONS_00030574	1.72722	TCONS_00030574	-0.540491	RG9MTD2
TCONS_00001767	2.80904	TCONS_00001767	-1.33801	RGS21
TCONS_00018165	1.96302	TCONS_00018165	-0.749986	RHBDF2
TCONS_00003205	1.72882	TCONS_00003205	-0.32747	RHOC
TCONS_00041681	-3.03848	TCONS_00041681	-0.458317	RMRP
TCONS_00031642	1.66006	TCONS_00031642	-1.06106	RNF14
TCONS_00031637	-2.73506	TCONS_00031637	1.94433	RNF14
TCONS_00031638	-3.54973	TCONS_00031638	5.43236	RNF14
TCONS_00033588	3.92029	TCONS_00033588	-0.714773	RNF146
TCONS_00026264	2.53038	TCONS_00026264	0.275069	RNF185
TCONS_00016981	1.68209	TCONS_00016981	-0.0073581	RNF213
TCONS_00041706	1.92421	TCONS_00041706	-1.09935	RNF38
TCONS_00041705	1.8757	TCONS_00041705	-0.222749	RNF38
TCONS_00033138	-2.51227	TCONS_00033138	1.22516	RNF5
TCONS_00018349	2.33589	TCONS_00018349	-0.80231	ROCK1P1
TCONS_00027156	-1.88117	TCONS_00027156	-0.0498166	RPL15
TCONS_00018864	1.74919	TCONS_00018864	-3.41806	RPL17
TCONS_00018863	1.46503	TCONS_00018863	-3.14385	RPL17
TCONS_00023699	-3.04143	TCONS_00023699	0.853875	RPL23AP7
TCONS_00037311	-2.39743	TCONS_00037311	-1.25337	RPL23P8
TCONS_00020247	2.15011	TCONS_00020247	-1.01362	RPL28
TCONS_00022267	-4.09437	TCONS_00022267	1.48185	RPL31
TCONS_00006718	1.96544	TCONS_00006718	-7.09982	RPLP0P2
TCONS_00024621	1.88578	TCONS_00024621	-0.116563	RPN2
TCONS_00012262	-2.27278	TCONS_00012262	-1.19907	RPPH1
TCONS_00034219	-3.15989	TCONS_00034219	-0.557555	RPS10
TCONS_00034218	-1.72132	TCONS_00034218	0.965247	RPS10-NUDT3
TCONS_00004777	1.86287	TCONS_00004777	-2.37124	RPS24
TCONS_00022003	2.25785	TCONS_00022003	-0.944758	RPS27A
TCONS_00022005	-2.04718	TCONS_00022005	-1.40219	RPS27A
TCONS_00007037	-2.55612	TCONS_00007037	0.17763	RPS3
TCONS_00019514	-1.44367	TCONS_00019514	-1.59496	RPSAP58
TCONS_00021762	2.86508	TCONS_00021762	-1.06324	RRM2
TCONS_00040434	1.65953	TCONS_00040434	0.376386	RRM2B
TCONS_00014640	1.63005	TCONS_00014640	0.463296	RRN3P2
TCONS_00006762	2.48573	TCONS_00006762	-1.19552	RTN3
TCONS_00031865	2.77063	TCONS_00031865	2.374	RUFY1
TCONS_00033339	6.9682	TCONS_00033339	0.398456	RUNX2
TCONS_00033338	2.84931	TCONS_00033338	-8.88062	RUNX2
TCONS_00002566	-2.81798	TCONS_00002566	1.41676	RUNX3
TCONS_00002158	1.79639	TCONS_00002158	-1.33252	RYR2
TCONS_00019127	-2.69468	TCONS_00019127	1.29457	SAFB
TCONS_00000914	2.97666	TCONS_00000914	-0.702976	SAMD13
TCONS_00038712	1.51682	TCONS_00038712	-1.23094	SAMD9L
TCONS_00032369	1.77428	TCONS_00032369	-0.863108	SAR1B
TCONS_00042226	-2.63245	TCONS_00042226	-1.78252	SARDH
TCONS_00010265	2.07771	TCONS_00010265	0.689693	SARNP
TCONS_00028281	-2.30395	TCONS_00028281	0.674877	SATB1
TCONS_00037566	3.50076	TCONS_00037566	0.19326	SBDSP1
TCONS_00007304	3.36033	TCONS_00007304	-0.0767345	SC5DL
TCONS_00025839	3.4947	TCONS_00025839	4.52269	SCAF4
TCONS_00002770	1.68853	TCONS_00002770	1.82424	SCMH1
TCONS_00014571	2.23094	TCONS_00014571	-0.392799	SCNN1B
TCONS_00023136	-1.75473	TCONS_00023136	0.145026	SDC1
TCONS_00002638	1.51244	TCONS_00002638	-0.809472	SDC3
TCONS_00040175	2.59552	TCONS_00040175	-4.84012	SDR16C5
TCONS_00016934	3.40639	TCONS_00016934	-2.0039	SEC14L1
TCONS_00031469	-1.88854	TCONS_00031469	3.23576	SEC24A
TCONS_00018411	-2.7471	TCONS_00018411	-1.58192	SEH1L
TCONS_00001440	2.902	TCONS_00001440	2.3541	SEMA4A
TCONS_00014035	1.35492	TCONS_00014035	-0.120918	SEMA7A
TCONS_00031209	3.30913	TCONS_00031209	0.144349	SERF1A
TCONS_00027973	1.7028	TCONS_00027973	-0.173739	SERPINI1
TCONS_00021081	-2.24894	TCONS_00021081	3.53783	SERTAD3
TCONS_00034576	-4.35652	TCONS_00034576	1.1947	SESN1
TCONS_00041280	1.97849	TCONS_00041280	1.7545	SET
TCONS_00041281	1.4145	TCONS_00041281	-0.2209	SET
TCONS_00041282	-3.14386	TCONS_00041282	3.48646	SET
TCONS_00015493	2.70007	TCONS_00015493	-10.8679	SEZ6L2
TCONS_00008055	5.08646	TCONS_00008055	-0.790759	SF1
TCONS_00008059	3.41429	TCONS_00008059	-0.710454	SF1
TCONS_00008053	1.77708	TCONS_00008053	-0.772077	SF1
TCONS_00008061	-1.74517	TCONS_00008061	3.93172	SF1
TCONS_00008052	-11.6055	TCONS_00008052	-2.16732	SF1
TCONS_00024047	2.32307	TCONS_00024047	-2.63308	SF3B1
TCONS_00028296	5.20624	TCONS_00028296	1.30904	SGOL1
TCONS_00022717	2.07137	TCONS_00022717	1.62305	SGOL2
TCONS_00014616	1.94046	TCONS_00014616	-0.569408	SH2B1
TCONS_00014619	-2.1097	TCONS_00014619	12.8297	SH2B1
TCONS_00009233	2.31665	TCONS_00009233	-0.880084	SHMT2
TCONS_00009241	-1.73342	TCONS_00009241	2.70177	SHMT2
TCONS_00007410	2.50853	TCONS_00007410	-2.24979	SIGIRR
TCONS_00021463	1.82594	TCONS_00021463	0.123939	SIGLEC10
TCONS_00021381	2.1456	TCONS_00021381	1.38845	SIGLEC11
TCONS_00014054	1.90791	TCONS_00014054	0.334615	SIN3A
TCONS_00024355	2.4189	TCONS_00024355	1.55778	SIRPA
TCONS_00024357	2.08682	TCONS_00024357	1.5423	SIRPA
TCONS_00024356	-1.92659	TCONS_00024356	0.925152	SIRPA
TCONS_00021033	-3.44223	TCONS_00021033	1.07503	SIRT2
TCONS_00020467	2.04902	TCONS_00020467	1.43643	SIRT6
TCONS_00027988	2.51785	TCONS_00027988	-1.07407	SKIL
TCONS_00003726	4.84019	TCONS_00003726	0.62985	SLAMF6
TCONS_00003727	2.38706	TCONS_00003727	-0.574363	SLAMF6
TCONS_00003730	-2.37901	TCONS_00003730	-5.16153	SLAMF6
TCONS_00015696	3.61961	TCONS_00015696	0.158001	SLC12A4
TCONS_00015694	-4.51145	TCONS_00015694	3.23765	SLC12A4
TCONS_00013657	-5.63588	TCONS_00013657	1.69472	SLC12A6
TCONS_00026011	-2.18746	TCONS_00026011	1.52104	SLC19A1
TCONS_00021249	2.19398	TCONS_00021249	-3.76496	SLC1A5
TCONS_00025035	-2.49835	TCONS_00025035	1.54574	SLC23A2
TCONS_00013279	2.22338	TCONS_00013279	-0.504833	SLC24A1
TCONS_00026574	-1.61465	TCONS_00026574	0.521708	SLC25A1
TCONS_00017165	2.19362	TCONS_00017165	1.3219	SLC25A11
TCONS_00003136	2.8381	TCONS_00003136	-1.48073	SLC25A24
TCONS_00041243	-2.20583	TCONS_00041243	1.78818	SLC25A25
TCONS_00041245	-2.70794	TCONS_00041245	-0.562187	SLC25A25
TCONS_00041244	-4.55623	TCONS_00041244	3.92444	SLC25A25
TCONS_00027848	-3.94396	TCONS_00027848	-2.61606	SLC25A36
TCONS_00030170	3.41761	TCONS_00030170	-1.75197	SLC26A1
TCONS_00028466	3.77483	TCONS_00028466	-8.44616	SLC26A6
TCONS_00031183	-4.07935	TCONS_00031183	-0.418665	SLC30A5
TCONS_00041451	2.92852	TCONS_00041451	11.5907	SLC34A3
TCONS_00033451	3.35439	TCONS_00033451	1.83526	SLC35A1
TCONS_00007904	-5.50254	TCONS_00007904	4.08653	SLC43A3
TCONS_00019447	2.28748	TCONS_00019447	1.25515	SLC5A5
TCONS_00006374	2.42841	TCONS_00006374	-0.313941	SLC6A5
TCONS_00043186	3.86575	TCONS_00043186	-1.49726	SLC9A6
TCONS_00025411	4.22954	TCONS_00025411	-2.51851	SLMO2-ATP5E
TCONS_00018844	1.45895	TCONS_00018844	-1.10436	SMAD2
TCONS_00019307	5.16899	TCONS_00019307	-1.06817	SMARCA4
TCONS_00019304	2.96281	TCONS_00019304	-0.142629	SMARCA4
TCONS_00019306	2.94326	TCONS_00019306	-0.437596	SMARCA4
TCONS_00019305	2.57403	TCONS_00019305	-0.163169	SMARCA4
TCONS_00016210	-2.31544	TCONS_00016210	1.16545	SMCR7
TCONS_00001741	3.96275	TCONS_00001741	-9.27183	SMG7
TCONS_00001746	-4.84633	TCONS_00001746	0.424242	SMG7
TCONS_00031216	4.5032	TCONS_00031216	0.900786	SMN2
TCONS_00031228	2.42817	TCONS_00031228	3.56383	SMN2
TCONS_00026259	-1.74498	TCONS_00026259	-3.58849	SMTN
TCONS_00010234	-2.71995	TCONS_00010234	1.19229	SMUG1
TCONS_00029907	-2.16364	TCONS_00029907	-0.937659	SNHG8
TCONS_00040498	1.99253	TCONS_00040498	-1.84546	SNTB1
TCONS_00013265	2.54413	TCONS_00013265	-0.133754	SNX1
TCONS_00043841	-2.25508	TCONS_00043841	-0.3465	SNX12
TCONS_00034575	2.58247	TCONS_00034575	1.9577	SNX3
TCONS_00025074	1.60842	TCONS_00025074	-0.511725	SNX5
TCONS_00022931	2.3195	TCONS_00022931	0.735734	SP100
TCONS_00022927	2.06459	TCONS_00022927	1.76862	SP100
TCONS_00022926	1.93577	TCONS_00022926	0.418511	SP100
TCONS_00024230	4.70188	TCONS_00024230	0.155642	SP110
TCONS_00024229	1.91564	TCONS_00024229	0.451821	SP110
TCONS_00023921	3.08682	TCONS_00023921	-1.11839	SP3
TCONS_00039689	1.85814	TCONS_00039689	-1.06817	SPAG1
TCONS_00017904	-1.899	TCONS_00017904	1.44115	SPAG9
TCONS_00016241	3.35858	TCONS_00016241	-1.0298	SPECC1
TCONS_00026158	2.40313	TCONS_00026158	1.72226	SPECC1L
TCONS_00026160	-4.2529	TCONS_00026160	0.804002	SPECC1L
TCONS_00041275	-4.09363	TCONS_00041275	2.93383	SPTAN1
TCONS_00029131	2.25496	TCONS_00029131	-0.57849	SPTSSB
TCONS_00001183	1.4133	TCONS_00001183	0.553812	SRGAP2P2
TCONS_00025455	1.83777	TCONS_00025455	-1.59607	SRMS
TCONS_00011646	2.56169	TCONS_00011646	1.04267	SRP54
TCONS_00018175	1.34925	TCONS_00018175	0.493193	SRSF2
TCONS_00032185	2.11316	TCONS_00032185	0.875253	SSBP2
TCONS_00002931	2.97015	TCONS_00002931	0.951328	SSBP3
TCONS_00043341	2.5717	TCONS_00043341	0.97094	SSR4
TCONS_00014109	2.35836	TCONS_00014109	-0.513908	ST20
TCONS_00014104	4.07925	TCONS_00014104	0.284531	ST20-MTHFS
TCONS_00003202	2.37566	TCONS_00003202	-1.12428	ST7L
TCONS_00043131	-1.72901	TCONS_00043131	1.44906	STAG2
TCONS_00024031	2.34809	TCONS_00024031	-1.57233	STAT1
TCONS_00017719	2.97626	TCONS_00017719	0.0904437	STAT3
TCONS_00025338	2.06955	TCONS_00025338	0.295828	STAU1
TCONS_00025337	-3.92226	TCONS_00025337	-9.04651	STAU1
TCONS_00040247	3.30148	TCONS_00040247	-11.6025	STAU2
TCONS_00040246	-2.97852	TCONS_00040246	1.73617	STAU2
TCONS_00029538	1.57569	TCONS_00029538	-0.915607	STIM2
TCONS_00011430	1.41075	TCONS_00011430	-0.319807	STK24
TCONS_00002582	-2.77711	TCONS_00002582	-2.20355	STMN1
TCONS_00014012	2.72204	TCONS_00014012	-1.46544	STOML1
TCONS_00012402	1.3199	TCONS_00012402	-0.70823	STXBP6
TCONS_00027898	2.07383	TCONS_00027898	-0.0739567	SUCNR1
TCONS_00037187	3.48375	TCONS_00037187	4.39542	SUN1
TCONS_00015049	2.35746	TCONS_00015049	4.33139	SYCE1L
TCONS_00002669	2.58898	TCONS_00002669	3.59743	SYNC
TCONS_00034502	1.84261	TCONS_00034502	-0.692605	SYNCRIP
TCONS_00011793	2.26648	TCONS_00011793	-0.427773	SYNE2
TCONS_00038881	2.0694	TCONS_00038881	0.329173	SYPL1
TCONS_00016378	1.73022	TCONS_00016378	-0.584648	TADA2A
TCONS_00042847	1.55265	TCONS_00042847	0.0729155	TAF1
TCONS_00016292	1.53742	TCONS_00016292	0.0592927	TAOK1
TCONS_00034150	2.01006	TCONS_00034150	-2.44599	TAP2
TCONS_00015736	1.94337	TCONS_00015736	-0.833641	TAT
TCONS_00037356	1.8346	TCONS_00037356	0.302433	TAX1BP1
TCONS_00029550	1.3333	TCONS_00029550	-1.01235	TBC1D1
TCONS_00028277	2.50677	TCONS_00028277	-1.21079	TBC1D5
TCONS_00028278	1.43438	TCONS_00028278	-0.424007	TBC1D5
TCONS_00030626	3.0094	TCONS_00030626	-3.6161	TBCK
TCONS_00042423	1.66501	TCONS_00042423	-0.29389	TBL1X
TCONS_00013217	-4.6984	TCONS_00013217	4.38118	TCF12
TCONS_00018907	4.23635	TCONS_00018907	4.39734	TCF4
TCONS_00018927	2.30616	TCONS_00018927	2.74851	TCF4
TCONS_00018923	1.58621	TCONS_00018923	-1.3961	TCF4
TCONS_00009505	1.97672	TCONS_00009505	-1.38402	TCHP
TCONS_00034858	2.23969	TCONS_00034858	2.05639	TCP1
TCONS_00009518	2.44391	TCONS_00009518	-1.19675	TCTN1
TCONS_00009516	1.70023	TCONS_00009516	-1.60219	TCTN1
TCONS_00012182	2.54115	TCONS_00012182	-1.08135	TECPR2
TCONS_00037918	1.40469	TCONS_00037918	-1.23181	TES
TCONS_00037919	-2.87896	TCONS_00037919	0.0199464	TES
TCONS_00029018	-2.39689	TCONS_00029018	-0.584668	TFDP2
TCONS_00034303	1.68119	TCONS_00034303	-0.569886	TFEB
TCONS_00027598	-1.60319	TCONS_00027598	0.137848	TFG
TCONS_00027596	-2.63357	TCONS_00027596	1.65995	TFG
TCONS_00003072	2.51014	TCONS_00003072	-1.54074	TGFBR3
TCONS_00024610	-1.73532	TCONS_00024610	1.79313	TGIF2
TCONS_00024327	-1.60217	TCONS_00024327	-0.225889	THAP4
TCONS_00026700	3.6697	TCONS_00026700	1.07235	THOC5
TCONS_00013328	2.99088	TCONS_00013328	-2.67383	THSD4
TCONS_00040899	2.57508	TCONS_00040899	-1.95266	TJP2
TCONS_00015647	1.83126	TCONS_00015647	-1.32242	TK2
TCONS_00015644	-2.31433	TCONS_00015644	-0.788437	TK2
TCONS_00041803	1.55327	TCONS_00041803	0.0424752	TLE1
TCONS_00009042	2.02836	TCONS_00009042	-0.448787	TMBIM6
TCONS_00014532	3.6456	TCONS_00014532	-2.01409	TMC5
TCONS_00001879	-3.23005	TCONS_00001879	-0.861647	TMCC2
TCONS_00015710	2.3734	TCONS_00015710	-1.11942	TMED6
TCONS_00009013	-1.87405	TCONS_00009013	0.110963	TMEM106C
TCONS_00007296	3.65566	TCONS_00007296	3.86173	TMEM136
TCONS_00026831	-3.25563	TCONS_00026831	-2.1942	TMEM184B
TCONS_00002631	1.72736	TCONS_00002631	-0.48069	TMEM200B
TCONS_00016960	2.47941	TCONS_00016960	-2.5163	TMEM235
TCONS_00021622	1.61408	TCONS_00021622	0.129063	TMEM238
TCONS_00002675	-3.10852	TCONS_00002675	-1.41729	TMEM54
TCONS_00040519	1.51853	TCONS_00040519	-0.148517	TMEM65
TCONS_00019772	-2.17609	TCONS_00019772	-1.11757	TMEM91
TCONS_00014487	1.67363	TCONS_00014487	-1.69244	TNFRSF17
TCONS_00002251	3.35236	TCONS_00002251	0.0636379	TNFRSF18
TCONS_00010941	4.38496	TCONS_00010941	-1.15135	TNFSF11
TCONS_00016052	2.65494	TCONS_00016052	-1.12426	TNFSF13
TCONS_00042029	2.83695	TCONS_00042029	-0.862622	TNFSF15
TCONS_00032550	-2.11989	TCONS_00032550	0.734485	TNIP1
TCONS_00030205	-4.39468	TCONS_00030205	1.23237	TNIP2
TCONS_00029320	-1.68224	TCONS_00029320	-0.519048	TNK2
TCONS_00038992	-2.77611	TCONS_00038992	-1.108	TNPO3
TCONS_00026393	2.7099	TCONS_00026393	0.0313375	TNRC6B
TCONS_00026395	2.51368	TCONS_00026395	-6.90927	TNRC6B
TCONS_00026394	-2.62955	TCONS_00026394	0.262464	TNRC6B
TCONS_00017899	2.35263	TCONS_00017899	-0.864207	TOB1
TCONS_00026303	1.89644	TCONS_00026303	0.58176	TOM1
TCONS_00017249	4.45047	TCONS_00017249	4.39565	TP53
TCONS_00017255	-2.68451	TCONS_00017255	-5.52654	TP53
TCONS_00013751	2.67395	TCONS_00013751	0.500416	TP53BP1
TCONS_00000077	5.35477	TCONS_00000077	-3.29244	TP73
TCONS_00024923	2.48877	TCONS_00024923	2.99808	TPD52L2
TCONS_00008767	3.55933	TCONS_00008767	-0.21722	TPI1
TCONS_00037997	1.88821	TCONS_00037997	-1.32279	TPI1P2
TCONS_00003510	2.0411	TCONS_00003510	-2.07237	TPM3
TCONS_00028925	-4.69836	TCONS_00028925	1.13457	TPRA1
TCONS_00042055	-2.10159	TCONS_00042055	-0.106134	TRAF1
TCONS_00001967	1.76626	TCONS_00001967	0.0493176	TRAF5
TCONS_00001966	-3.34157	TCONS_00001966	1.90978	TRAF5
TCONS_00019188	1.93069	TCONS_00019188	-0.861281	TRAPPC5
TCONS_00012447	1.70986	TCONS_00012447	-1.8067	TRAPPC6B
TCONS_00026336	-7.3622	TCONS_00026336	8.63357	TRIOBP
TCONS_00020695	2.41629	TCONS_00020695	-1.12255	TRMT1
TCONS_00003941	1.40907	TCONS_00003941	-0.207976	TRMT1L
TCONS_00043933	3.88728	TCONS_00043933	-8.61965	TRMT2B
TCONS_00042777	5.72229	TCONS_00042777	-12.313	TRO
TCONS_00014347	3.90334	TCONS_00014347	-5.25174	TSC2
TCONS_00027106	1.83457	TCONS_00027106	-0.465014	TSEN2
TCONS_00002086	3.14579	TCONS_00002086	1.82579	TSNAX-DISC1
TCONS_00021896	-2.00307	TCONS_00021896	2.29139	TTC27
TCONS_00013964	1.34942	TCONS_00013964	0.296518	UACA
TCONS_00027796	-5.30564	TCONS_00027796	5.62036	UBA5
TCONS_00011069	3.10713	TCONS_00011069	-0.969412	UBAC2
TCONS_00011070	-1.69234	TCONS_00011070	-0.163855	UBAC2
TCONS_00001341	-2.21791	TCONS_00001341	0.953817	UBAP2L
TCONS_00004634	3.66763	TCONS_00004634	0.192397	UBE2D1
TCONS_00027152	-2.08858	TCONS_00027152	3.43066	UBE2E1
TCONS_00022643	2.85889	TCONS_00022643	-0.895613	UBE2E3
TCONS_00025352	2.03264	TCONS_00025352	-0.668749	UBE2V1
TCONS_00041812	1.47604	TCONS_00041812	0.320302	UBQLN1
TCONS_00012006	3.22912	TCONS_00012006	-2.48975	UBR7
TCONS_00003951	1.98481	TCONS_00003951	0.995352	UCHL5
TCONS_00022040	1.85818	TCONS_00022040	-0.31089	UGP2
TCONS_00005306	2.35601	TCONS_00005306	-0.555683	UPF2
TCONS_00019528	2.40118	TCONS_00019528	-0.543819	URI1
TCONS_00022172	3.82013	TCONS_00022172	0.121309	USP39
TCONS_00022169	-2.08955	TCONS_00022169	-0.805505	USP39
TCONS_00010512	3.937	TCONS_00010512	-2.33149	USP44
TCONS_00015975	1.84537	TCONS_00015975	0.00379564	USP6
TCONS_00043143	3.91699	TCONS_00043143	4.05041	UTP14A
TCONS_00033669	1.54255	TCONS_00033669	-0.57586	UTRN
TCONS_00043646	3.37742	TCONS_00043646	-0.998737	UXT
TCONS_00044540	3.50253	TCONS_00044540	-1.46087	VAMP7
TCONS_00043403	2.77141	TCONS_00043403	-0.263611	VAMP7
TCONS_00032360	1.44325	TCONS_00032360	0.736898	VDAC1
TCONS_00032362	-3.29142	TCONS_00032362	2.29241	VDAC1
TCONS_00033315	3.28338	TCONS_00033315	-0.296245	VEGFA
TCONS_00009393	1.82836	TCONS_00009393	-2.68615	VEZT
TCONS_00039183	2.22799	TCONS_00039183	-0.717414	VIPR2
TCONS_00040937	3.64728	TCONS_00040937	8.98395	VPS13A
TCONS_00040936	1.71195	TCONS_00040936	-0.252691	VPS13A
TCONS_00013875	2.43198	TCONS_00013875	-2.15169	VPS13C
TCONS_00013876	1.53571	TCONS_00013876	0.0614862	VPS13C
TCONS_00024376	1.83478	TCONS_00024376	1.55029	VPS16
TCONS_00038471	3.88247	TCONS_00038471	2.00298	VPS41
TCONS_00010871	3.44951	TCONS_00010871	-6.01255	WASF3
TCONS_00030111	2.21589	TCONS_00030111	-0.550493	WDR17
TCONS_00012178	2.05618	TCONS_00012178	-7.48093	WDR20
TCONS_00019641	1.83315	TCONS_00019641	-0.25839	WDR62
TCONS_00015914	-1.69169	TCONS_00015914	-0.718676	WDR81
TCONS_00006293	-2.04647	TCONS_00006293	1.89541	WEE1
TCONS_00029398	-4.97743	TCONS_00029398	-0.863454	WHSC1
TCONS_00023929	1.92013	TCONS_00023929	-0.807701	WIPF1
TCONS_00032747	1.72996	TCONS_00032747	-0.412967	WRNIP1
TCONS_00023778	2.79357	TCONS_00023778	-1.57479	WTH3DI
TCONS_00042426	1.77643	TCONS_00042426	-2.11888	WWC3
TCONS_00015059	2.94682	TCONS_00015059	-2.33685	WWOX
TCONS_00026684	1.71552	TCONS_00026684	0.493156	XBP1
TCONS_00005949	1.41287	TCONS_00005949	1.94366	XPNPEP1
TCONS_00012840	1.72937	TCONS_00012840	0.489436	XRCC3
TCONS_00029028	1.95533	TCONS_00029028	-1.29395	XRN1
TCONS_00021005	5.72102	TCONS_00021005	1.52572	YIF1B
TCONS_00002925	6.42839	TCONS_00002925	-12.1674	YIPF1
TCONS_00002922	-5.08261	TCONS_00002922	0.40228	YIPF1
TCONS_00021880	2.92351	TCONS_00021880	-1.68302	YPEL5
TCONS_00040417	2.02525	TCONS_00040417	-1.83155	YWHAZ
TCONS_00040416	1.81447	TCONS_00040416	-2.20786	YWHAZ
TCONS_00003607	2.45324	TCONS_00003607	-3.75793	YY1AP1
TCONS_00003597	-5.66379	TCONS_00003597	2.36441	YY1AP1
TCONS_00039608	3.98417	TCONS_00039608	0.619961	ZBTB10
TCONS_00028823	4.16182	TCONS_00028823	0.640116	ZBTB20
TCONS_00028830	2.58086	TCONS_00028830	0.564532	ZBTB20
TCONS_00001665	1.83166	TCONS_00001665	-0.160416	ZBTB37
TCONS_00011969	1.92062	TCONS_00011969	-0.685869	ZC3H14
TCONS_00043075	2.30831	TCONS_00043075	-1.58296	ZCCHC16
TCONS_00026077	2.24504	TCONS_00026077	-1.31417	ZDHHC8
TCONS_00004520	2.39374	TCONS_00004520	3.74016	ZEB1
TCONS_00023809	2.55283	TCONS_00023809	1.81559	ZEB2
TCONS_00005488	2.2466	TCONS_00005488	0.108044	ZFAND4
TCONS_00013442	4.96815	TCONS_00013442	-2.53649	ZFAND6
TCONS_00013436	2.08527	TCONS_00013436	-0.203039	ZFAND6
TCONS_00013443	-1.55708	TCONS_00013443	0.19724	ZFAND6
TCONS_00013444	-2.59632	TCONS_00013444	0.311597	ZFAND6
TCONS_00012584	2.28044	TCONS_00012584	1.06481	ZFP36L1
TCONS_00025371	-7.49638	TCONS_00025371	10.4177	ZFP64
TCONS_00042511	2.00033	TCONS_00042511	-0.6797	ZFX
TCONS_00042509	-1.46455	TCONS_00042509	0.592022	ZFX
TCONS_00012613	-2.33016	TCONS_00012613	0.330287	ZFYVE1
TCONS_00031283	3.29733	TCONS_00031283	-1.11066	ZFYVE16
TCONS_00004961	2.12611	TCONS_00004961	-0.0897377	ZFYVE27
TCONS_00040508	1.4573	TCONS_00040508	-0.770471	ZHX1
TCONS_00037768	1.54639	TCONS_00037768	0.0366825	ZKSCAN5
TCONS_00037454	4.49033	TCONS_00037454	-1.28101	ZMIZ2
TCONS_00043853	-1.776	TCONS_00043853	0.236212	ZMYM3
TCONS_00011165	2.62414	TCONS_00011165	-3.28437	ZMYM5
TCONS_00015297	2.94782	TCONS_00015297	-0.586479	ZNF200
TCONS_00020348	2.66266	TCONS_00020348	0.145769	ZNF274
TCONS_00025951	2.31463	TCONS_00025951	-0.637706	ZNF295
TCONS_00019564	2.43561	TCONS_00019564	-0.00401354	ZNF302
TCONS_00009770	2.77721	TCONS_00009770	-2.02642	ZNF384
TCONS_00009771	-2.42391	TCONS_00009771	1.06169	ZNF384
TCONS_00033382	2.21248	TCONS_00033382	1.44801	ZNF451
TCONS_00041108	-3.2226	TCONS_00041108	-0.289147	ZNF483
TCONS_00019067	1.91204	TCONS_00019067	0.11016	ZNF555
TCONS_00019665	-2.74877	TCONS_00019665	-0.490526	ZNF568
TCONS_00021511	2.08108	TCONS_00021511	-1.85286	ZNF611
TCONS_00027253	2.43761	TCONS_00027253	0.132011	ZNF619
TCONS_00027259	1.86794	TCONS_00027259	-0.311637	ZNF620
TCONS_00039814	2.38654	TCONS_00039814	-2.28123	ZNF623
TCONS_00021488	-2.18799	TCONS_00021488	-0.39539	ZNF649
TCONS_00037776	1.80368	TCONS_00037776	-1.28145	ZNF655
TCONS_00037771	-2.34556	TCONS_00037771	0.908801	ZNF655
TCONS_00038579	2.2407	TCONS_00038579	0.104805	ZNF680
TCONS_00026084	2.32767	TCONS_00026084	-3.58794	ZNF74
TCONS_00015142	2.68465	TCONS_00015142	0.424365	ZNF778
TCONS_00009694	2.53493	TCONS_00009694	1.51926	ZNF84
TCONS_00024766	2.59318	TCONS_00024766	1.89098	ZNFX1-AS1
TCONS_00024770	2.45814	TCONS_00024770	-2.16325	ZNFX1-AS1
TCONS_00037375	1.4646	TCONS_00037375	-0.131255	ZNRF2
TCONS_00016412	1.85839	TCONS_00016412	0.538194	ZPBP2
TCONS_00000867	3.04932	TCONS_00000867	-2.09493	ZRANB2-AS1

## Sheet: isoformPCEP4sign-FRTall-1st
PCEP4 significant	Value Log2	FRT all	Value Log2	Gene symbol		Pairwise comparison PCEP4 significant changes versus FRT all changes
TCONS_00010785	3.42097	TCONS_00010785	-11.53	ABCB9		Isoform
TCONS_00014510	7.29987	TCONS_00014510	1.27509	ABCC1		1st replicate
TCONS_00033296	2.27283	TCONS_00033296	-1.13106	ABCC10
TCONS_00003900	1.69213	TCONS_00003900	-7.99704	ABL2
TCONS_00003903	-2.11001	TCONS_00003903	-3.71437	ABL2
TCONS_00003904	-11.6029	TCONS_00003904	1.44704	ABL2
TCONS_00012338	1.28415	TCONS_00012338	-0.690641	ACIN1
TCONS_00021717	-1.84161	TCONS_00021717	0.322784	ACP1
TCONS_00015134	4.72088	TCONS_00015134	-1.38468	ACSF3
TCONS_00011746	-1.44095	TCONS_00011746	0.512514	ACTR10
TCONS_00009091	-2.14906	TCONS_00009091	1.78856	ACVR1B
TCONS_00003526	-1.42501	TCONS_00003526	1.3944	ADAR
TCONS_00003525	-2.74044	TCONS_00003525	1.63478	ADAR
TCONS_00003528	-2.87101	TCONS_00003528	-4.89905	ADAR
TCONS_00025700	2.64888	TCONS_00025700	1.27493	ADARB1
TCONS_00002042	-1.50921	TCONS_00002042	-0.358479	ADCK3
TCONS_00029422	-3.0168	TCONS_00029422	-4.49477	ADD1
TCONS_00005053	1.47069	TCONS_00005053	-0.851788	ADD3
TCONS_00006296	5.49216	TCONS_00006296	-1.28525	ADM
TCONS_00029765	1.82916	TCONS_00029765	-0.512946	AFF1
TCONS_00043253	-2.76021	TCONS_00043253	0.0183721	AFF2
TCONS_00016954	-2.1405	TCONS_00016954	-0.875832	AFMID
TCONS_00030883	-3.19967	TCONS_00030883	-0.4246	AGA
TCONS_00001019	2.49669	TCONS_00001019	-1.19342	AGL
TCONS_00001099	1.81712	TCONS_00001099	-0.352362	AHCYL1
TCONS_00009804	-4.78972	TCONS_00009804	1.77434	AICDA
TCONS_00000817	4.51318	TCONS_00000817	-1.00398	AK4
TCONS_00000815	2.68516	TCONS_00000815	0.250619	AK4
TCONS_00041103	8.05626	TCONS_00041103	-0.230229	AKAP2
TCONS_00009527	-1.80542	TCONS_00009527	-0.111853	ALDH2
TCONS_00002467	-2.42249	TCONS_00002467	0.621317	ALDH4A1
TCONS_00014678	2.0164	TCONS_00014678	0.017609	ALDOA
TCONS_00014679	1.88636	TCONS_00014679	-1.83526	ALDOA
TCONS_00014682	1.80301	TCONS_00014682	-0.677559	ALDOA
TCONS_00017431	3.2804	TCONS_00017431	-1.65863	ALDOC
TCONS_00003101	-2.08099	TCONS_00003101	0.343009	ALG14
TCONS_00010613	-4.78939	TCONS_00010613	2.38689	ALKBH2
TCONS_00003162	-2.2544	TCONS_00003162	-0.346709	AMIGO1
TCONS_00010055	2.99073	TCONS_00010055	-0.278713	AMIGO2
TCONS_00023749	2.49547	TCONS_00023749	0.982091	AMMECR1L
TCONS_00006300	2.05157	TCONS_00006300	0.28514	AMPD3
TCONS_00029898	-4.78236	TCONS_00029898	2.38675	ANK2
TCONS_00015882	-9.33121	TCONS_00015882	1.84925	ANKRD11
TCONS_00006915	-2.41338	TCONS_00006915	0.0642567	ANKRD13D
TCONS_00015332	-2.45957	TCONS_00015332	-0.723197	ANKS3
TCONS_00003376	2.55613	TCONS_00003376	-0.0460537	ANP32E
TCONS_00029889	-2.19304	TCONS_00029889	1.00995	AP1AR
TCONS_00026691	2.57194	TCONS_00026691	1.18956	AP1B1
TCONS_00014193	2.05387	TCONS_00014193	1.26605	AP3S2
TCONS_00031371	2.35239	TCONS_00031371	1.01257	APC
TCONS_00006454	-5.67644	TCONS_00006454	0.245575	API5
TCONS_00007381	1.69314	TCONS_00007381	2.25228	APLP2
TCONS_00005832	1.72329	TCONS_00005832	0.759424	ARHGAP19
TCONS_00022060	2.51762	TCONS_00022060	-0.09518	ARHGAP25
TCONS_00008625	3.36342	TCONS_00008625	-0.862971	ARHGAP32
TCONS_00019786	2.98302	TCONS_00019786	-0.204872	ARHGEF1
TCONS_00011119	1.51354	TCONS_00011119	-3.85772	ARHGEF7
TCONS_00032064	-2.30996	TCONS_00032064	1.71203	ARL15
TCONS_00042949	1.78321	TCONS_00042949	0.173068	ARMCX3
TCONS_00027046	-2.1924	TCONS_00027046	-1.91161	ARPC4
TCONS_00027204	-2.33048	TCONS_00027204	0.945064	ARPP21
TCONS_00027205	-2.3502	TCONS_00027205	0.87865	ARPP21
TCONS_00027206	-2.43765	TCONS_00027206	1.89031	ARPP21
TCONS_00002535	-2.24091	TCONS_00002535	0.81166	ASAP3
TCONS_00005264	-1.3812	TCONS_00005264	0.196353	ASB13
TCONS_00012771	1.82225	TCONS_00012771	-0.18332	ASB2
TCONS_00012770	1.64625	TCONS_00012770	0.284986	ASB2
TCONS_00040187	-2.92015	TCONS_00040187	0.790434	ASPH
TCONS_00020023	-1.79726	TCONS_00020023	0.196512	ATF5
TCONS_00020024	-2.2709	TCONS_00020024	-0.583692	ATF5
TCONS_00011698	-3.25476	TCONS_00011698	2.0031	ATL1
TCONS_00023256	-2.16464	TCONS_00023256	3.43238	ATL2
TCONS_00013621	-1.81102	TCONS_00013621	2.34936	ATP10A
TCONS_00002456	2.76789	TCONS_00002456	-4.96551	ATP13A2
TCONS_00001158	7.35627	TCONS_00001158	-6.85786	ATP1A1
TCONS_00009511	-1.55098	TCONS_00009511	0.495365	ATP2A2
TCONS_00018820	3.04436	TCONS_00018820	5.9362	ATP5A1
TCONS_00030162	-2.76448	TCONS_00030162	-0.916795	ATP5I
TCONS_00011696	-2.43339	TCONS_00011696	0.800897	ATP5S
TCONS_00021103	5.12184	TCONS_00021103	0.890832	ATP5SL
TCONS_00024392	3.79777	TCONS_00024392	-6.04721	ATRN
TCONS_00014614	-1.43973	TCONS_00014614	0.712881	ATXN2L
TCONS_00014613	-1.61101	TCONS_00014613	-0.0709307	ATXN2L
TCONS_00010354	-2.13583	TCONS_00010354	1.34031	AVIL
TCONS_00007050	1.38978	TCONS_00007050	-0.219213	B3GNT6
TCONS_00029844	2.68738	TCONS_00029844	-1.30899	BANK1
TCONS_00021257	-2.1129	TCONS_00021257	1.46534	BBC3
TCONS_00033430	-1.68675	TCONS_00033430	0.394467	BCKDHB
TCONS_00018946	2.8134	TCONS_00018946	-0.678397	BCL2
TCONS_00038613	-1.34779	TCONS_00038613	-0.0183053	BCL7B
TCONS_00043851	-3.74915	TCONS_00043851	3.45307	BCYRN1
TCONS_00006725	-3.38573	TCONS_00006725	5.85504	BEST1
TCONS_00006726	-4.81413	TCONS_00006726	3.09338	BEST1
TCONS_00009973	5.95336	TCONS_00009973	1.0959	BHLHE41
TCONS_00024895	4.65857	TCONS_00024895	-2.01947	BIRC7
TCONS_00024894	3.5371	TCONS_00024894	-2.20138	BIRC7
TCONS_00025241	1.94147	TCONS_00025241	-2.15847	BLCAP
TCONS_00025244	-1.94345	TCONS_00025244	1.11137	BLCAP
TCONS_00039316	2.33135	TCONS_00039316	-0.0936531	BMP1
TCONS_00039317	-2.60161	TCONS_00039317	-11.2504	BMP1
TCONS_00021856	-3.37929	TCONS_00021856	1.05155	BRE
TCONS_00025929	1.90008	TCONS_00025929	-1.31134	BRWD1
TCONS_00025931	-1.44977	TCONS_00025931	2.13345	BRWD1
TCONS_00025930	-2.81382	TCONS_00025930	2.08635	BRWD1
TCONS_00032911	4.03019	TCONS_00032911	0.620277	BTN3A3
TCONS_00008478	3.51045	TCONS_00008478	-0.230661	BUD13
TCONS_00037288	-2.4354	TCONS_00037288	0.327765	BZW2
TCONS_00007165	-2.1099	TCONS_00007165	0.693559	C11orf53
TCONS_00007183	-1.99179	TCONS_00007183	-0.159443	C11orf57
TCONS_00008028	-1.63714	TCONS_00008028	0.59517	C11orf95
TCONS_00009890	2.83286	TCONS_00009890	0.564371	C12orf36
TCONS_00009637	-3.18007	TCONS_00009637	0.54124	C12orf65
TCONS_00012623	1.60773	TCONS_00012623	-0.952963	C14orf43
TCONS_00012329	-3.87777	TCONS_00012329	-0.251554	C14orf93
TCONS_00015204	-1.96953	TCONS_00015204	0.982528	C16orf13
TCONS_00014538	-1.70802	TCONS_00014538	0.477558	C16orf62
TCONS_00017416	-1.5142	TCONS_00017416	-0.396105	C17orf103
TCONS_00016360	-3.47535	TCONS_00016360	0.73261	C17orf50
TCONS_00018288	2.96008	TCONS_00018288	1.01611	C17orf62
TCONS_00018282	-2.6068	TCONS_00018282	0.92952	C17orf62
TCONS_00016158	-1.4598	TCONS_00016158	-0.526463	C17orf76-AS1
TCONS_00016159	-2.30416	TCONS_00016159	-0.58311	C17orf76-AS1
TCONS_00016162	-2.84582	TCONS_00016162	-0.920742	C17orf76-AS1
TCONS_00016150	-5.19497	TCONS_00016150	2.57737	C17orf76-AS1
TCONS_00018234	-1.75295	TCONS_00018234	0.422302	C17orf90
TCONS_00020450	-1.93204	TCONS_00020450	0.474293	C19orf29
TCONS_00019260	-1.62591	TCONS_00019260	0.301856	C19orf66
TCONS_00002689	-1.94507	TCONS_00002689	2.29697	C1orf212
TCONS_00003641	-2.16736	TCONS_00003641	0.18865	C1orf85
TCONS_00009787	-2.10473	TCONS_00009787	0.716852	C1RL
TCONS_00026655	2.98951	TCONS_00026655	-0.801425	C22orf45
TCONS_00020373	-1.62235	TCONS_00020373	0.806074	C2CD4C
TCONS_00021833	-1.70668	TCONS_00021833	1.12004	C2orf28
TCONS_00028576	-3.37664	TCONS_00028576	-0.0147371	C3orf18
TCONS_00027870	2.31227	TCONS_00027870	0.248061	C3orf58
TCONS_00029706	2.84162	TCONS_00029706	1.17644	C4orf26
TCONS_00031799	3.09147	TCONS_00031799	4.46149	C5orf41
TCONS_00032700	2.76842	TCONS_00032700	-2.51281	C5orf45
TCONS_00034212	-2.16052	TCONS_00034212	-0.323952	C6orf1
TCONS_00034224	1.86673	TCONS_00034224	-2.61137	C6orf106
TCONS_00033446	-4.97259	TCONS_00033446	3.12682	C6orf162
TCONS_00033323	3.28282	TCONS_00033323	0.0759173	C6orf223
TCONS_00039024	12.2827	TCONS_00039024	-4.16933	C7orf49
TCONS_00039031	-2.79305	TCONS_00039031	6.0315	C7orf49
TCONS_00039026	-4.28076	TCONS_00039026	-0.0614022	C7orf49
TCONS_00037476	1.93506	TCONS_00037476	-1.80453	C7orf72
TCONS_00021303	-2.22371	TCONS_00021303	0.0792673	CA11
TCONS_00040821	5.44488	TCONS_00040821	-1.24809	CA9
TCONS_00022935	4.33584	TCONS_00022935	-2.26442	CAB39
TCONS_00008704	-3.4474	TCONS_00008704	0.960514	CACNA1C
TCONS_00028678	-3.38218	TCONS_00028678	3.37301	CADPS
TCONS_00005926	4.77708	TCONS_00005926	1.97366	CALHM2
TCONS_00037981	4.54728	TCONS_00037981	-0.367023	CALU
TCONS_00005710	-3.38381	TCONS_00005710	1.08644	CAMK2G
TCONS_00017170	-1.76382	TCONS_00017170	1.54638	CAMTA2
TCONS_00031867	2.10406	TCONS_00031867	0.588041	CANX
TCONS_00023225	-1.99206	TCONS_00023225	0.455269	CAPN13
TCONS_00002480	2.49753	TCONS_00002480	-0.779572	CAPZB
TCONS_00007498	-6.37368	TCONS_00007498	-8.46911	CARS
TCONS_00018133	-1.97532	TCONS_00018133	0.0834363	CASKIN2
TCONS_00018202	-1.4265	TCONS_00018202	0.377896	CBX4
TCONS_00022009	-2.36898	TCONS_00022009	3.3003	CCDC85A
TCONS_00023347	-9.40805	TCONS_00023347	-1.11039	CCDC88A
TCONS_00014838	2.83319	TCONS_00014838	-0.256916	CCL22
TCONS_00017554	4.29568	TCONS_00017554	-0.5033	CCL3
TCONS_00017560	5.37691	TCONS_00017560	0.474845	CCL3L1
TCONS_00017557	4.69057	TCONS_00017557	0.674902	CCL3L1
TCONS_00037462	-1.97351	TCONS_00037462	1.25491	CCM2
TCONS_00034312	-2.12546	TCONS_00034312	-0.686071	CCND3
TCONS_00034313	-2.591	TCONS_00034313	-1.47378	CCND3
TCONS_00013118	-3.28349	TCONS_00013118	0.47229	CCNDBP1
TCONS_00013829	-1.93505	TCONS_00013829	0.0480305	CCPG1
TCONS_00013830	-2.3171	TCONS_00013830	0.749677	CCPG1
TCONS_00017633	6.19402	TCONS_00017633	-1.43362	CCR7
TCONS_00003643	1.89372	TCONS_00003643	1.33856	CCT3
TCONS_00017494	-3.31493	TCONS_00017494	-0.786858	CCT6B
TCONS_00033419	1.75003	TCONS_00033419	0.406589	CD109
TCONS_00044597	-2.53359	TCONS_00044597	1.11821	CD24
TCONS_00003737	2.08373	TCONS_00003737	-1.20661	CD48
TCONS_00001113	2.00746	TCONS_00001113	-1.0971	CD53
TCONS_00007776	-3.68591	TCONS_00007776	2.12099	CD59
TCONS_00016064	1.78797	TCONS_00016064	-1.33997	CD68
TCONS_00018025	-1.35282	TCONS_00018025	0.179702	CD79B
TCONS_00027696	2.68763	TCONS_00027696	0.709596	CD86
TCONS_00040371	5.99753	TCONS_00040371	-0.888104	CDH17
TCONS_00015158	4.25452	TCONS_00015158	9.96416	CDK10
TCONS_00038708	2.37402	TCONS_00038708	2.31252	CDK6
TCONS_00021129	3.19929	TCONS_00021129	0.333011	CEACAM1
TCONS_00024778	-1.89182	TCONS_00024778	1.16174	CEBPB
TCONS_00019545	-1.5507	TCONS_00019545	0.472089	CEBPG
TCONS_00026542	-1.77504	TCONS_00026542	-0.252172	CECR1
TCONS_00026540	2.73259	TCONS_00026540	-2.90781	CECR5
TCONS_00013984	-1.97593	TCONS_00013984	4.06169	CELF6
TCONS_00004281	2.62169	TCONS_00004281	7.57454	CEP170
TCONS_00007117	-1.7707	TCONS_00007117	1.08973	CEP57
TCONS_00012422	2.74415	TCONS_00012422	-1.12919	CFL2
TCONS_00023191	3.02474	TCONS_00023191	-1.06745	CGREF1
TCONS_00013077	-3.28364	TCONS_00013077	0.437517	CHAC1
TCONS_00011149	-2.48281	TCONS_00011149	1.6142	CHAMP1
TCONS_00016091	3.97487	TCONS_00016091	-3.10815	CHD3
TCONS_00007449	-2.70293	TCONS_00007449	-1.13976	CHID1
TCONS_00039610	-1.96061	TCONS_00039610	0.55729	CHMP4C
TCONS_00037364	-1.65137	TCONS_00037364	1.11722	CHN2
TCONS_00014481	2.46545	TCONS_00014481	0.764854	CIITA
TCONS_00019034	-2.28791	TCONS_00019034	0.13981	CIRBP
TCONS_00034773	1.65394	TCONS_00034773	-0.459496	CITED2
TCONS_00030094	1.87451	TCONS_00030094	0.482866	CLCN3
TCONS_00038832	-1.41786	TCONS_00038832	-0.145322	CLDN15
TCONS_00028760	2.78999	TCONS_00028760	1.98838	CLDND1
TCONS_00015005	-3.03364	TCONS_00015005	2.95318	CLEC18A
TCONS_00008824	-2.66158	TCONS_00008824	0.444603	CLEC2D
TCONS_00030740	-2.11907	TCONS_00030740	0.941181	CLGN
TCONS_00040835	2.98383	TCONS_00040835	1.25491	CLTA
TCONS_00015070	5.19364	TCONS_00015070	-2.86525	CMIP
TCONS_00019023	1.59116	TCONS_00019023	1.26877	CNN2
TCONS_00005032	-2.44754	TCONS_00005032	1.90546	CNNM2
TCONS_00009329	1.3628	TCONS_00009329	1.07649	CNOT2
TCONS_00009328	-1.90334	TCONS_00009328	-0.725949	CNOT2
TCONS_00009330	-4.00084	TCONS_00009330	0.446689	CNOT2
TCONS_00039033	2.54457	TCONS_00039033	0.184356	CNOT4
TCONS_00016093	2.76753	TCONS_00016093	-1.02522	CNTROB
TCONS_00041377	1.98986	TCONS_00041377	-0.363819	COL5A1
TCONS_00008153	-3.04915	TCONS_00008153	1.59235	CORO1B
TCONS_00017915	2.47413	TCONS_00017915	-1.88523	COX11
TCONS_00025195	-3.03153	TCONS_00025195	0.304171	CPNE1
TCONS_00037763	-1.36971	TCONS_00037763	0.225171	CPSF4
TCONS_00037548	3.83449	TCONS_00037548	2.19994	CRCP
TCONS_00037359	-2.68412	TCONS_00037359	2.05391	CREB5
TCONS_00008287	1.30682	TCONS_00008287	0.271234	CREBZF
TCONS_00005844	5.07446	TCONS_00005844	-0.46957	CRTAC1
TCONS_00026411	-3.45268	TCONS_00026411	1.03367	CSDC2
TCONS_00026316	-2.26575	TCONS_00026316	0.615926	CSF2RB
TCONS_00011672	3.89606	TCONS_00011672	-8.82541	CTAGE5
TCONS_00011675	-2.36941	TCONS_00011675	1.57538	CTAGE5
TCONS_00018657	2.78559	TCONS_00018657	-0.914111	CTDP1
TCONS_00018654	-1.55223	TCONS_00018654	1.99509	CTDP1
TCONS_00017928	-1.59809	TCONS_00017928	1.19521	CUEDC1
TCONS_00037842	1.76257	TCONS_00037842	0.625573	CUX1
TCONS_00037846	1.68627	TCONS_00037846	-5.51574	CUX1
TCONS_00017157	-2.08899	TCONS_00017157	0.186782	CXCL16
TCONS_00001076	-2.62429	TCONS_00001076	0.6644	CYB561D1
TCONS_00015866	-1.69393	TCONS_00015866	0.192359	CYBA
TCONS_00040664	-4.12448	TCONS_00040664	-1.31614	CYHR1
TCONS_00014784	-3.16218	TCONS_00014784	0.640673	CYLD
TCONS_00007666	-1.65568	TCONS_00007666	0.618428	CYP2R1
TCONS_00030135	-1.58382	TCONS_00030135	0.772199	CYP4V2
TCONS_00023094	-5.60553	TCONS_00023094	2.58113	CYS1
TCONS_00023847	1.48522	TCONS_00023847	-0.286104	CYTIP
TCONS_00029440	3.87177	TCONS_00029440	-1.20977	D4S234E
TCONS_00029439	3.0347	TCONS_00029439	-0.607539	D4S234E
TCONS_00027379	-2.49591	TCONS_00027379	0.00172823	DAG1
TCONS_00027367	-2.6703	TCONS_00027367	-1.98483	DAG1
TCONS_00009077	2.26849	TCONS_00009077	-0.649288	DAZAP2
TCONS_00015894	3.38574	TCONS_00015894	-7.85725	DBNDD1
TCONS_00011588	-1.78633	TCONS_00011588	-0.68152	DCAF11
TCONS_00005323	-3.28256	TCONS_00005323	0.997436	DCLRE1C
TCONS_00018264	-2.65712	TCONS_00018264	-0.115869	DCXR
TCONS_00004734	1.95784	TCONS_00004734	-1.05221	DDIT4
TCONS_00039743	-3.37989	TCONS_00039743	1.12449	DEPTOR
TCONS_00042023	4.6235	TCONS_00042023	-2.30734	DFNB31
TCONS_00042026	2.33865	TCONS_00042026	-0.800124	DFNB31
TCONS_00026047	-2.20516	TCONS_00026047	-0.226323	DGCR9
TCONS_00010934	2.60154	TCONS_00010934	1.61428	DGKH
TCONS_00010938	2.5885	TCONS_00010938	-0.0439348	DGKH
TCONS_00024646	3.07617	TCONS_00024646	-1.50013	DHX35
TCONS_00025434	4.35143	TCONS_00025434	9.83958	DIDO1
TCONS_00025433	-2.26498	TCONS_00025433	5.78685	DIDO1
TCONS_00025729	2.1942	TCONS_00025729	7.81533	DIP2A
TCONS_00013283	3.16824	TCONS_00013283	-4.84604	DIS3L
TCONS_00030632	-2.15114	TCONS_00030632	2.30153	DKK2
TCONS_00029348	2.31257	TCONS_00029348	0.177064	DLG1
TCONS_00042831	-1.89301	TCONS_00042831	0.61674	DLG3
TCONS_00043596	-1.75877	TCONS_00043596	0.252616	DMD
TCONS_00043582	-2.19143	TCONS_00043582	0.195245	DMD
TCONS_00020916	-1.91797	TCONS_00020916	0.25597	DMKN
TCONS_00021222	-2.13868	TCONS_00021222	1.13638	DMPK
TCONS_00021223	-2.14989	TCONS_00021223	1.58703	DMPK
TCONS_00037677	1.80491	TCONS_00037677	1.29628	DMTF1
TCONS_00020731	2.41811	TCONS_00020731	-1.12036	DNAJB1
TCONS_00017702	2.33038	TCONS_00017702	4.92653	DNAJC7
TCONS_00026848	-1.80773	TCONS_00026848	-0.094205	DNAL4
TCONS_00020688	-2.05286	TCONS_00020688	-0.0151377	DNASE2
TCONS_00015501	-2.1532	TCONS_00015501	-1.43632	DOC2A
TCONS_00040685	-2.60376	TCONS_00040685	2.24484	DOCK8
TCONS_00032674	1.28889	TCONS_00032674	0.17743	DOK3
TCONS_00042292	-2.31526	TCONS_00042292	0.740315	DPP7
TCONS_00031961	2.20055	TCONS_00031961	-0.272123	DROSHA
TCONS_00033530	-3.45213	TCONS_00033530	1.49856	DSE
TCONS_00018955	1.83713	TCONS_00018955	0.0186098	DSEL
TCONS_00004158	3.13963	TCONS_00004158	-0.662752	DUSP10
TCONS_00009583	-1.669	TCONS_00009583	0.371018	DYNLL1
TCONS_00025584	3.86472	TCONS_00025584	-1.30028	DYRK1A
TCONS_00039616	8.90138	TCONS_00039616	3.87591	E2F5
TCONS_00039619	1.63747	TCONS_00039619	0.851667	E2F5
TCONS_00039617	-2.04904	TCONS_00039617	-1.82506	E2F5
TCONS_00039618	-9.6475	TCONS_00039618	-5.27577	E2F5
TCONS_00023103	-3.74103	TCONS_00023103	-0.339824	E2F6
TCONS_00005688	2.34296	TCONS_00005688	-1.33188	ECD
TCONS_00040614	-2.84919	TCONS_00040614	-0.413511	EEF1D
TCONS_00033857	3.49565	TCONS_00033857	-4.64048	EEF1E1-MUTED
TCONS_00037411	1.80056	TCONS_00037411	-0.922485	EEPD1
TCONS_00016772	2.388	TCONS_00016772	0.00563652	EFCAB3
TCONS_00014120	2.64892	TCONS_00014120	-0.66474	EFTUD1
TCONS_00037498	-5.73536	TCONS_00037498	2.05723	EGFR
TCONS_00021885	-1.76349	TCONS_00021885	1.33534	EHD3
TCONS_00040573	2.87243	TCONS_00040573	0.448417	EIF2C2
TCONS_00000533	2.62791	TCONS_00000533	1.55043	EIF2C3
TCONS_00026739	3.44832	TCONS_00026739	1.49501	EIF4ENIF1
TCONS_00028055	-2.46386	TCONS_00028055	1.02587	EIF4G1
TCONS_00007639	2.14686	TCONS_00007639	-1.53168	EIF4G2
TCONS_00016029	-1.53969	TCONS_00016029	1.36395	EIF5A
TCONS_00004785	-2.52008	TCONS_00004785	-0.997662	EIF5AL1
TCONS_00025181	-1.89117	TCONS_00025181	-0.0937906	EIF6
TCONS_00017324	6.33688	TCONS_00017324	-2.07404	ELAC2
TCONS_00017327	-2.43443	TCONS_00017327	0.355574	ELAC2
TCONS_00025313	-7.21636	TCONS_00025313	-0.78698	ELMO2
TCONS_00021946	1.81711	TCONS_00021946	-0.293535	EML4
TCONS_00008866	5.35293	TCONS_00008866	-1.58901	EMP1
TCONS_00016984	-4.2068	TCONS_00016984	0.468133	ENDOV
TCONS_00002380	3.44405	TCONS_00002380	-2.7884	ENO1
TCONS_00008776	1.5414	TCONS_00008776	-0.513869	ENO2
TCONS_00015971	-2.38817	TCONS_00015971	1.04627	ENO3
TCONS_00003392	-11.1274	TCONS_00003392	0.833467	ENSA
TCONS_00024601	3.46259	TCONS_00024601	-3.78704	EPB41L1
TCONS_00034680	2.45503	TCONS_00034680	-1.93756	EPB41L2
TCONS_00039307	3.63963	TCONS_00039307	-1.42738	EPB49
TCONS_00039088	-1.83595	TCONS_00039088	0.979597	EPHA1
TCONS_00002889	3.43785	TCONS_00002889	4.9964	EPS15
TCONS_00032241	3.35267	TCONS_00032241	1.69918	ERAP1
TCONS_00031339	-2.05507	TCONS_00031339	1.85541	ERAP2
TCONS_00031167	4.37137	TCONS_00031167	0.941973	ERBB2IP
TCONS_00031169	-3.62075	TCONS_00031169	-0.551508	ERBB2IP
TCONS_00031162	-5.27505	TCONS_00031162	-5.28819	ERBB2IP
TCONS_00005549	-2.09861	TCONS_00005549	2.48082	ERCC6
TCONS_00018034	-1.55555	TCONS_00018034	0.669934	ERN1
TCONS_00012491	1.41891	TCONS_00012491	0.363572	ERO1L
TCONS_00009532	-2.48574	TCONS_00009532	-0.984555	ERP29
TCONS_00039654	-1.94792	TCONS_00039654	1.35556	ESRP1
TCONS_00039653	-2.60508	TCONS_00039653	1.18355	ESRP1
TCONS_00006801	-1.32932	TCONS_00006801	-0.0288761	ESRRA
TCONS_00004137	4.35511	TCONS_00004137	1.49022	ESRRG
TCONS_00039182	1.89493	TCONS_00039182	-0.16215	ESYT2
TCONS_00032410	5.92946	TCONS_00032410	-5.25344	ETF1
TCONS_00008915	-2.76076	TCONS_00008915	1.10973	ETNK1
TCONS_00029626	3.23381	TCONS_00029626	-8.91154	EXOC1
TCONS_00038033	4.09835	TCONS_00038033	4.53857	EXOC4
TCONS_00027309	5.02805	TCONS_00027309	-0.563657	EXOSC7
TCONS_00042149	3.43756	TCONS_00042149	-2.08455	FAM102A
TCONS_00043787	3.48952	TCONS_00043787	-1.59925	FAM104B
TCONS_00006656	-1.76298	TCONS_00006656	0.0593228	FAM111A
TCONS_00006653	-2.10063	TCONS_00006653	-0.242471	FAM111A
TCONS_00006650	2.67478	TCONS_00006650	1.45327	FAM111B
TCONS_00039092	1.58859	TCONS_00039092	0.462444	FAM115A
TCONS_00039093	-2.1174	TCONS_00039093	0.828166	FAM115A
TCONS_00043766	-1.86883	TCONS_00043766	0.928918	FAM120C
TCONS_00019433	-1.54196	TCONS_00019433	-0.295234	FAM125A
TCONS_00003940	-1.59975	TCONS_00003940	1.43516	FAM129A
TCONS_00032397	-5.10218	TCONS_00032397	-10.4542	FAM13B
TCONS_00031285	-3.6539	TCONS_00031285	1.12531	FAM151B
TCONS_00013456	-2.54007	TCONS_00013456	0.0474255	FAM154B
TCONS_00027704	1.83547	TCONS_00027704	-0.681626	FAM162A
TCONS_00042225	-4.67874	TCONS_00042225	1.717	FAM163B
TCONS_00042299	2.52168	TCONS_00042299	1.36444	FAM166A
TCONS_00039921	-1.4321	TCONS_00039921	1.01622	FAM167A
TCONS_00044368	2.68488	TCONS_00044368	-0.575197	FAM3A
TCONS_00005129	-2.66605	TCONS_00005129	0.951658	FAM45A
TCONS_00000376	-3.92109	TCONS_00000376	-11.2779	FAM54B
TCONS_00027607	-2.21014	TCONS_00027607	2.03879	FAM55C
TCONS_00044322	-2.08258	TCONS_00044322	0.166551	FAM58A
TCONS_00033936	2.02898	TCONS_00033936	-0.905249	FAM65B
TCONS_00003088	5.03973	TCONS_00003088	-0.330351	FAM69A
TCONS_00041408	-2.55904	TCONS_00041408	0.106233	FAM69B
TCONS_00040528	-2.76477	TCONS_00040528	0.760638	FAM84B
TCONS_00013034	5.62819	TCONS_00013034	-4.17225	FAM98B
TCONS_00043476	2.36978	TCONS_00043476	0.606867	FANCB
TCONS_00041900	2.80978	TCONS_00041900	0.2732	FANCC
TCONS_00012706	-2.43642	TCONS_00012706	0.0558983	FBLN5
TCONS_00023319	6.01696	TCONS_00023319	-4.05427	FBXO11
TCONS_00021058	-3.79078	TCONS_00021058	-1.3259	FCGBP
TCONS_00003680	-2.46315	TCONS_00003680	2.00322	FCRL1
TCONS_00001570	-2.00194	TCONS_00001570	1.9325	FCRLA
TCONS_00001564	-3.22851	TCONS_00001564	0.889961	FCRLA
TCONS_00001569	-3.49588	TCONS_00001569	1.62139	FCRLA
TCONS_00001571	-3.19962	TCONS_00001571	2.49879	FCRLB
TCONS_00039258	1.69658	TCONS_00039258	-0.123518	FDFT1
TCONS_00001405	1.6035	TCONS_00001405	1.09706	FDPS
TCONS_00040991	-3.06895	TCONS_00040991	5.9969	FGD3
TCONS_00028254	-4.26739	TCONS_00028254	1.65685	FGD5-AS1
TCONS_00030272	-3.62057	TCONS_00030272	-0.0733132	FGFBP2
TCONS_00000785	3.46347	TCONS_00000785	1.1291	FGGY
TCONS_00002610	1.91949	TCONS_00002610	0.633341	FGR
TCONS_00038561	1.94093	TCONS_00038561	-2.12565	FKBP9L
TCONS_00017358	3.27435	TCONS_00017358	-0.941531	FLCN
TCONS_00029508	-3.51015	TCONS_00029508	1.75965	FLJ39653
TCONS_00041522	-3.01321	TCONS_00041522	2.12795	FLJ41200
TCONS_00002162	-2.77414	TCONS_00002162	2.23885	FMN2
TCONS_00032321	1.34376	TCONS_00032321	0.504166	FNIP1
TCONS_00030070	2.45299	TCONS_00030070	-1.38541	FNIP2
TCONS_00021863	7.84883	TCONS_00021863	-1.84849	FOSL2
TCONS_00002784	4.66885	TCONS_00002784	-2.30513	FOXJ3
TCONS_00002786	-1.95717	TCONS_00002786	-0.629751	FOXJ3
TCONS_00002788	-2.61208	TCONS_00002788	1.4441	FOXJ3
TCONS_00028708	4.40368	TCONS_00028708	0.0137212	FOXP1
TCONS_00007358	-2.91418	TCONS_00007358	0.815112	FOXRED1
TCONS_00015733	-1.80056	TCONS_00015733	1.38562	FTSJD1
TCONS_00004743	2.21128	TCONS_00004743	0.17233	FUT11
TCONS_00028019	1.33488	TCONS_00028019	-0.25511	FXR1
TCONS_00028151	2.08928	TCONS_00028151	-5.25211	FYTTD1
TCONS_00016973	1.73844	TCONS_00016973	0.112694	GAA
TCONS_00016971	-2.40567	TCONS_00016971	-0.373197	GAA
TCONS_00013797	6.93117	TCONS_00013797	7.97772	GABPB1
TCONS_00013792	-8.78672	TCONS_00013792	-7.03569	GABPB1
TCONS_00019064	2.22794	TCONS_00019064	-0.428571	GADD45B
TCONS_00023227	-2.18455	TCONS_00023227	0.0639843	GALNT14
TCONS_00023229	-2.95165	TCONS_00023229	0.236604	GALNT14
TCONS_00028737	2.58861	TCONS_00028737	-1.0824	GBE1
TCONS_00040931	4.43308	TCONS_00040931	-0.753433	GCNT1
TCONS_00040928	3.05217	TCONS_00040928	-0.781954	GCNT1
TCONS_00040930	2.81319	TCONS_00040930	-1.25231	GCNT1
TCONS_00019459	6.08382	TCONS_00019459	0.658799	GDF15
TCONS_00040372	4.9851	TCONS_00040372	-0.70194	GEM
TCONS_00040373	3.6113	TCONS_00040373	-1.44596	GEM
TCONS_00021786	3.14837	TCONS_00021786	-1.59009	GEN1
TCONS_00003078	-2.53714	TCONS_00003078	1.27369	GFI1
TCONS_00003080	-3.07152	TCONS_00003080	1.76364	GFI1
TCONS_00026327	-7.70467	TCONS_00026327	0.0155573	GGA1
TCONS_00018118	3.47546	TCONS_00018118	-0.12334	GGA3
TCONS_00018120	3.04362	TCONS_00018120	0.445901	GGA3
TCONS_00018113	-3.16463	TCONS_00018113	2.31442	GGA3
TCONS_00026169	-2.81739	TCONS_00026169	-0.506617	GGT1
TCONS_00038789	-2.25596	TCONS_00038789	1.3957	GJC3
TCONS_00015760	2.85865	TCONS_00015760	1.1332	GLG1
TCONS_00000024	-1.56205	TCONS_00000024	0.207866	GLTPD1
TCONS_00031706	2.89882	TCONS_00031706	0.273939	GM2A
TCONS_00011601	-1.75777	TCONS_00011601	-0.41985	GMPR2
TCONS_00011602	-2.05666	TCONS_00011602	0.516157	GMPR2
TCONS_00027393	5.73809	TCONS_00027393	-1.89678	GNAI2
TCONS_00024840	-1.85575	TCONS_00024840	-1.62077	GNAS
TCONS_00008764	-2.74225	TCONS_00008764	0.23882	GNB3
TCONS_00015216	-1.72388	TCONS_00015216	0.139164	GNG13
TCONS_00017866	3.06196	TCONS_00017866	-1.02776	GNGT2
TCONS_00013665	2.17233	TCONS_00013665	-1.15165	GOLGA8A
TCONS_00013670	-2.40451	TCONS_00013670	6.50938	GOLGA8B
TCONS_00004033	-2.47761	TCONS_00004033	0.875879	GOLT1A
TCONS_00019558	2.40301	TCONS_00019558	0.131045	GPI
TCONS_00019559	1.76808	TCONS_00019559	-1.15867	GPI
TCONS_00019557	1.58566	TCONS_00019557	-1.79537	GPI
TCONS_00021849	-3.94093	TCONS_00021849	-3.62078	GPN1
TCONS_00037324	1.3475	TCONS_00037324	-0.994408	GPNMB
TCONS_00037195	3.35374	TCONS_00037195	-0.712671	GPR146
TCONS_00002340	-1.95025	TCONS_00002340	0.438518	GPR153
TCONS_00014766	-1.88391	TCONS_00014766	0.448121	GPT2
TCONS_00005748	2.93853	TCONS_00005748	-0.227556	GRID1
TCONS_00031843	-2.22266	TCONS_00031843	1.01097	GRK6
TCONS_00017621	6.88941	TCONS_00017621	0.111201	GSDMB
TCONS_00019429	2.2421	TCONS_00019429	-0.502998	GTPBP3
TCONS_00019431	-2.12263	TCONS_00019431	-0.244448	GTPBP3
TCONS_00030032	-2.599	TCONS_00030032	-0.10085	GUCY1A3
TCONS_00032127	3.37597	TCONS_00032127	-0.299586	GUSBP9
TCONS_00008869	2.04043	TCONS_00008869	0.478577	H2AFJ
TCONS_00032579	2.40785	TCONS_00032579	-0.394454	HAVCR2
TCONS_00010776	6.33077	TCONS_00010776	-1.50541	HCAR2
TCONS_00010777	5.42907	TCONS_00010777	-1.57714	HCAR3
TCONS_00003660	2.70831	TCONS_00003660	-2.25668	HDGF
TCONS_00038714	-1.95851	TCONS_00038714	0.721029	HEPACAM2
TCONS_00028132	2.42668	TCONS_00028132	-0.396986	HES1
TCONS_00011787	4.71403	TCONS_00011787	-3.65107	HIF1A
TCONS_00037970	4.16026	TCONS_00037970	-1.1216	HILPDA
TCONS_00037969	2.58866	TCONS_00037969	-2.60818	HILPDA
TCONS_00032872	-1.80552	TCONS_00032872	0.977699	HIST1H2AC
TCONS_00032936	-3.11973	TCONS_00032936	1.22728	HIST1H3H
TCONS_00002779	2.1846	TCONS_00002779	-0.643549	HIVEP3
TCONS_00002780	2.16013	TCONS_00002780	-0.527006	HIVEP3
TCONS_00034149	-2.67046	TCONS_00034149	0.952707	HLA-DOB
TCONS_00032050	1.47536	TCONS_00032050	0.587345	HMGCS1
TCONS_00032051	1.3701	TCONS_00032051	-0.33815	HMGCS1
TCONS_00034460	-1.63234	TCONS_00034460	0.181318	HMGN3
TCONS_00031763	4.14405	TCONS_00031763	5.00744	HMMR
TCONS_00031764	-2.0234	TCONS_00031764	3.31895	HMMR
TCONS_00041818	-7.52726	TCONS_00041818	-3.09685	HNRNPK
TCONS_00038386	-1.65509	TCONS_00038386	1.07018	HOXA10
TCONS_00017855	-2.0017	TCONS_00017855	0.666912	HOXB9
TCONS_00009138	-1.98781	TCONS_00009138	0.813105	HOXC13
TCONS_00021765	1.27929	TCONS_00021765	-0.606577	HPCAL1
TCONS_00031396	2.06163	TCONS_00031396	0.387059	HSD17B4
TCONS_00009460	1.57705	TCONS_00009460	0.730413	HSP90B1
TCONS_00033100	3.6144	TCONS_00033100	-1.29729	HSPA1A
TCONS_00033101	3.67421	TCONS_00033101	-1.25835	HSPA1B
TCONS_00001555	7.2696	TCONS_00001555	0.0762688	HSPA6
TCONS_00001557	4.79878	TCONS_00001557	0.63403	HSPA7
TCONS_00037634	3.85756	TCONS_00037634	-0.358114	HSPB1
TCONS_00028555	3.68497	TCONS_00028555	-0.196719	HYAL1
TCONS_00007354	-3.37414	TCONS_00007354	3.01142	HYLS1
TCONS_00034402	-2.81332	TCONS_00034402	0.00785775	ICK
TCONS_00044272	1.73011	TCONS_00044272	-1.26302	IDS
TCONS_00009753	-2.80377	TCONS_00009753	1.232	IFFO1
TCONS_00001503	-1.62656	TCONS_00001503	0.152655	IFI16
TCONS_00019455	2.66018	TCONS_00019455	-0.392858	IFI30
TCONS_00000901	-2.54201	TCONS_00000901	0.854175	IFI44L
TCONS_00007407	-2.1296	TCONS_00007407	-0.87549	IFITM3
TCONS_00029121	-1.77953	TCONS_00029121	1.49764	IFT80
TCONS_00029120	-2.49861	TCONS_00029120	2.47244	IFT80
TCONS_00022841	5.16245	TCONS_00022841	-0.956949	IGFBP2
TCONS_00009110	-3.49701	TCONS_00009110	-0.152336	IGFBP6
TCONS_00028833	-1.38304	TCONS_00028833	0.435952	IGSF11
TCONS_00001896	3.78904	TCONS_00001896	1.42124	IKBKE
TCONS_00037488	4.13599	TCONS_00037488	-10.9094	IKZF1
TCONS_00017615	2.20218	TCONS_00017615	0.543289	IKZF3
TCONS_00004072	1.84221	TCONS_00004072	-0.51861	IL10
TCONS_00015123	-3.49843	TCONS_00015123	2.95583	IL17C
TCONS_00022282	-2.74528	TCONS_00022282	-0.251272	IL18R1
TCONS_00026806	2.78926	TCONS_00026806	0.104332	IL2RB
TCONS_00014597	-1.6293	TCONS_00014597	1.05868	IL4R
TCONS_00038979	2.8817	TCONS_00038979	1.18706	IMPDH1
TCONS_00009245	-3.5024	TCONS_00009245	0.999104	INHBE
TCONS_00017067	-1.51003	TCONS_00017067	0.426633	INPP5K
TCONS_00038238	2.63576	TCONS_00038238	1.29509	INSIG1
TCONS_00038237	1.88776	TCONS_00038237	0.200573	INSIG1
TCONS_00038236	1.54407	TCONS_00038236	-0.176166	INSIG1
TCONS_00011354	4.09345	TCONS_00011354	0.389187	INTS6
TCONS_00011355	-1.80944	TCONS_00011355	1.29996	INTS6
TCONS_00009989	2.79374	TCONS_00009989	-1.63605	IPO8
TCONS_00028242	1.49902	TCONS_00028242	-0.570812	IQSEC1
TCONS_00004247	1.44506	TCONS_00004247	0.65455	IRF2BP2
TCONS_00032740	4.38197	TCONS_00032740	0.817765	IRF4
TCONS_00011594	-1.42265	TCONS_00011594	0.916203	IRF9
TCONS_00009491	-1.53249	TCONS_00009491	0.323117	ISCU
TCONS_00000011	-1.82276	TCONS_00000011	0.384687	ISG15
TCONS_00013509	-2.71624	TCONS_00013509	0.0726672	ISG20
TCONS_00020803	3.19886	TCONS_00020803	-2.68976	ISYNA1
TCONS_00016631	-1.63647	TCONS_00016631	0.818802	ITGA3
TCONS_00017132	-1.78057	TCONS_00017132	0.392094	ITGAE
TCONS_00014700	1.91861	TCONS_00014700	0.903681	ITGAL
TCONS_00014736	3.48117	TCONS_00014736	-0.436988	ITGAX
TCONS_00005425	1.4687	TCONS_00005425	-0.282302	ITGB1
TCONS_00005427	-2.23627	TCONS_00005427	1.62414	ITGB1
TCONS_00025998	1.79887	TCONS_00025998	-0.495849	ITGB2
TCONS_00033176	-1.55255	TCONS_00033176	0.709621	ITPR3
TCONS_00011922	-2.89831	TCONS_00011922	1.97201	JDP2
TCONS_00007683	-1.952	TCONS_00007683	0.103364	KCNJ11
TCONS_00009332	-1.41884	TCONS_00009332	-0.0622268	KCNMB4
TCONS_00019450	2.25027	TCONS_00019450	-0.42092	KCNN1
TCONS_00003530	2.80569	TCONS_00003530	-5.77856	KCNN3
TCONS_00003533	2.1321	TCONS_00003533	0.370433	KCNN3
TCONS_00038990	8.33767	TCONS_00038990	-1.0918	KCP
TCONS_00038989	2.57164	TCONS_00038989	-0.0697543	KCP
TCONS_00010754	-1.84494	TCONS_00010754	-0.166665	KDM2B
TCONS_00022184	1.67098	TCONS_00022184	-0.618564	KDM3A
TCONS_00003886	-2.8624	TCONS_00003886	0.132841	KIAA0040
TCONS_00031635	-1.70346	TCONS_00031635	1.48142	KIAA0141
TCONS_00011328	-1.44726	TCONS_00011328	0.113389	KIAA0226L
TCONS_00015391	-2.79847	TCONS_00015391	-1.52376	KIAA0430
TCONS_00004484	1.68054	TCONS_00004484	-0.624407	KIAA1217
TCONS_00037203	-2.45121	TCONS_00037203	-9.7117	KIAA1908
TCONS_00006874	-2.04904	TCONS_00006874	0.0371405	KLC2
TCONS_00033283	-2.00559	TCONS_00033283	0.80529	KLC4
TCONS_00040437	2.96686	TCONS_00040437	-0.271218	KLF10
TCONS_00040438	1.32592	TCONS_00040438	-0.568112	KLF10
TCONS_00028914	-2.93206	TCONS_00028914	0.816623	KLF15
TCONS_00005250	2.31515	TCONS_00005250	1.58676	KLF6
TCONS_00005252	1.77858	TCONS_00005252	-0.214711	KLF6
TCONS_00021794	-1.67792	TCONS_00021794	1.09036	KLHL29
TCONS_00037318	9.10357	TCONS_00037318	-0.127216	KLHL7
TCONS_00021414	3.10762	TCONS_00021414	-0.487515	KLK1
TCONS_00021419	6.30085	TCONS_00021419	-2.66208	KLK4
TCONS_00011737	1.59844	TCONS_00011737	1.42535	KTN1
TCONS_00013255	2.83899	TCONS_00013255	2.54873	LACTB
TCONS_00043814	6.88862	TCONS_00043814	3.60796	LAS1L
TCONS_00043817	2.40227	TCONS_00043817	-0.896623	LAS1L
TCONS_00004184	7.2642	TCONS_00004184	-3.88012	LBR
TCONS_00006346	5.25153	TCONS_00006346	-5.18196	LDHA
TCONS_00006342	3.73656	TCONS_00006342	0.966884	LDHA
TCONS_00006345	2.47921	TCONS_00006345	-0.623496	LDHA
TCONS_00006341	2.07052	TCONS_00006341	0.0275818	LDHA
TCONS_00004052	3.22517	TCONS_00004052	0.149873	LEMD1
TCONS_00034195	2.17689	TCONS_00034195	-1.49248	LEMD2
TCONS_00000820	-2.2297	TCONS_00000820	2.09657	LEPROT
TCONS_00011464	-2.40704	TCONS_00011464	0.210493	LIG4
TCONS_00022311	1.61634	TCONS_00022311	-0.589046	LIMS1
TCONS_00024481	-1.60347	TCONS_00024481	0.11652	LINC00493
TCONS_00038637	1.65404	TCONS_00038637	0.197242	LOC100093631
TCONS_00030180	2.91774	TCONS_00030180	-0.631496	LOC100130872
TCONS_00013044	-3.1084	TCONS_00013044	0.541021	LOC100131089
TCONS_00038231	3.3066	TCONS_00038231	-1.14825	LOC100132707
TCONS_00015433	1.44311	TCONS_00015433	0.14535	LOC100190986
TCONS_00023770	-2.22914	TCONS_00023770	1.74646	LOC100216479
TCONS_00015913	-1.85627	TCONS_00015913	0.316618	LOC100306951
TCONS_00028024	-2.7917	TCONS_00028024	1.4682	LOC100505687
TCONS_00024667	-3.03885	TCONS_00024667	1.86573	LOC100505783
TCONS_00018632	3.55662	TCONS_00018632	1.68099	LOC100505817
TCONS_00012458	-1.80115	TCONS_00012458	1.11173	LOC100506433
TCONS_00026930	-1.94282	TCONS_00026930	0.982365	LOC100506714
TCONS_00016905	-1.5392	TCONS_00016905	0.692247	LOC100507246
TCONS_00019677	-3.00988	TCONS_00019677	-0.364332	LOC100507433
TCONS_00039090	1.72034	TCONS_00039090	-0.409408	LOC154761
TCONS_00000013	-3.17396	TCONS_00000013	0.378343	LOC254099
TCONS_00013218	2.09751	TCONS_00013218	0.0276166	LOC283663
TCONS_00000480	4.26616	TCONS_00000480	-1.67012	LOC284551
TCONS_00008820	-1.95624	TCONS_00008820	1.61178	LOC374443
TCONS_00014642	1.94095	TCONS_00014642	1.56383	LOC606724
TCONS_00025708	-1.83142	TCONS_00025708	0.4584	LOC642852
TCONS_00031264	-3.30556	TCONS_00031264	0.646716	LOC728723
TCONS_00006308	-1.78697	TCONS_00006308	0.815847	LOC729013
TCONS_00031876	-1.97369	TCONS_00031876	0.669773	LOC729678
TCONS_00010957	2.17378	TCONS_00010957	0.143015	LRCH1
TCONS_00023907	-3.45561	TCONS_00023907	2.04706	LRP2
TCONS_00006942	2.1045	TCONS_00006942	-0.0506126	LRP5
TCONS_00002912	3.5668	TCONS_00002912	-8.29983	LRP8
TCONS_00002913	-3.70191	TCONS_00002913	14.0171	LRP8
TCONS_00040669	-2.69424	TCONS_00040669	0.294717	LRRC24
TCONS_00020799	4.62634	TCONS_00020799	-1.48106	LRRC25
TCONS_00008244	5.63983	TCONS_00008244	-0.47758	LRRC32
TCONS_00008245	3.73832	TCONS_00008245	-0.815215	LRRC32
TCONS_00038971	2.89261	TCONS_00038971	-0.638545	LRRC4
TCONS_00000947	-1.63695	TCONS_00000947	1.74347	LRRC8D
TCONS_00023017	4.65366	TCONS_00023017	0.386229	LRRFIP1
TCONS_00023016	-4.21515	TCONS_00023016	-3.42058	LRRFIP1
TCONS_00040077	-2.02896	TCONS_00040077	0.0349047	LSM1
TCONS_00038428	-3.32348	TCONS_00038428	1.48559	LSM5
TCONS_00026021	2.66737	TCONS_00026021	-1.08734	LSS
TCONS_00021906	2.98429	TCONS_00021906	-0.283068	LTBP1
TCONS_00021904	1.69606	TCONS_00021904	3.92829	LTBP1
TCONS_00038076	3.82262	TCONS_00038076	-0.539357	LUC7L2
TCONS_00038074	2.30103	TCONS_00038074	2.34458	LUC7L2
TCONS_00001528	1.79084	TCONS_00001528	0.0786692	LY9
TCONS_00013809	1.50587	TCONS_00013809	0.10493	LYSMD2
TCONS_00009806	2.72161	TCONS_00009806	3.04531	M6PR
TCONS_00016789	-1.80675	TCONS_00016789	0.694902	MAP3K3
TCONS_00034746	-2.3597	TCONS_00034746	15.7659	MAP7
TCONS_00018511	3.50131	TCONS_00018511	-0.640159	MAPRE2
TCONS_00012198	2.70042	TCONS_00012198	4.72757	MARK3
TCONS_00031174	-1.89361	TCONS_00031174	1.41774	MAST4
TCONS_00018885	3.01509	TCONS_00018885	0.393744	MBD1
TCONS_00044143	-1.79868	TCONS_00044143	0.290962	MBNL3
TCONS_00044144	-3.44034	TCONS_00044144	0.512013	MBNL3
TCONS_00044146	-8.10327	TCONS_00044146	2.88	MBNL3
TCONS_00023310	-1.49043	TCONS_00023310	0.183778	MCFD2
TCONS_00023313	-2.10084	TCONS_00023313	1.58799	MCFD2
TCONS_00022037	-4.70675	TCONS_00022037	-3.62901	MDH1
TCONS_00001867	-3.8612	TCONS_00001867	-1.55242	MDM4
TCONS_00020827	-1.77173	TCONS_00020827	0.363843	MEF2B
TCONS_00032211	-3.36892	TCONS_00032211	-0.554981	MEF2C
TCONS_00038022	3.14723	TCONS_00038022	1.4026	MEST
TCONS_00038023	-1.44128	TCONS_00038023	-1.27017	MEST
TCONS_00017097	1.26721	TCONS_00017097	-0.292394	METTL16
TCONS_00017400	-3.79537	TCONS_00017400	-1.60629	MFAP4
TCONS_00026382	1.73223	TCONS_00026382	-2.38328	MGAT3
TCONS_00026381	-2.17533	TCONS_00026381	2.17712	MGAT3
TCONS_00012225	-2.04665	TCONS_00012225	0.973025	MGC23270
TCONS_00038747	-1.58803	TCONS_00038747	-0.31765	MGC72080
TCONS_00028928	2.33245	TCONS_00028928	-8.46736	MGLL
TCONS_00026196	2.51405	TCONS_00026196	-0.0207191	MIAT
TCONS_00000036	7.69606	TCONS_00000036	-6.74316	MIB2
TCONS_00000038	-2.18051	TCONS_00000038	0.813193	MIB2
TCONS_00000039	-2.63875	TCONS_00000039	1.08501	MIB2
TCONS_00000043	-2.91497	TCONS_00000043	2.86329	MIB2
TCONS_00000041	-3.60028	TCONS_00000041	0.398089	MIB2
TCONS_00000037	-4.42949	TCONS_00000037	-0.377382	MIB2
TCONS_00026559	1.64604	TCONS_00026559	0.572558	MICAL3
TCONS_00042555	-1.73999	TCONS_00042555	1.10067	MID1IP1
TCONS_00018124	-1.90695	TCONS_00018124	2.3012	MIF4GD
TCONS_00028752	-4.83719	TCONS_00028752	9.98422	MINA
TCONS_00007425	3.86105	TCONS_00007425	-1.06379	MIR210HG
TCONS_00025474	-4.27485	TCONS_00025474	-1.91204	MIR3648
TCONS_00008373	3.65729	TCONS_00008373	0.758256	MMP7
TCONS_00028538	-1.70043	TCONS_00028538	-0.0167606	MON1A
TCONS_00043982	3.53819	TCONS_00043982	0.293712	MORF4L2
TCONS_00043977	2.15737	TCONS_00043977	0.160391	MORF4L2
TCONS_00044384	2.84546	TCONS_00044384	2.07342	MPP1
TCONS_00011823	-2.11107	TCONS_00011823	2.23008	MPP5
TCONS_00018720	-6.34825	TCONS_00018720	3.0417	MPPE1
TCONS_00026321	-1.74977	TCONS_00026321	-0.453976	MPST
TCONS_00018895	7.07852	TCONS_00018895	0.259949	MRO
TCONS_00018897	-2.3679	TCONS_00018897	1.01562	MRO
TCONS_00005878	-3.4213	TCONS_00005878	0.366965	MRPL43
TCONS_00006681	3.48784	TCONS_00006681	0.994252	MS4A14
TCONS_00033094	2.43869	TCONS_00033094	-0.78098	MSH5-SAPCD1
TCONS_00033097	1.92251	TCONS_00033097	-1.97861	MSH5-SAPCD1
TCONS_00033096	1.65093	TCONS_00033096	0.0588909	MSH5-SAPCD1
TCONS_00024308	1.87966	TCONS_00024308	0.272637	MTERFD2
TCONS_00024309	-2.31457	TCONS_00024309	0.124799	MTERFD2
TCONS_00000972	3.50812	TCONS_00000972	0.994996	MTF2
TCONS_00022129	-1.53667	TCONS_00022129	0.457912	MTHFD2
TCONS_00025620	-1.87272	TCONS_00025620	1.31679	MX1
TCONS_00022073	2.3921	TCONS_00022073	-1.51587	MXD1
TCONS_00030194	-1.45224	TCONS_00030194	0.127511	MXD4
TCONS_00005058	3.57867	TCONS_00005058	-1.64018	MXI1
TCONS_00005057	3.10265	TCONS_00005057	0.833084	MXI1
TCONS_00033638	4.4997	TCONS_00033638	0.431411	MYB
TCONS_00033630	2.18722	TCONS_00033630	-0.588409	MYB
TCONS_00040212	-1.50969	TCONS_00040212	1.62684	MYBL1
TCONS_00040211	-1.94246	TCONS_00040211	1.42061	MYBL1
TCONS_00032822	2.57567	TCONS_00032822	-1.13377	MYLIP
TCONS_00038515	1.99536	TCONS_00038515	-0.820142	MYO1G
TCONS_00021695	3.48905	TCONS_00021695	-2.7388	MZF1
TCONS_00031853	1.3349	TCONS_00031853	-0.808118	N4BP3
TCONS_00008083	-2.085	TCONS_00008083	-0.253427	NAALADL1
TCONS_00002301	2.30457	TCONS_00002301	-3.7085	NADK
TCONS_00032008	2.42951	TCONS_00032008	-1.75742	NADKD1
TCONS_00021269	3.72613	TCONS_00021269	-1.0566	NAPA
TCONS_00016499	-2.0189	TCONS_00016499	-0.0737776	NBR2
TCONS_00040424	2.27628	TCONS_00040424	-0.593069	NCALD
TCONS_00007198	-2.29477	TCONS_00007198	-2.51987	NCAM1
TCONS_00000528	-2.31459	TCONS_00000528	0.177032	NCDN
TCONS_00004623	4.45127	TCONS_00004623	-0.228653	NCOA4
TCONS_00033576	3.0928	TCONS_00033576	-0.51728	NCOA7
TCONS_00033570	-4.45008	TCONS_00033570	0.398951	NCOA7
TCONS_00010800	-1.68291	TCONS_00010800	-2.17944	NCOR2
TCONS_00011041	2.86643	TCONS_00011041	2.13214	NDFIP2
TCONS_00041446	-2.47494	TCONS_00041446	-0.231336	NDOR1
TCONS_00041447	-4.7043	TCONS_00041447	-0.769298	NDOR1
TCONS_00040555	4.63252	TCONS_00040555	-2.19525	NDRG1
TCONS_00027686	3.05084	TCONS_00027686	-0.713216	NDUFB4
TCONS_00006932	1.52938	TCONS_00006932	0.620692	NDUFV1
TCONS_00005344	-2.94991	TCONS_00005344	0.653201	NEBL
TCONS_00002998	1.93436	TCONS_00002998	1.75749	NEGR1
TCONS_00039255	2.33086	TCONS_00039255	15.2381	NEIL2
TCONS_00011366	2.32351	TCONS_00011366	-2.41406	NEK3
TCONS_00041191	-1.76007	TCONS_00041191	-1.3955	NEK6
TCONS_00026231	7.13134	TCONS_00026231	9.18364	NF2
TCONS_00026229	-1.9679	TCONS_00026229	1.86113	NF2
TCONS_00026226	-5.18204	TCONS_00026226	-0.892521	NF2
TCONS_00018649	2.07608	TCONS_00018649	-1.2231	NFATC1
TCONS_00011609	8.60506	TCONS_00011609	1.19756	NFATC4
TCONS_00008627	2.32051	TCONS_00008627	-1.20746	NFRKB
TCONS_00026877	-1.52496	TCONS_00026877	-0.144418	NHP2L1
TCONS_00041886	-1.83979	TCONS_00041886	-0.355824	NINJ1
TCONS_00013610	4.53256	TCONS_00013610	-2.42666	NIPA1
TCONS_00025442	4.00848	TCONS_00025442	-1.65444	NKAIN4
TCONS_00016459	1.9122	TCONS_00016459	-0.919886	NKIRAS2
TCONS_00016464	-1.61963	TCONS_00016464	0.308829	NKIRAS2
TCONS_00016463	-2.37579	TCONS_00016463	0.719605	NKIRAS2
TCONS_00021189	-2.25714	TCONS_00021189	-0.292587	NKPD1
TCONS_00044063	3.76832	TCONS_00044063	-0.0678603	NKRF
TCONS_00040010	3.13982	TCONS_00040010	-2.59995	NKX3-1
TCONS_00043425	1.82598	TCONS_00043425	0.739564	NLGN4X
TCONS_00016265	-1.96933	TCONS_00016265	0.412616	NLK
TCONS_00014834	1.34956	TCONS_00014834	-0.263392	NLRC5
TCONS_00017194	-3.33774	TCONS_00017194	1.27632	NLRP1
TCONS_00042843	6.07905	TCONS_00042843	0.0646717	NONO
TCONS_00001186	1.74239	TCONS_00001186	-0.373948	NOTCH2NL
TCONS_00018262	-2.4278	TCONS_00018262	-0.146389	NOTUM
TCONS_00027159	-2.69918	TCONS_00027159	0.82569	NR1D2
TCONS_00013330	-3.53331	TCONS_00013330	1.10381	NR2E3
TCONS_00032269	-2.03649	TCONS_00032269	1.51323	NREP
TCONS_00033842	2.46913	TCONS_00033842	-0.499625	NRN1
TCONS_00011636	-4.58783	TCONS_00011636	-10.4319	NUBPL
TCONS_00012617	1.54124	TCONS_00012617	0.433944	NUMB
TCONS_00010867	2.26657	TCONS_00010867	-0.45261	NUPL1
TCONS_00009546	-2.4136	TCONS_00009546	1.8183	OAS2
TCONS_00041266	-3.03086	TCONS_00041266	0.986124	ODF2
TCONS_00003048	-2.60412	TCONS_00003048	1.54419	ODF2L
TCONS_00042849	-2.08092	TCONS_00042849	-0.26159	OGT
TCONS_00006213	6.21078	TCONS_00006213	0.654217	OR51E1
TCONS_00024025	-1.71669	TCONS_00024025	1.46128	ORMDL1
TCONS_00009264	-2.16082	TCONS_00009264	-0.300172	OS9
TCONS_00021553	-2.69907	TCONS_00021553	-0.519874	OSCAR
TCONS_00017128	-1.84286	TCONS_00017128	1.14844	P2RX5
TCONS_00017129	-2.32194	TCONS_00017129	1.02719	P2RX5
TCONS_00044551	-1.40479	TCONS_00044551	0.233154	P2RY8
TCONS_00043414	-1.43936	TCONS_00043414	0.205513	P2RY8
TCONS_00005683	3.54619	TCONS_00005683	-0.377425	P4HA1
TCONS_00005680	3.18484	TCONS_00005680	-0.525667	P4HA1
TCONS_00005679	2.80291	TCONS_00005679	0.658069	P4HA1
TCONS_00005681	1.845	TCONS_00005681	-0.587934	P4HA1
TCONS_00002748	1.53244	TCONS_00002748	0.95726	PABPC4
TCONS_00029630	2.0653	TCONS_00029630	-1.83685	PAICS
TCONS_00019708	12.0716	TCONS_00019708	-0.463961	PAK4
TCONS_00031346	2.45196	TCONS_00031346	2.31501	PAM
TCONS_00031350	2.06818	TCONS_00031350	-0.274971	PAM
TCONS_00005769	3.57801	TCONS_00005769	-3.32717	PANK1
TCONS_00024405	2.54924	TCONS_00024405	-1.00755	PANK2
TCONS_00030985	4.02597	TCONS_00030985	-1.0933	PAPD7
TCONS_00027707	2.38885	TCONS_00027707	-0.320666	PARP15
TCONS_00027422	-2.572	TCONS_00027422	0.726084	PARP3
TCONS_00041210	7.55162	TCONS_00041210	-3.39357	PBX3
TCONS_00041208	3.85158	TCONS_00041208	0.583189	PBX3
TCONS_00041207	-3.63579	TCONS_00041207	0.41396	PBX3
TCONS_00041209	-4.99934	TCONS_00041209	0.0471976	PBX3
TCONS_00031585	-3.0044	TCONS_00031585	1.61649	PCDHGA1
TCONS_00011580	-2.17729	TCONS_00011580	0.430653	PCK2
TCONS_00033688	2.40084	TCONS_00033688	2.53226	PCMT1
TCONS_00032090	3.77556	TCONS_00032090	-0.413654	PDE4D
TCONS_00032091	3.26269	TCONS_00032091	-0.0140778	PDE4D
TCONS_00032089	2.91572	TCONS_00032089	-2.25472	PDE4D
TCONS_00013497	3.88413	TCONS_00013497	-8.00469	PDE8A
TCONS_00028660	-2.0647	TCONS_00028660	-0.852268	PDHB
TCONS_00000378	-1.99696	TCONS_00000378	0.49762	PDIK1L
TCONS_00022602	2.16102	TCONS_00022602	-0.226793	PDK1
TCONS_00016635	-1.66809	TCONS_00016635	-0.113936	PDK2
TCONS_00018036	-2.64206	TCONS_00018036	0.718998	PECAM1
TCONS_00026726	6.23414	TCONS_00026726	-0.807833	PES1
TCONS_00001196	-2.00341	TCONS_00001196	1.09664	PEX11B
TCONS_00007814	-2.84008	TCONS_00007814	0.0604109	PEX16
TCONS_00028455	3.57448	TCONS_00028455	-1.27336	PFKFB4
TCONS_00004358	1.85903	TCONS_00004358	-0.518879	PFKP
TCONS_00029065	-1.75823	TCONS_00029065	0.368052	PFN2
TCONS_00043903	2.03447	TCONS_00043903	-0.290453	PGAM4
TCONS_00006200	-2.28236	TCONS_00006200	4.0996	PGAP2
TCONS_00042876	1.91005	TCONS_00042876	-1.2184	PGK1
TCONS_00000807	3.50705	TCONS_00000807	-0.0326411	PGM1
TCONS_00032804	3.20217	TCONS_00032804	-0.128367	PHACTR1
TCONS_00043875	3.5818	TCONS_00043875	0.840219	PHKA1
TCONS_00043876	2.60901	TCONS_00043876	-0.120374	PHKA1
TCONS_00037654	2.34473	TCONS_00037654	-0.447229	PHTF2
TCONS_00008310	2.21268	TCONS_00008310	-0.0534439	PICALM
TCONS_00004037	2.05329	TCONS_00004037	0.0973368	PIK3C2B
TCONS_00037799	-2.30537	TCONS_00037799	0.17089	PILRA
TCONS_00024687	-1.79951	TCONS_00024687	-1.1943	PKIG
TCONS_00013972	3.39023	TCONS_00013972	-1.6929	PKM2
TCONS_00013976	2.64551	TCONS_00013976	0.144795	PKM2
TCONS_00013975	2.43969	TCONS_00013975	0.783808	PKM2
TCONS_00026829	5.62508	TCONS_00026829	2.65688	PLA2G6
TCONS_00014945	-2.17026	TCONS_00014945	-1.37982	PLEKHG4
TCONS_00002359	3.83182	TCONS_00002359	-4.75472	PLEKHG5
TCONS_00002356	-4.47411	TCONS_00002356	14.6859	PLEKHG5
TCONS_00020485	6.05739	TCONS_00020485	3.28949	PLIN3
TCONS_00020486	-2.51619	TCONS_00020486	-0.297366	PLIN3
TCONS_00029943	6.14886	TCONS_00029943	1.30621	PLK4
TCONS_00018604	-1.48501	TCONS_00018604	1.35478	PMAIP1
TCONS_00013355	-1.91305	TCONS_00013355	0.471385	PML
TCONS_00038904	4.67014	TCONS_00038904	7.55847	PNPLA8
TCONS_00038903	-1.99925	TCONS_00038903	1.92467	PNPLA8
TCONS_00038906	-3.20795	TCONS_00038906	0.705036	PNPLA8
TCONS_00038899	-8.7276	TCONS_00038899	-3.10795	PNPLA8
TCONS_00028600	2.99252	TCONS_00028600	-11.901	POC1A
TCONS_00010465	-2.53684	TCONS_00010465	2.05902	POC1B
TCONS_00003444	2.9899	TCONS_00003444	0.610351	POGZ
TCONS_00003440	-3.99422	TCONS_00003440	6.132	POGZ
TCONS_00003441	-7.39701	TCONS_00003441	-5.01865	POGZ
TCONS_00026872	2.86687	TCONS_00026872	-2.27804	POLR3H
TCONS_00041341	2.6587	TCONS_00041341	-0.495671	POMT1
TCONS_00038957	-2.09657	TCONS_00038957	-0.51756	POT1
TCONS_00001609	2.31168	TCONS_00001609	-3.31426	POU2F1
TCONS_00001611	-3.24441	TCONS_00001611	0.341464	POU2F1
TCONS_00010156	-2.54781	TCONS_00010156	-0.709005	POU6F1
TCONS_00019262	-2.42479	TCONS_00019262	0.585748	PPAN-P2RY11
TCONS_00041332	-1.8812	TCONS_00041332	0.129291	PPAPDC3
TCONS_00001849	4.12035	TCONS_00001849	-1.16252	PPFIA4
TCONS_00001836	4.6863	TCONS_00001836	-0.0833496	PPP1R12B
TCONS_00019956	1.65942	TCONS_00019956	-0.704071	PPP1R15A
TCONS_00020084	2.79853	TCONS_00020084	5.80887	PPP2R1A
TCONS_00041304	8.27329	TCONS_00041304	-6.73702	PPP2R4
TCONS_00041303	5.18246	TCONS_00041303	2.14052	PPP2R4
TCONS_00041301	4.0107	TCONS_00041301	-3.89125	PPP2R4
TCONS_00033275	3.34675	TCONS_00033275	-1.13411	PPP2R5D
TCONS_00026514	3.79825	TCONS_00026514	-4.51304	PPP6R2
TCONS_00026515	-3.95665	TCONS_00026515	-0.276344	PPP6R2
TCONS_00033132	-3.39828	TCONS_00033132	0.0869989	PPT2
TCONS_00042645	-3.12702	TCONS_00042645	-0.252254	PQBP1
TCONS_00018990	-1.59301	TCONS_00018990	-0.302417	PQLC1
TCONS_00033490	2.12317	TCONS_00033490	-0.31141	PRDM1
TCONS_00006482	-2.13178	TCONS_00006482	0.389867	PRDM11
TCONS_00000905	-3.37775	TCONS_00000905	-0.241379	PRKACB
TCONS_00021242	-1.94579	TCONS_00021242	-2.0199	PRKD2
TCONS_00023979	2.90427	TCONS_00023979	-0.0329684	PRKRA
TCONS_00024416	4.68196	TCONS_00024416	0.157629	PRNP
TCONS_00024415	3.07209	TCONS_00024415	-0.586597	PRNP
TCONS_00024417	2.27032	TCONS_00024417	-0.0928666	PRNP
TCONS_00024414	2.00305	TCONS_00024414	-0.319087	PRNP
TCONS_00024418	-5.66227	TCONS_00024418	0.949318	PRNP
TCONS_00015543	-4.2085	TCONS_00015543	0.817122	PRSS8
TCONS_00041799	-1.97708	TCONS_00041799	0.86109	PRUNE2
TCONS_00021079	1.54148	TCONS_00021079	1.8646	PRX
TCONS_00040942	-1.89833	TCONS_00040942	0.91642	PSAT1
TCONS_00003161	2.467	TCONS_00003161	-0.574324	PSMA5
TCONS_00002697	3.12499	TCONS_00002697	1.42233	PSMB2
TCONS_00019733	2.09559	TCONS_00019733	1.15038	PSMC4
TCONS_00002621	1.67795	TCONS_00002621	-0.143199	PTAFR
TCONS_00041901	-2.38627	TCONS_00041901	-0.66748	PTCH1
TCONS_00041906	-2.89922	TCONS_00041906	0.793576	PTCH1
TCONS_00040575	-4.84954	TCONS_00040575	0.5721	PTK2
TCONS_00037651	2.25499	TCONS_00037651	0.253556	PTPN12
TCONS_00029764	-2.95496	TCONS_00029764	-1.13504	PTPN13
TCONS_00008552	4.39598	TCONS_00008552	1.06392	PVRL1
TCONS_00008551	3.44943	TCONS_00008551	-1.15841	PVRL1
TCONS_00040152	2.06959	TCONS_00040152	0.0999924	PXDNL
TCONS_00018260	-2.41356	TCONS_00018260	-0.368952	PYCR1
TCONS_00018259	-4.18756	TCONS_00018259	-0.261344	PYCR1
TCONS_00013839	2.23475	TCONS_00013839	0.107146	PYGO1
TCONS_00017770	-4.61154	TCONS_00017770	0.596455	PYY
TCONS_00016266	-5.65237	TCONS_00016266	1.48603	PYY2
TCONS_00018161	-2.10024	TCONS_00018161	-0.836392	QRICH2
TCONS_00013280	3.58668	TCONS_00013280	4.57839	RAB11A
TCONS_00023387	3.89175	TCONS_00023387	0.607188	RAB1A
TCONS_00039531	2.01988	TCONS_00039531	1.81077	RAB2A
TCONS_00009323	2.28031	TCONS_00009323	-8.98408	RAB3IP
TCONS_00014283	-2.30841	TCONS_00014283	0.139866	RAB40C
TCONS_00041205	-1.96729	TCONS_00041205	-0.0837412	RABEPK
TCONS_00041092	5.89581	TCONS_00041092	-3.37199	RAD23B
TCONS_00041091	2.40048	TCONS_00041091	1.68477	RAD23B
TCONS_00009308	2.08981	TCONS_00009308	5.30353	RAP1B
TCONS_00029830	-5.59288	TCONS_00029830	0.447047	RAP1GDS1
TCONS_00042196	2.27556	TCONS_00042196	1.06867	RAPGEF1
TCONS_00032320	4.15864	TCONS_00032320	-0.0708956	RAPGEF6
TCONS_00032313	1.97451	TCONS_00032313	2.30969	RAPGEF6
TCONS_00008046	-2.84141	TCONS_00008046	0.112868	RASGRP2
TCONS_00021021	-2.58358	TCONS_00021021	0.0124404	RASGRP4
TCONS_00016359	-2.33923	TCONS_00016359	0.720117	RASL10B
TCONS_00004575	-1.84081	TCONS_00004575	0.0876973	RASSF4
TCONS_00030448	-1.58122	TCONS_00030448	1.50361	RASSF6
TCONS_00037238	1.54449	TCONS_00037238	-0.207847	RBAK
TCONS_00043502	-1.89051	TCONS_00043502	-0.456925	RBBP7
TCONS_00026775	-2.83407	TCONS_00026775	5.43723	RBFOX2
TCONS_00023219	-1.87024	TCONS_00023219	0.370248	RBKS
TCONS_00025233	3.1332	TCONS_00025233	-0.860493	RBL1
TCONS_00006895	-2.99568	TCONS_00006895	2.76187	RBM14-RBM4
TCONS_00032828	2.31408	TCONS_00032828	0.0118269	RBM24
TCONS_00004253	-3.54477	TCONS_00004253	3.14783	RBM34
TCONS_00024812	1.47459	TCONS_00024812	0.0996403	RBM38
TCONS_00025212	1.49301	TCONS_00025212	0.759561	RBM39
TCONS_00025210	-3.90126	TCONS_00025210	0.211186	RBM39
TCONS_00006896	-2.07776	TCONS_00006896	-0.110486	RBM4
TCONS_00044202	3.99488	TCONS_00044202	4.00082	RBMX
TCONS_00029531	2.23481	TCONS_00029531	-2.0808	RBPJ
TCONS_00042082	-2.31505	TCONS_00042082	-1.08161	RC3H2
TCONS_00008106	8.68857	TCONS_00008106	-0.350091	RELA
TCONS_00001768	2.19657	TCONS_00001768	-0.569927	RGS1
TCONS_00003923	-2.14779	TCONS_00003923	0.294389	RGS16
TCONS_00001771	3.20755	TCONS_00001771	-1.12508	RGS2
TCONS_00041133	-3.13456	TCONS_00041133	0.645074	RGS3
TCONS_00014288	-2.42456	TCONS_00014288	-0.185939	RHBDL1
TCONS_00039707	-1.82724	TCONS_00039707	1.32416	RIMS2
TCONS_00002763	-2.03116	TCONS_00002763	0.241189	RIMS3
TCONS_00032776	1.79826	TCONS_00032776	-0.364063	RIOK1
TCONS_00000569	1.64994	TCONS_00000569	-0.175566	RLF
TCONS_00006980	-2.25107	TCONS_00006980	-0.695931	RNF121
TCONS_00018479	4.27927	TCONS_00018479	-0.244951	RNF138
TCONS_00031638	5.43236	TCONS_00031638	-3.54973	RNF14
TCONS_00031637	1.94433	TCONS_00031637	-2.73506	RNF14
TCONS_00002068	-1.71536	TCONS_00002068	-0.0477651	RNF187
TCONS_00007225	-2.28554	TCONS_00007225	-0.313411	RNF214
TCONS_00041703	2.04565	TCONS_00041703	-0.270606	RNF38
TCONS_00041707	-2.33923	TCONS_00041707	1.16045	RNF38
TCONS_00010281	-1.73059	TCONS_00010281	-0.229262	RNF41
TCONS_00015987	-3.22012	TCONS_00015987	-0.168245	RPAIN
TCONS_00043361	2.96846	TCONS_00043361	0.492354	RPL10
TCONS_00027252	-1.7669	TCONS_00027252	1.20701	RPL14
TCONS_00027153	-2.46742	TCONS_00027153	-0.617645	RPL15
TCONS_00018866	-1.68413	TCONS_00018866	0.524447	RPL17
TCONS_00018865	-2.74414	TCONS_00018865	-0.278478	RPL17
TCONS_00018863	-3.14385	TCONS_00018863	1.46503	RPL17
TCONS_00018864	-3.41806	TCONS_00018864	1.74919	RPL17
TCONS_00022267	1.48185	TCONS_00022267	-4.09437	RPL31
TCONS_00022266	-1.61354	TCONS_00022266	-0.175862	RPL31
TCONS_00029873	-1.4827	TCONS_00029873	-0.796814	RPL34
TCONS_00042937	-2.71781	TCONS_00042937	-0.37123	RPL36A-HNRNPH2
TCONS_00040674	-1.63928	TCONS_00040674	0.118862	RPL8
TCONS_00006718	-7.09982	TCONS_00006718	1.96544	RPLP0P2
TCONS_00026860	-1.44552	TCONS_00026860	-0.151859	RPS19BP1
TCONS_00024878	-1.4298	TCONS_00024878	-1.1182	RPS21
TCONS_00004778	4.61002	TCONS_00004778	0.283569	RPS24
TCONS_00004779	3.59827	TCONS_00004779	1.59526	RPS24
TCONS_00004780	-2.14932	TCONS_00004780	-0.386716	RPS24
TCONS_00004777	-2.37124	TCONS_00004777	1.86287	RPS24
TCONS_00001340	-1.87484	TCONS_00001340	0.116195	RPS27
TCONS_00012460	-3.4083	TCONS_00012460	-0.428772	RPS29
TCONS_00019514	-1.59496	TCONS_00019514	-1.44367	RPSAP58
TCONS_00025071	-2.40646	TCONS_00025071	1.16826	RRBP1
TCONS_00032774	2.10429	TCONS_00032774	-1.14185	RREB1
TCONS_00032771	-5.36478	TCONS_00032771	-1.17101	RREB1
TCONS_00040435	-1.44313	TCONS_00040435	0.546563	RRM2B
TCONS_00021749	-1.98874	TCONS_00021749	1.08913	RSAD2
TCONS_00010772	1.68144	TCONS_00010772	0.293313	RSRC2
TCONS_00023336	2.93509	TCONS_00023336	-0.589489	RTN4
TCONS_00031866	2.04869	TCONS_00031866	-0.120986	RUFY1
TCONS_00003491	2.04366	TCONS_00003491	0.367966	S100A4
TCONS_00031261	-2.25718	TCONS_00031261	1.08811	S100Z
TCONS_00011722	-2.86878	TCONS_00011722	0.439992	SAMD4A
TCONS_00001069	-1.55254	TCONS_00001069	0.387457	SARS
TCONS_00042502	-1.82732	TCONS_00042502	0.306598	SAT1
TCONS_00028279	7.87538	TCONS_00028279	0.512268	SATB1
TCONS_00025839	4.52269	TCONS_00025839	3.4947	SCAF4
TCONS_00017072	-3.96835	TCONS_00017072	-8.04439	SCARF1
TCONS_00026601	-1.82486	TCONS_00026601	0.422427	SCARF2
TCONS_00007101	2.87244	TCONS_00007101	1.1149	SCARNA9
TCONS_00024971	-1.96798	TCONS_00024971	-1.32333	SDCBP2
TCONS_00040175	-4.84012	TCONS_00040175	2.59552	SDR16C5
TCONS_00016937	-1.99302	TCONS_00016937	0.809736	SEC14L1
TCONS_00016934	-2.0039	TCONS_00016934	3.40639	SEC14L1
TCONS_00014457	-2.31512	TCONS_00014457	0.180277	SEC14L5
TCONS_00031469	3.23576	TCONS_00031469	-1.88854	SEC24A
TCONS_00001440	2.3541	TCONS_00001440	2.902	SEMA4A
TCONS_00001439	-2.61743	TCONS_00001439	0.84284	SEMA4A
TCONS_00021081	3.53783	TCONS_00021081	-2.24894	SERTAD3
TCONS_00000434	-2.21317	TCONS_00000434	0.504215	SESN2
TCONS_00041282	3.48646	TCONS_00041282	-3.14386	SET
TCONS_00041279	-1.4959	TCONS_00041279	0.96782	SET
TCONS_00008061	3.93172	TCONS_00008061	-1.74517	SF1
TCONS_00008058	2.39832	TCONS_00008058	-0.936004	SF1
TCONS_00008052	-2.16732	TCONS_00008052	-11.6055	SF1
TCONS_00028298	7.39048	TCONS_00028298	-1.05485	SGOL1
TCONS_00028260	2.82629	TCONS_00028260	-1.24731	SH3BP5
TCONS_00000539	1.97463	TCONS_00000539	-0.911804	SH3D21
TCONS_00009241	2.70177	TCONS_00009241	-1.73342	SHMT2
TCONS_00024357	1.5423	TCONS_00024357	2.08682	SIRPA
TCONS_00024986	2.20723	TCONS_00024986	1.37121	SIRPB1
TCONS_00004659	2.27405	TCONS_00004659	0.327054	SIRT1
TCONS_00012223	-2.48356	TCONS_00012223	-0.132756	SIVA1
TCONS_00011039	3.54552	TCONS_00011039	-0.864506	SLAIN1
TCONS_00011035	-6.25694	TCONS_00011035	0.560812	SLAIN1
TCONS_00003729	-1.86217	TCONS_00003729	-0.790691	SLAMF6
TCONS_00003730	-5.16153	TCONS_00003730	-2.37901	SLAMF6
TCONS_00001526	3.84804	TCONS_00001526	-1.28354	SLAMF7
TCONS_00040297	-3.59628	TCONS_00040297	0.55411	SLC10A5
TCONS_00010143	5.15536	TCONS_00010143	-1.1457	SLC11A2
TCONS_00031430	-4.53326	TCONS_00031430	0.789832	SLC12A2
TCONS_00015694	3.23765	TCONS_00015694	-4.51145	SLC12A4
TCONS_00013658	-1.96243	TCONS_00013658	1.46042	SLC12A6
TCONS_00007946	1.38543	TCONS_00007946	-0.131495	SLC15A3
TCONS_00018060	-2.74838	TCONS_00018060	1.08171	SLC16A6
TCONS_00005122	-2.70057	TCONS_00005122	1.10412	SLC18A2
TCONS_00007791	2.24849	TCONS_00007791	1.0895	SLC1A2
TCONS_00021251	-1.50894	TCONS_00021251	0.416819	SLC1A5
TCONS_00021249	-3.76496	TCONS_00021249	2.19398	SLC1A5
TCONS_00025035	1.54574	TCONS_00025035	-2.49835	SLC23A2
TCONS_00041244	3.92444	TCONS_00041244	-4.55623	SLC25A25
TCONS_00027848	-2.61606	TCONS_00027848	-3.94396	SLC25A36
TCONS_00002799	1.59486	TCONS_00002799	-0.509502	SLC2A1
TCONS_00043665	-3.85192	TCONS_00043665	-0.109686	SLC38A5
TCONS_00039322	-3.67156	TCONS_00039322	0.689023	SLC39A14
TCONS_00006748	-1.51155	TCONS_00006748	0.189071	SLC3A2
TCONS_00006746	-1.77447	TCONS_00006746	0.00151626	SLC3A2
TCONS_00007905	-2.30121	TCONS_00007905	0.750523	SLC43A1
TCONS_00007906	-3.17769	TCONS_00007906	-0.439145	SLC43A1
TCONS_00007904	4.08653	TCONS_00007904	-5.50254	SLC43A3
TCONS_00011210	-3.2396	TCONS_00011210	0.747773	SLC46A3
TCONS_00038210	4.11087	TCONS_00038210	-15.0924	SLC4A2
TCONS_00027124	2.87117	TCONS_00027124	0.386694	SLC6A6
TCONS_00002819	-2.75474	TCONS_00002819	0.796243	SLC6A9
TCONS_00002601	1.43181	TCONS_00002601	-0.207687	SLC9A1
TCONS_00025412	-2.82012	TCONS_00025412	1.54321	SLMO2
TCONS_00000573	-4.00526	TCONS_00000573	-0.657841	SMAP2
TCONS_00029803	-2.09895	TCONS_00029803	1.34271	SMARCAD1
TCONS_00029804	-3.76958	TCONS_00029804	-0.459051	SMARCAD1
TCONS_00001742	3.69414	TCONS_00001742	-0.34609	SMG7
TCONS_00031217	3.5524	TCONS_00031217	-0.690305	SMN2
TCONS_00023765	2.52836	TCONS_00023765	-0.657868	SMPD4
TCONS_00023764	1.97686	TCONS_00023764	-0.661168	SMPD4
TCONS_00023766	-7.71632	TCONS_00023766	1.28007	SMPD4
TCONS_00015868	-1.91896	TCONS_00015868	0.185428	SNAI3
TCONS_00007999	-1.49582	TCONS_00007999	-0.0889531	SNHG1
TCONS_00024635	-1.9587	TCONS_00024635	0.316522	SNHG11
TCONS_00038516	-1.53042	TCONS_00038516	-0.697985	SNHG15
TCONS_00034503	-1.87244	TCONS_00034503	-0.667224	SNHG5
TCONS_00042270	-2.07217	TCONS_00042270	-0.165376	SNHG7
TCONS_00029906	-1.89685	TCONS_00029906	0.0361344	SNHG8
TCONS_00029908	-3.06423	TCONS_00029908	-0.393141	SNHG8
TCONS_00008349	4.17205	TCONS_00008349	1.06992	SNORA18
TCONS_00040498	-1.84546	TCONS_00040498	1.99253	SNTB1
TCONS_00043847	3.15789	TCONS_00043847	0.903398	SNX12
TCONS_00031105	-1.7612	TCONS_00031105	1.02579	SNX18
TCONS_00033748	3.18043	TCONS_00033748	0.198362	SNX9
TCONS_00009111	-3.6061	TCONS_00009111	-0.458479	SOAT2
TCONS_00021968	2.17551	TCONS_00021968	-0.331615	SOCS5
TCONS_00022927	1.76862	TCONS_00022927	2.06459	SP100
TCONS_00015167	-2.84234	TCONS_00015167	0.916255	SPIRE2
TCONS_00014633	6.68871	TCONS_00014633	-0.697554	SPNS1
TCONS_00002653	-1.97834	TCONS_00002653	0.861342	SPOCD1
TCONS_00041275	2.93383	TCONS_00041275	-4.09363	SPTAN1
TCONS_00041277	1.84611	TCONS_00041277	-0.836353	SPTAN1
TCONS_00008602	4.88404	TCONS_00008602	0.477209	SRPR
TCONS_00037825	1.63054	TCONS_00037825	0.51018	SRRT
TCONS_00008928	3.75547	TCONS_00008928	0.390491	SSPN
TCONS_00043343	-2.58522	TCONS_00043343	-0.140616	SSR4
TCONS_00002279	-1.35584	TCONS_00002279	0.504506	SSU72
TCONS_00043131	1.44906	TCONS_00043131	-1.72901	STAG2
TCONS_00016400	-2.38197	TCONS_00016400	-0.329705	STARD3
TCONS_00032262	1.42114	TCONS_00032262	-0.269367	STARD4
TCONS_00017718	3.27312	TCONS_00017718	-0.390834	STAT3
TCONS_00024032	-3.2771	TCONS_00024032	0.956671	STAT4
TCONS_00010327	-2.12284	TCONS_00010327	0.170364	STAT6
TCONS_00040250	2.01111	TCONS_00040250	-12.4747	STAU2
TCONS_00040246	1.73617	TCONS_00040246	-2.97852	STAU2
TCONS_00032631	-1.62529	TCONS_00032631	-0.566617	STC2
TCONS_00002582	-2.20355	TCONS_00002582	-2.77711	STMN1
TCONS_00002580	-2.82415	TCONS_00002580	0.432813	STMN1
TCONS_00004674	2.5236	TCONS_00004674	-1.47763	STOX1
TCONS_00017999	6.30584	TCONS_00017999	-10.6022	STRADA
TCONS_00042088	1.87166	TCONS_00042088	0.130229	STRBP
TCONS_00024821	-2.03507	TCONS_00024821	1.52191	STX16
TCONS_00024827	-3.21548	TCONS_00024827	-0.278575	STX16
TCONS_00011715	2.38347	TCONS_00011715	1.04042	STYX
TCONS_00028689	3.42012	TCONS_00028689	-1.16374	SUCLG2
TCONS_00020822	-2.77327	TCONS_00020822	-0.242966	SUGP2
TCONS_00028171	-4.53349	TCONS_00028171	-0.524908	SUMF1
TCONS_00037187	4.39542	TCONS_00037187	3.48375	SUN1
TCONS_00037189	-2.9572	TCONS_00037189	0.595286	SUN1
TCONS_00040993	-1.59265	TCONS_00040993	0.251637	SUSD3
TCONS_00015049	4.33139	TCONS_00015049	2.35746	SYCE1L
TCONS_00002669	3.59743	TCONS_00002669	2.58898	SYNC
TCONS_00002668	-1.54615	TCONS_00002668	0.693668	SYNC
TCONS_00011795	-2.43605	TCONS_00011795	0.921825	SYNE2
TCONS_00000412	-1.68029	TCONS_00000412	-0.2282	SYTL1
TCONS_00008304	-8.16864	TCONS_00008304	1.1341	SYTL2
TCONS_00015823	3.40541	TCONS_00015823	0.218564	TAF1C
TCONS_00034150	-2.44599	TCONS_00034150	2.01006	TAP2
TCONS_00000025	-2.29383	TCONS_00000025	1.56285	TAS1R3
TCONS_00029554	2.23253	TCONS_00029554	-0.926324	TBC1D1
TCONS_00018203	-2.76175	TCONS_00018203	0.681828	TBC1D16
TCONS_00014366	-2.23212	TCONS_00014366	-0.344935	TBC1D24
TCONS_00023617	-2.23758	TCONS_00023617	0.618608	TBC1D8
TCONS_00030626	-3.6161	TCONS_00030626	3.0094	TBCK
TCONS_00042422	-4.04901	TCONS_00042422	0.683959	TBL1X
TCONS_00040267	3.7978	TCONS_00040267	2.84488	TCEB1
TCONS_00013217	4.38118	TCONS_00013217	-4.6984	TCF12
TCONS_00013214	-2.28142	TCONS_00013214	-0.123344	TCF12
TCONS_00018907	4.39734	TCONS_00018907	4.23635	TCF4
TCONS_00018927	2.74851	TCONS_00018927	2.30616	TCF4
TCONS_00018923	-1.3961	TCONS_00018923	1.58621	TCF4
TCONS_00018918	-1.67075	TCONS_00018918	1.17368	TCF4
TCONS_00018919	-1.86238	TCONS_00018919	-0.0412889	TCF4
TCONS_00034858	2.05639	TCONS_00034858	2.23969	TCP1
TCONS_00030372	2.95016	TCONS_00030372	0.378024	TEC
TCONS_00026409	-1.969	TCONS_00026409	0.219886	TEF
TCONS_00029849	3.74186	TCONS_00029849	-0.119018	TET2
TCONS_00017029	-2.0221	TCONS_00017029	0.0218283	TEX19
TCONS_00012235	-2.22332	TCONS_00012235	0.117829	TEX22
TCONS_00027595	1.88573	TCONS_00027595	0.553062	TFG
TCONS_00027596	1.65995	TCONS_00027596	-2.63357	TFG
TCONS_00027594	-2.90092	TCONS_00027594	0.763927	TFG
TCONS_00027597	-5.41379	TCONS_00027597	0.872122	TFG
TCONS_00024610	1.79313	TCONS_00024610	-1.73532	TGIF2
TCONS_00013328	-2.67383	TCONS_00013328	2.99088	THSD4
TCONS_00038316	2.9402	TCONS_00038316	-0.877698	THSD7A
TCONS_00040899	-1.95266	TCONS_00040899	2.57508	TJP2
TCONS_00030186	-1.89333	TCONS_00030186	0.294872	TMEM129
TCONS_00030187	-2.06434	TCONS_00030187	0.263371	TMEM129
TCONS_00007296	3.86173	TCONS_00007296	3.65566	TMEM136
TCONS_00007290	-3.46581	TCONS_00007290	0.366637	TMEM136
TCONS_00030324	-1.44031	TCONS_00030324	0.643031	TMEM156
TCONS_00010324	1.47016	TCONS_00010324	-0.926269	TMEM194A
TCONS_00021824	2.32641	TCONS_00021824	0.159264	TMEM214
TCONS_00014669	-1.77359	TCONS_00014669	-0.268703	TMEM219
TCONS_00012576	-1.54168	TCONS_00012576	0.244079	TMEM229B
TCONS_00007248	-5.00919	TCONS_00007248	-0.808664	TMEM25
TCONS_00002919	2.78851	TCONS_00002919	0.537899	TMEM48
TCONS_00000995	-5.54037	TCONS_00000995	0.720829	TMEM56-RWDD3
TCONS_00040452	-2.20996	TCONS_00040452	1.31168	TMEM74
TCONS_00009987	-1.89025	TCONS_00009987	13.1952	TMTC1
TCONS_00016523	-2.15325	TCONS_00016523	-1.58571	TMUB2
TCONS_00033643	4.05961	TCONS_00033643	-1.07901	TNFAIP3
TCONS_00017355	4.38198	TCONS_00017355	1.85161	TNFRSF13B
TCONS_00000179	2.46642	TCONS_00000179	-0.431312	TNFRSF1B
TCONS_00029319	10.1958	TCONS_00029319	-1.24009	TNK2
TCONS_00003993	3.55885	TCONS_00003993	-0.953546	TNNI1
TCONS_00026395	-6.90927	TCONS_00026395	2.51368	TNRC6B
TCONS_00024150	6.46028	TCONS_00024150	-1.32766	TNS1
TCONS_00026298	2.44747	TCONS_00026298	-0.895016	TOM1
TCONS_00024665	3.48919	TCONS_00024665	-1.74832	TOX2
TCONS_00017249	4.39565	TCONS_00017249	4.45047	TP53
TCONS_00017255	-5.52654	TCONS_00017255	-2.68451	TP53
TCONS_00028104	-1.56218	TCONS_00028104	-0.163949	TP63
TCONS_00024923	2.99808	TCONS_00024923	2.48877	TPD52L2
TCONS_00018996	-1.57723	TCONS_00018996	0.955171	TPGS1
TCONS_00008769	2.42959	TCONS_00008769	-0.202344	TPI1
TCONS_00000071	-1.46948	TCONS_00000071	0.252666	TPRG1L
TCONS_00012189	3.11101	TCONS_00012189	0.837739	TRAF3
TCONS_00001966	1.90978	TCONS_00001966	-3.34157	TRAF5
TCONS_00019189	-3.06869	TCONS_00019189	0.110552	TRAPPC5
TCONS_00012447	-1.8067	TCONS_00012447	1.70986	TRAPPC6B
TCONS_00034298	-2.62858	TCONS_00034298	-0.380527	TREML2
TCONS_00021779	-1.38964	TCONS_00021779	1.13506	TRIB2
TCONS_00024341	-1.7809	TCONS_00024341	0.0488564	TRIB3
TCONS_00039551	-3.94656	TCONS_00039551	1.44121	TRIM55
TCONS_00026336	8.63357	TCONS_00026336	-7.3622	TRIOBP
TCONS_00042778	-2.21444	TCONS_00042778	1.15059	TRO
TCONS_00014347	-5.25174	TCONS_00014347	3.90334	TSC2
TCONS_00011310	-1.95382	TCONS_00011310	0.185434	TSC22D1
TCONS_00008954	2.31517	TCONS_00008954	-0.954139	TSPAN11
TCONS_00021896	2.29139	TCONS_00021896	-2.00307	TTC27
TCONS_00040064	-1.71863	TCONS_00040064	0.621312	TTI2
TCONS_00010110	1.7211	TCONS_00010110	0.133596	TUBA1A
TCONS_00015170	2.57324	TCONS_00015170	-0.426077	TUBB3
TCONS_00041476	2.50353	TCONS_00041476	0.953217	TUBBP5
TCONS_00041979	3.12733	TCONS_00041979	1.90239	TXN
TCONS_00018355	1.49967	TCONS_00018355	-0.285365	TYMS
TCONS_00041429	1.43839	TCONS_00041429	-0.686788	UAP1L1
TCONS_00027796	5.62036	TCONS_00027796	-5.30564	UBA5
TCONS_00027152	3.43066	TCONS_00027152	-2.08858	UBE2E1
TCONS_00007238	2.76644	TCONS_00007238	0.313489	UBE4A
TCONS_00014456	2.48002	TCONS_00014456	0.158831	UBN1
TCONS_00001583	1.79228	TCONS_00001583	-0.577519	UHMK1
TCONS_00033695	-2.04736	TCONS_00033695	0.971878	ULBP1
TCONS_00015227	2.45158	TCONS_00015227	-0.796458	UNKL
TCONS_00015228	-2.43289	TCONS_00015228	-0.681678	UNKL
TCONS_00002435	-4.26856	TCONS_00002435	0.0669878	UQCRHL
TCONS_00000661	-2.15475	TCONS_00000661	-0.059174	UROD
TCONS_00026043	-1.83443	TCONS_00026043	1.01079	USP18
TCONS_00041313	-2.94235	TCONS_00041313	-0.0303299	USP20
TCONS_00043143	4.05041	TCONS_00043143	3.91699	UTP14A
TCONS_00003135	1.37796	TCONS_00003135	0.0112608	VAV3
TCONS_00032362	2.29241	TCONS_00032362	-3.29142	VDAC1
TCONS_00033313	3.56734	TCONS_00033313	0.382339	VEGFA
TCONS_00033316	3.56666	TCONS_00033316	1.40516	VEGFA
TCONS_00033320	2.26626	TCONS_00033320	-0.411149	VEGFA
TCONS_00033317	2.19294	TCONS_00033317	-0.431511	VEGFA
TCONS_00033314	1.81368	TCONS_00033314	-0.860909	VEGFA
TCONS_00033319	1.76823	TCONS_00033319	-0.824874	VEGFA
TCONS_00009393	-2.68615	TCONS_00009393	1.82836	VEZT
TCONS_00040937	8.98395	TCONS_00040937	3.64728	VPS13A
TCONS_00040935	1.87842	TCONS_00040935	0.0135491	VPS13A
TCONS_00040934	-2.69498	TCONS_00040934	0.605182	VPS13A
TCONS_00012817	-1.93108	TCONS_00012817	1.37689	WARS
TCONS_00012818	-2.25712	TCONS_00012818	0.291792	WARS
TCONS_00012816	-2.73177	TCONS_00012816	1.20556	WARS
TCONS_00010871	-6.01255	TCONS_00010871	3.44951	WASF3
TCONS_00012510	1.66206	TCONS_00012510	-0.0875345	WDHD1
TCONS_00042633	-4.1851	TCONS_00042633	-0.750809	WDR13
TCONS_00012179	2.56041	TCONS_00012179	-1.00039	WDR20
TCONS_00043683	-1.85883	TCONS_00043683	1.24e-05	WDR45
TCONS_00023857	-2.74702	TCONS_00023857	0.943069	WDSUB1
TCONS_00006293	1.89541	TCONS_00006293	-2.04647	WEE1
TCONS_00029395	5.46585	TCONS_00029395	0.0622779	WHSC1
TCONS_00037242	2.90713	TCONS_00037242	0.294553	WIPI2
TCONS_00037244	-3.14128	TCONS_00037244	-0.787954	WIPI2
TCONS_00022872	2.65938	TCONS_00022872	-0.753627	WNT10A
TCONS_00028640	-2.54908	TCONS_00028640	1.30467	WNT5A
TCONS_00026935	-2.05051	TCONS_00026935	0.436386	WNT7B
TCONS_00016259	2.93631	TCONS_00016259	0.408907	WSB1
TCONS_00016258	2.22395	TCONS_00016258	-0.23055	WSB1
TCONS_00033763	1.85587	TCONS_00033763	0.44424	WTAP
TCONS_00042426	-2.11888	TCONS_00042426	1.77643	WWC3
TCONS_00015002	5.85892	TCONS_00015002	-0.18314	WWP2
TCONS_00005949	1.94366	TCONS_00005949	1.41287	XPNPEP1
TCONS_00012839	-3.7853	TCONS_00012839	0.769552	XRCC3
TCONS_00021012	-2.34599	TCONS_00021012	-0.795997	YIF1B
TCONS_00005379	2.37363	TCONS_00005379	0.639765	YME1L1
TCONS_00015505	-1.89799	TCONS_00015505	0.150729	YPEL3
TCONS_00007910	3.15168	TCONS_00007910	-0.945541	YPEL4
TCONS_00021879	-1.95366	TCONS_00021879	1.01208	YPEL5
TCONS_00000455	-2.38356	TCONS_00000455	1.30563	YTHDF2
TCONS_00040416	-2.20786	TCONS_00040416	1.81447	YWHAZ
TCONS_00003597	2.36441	TCONS_00003597	-5.66379	YY1AP1
TCONS_00003607	-3.75793	TCONS_00003607	2.45324	YY1AP1
TCONS_00044554	-1.78807	TCONS_00044554	-0.696338	ZBED1
TCONS_00044553	-2.08897	TCONS_00044553	0.673777	ZBED1
TCONS_00043417	-2.55739	TCONS_00043417	-0.795944	ZBED1
TCONS_00011799	1.37104	TCONS_00011799	0.398039	ZBTB1
TCONS_00041217	3.38476	TCONS_00041217	-1.2041	ZBTB43
TCONS_00025462	-2.75706	TCONS_00025462	1.51214	ZBTB46
TCONS_00037259	-1.71231	TCONS_00037259	-0.383306	ZDHHC4
TCONS_00037258	-1.79949	TCONS_00037258	-0.0705084	ZDHHC4
TCONS_00015831	-1.67342	TCONS_00015831	0.406935	ZDHHC7
TCONS_00004520	3.74016	TCONS_00004520	2.39374	ZEB1
TCONS_00004515	3.09283	TCONS_00004515	0.00160747	ZEB1
TCONS_00023809	1.81559	TCONS_00023809	2.55283	ZEB2
TCONS_00040301	-2.2143	TCONS_00040301	1.07838	ZFAND1
TCONS_00025374	2.37095	TCONS_00025374	-1.52202	ZFP64
TCONS_00011165	-3.28437	TCONS_00011165	2.62414	ZMYM5
TCONS_00025330	4.66404	TCONS_00025330	0.0626585	ZMYND8
TCONS_00037528	-1.83972	TCONS_00037528	0.148825	ZNF138
TCONS_00021531	1.59134	TCONS_00021531	-1.02764	ZNF160
TCONS_00009705	-2.68185	TCONS_00009705	0.501398	ZNF268
TCONS_00033445	1.80582	TCONS_00033445	0.244207	ZNF292
TCONS_00020118	2.121	TCONS_00020118	-0.803962	ZNF331
TCONS_00011899	3.75952	TCONS_00011899	-11.1495	ZNF410
TCONS_00015584	-2.36449	TCONS_00015584	0.390402	ZNF423
TCONS_00039118	-1.96444	TCONS_00039118	0.190305	ZNF425
TCONS_00019162	2.46852	TCONS_00019162	-0.802711	ZNF557
TCONS_00020258	-1.83823	TCONS_00020258	0.810103	ZNF580
TCONS_00020260	-2.02211	TCONS_00020260	-1.10589	ZNF580
TCONS_00017184	-1.58784	TCONS_00017184	0.820912	ZNF594
TCONS_00039814	-2.28123	TCONS_00039814	2.38654	ZNF623
TCONS_00020638	4.27217	TCONS_00020638	0.427522	ZNF653
TCONS_00037770	-1.40105	TCONS_00037770	1.33662	ZNF655
TCONS_00037774	-3.07315	TCONS_00037774	0.558389	ZNF655
TCONS_00040423	-2.60524	TCONS_00040423	0.654943	ZNF706
TCONS_00026084	-3.58794	TCONS_00026084	2.32767	ZNF74
TCONS_00014697	-1.94178	TCONS_00014697	0.846212	ZNF771
TCONS_00021060	-6.386	TCONS_00021060	1.37861	ZNF780A
TCONS_00020976	3.64265	TCONS_00020976	-0.880943	ZNF790
TCONS_00015743	-3.67058	TCONS_00015743	-0.162084	ZNF821
TCONS_00024769	-1.92647	TCONS_00024769	-0.0831634	ZNFX1-AS1
TCONS_00024770	-2.16325	TCONS_00024770	2.45814	ZNFX1-AS1
TCONS_00024767	-2.43722	TCONS_00024767	0.589206	ZNFX1-AS1
TCONS_00002995	-1.55684	TCONS_00002995	0.207087	ZRANB2

## Sheet: splicingFRTsign-PCEP4all-1st
FRT significant	sqrt(JS)	PCEP4 all	sqrt(JS)	Gene value		Pairwise comparison FRT significant changes versus PCEP4 all changes
TSS24730	0.493253	TSS24730	0.358917	ABCB4		Alternative splicing
TSS2417	0.527664	TSS2417	0.167062	ABL2		sqrt(JS)=square root of Jensen-Shannon metric
TSS2418	0.472871	TSS2418	0.612758	ABL2
TSS7791	0.352863	TSS7791	0.192562	ACIN1
TSS24079	0.257179	TSS24079	0.166492	ADAM22
TSS2207	0.350327	TSS2207	0.0887643	ADAR
TSS16498	0.298583	TSS16498	0.332072	ADARB1
TSS7525	0.309209	TSS7525	0.146794	ADCK1
TSS2962	0.267665	TSS2962	0.157549	ADK
TSS8892	0.537024	TSS8892	0.234181	ADPGK
TSS21921	0.38346	TSS21921	0.0945252	AGER
TSS22290	0.516329	TSS22290	0.335545	AHI1
TSS1692	0.184363	TSS1692	0.150029	AK2
TSS6904	0.236619	TSS6904	0.195438	ALG11
TSS27582	0.278319	TSS27582	0.16758	ALG13
TSS10719	0.272461	TSS10719	0.165317	AMZ2
TSS19724	0.232535	TSS19724	0.25396	ANAPC10
TSS19162	0.402842	TSS19162	0.345299	ANK2
TSS7336	0.320541	TSS7336	0.147899	AP4S1
TSS4593	0.21679	TSS4593	0.207097	APLP2
TSS17175	0.584345	TSS17175	0.637528	APOL3
TSS26661	0.19657	TSS26661	0.103262	APTX
TSS5140	0.362418	TSS5140	0.171075	ARAP1
TSS1285	0.509601	TSS1285	0.0680399	ARF1
TSS8246	0.190179	TSS8246	0.181391	ARHGAP11A
TSS17350	0.393303	TSS17350	0.352045	ARPC4,ARPC4-TTLL3,TTLL3
TSS25940	0.724539	TSS25940	0.110952	ASAP1
TSS9201	0.360478	TSS9201	0.243199	ATF7IP2
TSS14908	0.364338	TSS14908	0.186768	ATL2
TSS25713	0.199673	TSS25713	0.0859467	ATP6V1H
TSS1809	0.798816	TSS1809	0.611304	ATPAF1
TSS15649	0.633412	TSS15649	0.284638	ATRN
TSS12760	0.0798136	TSS12760	0.118314	BAX
TSS10071	0.133423	TSS10071	0.149076	BCAR1
TSS22292	0.27379	TSS22292	0.0726331	BCLAF1
TSS25150	0.468478	TSS25150	0.490886	BMP1
TSS7731	0.832555	TSS7731	0.832555	C14orf80
TSS8853	0.359323	TSS8853	0.323387	C15orf44
TSS13396	0.537787	TSS13396	0.570507	C19orf12
TSS14996	0.38259	TSS14996	0.302671	C1D
TSS16197	0.362261	TSS16197	0.377184	C20orf132
TSS18299	0.532671	TSS18299	0.328393	C3orf18
TSS24941	0.33477	TSS24941	0.535726	C7orf49
TSS24444	0.504109	TSS24444	0.0933211	C7orf50
TSS24086	0.623175	TSS24086	0.500881	C7orf63
TSS26298	0.832555	TSS26298	0.48599	C9orf30,TMEFF1
TSS5436	0.532221	TSS5436	0.431437	CACNA1C
TSS5306	0.369809	TSS5306	0.03935	CADM1
TSS10920	0.733737	TSS10920	0.110565	CAMKK1
TSS10921	0.650953	TSS10921	0.158209	CAMKK1
TSS14569	0.780468	TSS14569	0.303083	CASP10
TSS8744	0.665299	TSS8744	0.100238	CATSPER2
TSS6420	0.43854	TSS6420	0.124633	CBX5
TSS27346	0.34966	TSS27346	0.261878	CCDC120
TSS23946	0.647306	TSS23946	0.763776	CCM2
TSS20368	0.617738	TSS20368	0.118394	CCNG1
TSS21450	0.276648	TSS21450	0.0277311	CD109
TSS20835	0.703939	TSS20835	0.275368	CD14
TSS2312	0.28672	TSS2312	0.0938214	CD84
TSS6887	0.356871	TSS6887	0.381685	CDADC1
TSS1422	0.341454	TSS1422	0.162971	CDK11A,CDK11B
TSS16161	0.244795	TSS16161	0.0268351	CDK5RAP1
TSS17020	0.469357	TSS17020	0.10403	CECR6
TSS2668	0.337911	TSS2668	0.191356	CEP170
TSS18412	0.508498	TSS18412	0.503997	CGGBP1
TSS4569	0.687276	TSS4569	0.546302	CHEK1
TSS6711	0.201664	TSS6711	0.0464476	CIT
TSS5507	0.437805	TSS5507	0.162671	CLEC4A
TSS20646	0.806762	TSS20646	0.120255	COL4A3BP
TSS5196	0.297732	TSS5196	0.230161	CREBZF
TSS7361	0.828583	TSS7361	0.727311	CTAGE5
TSS11899	0.321988	TSS11899	0.25729	CTDP1
TSS4113	0.57187	TSS4113	0.347188	CTNND1
TSS24167	0.374219	TSS24167	0.192444	CUX1
TSS24169	0.344594	TSS24169	0.0744742	CUX1
TSS26030	0.425398	TSS26030	0.375328	CYHR1
TSS25226	0.759243	TSS25226	0.831578	DDHD2
TSS18732	0.831843	TSS18732	0.617972	DGKG
TSS16325	0.373714	TSS16325	0.302654	DIDO1
TSS16508	0.340636	TSS16508	0.154898	DIP2A
TSS27884	0.366269	TSS27884	0.139616	DMD
TSS26429	0.401758	TSS26429	0.541665	DNM1
TSS15756	0.415945	TSS15756	0.196459	DNMT3B
TSS1972	0.257253	TSS1972	0.257311	DPH5
TSS14846	0.462882	TSS14846	0.170494	DTNB
TSS24051	0.375671	TSS24051	0.265239	DTX2
TSS25338	0.565133	TSS25338	0.578963	E2F5
TSS25339	0.447416	TSS25339	0.674442	E2F5
TSS22264	0.453966	TSS22264	0.400667	EPB41L2
TSS5430	0.385866	TSS5430	0.131848	ERC1
TSS13594	0.244143	TSS13594	0.0279282	ERCC1
TSS5396	0.217376	TSS5396	0.201281	ETS1
TSS18982	0.427601	TSS18982	0.250184	EXOC1
TSS25004	0.832555	TSS25004	0.185487	EZH2
TSS27986	0.32781	TSS27986	0.417297	FAM104B
TSS24744	0.154414	TSS24744	0.0624506	FAM133B,LOC728066
TSS21436	0.310518	TSS21436	0.176574	FAM135A
TSS20809	0.415644	TSS20809	0.324608	FAM13B
TSS27968	0.519401	TSS27968	0.264582	FAM156A
TSS14979	0.370223	TSS14979	0.134158	FAM161A
TSS45	0.761293	TSS45	0.671923	FAM213B
TSS244	0.831722	TSS244	0.579659	FAM54B
TSS11978	0.557906	TSS11978	0.546333	FAM59A
TSS8261	0.265888	TSS8261	0.307741	FAM98B
TSS8581	0.305707	TSS8581	0.377852	FES
TSS8031	0.452653	TSS8031	0.11152	FOXN3
TSS18391	0.353915	TSS18391	0.479926	FOXP1
TSS22220	0.716249	TSS22220	0.678415	FYN
TSS8770	0.365716	TSS8770	0.418056	GABPB1
TSS2805	0.374902	TSS2805	0.0968612	GAD2
TSS19151	0.367682	TSS19151	0.193843	GAR1
TSS16591	0.471078	TSS16591	0.404476	GART
TSS13289	0.461513	TSS13289	0.191905	GIPC1
TSS4122	0.606495	TSS4122	0.278593	GLYATL1
TSS8679	0.21968	TSS8679	0.0562491	GOLGA8A
TSS8682	0.276299	TSS8682	0.215435	GOLGA8B
TSS19961	0.336837	TSS19961	0.270367	GPBP1
TSS15259	0.666085	TSS15259	0.0979668	GTDC1
TSS15260	0.630949	TSS15260	0.389754	GTDC1
TSS12387	0.4778	TSS12387	0.294891	GTPBP3
TSS19247	0.215808	TSS19247	0.0251752	GUCY1A3
TSS23839	0.265877	TSS23839	0.191668	HDAC9
TSS25496	0.317491	TSS25496	0.266429	HEATR7A
TSS12202	0.517855	TSS12202	0.300551	HSD11B1L
TSS13833	0.323654	TSS13833	0.0205493	HSPBP1
TSS15436	0.530672	TSS15436	0.00991817	ICA1L
TSS7566	0.831697	TSS7566	0.536656	IFI27
TSS26097	0.831473	TSS26097	0.481892	IFT74
TSS23962	0.295319	TSS23962	0.199594	IKZF1
TSS24260	0.537387	TSS24260	0.528536	IRF5
TSS26072	0.22223	TSS26072	0.0035508	KDM4C
TSS19269	0.605688	TSS19269	0.631494	KLHL2
TSS24742	0.498346	TSS24742	0.279249	KRIT1
TSS5669	0.266081	TSS5669	0.100151	LARP4
TSS19646	0.46351	TSS19646	0.0881992	LEF1
TSS533	0.484386	TSS533	0.152746	LEPR,LEPROT
TSS25227	0.604641	TSS25227	0.452871	LETM2
TSS18064	0.566919	TSS18064	0.0172786	LMLN
TSS8242	0.544902	TSS8242	0.158506	LOC100288637
TSS24126	0.529562	TSS24126	0.186667	LOC100289187
TSS9248	0.327892	TSS9248	0.256243	LOC81691
TSS1843	0.452091	TSS1843	0.440291	LRP8
TSS14024	0.264848	TSS14024	0.216809	LTBP1
TSS1589	0.383135	TSS1589	0.186408	LUZP1
TSS4054	0.511274	TSS4054	0.719725	MADD
TSS26549	0.404799	TSS26549	0.157634	MAN1B1
TSS14261	0.372842	TSS14261	0.134661	MAP4K4
TSS28239	0.362183	TSS28239	0.0424876	MAP7D3
TSS26995	0.424898	TSS26995	0.130972	MAPKAP1
TSS4199	0.323097	TSS4199	0.070197	MARK2
TSS20001	0.808793	TSS20001	0.611213	MARVELD2
TSS28207	0.468225	TSS28207	0.628192	MBNL3
TSS14940	0.482861	TSS14940	0.543311	MCFD2
TSS13359	0.325881	TSS13359	0.411257	MEF2BNB,MEF2BNB-MEF2B
TSS20685	0.404283	TSS20685	0.124473	MEF2C
TSS26149	0.43951	TSS26149	0.262462	MELK
TSS24278	0.305826	TSS24278	0.334763	MEST
TSS5802	0.735172	TSS5802	0.160777	METTL21B
TSS16805	0.463573	TSS16805	0.686103	MIAT
TSS912	0.422169	TSS912	0.307627	MSTO1
TSS4819	0.528566	TSS4819	0.414558	MUC15
TSS1428	0.418473	TSS1428	0.0750117	NADK
TSS13644	0.203501	TSS13644	0.203324	NAPA
TSS198	0.315505	TSS198	0.251152	NBPF3
TSS11047	0.386726	TSS11047	0.0772684	NCOR1
TSS25112	0.444101	TSS25112	0.198866	NEIL2
TSS19780	0.349644	TSS19780	0.30531	NEK1
TSS16818	0.305353	TSS16818	0.266736	NF2
TSS11896	0.342495	TSS11896	0.255978	NFATC1
TSS10508	0.20761	TSS10508	0.177611	NKIRAS2
TSS10632	0.168274	TSS10632	0.0700894	NME1,NME1-NME2
TSS10634	0.22584	TSS10634	0.021602	NME2
TSS15936	0.443389	TSS15936	0.138563	NPEPL1,STX16-NPEPL1
TSS15170	0.527516	TSS15170	0.387353	NPHP1
TSS24680	0.232499	TSS24680	0.0620529	NSUN5
TSS23785	0.220801	TSS23785	0.123807	NUDT1
TSS5878	0.259721	TSS5878	0.316453	NUDT4,NUDT4P1
TSS8289	0.392786	TSS8289	0.102387	NUSAP1
TSS26438	0.832555	TSS26438	0.832555	ODF2
TSS7725	0.166328	TSS7725	0.0701632	PACS2
TSS12569	0.315374	TSS12569	0.46417	PAK4
TSS6454	0.389782	TSS6454	0.412367	PAN2
TSS3571	0.484091	TSS3571	0.379772	PANK1
TSS3373	0.832555	TSS3373	0.320862	PARD3
TSS18325	0.379797	TSS18325	0.388966	PBRM1
TSS20276	0.44683	TSS20276	0.206416	PCDHGA12
TSS20264	0.465629	TSS20264	0.31895	PCDHGA5
TSS20261	0.595237	TSS20261	0.134823	PCDHGB1
TSS20263	0.668736	TSS20263	0.46409	PCDHGB2
TSS20265	0.69227	TSS20265	0.69249	PCDHGB3
TSS3037	0.708747	TSS3037	0.631256	PCGF5
TSS3038	0.513993	TSS3038	0.542916	PCGF5
TSS22411	0.276924	TSS22411	0.174546	PDCD2
TSS17437	0.285658	TSS17437	0.102469	PDCD6IP
TSS8551	0.476999	TSS8551	0.303843	PDE8A
TSS3837	0.442986	TSS3837	0.350919	PGAP2
TSS3838	0.342027	TSS3838	0.104812	PGAP2
TSS3839	0.401543	TSS3839	0.138968	PGAP2
TSS3840	0.382553	TSS3840	0.234369	PGAP2
TSS6130	0.708875	TSS6130	0.0560685	PHB2
TSS23825	0.336046	TSS23825	0.12072	PHF14
TSS27978	0.398153	TSS27978	0.30458	PHF8
TSS14460	0.523886	TSS14460	0.219953	PHOSPHO2,PHOSPHO2-KLHL23
TSS14604	0.29815	TSS14604	0.289512	PIKFYVE
TSS12263	0.204811	TSS12263	0.0256143	PIN1
TSS17205	0.429193	TSS17205	0.294997	PLA2G6
TSS1466	0.832232	TSS1466	0.57954	PLEKHG5
TSS9009	0.466732	TSS9009	0.0148346	PLIN1
TSS2143	0.367721	TSS2143	0.255672	POGZ
TSS1020	0.340807	TSS1020	0.368761	POU2F1
TSS13538	0.474131	TSS13538	0.0681202	POU2F2
TSS21873	0.493962	TSS21873	0.514764	POU5F1
TSS13036	0.701269	TSS13036	0.623988	PPAP2C
TSS5625	0.260139	TSS5625	0.289606	PPHLN1
TSS371	0.314488	TSS371	0.140163	PPIE
TSS12837	0.261018	TSS12837	0.171797	PPP2R1A
TSS26457	0.681414	TSS26457	0.234998	PPP2R4
TSS1748	0.35385	TSS1748	0.190057	PPT1
TSS21265	0.455466	TSS21265	0.3612	PPT2,PPT2-EGFL8
TSS136	0.393928	TSS136	0.147659	PRDM2
TSS11777	0.561314	TSS11777	0.252345	PSMA8
TSS26923	0.832555	TSS26923	0.70384	PTBP3
TSS26924	0.169824	TSS26924	0.159133	PTBP3
TSS25188	0.585791	TSS25188	0.562427	PTK2B
TSS24059	0.759509	TSS24059	0.0440334	PTPN12
TSS10744	0.424632	TSS10744	0.222717	RAB37
TSS5759	0.751274	TSS5759	0.0916226	RAB5B
TSS24825	0.411901	TSS24825	0.11812	RABL5
TSS17173	0.45829	TSS17173	0.486897	RBFOX2
TSS17174	0.527425	TSS17174	0.251523	RBFOX2
TSS16186	0.325933	TSS16186	0.281808	RBM39
TSS28242	0.21457	TSS28242	0.166785	RBMX
TSS18919	0.301844	TSS18919	0.280011	RBPJ
TSS229	0.417625	TSS229	0.00330213	RCAN3
TSS11153	0.579346	TSS11153	0.0212712	RFFL
TSS10210	0.321669	TSS10210	0.127676	RNASEK,RNASEK-C17ORF49
TSS11788	0.419257	TSS11788	0.284439	RNF138
TSS21571	0.723947	TSS21571	0.667356	RNF146
TSS10197	0.292511	TSS10197	0.196233	RPAIN
TSS10863	0.655093	TSS10863	0.390547	RPH3AL
TSS21969	0.0840187	TSS21969	0.0924452	RPS10,RPS10-NUDT3
TSS21393	0.543603	TSS21393	0.616671	RUNX2
TSS638	0.277246	TSS638	0.386603	RWDD3,TMEM56-RWDD3
TSS10882	0.625624	TSS10882	0.475072	SCARF1
TSS20006	0.469939	TSS20006	0.132171	SERF1A
TSS20009	0.71016	TSS20009	0.36207	SERF1A
TSS9866	0.538467	TSS9866	0.386946	SEZ6L2
TSS5042	0.298701	TSS5042	0.150324	SF1
TSS18144	0.330067	TSS18144	0.287728	SGOL1
TSS9298	0.277145	TSS9298	0.265206	SH2B1
TSS27007	0.472503	TSS27007	0.104657	SH2D3C
TSS2311	0.487264	TSS2311	0.317597	SLAMF6
TSS8673	0.413408	TSS8673	0.317604	SLC12A6
TSS10934	0.117736	TSS10934	0.0769966	SLC25A11
TSS19991	0.293928	TSS19991	0.339203	SLC30A5
TSS16250	0.21688	TSS16250	0.0396359	SLC35C2
TSS16307	0.262033	TSS16307	0.0457672	SLMO2,SLMO2-ATP5E
TSS20010	0.312362	TSS20010	0.440701	SMN2
TSS15876	0.556136	TSS15876	0.661786	SNX21
TSS14684	0.491527	TSS14684	0.220853	SP100
TSS15537	0.670819	TSS15537	0.628003	SP110
TSS14553	0.24469	TSS14553	0.124541	SPATS2L
TSS20670	0.225041	TSS20670	0.257191	SSBP2
TSS18019	0.330878	TSS18019	0.206992	ST6GAL1
TSS27625	0.332878	TSS27625	0.280942	STAG2
TSS25773	0.41118	TSS25773	0.34791	STAU2
TSS11478	0.301491	TSS11478	0.303618	STRADA
TSS15935	0.104342	TSS15935	0.167575	STX16,STX16-NPEPL1
TSS1105	0.404429	TSS1105	0.0731525	SWT1
TSS21948	0.412467	TSS21948	0.255144	TAPBP,ZBTB22
TSS4538	0.372189	TSS4538	0.261065	TBCEL
TSS19641	0.372084	TSS19641	0.409614	TBCK
TSS12052	0.303629	TSS12052	0.29945	TCF4
TSS17573	0.281775	TSS17573	0.0750253	TEX264
TSS10480	0.502243	TSS10480	0.830575	THRA
TSS10481	0.401426	TSS10481	0.238535	THRA
TSS26189	0.377764	TSS26189	0.149218	TJP2
TSS9983	0.340942	TSS9983	0.139662	TK2
TSS4390	0.223785	TSS4390	0.196335	TMEM126B
TSS4508	0.492908	TSS4508	0.547128	TMEM25
TSS10235	0.549871	TSS10235	0.477371	TNFSF12-TNFSF13,TNFSF13
TSS13826	0.309213	TSS13826	0.477759	TNNT1
TSS16915	0.448022	TSS16915	0.238724	TNRC6B
TSS27004	0.141506	TSS27004	0.192607	TOR2A
TSS15996	0.157512	TSS15996	0.178162	TPD52L2
TSS8383	0.832555	TSS8383	0.133157	TPM1
TSS16879	0.5276	TSS16879	0.825544	TRIOBP
TSS27412	0.364169	TSS27412	0.31299	TRO
TSS881	0.497651	TSS881	0.329404	UBAP2L
TSS19628	0.270125	TSS19628	0.0367218	UBE2D3
TSS19631	0.430134	TSS19631	0.258908	UBE2D3
TSS19632	0.288715	TSS19632	0.209585	UBE2D3
TSS24922	0.386723	TSS24922	0.175647	UBE2H
TSS16754	0.475198	TSS16754	0.162706	UBE2L3
TSS11330	0.328864	TSS11330	0.106074	UBTF
TSS12460	0.281671	TSS12460	0.198516	URI1
TSS14194	0.456234	TSS14194	0.192844	USP39
TSS7692	0.215815	TSS7692	0.42968	WDR20
TSS10149	0.501078	TSS10149	0.19725	WDR81
TSS18819	0.167434	TSS18819	0.0649858	WHSC1
TSS18820	0.563105	TSS18820	0.746815	WHSC1
TSS8103	0.320577	TSS8103	0.260545	XRCC3
TSS16506	0.360028	TSS16506	0.079664	YBEY
TSS1847	0.40986	TSS1847	0.413903	YIPF1
TSS2237	0.29047	TSS2237	0.336	YY1AP1
TSS2238	0.429758	TSS2238	0.264361	YY1AP1
TSS25795	0.511559	TSS25795	0.178805	ZFAND1
TSS3404	0.479307	TSS3404	0.393315	ZFAND4
TSS16282	0.318414	TSS16282	0.389224	ZFP64
TSS27254	0.417838	TSS27254	0.225146	ZFX
TSS21169	0.316846	TSS21169	0.113151	ZKSCAN3
TSS23943	0.399222	TSS23943	0.177599	ZMIZ2
TSS6080	0.304722	TSS6080	0.3781	ZNF268
TSS16643	0.370717	TSS16643	0.192051	ZNF295
TSS7488	0.243732	TSS7488	0.29632	ZNF410
TSS24124	0.295786	TSS24124	0.172386	ZNF655
TSS27907	0.51611	TSS27907	0.473872	ZNF674
TSS25872	0.370839	TSS25872	0.625194	ZNF706
TSS9629	0.492558	TSS9629	0.269461	ZNF778
TSS13505	0.434568	TSS13505	0.757651	ZNF780A
TSS10049	0.512786	TSS10049	0.583518	ZNF821

## Sheet: splicingPCEP4sign-FRTall-1st
PCEP4 significant	sqrt(JS)	FRT all	sqrt(JS)	Gene value		Pairwise comparison PCEP4 significant changes versus FRT all changes
TSS2418	0.612758	TSS2418	0.472871	ABL2		Alternative splicing
TSS16498	0.332072	TSS16498	0.298583	ADARB1		sqrt(JS)=square root of Jensen-Shannon metric
TSS27695	0.342298	TSS27695	0.210403	AFF2
TSS5289	0.642731	TSS5289	0.0591476	ALG9
TSS3467	0.45456	TSS3467	0.30328	ANK3
TSS20833	0.33367	TSS20833	0.108571	APBB3
TSS4593	0.207097	TSS4593	0.21679	APLP2
TSS17175	0.637528	TSS17175	0.584345	APOL3
TSS8246	0.181391	TSS8246	0.190179	ARHGAP11A
TSS2321	0.216333	TSS2321	0.0486924	ARHGAP30
TSS17662	0.253967	TSS17662	0.0779964	ARL13B
TSS17350	0.352045	TSS17350	0.393303	ARPC4,ARPC4-TTLL3,TTLL3
TSS24769	0.567013	TSS24769	0.0439681	ASNS
TSS25734	0.530842	TSS25734	0.216206	ASPH
TSS21203	0.192617	TSS21203	0.141837	ATAT1
TSS17812	0.324754	TSS17812	0.146532	ATP2C1
TSS21879	0.44426	TSS21879	0.169949	ATP6V1G2,ATP6V1G2-DDX39B
TSS7149	0.204289	TSS7149	0.178856	ATP7B
TSS1809	0.611304	TSS1809	0.798816	ATPAF1
TSS9297	0.301744	TSS9297	0.126013	ATXN2L
TSS8046	0.242906	TSS8046	0.0562003	ATXN3
TSS12993	0.827852	TSS12993	0.0823203	AURKC
TSS27749	0.506631	TSS27749	0.30843	AVPR2
TSS24193	0.284586	TSS24193	0.200734	BCAP29
TSS10071	0.149076	TSS10071	0.133423	BCAR1
TSS12069	0.57067	TSS12069	0.0096144	BCL2
TSS25150	0.490886	TSS25150	0.468478	BMP1
TSS6585	0.0764174	TSS6585	0.0505607	BTG1,LOC256021
TSS23833	0.376943	TSS23833	0.145057	BZW2
TSS7731	0.832555	TSS7731	0.832555	C14orf80
TSS8985	0.356172	TSS8985	0.20406	C15orf40
TSS8853	0.323387	TSS8853	0.359323	C15orf44
TSS11657	0.279021	TSS11657	0.218129	C17orf62
TSS10301	0.167306	TSS10301	0.192907	C17orf76-AS1
TSS13396	0.570507	TSS13396	0.537787	C19orf12
TSS16197	0.377184	TSS16197	0.362261	C20orf132
TSS21471	0.357864	TSS21471	0.201588	C6orf162
TSS24941	0.535726	TSS24941	0.33477	C7orf49
TSS24086	0.500881	TSS24086	0.623175	C7orf63
TSS5436	0.431437	TSS5436	0.532221	CACNA1C
TSS3664	0.508314	TSS3664	0.103245	CALHM2
TSS24252	0.243521	TSS24252	0.0741255	CALU
TSS1796	0.574004	TSS1796	0.170256	CCDC17
TSS23946	0.763776	TSS23946	0.647306	CCM2
TSS8797	0.381649	TSS8797	0.0506268	CCPG1
TSS6887	0.381685	TSS6887	0.356871	CDADC1
TSS18412	0.503997	TSS18412	0.508498	CGGBP1
TSS4569	0.546302	TSS4569	0.687276	CHEK1
TSS18722	0.33741	TSS18722	0.105627	CLCN2
TSS5839	0.370295	TSS5839	0.194207	CNOT2
TSS11423	0.291887	TSS11423	0.172976	COX11
TSS16184	0.267067	TSS16184	0.0936247	CPNE1,RBM12
TSS2039	0.230947	TSS2039	0.227791	CSDE1
TSS7361	0.727311	TSS7361	0.828583	CTAGE5
TSS4113	0.347188	TSS4113	0.57187	CTNND1
TSS17550	0.376162	TSS17550	0.124766	DAG1
TSS25226	0.831578	TSS25226	0.759243	DDHD2
TSS18732	0.617972	TSS18732	0.831843	DGKG
TSS13608	0.558963	TSS13608	0.163663	DMPK
TSS26429	0.541665	TSS26429	0.401758	DNM1
TSS13469	0.611129	TSS13469	0.170775	DPF1
TSS20517	0.286982	TSS20517	0.0693618	DROSHA
TSS24051	0.265239	TSS24051	0.375671	DTX2
TSS25339	0.674442	TSS25339	0.447416	E2F5
TSS25338	0.578963	TSS25338	0.565133	E2F5
TSS13232	0.384307	TSS13232	0.138171	ECSIT,ZNF653
TSS11033	0.216472	TSS11033	0.0255721	ELAC2
TSS16251	0.249101	TSS16251	0.144818	ELMO2
TSS2124	0.505147	TSS2124	0.119024	ENSA
TSS2123	0.247142	TSS2123	0.10235	ENSA
TSS22264	0.400667	TSS22264	0.453966	EPB41L2
TSS24662	0.45094	TSS24662	0.231782	ERV3-1,ZNF117
TSS27986	0.417297	TSS27986	0.32781	FAM104B
TSS27648	0.444479	TSS27648	0.256268	FAM122C
TSS20809	0.324608	TSS20809	0.415644	FAM13B
TSS45	0.671923	TSS45	0.761293	FAM213B
TSS28341	0.264474	TSS28341	0.154438	FAM3A
TSS244	0.579659	TSS244	0.831722	FAM54B
TSS242	0.299453	TSS242	0.122079	FAM54B
TSS11978	0.546333	TSS11978	0.557906	FAM59A
TSS1949	0.404389	TSS1949	0.211711	FAM69A
TSS985	0.490564	TSS985	0.0705495	FCGR2A
TSS8581	0.377852	TSS8581	0.305707	FES
TSS505	0.625351	TSS505	0.293915	FGGY
TSS11068	0.377346	TSS11068	0.00358401	FLII
TSS18391	0.479926	TSS18391	0.353915	FOXP1
TSS7446	0.692089	TSS7446	0.305273	FUT8
TSS22220	0.678415	TSS22220	0.716249	FYN
TSS12169	0.176848	TSS12169	0.131095	FZR1
TSS8770	0.418056	TSS8770	0.365716	GABPB1
TSS6664	0.221093	TSS6664	0.0658048	GIT2
TSS19961	0.270367	TSS19961	0.336837	GPBP1
TSS14756	0.586614	TSS14756	0.220543	GPR35
TSS14953	0.427912	TSS14953	0.0173489	GPR75,GPR75-ASB3
TSS11216	0.462104	TSS11216	0.177246	GSDMB
TSS15260	0.389754	TSS15260	0.630949	GTDC1
TSS13675	0.110573	TSS13675	0.207631	GYS1
TSS27805	0.104244	TSS27805	0.0907436	HDHD1
TSS26793	0.461399	TSS26793	0.123472	HNRNPK
TSS18289	0.756721	TSS18289	0.24069	HYAL1
TSS24481	0.320309	TSS24481	0.206265	ICA1
TSS28288	0.235312	TSS28288	0.158217	IDS
TSS26097	0.481892	TSS26097	0.831473	IFT74
TSS23962	0.199594	TSS23962	0.295319	IKZF1
TSS7145	0.473066	TSS7145	0.124088	INTS6
TSS13696	0.269156	TSS13696	0.144545	IRF3
TSS24260	0.528536	TSS24260	0.537387	IRF5
TSS2211	0.292179	TSS2211	0.0683829	KCNN3
TSS24578	0.424401	TSS24578	0.318483	KIAA0895
TSS19269	0.631494	TSS19269	0.605688	KLHL2
TSS24420	0.684458	TSS24420	0.406574	LOC100132707
TSS21918	0.450659	TSS21918	0.322108	LOC100507547
TSS1843	0.440291	TSS1843	0.452091	LRP8
TSS4054	0.719725	TSS4054	0.511274	MADD
TSS4055	0.249771	TSS4055	0.048321	MADD
TSS4056	0.202739	TSS4056	0.0430672	MADD
TSS26995	0.130972	TSS26995	0.424898	MAPKAP1
TSS11800	0.275464	TSS11800	0.137009	MAPRE2
TSS10569	0.431611	TSS10569	0.0428271	MAPT
TSS12036	0.303461	TSS12036	0.177889	MBD1
TSS28207	0.628192	TSS28207	0.468225	MBNL3
TSS28205	0.362322	TSS28205	0.25311	MBNL3
TSS14940	0.543311	TSS14940	0.482861	MCFD2
TSS24791	0.678313	TSS24791	0.166893	MCM7
TSS13359	0.411257	TSS13359	0.325881	MEF2BNB,MEF2BNB-MEF2B
TSS16805	0.686103	TSS16805	0.463573	MIAT
TSS29	0.550695	TSS29	0.302521	MIB2
TSS2788	0.399341	TSS2788	0.0463165	MLLT10
TSS28105	0.395065	TSS28105	0.150916	MORF4L2
TSS21247	0.49782	TSS21247	0.226258	MSH5,MSH5-SAPCD1
TSS625	0.321548	TSS625	0.065664	MTF2
TSS12134	0.40065	TSS12134	0.00661613	MUM1
TSS1790	0.481572	TSS1790	0.186921	MUTYH
TSS21599	0.158073	TSS21599	0.103807	MYB
TSS16818	0.266736	TSS16818	0.305353	NF2
TSS11896	0.255978	TSS11896	0.342495	NFATC1
TSS3118	0.520996	TSS3118	0.100881	NFKB2
TSS21228	0.65054	TSS21228	0.4874	NFKBIL1
TSS5409	0.429609	TSS5409	0.227197	NFRKB
TSS27456	0.259008	TSS27456	0.0441187	NONO
TSS5878	0.316453	TSS5878	0.259721	NUDT4,NUDT4P1
TSS7979	0.322509	TSS7979	0.0437967	NUMB
TSS26438	0.832555	TSS26438	0.832555	ODF2
TSS26437	0.221721	TSS26437	0.0386013	ODF2
TSS1924	0.319318	TSS1924	0.24117	ODF2L
TSS12569	0.46417	TSS12569	0.315374	PAK4
TSS6454	0.412367	TSS6454	0.389782	PAN2
TSS18325	0.388966	TSS18325	0.379797	PBRM1
TSS26403	0.707962	TSS26403	0.131076	PBX3
TSS20273	0.518486	TSS20273	0.116174	PCDHGA10
TSS20265	0.69249	TSS20265	0.69227	PCDHGB3
TSS3037	0.631256	TSS3037	0.708747	PCGF5
TSS3038	0.542916	TSS3038	0.513993	PCGF5
TSS22411	0.174546	TSS22411	0.276924	PDCD2
TSS19114	0.224055	TSS19114	0.0779536	PDLIM5
TSS17144	0.811492	TSS17144	0.219658	PES1
TSS3837	0.350919	TSS3837	0.442986	PGAP2
TSS27978	0.30458	TSS27978	0.398153	PHF8
TSS15868	0.129193	TSS15868	0.158089	PIGT
TSS14604	0.289512	TSS14604	0.29815	PIKFYVE
TSS28012	0.245587	TSS28012	0.132345	PJA1
TSS1467	0.722784	TSS1467	0.658661	PLEKHG5
TSS1466	0.57954	TSS1466	0.832232	PLEKHG5
TSS8452	0.320378	TSS8452	0.131457	PML
TSS24865	0.346338	TSS24865	0.284578	PNPLA8
TSS2143	0.255672	TSS2143	0.367721	POGZ
TSS1020	0.368761	TSS1020	0.340807	POU2F1
TSS5625	0.289606	TSS5625	0.260139	PPHLN1
TSS26457	0.234998	TSS26457	0.681414	PPP2R4
TSS26458	0.208544	TSS26458	0.192831	PPP2R4
TSS16509	0.345327	TSS16509	0.194814	PRMT2
TSS26606	0.277758	TSS26606	0.234906	PSIP1
TSS26923	0.70384	TSS26923	0.832555	PTBP3
TSS25188	0.562427	TSS25188	0.585791	PTK2B
TSS11940	0.135485	TSS11940	0.0871418	PTPN2
TSS15567	0.830546	TSS15567	0.290165	RAB17
TSS20761	0.131485	TSS20761	0.0908531	RAPGEF6
TSS17173	0.486897	TSS17173	0.45829	RBFOX2
TSS4281	0.287265	TSS4281	0.242903	RBM14,RBM14-RBM4
TSS16186	0.281808	TSS16186	0.325933	RBM39
TSS28242	0.166785	TSS28242	0.21457	RBMX
TSS5066	0.170407	TSS5066	0.0771352	RELA
TSS27232	0.346522	TSS27232	0.0877032	REPS2
TSS14417	0.252031	TSS14417	0.19333	RIF1
TSS10210	0.127676	TSS10210	0.321669	RNASEK,RNASEK-C17ORF49
TSS20285	0.27823	TSS20285	0.033364	RNF14
TSS21571	0.667356	TSS21571	0.723947	RNF146
TSS12027	0.0526828	TSS12027	0.0599824	RPL17,RPL17-C18ORF32
TSS21393	0.616671	TSS21393	0.543603	RUNX2
TSS27251	0.289191	TSS27251	0.0336839	SAT1
TSS18139	0.827174	TSS18139	0.0953436	SATB1
TSS10882	0.475072	TSS10882	0.625624	SCARF1
TSS20175	0.206492	TSS20175	0.165366	SEC24A
TSS921	0.541612	TSS921	0.260727	SEMA4A
TSS11873	0.389615	TSS11873	0.0771857	SERPINB8
TSS18144	0.287728	TSS18144	0.330067	SGOL1
TSS9298	0.265206	TSS9298	0.277145	SH2B1
TSS5786	0.328299	TSS5786	0.122612	SHMT2
TSS2311	0.317597	TSS2311	0.487264	SLAMF6
TSS6359	0.499731	TSS6359	0.220575	SLC11A2
TSS20148	0.215931	TSS20148	0.0550142	SLC12A2
TSS2000	0.479949	TSS2000	0.0747274	SLC16A4
TSS19991	0.339203	TSS19991	0.293928	SLC30A5
TSS20010	0.440701	TSS20010	0.312362	SMN2
TSS15229	0.629947	TSS15229	0.22719	SMPD4
TSS6419	0.209528	TSS6419	0.251348	SMUG1
TSS15876	0.661786	TSS15876	0.556136	SNX21
TSS15537	0.628003	TSS15537	0.670819	SP110
TSS27625	0.280942	TSS27625	0.332878	STAG2
TSS25773	0.34791	TSS25773	0.41118	STAU2
TSS11478	0.303618	TSS11478	0.301491	STRADA
TSS13356	0.269867	TSS13356	0.0379588	SUGP2
TSS23773	0.338091	TSS23773	0.164892	SUN1
TSS25895	0.615849	TSS25895	0.193924	SYBU
TSS5203	0.453592	TSS5203	0.0114103	SYTL2
TSS25930	0.176763	TSS25930	0.0147776	TATDN1
TSS12052	0.29945	TSS12052	0.303629	TCF4
TSS12053	0.277614	TSS12053	0.094149	TCF4
TSS13689	0.425267	TSS13689	0.375768	TEAD2
TSS17689	0.481583	TSS17689	0.183039	TFG
TSS15014	0.538504	TSS15014	0.405861	TGFA
TSS10480	0.830575	TSS10480	0.502243	THRA
TSS4535	0.520098	TSS4535	0.168443	TMEM136
TSS1161	0.331664	TSS1161	0.121614	TMEM183A
TSS4508	0.547128	TSS4508	0.492908	TMEM25
TSS18772	0.333476	TSS18772	0.118959	TNK2
TSS15996	0.178162	TSS15996	0.157512	TPD52L2
TSS16879	0.825544	TSS16879	0.5276	TRIOBP
TSS1118	0.454827	TSS1118	0.20401	TROVE2
TSS3762	0.156142	TSS3762	0.0862236	TUBGCP2
TSS881	0.329404	TSS881	0.497651	UBAP2L
TSS22279	0.385979	TSS22279	0.274745	VNN2
TSS26211	0.32129	TSS26211	0.206795	VPS13A
TSS7692	0.42968	TSS7692	0.215815	WDR20
TSS27602	0.138731	TSS27602	0.0436303	WDR44
TSS18852	0.338028	TSS18852	0.0736908	WFS1
TSS18820	0.746815	TSS18820	0.563105	WHSC1
TSS23804	0.304464	TSS23804	0.0534206	WIPI2
TSS10206	0.257394	TSS10206	0.0335695	XAF1
TSS2237	0.336	TSS2237	0.29047	YY1AP1
TSS26407	0.362954	TSS26407	0.221826	ZBTB43
TSS16282	0.389224	TSS16282	0.318414	ZFP64
TSS15992	0.350292	TSS15992	0.162546	ZGPAT
TSS12659	0.184201	TSS12659	0.150091	ZNF226
TSS6080	0.3781	TSS6080	0.304722	ZNF268
TSS7488	0.29632	TSS7488	0.243732	ZNF410
TSS13002	0.322162	TSS13002	0.108797	ZNF419
TSS27907	0.473872	TSS27907	0.51611	ZNF674
TSS25872	0.625194	TSS25872	0.370839	ZNF706
TSS13505	0.757651	TSS13505	0.434568	ZNF780A
TSS10049	0.583518	TSS10049	0.512786	ZNF821
TSS13879	0.455178	TSS13879	0.0131305	ZNF837

## Sheet: promoterFRTsign-PCEP4all-1st
FRT significant	First_Value	PCEP4 all	Second_Value	Gene symbol		Pairwise comparison FRT significant changes versus PCEP4 all changes
XLOC_004745	0.832555	XLOC_004745	0.369738	METTL20		Alternative promoter usage
XLOC_014746	0.8149	XLOC_014746	0.553642	PPARG
XLOC_016430	0.678891	XLOC_016430	0.137707	PROM1
XLOC_003867	0.666379	XLOC_003867	0.346942	HYLS1
XLOC_000607	0.649251	XLOC_000607	0.280072	ATP1A1
XLOC_021225	0.628696	XLOC_021225	0.338741	PPP2R2A
XLOC_000477	0.618068	XLOC_000477	0.192775	SAMD13
XLOC_009811	0.616661	XLOC_009811	0.383925	MIF4GD
XLOC_021257	0.614091	XLOC_021257	0.0520498	LETM2
XLOC_023778	0.601852	XLOC_023778	0.147374	MAP7D3
XLOC_010578	0.597895	XLOC_010578	0.371528	URI1
XLOC_020118	0.59435	XLOC_020118	0.312459	HOXA-AS3
XLOC_011266	0.588605	XLOC_011266	0.517957	ACP5
XLOC_005902	0.573256	XLOC_005902	0.235772	ARHGEF7
XLOC_017768	0.563043	XLOC_017768	0.105591	CDYL
XLOC_006868	0.554152	XLOC_006868	0.0141584	AKT1
XLOC_014769	0.554093	XLOC_014769	0.339759	MIR3714,PLCL2
XLOC_004804	0.547742	XLOC_004804	0.554605	ACVR1B
XLOC_008596	0.538756	XLOC_008596	0.254554	DBNDD1
XLOC_008696	0.525265	XLOC_008696	0.0560188	CHD3
XLOC_004262	0.505137	XLOC_004262	0.118188	SF1
XLOC_017921	0.504382	XLOC_017921	0.096504	MICA
XLOC_020178	0.502283	XLOC_020178	0.298481	ZMIZ2
XLOC_011522	0.500455	XLOC_011522	0.0971363	ATP1A3
XLOC_001025	0.499836	XLOC_001025	0.164738	TRAF5
XLOC_015533	0.499556	XLOC_015533	0.324534	PBRM1
XLOC_001805	0.499141	XLOC_001805	0.259537	POGZ
XLOC_002096	0.49719	XLOC_002096	0.0625477	CSRP1
XLOC_001232	0.49634	XLOC_001232	0.374867	PLEKHG5,TNFRSF25
XLOC_020285	0.489364	XLOC_020285	0.260433	PTPN12
XLOC_017663	0.488805	XLOC_017663	0.0721603	RNF145
XLOC_014794	0.488325	XLOC_014794	0.244595	CNOT10
XLOC_014365	0.485044	XLOC_014365	0.429911	MGAT3
XLOC_004169	0.48227	XLOC_004169	0.50135	SLC43A3
XLOC_011323	0.480736	XLOC_011323	0.372587	EPHX3
XLOC_005020	0.478139	XLOC_005020	0.0376488	POLR3B
XLOC_013851	0.476792	XLOC_013851	0.0418306	PMEPA1
XLOC_006645	0.473076	XLOC_006645	0.470413	CFL2
XLOC_008895	0.47209	XLOC_008895	0.108615	THRA
XLOC_011306	0.47193	XLOC_011306	0.0196245	PRKACA
XLOC_021027	0.468492	XLOC_021027	0.300105	C7orf49
XLOC_000343	0.465999	XLOC_000343	0.125112	B4GALT2
XLOC_021227	0.462564	XLOC_021227	0.129912	DPYSL2
XLOC_007538	0.461486	XLOC_007538	0.252373	CELF6
XLOC_020455	0.460446	XLOC_020455	0.0333606	AHCYL2
XLOC_007781	0.458334	XLOC_007781	0.132517	HMOX2
XLOC_009259	0.45814	XLOC_009259	0.0420563	CAMKK1
XLOC_022071	0.453272	XLOC_022071	0.398781	TJP2
XLOC_020962	0.451643	XLOC_020962	0.25373	PNPLA8
XLOC_012921	0.448181	XLOC_012921	0.299178	DDX11L2
XLOC_011613	0.447366	XLOC_011613	0.00984652	BBC3
XLOC_013291	0.444981	XLOC_013291	0.0739346	SIRPA
XLOC_010765	0.440999	XLOC_010765	0.124675	CLPTM1
XLOC_020180	0.439294	XLOC_020180	0.243084	CCM2
XLOC_002853	0.436093	XLOC_002853	0.0409804	CUL2
XLOC_017546	0.434837	XLOC_017546	0.170263	VDAC1
XLOC_006271	0.434178	XLOC_006271	0.18513	HIF1A
XLOC_016314	0.429504	XLOC_016314	0.348579	KLHL2
XLOC_007132	0.427385	XLOC_007132	0.332117	DIS3L
XLOC_007136	0.426101	XLOC_007136	0.143265	SMAD3
XLOC_014615	0.425816	XLOC_014615	0.313064	CSNK1E
XLOC_017440	0.425285	XLOC_017440	0.17544	POC5
XLOC_016387	0.424087	XLOC_016387	0.136704	TNIP2
XLOC_004759	0.422241	XLOC_004759	0.460237	ANO6
XLOC_003078	0.420684	XLOC_003078	0.318746	KCNIP2
XLOC_017083	0.419733	XLOC_017083	0.0767108	FAM53C
XLOC_022276	0.417744	XLOC_022276	0.299079	SET
XLOC_020254	0.416731	XLOC_020254	0.0151915	LIMK1
XLOC_000990	0.414955	XLOC_000990	0.0280551	TMCC2
XLOC_008812	0.413517	XLOC_008812	0.383509	CPD
XLOC_017487	0.41187	XLOC_017487	0.167073	ERAP1
XLOC_021256	0.409741	XLOC_021256	0.0647044	DDHD2
XLOC_003393	0.408649	XLOC_003393	0.283048	CRY2
XLOC_020678	0.407693	XLOC_020678	0.00836375	HOXA3
XLOC_012714	0.407567	XLOC_012714	0.179245	FBXO11
XLOC_021829	0.405116	XLOC_021829	0.542955	SYBU
XLOC_001760	0.403974	XLOC_001760	0.0516037	NBPF11,NBPF24
XLOC_012021	0.402571	XLOC_012021	0.11373	MDH1
XLOC_006217	0.402406	XLOC_006217	0.206752	CTAGE5
XLOC_000730	0.402151	XLOC_000730	0.156318	UBAP2L
XLOC_015697	0.400922	XLOC_015697	0.0555725	TPRA1
XLOC_013488	0.400652	XLOC_013488	0.0343418	DBNDD2,SYS1,SYS1-DBNDD2
XLOC_011453	0.400229	XLOC_011453	0.374074	ZNF829
XLOC_001768	0.397965	XLOC_001768	0.0998554	NBPF11,NBPF24
XLOC_008466	0.397783	XLOC_008466	0.0278649	TK2
XLOC_016396	0.397757	XLOC_016396	0.0464347	LYAR
XLOC_020693	0.396464	XLOC_020693	0.0529157	SCRN1
XLOC_013034	0.394487	XLOC_013034	0.0554044	TLK1
XLOC_018285	0.393757	XLOC_018285	0.090507	MTHFD1L
XLOC_002667	0.393361	XLOC_002667	0.164449	ACSL5
XLOC_013285	0.392693	XLOC_013285	0.431541	FAM110A
XLOC_002849	0.39204	XLOC_002849	0.357737	ITGB1
XLOC_021389	0.389319	XLOC_021389	0.123873	POP1
XLOC_013436	0.389128	XLOC_013436	0.282905	EPB41L1
XLOC_015518	0.388059	XLOC_015518	0.263891	PCBP4
XLOC_017471	0.388009	XLOC_017471	0.0696352	MEF2C
XLOC_001642	0.387826	XLOC_001642	0.42871	GFI1
XLOC_014460	0.385605	XLOC_014460	0.0707708	BID
XLOC_020568	0.383938	XLOC_020568	0.275414	SLC4A2
XLOC_017638	0.382817	XLOC_017638	0.108158	ANXA6
XLOC_014891	0.381844	XLOC_014891	0.153471	NDUFAF3
XLOC_002064	0.381412	XLOC_002064	0.0948892	TRMT1L
XLOC_021681	0.380577	XLOC_021681	0.150239	ATP6V1H
XLOC_017133	0.380215	XLOC_017133	0.322285	RNF14
XLOC_015317	0.379003	XLOC_015317	0.0622033	FYTTD1
XLOC_002564	0.378912	XLOC_002564	0.425121	PCGF5
XLOC_010471	0.378286	XLOC_010471	0.0276864	PKN1
XLOC_020412	0.3775	XLOC_020412	0.112131	TES
XLOC_007685	0.376109	XLOC_007685	0.0670434	RAB11FIP3
XLOC_014585	0.373815	XLOC_014585	0.244043	RBFOX2
XLOC_016076	0.371315	XLOC_016076	0.309932	PAICS
XLOC_017910	0.369501	XLOC_017910	0.194869	DDR1
XLOC_015130	0.366135	XLOC_015130	0.0590274	CDV3
XLOC_013765	0.365688	XLOC_013765	0.3192	BLCAP
XLOC_001516	0.364771	XLOC_001516	0.137564	ATPAF1
XLOC_015585	0.362276	XLOC_015585	0.272847	FOXP1
XLOC_000497	0.358275	XLOC_000497	0.0945695	LRRC8D
XLOC_006543	0.357051	XLOC_006543	0.0243552	PACS2
XLOC_000527	0.355624	XLOC_000527	0.208652	AGL
XLOC_009368	0.355273	XLOC_009368	0.30175	NCOR1
XLOC_006572	0.353024	XLOC_006572	0.144776	ZNF219
XLOC_005966	0.351791	XLOC_005966	0.203676	KATNAL1
XLOC_001502	0.351405	XLOC_001502	0.0415394	MUTYH
XLOC_006861	0.350616	XLOC_006861	0.00519877	BAG5
XLOC_001352	0.350525	XLOC_001352	0.101404	RUNX3
XLOC_003281	0.348702	XLOC_003281	0.183037	PPFIBP2
XLOC_012723	0.34786	XLOC_012723	0.0484318	C2orf63
XLOC_015218	0.347698	XLOC_015218	0.156101	MYNN
XLOC_022163	0.347288	XLOC_022163	0.170967	C9orf30,C9orf30-TMEFF1,TMEFF1
XLOC_002195	0.34726	XLOC_002195	0.51427	LBR
XLOC_007496	0.346963	XLOC_007496	0.0306119	SPG21
XLOC_013648	0.345394	XLOC_013648	0.0473889	RASSF2
XLOC_012353	0.343805	XLOC_012353	0.0376129	UBE2E3
XLOC_014352	0.343739	XLOC_014352	0.244794	MAFF
XLOC_002474	0.342212	XLOC_002474	0.0523051	HK1
XLOC_013549	0.342168	XLOC_013549	0.140662	GNAS
XLOC_021479	0.342163	XLOC_021479	0.271919	ZNF623
XLOC_008493	0.341694	XLOC_008493	0.272783	LCAT,SLC12A4
XLOC_021917	0.340351	XLOC_021917	0.210833	PLEC
XLOC_007054	0.340243	XLOC_007054	0.0426259	C15orf63,SERF2,SERF2-C15ORF63
XLOC_000418	0.338581	XLOC_000418	0.177754	FGGY
XLOC_020377	0.338198	XLOC_020377	0.109537	CUX1
XLOC_003006	0.33785	XLOC_003006	0.191815	ACTA2
XLOC_015932	0.337121	XLOC_015932	0.0778215	WHSC1
XLOC_007139	0.337119	XLOC_007139	0.170288	MAP2K5
XLOC_022182	0.333793	XLOC_022182	0.345638	RAD23B
XLOC_012095	0.333259	XLOC_012095	0.0683188	USP39
XLOC_016886	0.33201	XLOC_016886	0.16492	GPBP1
XLOC_023071	0.329784	XLOC_023071	0.232121	CLCN5
XLOC_007214	0.329679	XLOC_007214	0.123332	ZFAND6
XLOC_004260	0.328193	XLOC_004260	0.324218	RASGRP2
XLOC_017356	0.324972	XLOC_017356	0.0226041	NUP155
XLOC_001644	0.324349	XLOC_001644	0.403946	FAM69A
XLOC_022219	0.323783	XLOC_022219	0.047578	MRRF
XLOC_007098	0.322268	XLOC_007098	0.328734	TCF12
XLOC_011961	0.321522	XLOC_011961	0.299191	FAM82A1
XLOC_011605	0.321398	XLOC_011605	0.131204	PRKD2
XLOC_002388	0.319738	XLOC_002388	0.0858182	CCNY
XLOC_014960	0.319612	XLOC_014960	0.0344041	ATXN7
XLOC_007373	0.319459	XLOC_007373	0.291436	BMF
XLOC_012616	0.319213	XLOC_012616	0.0755929	SDC1
XLOC_023094	0.317568	XLOC_023094	0.152933	FAM156A,FAM156B
XLOC_012005	0.316279	XLOC_012005	0.218224	MIR4426,RPS27A
XLOC_008770	0.315665	XLOC_008770	0.311323	SPECC1
XLOC_012981	0.315305	XLOC_012981	0.237208	ZEB2,ZEB2-AS1
XLOC_012447	0.315287	XLOC_012447	0.262623	ARPC2
XLOC_001301	0.312846	XLOC_001301	0.0528753	RCC2
XLOC_009889	0.308855	XLOC_009889	0.0875614	MAFG
XLOC_006728	0.308095	XLOC_006728	0.216951	ESR2
XLOC_002223	0.306479	XLOC_002223	0.171973	C1orf198
XLOC_022185	0.303324	XLOC_022185	0.0374872	AKAP2,PALM2,PALM2-AKAP2
XLOC_013304	0.302227	XLOC_013304	0.0590589	PTPRA,VPS16
XLOC_022511	0.302141	XLOC_022511	0.328622	RNF38
XLOC_012363	0.300536	XLOC_012363	0.40042	ITGAV
XLOC_014261	0.298141	XLOC_014261	0.0691506	SPECC1L
XLOC_001906	0.295887	XLOC_001906	0.0523819	HDGF
XLOC_015020	0.294381	XLOC_015020	0.281576	FAM55C,NFKBIZ
XLOC_014777	0.294192	XLOC_014777	0.244127	UBE2E1
XLOC_012498	0.29416	XLOC_012498	0.157222	CAB39
XLOC_011505	0.292878	XLOC_011505	0.431546	SERTAD3
XLOC_016867	0.291927	XLOC_016867	0.0471855	NNT
XLOC_013727	0.291566	XLOC_013727	0.169137	C20orf112
XLOC_015006	0.291008	XLOC_015006	0.173535	C3orf26
XLOC_003836	0.290531	XLOC_003836	0.0241326	SC5DL
XLOC_015194	0.290038	XLOC_015194	0.111035	TIPARP
XLOC_010410	0.289959	XLOC_010410	0.139988	PDE4A
XLOC_007278	0.289546	XLOC_007278	0.112295	FES
XLOC_006244	0.289377	XLOC_006244	0.269028	SAMD4A
XLOC_002042	0.286163	XLOC_002042	0.269838	ABL2
XLOC_013649	0.286082	XLOC_013649	0.0758724	SLC23A2
XLOC_018099	0.285579	XLOC_018099	0.0164505	FAM135A
XLOC_023389	0.285475	XLOC_023389	0.171475	IKBKG
XLOC_015371	0.285091	XLOC_015371	0.238706	ANKRD28
XLOC_022415	0.284895	XLOC_022415	0.260921	PSIP1
XLOC_001943	0.28477	XLOC_001943	0.0429155	IGSF8
XLOC_020114	0.284574	XLOC_020114	0.217915	SNX10
XLOC_003386	0.284476	XLOC_003386	0.0931376	EXT2
XLOC_021707	0.284306	XLOC_021707	0.0787433	PDE7A
XLOC_020458	0.279515	XLOC_020458	0.284502	NRF1
XLOC_017576	0.279501	XLOC_017576	0.24984	ETF1
XLOC_017352	0.279184	XLOC_017352	0.38262	NADKD1
XLOC_005607	0.2788	XLOC_005607	0.155548	APPL2
XLOC_013122	0.277945	XLOC_013122	0.0790698	ICA1L
XLOC_001029	0.277393	XLOC_001029	0.458438	PPP2R5A
XLOC_006260	0.275829	XLOC_006260	0.0703631	KIAA0586
XLOC_016196	0.275738	XLOC_016196	0.21422	BANK1
XLOC_018573	0.275503	XLOC_018573	0.189135	BTBD9
XLOC_000636	0.27538	XLOC_000636	0.152426	PEX11B
XLOC_000236	0.275372	XLOC_000236	0.120232	YTHDF2
XLOC_014729	0.274986	XLOC_014729	0.255419	ARPC4,ARPC4-TTLL3,TTLL3
XLOC_008167	0.274957	XLOC_008167	0.0611273	DEF8
XLOC_001960	0.274277	XLOC_001960	0.167141	DEDD
XLOC_012178	0.274018	XLOC_012178	0.241273	LIMS1
XLOC_008035	0.273612	XLOC_008035	0.180109	PLEKHG4
XLOC_014594	0.272271	XLOC_014594	0.0958663	IFT27
XLOC_011465	0.271845	XLOC_011465	0.04655	DPF1
XLOC_000438	0.27055	XLOC_000438	0.28054	LEPR,LEPROT
XLOC_018797	0.268855	XLOC_018797	0.209819	EPB41L2
XLOC_012670	0.26814	XLOC_012670	0.130689	NLRC4
XLOC_001477	0.267358	XLOC_001477	0.11661	SCMH1
XLOC_009582	0.266971	XLOC_009582	0.00739399	DNAJC7
XLOC_007300	0.266956	XLOC_007300	0.0306156	MEF2A
XLOC_021211	0.266556	XLOC_021211	0.11025	RHOBTB2
XLOC_014265	0.265554	XLOC_014265	0.369332	GGT1
XLOC_011866	0.265346	XLOC_011866	0.181482	RRM2
XLOC_018513	0.264679	XLOC_018513	0.104093	AGPAT1
XLOC_022723	0.263943	XLOC_022723	0.117654	TRAF1
XLOC_008753	0.262833	XLOC_008753	0.166602	SMCR7
XLOC_010205	0.262736	XLOC_010205	0.37427	MRO
XLOC_008574	0.261437	XLOC_008574	0.156388	FBXO31
XLOC_015534	0.261074	XLOC_015534	0.0412496	GLT8D1
XLOC_023554	0.260855	XLOC_023554	0.167969	PHF8
XLOC_005312	0.260674	XLOC_005312	0.295926	IPO8
XLOC_013188	0.260211	XLOC_013188	0.0667729	CHPF
XLOC_018544	0.259519	XLOC_018544	0.247499	LEMD2
XLOC_000495	0.256985	XLOC_000495	0.230444	LRRC8B
XLOC_011881	0.256508	XLOC_011881	0.345048	GEN1
XLOC_022329	0.255987	XLOC_022329	0.0557146	WDR5
XLOC_001786	0.255805	XLOC_001786	0.116516	ANP32E
XLOC_002928	0.254698	XLOC_002928	0.104049	JMJD1C
XLOC_006759	0.254183	XLOC_006759	0.0648053	ZFYVE1
XLOC_018591	0.253906	XLOC_018591	0.0527943	TFEB
XLOC_017289	0.252348	XLOC_017289	0.0773606	BRD9
XLOC_013118	0.252184	XLOC_013118	0.077331	TMEM237
XLOC_023478	0.252114	XLOC_023478	0.188063	DMD
XLOC_020126	0.251149	XLOC_020126	0.220158	CHN2
XLOC_012664	0.24855	XLOC_012664	0.162285	GALNT14
XLOC_003293	0.247248	XLOC_003293	0.103528	WEE1
XLOC_001409	0.246836	XLOC_001409	0.201948	PTP4A2
XLOC_018781	0.24633	XLOC_018781	0.174785	FAM184A
XLOC_021848	0.246216	XLOC_021848	0.0565988	C8orf76,ZHX1,ZHX1-C8ORF76
XLOC_001862	0.246011	XLOC_001862	0.20779	ADAR
XLOC_006763	0.245714	XLOC_006763	0.089027	C14orf43
XLOC_010181	0.244972	XLOC_010181	0.0997381	ATP5A1
XLOC_006199	0.244647	XLOC_006199	0.216217	NUBPL
XLOC_018779	0.244515	XLOC_018779	0.187543	CEP85L
XLOC_021932	0.244112	XLOC_021932	0.162774	CYHR1
XLOC_022262	0.243011	XLOC_022262	0.0780401	SLC25A25
XLOC_012452	0.242608	XLOC_012452	0.0121142	CTDSP1
XLOC_015126	0.242112	XLOC_015126	0.159587	UBA5
XLOC_009834	0.242061	XLOC_009834	0.0787499	RHBDF2
XLOC_012468	0.241615	XLOC_012468	0.107134	ANKZF1
XLOC_022122	0.240896	XLOC_022122	0.128606	FGD3
XLOC_000230	0.240872	XLOC_000230	0.0682455	PHACTR4
XLOC_002659	0.24048	XLOC_002659	0.426596	MXI1
XLOC_014111	0.240167	XLOC_014111	0.0338155	RCAN1
XLOC_016629	0.239564	XLOC_016629	0.192473	LEF1
XLOC_023235	0.239449	XLOC_023235	0.131864	NXT2
XLOC_016220	0.237497	XLOC_016220	0.111302	LARP7
XLOC_001201	0.235645	XLOC_001201	0.172569	NADK
XLOC_018218	0.234674	XLOC_018218	0.0862836	RNF146
XLOC_002783	0.234409	XLOC_002783	0.049083	USP6NL
XLOC_002658	0.233766	XLOC_002658	0.289345	ADD3
XLOC_000026	0.233751	XLOC_000026	0.17119	ATAD3A
XLOC_018703	0.233058	XLOC_018703	0.26509	SYNCRIP
XLOC_001279	0.232359	XLOC_001279	0.118525	CASP9
XLOC_020400	0.231571	XLOC_020400	0.181398	BCAP29
XLOC_013675	0.230987	XLOC_013675	0.120487	SNX5
XLOC_005151	0.230765	XLOC_005151	0.0805716	ZNF84
XLOC_014334	0.230763	XLOC_014334	0.225269	MPST
XLOC_009604	0.230579	XLOC_009604	0.109226	BRCA1
XLOC_009220	0.230094	XLOC_009220	0.0153219	ABR
XLOC_013346	0.230072	XLOC_013346	0.0111035	CSRP2BP,PET117
XLOC_009591	0.229675	XLOC_009591	0.220154	STAT3
XLOC_000565	0.229434	XLOC_000565	0.0860221	AMPD2
XLOC_001481	0.228787	XLOC_001481	0.284516	FOXJ3
XLOC_004396	0.228489	XLOC_004396	0.127643	DLG2
XLOC_003012	0.227929	XLOC_003012	0.204483	PANK1
XLOC_008761	0.227534	XLOC_008761	0.0644889	PRPSAP2
XLOC_004351	0.227186	XLOC_004351	0.0542224	ARAP1
XLOC_007746	0.226741	XLOC_007746	0.0631784	ATP6V0C
XLOC_015013	0.226402	XLOC_015013	0.02733	TFG
XLOC_013127	0.226377	XLOC_013127	0.118481	NDUFS1
XLOC_014778	0.226365	XLOC_014778	0.142526	RPL15
XLOC_001747	0.226264	XLOC_001747	0.115832	LOC728855,LOC728875
XLOC_023747	0.225717	XLOC_023747	0.0778675	MBNL3
XLOC_016906	0.22509	XLOC_016906	0.279564	PIK3R1
XLOC_013818	0.224021	XLOC_013818	0.110488	SLC13A3,TP53RK
XLOC_015366	0.223767	XLOC_015366	0.296634	SH3BP5
XLOC_018043	0.221251	XLOC_018043	0.325509	ABCC10
XLOC_014622	0.220926	XLOC_014622	0.0568884	SUN2
XLOC_017637	0.2208	XLOC_017637	0.0534636	TNIP1
XLOC_007563	0.220671	XLOC_007563	0.0185359	SIN3A
XLOC_022235	0.219377	XLOC_022235	0.103838	NEK6
XLOC_000052	0.219375	XLOC_000052	0.0382754	KCNAB2
XLOC_002955	0.218078	XLOC_002955	0.0971108	ASCC1
XLOC_016912	0.217154	XLOC_016912	0.162204	RAD17
XLOC_014530	0.217045	XLOC_014530	0.0945638	HPS4
XLOC_000600	0.216788	XLOC_000600	0.149729	HIPK1
XLOC_014896	0.216415	XLOC_014896	0.0906329	DAG1
XLOC_010422	0.216029	XLOC_010422	0.0870673	SMARCA4
XLOC_020784	0.214259	XLOC_020784	0.0490755	ERV3-1,ZNF117
XLOC_006046	0.213412	XLOC_006046	0.182604	DIAPH3
XLOC_021813	0.212327	XLOC_021813	0.283144	NCALD
XLOC_018486	0.212256	XLOC_018486	0.0894056	BAG6
XLOC_001123	0.211187	XLOC_001123	0.219632	EXO1
XLOC_008109	0.210969	XLOC_008109	0.197413	CMIP
XLOC_018213	0.2105	XLOC_018213	0.240505	NCOA7
XLOC_007691	0.210266	XLOC_007691	0.208528	RAB40C
XLOC_009903	0.209451	XLOC_009903	0.0752614	C17orf62
XLOC_012808	0.205293	XLOC_012808	0.0957657	GCFC2
XLOC_010191	0.204847	XLOC_010191	0.120027	SMAD2
XLOC_020859	0.204114	XLOC_020859	0.288002	CDK6
XLOC_000184	0.202902	XLOC_000184	0.190156	RCAN3
XLOC_014456	0.202399	XLOC_014456	0.136222	CECR5
XLOC_003397	0.200058	XLOC_003397	0.0855801	DGKZ
XLOC_011926	0.197292	XLOC_011926	0.121237	GPN1
XLOC_002438	0.197002	XLOC_002438	0.294137	FAM21A,FAM21B
XLOC_015119	0.19619	XLOC_015119	0.115472	ATP2C1
XLOC_011873	0.195143	XLOC_011873	0.0230637	GREB1
XLOC_012152	0.189138	XLOC_012152	0.107514	MAP4K4
XLOC_020279	0.188563	XLOC_020279	0.0890257	DTX2
XLOC_011954	0.187514	XLOC_011954	0.0686725	RASGRP3
XLOC_004637	0.1872	XLOC_004637	0.0513136	TPI1
XLOC_023278	0.184318	XLOC_023278	0.0299545	STAG2
XLOC_010316	0.182126	XLOC_010316	0.141543	FZR1
XLOC_017504	0.18181	XLOC_017504	0.163452	NREP
XLOC_011369	0.178553	XLOC_011369	0.063038	HOMER3
XLOC_007321	0.177824	XLOC_007321	0.310091	NIPA1
XLOC_004042	0.176824	XLOC_004042	0.00424561	RRAS2
XLOC_003233	0.176503	XLOC_003233	0.129297	PGAP2
XLOC_012127	0.175557	XLOC_012127	0.204871	ITPRIPL1
XLOC_015502	0.174248	XLOC_015502	0.0746972	HYAL3,NAT6
XLOC_012395	0.173314	XLOC_012395	0.0886813	NIF3L1
XLOC_011477	0.171242	XLOC_011477	0.10214	SIRT2
XLOC_021228	0.170146	XLOC_021228	0.1522	PTK2B
XLOC_015186	0.169396	XLOC_015186	0.0516788	MBNL1
XLOC_014799	0.169186	XLOC_014799	0.0179219	PDCD6IP
XLOC_012795	0.168235	XLOC_012795	0.0330153	DCTN1
XLOC_022273	0.165659	XLOC_022273	0.175717	ODF2
XLOC_004842	0.162307	XLOC_004842	0.0260822	NCKAP1L
XLOC_017249	0.161428	XLOC_017249	0.131542	FGFR4
XLOC_016445	0.161322	XLOC_016445	0.148272	CCDC149
XLOC_017554	0.160655	XLOC_017554	0.134407	H2AFY
XLOC_014614	0.159284	XLOC_014614	0.0711749	TMEM184B
XLOC_011587	0.156085	XLOC_011587	0.0873842	DMPK
XLOC_001888	0.155644	XLOC_001888	0.00524535	ARHGEF2
XLOC_009202	0.15477	XLOC_009202	0.347201	SLC16A3
XLOC_010699	0.150407	XLOC_010699	0.0147874	LTBP4
XLOC_005996	0.148374	XLOC_005996	0.0725314	ELF1
XLOC_013268	0.146412	XLOC_013268	0.0237618	PASK
XLOC_000728	0.145261	XLOC_000728	0.0878169	CREB3L4
XLOC_009626	0.144851	XLOC_009626	0.339982	GJC1
XLOC_002586	0.143726	XLOC_002586	0.133359	ENTPD1
XLOC_008098	0.143694	XLOC_008098	0.164178	MON1B,SYCE1L
XLOC_006039	0.143069	XLOC_006039	0.112016	NEK3
XLOC_003820	0.14214	XLOC_003820	0.0455882	HMBS
XLOC_016019	0.137823	XLOC_016019	0.0663753	RBPJ
XLOC_012677	0.137754	XLOC_012677	0.198126	EIF2AK2
XLOC_010196	0.13683	XLOC_010196	0.163187	C18orf32,RPL17,RPL17-C18ORF32,SNORD58B
XLOC_022950	0.135797	XLOC_022950	0.110261	MOSPD2
XLOC_010672	0.131844	XLOC_010672	0.192128	NFKBIB
XLOC_007459	0.130205	XLOC_007459	0.493804	RAB27A
XLOC_003042	0.130115	XLOC_003042	0.0279077	ARHGAP19,ARHGAP19-SLIT1,SLIT1
XLOC_016696	0.129164	XLOC_016696	0.0107932	OTUD4
XLOC_009255	0.124925	XLOC_009255	0.142823	SHPK,TRPV1
XLOC_005826	0.124361	XLOC_005826	0.110285	SETDB2
XLOC_001080	0.117369	XLOC_001080	0.0740479	GUK1
XLOC_009696	0.116158	XLOC_009696	0.0329501	SPAG9
XLOC_001326	0.114297	XLOC_001326	0.107647	ECE1
XLOC_020042	0.105734	XLOC_020042	0.351412	SUN1
XLOC_011626	0.103127	XLOC_011626	0.194711	CARD8
XLOC_012710	0.0979773	XLOC_012710	0.366737	MCFD2
XLOC_007551	0.0927349	XLOC_007551	0.0801161	SEMA7A
XLOC_005458	0.0924482	XLOC_005458	0.0404556	RNF41
XLOC_007990	0.0908947	XLOC_007990	0.0289408	NUP93
XLOC_023766	0.0849697	XLOC_023766	0.103987	FAM122B
XLOC_009012	0.0840121	XLOC_009012	0.0448951	PDK2
XLOC_020052	0.0804994	XLOC_020052	0.0938682	NUDT1
XLOC_023411	0.07287	XLOC_023411	0.112655	ASMTL
XLOC_014664	0.072865	XLOC_014664	0.0289072	PACSIN2
XLOC_002945	0.0693818	XLOC_002945	0.0695424	LRRC20
XLOC_007506	0.0684876	XLOC_007506	0.0454807	DPP8
XLOC_009887	0.0682794	XLOC_009887	0.0144657	PCYT2
XLOC_003135	0.0669909	XLOC_003135	0.0153743	MCMBP
XLOC_006265	0.0626162	XLOC_006265	0.00439077	PPM1A
XLOC_010492	0.0603468	XLOC_010492	0.0297634	TPM4
XLOC_001532	0.0576966	XLOC_001532	0.201017	EPS15
XLOC_013540	0.0528442	XLOC_013540	0.0212319	RAE1
XLOC_020862	0.0442581	XLOC_020862	0.0513918	HEPACAM2
XLOC_020064	0.0382656	XLOC_020064	0.0154098	WIPI2
XLOC_013286	0.0356031	XLOC_013286	0.0303828	PSMF1

## Sheet: promoterPCEP4sign-FRTall-1st
PCEP4 significant	sqrt(JS)	FRT all	sqrt(JS)	Gene symbol		Pairwise comparison PCEP4 significant changes versus FRT all changes
XLOC_018043	0.325509	XLOC_018043	0.221251	ABCC10		Alternative promoter usage
XLOC_002042	0.269838	XLOC_002042	0.286163	ABL2		sqrt(JS)=square root of Jensen-Shannon metric
XLOC_004804	0.554605	XLOC_004804	0.547742	ACVR1B
XLOC_001862	0.20779	XLOC_001862	0.246011	ADAR
XLOC_002658	0.289345	XLOC_002658	0.233766	ADD3
XLOC_000527	0.208652	XLOC_000527	0.355624	AGL
XLOC_000571	0.34365	XLOC_000571	0.127081	AHCYL1
XLOC_000436	0.288187	XLOC_000436	0.139262	AK4
XLOC_001303	0.474407	XLOC_001303	0.220798	ALDH4A1,MIR4695
XLOC_015371	0.238706	XLOC_015371	0.285091	ANKRD28
XLOC_004759	0.460237	XLOC_004759	0.422241	ANO6
XLOC_000607	0.280072	XLOC_000607	0.649251	ATP1A1
XLOC_018481	0.151338	XLOC_018481	0.0165901	ATP6V1G2,ATP6V1G2-DDX39B,DDX39B
XLOC_013765	0.3192	XLOC_013765	0.365688	BLCAP
XLOC_006874	0.289932	XLOC_006874	0.188694	BRF1
XLOC_009903	0.0752614	XLOC_009903	0.209451	C17orf62
XLOC_010196	0.163187	XLOC_010196	0.13683	C18orf32,RPL17,RPL17-C18ORF32,SNORD58B
XLOC_002223	0.171973	XLOC_002223	0.306479	C1orf198
XLOC_021027	0.300105	XLOC_021027	0.468492	C7orf49
XLOC_011626	0.194711	XLOC_011626	0.103127	CARD8
XLOC_020180	0.243084	XLOC_020180	0.439294	CCM2
XLOC_000579	0.358167	XLOC_000579	0.130492	CD53
XLOC_020859	0.288002	XLOC_020859	0.204114	CDK6
XLOC_006645	0.470413	XLOC_006645	0.473076	CFL2
XLOC_012642	0.678006	XLOC_012642	0.226452	CGREF1
XLOC_018835	0.272551	XLOC_018835	0.0700907	CITED2
XLOC_023071	0.232121	XLOC_023071	0.329784	CLCN5
XLOC_008109	0.197413	XLOC_008109	0.210969	CMIP
XLOC_014794	0.244595	XLOC_014794	0.488325	CNOT10
XLOC_004936	0.238249	XLOC_004936	0.00907763	CNOT2
XLOC_008812	0.383509	XLOC_008812	0.413517	CPD
XLOC_020124	0.419941	XLOC_020124	0.143904	CREB5
XLOC_001720	0.293928	XLOC_001720	0.101677	CSDE1,NRAS
XLOC_014615	0.313064	XLOC_014615	0.425816	CSNK1E
XLOC_010095	0.288586	XLOC_010095	0.182607	CTDP1
XLOC_007132	0.332117	XLOC_007132	0.427385	DIS3L
XLOC_012677	0.198126	XLOC_012677	0.137754	EIF2AK2
XLOC_015259	0.161368	XLOC_015259	0.117689	EIF4G1
XLOC_002586	0.133359	XLOC_002586	0.143726	ENTPD1
XLOC_013436	0.282905	XLOC_013436	0.389128	EPB41L1
XLOC_001532	0.201017	XLOC_001532	0.0576966	EPS15
XLOC_002170	0.321172	XLOC_002170	0.0349056	ESRRG
XLOC_017576	0.24984	XLOC_017576	0.279501	ETF1
XLOC_001123	0.219632	XLOC_001123	0.211187	EXO1
XLOC_013285	0.431541	XLOC_013285	0.392693	FAM110A
XLOC_021070	0.325039	XLOC_021070	0.102132	FAM115A
XLOC_002438	0.294137	XLOC_002438	0.197002	FAM21A,FAM21B
XLOC_001644	0.403946	XLOC_001644	0.324349	FAM69A
XLOC_012714	0.179245	XLOC_012714	0.407567	FBXO11
XLOC_001481	0.284516	XLOC_001481	0.228787	FOXJ3
XLOC_009392	0.360037	XLOC_009392	0.051533	FOXO3B,ZNF286B
XLOC_011881	0.345048	XLOC_011881	0.256508	GEN1
XLOC_001642	0.42871	XLOC_001642	0.387826	GFI1
XLOC_014906	0.240926	XLOC_014906	0.0215636	GNAI2
XLOC_011926	0.121237	XLOC_011926	0.197292	GPN1
XLOC_007949	0.0834223	XLOC_007949	0.10757	GPT2
XLOC_021477	0.198013	XLOC_021477	0.0782371	GSDMD
XLOC_010510	0.298776	XLOC_010510	0.129992	GTPBP3
XLOC_001080	0.0740479	XLOC_001080	0.117369	GUK1
XLOC_017554	0.134407	XLOC_017554	0.160655	H2AFY
XLOC_006271	0.18513	XLOC_006271	0.434178	HIF1A
XLOC_018844	0.143751	XLOC_018844	0.052855	HYMAI,PLAGL1
XLOC_005312	0.295926	XLOC_005312	0.260674	IPO8
XLOC_002849	0.357737	XLOC_002849	0.39204	ITGB1
XLOC_016314	0.348579	XLOC_016314	0.429504	KLHL2
XLOC_002195	0.51427	XLOC_002195	0.34726	LBR
XLOC_000438	0.28054	XLOC_000438	0.27055	LEPR,LEPROT
XLOC_005385	0.252706	XLOC_005385	0.150762	LIMA1
XLOC_012144	0.249904	XLOC_012144	0.0406149	LIPT1
XLOC_020063	0.267581	XLOC_020063	0.104732	LOC389458,RBAK,RBAK-LOC389458
XLOC_000495	0.230444	XLOC_000495	0.256985	LRRC8B
XLOC_011953	0.169311	XLOC_011953	0.0836443	LTBP1
XLOC_010011	0.0689195	XLOC_010011	0.0147618	MAPRE2
XLOC_012710	0.366737	XLOC_012710	0.0979773	MCFD2
XLOC_020900	0.288664	XLOC_020900	0.0826705	MCM7
XLOC_014365	0.429911	XLOC_014365	0.485044	MGAT3
XLOC_009811	0.383925	XLOC_009811	0.616661	MIF4GD
XLOC_014769	0.339759	XLOC_014769	0.554093	MIR3714,PLCL2
XLOC_008098	0.164178	XLOC_008098	0.143694	MON1B,SYCE1L
XLOC_010205	0.37427	XLOC_010205	0.262736	MRO
XLOC_002659	0.426596	XLOC_002659	0.24048	MXI1
XLOC_010979	0.269264	XLOC_010979	0.0931743	MYADM
XLOC_015218	0.156101	XLOC_015218	0.347698	MYNN
XLOC_017352	0.38262	XLOC_017352	0.279184	NADKD1
XLOC_021813	0.283144	XLOC_021813	0.212327	NCALD
XLOC_012168	0.0926213	XLOC_012168	0.0204245	NCK2
XLOC_002436	0.204932	XLOC_002436	0.154742	NCOA4
XLOC_009368	0.30175	XLOC_009368	0.355273	NCOR1
XLOC_007321	0.310091	XLOC_007321	0.177824	NIPA1
XLOC_008919	0.310553	XLOC_008919	0.144301	NKIRAS2
XLOC_006199	0.216217	XLOC_006199	0.244647	NUBPL
XLOC_020052	0.0938682	XLOC_020052	0.0804994	NUDT1
XLOC_022273	0.175717	XLOC_022273	0.165659	ODF2
XLOC_016076	0.309932	XLOC_016076	0.371315	PAICS
XLOC_015533	0.324534	XLOC_015533	0.499556	PBRM1
XLOC_015518	0.263891	XLOC_015518	0.388059	PCBP4
XLOC_002564	0.425121	XLOC_002564	0.378912	PCGF5
XLOC_017406	0.300142	XLOC_017406	0.145221	PDE4D
XLOC_001404	0.262584	XLOC_001404	0.0671709	PEF1
XLOC_016906	0.279564	XLOC_016906	0.22509	PIK3R1
XLOC_007536	0.189488	XLOC_007536	0.0919644	PKM2
XLOC_001232	0.374867	XLOC_001232	0.49634	PLEKHG5,TNFRSF25
XLOC_016249	0.25244	XLOC_016249	0.0922181	PLK4
XLOC_013808	0.0960045	XLOC_013808	0.019068	PLTP
XLOC_020962	0.25373	XLOC_020962	0.451643	PNPLA8
XLOC_001805	0.259537	XLOC_001805	0.499141	POGZ
XLOC_021389	0.123873	XLOC_021389	0.389319	POP1
XLOC_014746	0.553642	XLOC_014746	0.8149	PPARG
XLOC_021225	0.338741	XLOC_021225	0.628696	PPP2R2A
XLOC_001029	0.458438	XLOC_001029	0.277393	PPP2R5A
XLOC_013319	0.621111	XLOC_013319	0.135308	PRNP
XLOC_022415	0.260921	XLOC_022415	0.284895	PSIP1
XLOC_022631	0.404682	XLOC_022631	0.180395	PTCH1
XLOC_001409	0.201948	XLOC_001409	0.246836	PTP4A2
XLOC_007459	0.493804	XLOC_007459	0.130205	RAB27A
XLOC_007691	0.208528	XLOC_007691	0.210266	RAB40C
XLOC_022182	0.345638	XLOC_022182	0.333793	RAD23B
XLOC_022801	0.221282	XLOC_022801	0.0556465	RAPGEF1
XLOC_014585	0.244043	XLOC_014585	0.373815	RBFOX2
XLOC_017133	0.322285	XLOC_017133	0.380215	RNF14
XLOC_022511	0.328622	XLOC_022511	0.302141	RNF38
XLOC_012722	0.337482	XLOC_012722	0.148187	RTN4
XLOC_018060	0.665336	XLOC_018060	0.0704298	RUNX2
XLOC_020693	0.0529157	XLOC_020693	0.396464	SCRN1
XLOC_015421	0.262274	XLOC_015421	0.00216675	SEC22C
XLOC_000764	0.358688	XLOC_000764	0.0803226	SEMA4A
XLOC_011505	0.431546	XLOC_011505	0.292878	SERTAD3
XLOC_022276	0.299079	XLOC_022276	0.417744	SET
XLOC_005826	0.110285	XLOC_005826	0.124361	SETDB2
XLOC_004262	0.118188	XLOC_004262	0.505137	SF1
XLOC_015366	0.296634	XLOC_015366	0.223767	SH3BP5
XLOC_023456	0.217415	XLOC_023456	0.0555843	SH3KBP1
XLOC_004888	0.30912	XLOC_004888	0.133538	SHMT2
XLOC_009255	0.142823	XLOC_009255	0.124925	SHPK,TRPV1
XLOC_005864	0.423391	XLOC_005864	0.146113	SLAIN1
XLOC_005388	0.4966	XLOC_005388	0.137954	SLC11A2
XLOC_013818	0.110488	XLOC_013818	0.224021	SLC13A3,TP53RK
XLOC_009202	0.347201	XLOC_009202	0.15477	SLC16A3
XLOC_015690	0.390949	XLOC_015690	0.0342558	SLC41A3
XLOC_004169	0.50135	XLOC_004169	0.48227	SLC43A3
XLOC_020568	0.275414	XLOC_020568	0.383938	SLC4A2
XLOC_000307	0.51316	XLOC_000307	0.137999	SMAP2
XLOC_020114	0.217915	XLOC_020114	0.284574	SNX10
XLOC_008770	0.311323	XLOC_008770	0.315665	SPECC1
XLOC_009591	0.220154	XLOC_009591	0.229675	STAT3
XLOC_020042	0.351412	XLOC_020042	0.105734	SUN1
XLOC_021829	0.542955	XLOC_021829	0.405116	SYBU
XLOC_018703	0.26509	XLOC_018703	0.233058	SYNCRIP
XLOC_016028	0.176984	XLOC_016028	0.139648	TBC1D1
XLOC_007098	0.328734	XLOC_007098	0.322268	TCF12
XLOC_010211	0.17093	XLOC_010211	0.13064	TCF4
XLOC_016199	0.291056	XLOC_016199	0.145889	TET2
XLOC_022071	0.398781	XLOC_022071	0.453272	TJP2
XLOC_009317	0.307936	XLOC_009317	0.0688323	TP53
XLOC_001025	0.164738	XLOC_001025	0.499836	TRAF5
XLOC_003255	0.15191	XLOC_003255	0.136147	TRIM34,TRIM6,TRIM6-TRIM34,TRIM78P
XLOC_005012	0.0233823	XLOC_005012	0.00353994	TXNRD1
XLOC_014777	0.244127	XLOC_014777	0.294192	UBE2E1
XLOC_000835	0.301	XLOC_000835	0.1851	UHMK1
XLOC_010578	0.371528	XLOC_010578	0.597895	URI1
XLOC_017546	0.170263	XLOC_017546	0.434837	VDAC1
XLOC_008065	0.275253	XLOC_008065	0.0391943	WWP2
XLOC_002385	0.204941	XLOC_002385	0.0741924	ZEB1
XLOC_020178	0.298481	XLOC_020178	0.502283	ZMIZ2
XLOC_011453	0.374074	XLOC_011453	0.400229	ZNF829

## Sheet: mRNA-PCEP4sign-FRTsign-1st
PCEP4 significant	ratio Log2	FRT significant	ratio Log2		Pairwise comparison PCEP4 significant changes versus FRT significant changes
NDRG1	4.61948	NDRG1	-2.19525		total mRNA
BIRC7	4.26229	BIRC7	-2.06757
HILPDA	3.96728	HILPDA	-1.39926
SLC1A2	2.24853	SLC1A2	1.61262
DFNB31	1.89205	DFNB31	-1.18565
PRX	1.50521	PRX	1.82843
MAPK10	0.976771	MAPK10	1.40269
SRRT	0.788516	SRRT	0.616718
FOXN3	0.750817	FOXN3	0.782966
RCAN3	-0.506809	RCAN3	0.678588
TCF4	-0.623404	TCF4	0.737063
PTPN13	-0.632954	PTPN13	0.570841
TLR10	-0.712635	TLR10	1.03182
SLAMF6	-0.791922	SLAMF6	0.80381
CHST11	-0.799192	CHST11	1.90662
PCDHGA1,PCDHGA10,PCDHGA11,PCDHGA12,PCDHGA2,PCDHGA3,PCDHGA4,PCDHGA5,PCDHGA6,PCDHGA7,PCDHGA8,PCDHGA9,PCDHGB1,PCDHGB2,PCDHGB3,PCDHGB4,PCDHGB5,PCDHGB6,PCDHGB7,PCDHGC3,PCDHGC4,PCDHGC5	-0.820434	PCDHGA1,PCDHGA10,PCDHGA11,PCDHGA12,PCDHGA2,PCDHGA3,PCDHGA4,PCDHGA5,PCDHGA6,PCDHGA7,PCDHGA8,PCDHGA9,PCDHGB1,PCDHGB2,PCDHGB3,PCDHGB4,PCDHGB5,PCDHGB6,PCDHGB7,PCDHGC3,PCDHGC4,PCDHGC5	0.678329
MDM1	-0.904473	MDM1	0.879546
CARKD	-0.945353	CARKD	7.1048
GGT1	-0.997607	GGT1	-1.17768
DMD	-1.00046	DMD	1.19913
TCL1A	-1.02861	TCL1A	0.895544
LYPD1	-1.03442	LYPD1	2.07042
KIAA0040	-1.04187	KIAA0040	1.08512
SYTL2	-1.05282	SYTL2	0.936039
ZNF655	-1.07639	ZNF655	0.762354
ALKBH2	-1.08676	ALKBH2	1.17546
BRF1	-1.08753	BRF1	0.685898
JDP2	-1.15791	JDP2	1.11766
YPEL5	-1.25863	YPEL5	0.882982
TMC5	-1.50526	TMC5	2.31898
MX1	-1.52908	MX1	1.22349
DMKN	-1.53935	DMKN	0.948508
FLJ39653	-1.59306	FLJ39653	1.24598
RRBP1	-1.62922	RRBP1	1.27924
MYBL1	-1.63668	MYBL1	1.53738
TCTN1	-1.66324	TCTN1	1.43865
ESRP1	-1.77693	ESRP1	1.1032
ATP10A	-1.81102	ATP10A	2.34936
ARPP21	-1.91843	ARPP21	1.16087
NCAM1	-2.11352	NCAM1	-2.61004
DKK2	-2.15114	DKK2	2.30153
CCDC85A	-2.36898	CCDC85A	3.3003
FCRLA	-2.42755	FCRLA	1.53912
USP44	-2.46488	USP44	3.937
THSD4	-2.67383	THSD4	2.99088
FMN2	-2.77414	FMN2	2.23885
FCRLB	-3.19962	FCRLB	2.49879
IL17C	-3.49843	IL17C	2.95583
ZNF74	-3.58791	ZNF74	2.26505
BCYRN1	-3.74915	BCYRN1	3.45307
HCK	-4.04901	HCK	2.1842
BEST1	-4.24789	BEST1	3.33262
SDR16C5	-4.84012	SDR16C5	2.59552
CYS1	-5.60553	CYS1	2.58113
EGFR	-5.73782	EGFR	2.07549
WASF3	-6.01255	WASF3	3.44951

## Sheet: isoformPCEP4singFRTsign-1st
PCEP4 significant	ratio Log2	FRT significant	ratio Log2	Gene value		Pairwise comparison PCEP4 significant changes versus FRT isoform changes
TCONS_00039024	12.2827	TCONS_00039024	-4.16933	C7orf49		Isoform
TCONS_00040937	8.98395	TCONS_00040937	3.64728	VPS13A
TCONS_00039616	8.90138	TCONS_00039616	3.87591	E2F5
TCONS_00026336	8.63357	TCONS_00026336	-7.3622	TRIOBP
TCONS_00041304	8.27329	TCONS_00041304	-6.73702	PPP2R4
TCONS_00000036	7.69606	TCONS_00000036	-6.74316	MIB2
TCONS_00001158	7.35627	TCONS_00001158	-6.85786	ATP1A1
TCONS_00004184	7.2642	TCONS_00004184	-3.88012	LBR
TCONS_00026231	7.13134	TCONS_00026231	9.18364	NF2
TCONS_00013797	6.93117	TCONS_00013797	7.97772	GABPB1
TCONS_00043814	6.88862	TCONS_00043814	3.60796	LAS1L
TCONS_00020485	6.05739	TCONS_00020485	3.28949	PLIN3
TCONS_00023319	6.01696	TCONS_00023319	-4.05427	FBXO11
TCONS_00032410	5.92946	TCONS_00032410	-5.25344	ETF1
TCONS_00041092	5.89581	TCONS_00041092	-3.37199	RAD23B
TCONS_00013034	5.62819	TCONS_00013034	-4.17225	FAM98B
TCONS_00026829	5.62508	TCONS_00026829	2.65688	PLA2G6
TCONS_00027796	5.62036	TCONS_00027796	-5.30564	UBA5
TCONS_00031638	5.43236	TCONS_00031638	-3.54973	RNF14
TCONS_00010777	5.42907	TCONS_00010777	-1.57714	HCAR3
TCONS_00006346	5.25153	TCONS_00006346	-5.18196	LDHA
TCONS_00015070	5.19364	TCONS_00015070	-2.86525	CMIP
TCONS_00041303	5.18246	TCONS_00041303	2.14052	PPP2R4
TCONS_00005926	4.77708	TCONS_00005926	1.97366	CALHM2
TCONS_00011787	4.71403	TCONS_00011787	-3.65107	HIF1A
TCONS_00038904	4.67014	TCONS_00038904	7.55847	PNPLA8
TCONS_00002784	4.66885	TCONS_00002784	-2.30513	FOXJ3
TCONS_00024895	4.65857	TCONS_00024895	-2.01947	BIRC7
TCONS_00040555	4.63252	TCONS_00040555	-2.19525	NDRG1
TCONS_00020799	4.62634	TCONS_00020799	-1.48106	LRRC25
TCONS_00042023	4.6235	TCONS_00042023	-2.30734	DFNB31
TCONS_00013610	4.53256	TCONS_00013610	-2.42666	NIPA1
TCONS_00025839	4.52269	TCONS_00025839	3.4947	SCAF4
TCONS_00018907	4.39734	TCONS_00018907	4.23635	TCF4
TCONS_00017249	4.39565	TCONS_00017249	4.45047	TP53
TCONS_00037187	4.39542	TCONS_00037187	3.48375	SUN1
TCONS_00013217	4.38118	TCONS_00013217	-4.6984	TCF12
TCONS_00025434	4.35143	TCONS_00025434	9.83958	DIDO1
TCONS_00022935	4.33584	TCONS_00022935	-2.26442	CAB39
TCONS_00015049	4.33139	TCONS_00015049	2.35746	SYCE1L
TCONS_00031763	4.14405	TCONS_00031763	5.00744	HMMR
TCONS_00037488	4.13599	TCONS_00037488	-10.9094	IKZF1
TCONS_00038033	4.09835	TCONS_00038033	4.53857	EXOC4
TCONS_00007904	4.08653	TCONS_00007904	-5.50254	SLC43A3
TCONS_00043143	4.05041	TCONS_00043143	3.91699	UTP14A
TCONS_00041301	4.0107	TCONS_00041301	-3.89125	PPP2R4
TCONS_00044202	3.99488	TCONS_00044202	4.00082	RBMX
TCONS_00016091	3.97487	TCONS_00016091	-3.10815	CHD3
TCONS_00008061	3.93172	TCONS_00008061	-1.74517	SF1
TCONS_00041244	3.92444	TCONS_00041244	-4.55623	SLC25A25
TCONS_00007296	3.86173	TCONS_00007296	3.65566	TMEM136
TCONS_00002359	3.83182	TCONS_00002359	-4.75472	PLEKHG5
TCONS_00026514	3.79825	TCONS_00026514	-4.51304	PPP6R2
TCONS_00024392	3.79777	TCONS_00024392	-6.04721	ATRN
TCONS_00004520	3.74016	TCONS_00004520	2.39374	ZEB1
TCONS_00040373	3.6113	TCONS_00040373	-1.44596	GEM
TCONS_00002669	3.59743	TCONS_00002669	2.58898	SYNC
TCONS_00013280	3.58668	TCONS_00013280	4.57839	RAB11A
TCONS_00005058	3.57867	TCONS_00005058	-1.64018	MXI1
TCONS_00005769	3.57801	TCONS_00005769	-3.32717	PANK1
TCONS_00002912	3.5668	TCONS_00002912	-8.29983	LRP8
TCONS_00021081	3.53783	TCONS_00021081	-2.24894	SERTAD3
TCONS_00024894	3.5371	TCONS_00024894	-2.20138	BIRC7
TCONS_00033857	3.49565	TCONS_00033857	-4.64048	EEF1E1-MUTED
TCONS_00021695	3.48905	TCONS_00021695	-2.7388	MZF1
TCONS_00041282	3.48646	TCONS_00041282	-3.14386	SET
TCONS_00024601	3.46259	TCONS_00024601	-3.78704	EPB41L1
TCONS_00002380	3.44405	TCONS_00002380	-2.7884	ENO1
TCONS_00002889	3.43785	TCONS_00002889	4.9964	EPS15
TCONS_00042149	3.43756	TCONS_00042149	-2.08455	FAM102A
TCONS_00027152	3.43066	TCONS_00027152	-2.08858	UBE2E1
TCONS_00013972	3.39023	TCONS_00013972	-1.6929	PKM2
TCONS_00015894	3.38574	TCONS_00015894	-7.85725	DBNDD1
TCONS_00017431	3.2804	TCONS_00017431	-1.65863	ALDOC
TCONS_00015694	3.23765	TCONS_00015694	-4.51145	SLC12A4
TCONS_00031469	3.23576	TCONS_00031469	-1.88854	SEC24A
TCONS_00029626	3.23381	TCONS_00029626	-8.91154	EXOC1
TCONS_00020803	3.19886	TCONS_00020803	-2.68976	ISYNA1
TCONS_00013283	3.16824	TCONS_00013283	-4.84604	DIS3L
TCONS_00021786	3.14837	TCONS_00021786	-1.59009	GEN1
TCONS_00031799	3.09147	TCONS_00031799	4.46149	C5orf41
TCONS_00018820	3.04436	TCONS_00018820	5.9362	ATP5A1
TCONS_00024923	2.99808	TCONS_00024923	2.48877	TPD52L2
TCONS_00041275	2.93383	TCONS_00041275	-4.09363	SPTAN1
TCONS_00032089	2.91572	TCONS_00032089	-2.25472	PDE4D
TCONS_00026872	2.86687	TCONS_00026872	-2.27804	POLR3H
TCONS_00044384	2.84546	TCONS_00044384	2.07342	MPP1
TCONS_00013255	2.83899	TCONS_00013255	2.54873	LACTB
TCONS_00003530	2.80569	TCONS_00003530	-5.77856	KCNN3
TCONS_00020084	2.79853	TCONS_00020084	5.80887	PPP2R1A
TCONS_00009989	2.79374	TCONS_00009989	-1.63605	IPO8
TCONS_00032700	2.76842	TCONS_00032700	-2.51281	C5orf45
TCONS_00018927	2.74851	TCONS_00018927	2.30616	TCF4
TCONS_00026540	2.73259	TCONS_00026540	-2.90781	CECR5
TCONS_00009806	2.72161	TCONS_00009806	3.04531	M6PR
TCONS_00003660	2.70831	TCONS_00003660	-2.25668	HDGF
TCONS_00009241	2.70177	TCONS_00009241	-1.73342	SHMT2
TCONS_00012198	2.70042	TCONS_00012198	4.72757	MARK3
TCONS_00004281	2.62169	TCONS_00004281	7.57454	CEP170
TCONS_00037969	2.58866	TCONS_00037969	-2.60818	HILPDA
TCONS_00034680	2.45503	TCONS_00034680	-1.93756	EPB41L2
TCONS_00031346	2.45196	TCONS_00031346	2.31501	PAM
TCONS_00032008	2.42951	TCONS_00032008	-1.75742	NADKD1
TCONS_00033688	2.40084	TCONS_00033688	2.53226	PCMT1
TCONS_00041091	2.40048	TCONS_00041091	1.68477	RAD23B
TCONS_00038708	2.37402	TCONS_00038708	2.31252	CDK6
TCONS_00003597	2.36441	TCONS_00003597	-5.66379	YY1AP1
TCONS_00001440	2.3541	TCONS_00001440	2.902	SEMA4A
TCONS_00028928	2.33245	TCONS_00028928	-8.46736	MGLL
TCONS_00017702	2.33038	TCONS_00017702	4.92653	DNAJC7
TCONS_00011366	2.32351	TCONS_00011366	-2.41406	NEK3
TCONS_00001609	2.31168	TCONS_00001609	-3.31426	POU2F1
TCONS_00002301	2.30457	TCONS_00002301	-3.7085	NADK
TCONS_00038074	2.30103	TCONS_00038074	2.34458	LUC7L2
TCONS_00032362	2.29241	TCONS_00032362	-3.29142	VDAC1
TCONS_00021896	2.29139	TCONS_00021896	-2.00307	TTC27
TCONS_00029531	2.23481	TCONS_00029531	-2.0808	RBPJ
TCONS_00025729	2.1942	TCONS_00025729	7.81533	DIP2A
TCONS_00034195	2.17689	TCONS_00034195	-1.49248	LEMD2
TCONS_00009308	2.08981	TCONS_00009308	5.30353	RAP1B
TCONS_00028151	2.08928	TCONS_00028151	-5.25211	FYTTD1
TCONS_00029630	2.0653	TCONS_00029630	-1.83685	PAICS
TCONS_00034858	2.05639	TCONS_00034858	2.23969	TCP1
TCONS_00032313	1.97451	TCONS_00032313	2.30969	RAPGEF6
TCONS_00031637	1.94433	TCONS_00031637	-2.73506	RNF14
TCONS_00005949	1.94366	TCONS_00005949	1.41287	XPNPEP1
TCONS_00025241	1.94147	TCONS_00025241	-2.15847	BLCAP
TCONS_00014642	1.94095	TCONS_00014642	1.56383	LOC606724
TCONS_00038561	1.94093	TCONS_00038561	-2.12565	FKBP9L
TCONS_00037476	1.93506	TCONS_00037476	-1.80453	C7orf72
TCONS_00002998	1.93436	TCONS_00002998	1.75749	NEGR1
TCONS_00001966	1.90978	TCONS_00001966	-3.34157	TRAF5
TCONS_00006293	1.89541	TCONS_00006293	-2.04647	WEE1
TCONS_00014679	1.88636	TCONS_00014679	-1.83526	ALDOA
TCONS_00034224	1.86673	TCONS_00034224	-2.61137	C6orf106
TCONS_00023809	1.81559	TCONS_00023809	2.55283	ZEB2
TCONS_00024610	1.79313	TCONS_00024610	-1.73532	TGIF2
TCONS_00022927	1.76862	TCONS_00022927	2.06459	SP100
TCONS_00040246	1.73617	TCONS_00040246	-2.97852	STAU2
TCONS_00026382	1.73223	TCONS_00026382	-2.38328	MGAT3
TCONS_00021904	1.69606	TCONS_00021904	3.92829	LTBP1
TCONS_00007381	1.69314	TCONS_00007381	2.25228	APLP2
TCONS_00003900	1.69213	TCONS_00003900	-7.99704	ABL2
TCONS_00037846	1.68627	TCONS_00037846	-5.51574	CUX1
TCONS_00027596	1.65995	TCONS_00027596	-2.63357	TFG
TCONS_00011737	1.59844	TCONS_00011737	1.42535	KTN1
TCONS_00019557	1.58566	TCONS_00019557	-1.79537	GPI
TCONS_00025035	1.54574	TCONS_00025035	-2.49835	SLC23A2
TCONS_00024357	1.5423	TCONS_00024357	2.08682	SIRPA
TCONS_00021079	1.54148	TCONS_00021079	1.8646	PRX
TCONS_00011119	1.51354	TCONS_00011119	-3.85772	ARHGEF7
TCONS_00022267	1.48185	TCONS_00022267	-4.09437	RPL31
TCONS_00043131	1.44906	TCONS_00043131	-1.72901	STAG2
TCONS_00018923	-1.3961	TCONS_00018923	1.58621	TCF4
TCONS_00003526	-1.42501	TCONS_00003526	1.3944	ADAR
TCONS_00025931	-1.44977	TCONS_00025931	2.13345	BRWD1
TCONS_00040212	-1.50969	TCONS_00040212	1.62684	MYBL1
TCONS_00016029	-1.53969	TCONS_00016029	1.36395	EIF5A
TCONS_00018654	-1.55223	TCONS_00018654	1.99509	CTDP1
TCONS_00030448	-1.58122	TCONS_00030448	1.50361	RASSF6
TCONS_00019514	-1.59496	TCONS_00019514	-1.44367	RPSAP58
TCONS_00003940	-1.59975	TCONS_00003940	1.43516	FAM129A
TCONS_00000947	-1.63695	TCONS_00000947	1.74347	LRRC8D
TCONS_00010800	-1.68291	TCONS_00010800	-2.17944	NCOR2
TCONS_00021885	-1.76349	TCONS_00021885	1.33534	EHD3
TCONS_00012447	-1.8067	TCONS_00012447	1.70986	TRAPPC6B
TCONS_00013621	-1.81102	TCONS_00013621	2.34936	ATP10A
TCONS_00040498	-1.84546	TCONS_00040498	1.99253	SNTB1
TCONS_00024840	-1.85575	TCONS_00024840	-1.62077	GNAS
TCONS_00018124	-1.90695	TCONS_00018124	2.3012	MIF4GD
TCONS_00002689	-1.94507	TCONS_00002689	2.29697	C1orf212
TCONS_00021242	-1.94579	TCONS_00021242	-2.0199	PRKD2
TCONS_00040899	-1.95266	TCONS_00040899	2.57508	TJP2
TCONS_00008820	-1.95624	TCONS_00008820	1.61178	LOC374443
TCONS_00026229	-1.9679	TCONS_00026229	1.86113	NF2
TCONS_00013984	-1.97593	TCONS_00013984	4.06169	CELF6
TCONS_00038903	-1.99925	TCONS_00038903	1.92467	PNPLA8
TCONS_00001570	-2.00194	TCONS_00001570	1.9325	FCRLA
TCONS_00016934	-2.0039	TCONS_00016934	3.40639	SEC14L1
TCONS_00031764	-2.0234	TCONS_00031764	3.31895	HMMR
TCONS_00032269	-2.03649	TCONS_00032269	1.51323	NREP
TCONS_00039617	-2.04904	TCONS_00039617	-1.82506	E2F5
TCONS_00031339	-2.05507	TCONS_00031339	1.85541	ERAP2
TCONS_00005549	-2.09861	TCONS_00005549	2.48082	ERCC6
TCONS_00003903	-2.11001	TCONS_00003903	-3.71437	ABL2
TCONS_00011823	-2.11107	TCONS_00011823	2.23008	MPP5
TCONS_00042426	-2.11888	TCONS_00042426	1.77643	WWC3
TCONS_00009091	-2.14906	TCONS_00009091	1.78856	ACVR1B
TCONS_00021223	-2.14989	TCONS_00021223	1.58703	DMPK
TCONS_00030632	-2.15114	TCONS_00030632	2.30153	DKK2
TCONS_00024770	-2.16325	TCONS_00024770	2.45814	ZNFX1-AS1
TCONS_00023256	-2.16464	TCONS_00023256	3.43238	ATL2
TCONS_00008052	-2.16732	TCONS_00008052	-11.6055	SF1
TCONS_00026381	-2.17533	TCONS_00026381	2.17712	MGAT3
TCONS_00027046	-2.1924	TCONS_00027046	-1.91161	ARPC4
TCONS_00002582	-2.20355	TCONS_00002582	-2.77711	STMN1
TCONS_00040416	-2.20786	TCONS_00040416	1.81447	YWHAZ
TCONS_00027607	-2.21014	TCONS_00027607	2.03879	FAM55C
TCONS_00000820	-2.2297	TCONS_00000820	2.09657	LEPROT
TCONS_00005427	-2.23627	TCONS_00005427	1.62414	ITGB1
TCONS_00025433	-2.26498	TCONS_00025433	5.78685	DIDO1
TCONS_00039814	-2.28123	TCONS_00039814	2.38654	ZNF623
TCONS_00006200	-2.28236	TCONS_00006200	4.0996	PGAP2
TCONS_00007198	-2.29477	TCONS_00007198	-2.51987	NCAM1
TCONS_00032064	-2.30996	TCONS_00032064	1.71203	ARL15
TCONS_00022009	-2.36898	TCONS_00022009	3.3003	CCDC85A
TCONS_00004777	-2.37124	TCONS_00004777	1.86287	RPS24
TCONS_00013670	-2.40451	TCONS_00013670	6.50938	GOLGA8B
TCONS_00009546	-2.4136	TCONS_00009546	1.8183	OAS2
TCONS_00027206	-2.43765	TCONS_00027206	1.89031	ARPP21
TCONS_00034150	-2.44599	TCONS_00034150	2.01006	TAP2
TCONS_00003680	-2.46315	TCONS_00003680	2.00322	FCRL1
TCONS_00029120	-2.49861	TCONS_00029120	2.47244	IFT80
TCONS_00010465	-2.53684	TCONS_00010465	2.05902	POC1B
TCONS_00040685	-2.60376	TCONS_00040685	2.24484	DOCK8
TCONS_00027848	-2.61606	TCONS_00027848	-3.94396	SLC25A36
TCONS_00027367	-2.6703	TCONS_00027367	-1.98483	DAG1
TCONS_00013328	-2.67383	TCONS_00013328	2.99088	THSD4
TCONS_00037359	-2.68412	TCONS_00037359	2.05391	CREB5
TCONS_00009393	-2.68615	TCONS_00009393	1.82836	VEZT
TCONS_00003525	-2.74044	TCONS_00003525	1.63478	ADAR
TCONS_00002162	-2.77414	TCONS_00002162	2.23885	FMN2
TCONS_00039031	-2.79305	TCONS_00039031	6.0315	C7orf49
TCONS_00025930	-2.81382	TCONS_00025930	2.08635	BRWD1
TCONS_00026775	-2.83407	TCONS_00026775	5.43723	RBFOX2
TCONS_00003528	-2.87101	TCONS_00003528	-4.89905	ADAR
TCONS_00011922	-2.89831	TCONS_00011922	1.97201	JDP2
TCONS_00000043	-2.91497	TCONS_00000043	2.86329	MIB2
TCONS_00006895	-2.99568	TCONS_00006895	2.76187	RBM14-RBM4
TCONS_00041522	-3.01321	TCONS_00041522	2.12795	FLJ41200
TCONS_00029422	-3.0168	TCONS_00029422	-4.49477	ADD1
TCONS_00015005	-3.03364	TCONS_00015005	2.95318	CLEC18A
TCONS_00040991	-3.06895	TCONS_00040991	5.9969	FGD3
TCONS_00003080	-3.07152	TCONS_00003080	1.76364	GFI1
TCONS_00018863	-3.14385	TCONS_00018863	1.46503	RPL17
TCONS_00018113	-3.16463	TCONS_00018113	2.31442	GGA3
TCONS_00001571	-3.19962	TCONS_00001571	2.49879	FCRLB
TCONS_00011698	-3.25476	TCONS_00011698	2.0031	ATL1
TCONS_00011165	-3.28437	TCONS_00011165	2.62414	ZMYM5
TCONS_00007354	-3.37414	TCONS_00007354	3.01142	HYLS1
TCONS_00028678	-3.38218	TCONS_00028678	3.37301	CADPS
TCONS_00006725	-3.38573	TCONS_00006725	5.85504	BEST1
TCONS_00018864	-3.41806	TCONS_00018864	1.74919	RPL17
TCONS_00023907	-3.45561	TCONS_00023907	2.04706	LRP2
TCONS_00015123	-3.49843	TCONS_00015123	2.95583	IL17C
TCONS_00004253	-3.54477	TCONS_00004253	3.14783	RBM34
TCONS_00026084	-3.58794	TCONS_00026084	2.32767	ZNF74
TCONS_00030626	-3.6161	TCONS_00030626	3.0094	TBCK
TCONS_00007776	-3.68591	TCONS_00007776	2.12099	CD59
TCONS_00002913	-3.70191	TCONS_00002913	14.0171	LRP8
TCONS_00043851	-3.74915	TCONS_00043851	3.45307	BCYRN1
TCONS_00003607	-3.75793	TCONS_00003607	2.45324	YY1AP1
TCONS_00021249	-3.76496	TCONS_00021249	2.19398	SLC1A5
TCONS_00021849	-3.94093	TCONS_00021849	-3.62078	GPN1
TCONS_00003440	-3.99422	TCONS_00003440	6.132	POGZ
TCONS_00023016	-4.21515	TCONS_00023016	-3.42058	LRRFIP1
TCONS_00028254	-4.26739	TCONS_00028254	1.65685	FGD5-AS1
TCONS_00025474	-4.27485	TCONS_00025474	-1.91204	MIR3648
TCONS_00022037	-4.70675	TCONS_00022037	-3.62901	MDH1
TCONS_00029898	-4.78236	TCONS_00029898	2.38675	ANK2
TCONS_00010613	-4.78939	TCONS_00010613	2.38689	ALKBH2
TCONS_00006726	-4.81413	TCONS_00006726	3.09338	BEST1
TCONS_00028752	-4.83719	TCONS_00028752	9.98422	MINA
TCONS_00040175	-4.84012	TCONS_00040175	2.59552	SDR16C5
TCONS_00033446	-4.97259	TCONS_00033446	3.12682	C6orf162
TCONS_00032397	-5.10218	TCONS_00032397	-10.4542	FAM13B
TCONS_00003730	-5.16153	TCONS_00003730	-2.37901	SLAMF6
TCONS_00016150	-5.19497	TCONS_00016150	2.57737	C17orf76-AS1
TCONS_00014347	-5.25174	TCONS_00014347	3.90334	TSC2
TCONS_00031162	-5.27505	TCONS_00031162	-5.28819	ERBB2IP
TCONS_00017255	-5.52654	TCONS_00017255	-2.68451	TP53
TCONS_00023094	-5.60553	TCONS_00023094	2.58113	CYS1
TCONS_00037498	-5.73536	TCONS_00037498	2.05723	EGFR
TCONS_00010871	-6.01255	TCONS_00010871	3.44951	WASF3
TCONS_00018720	-6.34825	TCONS_00018720	3.0417	MPPE1
TCONS_00026395	-6.90927	TCONS_00026395	2.51368	TNRC6B
TCONS_00006718	-7.09982	TCONS_00006718	1.96544	RPLP0P2
TCONS_00003441	-7.39701	TCONS_00003441	-5.01865	POGZ
TCONS_00041818	-7.52726	TCONS_00041818	-3.09685	HNRNPK
TCONS_00044146	-8.10327	TCONS_00044146	2.88	MBNL3
TCONS_00038899	-8.7276	TCONS_00038899	-3.10795	PNPLA8
TCONS_00013792	-8.78672	TCONS_00013792	-7.03569	GABPB1
TCONS_00015882	-9.33121	TCONS_00015882	1.84925	ANKRD11
TCONS_00039618	-9.6475	TCONS_00039618	-5.27577	E2F5
