# Supplementary material for: Proteomics and Transcriptomics of BJAB Cells Expressing the Epstein-Barr Virus Noncoding RNAs EBER1 and EBER2
Source: PLoS One. 2015 Jun 29;10(6):e0124638. doi: 10.1371/journal.pone.0124638 (PMC4487896; doi:10.1371/journal.pone.0124638)
Supplement: S10 File — This file contains the changes isoform levels in the PCEP4 dataset, first and second biological replicates respectively. Plus the tracking output generated by Cuffdiff. (XLSX) [file pone.0124638.s015.xlsx]

## Sheet: 1vs2-OK
test_id	gene_id	gene	locus	sample_1	sample_2	status	value_1	value_2	log2(fold_change)	test_stat	p_value	q_value	significant		Comparison BJAB-EBNA1-EBER1/2 vs BJAB-EBNA1 (PCEP4)
TCONS_00017746	XLOC_009602	AARSD1	chr17:41102542-41132545	q1	q2	OK	0.382012	0	-1.79769e+308	-1.79769e+308	0.00254979	0.0478991	yes		1- BJAB-EBNA1 first replicate
TCONS_00010785	XLOC_005705	ABCB9	chr12:123405497-123451056	q1	q2	OK	0.0413984	0.443403	3.42097	-3.81464	0.000136379	0.00642892	yes		2 -BJAB-EBNA1-EBER1/2 first replicate
TCONS_00014510	XLOC_007820	ABCC1	chr16:16043433-16236930	q1	q2	OK	0.00318019	0.50111	7.29987	-4.9371	7.92937e-07	0.000101307	yes		3 -BJAB-EBNA1 second replicate
TCONS_00014515	XLOC_007820	ABCC1	chr16:16043433-16236930	q1	q2	OK	0.0827624	0	-1.79769e+308	-1.79769e+308	0.00265784	0.048847	yes		4 -BJAB-EBNA1-EBER1/2 second replicate
TCONS_00033296	XLOC_018043	ABCC10	chr6:43395291-43423786	q1	q2	OK	0.475303	2.297	2.27283	-3.72726	0.000193575	0.00834745	yes
TCONS_00003900	XLOC_002042	ABL2	chr1:179068461-179198819	q1	q2	OK	0.561586	1.81467	1.69213	-3.20557	0.00134797	0.0324404	yes
TCONS_00003903	XLOC_002042	ABL2	chr1:179068461-179198819	q1	q2	OK	1.10377	0.255684	-2.11001	3.45096	0.00055859	0.0178782	yes
TCONS_00003904	XLOC_002042	ABL2	chr1:179068461-179198819	q1	q2	OK	2.51901	0.000809832	-11.6029	3.99166	6.56112e-05	0.00364879	yes
TCONS_00028350	XLOC_015407	ACAA1	chr3:38080695-38178733	q1	q2	OK	1.08607	0	-1.79769e+308	-1.79769e+308	0.000620234	0.0193321	yes
TCONS_00012338	XLOC_006594	ACIN1	chr14:23527773-23569665	q1	q2	OK	9.88644	24.0772	1.28415	-3.00204	0.00268176	0.049023	yes
TCONS_00000762	XLOC_000407	ACOT11	chr1:55013806-55100417	q1	q2	OK	0.34277	0	-1.79769e+308	-1.79769e+308	0.002592	0.0482366	yes
TCONS_00002341	XLOC_001229	ACOT7	chr1:6324331-6453826	q1	q2	OK	3.158	14.0357	2.15202	-4.1029	4.08e-05	0.00250132	yes
TCONS_00021717	XLOC_011844	ACP1	chr2:264868-278282	q1	q2	OK	13.7689	3.84164	-1.84161	3.19622	0.00139243	0.0329854	yes
TCONS_00015134	XLOC_008148	ACSF3	chr16:89160216-89222171	q1	q2	OK	0.0217391	0.573283	4.72088	-4.77661	1.78275e-06	0.000199978	yes
TCONS_00011746	XLOC_006256	ACTR10	chr14:58666832-58702353	q1	q2	OK	65.071	23.9672	-1.44095	3.19127	0.00141647	0.0333359	yes
TCONS_00009091	XLOC_004804	ACVR1B	chr12:52345450-52390863	q1	q2	OK	4.81407	1.08538	-2.14906	3.69966	0.000215888	0.00907447	yes
TCONS_00009094	XLOC_004804	ACVR1B	chr12:52345450-52390863	q1	q2	OK	0	2.28566	1.79769e+308	1.79769e+308	0.00043973	0.0152202	yes
TCONS_00027430	XLOC_014924	ACY1	chr3:52009041-52023218	q1	q2	OK	0.831893	0	-1.79769e+308	-1.79769e+308	0.00179247	0.0385653	yes
TCONS_00001377	XLOC_000743	ADAM15	chr1:155006281-155042029	q1	q2	OK	0.360394	0	-1.79769e+308	-1.79769e+308	0.00117741	0.0298903	yes
TCONS_00003525	XLOC_001862	ADAR	chr1:154554533-154600456	q1	q2	OK	21.3768	3.19881	-2.74044	5.6267	1.83685e-08	3.96901e-06	yes
TCONS_00003526	XLOC_001862	ADAR	chr1:154554533-154600456	q1	q2	OK	15.3254	5.70744	-1.42501	3.171	0.00151917	0.0349748	yes
TCONS_00003528	XLOC_001862	ADAR	chr1:154554533-154600456	q1	q2	OK	0.550209	0.0752084	-2.87101	3.67015	0.000242406	0.00982376	yes
TCONS_00025700	XLOC_014021	ADARB1	chr21:46494492-46646478	q1	q2	OK	0.0615707	0.38616	2.64888	-3.35164	0.000803356	0.0230716	yes
TCONS_00025702	XLOC_014021	ADARB1	chr21:46494492-46646478	q1	q2	OK	0.258261	0	-1.79769e+308	-1.79769e+308	0.00172912	0.0376398	yes
TCONS_00025706	XLOC_014021	ADARB1	chr21:46494492-46646478	q1	q2	OK	0.230588	0	-1.79769e+308	-1.79769e+308	0.00180196	0.0386924	yes
TCONS_00002042	XLOC_001072	ADCK3	chr1:227127937-227175246	q1	q2	OK	14.1551	4.97271	-1.50921	3.11587	0.00183404	0.0390714	yes
TCONS_00029422	XLOC_015940	ADD1	chr4:2845583-2931802	q1	q2	OK	0.692747	0.0855907	-3.0168	3.55546	0.000377318	0.0136092	yes
TCONS_00005053	XLOC_002658	ADD3	chr10:111705316-111895323	q1	q2	OK	6.01812	16.6795	1.47069	-3.32608	0.000880768	0.024485	yes
TCONS_00004014	XLOC_002105	ADIPOR1	chr1:202909959-202927700	q1	q2	OK	0.265879	1.70088	2.67744	-3.59993	0.000318304	0.0119878	yes
TCONS_00006296	XLOC_003296	ADM	chr11:10326641-10328923	q1	q2	OK	0.451052	20.3017	5.49216	-9.21708	0	0	yes
TCONS_00029765	XLOC_016164	AFF1	chr4:87856153-88062206	q1	q2	OK	0.561405	1.99483	1.82916	-3.43758	0.000586938	0.0186035	yes
TCONS_00043253	XLOC_023335	AFF2	chrX:147582138-148082193	q1	q2	OK	0.360341	0.0531872	-2.76021	3.60889	0.000307511	0.0117259	yes
TCONS_00043254	XLOC_023335	AFF2	chrX:147582138-148082193	q1	q2	OK	0.0929246	0	-1.79769e+308	-1.79769e+308	0.00138766	0.0329368	yes
TCONS_00016954	XLOC_009166	AFMID	chr17:76183397-76203782	q1	q2	OK	12.0603	2.73529	-2.1405	3.73018	0.000191345	0.00826648	yes
TCONS_00030883	XLOC_016756	AGA	chr4:178351928-178363657	q1	q2	OK	1.48398	0.161522	-3.19967	3.27324	0.00106321	0.0279548	yes
TCONS_00001015	XLOC_000527	AGL	chr1:100315639-100389579	q1	q2	OK	0.0253659	0.280778	3.46847	-3.99333	6.51513e-05	0.00363001	yes
TCONS_00001017	XLOC_000527	AGL	chr1:100315639-100389579	q1	q2	OK	0	0.899711	1.79769e+308	1.79769e+308	0.00158319	0.0357535	yes
TCONS_00001019	XLOC_000527	AGL	chr1:100315639-100389579	q1	q2	OK	0.115066	0.649422	2.49669	-3.40935	0.000651176	0.0199561	yes
TCONS_00001099	XLOC_000571	AHCYL1	chr1:110527386-110566364	q1	q2	OK	5.3767	18.9463	1.81712	-4.07328	4.63556e-05	0.00277475	yes
TCONS_00009804	XLOC_005215	AICDA	chr12:8754761-8765442	q1	q2	OK	5.80381	0.209828	-4.78972	6.90067	5.17564e-12	2.68648e-09	yes
TCONS_00029862	XLOC_016203	AIMP1	chr4:106967232-107270381	q1	q2	OK	0.337199	0	-1.79769e+308	-1.79769e+308	0.00222684	0.0439327	yes
TCONS_00012327	XLOC_006590	AJUBA	chr14:23440409-23451848	q1	q2	OK	0.391582	0.0383785	-3.35095	3.38712	0.000706303	0.021103	yes
TCONS_00002682	XLOC_001421	AK2	chr1:33473540-33502512	q1	q2	OK	2.07343	0	-1.79769e+308	-1.79769e+308	3.7254e-05	0.00233841	yes
TCONS_00041497	XLOC_022397	AK3	chr9:4709556-4742043	q1	q2	OK	0.0404096	2.13512	5.72347	-6.77397	1.25298e-11	5.95443e-09	yes
TCONS_00000815	XLOC_000436	AK4	chr1:65613231-65697828	q1	q2	OK	0.570658	3.67019	2.68516	-4.69927	2.61088e-06	0.000269847	yes
TCONS_00000817	XLOC_000436	AK4	chr1:65613231-65697828	q1	q2	OK	0.963471	22.0009	4.51318	-9.41088	0	0	yes
TCONS_00041103	XLOC_022185	AKAP2	chr9:112403067-112934791	q1	q2	OK	0.00124056	0.330211	8.05626	-5.21406	1.8475e-07	2.94217e-05	yes
TCONS_00009527	XLOC_005051	ALDH2	chr12:112204690-112247789	q1	q2	OK	31.1673	8.9169	-1.80542	3.73328	0.000189002	0.00819547	yes
TCONS_00002466	XLOC_001303	ALDH4A1	chr1:19197923-19229293	q1	q2	OK	0	0.741152	1.79769e+308	1.79769e+308	0.00271002	0.0493346	yes
TCONS_00002467	XLOC_001303	ALDH4A1	chr1:19197923-19229293	q1	q2	OK	3.71556	0.69308	-2.42249	3.95562	7.6336e-05	0.00409374	yes
TCONS_00014678	XLOC_007906	ALDOA	chr16:30064410-30081741	q1	q2	OK	6.29564	25.4705	2.0164	-4.55227	5.30696e-06	0.000484432	yes
TCONS_00014679	XLOC_007906	ALDOA	chr16:30064410-30081741	q1	q2	OK	42.0678	155.525	1.88636	-4.45503	8.38815e-06	0.000704014	yes
TCONS_00014682	XLOC_007906	ALDOA	chr16:30064410-30081741	q1	q2	OK	164.893	575.389	1.80301	-3.80955	0.00013922	0.00652565	yes
TCONS_00017431	XLOC_009420	ALDOC	chr17:26900132-26903951	q1	q2	OK	9.80605	95.2782	3.2804	-7.68531	1.53211e-14	1.35544e-11	yes
TCONS_00043070	XLOC_023242	ALG13	chrX:110924345-111003875	q1	q2	OK	0.335569	0	-1.79769e+308	-1.79769e+308	0.00207334	0.0420312	yes
TCONS_00003101	XLOC_001654	ALG14	chr1:95448278-95538507	q1	q2	OK	5.92038	1.39929	-2.08099	3.22156	0.00127497	0.031464	yes
TCONS_00010613	XLOC_005624	ALKBH2	chr12:109525992-109531293	q1	q2	OK	1.77414	0.0641562	-4.78939	3.40275	0.000667124	0.0203033	yes
TCONS_00003162	XLOC_001683	AMIGO1	chr1:110049445-110052336	q1	q2	OK	1.73848	0.364357	-2.2544	3.41515	0.000637477	0.0196907	yes
TCONS_00010055	XLOC_005343	AMIGO2	chr12:47469489-47473734	q1	q2	OK	0.0655455	0.521007	2.99073	-3.8761	0.000106143	0.00531721	yes
TCONS_00023749	XLOC_012946	AMMECR1L	chr2:128619206-128643514	q1	q2	OK	0.232408	1.31058	2.49547	-3.63736	0.000275448	0.0108351	yes
TCONS_00006300	XLOC_003297	AMPD3	chr11:10471867-10529126	q1	q2	OK	0.542331	2.24828	2.05157	-3.36772	0.000757931	0.0221653	yes
TCONS_00030753	XLOC_016695	ANAPC10	chr4:145915726-146050676	q1	q2	OK	1.27036	0	-1.79769e+308	-1.79769e+308	0.000819042	0.0233411	yes
TCONS_00030756	XLOC_016695	ANAPC10	chr4:145915726-146050676	q1	q2	OK	0.0108897	0.995451	6.51431	-4.07952	4.51292e-05	0.00271172	yes
TCONS_00029898	XLOC_016221	ANK2	chr4:113739238-114304896	q1	q2	OK	0.243445	0.00884641	-4.78236	4.21732	2.47228e-05	0.00169732	yes
TCONS_00015882	XLOC_008590	ANKRD11	chr16:89334028-89556969	q1	q2	OK	1.34776	0.00209238	-9.33121	5.36499	8.09534e-08	1.44327e-05	yes
TCONS_00006915	XLOC_003621	ANKRD13D	chr11:67056761-67069955	q1	q2	OK	0.862364	0.161879	-2.41338	3.00769	0.00263244	0.0485504	yes
TCONS_00028267	XLOC_015371	ANKRD28	chr3:15708743-15901053	q1	q2	OK	0	2.29897	1.79769e+308	1.79769e+308	0.000404256	0.0142805	yes
TCONS_00028268	XLOC_015371	ANKRD28	chr3:15708743-15901053	q1	q2	OK	0.164287	0	-1.79769e+308	-1.79769e+308	0.00161234	0.0361076	yes
TCONS_00033461	XLOC_018138	ANKRD6	chr6:90142896-90348474	q1	q2	OK	0.0844445	0	-1.79769e+308	-1.79769e+308	0.00222455	0.0438937	yes
TCONS_00015332	XLOC_008260	ANKS3	chr16:4746510-4799397	q1	q2	OK	1.47522	0.268196	-2.45957	3.48537	0.00049146	0.0163625	yes
TCONS_00022880	XLOC_012468	ANKZF1	chr2:220094478-220101391	q1	q2	OK	0.485612	0	-1.79769e+308	-1.79769e+308	0.00124309	0.0309694	yes
TCONS_00009000	XLOC_004759	ANO6	chr12:45566816-45834187	q1	q2	OK	0.315563	0	-1.79769e+308	-1.79769e+308	0.000964151	0.0261166	yes
TCONS_00009005	XLOC_004759	ANO6	chr12:45566816-45834187	q1	q2	OK	0	2.61147	1.79769e+308	1.79769e+308	0.000304859	0.0116499	yes
TCONS_00003376	XLOC_001786	ANP32E	chr1:150190716-150208504	q1	q2	OK	0.121404	0.714014	2.55613	-3.21566	0.00130143	0.0318932	yes
TCONS_00029889	XLOC_016218	AP1AR	chr4:113152894-113191211	q1	q2	OK	2.75432	0.602345	-2.19304	3.16622	0.00154433	0.0352195	yes
TCONS_00026691	XLOC_014544	AP1B1	chr22:29723668-29784572	q1	q2	OK	0.0679237	0.403881	2.57194	-3.27883	0.0010424	0.0275465	yes
TCONS_00026692	XLOC_014544	AP1B1	chr22:29723668-29784572	q1	q2	OK	0.00164147	0.554056	8.3989	-4.65463	3.24555e-06	0.000325459	yes
TCONS_00026693	XLOC_014544	AP1B1	chr22:29723668-29784572	q1	q2	OK	0.00245764	0.216871	6.46342	-3.59101	0.000329404	0.0122679	yes
TCONS_00014193	XLOC_007642	AP3S2	chr15:90373830-90456222	q1	q2	OK	0.463294	1.92368	2.05387	-3.38942	0.000700405	0.0210007	yes
TCONS_00009418	XLOC_004992	APAF1	chr12:99039077-100378432	q1	q2	OK	0.320734	0	-1.79769e+308	-1.79769e+308	0.000672034	0.0203997	yes
TCONS_00032438	XLOC_017592	APBB3	chr5:139937852-139944189	q1	q2	OK	2.34811	0	-1.79769e+308	-1.79769e+308	8.33063e-05	0.00438791	yes
TCONS_00031371	XLOC_017008	APC	chr5:112043201-112181936	q1	q2	OK	0.109288	0.558103	2.35239	-3.43094	0.000601496	0.0189581	yes
TCONS_00003381	XLOC_001787	APH1A	chr1:150237798-150241609	q1	q2	OK	0.0165098	0.838779	5.6669	-4.45313	8.46287e-06	0.000708172	yes
TCONS_00006454	XLOC_003376	API5	chr11:43333504-43366080	q1	q2	OK	0.859059	0.0167975	-5.67644	3.39842	0.000677757	0.0205114	yes
TCONS_00019634	XLOC_010636	APLP1	chr19:36359400-36370699	q1	q2	OK	0.365399	0	-1.79769e+308	-1.79769e+308	0.0017736	0.0382704	yes
TCONS_00007381	XLOC_003880	APLP2	chr11:129939715-130014706	q1	q2	OK	1.99557	6.45286	1.69314	-3.3675	0.000758543	0.022174	yes
TCONS_00005832	XLOC_003042	ARHGAP19	chr10:98757794-99052430	q1	q2	OK	1.15153	3.80222	1.72329	-3.18434	0.00145085	0.0338427	yes
TCONS_00016384	XLOC_008871	ARHGAP23	chr17:36584719-36668628	q1	q2	OK	0.0663915	0.00467235	-3.82878	3.35173	0.000803091	0.0230687	yes
TCONS_00022059	XLOC_012036	ARHGAP25	chr2:68961912-69053957	q1	q2	OK	0.62953	0.0649737	-3.27635	3.49521	0.000473695	0.0159774	yes
TCONS_00022060	XLOC_012036	ARHGAP25	chr2:68961912-69053957	q1	q2	OK	0.484242	2.77296	2.51762	-4.0179	5.87183e-05	0.00335214	yes
TCONS_00003750	XLOC_001957	ARHGAP30	chr1:161016731-161039760	q1	q2	OK	3.28083	0	-1.79769e+308	-1.79769e+308	3.38801e-06	0.000337759	yes
TCONS_00008625	XLOC_004579	ARHGAP32	chr11:128834954-129062093	q1	q2	OK	0.0373934	0.384845	3.36342	-4.49717	6.88642e-06	0.000595748	yes
TCONS_00010336	XLOC_005484	ARHGAP9	chr12:57853917-57873633	q1	q2	OK	0.00231903	0.252649	6.76746	-3.49791	0.000468925	0.0158791	yes
TCONS_00019786	XLOC_010722	ARHGEF1	chr19:42387266-42411604	q1	q2	OK	0.144463	1.14218	2.98302	-4.15358	3.27318e-05	0.00211982	yes
TCONS_00011119	XLOC_005902	ARHGEF7	chr13:111767623-111958081	q1	q2	OK	2.41721	6.90138	1.51354	-3.19758	0.00138588	0.0329078	yes
TCONS_00004646	XLOC_002452	ARID5B	chr10:63661012-63856707	q1	q2	OK	0.0780659	0.446232	2.51503	-3.56554	0.00036311	0.0132119	yes
TCONS_00027556	XLOC_014988	ARL13B	chr3:93698982-93774522	q1	q2	OK	0.157244	0	-1.79769e+308	-1.79769e+308	0.00265131	0.0487706	yes
TCONS_00032064	XLOC_017388	ARL15	chr5:53180613-53606403	q1	q2	OK	27.9304	5.63263	-2.30996	4.39841	1.09046e-05	0.00087352	yes
TCONS_00042949	XLOC_023198	ARMCX3	chrX:100878119-100882831	q1	q2	OK	2.44861	8.42793	1.78321	-3.46641	0.000527453	0.017232	yes
TCONS_00027046	XLOC_014729	ARPC4	chr3:9821653-9878040	q1	q2	OK	11.0422	2.4159	-2.1924	3.64102	0.000271562	0.0107274	yes
TCONS_00027050	XLOC_014729	ARPC4	chr3:9821653-9878040	q1	q2	OK	3.76812	0	-1.79769e+308	-1.79769e+308	3.60161e-05	0.00227901	yes
TCONS_00027204	XLOC_014800	ARPP21	chr3:35683848-35835988	q1	q2	OK	10.9736	2.18174	-2.33048	4.05462	5.02167e-05	0.00295351	yes
TCONS_00027205	XLOC_014800	ARPP21	chr3:35683848-35835988	q1	q2	OK	11.8131	2.31676	-2.3502	4.12749	3.6674e-05	0.00230921	yes
TCONS_00027206	XLOC_014800	ARPP21	chr3:35683848-35835988	q1	q2	OK	3.94208	0.727643	-2.43765	3.64552	0.000266851	0.0105917	yes
TCONS_00002535	XLOC_001338	ASAP3	chr1:23755055-23810750	q1	q2	OK	8.77569	1.85652	-2.24091	4.31108	1.62458e-05	0.00119084	yes
TCONS_00005264	XLOC_002769	ASB13	chr10:5680819-5708558	q1	q2	OK	56.6149	21.7344	-1.3812	3.10576	0.00189789	0.039917	yes
TCONS_00012770	XLOC_006824	ASB2	chr14:94400498-94443076	q1	q2	OK	16.2016	50.7141	1.64625	-3.90027	9.60848e-05	0.00490238	yes
TCONS_00012771	XLOC_006824	ASB2	chr14:94400498-94443076	q1	q2	OK	2.39768	8.47894	1.82225	-3.59678	0.000322175	0.0120819	yes
TCONS_00044550	XLOC_023950	ASMTL	chrY:1469423-1522655	q1	q2	OK	0.327793	0	-1.79769e+308	-1.79769e+308	0.00279404	0.0499018	yes
TCONS_00038741	XLOC_020880	ASNS	chr7:97481428-97501854	q1	q2	OK	27.6157	0	-1.79769e+308	-1.79769e+308	6.32871e-07	8.47036e-05	yes
TCONS_00040187	XLOC_021699	ASPH	chr8:62200524-62627199	q1	q2	OK	1.40773	0.185979	-2.92015	4.26418	2.0064e-05	0.0014247	yes
TCONS_00040195	XLOC_021699	ASPH	chr8:62200524-62627199	q1	q2	OK	0.00105568	0.474111	8.81091	-3.31416	0.000919201	0.0252441	yes
TCONS_00020023	XLOC_010873	ATF5	chr19:50392913-50437193	q1	q2	OK	4.86049	1.39846	-1.79726	3.0525	0.00226946	0.0444309	yes
TCONS_00020024	XLOC_010873	ATF5	chr19:50392913-50437193	q1	q2	OK	294.877	61.0986	-2.2709	4.62451	3.75479e-06	0.000366786	yes
TCONS_00014478	XLOC_007797	ATF7IP2	chr16:10479911-10577495	q1	q2	OK	0.144781	0	-1.79769e+308	-1.79769e+308	0.00254155	0.0478146	yes
TCONS_00006512	XLOC_003401	ATG13	chr11:46638825-46697568	q1	q2	OK	0.288001	0	-1.79769e+308	-1.79769e+308	0.000825472	0.0234435	yes
TCONS_00043036	XLOC_023233	ATG4A	chrX:107334898-107397901	q1	q2	OK	0.377374	0	-1.79769e+308	-1.79769e+308	0.00198415	0.0410144	yes
TCONS_00011698	XLOC_006230	ATL1	chr14:50999799-51099784	q1	q2	OK	0.754199	0.0790145	-3.25476	3.30049	0.000965177	0.0261343	yes
TCONS_00023256	XLOC_012683	ATL2	chr2:38522028-38604432	q1	q2	OK	2.85199	0.636102	-2.16464	3.18322	0.00145648	0.0339357	yes
TCONS_00013621	XLOC_007330	ATP10A	chr15:25923859-26108349	q1	q2	OK	7.85964	2.23992	-1.81102	3.62647	0.000287321	0.0111988	yes
TCONS_00002456	XLOC_001298	ATP13A2	chr1:17312452-17338423	q1	q2	OK	0.0719331	0.489944	2.76789	-3.548	0.000388166	0.0138628	yes
TCONS_00001158	XLOC_000607	ATP1A1	chr1:116915794-116961244	q1	q2	OK	0.0867053	14.2071	7.35627	-11.0602	0	0	yes
TCONS_00009511	XLOC_005042	ATP2A2	chr12:110719031-110788897	q1	q2	OK	20.8122	7.10277	-1.55098	3.3371	0.000846573	0.0238428	yes
TCONS_00027771	XLOC_015119	ATP2C1	chr3:130569368-130745646	q1	q2	OK	1.57123	0	-1.79769e+308	-1.79769e+308	5.02448e-05	0.00295351	yes
TCONS_00018820	XLOC_010181	ATP5A1	chr18:43664109-43684199	q1	q2	OK	3.5605	29.3735	3.04436	-6.18973	6.02685e-10	1.9094e-07	yes
TCONS_00030162	XLOC_016368	ATP5I	chr4:666224-668127	q1	q2	OK	9.01002	1.32597	-2.76448	3.35687	0.000788298	0.0227737	yes
TCONS_00011696	XLOC_006229	ATP5S	chr14:50779046-50792946	q1	q2	OK	8.88443	1.64478	-2.43339	3.93506	8.31747e-05	0.00438598	yes
TCONS_00021103	XLOC_011516	ATP5SL	chr19:41937222-41945843	q1	q2	OK	0.0362261	1.26139	5.12184	-5.16689	2.38023e-07	3.68741e-05	yes
TCONS_00034055	XLOC_018481	ATP6V1G2-DDX39B	chr6:31496738-31514625	q1	q2	OK	14.4061	0	-1.79769e+308	-1.79769e+308	6.58563e-07	8.73114e-05	yes
TCONS_00002868	XLOC_001516	ATPAF1	chr1:47100710-47134099	q1	q2	OK	0.0172588	1.15549	6.06503	-5.22403	1.75069e-07	2.81122e-05	yes
TCONS_00024392	XLOC_013310	ATRN	chr20:3451664-3631769	q1	q2	OK	0.396063	5.50817	3.79777	-7.14133	9.24372e-13	5.75344e-10	yes
TCONS_00014610	XLOC_007881	ATXN2L	chr16:28834413-28848558	q1	q2	OK	0.734936	0	-1.79769e+308	-1.79769e+308	0.000181807	0.00797313	yes
TCONS_00014613	XLOC_007881	ATXN2L	chr16:28834413-28848558	q1	q2	OK	26.5764	8.7003	-1.61101	3.55125	0.000383405	0.0137501	yes
TCONS_00014614	XLOC_007881	ATXN2L	chr16:28834413-28848558	q1	q2	OK	21.9545	8.09323	-1.43973	3.17897	0.00147799	0.0342509	yes
TCONS_00010354	XLOC_005492	AVIL	chr12:58176527-58209852	q1	q2	OK	2.08768	0.475023	-2.13583	3.45349	0.00055338	0.0177843	yes
TCONS_00043346	XLOC_023374	AVPR2	chrX:153167984-153172620	q1	q2	OK	0.64734	0	-1.79769e+308	-1.79769e+308	0.00136405	0.0326486	yes
TCONS_00007050	XLOC_003690	B3GNT6	chr11:76745434-76753005	q1	q2	OK	8.68139	22.7485	1.38978	-3.18618	0.00144166	0.0337425	yes
TCONS_00017391	XLOC_009395	B9D1	chr17:19240866-19290532	q1	q2	OK	0.80686	0	-1.79769e+308	-1.79769e+308	0.00257347	0.0481448	yes
TCONS_00029844	XLOC_016196	BANK1	chr4:102711763-102995969	q1	q2	OK	1.09673	7.06448	2.68738	-4.82338	1.41145e-06	0.000164903	yes
TCONS_00021257	XLOC_011613	BBC3	chr19:47724078-47736023	q1	q2	OK	27.0871	6.26206	-2.1129	4.24552	2.18088e-05	0.00152777	yes
TCONS_00037887	XLOC_020400	BCAP29	chr7:107220421-107263762	q1	q2	OK	1.76453	0	-1.79769e+308	-1.79769e+308	8.24861e-06	0.000694374	yes
TCONS_00033430	XLOC_018117	BCKDHB	chr6:80816343-81055987	q1	q2	OK	96.2098	29.8853	-1.68675	3.68665	0.000227224	0.00937598	yes
TCONS_00018946	XLOC_010226	BCL2	chr18:60790578-60986613	q1	q2	OK	1.6884	11.8685	2.8134	-6.20009	5.6431e-10	1.80818e-07	yes
TCONS_00018947	XLOC_010226	BCL2	chr18:60790578-60986613	q1	q2	OK	0	24.9056	1.79769e+308	1.79769e+308	1.76613e-05	0.00128093	yes
TCONS_00022338	XLOC_012189	BCL2L11	chr2:111878490-111926022	q1	q2	OK	0.228667	0	-1.79769e+308	-1.79769e+308	0.00129535	0.031787	yes
TCONS_00022350	XLOC_012189	BCL2L11	chr2:111878490-111926022	q1	q2	OK	0.973613	0.105908	-3.20054	3.6297	0.000283748	0.0110779	yes
TCONS_00038613	XLOC_020804	BCL7B	chr7:72950682-72972065	q1	q2	OK	45.4577	17.8601	-1.34779	3.01627	0.00255902	0.0480148	yes
TCONS_00034735	XLOC_018820	BCLAF1	chr6:136578000-136610989	q1	q2	OK	0.394583	0	-1.79769e+308	-1.79769e+308	0.000549657	0.0177172	yes
TCONS_00043851	XLOC_023592	BCYRN1	chrX:70430034-70948962	q1	q2	OK	18.5158	1.37701	-3.74915	4.52911	5.92317e-06	0.000529119	yes
TCONS_00006725	XLOC_003518	BEST1	chr11:61717355-61735132	q1	q2	OK	1.79597	0.171828	-3.38573	4.49843	6.84584e-06	0.000593893	yes
TCONS_00006726	XLOC_003518	BEST1	chr11:61717355-61735132	q1	q2	OK	4.52421	0.160822	-4.81413	6.62814	3.39935e-11	1.44028e-08	yes
TCONS_00009973	XLOC_005302	BHLHE41	chr12:26272958-26278003	q1	q2	OK	0.0105017	0.650729	5.95336	-6.41264	1.4302e-10	5.22546e-08	yes
TCONS_00024894	XLOC_013581	BIRC7	chr20:61867275-61871854	q1	q2	OK	0.438088	5.0855	3.5371	-5.02603	5.00727e-07	6.97379e-05	yes
TCONS_00024895	XLOC_013581	BIRC7	chr20:61867275-61871854	q1	q2	OK	0.547535	13.8287	4.65857	-7.37264	1.672e-13	1.20612e-10	yes
TCONS_00025241	XLOC_013765	BLCAP	chr20:36145818-36156333	q1	q2	OK	1.42809	5.48525	1.94147	-3.06088	0.00220686	0.0436734	yes
TCONS_00025244	XLOC_013765	BLCAP	chr20:36145818-36156333	q1	q2	OK	49.7895	12.945	-1.94345	4.00549	6.18893e-05	0.00349487	yes
TCONS_00013698	XLOC_007373	BMF	chr15:40380091-40401075	q1	q2	OK	1.06329	0	-1.79769e+308	-1.79769e+308	7.74065e-05	0.00413695	yes
TCONS_00039316	XLOC_021202	BMP1	chr8:22022652-22069840	q1	q2	OK	0.0789104	0.397136	2.33135	-3.01201	0.00259527	0.0482573	yes
TCONS_00039317	XLOC_021202	BMP1	chr8:22022652-22069840	q1	q2	OK	0.515664	0.0849582	-2.60161	3.08056	0.00206611	0.0419604	yes
TCONS_00021856	XLOC_011929	BRE	chr2:28004265-28561767	q1	q2	OK	0.952008	0.0914902	-3.37929	3.28498	0.0010199	0.0271304	yes
TCONS_00012857	XLOC_006874	BRF1	chr14:105675622-105864484	q1	q2	OK	0.224113	0	-1.79769e+308	-1.79769e+308	0.00192809	0.0402888	yes
TCONS_00012859	XLOC_006874	BRF1	chr14:105675622-105864484	q1	q2	OK	0.633493	0	-1.79769e+308	-1.79769e+308	0.000856117	0.0240037	yes
TCONS_00037753	XLOC_020328	BRI3	chr7:97910978-98030427	q1	q2	OK	0.0238399	2.56472	6.74928	-5.08773	3.62373e-07	5.27677e-05	yes
TCONS_00025929	XLOC_014126	BRWD1	chr21:40557403-40685712	q1	q2	OK	0.684536	2.55491	1.90008	-3.9778	6.95549e-05	0.00381294	yes
TCONS_00025930	XLOC_014126	BRWD1	chr21:40557403-40685712	q1	q2	OK	1.70984	0.24317	-2.81382	4.50593	6.60823e-06	0.000577721	yes
TCONS_00025931	XLOC_014126	BRWD1	chr21:40557403-40685712	q1	q2	OK	7.97932	2.92106	-1.44977	3.12209	0.0017957	0.0386111	yes
TCONS_00032911	XLOC_017844	BTN3A3	chr6:26440699-26453643	q1	q2	OK	0.0173796	0.283954	4.03019	-3.86219	0.000112375	0.00556207	yes
TCONS_00008478	XLOC_004495	BUD13	chr11:116618885-116643714	q1	q2	OK	0.0967721	1.10281	3.51045	-4.36778	1.25513e-05	0.000977376	yes
TCONS_00034561	XLOC_018737	BVES	chr6:105544698-105585049	q1	q2	OK	0.355768	0	-1.79769e+308	-1.79769e+308	0.000527496	0.017232	yes
TCONS_00037287	XLOC_020090	BZW2	chr7:16685758-16746148	q1	q2	OK	7.9416	0	-1.79769e+308	-1.79769e+308	3.28729e-06	0.000329118	yes
TCONS_00037288	XLOC_020090	BZW2	chr7:16685758-16746148	q1	q2	OK	6.74911	1.24772	-2.4354	4.00788	6.12673e-05	0.00346864	yes
TCONS_00037290	XLOC_020090	BZW2	chr7:16685758-16746148	q1	q2	OK	0.110238	3.45722	4.97092	-6.33941	2.3065e-10	8.01102e-08	yes
TCONS_00007165	XLOC_003767	C11orf53	chr11:111126706-111156972	q1	q2	OK	80.8627	18.7328	-2.1099	4.47614	7.60051e-06	0.000648803	yes
TCONS_00007183	XLOC_003779	C11orf57	chr11:111944967-111957522	q1	q2	OK	9.84517	2.47534	-1.99179	3.69314	0.000221506	0.00920482	yes
TCONS_00008028	XLOC_004252	C11orf95	chr11:63527363-63536113	q1	q2	OK	7.95578	2.55772	-1.63714	3.37205	0.000746107	0.0219247	yes
TCONS_00009890	XLOC_005268	C12orf36	chr12:13523604-13529679	q1	q2	OK	0.107084	0.762955	2.83286	-3.91225	9.14387e-05	0.00472358	yes
TCONS_00009637	XLOC_005112	C12orf65	chr12:123717843-123742506	q1	q2	OK	2.90559	0.32058	-3.18007	4.18681	2.82902e-05	0.00189228	yes
TCONS_00012623	XLOC_006763	C14orf43	chr14:74181824-74253896	q1	q2	OK	5.41509	16.5037	1.60773	-3.80332	0.000142768	0.00663887	yes
TCONS_00012329	XLOC_006591	C14orf93	chr14:23456109-23479360	q1	q2	OK	0.684564	0.0465681	-3.87777	3.11445	0.00184289	0.0391944	yes
TCONS_00014143	XLOC_007614	C15orf40	chr15:83654954-83680393	q1	q2	OK	2.28224	0	-1.79769e+308	-1.79769e+308	0.000569222	0.0181524	yes
TCONS_00014147	XLOC_007614	C15orf40	chr15:83654954-83680393	q1	q2	OK	0.566821	0	-1.79769e+308	-1.79769e+308	0.00216998	0.0432355	yes
TCONS_00015204	XLOC_008179	C16orf13	chr16:684428-686347	q1	q2	OK	6.25311	1.59665	-1.96953	3.10116	0.00192763	0.0402888	yes
TCONS_00015808	XLOC_008551	C16orf46	chr16:81087101-81110872	q1	q2	OK	0.532732	0	-1.79769e+308	-1.79769e+308	0.00116836	0.0297302	yes
TCONS_00014538	XLOC_007833	C16orf62	chr16:19566736-19712485	q1	q2	OK	3.48797	1.0676	-1.70802	3.01265	0.00258975	0.0482323	yes
TCONS_00017416	XLOC_009407	C17orf103	chr17:21142183-21156578	q1	q2	OK	6.45186	2.25873	-1.5142	3.00855	0.00262497	0.0485294	yes
TCONS_00016360	XLOC_008851	C17orf50	chr17:34087915-34092098	q1	q2	OK	0.842931	0.075789	-3.47535	3.5114	0.00044576	0.0153609	yes
TCONS_00016520	XLOC_008954	C17orf53	chr17:42219273-42239844	q1	q2	OK	0.391704	0	-1.79769e+308	-1.79769e+308	0.00176833	0.0381919	yes
TCONS_00016589	XLOC_008986	C17orf57	chr17:45401326-45518677	q1	q2	OK	0.0970439	0	-1.79769e+308	-1.79769e+308	0.00271964	0.0493819	yes
TCONS_00018282	XLOC_009903	C17orf62	chr17:80347085-80408707	q1	q2	OK	4.14363	0.680229	-2.6068	4.22654	2.37313e-05	0.001642	yes
TCONS_00018288	XLOC_009903	C17orf62	chr17:80347085-80408707	q1	q2	OK	0.963749	7.49958	2.96008	-4.93803	7.89177e-07	0.000100919	yes
TCONS_00016150	XLOC_008736	C17orf76-AS1	chr17:16342300-16395480	q1	q2	OK	18.6639	0.509517	-5.19497	6.00266	1.94117e-09	5.45023e-07	yes
TCONS_00016158	XLOC_008736	C17orf76-AS1	chr17:16342300-16395480	q1	q2	OK	158.705	57.696	-1.4598	3.25394	0.00113817	0.0292369	yes
TCONS_00016159	XLOC_008736	C17orf76-AS1	chr17:16342300-16395480	q1	q2	OK	27.4621	5.56049	-2.30416	4.06115	4.88321e-05	0.00288857	yes
TCONS_00016162	XLOC_008736	C17orf76-AS1	chr17:16342300-16395480	q1	q2	OK	12.1532	1.69048	-2.84582	4.40802	1.04319e-05	0.000839961	yes
TCONS_00016166	XLOC_008736	C17orf76-AS1	chr17:16342300-16395480	q1	q2	OK	1.61318	0	-1.79769e+308	-1.79769e+308	0.000893152	0.0246975	yes
TCONS_00016171	XLOC_008736	C17orf76-AS1	chr17:16342300-16395480	q1	q2	OK	0.772083	0	-1.79769e+308	-1.79769e+308	0.00250152	0.0472765	yes
TCONS_00018234	XLOC_009880	C17orf90	chr17:79632065-79633618	q1	q2	OK	35.5987	10.5619	-1.75295	3.37632	0.000734623	0.0216684	yes
TCONS_00020888	XLOC_011406	C19orf12	chr19:30189792-30206696	q1	q2	OK	0.217361	0	-1.79769e+308	-1.79769e+308	0.00191152	0.040072	yes
TCONS_00020450	XLOC_011138	C19orf29	chr19:3607244-3626813	q1	q2	OK	4.35119	1.14027	-1.93204	3.34049	0.000836311	0.0236666	yes
TCONS_00019260	XLOC_010401	C19orf66	chr19:10196805-10213425	q1	q2	OK	10.8814	3.52563	-1.62591	3.15893	0.0015835	0.0357535	yes
TCONS_00002178	XLOC_001129	C1orf101	chr1:244624672-244803662	q1	q2	OK	0.168766	0	-1.79769e+308	-1.79769e+308	0.00267192	0.0489537	yes
TCONS_00002179	XLOC_001129	C1orf101	chr1:244624672-244803662	q1	q2	OK	0.171169	0	-1.79769e+308	-1.79769e+308	0.00276661	0.0497149	yes
TCONS_00002689	XLOC_001425	C1orf212	chr1:35315962-35325417	q1	q2	OK	1.61335	0.418991	-1.94507	3.09157	0.00199098	0.041065	yes
TCONS_00003641	XLOC_001894	C1orf85	chr1:156262477-156265480	q1	q2	OK	5.20987	1.15981	-2.16736	3.38398	0.000714432	0.0213003	yes
TCONS_00009787	XLOC_005200	C1RL	chr12:7247145-7274447	q1	q2	OK	7.32042	1.70196	-2.10473	3.90475	9.43213e-05	0.00482641	yes
TCONS_00025235	XLOC_013763	C20orf132	chr20:35729628-35870025	q1	q2	OK	0.4241	0	-1.79769e+308	-1.79769e+308	0.000852776	0.0239722	yes
TCONS_00026655	XLOC_014522	C22orf45	chr22:24823529-24890783	q1	q2	OK	0.0307139	0.243931	2.98951	-3.12484	0.00177901	0.0383344	yes
TCONS_00020373	XLOC_011088	C2CD4C	chr19:405442-409170	q1	q2	OK	7.87981	2.55941	-1.62235	3.11689	0.00182772	0.0390253	yes
TCONS_00021833	XLOC_011915	C2orf28	chr2:27422454-27440046	q1	q2	OK	21.0294	6.44267	-1.70668	3.23507	0.00121611	0.0305366	yes
TCONS_00028574	XLOC_015511	C3orf18	chr3:50595455-50622421	q1	q2	OK	1.63769	0.278353	-2.55668	3.6825	0.000230958	0.00948551	yes
TCONS_00028576	XLOC_015511	C3orf18	chr3:50595455-50622421	q1	q2	OK	0.850464	0.0818814	-3.37664	3.60469	0.00031253	0.0118638	yes
TCONS_00027870	XLOC_015165	C3orf58	chr3:143690639-143711210	q1	q2	OK	1.82104	9.04449	2.31227	-4.16162	3.15999e-05	0.00206397	yes
TCONS_00029706	XLOC_016133	C4orf26	chr4:76481257-76491103	q1	q2	OK	0.107159	0.768142	2.84162	-3.33088	0.000865712	0.0242238	yes
TCONS_00031473	XLOC_017069	C5orf24	chr5:134181369-134195425	q1	q2	OK	0.043829	1.85595	5.40413	-6.65764	2.78251e-11	1.20432e-08	yes
TCONS_00031799	XLOC_017227	C5orf41	chr5:172483354-172566291	q1	q2	OK	0.215381	1.83582	3.09147	-4.2581	2.06167e-05	0.00145732	yes
TCONS_00032700	XLOC_017734	C5orf45	chr5:179224597-179285840	q1	q2	OK	0.517021	3.52279	2.76842	-3.96151	7.44765e-05	0.00402137	yes
TCONS_00034212	XLOC_018549	C6orf1	chr6:34214156-34216904	q1	q2	OK	8.42155	1.88369	-2.16052	3.428	0.000608045	0.0191003	yes
TCONS_00034224	XLOC_018552	C6orf106	chr6:34555065-34664625	q1	q2	OK	3.63427	13.2544	1.86673	-4.14603	3.3829e-05	0.00217571	yes
TCONS_00033446	XLOC_018128	C6orf162	chr6:87992696-88052043	q1	q2	OK	3.76857	0.120027	-4.97259	4.60513	4.122e-06	0.000395515	yes
TCONS_00033323	XLOC_018051	C6orf223	chr6:43968336-43973694	q1	q2	OK	1.0541	10.2591	3.28282	-6.39557	1.59954e-10	5.75449e-08	yes
TCONS_00039024	XLOC_021027	C7orf49	chr7:134832765-134855578	q1	q2	OK	0.0010306	5.13528	12.2827	-3.21066	0.00132433	0.0321976	yes
TCONS_00039026	XLOC_021027	C7orf49	chr7:134832765-134855578	q1	q2	OK	4.09363	0.210606	-4.28076	5.34464	9.05993e-08	1.59104e-05	yes
TCONS_00039031	XLOC_021027	C7orf49	chr7:134832765-134855578	q1	q2	OK	2.77492	0.400367	-2.79305	3.84265	0.000121712	0.00590983	yes
TCONS_00037476	XLOC_020192	C7orf72	chr7:50135681-50198852	q1	q2	OK	1.27269	4.86669	1.93506	-3.07426	0.00211026	0.0424859	yes
TCONS_00041012	XLOC_022136	C9orf3	chr9:97488950-97849500	q1	q2	OK	0.28982	0	-1.79769e+308	-1.79769e+308	0.00162234	0.0362121	yes
TCONS_00041059	XLOC_022163	C9orf30	chr9:103189494-103339918	q1	q2	OK	0.00711076	0.648728	6.51147	-3.83947	0.000123299	0.00594842	yes
TCONS_00041599	XLOC_022455	C9orf72	chr9:27546542-27573864	q1	q2	OK	0.750266	0	-1.79769e+308	-1.79769e+308	0.00172255	0.0375432	yes
TCONS_00021303	XLOC_011634	CA11	chr19:49141271-49185502	q1	q2	OK	4.64812	0.995112	-2.22371	3.70274	0.000213284	0.00899606	yes
TCONS_00040821	XLOC_022021	CA9	chr9:35673914-35681154	q1	q2	OK	0.402035	17.512	5.44488	-9.1308	0	0	yes
TCONS_00022935	XLOC_012498	CAB39	chr2:231577556-231685790	q1	q2	OK	0.112863	2.27913	4.33584	-5.95887	2.53992e-09	6.85758e-07	yes
TCONS_00041474	XLOC_022384	CACNA1B	chr9:140772240-141019076	q1	q2	OK	0.15433	0.0222185	-2.79619	3.30739	0.000941711	0.0257017	yes
TCONS_00008698	XLOC_004602	CACNA1C	chr12:2162415-2807115	q1	q2	OK	0.0529482	0	-1.79769e+308	-1.79769e+308	0.00256674	0.0481083	yes
TCONS_00008704	XLOC_004602	CACNA1C	chr12:2162415-2807115	q1	q2	OK	0.302658	0.0277448	-3.4474	4.07282	4.64482e-05	0.0027791	yes
TCONS_00028678	XLOC_015569	CADPS	chr3:62384020-62861064	q1	q2	OK	0.798013	0.0765373	-3.38218	4.22642	2.37442e-05	0.00164209	yes
TCONS_00038715	XLOC_020863	CALCR	chr7:93053798-93204042	q1	q2	OK	0.52489	0.0804404	-2.70602	3.11282	0.00185307	0.0393454	yes
TCONS_00005926	XLOC_003091	CALHM2	chr10:105206542-105212162	q1	q2	OK	0.0554816	1.52123	4.77708	-5.44359	5.22172e-08	1.00207e-05	yes
TCONS_00037981	XLOC_020445	CALU	chr7:128379345-128415844	q1	q2	OK	0.145005	3.39039	4.54728	-6.6647	2.65208e-11	1.15141e-08	yes
TCONS_00030679	XLOC_016647	CAMK2D	chr4:114372187-114683083	q1	q2	OK	0.374602	0	-1.79769e+308	-1.79769e+308	0.00188775	0.0397696	yes
TCONS_00005710	XLOC_002975	CAMK2G	chr10:75572258-75634349	q1	q2	OK	0.973494	0.093262	-3.38381	4.03521	5.45543e-05	0.0031593	yes
TCONS_00019178	XLOC_010369	CAMSAP3	chr19:7660787-7683196	q1	q2	OK	0.28853	0	-1.79769e+308	-1.79769e+308	0.00158789	0.0358297	yes
TCONS_00000113	XLOC_000060	CAMTA1	chr1:6845383-7829766	q1	q2	OK	3.59028	0	-1.79769e+308	-1.79769e+308	0.000662619	0.0202011	yes
TCONS_00017170	XLOC_009275	CAMTA2	chr17:4871286-4890960	q1	q2	OK	3.15225	0.928234	-1.76382	3.09219	0.00198684	0.0410297	yes
TCONS_00031867	XLOC_017269	CANX	chr5:179125929-179158639	q1	q2	OK	8.20843	35.2894	2.10406	-4.95767	7.13444e-07	9.2666e-05	yes
TCONS_00023225	XLOC_012663	CAPN13	chr2:30945637-31030311	q1	q2	OK	3.9398	0.990383	-1.99206	3.39575	0.000684401	0.0206477	yes
TCONS_00013105	XLOC_007042	CAPN3	chr15:42651697-42704515	q1	q2	OK	0.154824	0	-1.79769e+308	-1.79769e+308	0.00271305	0.0493569	yes
TCONS_00002480	XLOC_001311	CAPZB	chr1:19665266-19812066	q1	q2	OK	0.199938	1.12908	2.49753	-3.34885	0.000811466	0.0232258	yes
TCONS_00021292	XLOC_011626	CARD8	chr19:48711342-48761450	q1	q2	OK	1.2034	0.0274461	-5.45437	4.41546	1.00797e-05	0.000814402	yes
TCONS_00007496	XLOC_003940	CARS	chr11:3022151-3078681	q1	q2	OK	1.62643	0.012466	-7.02757	4.47107	7.78309e-06	0.000661982	yes
TCONS_00007498	XLOC_003940	CARS	chr11:3022151-3078681	q1	q2	OK	8.01382	0.0966428	-6.37368	7.02613	2.12341e-12	1.21419e-09	yes
TCONS_00018133	XLOC_009814	CASKIN2	chr17:73452663-73511627	q1	q2	OK	2.81718	0.716448	-1.97532	3.40811	0.00065414	0.0200207	yes
TCONS_00022744	XLOC_012398	CASP10	chr2:202047620-202094129	q1	q2	OK	0.133136	0	-1.79769e+308	-1.79769e+308	0.00205087	0.0418219	yes
TCONS_00031336	XLOC_016987	CAST	chr5:95997740-96149848	q1	q2	OK	0.5003	0	-1.79769e+308	-1.79769e+308	0.00150434	0.0346901	yes
TCONS_00018202	XLOC_009858	CBX4	chr17:77806954-77813213	q1	q2	OK	73.2404	27.2478	-1.4265	3.285	0.00101982	0.0271304	yes
TCONS_00022009	XLOC_012008	CCDC85A	chr2:56411257-56613309	q1	q2	OK	29.9901	5.80557	-2.36898	5.12411	2.98949e-07	4.49754e-05	yes
TCONS_00023347	XLOC_012725	CCDC88A	chr2:55514977-55647057	q1	q2	OK	1.26933	0.0018684	-9.40805	3.75468	0.000173562	0.00767986	yes
TCONS_00014838	XLOC_007999	CCL22	chr16:57392694-57400102	q1	q2	OK	11.2313	80.0397	2.83319	-6.80749	9.93183e-12	4.902e-09	yes
TCONS_00017554	XLOC_009480	CCL3	chr17:34415602-34417506	q1	q2	OK	0.0736425	1.4463	4.29568	-4.81497	1.47223e-06	0.000170587	yes
TCONS_00017557	XLOC_009482	CCL3L1	chr17:34522267-34524156	q1	q2	OK	0.0643909	1.66275	4.69057	-5.2841	1.26327e-07	2.12922e-05	yes
TCONS_00017560	XLOC_009484	CCL3L1	chr17:34623841-34625730	q1	q2	OK	0.0502753	2.08914	5.37691	-5.86126	4.59354e-09	1.16006e-06	yes
TCONS_00037462	XLOC_020180	CCM2	chr7:45039344-45116069	q1	q2	OK	27.907	7.10603	-1.97351	3.95625	7.61367e-05	0.00408461	yes
TCONS_00034312	XLOC_018596	CCND3	chr6:41902670-42016610	q1	q2	OK	9.364	2.14602	-2.12546	3.65836	0.000253837	0.0101995	yes
TCONS_00034313	XLOC_018596	CCND3	chr6:41902670-42016610	q1	q2	OK	3.83883	0.637133	-2.591	3.81714	0.000135006	0.00639044	yes
TCONS_00013118	XLOC_007047	CCNDBP1	chr15:43477465-43489375	q1	q2	OK	1.25652	0.129045	-3.28349	3.83864	0.000123716	0.00596184	yes
TCONS_00004929	XLOC_002589	CCNJ	chr10:97471535-97849992	q1	q2	OK	0.350419	0	-1.79769e+308	-1.79769e+308	0.00163013	0.036311	yes
TCONS_00013829	XLOC_007460	CCPG1	chr15:55611132-55800432	q1	q2	OK	10.6765	2.79204	-1.93505	3.858	0.00011432	0.00563255	yes
TCONS_00013830	XLOC_007460	CCPG1	chr15:55611132-55800432	q1	q2	OK	20.0454	4.02251	-2.3171	4.55843	5.15372e-06	0.000473516	yes
TCONS_00013832	XLOC_007460	CCPG1	chr15:55611132-55800432	q1	q2	OK	0	2.21443	1.79769e+308	1.79769e+308	0.000429934	0.0149511	yes
TCONS_00017633	XLOC_009523	CCR7	chr17:38710021-38721736	q1	q2	OK	0.211077	15.4535	6.19402	-10.2727	0	0	yes
TCONS_00003643	XLOC_001896	CCT3	chr1:156278751-156316785	q1	q2	OK	1.38541	5.14804	1.89372	-3.18194	0.00146295	0.0340298	yes
TCONS_00017494	XLOC_009461	CCT6B	chr17:33254877-33288528	q1	q2	OK	1.38878	0.139554	-3.31493	3.27205	0.00106769	0.0280516	yes
TCONS_00033417	XLOC_018108	CD109	chr6:74405507-74538041	q1	q2	OK	0.0603256	0.350114	2.53698	-3.44674	0.000567394	0.0181023	yes
TCONS_00033419	XLOC_018108	CD109	chr6:74405507-74538041	q1	q2	OK	3.66951	12.343	1.75003	-4.08539	4.40034e-05	0.00266342	yes
TCONS_00019604	XLOC_010617	CD22	chr19:35820071-35838264	q1	q2	OK	0.0111087	0.897428	6.33603	-5.5664	2.6005e-08	5.39501e-06	yes
TCONS_00044597	XLOC_023983	CD24	chrY:21094584-21239302	q1	q2	OK	15.9827	2.76034	-2.53359	4.56265	5.05129e-06	0.000466237	yes
TCONS_00001931	XLOC_001013	CD46	chr1:207925382-207968861	q1	q2	OK	0.454133	0	-1.79769e+308	-1.79769e+308	0.00159229	0.0358846	yes
TCONS_00003737	XLOC_001950	CD48	chr1:160648535-160681641	q1	q2	OK	0.552778	2.34323	2.08373	-3.03562	0.00240038	0.0459578	yes
TCONS_00001113	XLOC_000579	CD53	chr1:111413820-111442558	q1	q2	OK	49.5887	199.384	2.00746	-4.77679	1.78117e-06	0.00019996	yes
TCONS_00007776	XLOC_004093	CD59	chr11:33724555-33758025	q1	q2	OK	0.948726	0.0737176	-3.68591	4.58375	4.56707e-06	0.000430008	yes
TCONS_00016064	XLOC_008685	CD68	chr17:7482804-7485429	q1	q2	OK	1.46977	5.07554	1.78797	-3.04098	0.00235808	0.0454515	yes
TCONS_00018025	XLOC_009754	CD79B	chr17:62006097-62009704	q1	q2	OK	207.392	81.1994	-1.35282	3.04012	0.00236481	0.0455247	yes
TCONS_00027696	XLOC_015073	CD86	chr3:121774208-121839988	q1	q2	OK	0.231168	1.48931	2.68763	-3.63186	0.000281387	0.0110041	yes
TCONS_00044287	XLOC_023826	CD99L2	chrX:149934808-150067289	q1	q2	OK	0.0521822	0.616382	3.5622	-4.20032	2.66538e-05	0.00180189	yes
TCONS_00000311	XLOC_000163	CDC42	chr1:22379119-22419436	q1	q2	OK	1.48025	0	-1.79769e+308	-1.79769e+308	0.000513925	0.0169024	yes
TCONS_00000312	XLOC_000163	CDC42	chr1:22379119-22419436	q1	q2	OK	0.00413773	2.5018	9.23991	-4.7491	2.0432e-06	0.000224394	yes
TCONS_00040371	XLOC_021782	CDH17	chr8:95139393-95229531	q1	q2	OK	0.0549278	3.50937	5.99753	-8.58112	0	0	yes
TCONS_00031954	XLOC_017331	CDH18	chr5:19473154-19988353	q1	q2	OK	0.0170462	0.254825	3.90199	-3.69511	0.000219788	0.00916392	yes
TCONS_00015158	XLOC_008160	CDK10	chr16:89753075-89768121	q1	q2	OK	0.0173572	0.331297	4.25452	-3.29077	0.000999145	0.0267309	yes
TCONS_00038708	XLOC_020859	CDK6	chr7:92234234-92465941	q1	q2	OK	2.92387	15.1568	2.37402	-5.57701	2.44695e-08	5.09929e-06	yes
TCONS_00021129	XLOC_011533	CEACAM1	chr19:43011457-43032661	q1	q2	OK	0.0286404	0.263064	3.19929	-3.48334	0.0004952	0.016452	yes
TCONS_00024778	XLOC_013520	CEBPB	chr20:48807119-48809227	q1	q2	OK	45.4671	12.2519	-1.89182	4.1701	3.04462e-05	0.00200315	yes
TCONS_00019545	XLOC_010593	CEBPG	chr19:33864574-33873592	q1	q2	OK	36.4567	12.4443	-1.5507	3.39408	0.000688593	0.0207433	yes
TCONS_00026542	XLOC_014457	CECR1	chr22:17660191-17690779	q1	q2	OK	5.67463	1.65805	-1.77504	3.13684	0.00170777	0.0373137	yes
TCONS_00026540	XLOC_014456	CECR5	chr22:17618409-17646335	q1	q2	OK	1.29528	8.60905	2.73259	-4.54818	5.41122e-06	0.000491397	yes
TCONS_00013984	XLOC_007538	CELF6	chr15:72577067-72612525	q1	q2	OK	2.74319	0.697337	-1.97593	3.16939	0.00152757	0.0350571	yes
TCONS_00004281	XLOC_002261	CEP170	chr1:243287729-243418708	q1	q2	OK	0.370041	2.27749	2.62169	-4.57277	4.81313e-06	0.000447781	yes
TCONS_00007117	XLOC_003740	CEP57	chr11:95523624-95565857	q1	q2	OK	4.76785	1.39729	-1.7707	3.01842	0.00254093	0.0478124	yes
TCONS_00027808	XLOC_015134	CEP63	chr3:134196545-134293855	q1	q2	OK	0.790128	0.144219	-2.45382	3.1919	0.00141339	0.0332858	yes
TCONS_00012422	XLOC_006645	CFL2	chr14:35179587-35184029	q1	q2	OK	0.508219	3.40505	2.74415	-3.99781	6.39318e-05	0.00357576	yes
TCONS_00012423	XLOC_006645	CFL2	chr14:35179587-35184029	q1	q2	OK	2.38034	0.117172	-4.34446	4.48283	7.36607e-06	0.000632188	yes
TCONS_00028746	XLOC_015601	CGGBP1	chr3:88101099-88207115	q1	q2	OK	0.920821	0	-1.79769e+308	-1.79769e+308	0.000172108	0.00762753	yes
TCONS_00023191	XLOC_012642	CGREF1	chr2:27309610-27341995	q1	q2	OK	0.0926277	0.753838	3.02474	-3.60843	0.00030806	0.0117372	yes
TCONS_00013077	XLOC_007030	CHAC1	chr15:41245635-41248717	q1	q2	OK	19.8732	2.04077	-3.28364	5.79954	6.64989e-09	1.60174e-06	yes
TCONS_00011149	XLOC_005923	CHAMP1	chr13:115079964-115092803	q1	q2	OK	1.42002	0.254034	-2.48281	3.52287	0.000426903	0.0148751	yes
TCONS_00016091	XLOC_008696	CHD3	chr17:7788122-7816075	q1	q2	OK	0.0190361	0.299318	3.97487	-4.57625	4.73392e-06	0.000441286	yes
TCONS_00007345	XLOC_003863	CHEK1	chr11:125495030-125550793	q1	q2	OK	1.05686	0	-1.79769e+308	-1.79769e+308	0.000354826	0.0129945	yes
TCONS_00007448	XLOC_003913	CHID1	chr11:867858-915058	q1	q2	OK	0.281337	1.25539	2.15777	-3.09439	0.00197221	0.0408516	yes
TCONS_00007449	XLOC_003913	CHID1	chr11:867858-915058	q1	q2	OK	2.17029	0.333314	-2.70293	3.99497	6.4703e-05	0.0036104	yes
TCONS_00015887	XLOC_008591	CHMP1A	chr16:89710843-89724129	q1	q2	OK	1.50875	0	-1.79769e+308	-1.79769e+308	0.000295045	0.0113925	yes
TCONS_00039610	XLOC_021350	CHMP4C	chr8:82644687-82671748	q1	q2	OK	11.7214	3.01147	-1.96061	3.59983	0.000318425	0.0119892	yes
TCONS_00037364	XLOC_020126	CHN2	chr7:29234120-29553944	q1	q2	OK	33.2505	10.5849	-1.65137	3.65214	0.000260066	0.0103869	yes
TCONS_00037365	XLOC_020126	CHN2	chr7:29234120-29553944	q1	q2	OK	0.0981572	1.86036	4.24435	-5.53945	3.0342e-08	6.14999e-06	yes
TCONS_00025495	XLOC_013912	CHODL	chr21:19289656-19639687	q1	q2	OK	0.176351	0	-1.79769e+308	-1.79769e+308	0.00263713	0.0486154	yes
TCONS_00014481	XLOC_007799	CIITA	chr16:10971054-11018840	q1	q2	OK	0.63116	3.48589	2.46545	-4.44914	8.62142e-06	0.0007193	yes
TCONS_00019034	XLOC_010282	CIRBP	chr19:1267469-1274809	q1	q2	OK	119.656	24.5022	-2.28791	4.97509	6.52182e-07	8.68748e-05	yes
TCONS_00034771	XLOC_018835	CITED2	chr6:139693396-139695785	q1	q2	OK	0	4.87661	1.79769e+308	1.79769e+308	0.000757326	0.0221614	yes
TCONS_00034773	XLOC_018835	CITED2	chr6:139693396-139695785	q1	q2	OK	6.25617	19.6876	1.65394	-3.5522	0.000382029	0.0137387	yes
TCONS_00029247	XLOC_015851	CLCN2	chr3:184053716-184079391	q1	q2	OK	0.166093	0	-1.79769e+308	-1.79769e+308	0.0027193	0.0493819	yes
TCONS_00030094	XLOC_016321	CLCN3	chr4:170541671-170644338	q1	q2	OK	0.649927	2.38313	1.87451	-3.1113	0.00186267	0.0394716	yes
TCONS_00042730	XLOC_023071	CLCN5	chrX:49687224-49863892	q1	q2	OK	0.222919	0	-1.79769e+308	-1.79769e+308	0.000648428	0.0199104	yes
TCONS_00038832	XLOC_020927	CLDN15	chr7:100875372-100882101	q1	q2	OK	32.0063	11.979	-1.41786	3.05361	0.00226104	0.0443648	yes
TCONS_00028760	XLOC_015607	CLDND1	chr3:98234316-98241910	q1	q2	OK	0.122929	0.850209	2.78999	-3.26015	0.00111353	0.0287783	yes
TCONS_00015005	XLOC_008067	CLEC18A	chr16:69984625-69997889	q1	q2	OK	0.68613	0.0837897	-3.03364	3.14575	0.00165663	0.0366401	yes
TCONS_00008824	XLOC_004671	CLEC2D	chr12:9822307-9852151	q1	q2	OK	2.16433	0.342066	-2.66158	4.13995	3.47381e-05	0.0022191	yes
TCONS_00030740	XLOC_016685	CLGN	chr4:141309606-141348815	q1	q2	OK	23.2885	5.36091	-2.11907	4.1088	3.97718e-05	0.00245022	yes
TCONS_00002701	XLOC_001434	CLSPN	chr1:36197712-36235551	q1	q2	OK	0.0617621	0.361352	2.54861	-3.39146	0.000695215	0.0208781	yes
TCONS_00040835	XLOC_022032	CLTA	chr9:36190852-36212059	q1	q2	OK	0.157848	1.24872	2.98383	-3.774	0.000160649	0.00724987	yes
TCONS_00015070	XLOC_008109	CMIP	chr16:81478774-81745367	q1	q2	OK	0.081242	2.97318	5.19364	-7.41905	1.17906e-13	8.7753e-11	yes
TCONS_00019023	XLOC_010275	CNN2	chr19:1026297-1039064	q1	q2	OK	3.40001	10.2439	1.59116	-3.2101	0.0013269	0.0322088	yes
TCONS_00005032	XLOC_002645	CNNM2	chr10:104678074-104838344	q1	q2	OK	1.08925	0.199684	-2.44754	2.99556	0.00273943	0.0495302	yes
TCONS_00027191	XLOC_014794	CNOT10	chr3:32726636-32815367	q1	q2	OK	0.000688194	3.33254	12.2415	-3.69929	0.000216203	0.00907521	yes
TCONS_00009328	XLOC_004936	CNOT2	chr12:70636773-70748773	q1	q2	OK	31.1191	8.3189	-1.90334	4.03043	5.5674e-05	0.00320961	yes
TCONS_00009329	XLOC_004936	CNOT2	chr12:70636773-70748773	q1	q2	OK	8.68459	22.3354	1.3628	-3.12838	0.00175771	0.0380471	yes
TCONS_00009330	XLOC_004936	CNOT2	chr12:70636773-70748773	q1	q2	OK	16.3963	1.02417	-4.00084	6.79835	1.05822e-11	5.1686e-09	yes
TCONS_00039033	XLOC_021029	CNOT4	chr7:135046546-135194875	q1	q2	OK	0.633246	3.69458	2.54457	-4.09766	4.17356e-05	0.00254784	yes
TCONS_00016093	XLOC_008698	CNTROB	chr17:7835441-7853237	q1	q2	OK	0.127694	0.869519	2.76753	-3.93506	8.31775e-05	0.00438598	yes
TCONS_00011101	XLOC_005899	COL4A2	chr13:110959630-111165373	q1	q2	OK	0.0830275	0.0104555	-2.98932	2.99309	0.0027617	0.0496747	yes
TCONS_00041377	XLOC_022332	COL5A1	chr9:137533651-137736688	q1	q2	OK	12.1839	48.3941	1.98986	-4.64562	3.39056e-06	0.000337774	yes
TCONS_00008153	XLOC_004312	CORO1B	chr11:67205517-67211292	q1	q2	OK	3.92065	0.473666	-3.04915	4.46346	8.06454e-06	0.000681859	yes
TCONS_00017915	XLOC_009699	COX11	chr17:52978051-53046064	q1	q2	OK	0.401425	2.23044	2.47413	-3.31376	0.000920495	0.0252649	yes
TCONS_00005781	XLOC_003021	CPEB3	chr10:93808396-94050875	q1	q2	OK	0	1.57894	1.79769e+308	1.79769e+308	0.000795139	0.0228974	yes
TCONS_00025195	XLOC_013752	CPNE1	chr20:34213952-34252878	q1	q2	OK	11.0126	1.34681	-3.03153	5.26045	1.43707e-07	2.38099e-05	yes
TCONS_00015378	XLOC_008289	CPPED1	chr16:12753655-12897744	q1	q2	OK	0.0252363	0.297827	3.5609	-4.03197	5.53106e-05	0.00319127	yes
TCONS_00002263	XLOC_001188	CPSF3L	chr1:1243993-1260067	q1	q2	OK	0.963483	0.154555	-2.64014	3.2217	0.00127431	0.0314533	yes
TCONS_00037763	XLOC_020336	CPSF4	chr7:99006600-99063824	q1	q2	OK	43.939	17.0031	-1.36971	2.99806	0.00271704	0.0493819	yes
TCONS_00007954	XLOC_004206	CPSF7	chr11:61170119-61197464	q1	q2	OK	2.62193	0	-1.79769e+308	-1.79769e+308	7.56196e-06	0.00064624	yes
TCONS_00037548	XLOC_020228	CRCP	chr7:65579804-65619553	q1	q2	OK	0.0699158	0.997405	3.83449	-4.62396	3.76487e-06	0.000367367	yes
TCONS_00037359	XLOC_020124	CREB5	chr7:28338939-28865511	q1	q2	OK	0.879292	0.136814	-2.68412	3.89802	9.69809e-05	0.00494093	yes
TCONS_00008287	XLOC_004397	CREBZF	chr11:85368607-85376182	q1	q2	OK	5.58908	13.8272	1.30682	-3.03867	0.00237623	0.0456571	yes
TCONS_00005844	XLOC_003050	CRTAC1	chr10:99609994-99790585	q1	q2	OK	0.0179609	0.60519	5.07446	-4.70536	2.53422e-06	0.00026289	yes
TCONS_00006487	XLOC_003393	CRY2	chr11:45868668-45904799	q1	q2	OK	0.0851475	1.58474	4.21814	-5.89359	3.77887e-09	9.7893e-07	yes
TCONS_00026411	XLOC_014384	CSDC2	chr22:41957013-41972670	q1	q2	OK	0.537022	0.0490492	-3.45268	3.80182	0.000143636	0.00667263	yes
TCONS_00003236	XLOC_001720	CSDE1	chr1:115247084-115300671	q1	q2	OK	0	8.32285	1.79769e+308	1.79769e+308	5.50231e-06	0.000498061	yes
TCONS_00026316	XLOC_014332	CSF2RB	chr22:37309674-37336479	q1	q2	OK	16.0878	3.34534	-2.26575	4.79204	1.65096e-06	0.000187892	yes
TCONS_00026835	XLOC_014615	CSNK1E	chr22:38686696-38714089	q1	q2	OK	0	12.2984	1.79769e+308	1.79769e+308	1.00236e-05	0.000810798	yes
TCONS_00027703	XLOC_015075	CSTA	chr3:122044010-122060815	q1	q2	OK	0.639579	0	-1.79769e+308	-1.79769e+308	0.00204166	0.0417514	yes
TCONS_00011672	XLOC_006217	CTAGE5	chr14:39734475-39820397	q1	q2	OK	0.0687609	1.0237	3.89606	-4.82421	1.40557e-06	0.000164352	yes
TCONS_00011675	XLOC_006217	CTAGE5	chr14:39734475-39820397	q1	q2	OK	1.32473	0.256368	-2.36941	3.28795	0.0010092	0.0269118	yes
TCONS_00018654	XLOC_010095	CTDP1	chr18:77439800-77514510	q1	q2	OK	8.49812	2.89772	-1.55223	3.05694	0.00223612	0.0440479	yes
TCONS_00018657	XLOC_010095	CTDP1	chr18:77439800-77514510	q1	q2	OK	0.541597	3.73442	2.78559	-4.53238	5.83241e-06	0.000522876	yes
TCONS_00006619	XLOC_003463	CTNND1	chr11:57479994-57586652	q1	q2	OK	0.000881972	0.293809	8.37993	-4.04872	5.14992e-05	0.00301464	yes
TCONS_00015940	XLOC_008625	CTNS	chr17:3539761-3599698	q1	q2	OK	0.357548	0	-1.79769e+308	-1.79769e+308	0.00102118	0.0271425	yes
TCONS_00039923	XLOC_021557	CTSB	chr8:11700033-11725646	q1	q2	OK	0.262818	0	-1.79769e+308	-1.79769e+308	0.00141827	0.0333561	yes
TCONS_00017928	XLOC_009707	CUEDC1	chr17:55940336-55980750	q1	q2	OK	18.3512	6.06165	-1.59809	3.29998	0.000966904	0.026171	yes
TCONS_00037837	XLOC_020377	CUX1	chr7:101459183-101927250	q1	q2	OK	3.46229	8.80699	1.34692	-3.20256	0.00136214	0.0326417	yes
TCONS_00037841	XLOC_020377	CUX1	chr7:101459183-101927250	q1	q2	OK	0.0672139	0.752614	3.48508	-4.46682	7.93909e-06	0.000673153	yes
TCONS_00037842	XLOC_020377	CUX1	chr7:101459183-101927250	q1	q2	OK	1.92956	6.54702	1.76257	-3.49145	0.000480406	0.0161127	yes
TCONS_00037846	XLOC_020377	CUX1	chr7:101459183-101927250	q1	q2	OK	3.35375	10.7932	1.68627	-3.56731	0.000360669	0.0131401	yes
TCONS_00037847	XLOC_020377	CUX1	chr7:101459183-101927250	q1	q2	OK	9.65005	3.65315	-1.40139	3.14424	0.0016652	0.0367385	yes
TCONS_00025489	XLOC_013911	CXADR	chr21:18885223-18965897	q1	q2	OK	0.205071	0	-1.79769e+308	-1.79769e+308	0.00180562	0.0387434	yes
TCONS_00017157	XLOC_009269	CXCL16	chr17:4634722-4643223	q1	q2	OK	5.30553	1.24704	-2.08899	3.46992	0.000520622	0.0170549	yes
TCONS_00043263	XLOC_023336	CXorf40A	chrX:148622518-148632086	q1	q2	OK	1.15839	0	-1.79769e+308	-1.79769e+308	0.000360213	0.0131337	yes
TCONS_00001076	XLOC_000561	CYB561D1	chr1:110036657-110043063	q1	q2	OK	0.750258	0.12168	-2.62429	3.22688	0.00125146	0.0311131	yes
TCONS_00015866	XLOC_008579	CYBA	chr16:88709696-88717492	q1	q2	OK	733.589	226.74	-1.69393	3.66523	0.000247121	0.00996603	yes
TCONS_00040663	XLOC_021932	CYHR1	chr8:145675314-145691031	q1	q2	OK	0.667781	0	-1.79769e+308	-1.79769e+308	0.00153261	0.0351017	yes
TCONS_00040664	XLOC_021932	CYHR1	chr8:145675314-145691031	q1	q2	OK	4.08975	0.234479	-4.12448	4.65445	3.24843e-06	0.000325459	yes
TCONS_00014784	XLOC_007961	CYLD	chr16:50775960-50835846	q1	q2	OK	3.19358	0.356752	-3.16218	5.25822	1.45456e-07	2.40432e-05	yes
TCONS_00007666	XLOC_004045	CYP2R1	chr11:14899555-14913751	q1	q2	OK	16.3975	5.20439	-1.65568	3.05173	0.00227523	0.0444696	yes
TCONS_00030135	XLOC_016350	CYP4V2	chr4:187112673-187134617	q1	q2	OK	13.4879	4.49953	-1.58382	3.24668	0.00116758	0.0297211	yes
TCONS_00023094	XLOC_012592	CYS1	chr2:10196925-10220538	q1	q2	OK	1.84767	0.0379483	-5.60553	6.03734	1.56671e-09	4.51605e-07	yes
TCONS_00023847	XLOC_012997	CYTIP	chr2:158271130-158300604	q1	q2	OK	16.6582	46.6361	1.48522	-3.50666	0.000453767	0.0155492	yes
TCONS_00029439	XLOC_015951	D4S234E	chr4:4387982-4543775	q1	q2	OK	0.193265	1.58376	3.0347	-4.19994	2.66985e-05	0.00180383	yes
TCONS_00029440	XLOC_015951	D4S234E	chr4:4387982-4543775	q1	q2	OK	0.194952	2.85395	3.87177	-5.6405	1.69559e-08	3.70359e-06	yes
TCONS_00027367	XLOC_014896	DAG1	chr3:49506135-49573051	q1	q2	OK	0.477764	0.0750538	-2.6703	3.29648	0.000979062	0.0263681	yes
TCONS_00027377	XLOC_014896	DAG1	chr3:49506135-49573051	q1	q2	OK	0.266876	0	-1.79769e+308	-1.79769e+308	0.000999184	0.0267309	yes
TCONS_00027379	XLOC_014896	DAG1	chr3:49506135-49573051	q1	q2	OK	2.3965	0.424849	-2.49591	4.08809	4.34941e-05	0.00263826	yes
TCONS_00009077	XLOC_004799	DAZAP2	chr12:51632507-51664202	q1	q2	OK	0.291204	1.40308	2.26849	-3.12345	0.00178744	0.0384864	yes
TCONS_00015894	XLOC_008596	DBNDD1	chr16:90071278-90085937	q1	q2	OK	0.0806138	0.842592	3.38574	-4.13856	3.49487e-05	0.00222777	yes
TCONS_00011583	XLOC_006178	DCAF11	chr14:24583905-24594451	q1	q2	OK	0.221474	0	-1.79769e+308	-1.79769e+308	0.00177498	0.0382708	yes
TCONS_00011588	XLOC_006178	DCAF11	chr14:24583905-24594451	q1	q2	OK	4.40855	1.27807	-1.78633	3.08049	0.00206661	0.0419604	yes
TCONS_00011873	XLOC_006310	DCAF4	chr14:73393039-73426357	q1	q2	OK	0.269016	0	-1.79769e+308	-1.79769e+308	0.00262331	0.0485221	yes
TCONS_00001617	XLOC_000853	DCAF6	chr1:167885912-168045083	q1	q2	OK	0.25208	0	-1.79769e+308	-1.79769e+308	0.00176127	0.0381038	yes
TCONS_00005323	XLOC_002795	DCLRE1C	chr10:14948870-14996094	q1	q2	OK	1.0632	0.109261	-3.28256	3.95978	7.50179e-05	0.00404493	yes
TCONS_00031379	XLOC_017010	DCP2	chr5:112312406-112824527	q1	q2	OK	0.0168692	0.926886	5.77993	-6.69154	2.20839e-11	9.98859e-09	yes
TCONS_00018264	XLOC_009894	DCXR	chr17:79993756-79995573	q1	q2	OK	10.9609	1.73769	-2.65712	4.22429	2.397e-05	0.00165282	yes
TCONS_00010340	XLOC_005485	DDIT3	chr12:57881735-57914300	q1	q2	OK	0.125687	0.84561	2.75016	-3.11291	0.00185252	0.0393398	yes
TCONS_00004734	XLOC_002488	DDIT4	chr10:74033676-74035797	q1	q2	OK	22.7846	88.5133	1.95784	-4.71329	2.43745e-06	0.000255299	yes
TCONS_00033022	XLOC_017910	DDR1	chr6:30851860-30867933	q1	q2	OK	0.985533	0	-1.79769e+308	-1.79769e+308	0.000181692	0.00797313	yes
TCONS_00039743	XLOC_021425	DEPTOR	chr8:120885899-121063157	q1	q2	OK	47.3503	4.54856	-3.37989	6.58982	4.40374e-11	1.79034e-08	yes
TCONS_00042023	XLOC_022708	DFNB31	chr9:117164359-117267736	q1	q2	OK	0.0650169	1.60264	4.6235	-6.03339	1.60551e-09	4.61118e-07	yes
TCONS_00042026	XLOC_022708	DFNB31	chr9:117164359-117267736	q1	q2	OK	5.93269	30.0092	2.33865	-5.48788	4.06783e-08	8.0479e-06	yes
TCONS_00026047	XLOC_014200	DGCR9	chr22:19005346-19007761	q1	q2	OK	8.01213	1.73751	-2.20516	3.96395	7.37204e-05	0.00399152	yes
TCONS_00010934	XLOC_005803	DGKH	chr13:42614171-42803891	q1	q2	OK	0.132092	0.80171	2.60154	-3.56357	0.000365839	0.0132906	yes
TCONS_00010935	XLOC_005803	DGKH	chr13:42614171-42803891	q1	q2	OK	0.422342	0.0498914	-3.08155	3.06825	0.00215318	0.0430442	yes
TCONS_00010938	XLOC_005803	DGKH	chr13:42614171-42803891	q1	q2	OK	0.0539664	0.324593	2.5885	-3.08801	0.00201502	0.0413728	yes
TCONS_00024646	XLOC_013462	DHX35	chr20:37590980-37668366	q1	q2	OK	0.145135	1.22403	3.07617	-4.21531	2.49435e-05	0.0017074	yes
TCONS_00025432	XLOC_013874	DIDO1	chr20:61509089-61569304	q1	q2	OK	0.645011	0	-1.79769e+308	-1.79769e+308	3.72897e-05	0.00233961	yes
TCONS_00025433	XLOC_013874	DIDO1	chr20:61509089-61569304	q1	q2	OK	2.93643	0.610933	-2.26498	4.11435	3.88265e-05	0.00241342	yes
TCONS_00025434	XLOC_013874	DIDO1	chr20:61509089-61569304	q1	q2	OK	0.0404099	0.824894	4.35143	-5.96997	2.37292e-09	6.48711e-07	yes
TCONS_00025729	XLOC_014030	DIP2A	chr21:47878861-47989926	q1	q2	OK	0.154581	0.707419	2.1942	-3.217	0.00129537	0.031787	yes
TCONS_00025730	XLOC_014030	DIP2A	chr21:47878861-47989926	q1	q2	OK	0.127142	0	-1.79769e+308	-1.79769e+308	0.00186371	0.0394731	yes
TCONS_00013283	XLOC_007132	DIS3L	chr15:66585632-66626236	q1	q2	OK	0.510624	4.59024	3.16824	-5.21864	1.80242e-07	2.88112e-05	yes
TCONS_00030632	XLOC_016627	DKK2	chr4:107842958-107957453	q1	q2	OK	7.74482	1.74363	-2.15114	3.94072	8.12377e-05	0.00429762	yes
TCONS_00029348	XLOC_015909	DLG1	chr3:196769430-197030621	q1	q2	OK	0.362394	1.80026	2.31257	-3.53884	0.000401885	0.0142325	yes
TCONS_00042831	XLOC_023135	DLG3	chrX:69664704-69725339	q1	q2	OK	2.47408	0.666135	-1.89301	3.16859	0.00153178	0.0351017	yes
TCONS_00043580	XLOC_023478	DMD	chrX:31137344-33357726	q1	q2	OK	0.322415	0	-1.79769e+308	-1.79769e+308	0.000473851	0.0159774	yes
TCONS_00043581	XLOC_023478	DMD	chrX:31137344-33357726	q1	q2	OK	0.115082	0	-1.79769e+308	-1.79769e+308	0.00175596	0.0380415	yes
TCONS_00043582	XLOC_023478	DMD	chrX:31137344-33357726	q1	q2	OK	1.26613	0.277198	-2.19143	3.48585	0.000490583	0.0163488	yes
TCONS_00043596	XLOC_023478	DMD	chrX:31137344-33357726	q1	q2	OK	1.25518	0.370907	-1.75877	3.03528	0.0024031	0.0460035	yes
TCONS_00020916	XLOC_011426	DMKN	chr19:35988118-36004560	q1	q2	OK	5.40328	1.42986	-1.91797	3.00851	0.00262529	0.0485294	yes
TCONS_00021222	XLOC_011587	DMPK	chr19:46272975-46285815	q1	q2	OK	2.11115	0.479415	-2.13868	3.21453	0.00130656	0.0319649	yes
TCONS_00021223	XLOC_011587	DMPK	chr19:46272975-46285815	q1	q2	OK	4.71991	1.06353	-2.14989	3.61118	0.000304808	0.0116499	yes
TCONS_00040691	XLOC_021947	DMRT3	chr9:976963-991732	q1	q2	OK	0.193189	0	-1.79769e+308	-1.79769e+308	0.00219271	0.0434924	yes
TCONS_00037677	XLOC_020294	DMTF1	chr7:86781676-86849031	q1	q2	OK	1.28999	4.50731	1.80491	-3.19337	0.00140622	0.0331613	yes
TCONS_00020731	XLOC_011312	DNAJB1	chr19:14625581-14629201	q1	q2	OK	21.3989	114.371	2.41811	-5.82421	5.73832e-09	1.41116e-06	yes
TCONS_00017702	XLOC_009582	DNAJC7	chr17:40118758-40190044	q1	q2	OK	0.25322	1.27354	2.33038	-3.10563	0.00189875	0.039917	yes
TCONS_00026848	XLOC_014623	DNAL4	chr22:39174512-39190161	q1	q2	OK	10.729	3.06463	-1.80773	3.27483	0.00105726	0.0278504	yes
TCONS_00020688	XLOC_011289	DNASE2	chr19:12986024-12992335	q1	q2	OK	17.3623	4.18442	-2.05286	3.98115	6.85826e-05	0.00376404	yes
TCONS_00041249	XLOC_022266	DNM1	chr9:130928343-131017527	q1	q2	OK	0.395603	0	-1.79769e+308	-1.79769e+308	0.00125692	0.0312102	yes
TCONS_00015501	XLOC_008365	DOC2A	chr16:30007530-30022401	q1	q2	OK	2.0312	0.456641	-2.1532	3.26841	0.00108155	0.0282611	yes
TCONS_00040685	XLOC_021944	DOCK8	chr9:213107-465259	q1	q2	OK	3.95421	0.650504	-2.60376	4.52011	6.18086e-06	0.000546816	yes
TCONS_00032674	XLOC_017714	DOK3	chr5:176928905-176937427	q1	q2	OK	31.3979	76.7177	1.28889	-3.04539	0.00232382	0.0449817	yes
TCONS_00021000	XLOC_011465	DPF1	chr19:38701648-38720317	q1	q2	OK	0.0898672	0.516632	2.52327	-3.07109	0.00213282	0.0428069	yes
TCONS_00042292	XLOC_022867	DPP7	chr9:140004991-140009195	q1	q2	OK	3.49322	0.701882	-2.31526	3.61574	0.000299492	0.0115231	yes
TCONS_00013913	XLOC_007506	DPP8	chr15:65737997-65810035	q1	q2	OK	0.32982	0	-1.79769e+308	-1.79769e+308	0.00182489	0.0389918	yes
TCONS_00039367	XLOC_021227	DPYSL2	chr8:26371708-26515693	q1	q2	OK	0.207881	0	-1.79769e+308	-1.79769e+308	0.0022496	0.0442329	yes
TCONS_00031961	XLOC_017336	DROSHA	chr5:31400601-31532282	q1	q2	OK	1.92432	8.8452	2.20055	-4.7405	2.13191e-06	0.000231217	yes
TCONS_00033530	XLOC_018186	DSE	chr6:116601282-116759442	q1	q2	OK	0.508871	0.0464957	-3.45213	3.43483	0.000592929	0.0187427	yes
TCONS_00018955	XLOC_010234	DSEL	chr18:65173818-65566856	q1	q2	OK	0.333157	1.19037	1.83713	-3.02071	0.00252182	0.0475579	yes
TCONS_00037637	XLOC_020279	DTX2	chr7:76090971-76135312	q1	q2	OK	1.56958	0	-1.79769e+308	-1.79769e+308	0.000110602	0.00549867	yes
TCONS_00004158	XLOC_002183	DUSP10	chr1:221874763-221915516	q1	q2	OK	0.166492	1.46729	3.13963	-4.162	3.15468e-05	0.00206206	yes
TCONS_00009583	XLOC_005085	DYNLL1	chr12:120907659-120936298	q1	q2	OK	190.459	59.894	-1.669	3.72588	0.000194638	0.00837789	yes
TCONS_00025584	XLOC_013971	DYRK1A	chr21:38739858-38887679	q1	q2	OK	0.146	2.12691	3.86472	-5.58134	2.38677e-08	4.98867e-06	yes
TCONS_00039616	XLOC_021353	E2F5	chr8:86089618-86132643	q1	q2	OK	0.0675005	32.2766	8.90138	-11.7871	0	0	yes
TCONS_00039617	XLOC_021353	E2F5	chr8:86089618-86132643	q1	q2	OK	58.2521	14.0764	-2.04904	4.15245	3.28936e-05	0.00212834	yes
TCONS_00039618	XLOC_021353	E2F5	chr8:86089618-86132643	q1	q2	OK	47.2903	0.0589638	-9.6475	6.18077	6.37912e-10	2.00744e-07	yes
TCONS_00039619	XLOC_021353	E2F5	chr8:86089618-86132643	q1	q2	OK	8.89432	27.6721	1.63747	-3.43552	0.000591414	0.0187158	yes
TCONS_00023103	XLOC_012600	E2F6	chr2:11584500-11606297	q1	q2	OK	0.757188	0.0566293	-3.74103	3.34498	0.000822894	0.0234176	yes
TCONS_00005688	XLOC_002961	ECD	chr10:74894281-74927853	q1	q2	OK	0.3544	1.79802	2.34296	-3.20109	0.00136908	0.0327022	yes
TCONS_00040614	XLOC_021907	EEF1D	chr8:144661866-144679845	q1	q2	OK	0.944014	0.131005	-2.84919	3.05871	0.00222295	0.0438746	yes
TCONS_00033857	XLOC_018362	EEF1E1-MUTED	chr6:7727010-8102828	q1	q2	OK	0.0963351	1.08663	3.49565	-4.33967	1.42694e-05	0.00107915	yes
TCONS_00037411	XLOC_020151	EEPD1	chr7:36192835-36341152	q1	q2	OK	14.0345	48.8899	1.80056	-4.33127	1.4825e-05	0.00111398	yes
TCONS_00002184	XLOC_001132	EFCAB2	chr1:245133170-245288530	q1	q2	OK	0.135435	0	-1.79769e+308	-1.79769e+308	0.00217341	0.0432608	yes
TCONS_00016772	XLOC_009068	EFCAB3	chr17:60447578-60493839	q1	q2	OK	0.502175	2.62855	2.388	-3.50731	0.000452658	0.0155329	yes
TCONS_00014120	XLOC_007600	EFTUD1	chr15:82422560-82555104	q1	q2	OK	0.353759	2.21876	2.64892	-4.00456	6.21321e-05	0.00350295	yes
TCONS_00037498	XLOC_020198	EGFR	chr7:55086724-55275031	q1	q2	OK	16.9391	0.317961	-5.73536	9.73085	0	0	yes
TCONS_00021885	XLOC_011943	EHD3	chr2:31456879-31491260	q1	q2	OK	69.8741	20.5803	-1.76349	3.95683	7.59524e-05	0.00407783	yes
TCONS_00040573	XLOC_021884	EIF2C2	chr8:141541263-141645646	q1	q2	OK	0.104172	0.762848	2.87243	-3.74214	0.000182457	0.00798801	yes
TCONS_00000533	XLOC_000282	EIF2C3	chr1:36396682-36522063	q1	q2	OK	0.0556661	0.344088	2.62791	-3.07621	0.00209649	0.0423105	yes
TCONS_00014608	XLOC_007880	EIF3CL	chr16:28699878-28747053	q1	q2	OK	0.249079	0	-1.79769e+308	-1.79769e+308	0.00215004	0.0430149	yes
TCONS_00026739	XLOC_014571	EIF4ENIF1	chr22:31835344-31885874	q1	q2	OK	0.0272143	0.297061	3.44832	-3.76999	0.000163255	0.00733637	yes
TCONS_00028055	XLOC_015259	EIF4G1	chr3:184032282-184053146	q1	q2	OK	14.8131	2.68504	-2.46386	5.03078	4.88477e-07	6.81762e-05	yes
TCONS_00007639	XLOC_004032	EIF4G2	chr11:10818592-10830582	q1	q2	OK	0.718616	3.18249	2.14686	-3.59726	0.000321592	0.012067	yes
TCONS_00002503	XLOC_001325	EIF4G3	chr1:21132784-21503381	q1	q2	OK	0.0248496	0.40212	4.01633	-4.87824	1.07037e-06	0.000131498	yes
TCONS_00016029	XLOC_008668	EIF5A	chr17:7210317-7215782	q1	q2	OK	102.942	35.408	-1.53969	3.45325	0.000553871	0.0177919	yes
TCONS_00004785	XLOC_002513	EIF5AL1	chr10:81272356-81276192	q1	q2	OK	3.46923	0.604805	-2.52008	4.29252	1.7666e-05	0.00128093	yes
TCONS_00025181	XLOC_013746	EIF6	chr20:33866724-33872594	q1	q2	OK	6.22723	1.67878	-1.89117	3.03325	0.00241933	0.0461945	yes
TCONS_00017324	XLOC_009358	ELAC2	chr17:12692828-12921381	q1	q2	OK	0.0137206	1.10908	6.33688	-6.30964	2.79684e-10	9.48002e-08	yes
TCONS_00017327	XLOC_009358	ELAC2	chr17:12692828-12921381	q1	q2	OK	2.38721	0.441626	-2.43443	3.86824	0.000109625	0.00546246	yes
TCONS_00025313	XLOC_013813	ELMO2	chr20:44994689-45035271	q1	q2	OK	1.52501	0.0102549	-7.21636	5.11287	3.17303e-07	4.72815e-05	yes
TCONS_00002809	XLOC_001489	ELOVL1	chr1:43829067-43833745	q1	q2	OK	1.54613	0	-1.79769e+308	-1.79769e+308	0.000705946	0.0210968	yes
TCONS_00034405	XLOC_018656	ELOVL5	chr6:53132195-53213977	q1	q2	OK	0.218448	0	-1.79769e+308	-1.79769e+308	0.0026966	0.0492048	yes
TCONS_00032100	XLOC_017408	ELOVL7	chr5:60047615-60140101	q1	q2	OK	0.770335	0	-1.79769e+308	-1.79769e+308	0.00042569	0.0148439	yes
TCONS_00021946	XLOC_011972	EML4	chr2:42396489-42559688	q1	q2	OK	1.74712	6.1564	1.81711	-3.69944	0.000216076	0.00907447	yes
TCONS_00008866	XLOC_004698	EMP1	chr12:13349601-13369708	q1	q2	OK	0.0101673	0.415526	5.35293	-5.22898	1.70451e-07	2.74962e-05	yes
TCONS_00016984	XLOC_009179	ENDOV	chr17:78234659-78411884	q1	q2	OK	3.10685	0.168247	-4.2068	5.34812	8.88704e-08	1.56263e-05	yes
TCONS_00002380	XLOC_001240	ENO1	chr1:8921058-8939943	q1	q2	OK	1.87002	20.3521	3.44405	-6.76042	1.37597e-11	6.4733e-09	yes
TCONS_00008776	XLOC_004641	ENO2	chr12:7023613-7032859	q1	q2	OK	37.1421	108.112	1.5414	-3.69605	0.000218978	0.00914573	yes
TCONS_00015971	XLOC_008643	ENO3	chr17:4854383-4860426	q1	q2	OK	3.03882	0.580489	-2.38817	3.34693	0.000817127	0.0233236	yes
TCONS_00003392	XLOC_001789	ENSA	chr1:150594598-150602098	q1	q2	OK	58.038	0.0259443	-11.1274	7.39611	1.40332e-13	1.02812e-10	yes
TCONS_00003395	XLOC_001789	ENSA	chr1:150594598-150602098	q1	q2	OK	0	7.02532	1.79769e+308	1.79769e+308	0.00013199	0.00627673	yes
TCONS_00004916	XLOC_002586	ENTPD1	chr10:97471535-97849992	q1	q2	OK	0.170761	0	-1.79769e+308	-1.79769e+308	0.000743127	0.0218688	yes
TCONS_00024601	XLOC_013436	EPB41L1	chr20:34700347-34820721	q1	q2	OK	0.445284	4.90886	3.46259	-6.33624	2.35444e-10	8.09754e-08	yes
TCONS_00034680	XLOC_018797	EPB41L2	chr6:131160487-131384462	q1	q2	OK	0.570944	3.13064	2.45503	-4.08327	4.44062e-05	0.00267858	yes
TCONS_00034682	XLOC_018797	EPB41L2	chr6:131160487-131384462	q1	q2	OK	0	0.978824	1.79769e+308	1.79769e+308	0.00153531	0.035105	yes
TCONS_00034685	XLOC_018797	EPB41L2	chr6:131160487-131384462	q1	q2	OK	3.00217	0	-1.79769e+308	-1.79769e+308	3.14993e-06	0.000317626	yes
TCONS_00039307	XLOC_021199	EPB49	chr8:21911080-21940036	q1	q2	OK	0.0205662	0.256326	3.63963	-3.53305	0.000410792	0.0144497	yes
TCONS_00039088	XLOC_021067	EPHA1	chr7:143078359-143220540	q1	q2	OK	2.2439	0.628533	-1.83595	3.04727	0.00230933	0.0448803	yes
TCONS_00002889	XLOC_001532	EPS15	chr1:51819934-51984995	q1	q2	OK	0.54228	5.87651	3.43785	-5.94362	2.78799e-09	7.42756e-07	yes
TCONS_00032241	XLOC_017487	ERAP1	chr5:95997740-96149848	q1	q2	OK	0.036128	0.369061	3.35267	-4.041	5.32233e-05	0.00310137	yes
TCONS_00031339	XLOC_016988	ERAP2	chr5:96211643-96255406	q1	q2	OK	3.55765	0.856101	-2.05507	3.54617	0.000390875	0.0139338	yes
TCONS_00031162	XLOC_016903	ERBB2IP	chr5:65222381-65376851	q1	q2	OK	0.572641	0.0147889	-5.27505	3.48884	0.000485117	0.0162166	yes
TCONS_00031167	XLOC_016903	ERBB2IP	chr5:65222381-65376851	q1	q2	OK	0.0525048	1.08671	4.37137	-5.90931	3.43539e-09	8.9822e-07	yes
TCONS_00031169	XLOC_016903	ERBB2IP	chr5:65222381-65376851	q1	q2	OK	2.86418	0.232834	-3.62075	5.38524	7.23494e-08	1.30476e-05	yes
TCONS_00028641	XLOC_015548	ERC2	chr3:55542335-56502391	q1	q2	OK	0.100991	0.00546081	-4.20897	3.72516	0.00019519	0.00839491	yes
TCONS_00005549	XLOC_002901	ERCC6	chr10:50664490-50747147	q1	q2	OK	1.92021	0.448338	-2.09861	3.24822	0.00116131	0.0296634	yes
TCONS_00018034	XLOC_009757	ERN1	chr17:62120389-62207502	q1	q2	OK	6.04746	2.05734	-1.55555	3.00437	0.00266133	0.0488782	yes
TCONS_00012491	XLOC_006690	ERO1L	chr14:53108604-53162419	q1	q2	OK	16.8911	45.1641	1.41891	-3.39085	0.000696771	0.0209159	yes
TCONS_00009532	XLOC_005054	ERP29	chr12:112451151-112461024	q1	q2	OK	27.1087	4.83978	-2.48574	4.62796	3.69289e-06	0.000362501	yes
TCONS_00039653	XLOC_021375	ESRP1	chr8:95653363-95719694	q1	q2	OK	2.78021	0.456952	-2.60508	3.90122	9.5708e-05	0.00488493	yes
TCONS_00039654	XLOC_021375	ESRP1	chr8:95653363-95719694	q1	q2	OK	26.0244	6.74526	-1.94792	4.01625	5.91307e-05	0.00336748	yes
TCONS_00006801	XLOC_003557	ESRRA	chr11:64073043-64085033	q1	q2	OK	34.5023	13.7304	-1.32932	2.98968	0.00279268	0.0498938	yes
TCONS_00004137	XLOC_002170	ESRRG	chr1:216676587-217311097	q1	q2	OK	0.249191	5.09977	4.35511	-6.98363	2.87659e-12	1.59306e-09	yes
TCONS_00039182	XLOC_021121	ESYT2	chr7:158523688-158622319	q1	q2	OK	19.3232	71.8638	1.89493	-4.47433	7.66528e-06	0.000653878	yes
TCONS_00032410	XLOC_017576	ETF1	chr5:137841781-137878989	q1	q2	OK	0.412121	25.1171	5.92946	-10.4013	0	0	yes
TCONS_00008915	XLOC_004724	ETNK1	chr12:22778075-22843608	q1	q2	OK	4.1377	0.610504	-2.76076	3.54597	0.000391173	0.0139374	yes
TCONS_00008608	XLOC_004574	ETS1	chr11:128328655-128457453	q1	q2	OK	0.709761	8.74414	3.62291	-6.62195	3.54503e-11	1.49246e-08	yes
TCONS_00019209	XLOC_010377	EVI5L	chr19:7895160-7929862	q1	q2	OK	0.194546	0	-1.79769e+308	-1.79769e+308	0.00258403	0.0482096	yes
TCONS_00029626	XLOC_016073	EXOC1	chr4:56719815-56771244	q1	q2	OK	0.10468	0.984775	3.23381	-4.21018	2.55169e-05	0.00174156	yes
TCONS_00038033	XLOC_020469	EXOC4	chr7:132937822-133750513	q1	q2	OK	0.0356207	0.610141	4.09835	-3.97273	7.10546e-05	0.00387837	yes
TCONS_00027309	XLOC_014858	EXOSC7	chr3:45017740-45054158	q1	q2	OK	0.0542445	1.76991	5.02805	-5.00521	5.58017e-07	7.65795e-05	yes
TCONS_00042149	XLOC_022771	FAM102A	chr9:130702860-130742812	q1	q2	OK	1.40804	15.2554	3.43756	-7.02699	2.11031e-12	1.21163e-09	yes
TCONS_00043787	XLOC_023561	FAM104B	chrX:55169534-55187628	q1	q2	OK	0.348553	3.91489	3.48952	-4.74831	2.05123e-06	0.000225004	yes
TCONS_00024345	XLOC_013285	FAM110A	chr20:814355-826922	q1	q2	OK	0	8.85238	1.79769e+308	1.79769e+308	0.000156843	0.00711464	yes
TCONS_00024346	XLOC_013285	FAM110A	chr20:814355-826922	q1	q2	OK	1.6533	0	-1.79769e+308	-1.79769e+308	0.000518552	0.017003	yes
TCONS_00006653	XLOC_003472	FAM111A	chr11:58910317-58922511	q1	q2	OK	2.54647	0.593727	-2.10063	3.33599	0.000849961	0.0239026	yes
TCONS_00006656	XLOC_003472	FAM111A	chr11:58910317-58922511	q1	q2	OK	19.2187	5.66258	-1.76298	3.57213	0.000354094	0.0129745	yes
TCONS_00006650	XLOC_003471	FAM111B	chr11:58874657-58894888	q1	q2	OK	0.692243	4.42025	2.67478	-4.42085	9.83154e-06	0.000798017	yes
TCONS_00039092	XLOC_021070	FAM115A	chr7:143548460-143599278	q1	q2	OK	1.34563	4.04705	1.58859	-3.05983	0.00221465	0.0437659	yes
TCONS_00039093	XLOC_021070	FAM115A	chr7:143548460-143599278	q1	q2	OK	4.70926	1.0853	-2.1174	3.81841	0.000134312	0.00636991	yes
TCONS_00043766	XLOC_023555	FAM120C	chrX:54094756-54209714	q1	q2	OK	1.94634	0.5329	-1.86883	3.20728	0.00133998	0.0323458	yes
TCONS_00044174	XLOC_023766	FAM122B	chrX:133903595-133988641	q1	q2	OK	0.691286	0	-1.79769e+308	-1.79769e+308	0.000716058	0.0213259	yes
TCONS_00043167	XLOC_023298	FAM122C	chrX:133903595-133988641	q1	q2	OK	1.38487	0.0374533	-5.20852	3.21365	0.0013106	0.0320341	yes
TCONS_00019433	XLOC_010511	FAM125A	chr19:17530911-17536140	q1	q2	OK	21.9089	7.52393	-1.54196	3.01749	0.00254876	0.0478868	yes
TCONS_00003940	XLOC_002063	FAM129A	chr1:184760165-184943682	q1	q2	OK	10.2312	3.37564	-1.59975	3.4053	0.000660911	0.0201665	yes
TCONS_00032397	XLOC_017570	FAM13B	chr5:137225124-137368802	q1	q2	OK	6.16981	0.179623	-5.10218	7.27738	3.40394e-13	2.32436e-10	yes
TCONS_00031285	XLOC_016959	FAM151B	chr5:79783799-79838382	q1	q2	OK	0.354468	0.0281608	-3.6539	3.22008	0.00128156	0.0315824	yes
TCONS_00013456	XLOC_007222	FAM154B	chr15:82555151-82577267	q1	q2	OK	1.90218	0.32705	-2.54007	3.73417	0.000188338	0.0081692	yes
TCONS_00043737	XLOC_023546	FAM156A	chrX:52976463-53024651	q1	q2	OK	0.493428	0	-1.79769e+308	-1.79769e+308	0.00128781	0.0316702	yes
TCONS_00027704	XLOC_015076	FAM162A	chr3:122103022-122128961	q1	q2	OK	29.1536	104.046	1.83547	-4.34823	1.37238e-05	0.00105031	yes
TCONS_00042225	XLOC_022819	FAM163B	chr9:136443536-136445368	q1	q2	OK	0.283794	0.0110806	-4.67874	3.05023	0.00228665	0.0446183	yes
TCONS_00042299	XLOC_022874	FAM166A	chr9:140135710-140142222	q1	q2	OK	0.407304	2.33894	2.52168	-3.66642	0.000245975	0.00993471	yes
TCONS_00039921	XLOC_021556	FAM167A	chr8:11197145-11324276	q1	q2	OK	62.1847	23.045	-1.4321	3.23341	0.00122321	0.030671	yes
TCONS_00032222	XLOC_017478	FAM172A	chr5:92953430-93447404	q1	q2	OK	0.381894	0	-1.79769e+308	-1.79769e+308	0.00102695	0.0272528	yes
TCONS_00023484	XLOC_012807	FAM176A	chr2:75719443-75796848	q1	q2	OK	0.540893	0.0360679	-3.90655	3.47558	0.000509757	0.0168086	yes
TCONS_00034642	XLOC_018781	FAM184A	chr6:119280995-119470358	q1	q2	OK	0.168278	0	-1.79769e+308	-1.79769e+308	0.00204061	0.0417514	yes
TCONS_00000062	XLOC_000037	FAM213B	chr1:2517898-2564481	q1	q2	OK	0.326246	0	-1.79769e+308	-1.79769e+308	0.00210184	0.0423761	yes
TCONS_00004626	XLOC_002438	FAM21B	chr10:51827683-51893269	q1	q2	OK	0	1.74501	1.79769e+308	1.79769e+308	0.000554852	0.017799	yes
TCONS_00004583	XLOC_002414	FAM21C	chr10:46222647-46288412	q1	q2	OK	0.457467	0	-1.79769e+308	-1.79769e+308	0.000368295	0.0133557	yes
TCONS_00044368	XLOC_023864	FAM3A	chrX:153733326-153744566	q1	q2	OK	0.137287	0.882792	2.68488	-3.55673	0.000375499	0.013561	yes
TCONS_00044369	XLOC_023864	FAM3A	chrX:153733326-153744566	q1	q2	OK	0.496202	0	-1.79769e+308	-1.79769e+308	0.0011362	0.0292078	yes
TCONS_00005129	XLOC_002693	FAM45A	chr10:120863610-120897376	q1	q2	OK	6.3083	0.993919	-2.66605	4.31004	1.63228e-05	0.00119525	yes
TCONS_00000375	XLOC_000194	FAM54B	chr1:26146396-26159433	q1	q2	OK	0.518979	2.11663	2.02802	-3.01121	0.00260207	0.0483065	yes
TCONS_00000376	XLOC_000194	FAM54B	chr1:26146396-26159433	q1	q2	OK	3.00022	0.198055	-3.92109	4.82893	1.37272e-06	0.000161451	yes
TCONS_00027607	XLOC_015020	FAM55C	chr3:101498028-101579869	q1	q2	OK	2.95578	0.638781	-2.21014	3.82719	0.000129612	0.00619714	yes
TCONS_00044322	XLOC_023844	FAM58A	chrX:152853382-152864632	q1	q2	OK	5.66108	1.33653	-2.08258	3.29989	0.000967244	0.0261751	yes
TCONS_00033936	XLOC_018394	FAM65B	chr6:24804512-24911195	q1	q2	OK	6.02496	24.5889	2.02898	-4.82296	1.41441e-06	0.000165112	yes
TCONS_00003085	XLOC_001644	FAM69A	chr1:93297593-93427079	q1	q2	OK	0.0284249	5.61932	7.62709	-7.98348	1.33227e-15	1.40906e-12	yes
TCONS_00003088	XLOC_001644	FAM69A	chr1:93297593-93427079	q1	q2	OK	0.0724561	2.38334	5.03973	-6.19799	5.71872e-10	1.82825e-07	yes
TCONS_00041408	XLOC_022349	FAM69B	chr9:139607023-139622636	q1	q2	OK	0.782139	0.13272	-2.55904	3.28266	0.00102834	0.0272671	yes
TCONS_00040528	XLOC_021859	FAM84B	chr8:127564682-127570711	q1	q2	OK	3.15236	0.463828	-2.76477	4.69588	2.65461e-06	0.000273563	yes
TCONS_00013034	XLOC_007008	FAM98B	chr15:38746327-38777063	q1	q2	OK	0.146917	7.26655	5.62819	-7.16084	8.01803e-13	5.08047e-10	yes
TCONS_00043476	XLOC_023438	FANCB	chrX:14861528-14891184	q1	q2	OK	0.151071	0.780826	2.36978	-3.02927	0.00245142	0.0465925	yes
TCONS_00041900	XLOC_022630	FANCC	chr9:97861335-98079991	q1	q2	OK	0.148897	1.04404	2.80978	-3.73118	0.000190587	0.00824513	yes
TCONS_00012706	XLOC_006813	FBLN5	chr14:92335754-92414046	q1	q2	OK	0.62728	0.115885	-2.43642	3.01257	0.00259049	0.0482323	yes
TCONS_00023319	XLOC_012714	FBXO11	chr2:48010220-48132932	q1	q2	OK	0.0712259	4.61238	6.01696	-8.1175	4.44089e-16	5.03776e-13	yes
TCONS_00021058	XLOC_011494	FCGBP	chr19:40353962-40440533	q1	q2	OK	0.796672	0.0575625	-3.79078	6.02444	1.69698e-09	4.84192e-07	yes
TCONS_00001553	XLOC_000822	FCGR2A	chr1:161475204-161489360	q1	q2	OK	0.737849	0	-1.79769e+308	-1.79769e+308	0.000615948	0.019254	yes
TCONS_00003680	XLOC_001917	FCRL1	chr1:157764193-157789940	q1	q2	OK	1.89478	0.343618	-2.46315	3.55276	0.000381213	0.0137253	yes
TCONS_00001564	XLOC_000827	FCRLA	chr1:161676761-161684142	q1	q2	OK	48.1734	5.1396	-3.22851	6.15736	7.39661e-10	2.30699e-07	yes
TCONS_00001569	XLOC_000827	FCRLA	chr1:161676761-161684142	q1	q2	OK	1.58924	0.140872	-3.49588	3.55339	0.000380298	0.0137007	yes
TCONS_00001570	XLOC_000827	FCRLA	chr1:161676761-161684142	q1	q2	OK	28.7854	7.18667	-2.00194	4.03987	5.34807e-05	0.00311102	yes
TCONS_00001571	XLOC_000828	FCRLB	chr1:161692456-161697933	q1	q2	OK	27.9865	3.04627	-3.19962	5.87081	4.33681e-09	1.10296e-06	yes
TCONS_00039258	XLOC_021173	FDFT1	chr8:11660189-11696818	q1	q2	OK	112.855	365.8	1.69658	-3.77106	0.000162559	0.00731493	yes
TCONS_00001405	XLOC_000752	FDPS	chr1:155278538-155300909	q1	q2	OK	3.6868	11.2034	1.6035	-2.99497	0.00274469	0.0495616	yes
TCONS_00013536	XLOC_007278	FES	chr15:91427664-91439006	q1	q2	OK	0	2.28202	1.79769e+308	1.79769e+308	0.000874157	0.0243713	yes
TCONS_00040991	XLOC_022122	FGD3	chr9:95709600-95798518	q1	q2	OK	0.473641	0.0564423	-3.06895	3.11369	0.0018476	0.0392651	yes
TCONS_00028254	XLOC_015362	FGD5-AS1	chr3:14984285-15106816	q1	q2	OK	3.54806	0.184238	-4.26739	5.61193	2.00087e-08	4.26946e-06	yes
TCONS_00030272	XLOC_016429	FGFBP2	chr4:15961862-15964859	q1	q2	OK	0.36707	0.0298434	-3.62057	3.06098	0.00220616	0.0436657	yes
TCONS_00000785	XLOC_000418	FGGY	chr1:59762624-60228402	q1	q2	OK	0.116988	1.29047	3.46347	-4.21635	2.48287e-05	0.00170202	yes
TCONS_00002610	XLOC_001377	FGR	chr1:27938800-27961727	q1	q2	OK	1.53952	5.82382	1.91949	-3.45622	0.000547802	0.0176853	yes
TCONS_00038561	XLOC_020769	FKBP9L	chr7:55748766-55772260	q1	q2	OK	1.02595	3.93914	1.94093	-3.06099	0.00220609	0.0436657	yes
TCONS_00017358	XLOC_009376	FLCN	chr17:17115526-17140502	q1	q2	OK	0.547006	5.29262	3.27435	-5.1029	3.34493e-07	4.9269e-05	yes
TCONS_00029508	XLOC_016002	FLJ39653	chr4:16228285-16259810	q1	q2	OK	1.72138	0.151083	-3.51015	3.91495	9.04229e-05	0.00468142	yes
TCONS_00041522	XLOC_022409	FLJ41200	chr9:13406378-13431328	q1	q2	OK	2.31531	0.286775	-3.01321	4.25565	2.08439e-05	0.00147041	yes
TCONS_00002162	XLOC_001119	FMN2	chr1:240255184-240638489	q1	q2	OK	8.53651	1.24791	-2.77414	5.35189	8.7039e-08	1.53812e-05	yes
TCONS_00032321	XLOC_017530	FNIP1	chr5:130977406-131132756	q1	q2	OK	3.8843	9.8588	1.34376	-3.01077	0.00260589	0.0483252	yes
TCONS_00030070	XLOC_016305	FNIP2	chr4:159690181-159956333	q1	q2	OK	0.520672	2.85095	2.45299	-4.35004	1.36113e-05	0.00104347	yes
TCONS_00021863	XLOC_011931	FOSL2	chr2:28615778-28637516	q1	q2	OK	0.00107996	0.248967	7.84883	-5.10546	3.29996e-07	4.87622e-05	yes
TCONS_00002784	XLOC_001481	FOXJ3	chr1:42642209-42801548	q1	q2	OK	0.188475	4.79421	4.66885	-7.54083	4.66294e-14	3.76964e-11	yes
TCONS_00002786	XLOC_001481	FOXJ3	chr1:42642209-42801548	q1	q2	OK	4.71429	1.21408	-1.95717	3.39611	0.000683515	0.020628	yes
TCONS_00002788	XLOC_001481	FOXJ3	chr1:42642209-42801548	q1	q2	OK	0.680922	0.111374	-2.61208	3.2686	0.00108079	0.0282585	yes
TCONS_00009732	XLOC_005170	FOXM1	chr12:2945981-2986321	q1	q2	OK	0	0.76322	1.79769e+308	1.79769e+308	0.00216259	0.0431555	yes
TCONS_00009733	XLOC_005170	FOXM1	chr12:2945981-2986321	q1	q2	OK	0	2.17132	1.79769e+308	1.79769e+308	0.000474265	0.0159792	yes
TCONS_00012690	XLOC_006803	FOXN3	chr14:89622515-90085494	q1	q2	OK	2.35136	8.20424	1.80288	-4.08315	4.44284e-05	0.00267877	yes
TCONS_00017386	XLOC_009392	FOXO3B	chr17:18561741-18585572	q1	q2	OK	0.447145	0	-1.79769e+308	-1.79769e+308	0.000214409	0.00902725	yes
TCONS_00028702	XLOC_015585	FOXP1	chr3:71003864-71633140	q1	q2	OK	0.23167	0	-1.79769e+308	-1.79769e+308	0.00120008	0.0302473	yes
TCONS_00028708	XLOC_015585	FOXP1	chr3:71003864-71633140	q1	q2	OK	0.0211762	0.448216	4.40368	-5.04837	4.45605e-07	6.31233e-05	yes
TCONS_00028717	XLOC_015585	FOXP1	chr3:71003864-71633140	q1	q2	OK	5.88309	0	-1.79769e+308	-1.79769e+308	6.69976e-07	8.8325e-05	yes
TCONS_00007358	XLOC_003870	FOXRED1	chr11:126138934-126148027	q1	q2	OK	1.56864	0.208097	-2.91418	3.42472	0.000615429	0.0192463	yes
TCONS_00015733	XLOC_008517	FTSJD1	chr16:71316202-71323509	q1	q2	OK	9.2168	2.6458	-1.80056	3.36255	0.000772262	0.0224676	yes
TCONS_00004743	XLOC_002496	FUT11	chr10:75532048-75535976	q1	q2	OK	5.41953	25.097	2.21128	-4.86344	1.15361e-06	0.000139651	yes
TCONS_00011813	XLOC_006286	FUT8	chr14:65877309-66210839	q1	q2	OK	0.00222707	0.330388	7.21287	-4.80064	1.58159e-06	0.000181318	yes
TCONS_00011814	XLOC_006286	FUT8	chr14:65877309-66210839	q1	q2	OK	0.384757	0	-1.79769e+308	-1.79769e+308	0.000931277	0.0254812	yes
TCONS_00011816	XLOC_006286	FUT8	chr14:65877309-66210839	q1	q2	OK	0.219698	0	-1.79769e+308	-1.79769e+308	0.00166194	0.0367168	yes
TCONS_00028019	XLOC_015240	FXR1	chr3:180630233-180700539	q1	q2	OK	7.65581	19.3121	1.33488	-3.13666	0.00170881	0.0373248	yes
TCONS_00034610	XLOC_018763	FYN	chr6:111981534-112194655	q1	q2	OK	0.25092	0	-1.79769e+308	-1.79769e+308	0.00242855	0.0463206	yes
TCONS_00028151	XLOC_015317	FYTTD1	chr3:197398258-197511317	q1	q2	OK	0.757474	3.22333	2.08928	-3.30617	0.000945808	0.0257735	yes
TCONS_00019089	XLOC_010316	FZR1	chr19:3506294-3536755	q1	q2	OK	1.03279	0	-1.79769e+308	-1.79769e+308	0.000122067	0.00591687	yes
TCONS_00016971	XLOC_009175	GAA	chr17:78075354-78093679	q1	q2	OK	1.03939	0.196154	-2.40567	3.4435	0.000574241	0.0182669	yes
TCONS_00016973	XLOC_009175	GAA	chr17:78075354-78093679	q1	q2	OK	1.56312	5.21574	1.73844	-3.32153	0.000895241	0.0247455	yes
TCONS_00013792	XLOC_007439	GABPB1	chr15:50569388-50650503	q1	q2	OK	3.2393	0.00733477	-8.78672	3.6667	0.000245703	0.00992876	yes
TCONS_00013797	XLOC_007439	GABPB1	chr15:50569388-50650503	q1	q2	OK	0.0265271	3.23729	6.93117	-6.49318	8.40452e-11	3.19522e-08	yes
TCONS_00013626	XLOC_007332	GABRB3	chr15:26788693-27018935	q1	q2	OK	0.151183	0	-1.79769e+308	-1.79769e+308	0.00200302	0.0411925	yes
TCONS_00019064	XLOC_010303	GADD45B	chr19:2476122-2478257	q1	q2	OK	5.9352	27.8044	2.22794	-4.87095	1.11065e-06	0.000135229	yes
TCONS_00023227	XLOC_012664	GALNT14	chr2:31133330-31361592	q1	q2	OK	1.44909	0.31877	-2.18455	3.00276	0.00267543	0.0490062	yes
TCONS_00023229	XLOC_012664	GALNT14	chr2:31133330-31361592	q1	q2	OK	1.07558	0.13903	-2.95165	3.64904	0.000263219	0.010486	yes
TCONS_00025874	XLOC_014106	GART	chr21:34876237-34915198	q1	q2	OK	0.0581898	0.825356	3.82618	-4.42197	9.78057e-06	0.000795256	yes
TCONS_00003585	XLOC_001875	GBA	chr1:155204238-155214653	q1	q2	OK	0.470478	0	-1.79769e+308	-1.79769e+308	0.00172682	0.0376013	yes
TCONS_00028737	XLOC_015596	GBE1	chr3:81538849-81810950	q1	q2	OK	5.27824	31.7496	2.58861	-5.89736	3.69353e-09	9.6036e-07	yes
TCONS_00025859	XLOC_014100	GCFC1	chr21:34100424-34144169	q1	q2	OK	0.203785	1.019	2.32203	-3.11251	0.00185507	0.0393582	yes
TCONS_00040928	XLOC_022084	GCNT1	chr9:79056581-79122332	q1	q2	OK	0.886334	7.35178	3.05217	-5.72303	1.0464e-08	2.40904e-06	yes
TCONS_00040930	XLOC_022084	GCNT1	chr9:79056581-79122332	q1	q2	OK	0.231972	1.63038	2.81319	-4.2156	2.49117e-05	0.00170605	yes
TCONS_00040931	XLOC_022084	GCNT1	chr9:79056581-79122332	q1	q2	OK	0.0260887	0.563564	4.43308	-5.25105	1.51235e-07	2.48234e-05	yes
TCONS_00019459	XLOC_010531	GDF15	chr19:18496967-18499986	q1	q2	OK	0.333815	22.6423	6.08382	-9.89672	0	0	yes
TCONS_00040372	XLOC_021783	GEM	chr8:95261484-95274547	q1	q2	OK	1.00013	31.6753	4.9851	-9.17668	0	0	yes
TCONS_00040373	XLOC_021783	GEM	chr8:95261484-95274547	q1	q2	OK	1.0059	12.2931	3.6113	-6.1938	5.87318e-10	1.87337e-07	yes
TCONS_00021786	XLOC_011881	GEN1	chr2:17935176-17966632	q1	q2	OK	0.617747	5.47726	3.14837	-5.74907	8.97351e-09	2.08295e-06	yes
TCONS_00003078	XLOC_001642	GFI1	chr1:92940317-92952433	q1	q2	OK	2.73606	0.47138	-2.53714	3.86683	0.00011026	0.00548631	yes
TCONS_00003080	XLOC_001642	GFI1	chr1:92940317-92952433	q1	q2	OK	1.60102	0.190448	-3.07152	3.97852	6.93451e-05	0.00380292	yes
TCONS_00026327	XLOC_014338	GGA1	chr22:38004480-38029571	q1	q2	OK	1.00754	0.00482977	-7.70467	3.56103	0.000369397	0.0133818	yes
TCONS_00018113	XLOC_009810	GGA3	chr17:73232693-73267311	q1	q2	OK	3.03766	0.338759	-3.16463	4.80828	1.52233e-06	0.000175525	yes
TCONS_00018118	XLOC_009810	GGA3	chr17:73232693-73267311	q1	q2	OK	0.062626	0.696582	3.47546	-4.46937	7.84499e-06	0.000666782	yes
TCONS_00018120	XLOC_009810	GGA3	chr17:73232693-73267311	q1	q2	OK	0.0634479	0.523163	3.04362	-3.78933	0.000151055	0.00693256	yes
TCONS_00026169	XLOC_014265	GGT1	chr22:24979717-25024972	q1	q2	OK	1.25374	0.177863	-2.81739	3.44922	0.000562219	0.0179645	yes
TCONS_00022969	XLOC_012519	GIGYF2	chr2:233562014-233725289	q1	q2	OK	0	0.459863	1.79769e+308	1.79769e+308	0.00159985	0.0359497	yes
TCONS_00022972	XLOC_012519	GIGYF2	chr2:233562014-233725289	q1	q2	OK	0	0.483122	1.79769e+308	1.79769e+308	0.00152773	0.0350571	yes
TCONS_00020729	XLOC_011311	GIPC1	chr19:14588570-14606944	q1	q2	OK	2.8799	0.472079	-2.60892	3.68145	0.000231907	0.00951339	yes
TCONS_00010638	XLOC_005631	GIT2	chr12:110367606-110434194	q1	q2	OK	0.146874	0	-1.79769e+308	-1.79769e+308	0.0019742	0.0408746	yes
TCONS_00017793	XLOC_009626	GJC1	chr17:42875815-42908179	q1	q2	OK	0.171192	1.22011	2.83332	-4.23347	2.30113e-05	0.00160084	yes
TCONS_00038789	XLOC_020897	GJC3	chr7:99520891-99527243	q1	q2	OK	2.48812	0.520908	-2.25596	3.16553	0.001548	0.0352577	yes
TCONS_00015760	XLOC_008532	GLG1	chr16:74481325-74641042	q1	q2	OK	0.0470383	0.341186	2.85865	-3.75374	0.000174216	0.00770396	yes
TCONS_00015764	XLOC_008532	GLG1	chr16:74481325-74641042	q1	q2	OK	0.103089	0.481751	2.22439	-3.23568	0.00121355	0.0304982	yes
TCONS_00030875	XLOC_016751	GLRA3	chr4:175563197-175750465	q1	q2	OK	0.270877	0	-1.79769e+308	-1.79769e+308	0.00192837	0.0402888	yes
TCONS_00000024	XLOC_000019	GLTPD1	chr1:1260142-1264276	q1	q2	OK	12.9275	4.37814	-1.56205	3.10533	0.00190066	0.039928	yes
TCONS_00031706	XLOC_017171	GM2A	chr5:150632612-150649953	q1	q2	OK	0.250767	1.87026	2.89882	-4.11933	3.79981e-05	0.00237875	yes
TCONS_00011601	XLOC_006185	GMPR2	chr14:24701647-24708447	q1	q2	OK	19.3413	5.71933	-1.75777	3.32692	0.000878116	0.0244316	yes
TCONS_00011602	XLOC_006185	GMPR2	chr14:24701647-24708447	q1	q2	OK	5.87912	1.41317	-2.05666	3.33717	0.000846374	0.0238428	yes
TCONS_00027393	XLOC_014906	GNAI2	chr3:50273646-50296786	q1	q2	OK	0.250115	13.3499	5.73809	-8.97238	0	0	yes
TCONS_00024840	XLOC_013549	GNAS	chr20:57393972-57486250	q1	q2	OK	114.895	31.7442	-1.85575	4.16333	3.13641e-05	0.0020535	yes
TCONS_00008764	XLOC_004635	GNB3	chr12:6949374-6956557	q1	q2	OK	26.7759	4.0017	-2.74225	5.26287	1.41821e-07	2.35808e-05	yes
TCONS_00015216	XLOC_008187	GNG13	chr16:838621-850733	q1	q2	OK	19.943	6.03741	-1.72388	3.27584	0.00105348	0.0277723	yes
TCONS_00017866	XLOC_009675	GNGT2	chr17:47283595-47300587	q1	q2	OK	0.0742384	0.619972	3.06196	-3.0107	0.00260648	0.0483252	yes
TCONS_00013665	XLOC_007356	GOLGA8A	chr15:34671269-34729667	q1	q2	OK	1.76621	7.96124	2.17233	-4.43826	9.06872e-06	0.000749507	yes
TCONS_00013670	XLOC_007358	GOLGA8B	chr15:34817483-34875771	q1	q2	OK	3.34411	0.631612	-2.40451	4.09721	4.18159e-05	0.00255077	yes
TCONS_00004033	XLOC_002118	GOLT1A	chr1:204167287-204183220	q1	q2	OK	3.50834	0.629893	-2.47761	3.38056	0.000723386	0.0214773	yes
TCONS_00034634	XLOC_018778	GOPC	chr6:117803819-117923705	q1	q2	OK	0.769707	0	-1.79769e+308	-1.79769e+308	0.00022512	0.00931374	yes
TCONS_00016306	XLOC_008813	GOSR1	chr17:28804425-28853832	q1	q2	OK	0.778255	0	-1.79769e+308	-1.79769e+308	0.000141493	0.00661207	yes
TCONS_00005960	XLOC_003108	GPAM	chr10:113909621-113943537	q1	q2	OK	0.59251	0	-1.79769e+308	-1.79769e+308	0.000212641	0.00897386	yes
TCONS_00031125	XLOC_016886	GPBP1	chr5:56469774-56560506	q1	q2	OK	6.20018	0.00354307	-10.7731	3.34047	0.000836356	0.0236666	yes
TCONS_00011053	XLOC_005870	GPC5	chr13:92050934-93519487	q1	q2	OK	0.945032	0.00694113	-7.08905	4.72102	2.3466e-06	0.000247999	yes
TCONS_00019557	XLOC_010598	GPI	chr19:34855644-34893318	q1	q2	OK	1.44207	4.32833	1.58566	-2.99233	0.00276853	0.0497306	yes
TCONS_00019558	XLOC_010598	GPI	chr19:34855644-34893318	q1	q2	OK	0.282916	1.49636	2.40301	-3.63097	0.00028236	0.0110299	yes
TCONS_00019559	XLOC_010598	GPI	chr19:34855644-34893318	q1	q2	OK	44.4433	151.374	1.76808	-3.9694	7.20527e-05	0.00392387	yes
TCONS_00021848	XLOC_011926	GPN1	chr2:27848505-27917847	q1	q2	OK	0.436437	0	-1.79769e+308	-1.79769e+308	0.00214514	0.0429595	yes
TCONS_00021849	XLOC_011926	GPN1	chr2:27848505-27917847	q1	q2	OK	2.77152	0.180459	-3.94093	4.10988	3.95871e-05	0.00244449	yes
TCONS_00037324	XLOC_020104	GPNMB	chr7:23286315-23314729	q1	q2	OK	6.98492	17.7746	1.3475	-3.00315	0.00267205	0.0489537	yes
TCONS_00037195	XLOC_020045	GPR146	chr7:1036622-1177893	q1	q2	OK	0.645188	6.59572	3.35374	-5.40516	6.47488e-08	1.19214e-05	yes
TCONS_00002340	XLOC_001228	GPR153	chr1:6307405-6321035	q1	q2	OK	3.43486	0.888846	-1.95025	3.40718	0.000656387	0.0200633	yes
TCONS_00039841	XLOC_021497	GPR172A	chr8:145582216-145584948	q1	q2	OK	0.352196	0	-1.79769e+308	-1.79769e+308	0.00272962	0.0494275	yes
TCONS_00023038	XLOC_012554	GPR35	chr2:241544824-241570676	q1	q2	OK	0.446638	0	-1.79769e+308	-1.79769e+308	0.00130599	0.0319649	yes
TCONS_00012699	XLOC_006808	GPR68	chr14:91698875-91720224	q1	q2	OK	0.463655	0	-1.79769e+308	-1.79769e+308	0.00154072	0.0351658	yes
TCONS_00023331	XLOC_012718	GPR75-ASB3	chr2:53897116-54087170	q1	q2	OK	0.615542	0	-1.79769e+308	-1.79769e+308	0.00120167	0.0302711	yes
TCONS_00014766	XLOC_007949	GPT2	chr16:46918307-46965201	q1	q2	OK	30.7329	8.32702	-1.88391	4.18271	2.88057e-05	0.00191583	yes
TCONS_00014767	XLOC_007949	GPT2	chr16:46918307-46965201	q1	q2	OK	0.625136	0	-1.79769e+308	-1.79769e+308	0.000446637	0.0153806	yes
TCONS_00013970	XLOC_007535	GRAMD2	chr15:72452146-72490136	q1	q2	OK	0.277639	0.0221983	-3.64469	3.23737	0.00120638	0.0303625	yes
TCONS_00005748	XLOC_002995	GRID1	chr10:87337487-88126250	q1	q2	OK	0.175013	1.3417	2.93853	-4.61578	3.91613e-06	0.000379124	yes
TCONS_00031843	XLOC_017254	GRK6	chr5:176853686-176883287	q1	q2	OK	2.21362	0.474261	-2.22266	3.10104	0.00192843	0.0402888	yes
TCONS_00017621	XLOC_009516	GSDMB	chr17:38060847-38074903	q1	q2	OK	0.00757726	0.898319	6.88941	-4.13057	3.61861e-05	0.00228463	yes
TCONS_00017623	XLOC_009516	GSDMB	chr17:38060847-38074903	q1	q2	OK	0.419826	0	-1.79769e+308	-1.79769e+308	0.00240517	0.0460307	yes
TCONS_00039811	XLOC_021477	GSDMD	chr8:144635556-144645231	q1	q2	OK	0.658092	0	-1.79769e+308	-1.79769e+308	0.000849507	0.0238994	yes
TCONS_00023805	XLOC_012980	GTDC1	chr2:144703580-145090083	q1	q2	OK	1.76193	0	-1.79769e+308	-1.79769e+308	8.82774e-05	0.00458892	yes
TCONS_00019429	XLOC_010510	GTPBP3	chr19:17445790-17453540	q1	q2	OK	0.923196	4.36751	2.2421	-3.69436	0.000220441	0.00917992	yes
TCONS_00019431	XLOC_010510	GTPBP3	chr19:17445790-17453540	q1	q2	OK	12.4983	2.86996	-2.12263	3.92732	8.58971e-05	0.00450369	yes
TCONS_00030032	XLOC_016296	GUCY1A3	chr4:156587861-156658214	q1	q2	OK	0.879621	0.145184	-2.599	3.81427	0.000136585	0.00643434	yes
TCONS_00002061	XLOC_001080	GUK1	chr1:228327784-228336655	q1	q2	OK	1.24591	0.0591627	-4.39637	3.09917	0.00194062	0.0404714	yes
TCONS_00032127	XLOC_017425	GUSBP9	chr5:69776869-69881549	q1	q2	OK	0.0362602	0.376441	3.37597	-2.99272	0.00276501	0.0496989	yes
TCONS_00008869	XLOC_004700	H2AFJ	chr12:14927269-14930936	q1	q2	OK	1.97212	8.11268	2.04043	-3.84157	0.000122251	0.00592167	yes
TCONS_00032376	XLOC_017554	H2AFY	chr5:134670070-134735577	q1	q2	OK	0.00622388	0.886857	7.15474	-4.20741	2.58317e-05	0.00175623	yes
TCONS_00032378	XLOC_017554	H2AFY	chr5:134670070-134735577	q1	q2	OK	0.0418296	8.25841	7.62519	-8.74689	0	0	yes
TCONS_00032579	XLOC_017655	HAVCR2	chr5:156512842-156536248	q1	q2	OK	1.05899	5.61988	2.40785	-4.11687	3.84059e-05	0.002397	yes
TCONS_00010776	XLOC_005701	HCAR2	chr12:123185839-123187904	q1	q2	OK	0.0227084	1.82784	6.33077	-7.0939	1.30385e-12	7.90547e-10	yes
TCONS_00010777	XLOC_005702	HCAR3	chr12:123199302-123201439	q1	q2	OK	0.173679	7.4827	5.42907	-8.33332	0	0	yes
TCONS_00024539	XLOC_013395	HCK	chr20:30639990-30689657	q1	q2	OK	0.671697	0.0368065	-4.18978	4.07727	4.55678e-05	0.00273574	yes
TCONS_00037303	XLOC_020093	HDAC9	chr7:18126571-19036992	q1	q2	OK	0.245653	0	-1.79769e+308	-1.79769e+308	0.00137955	0.032813	yes
TCONS_00003660	XLOC_001906	HDGF	chr1:156711898-156722240	q1	q2	OK	0.107272	0.701085	2.70831	-3.34537	0.000821717	0.0234052	yes
TCONS_00024320	XLOC_013269	HDLBP	chr2:242166681-242293441	q1	q2	OK	0.126337	0	-1.79769e+308	-1.79769e+308	0.00204596	0.0417873	yes
TCONS_00039833	XLOC_021492	HEATR7A	chr8:145202918-145316843	q1	q2	OK	0.283582	0	-1.79769e+308	-1.79769e+308	0.00265283	0.0487769	yes
TCONS_00038713	XLOC_020862	HEPACAM2	chr7:92817898-92855782	q1	q2	OK	1.22634	0	-1.79769e+308	-1.79769e+308	0.000451244	0.0155005	yes
TCONS_00038714	XLOC_020862	HEPACAM2	chr7:92817898-92855782	q1	q2	OK	160.139	41.203	-1.95851	4.26525	1.99678e-05	0.00142145	yes
TCONS_00028132	XLOC_015300	HES1	chr3:193853930-193856401	q1	q2	OK	7.19453	38.6818	2.42668	-5.39858	6.71696e-08	1.2239e-05	yes
TCONS_00011787	XLOC_006271	HIF1A	chr14:62162118-62215807	q1	q2	OK	0.1615	4.23874	4.71403	-6.95171	3.60889e-12	1.93022e-09	yes
TCONS_00037969	XLOC_020440	HILPDA	chr7:128095883-128098472	q1	q2	OK	1.32273	7.9567	2.58866	-4.15168	3.30037e-05	0.0021335	yes
TCONS_00037970	XLOC_020440	HILPDA	chr7:128095883-128098472	q1	q2	OK	5.68759	101.693	4.16026	-9.18062	0	0	yes
TCONS_00032872	XLOC_017829	HIST1H2AC	chr6:26124372-26124918	q1	q2	OK	16.1562	4.62194	-1.80552	3.04408	0.00233393	0.0451464	yes
TCONS_00032936	XLOC_017861	HIST1H3H	chr6:27777841-27778314	q1	q2	OK	1.45288	0.167146	-3.11973	3.1457	0.00165689	0.0366401	yes
TCONS_00002778	XLOC_001479	HIVEP3	chr1:41972035-42501596	q1	q2	OK	0	0.443791	1.79769e+308	1.79769e+308	0.000684605	0.0206477	yes
TCONS_00002779	XLOC_001479	HIVEP3	chr1:41972035-42501596	q1	q2	OK	3.11018	14.1389	2.1846	-5.19106	2.09104e-07	3.28646e-05	yes
TCONS_00002780	XLOC_001479	HIVEP3	chr1:41972035-42501596	q1	q2	OK	1.71158	7.64998	2.16013	-5.09918	3.41122e-07	5.0088e-05	yes
TCONS_00034149	XLOC_018524	HLA-DOB	chr6:32780539-32784825	q1	q2	OK	38.4034	6.03227	-2.67046	5.08055	3.76338e-07	5.45752e-05	yes
TCONS_00025907	XLOC_014118	HLCS	chr21:38123188-38362545	q1	q2	OK	0.282914	0	-1.79769e+308	-1.79769e+308	0.000779014	0.0225893	yes
TCONS_00001755	XLOC_000926	HMCN1	chr1:185703682-186446655	q1	q2	OK	0.633312	0.128597	-2.30006	3.86106	0.000112896	0.00558195	yes
TCONS_00032050	XLOC_017378	HMGCS1	chr5:43289492-43313595	q1	q2	OK	44.8415	124.683	1.47536	-3.41633	0.000634711	0.019657	yes
TCONS_00032051	XLOC_017378	HMGCS1	chr5:43289492-43313595	q1	q2	OK	77.7001	200.846	1.3701	-3.10269	0.00191769	0.0401566	yes
TCONS_00034460	XLOC_018690	HMGN3	chr6:79910961-79946517	q1	q2	OK	25.3703	8.18356	-1.63234	3.1146	0.00184196	0.0391806	yes
TCONS_00031763	XLOC_017202	HMMR	chr5:162887516-162918953	q1	q2	OK	0.0759046	1.34199	4.14405	-5.23616	1.63951e-07	2.66001e-05	yes
TCONS_00031764	XLOC_017202	HMMR	chr5:162887516-162918953	q1	q2	OK	2.11448	0.520117	-2.0234	3.03172	0.00243168	0.0463552	yes
TCONS_00041818	XLOC_022582	HNRNPK	chr9:86582997-86595569	q1	q2	OK	56.997	0.308974	-7.52726	10.519	0	0	yes
TCONS_00038386	XLOC_020683	HOXA10	chr7:27202056-27219880	q1	q2	OK	9.12934	2.89873	-1.65509	3.01111	0.00260296	0.0483108	yes
TCONS_00017855	XLOC_009667	HOXB9	chr17:46698518-46703835	q1	q2	OK	6.32075	1.57832	-2.0017	3.60049	0.000317621	0.0119745	yes
TCONS_00009138	XLOC_004827	HOXC13	chr12:54332575-54340328	q1	q2	OK	3.50995	0.884932	-1.98781	3.32644	0.000879615	0.0244675	yes
TCONS_00021765	XLOC_011868	HPCAL1	chr2:10443039-10567743	q1	q2	OK	27.0793	65.7266	1.27929	-3.05311	0.00226484	0.0443961	yes
TCONS_00031396	XLOC_017021	HSD17B4	chr5:118788137-118878030	q1	q2	OK	0.558652	2.33214	2.06163	-3.00471	0.00265834	0.048847	yes
TCONS_00009460	XLOC_005009	HSP90B1	chr12:104324188-104341703	q1	q2	OK	23.1951	69.2048	1.57705	-3.79332	0.000148646	0.00684658	yes
TCONS_00033100	XLOC_017940	HSPA1A	chr6:31783290-31785719	q1	q2	OK	3.80355	46.5833	3.6144	-8.17714	2.22045e-16	2.62472e-13	yes
TCONS_00033101	XLOC_017941	HSPA1B	chr6:31795511-31798031	q1	q2	OK	6.50226	83.0067	3.67421	-8.60547	0	0	yes
TCONS_00001555	XLOC_000823	HSPA6	chr1:161494035-161496687	q1	q2	OK	0.0390636	6.02754	7.2696	-9.83044	0	0	yes
TCONS_00001557	XLOC_000825	HSPA7	chr1:161575848-161578341	q1	q2	OK	0.07498	2.08699	4.79878	-6.59671	4.2039e-11	1.71903e-08	yes
TCONS_00037634	XLOC_020277	HSPB1	chr7:75931874-75933614	q1	q2	OK	0.0378598	0.548808	3.85756	-3.85117	0.000117555	0.00576365	yes
TCONS_00028555	XLOC_015503	HYAL1	chr3:50337319-50349812	q1	q2	OK	0.0237799	0.305841	3.68497	-3.62379	0.000290317	0.0112625	yes
TCONS_00007354	XLOC_003867	HYLS1	chr11:125753508-125773116	q1	q2	OK	1.33085	0.128354	-3.37414	3.58942	0.000331412	0.0123199	yes
TCONS_00034402	XLOC_018654	ICK	chr6:52866097-52926600	q1	q2	OK	0.871757	0.124023	-2.81332	3.67079	0.000241804	0.00980782	yes
TCONS_00044272	XLOC_023820	IDS	chrX:148560294-148586884	q1	q2	OK	2.24234	7.43901	1.73011	-3.64735	0.000264963	0.0105316	yes
TCONS_00009753	XLOC_005184	IFFO1	chr12:6648693-6665249	q1	q2	OK	0.816252	0.116898	-2.80377	3.13037	0.00174585	0.0379177	yes
TCONS_00001503	XLOC_000791	IFI16	chr1:158979681-159024945	q1	q2	OK	29.917	9.68891	-1.62656	3.41344	0.000641471	0.0197533	yes
TCONS_00019455	XLOC_010527	IFI30	chr19:18284578-18288927	q1	q2	OK	62.5779	395.563	2.66018	-6.31474	2.70609e-10	9.19457e-08	yes
TCONS_00000901	XLOC_000473	IFI44L	chr1:79086087-79111830	q1	q2	OK	2.17109	0.372784	-2.54201	4.1382	3.50043e-05	0.00222902	yes
TCONS_00007407	XLOC_003895	IFITM3	chr11:319672-320914	q1	q2	OK	3.73721	0.854033	-2.1296	2.99444	0.00274952	0.0495914	yes
TCONS_00040757	XLOC_021992	IFT74	chr9:26903367-27062931	q1	q2	OK	1.73491	0	-1.79769e+308	-1.79769e+308	8.16799e-05	0.00431722	yes
TCONS_00029120	XLOC_015799	IFT80	chr3:159974773-160117320	q1	q2	OK	3.98874	0.705799	-2.49861	4.04412	5.25199e-05	0.00306929	yes
TCONS_00029121	XLOC_015799	IFT80	chr3:159974773-160117320	q1	q2	OK	7.31949	2.132	-1.77953	3.17685	0.00148886	0.0344359	yes
TCONS_00022841	XLOC_012444	IGFBP2	chr2:217498126-217529158	q1	q2	OK	0.0222588	0.797178	5.16245	-5.18968	2.10658e-07	3.30351e-05	yes
TCONS_00009110	XLOC_004814	IGFBP6	chr12:53491435-53496128	q1	q2	OK	0.634539	0.0562022	-3.49701	3.37863	0.000728476	0.0215458	yes
TCONS_00028833	XLOC_015653	IGSF11	chr3:118619478-118864898	q1	q2	OK	76.7721	29.4351	-1.38304	3.10512	0.00190204	0.0399402	yes
TCONS_00028834	XLOC_015653	IGSF11	chr3:118619478-118864898	q1	q2	OK	0.229999	0	-1.79769e+308	-1.79769e+308	0.00231892	0.0449543	yes
TCONS_00001896	XLOC_000999	IKBKE	chr1:206643585-206670223	q1	q2	OK	0.0389316	0.538169	3.78904	-4.26434	2.00492e-05	0.00142462	yes
TCONS_00037485	XLOC_020193	IKZF1	chr7:50344377-50472798	q1	q2	OK	0	4.24792	1.79769e+308	1.79769e+308	7.77523e-05	0.0041507	yes
TCONS_00037488	XLOC_020193	IKZF1	chr7:50344377-50472798	q1	q2	OK	0.108093	1.90045	4.13599	-5.9556	2.59114e-09	6.98248e-07	yes
TCONS_00037489	XLOC_020193	IKZF1	chr7:50344377-50472798	q1	q2	OK	1.24602	0	-1.79769e+308	-1.79769e+308	2.62453e-05	0.00178176	yes
TCONS_00017615	XLOC_009515	IKZF3	chr17:37921198-38020441	q1	q2	OK	1.57784	7.26084	2.20218	-3.85454	0.000115948	0.00570478	yes
TCONS_00004072	XLOC_002141	IL10	chr1:206940947-206945839	q1	q2	OK	2.82879	10.1429	1.84221	-3.36572	0.00076344	0.0222847	yes
TCONS_00015123	XLOC_008143	IL17C	chr16:88705000-88706882	q1	q2	OK	1.41609	0.125302	-3.49843	3.85927	0.000113727	0.00560921	yes
TCONS_00022282	XLOC_012157	IL18R1	chr2:102979096-103015217	q1	q2	OK	1.69452	0.252717	-2.74528	3.95406	7.68368e-05	0.00411432	yes
TCONS_00002556	XLOC_001349	IL28RA	chr1:24480646-24513765	q1	q2	OK	0.0189507	0.391648	4.36923	-4.72673	2.28162e-06	0.000242773	yes
TCONS_00026806	XLOC_014599	IL2RB	chr22:37521879-37545962	q1	q2	OK	0.148222	1.02462	2.78926	-4.15232	3.29122e-05	0.00212856	yes
TCONS_00014597	XLOC_007874	IL4R	chr16:27325250-27376099	q1	q2	OK	30.0967	9.72861	-1.6293	3.6208	0.000293695	0.0113559	yes
TCONS_00038979	XLOC_021004	IMPDH1	chr7:128032330-128050036	q1	q2	OK	0.12245	0.902482	2.8817	-3.65074	0.000261489	0.0104289	yes
TCONS_00038981	XLOC_021004	IMPDH1	chr7:128032330-128050036	q1	q2	OK	0.408046	0	-1.79769e+308	-1.79769e+308	0.00149291	0.034491	yes
TCONS_00009245	XLOC_004890	INHBE	chr12:57849095-57851791	q1	q2	OK	6.88557	0.607593	-3.5024	5.85483	4.77495e-09	1.19942e-06	yes
TCONS_00022246	XLOC_012141	INPP4A	chr2:99061320-99207496	q1	q2	OK	0.675752	0.0778275	-3.11814	3.38055	0.000723398	0.0214773	yes
TCONS_00017067	XLOC_009225	INPP5K	chr17:1397870-1420182	q1	q2	OK	16.4903	5.78981	-1.51003	3.12851	0.00175695	0.0380454	yes
TCONS_00006322	XLOC_003312	INSC	chr11:15133969-15268754	q1	q2	OK	0.161969	0	-1.79769e+308	-1.79769e+308	0.00273942	0.0495302	yes
TCONS_00038236	XLOC_020583	INSIG1	chr7:155089485-155101945	q1	q2	OK	28.2507	82.3836	1.54407	-3.65718	0.000255004	0.0102282	yes
TCONS_00038237	XLOC_020583	INSIG1	chr7:155089485-155101945	q1	q2	OK	2.57083	9.51358	1.88776	-3.46412	0.000531967	0.0173377	yes
TCONS_00038238	XLOC_020583	INSIG1	chr7:155089485-155101945	q1	q2	OK	0.510977	3.17573	2.63576	-3.97363	7.07847e-05	0.0038668	yes
TCONS_00011354	XLOC_006034	INTS6	chr13:51915167-52027275	q1	q2	OK	0.560159	9.56233	4.09345	-7.8875	3.10862e-15	3.12341e-12	yes
TCONS_00011355	XLOC_006034	INTS6	chr13:51915167-52027275	q1	q2	OK	11.1897	3.19245	-1.80944	3.69116	0.000223236	0.00925968	yes
TCONS_00009989	XLOC_005312	IPO8	chr12:30781914-30848929	q1	q2	OK	0.820318	5.68831	2.79374	-4.95845	7.10572e-07	9.23783e-05	yes
TCONS_00028242	XLOC_015356	IQSEC1	chr3:12938718-13114617	q1	q2	OK	3.03601	8.58127	1.49902	-3.42974	0.000604162	0.019018	yes
TCONS_00008994	XLOC_004757	IRAK4	chr12:44152746-44183346	q1	q2	OK	0.487237	0	-1.79769e+308	-1.79769e+308	0.000784464	0.0227099	yes
TCONS_00004247	XLOC_002237	IRF2BP2	chr1:234740014-234745271	q1	q2	OK	7.42287	20.2105	1.44506	-3.3678	0.000757713	0.0221653	yes
TCONS_00021353	XLOC_011664	IRF3	chr19:50162825-50177173	q1	q2	OK	0.0558138	1.05729	4.2436	-4.58297	4.58422e-06	0.000431045	yes
TCONS_00021355	XLOC_011664	IRF3	chr19:50162825-50177173	q1	q2	OK	2.47205	0	-1.79769e+308	-1.79769e+308	0.000144784	0.00670823	yes
TCONS_00032740	XLOC_017754	IRF4	chr6:391738-411443	q1	q2	OK	0.0137207	0.286075	4.38197	-4.96575	6.84356e-07	8.94662e-05	yes
TCONS_00037993	XLOC_020450	IRF5	chr7:128577993-128590088	q1	q2	OK	0.0376204	0.358842	3.25376	-3.37527	0.000737436	0.0217277	yes
TCONS_00037996	XLOC_020450	IRF5	chr7:128577993-128590088	q1	q2	OK	0	0.841533	1.79769e+308	1.79769e+308	0.00266993	0.0489537	yes
TCONS_00011594	XLOC_006182	IRF9	chr14:24630421-24635774	q1	q2	OK	26.4861	9.88005	-1.42265	3.02278	0.00250464	0.0473239	yes
TCONS_00009491	XLOC_005029	ISCU	chr12:108956293-108963160	q1	q2	OK	32.7048	11.3054	-1.53249	2.99928	0.00270614	0.0493022	yes
TCONS_00000011	XLOC_000009	ISG15	chr1:948846-949919	q1	q2	OK	76.3472	21.5818	-1.82276	3.84222	0.000121928	0.00591418	yes
TCONS_00013509	XLOC_007259	ISG20	chr15:89182038-89198879	q1	q2	OK	24.8986	3.78884	-2.71624	4.91447	8.90243e-07	0.00011211	yes
TCONS_00020803	XLOC_011362	ISYNA1	chr19:18530145-18549111	q1	q2	OK	0.0499808	0.45894	3.19886	-3.55275	0.00038122	0.0137253	yes
TCONS_00016631	XLOC_009011	ITGA3	chr17:48133339-48167849	q1	q2	OK	11.192	3.59985	-1.63647	3.44524	0.000570562	0.0181786	yes
TCONS_00017132	XLOC_009257	ITGAE	chr17:3617918-3704537	q1	q2	OK	4.96945	1.44645	-1.78057	3.28167	0.00103195	0.0273321	yes
TCONS_00014700	XLOC_007913	ITGAL	chr16:30483982-30534506	q1	q2	OK	0.793475	2.9998	1.91861	-3.49611	0.000472103	0.0159483	yes
TCONS_00022658	XLOC_012363	ITGAV	chr2:187454789-187545628	q1	q2	OK	0	0.880949	1.79769e+308	1.79769e+308	0.00172654	0.0376011	yes
TCONS_00014736	XLOC_007934	ITGAX	chr16:31366508-31394318	q1	q2	OK	0.555515	6.20345	3.48117	-6.50495	7.77174e-11	2.98493e-08	yes
TCONS_00005425	XLOC_002849	ITGB1	chr10:33189245-33247293	q1	q2	OK	6.45157	17.8562	1.4687	-3.31493	0.000916672	0.0251883	yes
TCONS_00005427	XLOC_002849	ITGB1	chr10:33189245-33247293	q1	q2	OK	78.3188	16.6219	-2.23627	4.82153	1.42461e-06	0.00016589	yes
TCONS_00025998	XLOC_014170	ITGB2	chr21:46305867-46349595	q1	q2	OK	2.27992	7.93289	1.79887	-3.54987	0.000385427	0.013799	yes
TCONS_00033176	XLOC_017979	ITPR3	chr6:33589155-33664348	q1	q2	OK	43.8214	14.939	-1.55255	3.40286	0.000666834	0.0203032	yes
TCONS_00011922	XLOC_006336	JDP2	chr14:75894508-75939404	q1	q2	OK	1.10149	0.147741	-2.89831	3.87512	0.000106572	0.00533298	yes
TCONS_00007848	XLOC_004131	KBTBD4	chr11:47586981-47606115	q1	q2	OK	0	1.7872	1.79769e+308	1.79769e+308	0.00148561	0.0343821	yes
TCONS_00039136	XLOC_021093	KCNH2	chr7:150642043-150675402	q1	q2	OK	0.895459	0.159038	-2.49326	3.09909	0.00194113	0.040476	yes
TCONS_00005901	XLOC_003078	KCNIP2	chr10:103578824-103603677	q1	q2	OK	0.0160503	0.375678	4.54882	-3.87716	0.000105681	0.00530333	yes
TCONS_00007683	XLOC_004051	KCNJ11	chr11:17406795-17410878	q1	q2	OK	10.9627	2.83341	-1.952	3.73628	0.000186763	0.00811339	yes
TCONS_00009332	XLOC_004937	KCNMB4	chr12:70760061-70828072	q1	q2	OK	22.458	8.3996	-1.41884	3.10393	0.00190967	0.040058	yes
TCONS_00019450	XLOC_010523	KCNN1	chr19:18062110-18109930	q1	q2	OK	0.141933	0.675278	2.25027	-3.13367	0.00172636	0.0376011	yes
TCONS_00003530	XLOC_001863	KCNN3	chr1:154669941-154842754	q1	q2	OK	0.107932	0.754652	2.80569	-4.20697	2.58812e-05	0.0017579	yes
TCONS_00003533	XLOC_001863	KCNN3	chr1:154669941-154842754	q1	q2	OK	0.818994	3.5901	2.1321	-4.52439	6.05713e-06	0.000537899	yes
TCONS_00038989	XLOC_021006	KCP	chr7:128516918-128550773	q1	q2	OK	0.257855	1.53291	2.57164	-4.01813	5.8663e-05	0.0033517	yes
TCONS_00038990	XLOC_021006	KCP	chr7:128516918-128550773	q1	q2	OK	0.00343088	1.10992	8.33767	-6.67748	2.43083e-11	1.07527e-08	yes
TCONS_00010754	XLOC_005690	KDM2B	chr12:121866899-122018920	q1	q2	OK	2.3811	0.66282	-1.84494	3.18512	0.00144692	0.033815	yes
TCONS_00022184	XLOC_012102	KDM3A	chr2:86668270-86719839	q1	q2	OK	11.328	36.0718	1.67098	-3.9539	7.68884e-05	0.00411552	yes
TCONS_00003886	XLOC_002032	KIAA0040	chr1:175126122-175162229	q1	q2	OK	0.975077	0.134083	-2.8624	3.7009	0.000214839	0.00904266	yes
TCONS_00031635	XLOC_017132	KIAA0141	chr5:141303384-141321612	q1	q2	OK	7.72057	2.3706	-1.70346	3.22339	0.00126683	0.0313677	yes
TCONS_00011328	XLOC_006016	KIAA0226L	chr13:46916136-46961635	q1	q2	OK	31.849	11.6795	-1.44726	3.22501	0.00125968	0.0312622	yes
TCONS_00033933	XLOC_018391	KIAA0319	chr6:24544331-24646383	q1	q2	OK	0.268036	0	-1.79769e+308	-1.79769e+308	0.000867401	0.0242542	yes
TCONS_00015391	XLOC_008296	KIAA0430	chr16:15688225-15737023	q1	q2	OK	0.995894	0.143149	-2.79847	4.10362	4.06739e-05	0.00249626	yes
TCONS_00038448	XLOC_020715	KIAA0895	chr7:36363758-36493400	q1	q2	OK	0.766571	0	-1.79769e+308	-1.79769e+308	0.000267557	0.0105988	yes
TCONS_00004484	XLOC_002367	KIAA1217	chr10:23983674-24836772	q1	q2	OK	1.01092	3.24048	1.68054	-3.25113	0.00114948	0.0294309	yes
TCONS_00020793	XLOC_011358	KIAA1683	chr19:18367905-18385319	q1	q2	OK	0.447973	0.0925192	-2.27559	3.08669	0.00202397	0.041496	yes
TCONS_00037203	XLOC_020049	KIAA1908	chr7:1609708-1629261	q1	q2	OK	0.735727	0.134533	-2.45121	3.48334	0.000495199	0.016452	yes
TCONS_00028432	XLOC_015449	KIF9	chr3:47205859-47388306	q1	q2	OK	0.191094	0	-1.79769e+308	-1.79769e+308	0.00208946	0.0422233	yes
TCONS_00006874	XLOC_003603	KLC2	chr11:66024764-66035332	q1	q2	OK	4.46482	1.0789	-2.04904	3.55099	0.000383786	0.0137522	yes
TCONS_00033283	XLOC_018037	KLC4	chr6:43027371-43042833	q1	q2	OK	2.60862	0.649634	-2.00559	3.21057	0.00132471	0.0321976	yes
TCONS_00040437	XLOC_021816	KLF10	chr8:103661004-103667983	q1	q2	OK	0.687611	5.37596	2.96686	-4.92002	8.65332e-07	0.000109463	yes
TCONS_00040438	XLOC_021816	KLF10	chr8:103661004-103667983	q1	q2	OK	11.1761	28.0176	1.32592	-3.0731	0.00211846	0.0426072	yes
TCONS_00028914	XLOC_015692	KLF15	chr3:126061477-126076236	q1	q2	OK	8.40546	1.10135	-2.93206	5.16663	2.3835e-07	3.68843e-05	yes
TCONS_00005250	XLOC_002762	KLF6	chr10:3818187-3827473	q1	q2	OK	0.233408	1.16157	2.31515	-3.38543	0.000710667	0.0212173	yes
TCONS_00005251	XLOC_002762	KLF6	chr10:3818187-3827473	q1	q2	OK	0.0635891	0.960403	3.91679	-5.05163	4.38062e-07	6.24953e-05	yes
TCONS_00005252	XLOC_002762	KLF6	chr10:3818187-3827473	q1	q2	OK	4.80824	16.4965	1.77858	-4.11644	3.84762e-05	0.002398	yes
TCONS_00033278	XLOC_018035	KLHDC3	chr6:42981840-42989036	q1	q2	OK	0.527067	0	-1.79769e+308	-1.79769e+308	0.00198328	0.0410023	yes
TCONS_00015862	XLOC_008576	KLHDC4	chr16:87741417-87799598	q1	q2	OK	0.616322	0	-1.79769e+308	-1.79769e+308	0.00177552	0.0382708	yes
TCONS_00030080	XLOC_016314	KLHL2	chr4:166128769-166244308	q1	q2	OK	0	3.53285	1.79769e+308	1.79769e+308	0.000640059	0.0197401	yes
TCONS_00021794	XLOC_011888	KLHL29	chr2:23608297-23931483	q1	q2	OK	10.5147	3.28618	-1.67792	3.53548	0.000407041	0.0143573	yes
TCONS_00037318	XLOC_020102	KLHL7	chr7:23145352-23215038	q1	q2	OK	0.00274123	1.50797	9.10357	-3.48863	0.000485502	0.0162218	yes
TCONS_00037320	XLOC_020102	KLHL7	chr7:23145352-23215038	q1	q2	OK	1.16636	0	-1.79769e+308	-1.79769e+308	0.000154989	0.00706313	yes
TCONS_00021414	XLOC_011699	KLK1	chr19:51322403-51327043	q1	q2	OK	2.16796	18.6869	3.10762	-5.45031	5.02829e-08	9.70247e-06	yes
TCONS_00021419	XLOC_011702	KLK4	chr19:51409607-51413994	q1	q2	OK	0.0157952	1.24528	6.30085	-6.40531	1.50069e-10	5.44061e-08	yes
TCONS_00011737	XLOC_006249	KTN1	chr14:56046924-56151302	q1	q2	OK	4.63336	14.0306	1.59844	-3.67757	0.000235465	0.00960335	yes
TCONS_00013255	XLOC_007115	LACTB	chr15:63413998-63434260	q1	q2	OK	0.135675	0.970776	2.83899	-3.35726	0.000787186	0.0227606	yes
TCONS_00041326	XLOC_022300	LAMC3	chr9:133884503-133968446	q1	q2	OK	0.132928	0.00871252	-3.93142	3.48988	0.000483243	0.016177	yes
TCONS_00043814	XLOC_023578	LAS1L	chrX:64732461-64754686	q1	q2	OK	0.00217224	0.257389	6.88862	-3.41571	0.000636154	0.0196801	yes
TCONS_00043817	XLOC_023578	LAS1L	chrX:64732461-64754686	q1	q2	OK	0.705004	3.7269	2.40227	-3.86993	0.000108868	0.00543051	yes
TCONS_00004184	XLOC_002195	LBR	chr1:225589203-225616557	q1	q2	OK	0.439131	67.5052	7.2642	-12.8347	0	0	yes
TCONS_00006341	XLOC_003324	LDHA	chr11:18415935-18429765	q1	q2	OK	1.13909	4.78461	2.07052	-3.15905	0.00158286	0.0357535	yes
TCONS_00006342	XLOC_003324	LDHA	chr11:18415935-18429765	q1	q2	OK	0.0997457	1.32957	3.73656	-4.61745	3.88478e-06	0.000376607	yes
TCONS_00006345	XLOC_003324	LDHA	chr11:18415935-18429765	q1	q2	OK	169.137	943.09	2.47921	-5.01446	5.31819e-07	7.35583e-05	yes
TCONS_00006346	XLOC_003324	LDHA	chr11:18415935-18429765	q1	q2	OK	0.114743	4.37112	5.25153	-6.9837	2.87503e-12	1.59306e-09	yes
TCONS_00004052	XLOC_002129	LEMD1	chr1:205342379-205391214	q1	q2	OK	0.064505	0.603206	3.22517	-3.027	0.00246996	0.0468436	yes
TCONS_00034195	XLOC_018544	LEMD2	chr6:33738989-33756906	q1	q2	OK	1.00225	4.53195	2.17689	-3.54844	0.000387526	0.0138542	yes
TCONS_00009291	XLOC_004918	LEMD3	chr12:65563350-65642141	q1	q2	OK	0.564096	0	-1.79769e+308	-1.79769e+308	0.000404667	0.0142915	yes
TCONS_00000820	XLOC_000438	LEPROT	chr1:65886130-66103176	q1	q2	OK	5.52499	1.17794	-2.2297	3.8238	0.00013141	0.00625465	yes
TCONS_00011464	XLOC_006105	LIG4	chr13:108859791-108870716	q1	q2	OK	1.63069	0.307455	-2.40704	3.43817	0.000585666	0.0185673	yes
TCONS_00022311	XLOC_012178	LIMS1	chr2:109150810-109303702	q1	q2	OK	3.23908	9.93091	1.61634	-3.34779	0.000814578	0.0232799	yes
TCONS_00024481	XLOC_013352	LINC00493	chr20:18548072-18550203	q1	q2	OK	190.379	62.6509	-1.60347	3.58436	0.000337909	0.0125003	yes
TCONS_00038637	XLOC_020817	LOC100093631	chr7:74601103-74653459	q1	q2	OK	13.4085	42.1985	1.65404	-3.93295	8.39101e-05	0.00441043	yes
TCONS_00030180	XLOC_016377	LOC100130872	chr4:1160720-1202750	q1	q2	OK	0.348253	2.63161	2.91774	-4.76361	1.9016e-06	0.000211105	yes
TCONS_00013044	XLOC_007013	LOC100131089	chr15:40331511-40359710	q1	q2	OK	0.746063	0.0865077	-3.1084	3.06974	0.00214245	0.0429363	yes
TCONS_00038231	XLOC_020580	LOC100132707	chr7:154720226-154794682	q1	q2	OK	0.0275975	0.273058	3.3066	-2.99707	0.00272592	0.0494268	yes
TCONS_00038233	XLOC_020580	LOC100132707	chr7:154720226-154794682	q1	q2	OK	0.472495	0	-1.79769e+308	-1.79769e+308	0.00119242	0.0301116	yes
TCONS_00015433	XLOC_008323	LOC100190986	chr16:21443344-21445776	q1	q2	OK	6.85999	18.6528	1.44311	-3.14764	0.00164595	0.0365192	yes
TCONS_00023770	XLOC_012957	LOC100216479	chr2:131174325-131186119	q1	q2	OK	1.33037	0.283749	-2.22914	3.08327	0.0020474	0.0417935	yes
TCONS_00015913	XLOC_008608	LOC100306951	chr17:1420212-1466110	q1	q2	OK	40.1495	11.0888	-1.85627	3.50487	0.000456834	0.0156277	yes
TCONS_00028024	XLOC_015245	LOC100505687	chr3:183165395-183173800	q1	q2	OK	7.97103	1.15115	-2.7917	4.22437	2.3961e-05	0.00165282	yes
TCONS_00024667	XLOC_013472	LOC100505783	chr20:42839599-42854667	q1	q2	OK	2.41292	0.293601	-3.03885	3.68098	0.000232336	0.0095199	yes
TCONS_00018632	XLOC_010081	LOC100505817	chr18:70992175-71017124	q1	q2	OK	0.0223174	0.262598	3.55662	-3.2301	0.00123745	0.0309313	yes
TCONS_00012458	XLOC_006670	LOC100506433	chr14:48234155-48264217	q1	q2	OK	4.82156	1.38353	-1.80115	3.08168	0.00205836	0.0419017	yes
TCONS_00026930	XLOC_014676	LOC100506714	chr22:45529638-45559662	q1	q2	OK	5.52098	1.43605	-1.94282	3.03632	0.00239483	0.0459044	yes
TCONS_00016905	XLOC_009151	LOC100507246	chr17:74553845-74561430	q1	q2	OK	78.9886	27.178	-1.5392	3.38653	0.000707817	0.0211437	yes
TCONS_00019677	XLOC_010658	LOC100507433	chr19:38039850-38105079	q1	q2	OK	1.48387	0.184219	-3.00988	3.75579	0.000172793	0.00765064	yes
TCONS_00011293	XLOC_005995	LOC100616668	chr13:41363546-41495910	q1	q2	OK	0.149779	0	-1.79769e+308	-1.79769e+308	0.00242946	0.0463318	yes
TCONS_00039090	XLOC_021069	LOC154761	chr7:143509060-143533810	q1	q2	OK	1.69952	5.60017	1.72034	-3.0884	0.00201239	0.0413308	yes
TCONS_00000013	XLOC_000011	LOC254099	chr1:1072396-1079434	q1	q2	OK	0.536746	0.0594718	-3.17396	3.26069	0.00111143	0.0287496	yes
TCONS_00013218	XLOC_007099	LOC283663	chr15:57592562-57599967	q1	q2	OK	0.439567	1.88122	2.09751	-3.1551	0.00160445	0.0360013	yes
TCONS_00000480	XLOC_000245	LOC284551	chr1:31984035-31989846	q1	q2	OK	0.0167362	0.322031	4.26616	-4.52637	6.00063e-06	0.00053423	yes
TCONS_00008820	XLOC_004670	LOC374443	chr12:9800642-9811008	q1	q2	OK	18.1008	4.66457	-1.95624	3.77009	0.000163192	0.00733637	yes
TCONS_00029083	XLOC_015780	LOC401093	chr3:151980404-152183569	q1	q2	OK	0.0840037	0	-1.79769e+308	-1.79769e+308	0.00236647	0.0455275	yes
TCONS_00014642	XLOC_007891	LOC606724	chr16:29460665-29461236	q1	q2	OK	11.2737	43.2861	1.94095	-4.02283	5.75033e-05	0.00329079	yes
TCONS_00025708	XLOC_014022	LOC642852	chr21:46707966-46717269	q1	q2	OK	3.19884	0.898836	-1.83142	3.4345	0.00059365	0.0187571	yes
TCONS_00031264	XLOC_016948	LOC728723	chr5:76372531-76444176	q1	q2	OK	0.700457	0.0708448	-3.30556	3.35376	0.000797215	0.0229421	yes
TCONS_00003302	XLOC_001747	LOC728875	chr1:144300511-144341755	q1	q2	OK	3.67495	0.576405	-2.67257	3.60118	0.000316778	0.0119605	yes
TCONS_00006308	XLOC_003300	LOC729013	chr11:10879763-10900823	q1	q2	OK	14.3715	4.16458	-1.78697	3.14206	0.00167762	0.0368783	yes
TCONS_00031876	XLOC_017274	LOC729678	chr5:180256953-180262726	q1	q2	OK	4.34333	1.10582	-1.97369	3.16759	0.00153708	0.0351283	yes
TCONS_00010957	XLOC_005818	LRCH1	chr13:47127295-47327175	q1	q2	OK	0.767836	3.46451	2.17378	-3.87531	0.000106488	0.00533069	yes
TCONS_00023907	XLOC_013029	LRP2	chr2:169983618-170219122	q1	q2	OK	0.815378	0.0743219	-3.45561	5.44121	5.2921e-08	1.01112e-05	yes
TCONS_00006942	XLOC_003636	LRP5	chr11:68080107-68216743	q1	q2	OK	1.42029	6.10792	2.1045	-4.41704	1.00062e-05	0.000810085	yes
TCONS_00002912	XLOC_001545	LRP8	chr1:53692563-53793821	q1	q2	OK	0.231282	2.74067	3.5668	-5.97839	2.25348e-09	6.1791e-07	yes
TCONS_00002913	XLOC_001545	LRP8	chr1:53692563-53793821	q1	q2	OK	2.83952	0.218202	-3.70191	5.91344	3.35036e-09	8.7762e-07	yes
TCONS_00028416	XLOC_015440	LRRC2	chr3:46556877-46608040	q1	q2	OK	0.532471	0.0124388	-5.41979	4.7002	2.59906e-06	0.000268823	yes
TCONS_00040669	XLOC_021935	LRRC24	chr8:145743362-145754458	q1	q2	OK	0.994376	0.15364	-2.69424	3.25519	0.00113316	0.029168	yes
TCONS_00020799	XLOC_011361	LRRC25	chr19:18501953-18508415	q1	q2	OK	1.14907	28.38	4.62634	-9.01799	0	0	yes
TCONS_00008244	XLOC_004376	LRRC32	chr11:76368567-76381791	q1	q2	OK	0.0288724	1.43959	5.63983	-6.74755	1.50364e-11	7.05038e-09	yes
TCONS_00008245	XLOC_004376	LRRC32	chr11:76368567-76381791	q1	q2	OK	3.3718	44.9996	3.73832	-8.68585	0	0	yes
TCONS_00038971	XLOC_021000	LRRC4	chr7:127292201-127732659	q1	q2	OK	0.0742784	0.551602	2.89261	-3.95923	7.51913e-05	0.00404933	yes
TCONS_00000945	XLOC_000495	LRRC8B	chr1:89990396-90063420	q1	q2	OK	0.472079	0	-1.79769e+308	-1.79769e+308	0.00027533	0.0108335	yes
TCONS_00000947	XLOC_000497	LRRC8D	chr1:90286572-90401989	q1	q2	OK	12.8129	4.11979	-1.63695	3.18451	0.00145001	0.0338427	yes
TCONS_00023013	XLOC_012537	LRRFIP1	chr2:238536223-238690290	q1	q2	OK	0.127128	0.945717	2.89513	-4.02697	5.64994e-05	0.00324257	yes
TCONS_00023016	XLOC_012537	LRRFIP1	chr2:238536223-238690290	q1	q2	OK	1.05503	0.0568038	-4.21515	4.38467	1.16162e-05	0.000917982	yes
TCONS_00023017	XLOC_012537	LRRFIP1	chr2:238536223-238690290	q1	q2	OK	0.0988703	2.48862	4.65366	-6.57083	5.00373e-11	2.00528e-08	yes
TCONS_00040077	XLOC_021650	LSM1	chr8:38020838-38070819	q1	q2	OK	6.68973	1.6392	-2.02896	3.04983	0.00228973	0.0446361	yes
TCONS_00038428	XLOC_020703	LSM5	chr7:32524944-32534870	q1	q2	OK	1.30765	0.130624	-3.32348	3.1426	0.00167453	0.0368334	yes
TCONS_00026020	XLOC_014182	LSS	chr21:47608359-47648738	q1	q2	OK	0.262216	1.85958	2.82615	-3.94275	8.05526e-05	0.00426941	yes
TCONS_00026021	XLOC_014182	LSS	chr21:47608359-47648738	q1	q2	OK	1.7756	11.2799	2.66737	-5.5659	2.60803e-08	5.39501e-06	yes
TCONS_00021904	XLOC_011953	LTBP1	chr2:33172368-33624575	q1	q2	OK	3.67074	11.8937	1.69606	-3.8651	0.000111044	0.00550588	yes
TCONS_00021906	XLOC_011953	LTBP1	chr2:33172368-33624575	q1	q2	OK	1.33458	10.5611	2.98429	-6.42229	1.34242e-10	4.94325e-08	yes
TCONS_00021911	XLOC_011953	LTBP1	chr2:33172368-33624575	q1	q2	OK	1.27732	0	-1.79769e+308	-1.79769e+308	3.4159e-05	0.00219007	yes
TCONS_00038074	XLOC_020489	LUC7L2	chr7:139025104-139112272	q1	q2	OK	0.172063	0.847943	2.30103	-3.07903	0.00207674	0.0420749	yes
TCONS_00038076	XLOC_020489	LUC7L2	chr7:139025104-139112272	q1	q2	OK	0.384557	5.44108	3.82262	-6.03882	1.55249e-09	4.49552e-07	yes
TCONS_00001528	XLOC_000811	LY9	chr1:160765927-160798045	q1	q2	OK	8.36366	28.9397	1.79084	-4.17631	2.96279e-05	0.0019594	yes
TCONS_00013809	XLOC_007447	LYSMD2	chr15:52015260-52043650	q1	q2	OK	18.6339	52.9192	1.50587	-3.52698	0.000420326	0.0146859	yes
TCONS_00009806	XLOC_005217	M6PR	chr12:9067315-9102357	q1	q2	OK	2.16221	14.2621	2.72161	-5.24874	1.53147e-07	2.51005e-05	yes
TCONS_00006534	XLOC_003408	MADD	chr11:47290926-47351582	q1	q2	OK	1.10389	0	-1.79769e+308	-1.79769e+308	2.84336e-05	0.00189871	yes
TCONS_00006537	XLOC_003408	MADD	chr11:47290926-47351582	q1	q2	OK	0.760047	0.0953048	-2.99547	3.7805	0.000156512	0.00711095	yes
TCONS_00006538	XLOC_003408	MADD	chr11:47290926-47351582	q1	q2	OK	0.440076	0	-1.79769e+308	-1.79769e+308	0.000449481	0.015456	yes
TCONS_00006541	XLOC_003408	MADD	chr11:47290926-47351582	q1	q2	OK	0.413709	0	-1.79769e+308	-1.79769e+308	0.000463836	0.0157828	yes
TCONS_00026355	XLOC_014352	MAFF	chr22:38597938-38612517	q1	q2	OK	0	1.25968	1.79769e+308	1.79769e+308	0.00228978	0.0446361	yes
TCONS_00013301	XLOC_007139	MAP2K5	chr15:67835020-68099455	q1	q2	OK	0.0669115	0.528674	2.98205	-3.27468	0.00105782	0.0278598	yes
TCONS_00028069	XLOC_015267	MAP3K13	chr3:185000728-185206882	q1	q2	OK	0.14097	0	-1.79769e+308	-1.79769e+308	0.00140371	0.0331465	yes
TCONS_00016789	XLOC_009078	MAP3K3	chr17:61699800-61777519	q1	q2	OK	4.20167	1.20098	-1.80675	3.32302	0.00089049	0.0246578	yes
TCONS_00028444	XLOC_015454	MAP4	chr3:47892179-48130769	q1	q2	OK	0.101198	0	-1.79769e+308	-1.79769e+308	0.0025047	0.0473239	yes
TCONS_00022274	XLOC_012152	MAP4K4	chr2:102314164-102511152	q1	q2	OK	0	1.35781	1.79769e+308	1.79769e+308	0.00044471	0.015336	yes
TCONS_00034746	XLOC_018821	MAP7	chr6:136663418-136871957	q1	q2	OK	0.745069	0.145164	-2.3597	3.1556	0.00160169	0.0359627	yes
TCONS_00044198	XLOC_023778	MAP7D3	chrX:135295378-135338641	q1	q2	OK	0.237601	1.12465	2.24286	-3.27035	0.00107413	0.0281581	yes
TCONS_00016230	XLOC_008765	MAPK7	chr17:19240866-19290532	q1	q2	OK	0.282324	0	-1.79769e+308	-1.79769e+308	0.00216131	0.0431487	yes
TCONS_00018507	XLOC_010011	MAPRE2	chr18:32556891-32723432	q1	q2	OK	0.284712	0	-1.79769e+308	-1.79769e+308	0.00162886	0.0363	yes
TCONS_00018511	XLOC_010011	MAPRE2	chr18:32556891-32723432	q1	q2	OK	0.0506248	0.573276	3.50131	-4.3266	1.51429e-05	0.00113242	yes
TCONS_00016569	XLOC_008974	MAPT	chr17:43920721-44105699	q1	q2	OK	0.228308	0	-1.79769e+308	-1.79769e+308	0.00106321	0.0279548	yes
TCONS_00012198	XLOC_006523	MARK3	chr14:103851700-103970166	q1	q2	OK	0.0821698	0.534098	2.70042	-3.40217	0.00066854	0.0203245	yes
TCONS_00031174	XLOC_016905	MAST4	chr5:65892175-66465423	q1	q2	OK	0.848997	0.228493	-1.89361	3.08172	0.00205807	0.0419017	yes
TCONS_00005744	XLOC_002991	MAT1A	chr10:82031575-82049434	q1	q2	OK	0.825263	0.0235115	-5.13341	5.12121	3.03583e-07	4.5478e-05	yes
TCONS_00018884	XLOC_010203	MBD1	chr18:47793251-47808144	q1	q2	OK	1.77357	0	-1.79769e+308	-1.79769e+308	5.50084e-05	0.00317514	yes
TCONS_00018885	XLOC_010203	MBD1	chr18:47793251-47808144	q1	q2	OK	0.723081	5.84546	3.01509	-5.33189	9.71975e-08	1.69633e-05	yes
TCONS_00044140	XLOC_023747	MBNL3	chrX:131503342-131623996	q1	q2	OK	0.383496	0	-1.79769e+308	-1.79769e+308	0.000148988	0.00685559	yes
TCONS_00044141	XLOC_023747	MBNL3	chrX:131503342-131623996	q1	q2	OK	0.264814	0	-1.79769e+308	-1.79769e+308	0.000501393	0.0165989	yes
TCONS_00044143	XLOC_023747	MBNL3	chrX:131503342-131623996	q1	q2	OK	9.61581	2.76395	-1.79868	3.63609	0.000276812	0.0108756	yes
TCONS_00044144	XLOC_023747	MBNL3	chrX:131503342-131623996	q1	q2	OK	1.68625	0.155338	-3.44034	5.18485	2.16193e-07	3.37152e-05	yes
TCONS_00044146	XLOC_023747	MBNL3	chrX:131503342-131623996	q1	q2	OK	1.18226	0.00429916	-8.10327	4.41706	1.00052e-05	0.000810085	yes
TCONS_00023310	XLOC_012710	MCFD2	chr2:47129008-47303275	q1	q2	OK	33.6818	11.9875	-1.49043	3.30882	0.000936905	0.0256053	yes
TCONS_00023311	XLOC_012710	MCFD2	chr2:47129008-47303275	q1	q2	OK	0.64105	0	-1.79769e+308	-1.79769e+308	0.000458816	0.0156803	yes
TCONS_00023312	XLOC_012710	MCFD2	chr2:47129008-47303275	q1	q2	OK	0.372512	11.0214	4.88688	-8.38508	0	0	yes
TCONS_00023313	XLOC_012710	MCFD2	chr2:47129008-47303275	q1	q2	OK	1.47459	0.343761	-2.10084	3.09022	0.0020001	0.0411565	yes
TCONS_00038793	XLOC_020900	MCM7	chr7:99690403-99723128	q1	q2	OK	45.5201	0	-1.79769e+308	-1.79769e+308	1.10069e-06	0.000134285	yes
TCONS_00012455	XLOC_006668	MDGA2	chr14:47308827-48144157	q1	q2	OK	0.523884	0.02669	-4.29488	4.45109	8.54353e-06	0.000714073	yes
TCONS_00012456	XLOC_006668	MDGA2	chr14:47308827-48144157	q1	q2	OK	0.342445	0	-1.79769e+308	-1.79769e+308	0.000823655	0.0234226	yes
TCONS_00022037	XLOC_012021	MDH1	chr2:63348534-63834330	q1	q2	OK	5.71239	0.218748	-4.70675	5.3332	9.64976e-08	1.6862e-05	yes
TCONS_00001867	XLOC_000987	MDM4	chr1:204485506-204527248	q1	q2	OK	0.553996	0.0381215	-3.8612	4.08221	4.46096e-05	0.00268854	yes
TCONS_00020827	XLOC_011372	MEF2B	chr19:19256375-19314238	q1	q2	OK	484.138	141.784	-1.77173	3.47898	0.000503329	0.0166317	yes
TCONS_00020828	XLOC_011372	MEF2BNB-MEF2B	chr19:19256375-19314238	q1	q2	OK	1.59284	0	-1.79769e+308	-1.79769e+308	0.000155597	0.00708028	yes
TCONS_00020829	XLOC_011372	MEF2BNB-MEF2B	chr19:19256375-19314238	q1	q2	OK	0	1.16759	1.79769e+308	1.79769e+308	0.00234708	0.0453321	yes
TCONS_00032211	XLOC_017471	MEF2C	chr5:88014057-88199922	q1	q2	OK	1.83627	0.177743	-3.36892	4.86231	1.16025e-06	0.000140213	yes
TCONS_00038021	XLOC_020465	MEST	chr7:130126015-130371406	q1	q2	OK	0.74778	0.0739778	-3.33745	3.11643	0.00183055	0.0390264	yes
TCONS_00038022	XLOC_020465	MEST	chr7:130126015-130371406	q1	q2	OK	0.733298	6.49668	3.14723	-5.03638	4.7442e-07	6.64689e-05	yes
TCONS_00038023	XLOC_020465	MEST	chr7:130126015-130371406	q1	q2	OK	30.1315	11.0956	-1.44128	3.01565	0.00256425	0.0480994	yes
TCONS_00017097	XLOC_009243	METTL16	chr17:2319347-2415200	q1	q2	OK	10.4213	25.0837	1.26721	-3.04206	0.00234963	0.0453504	yes
TCONS_00017400	XLOC_009397	MFAP4	chr17:19240866-19290532	q1	q2	OK	4.46244	0.321405	-3.79537	5.60703	2.05823e-08	4.36687e-06	yes
TCONS_00026381	XLOC_014365	MGAT3	chr22:39853324-39888199	q1	q2	OK	15.7347	3.48353	-2.17533	4.47355	7.69307e-06	0.000655453	yes
TCONS_00026382	XLOC_014365	MGAT3	chr22:39853324-39888199	q1	q2	OK	3.49427	11.6094	1.73223	-3.92649	8.61943e-05	0.00451568	yes
TCONS_00012225	XLOC_006538	MGC23270	chr14:105287537-105290055	q1	q2	OK	2.29918	0.556506	-2.04665	3.24352	0.00118062	0.0299554	yes
TCONS_00038747	XLOC_020881	MGC72080	chr7:97595907-97601638	q1	q2	OK	47.0224	15.6408	-1.58803	3.21048	0.00132515	0.0321976	yes
TCONS_00028928	XLOC_015698	MGLL	chr3:127407904-127542093	q1	q2	OK	0.214002	1.07784	2.33245	-3.44042	0.000580814	0.0184468	yes
TCONS_00026196	XLOC_014280	MIAT	chr22:27053445-27072440	q1	q2	OK	0.0422685	0.241446	2.51405	-3.40989	0.000649879	0.019938	yes
TCONS_00026197	XLOC_014280	MIAT	chr22:27053445-27072440	q1	q2	OK	0.239959	0	-1.79769e+308	-1.79769e+308	0.000492229	0.0163765	yes
TCONS_00000035	XLOC_000027	MIB2	chr1:1550794-1565990	q1	q2	OK	0.353758	0	-1.79769e+308	-1.79769e+308	0.00159625	0.035903	yes
TCONS_00000036	XLOC_000027	MIB2	chr1:1550794-1565990	q1	q2	OK	0.00253927	0.526567	7.69606	-4.14848	3.34693e-05	0.00215864	yes
TCONS_00000037	XLOC_000027	MIB2	chr1:1550794-1565990	q1	q2	OK	1.36867	0.0635172	-4.42949	4.6648	3.08925e-06	0.000312852	yes
TCONS_00000038	XLOC_000027	MIB2	chr1:1550794-1565990	q1	q2	OK	2.14597	0.473397	-2.18051	3.4317	0.0005998	0.0189094	yes
TCONS_00000039	XLOC_000027	MIB2	chr1:1550794-1565990	q1	q2	OK	1.7289	0.277604	-2.63875	3.72682	0.000193911	0.0083594	yes
TCONS_00000040	XLOC_000027	MIB2	chr1:1550794-1565990	q1	q2	OK	0	1.24549	1.79769e+308	1.79769e+308	0.00131619	0.0321151	yes
TCONS_00000041	XLOC_000027	MIB2	chr1:1550794-1565990	q1	q2	OK	3.94208	0.325037	-3.60028	5.45923	4.78197e-08	9.23985e-06	yes
TCONS_00000043	XLOC_000027	MIB2	chr1:1550794-1565990	q1	q2	OK	0.624055	0.0827428	-2.91497	3.15107	0.00162675	0.0362702	yes
TCONS_00026559	XLOC_014462	MICAL3	chr22:18270415-18507325	q1	q2	OK	9.42704	29.5041	1.64604	-3.92211	8.77779e-05	0.00457479	yes
TCONS_00043446	XLOC_023430	MID1	chrX:10413349-10851809	q1	q2	OK	0.115865	0	-1.79769e+308	-1.79769e+308	0.00230849	0.0448702	yes
TCONS_00042555	XLOC_023008	MID1IP1	chrX:38660684-38665783	q1	q2	OK	13.0492	3.90656	-1.73999	3.18189	0.00146316	0.0340298	yes
TCONS_00000844	XLOC_000443	MIER1	chr1:67390577-67454302	q1	q2	OK	0.206612	0	-1.79769e+308	-1.79769e+308	0.00274303	0.0495443	yes
TCONS_00000845	XLOC_000443	MIER1	chr1:67390577-67454302	q1	q2	OK	0.225787	0	-1.79769e+308	-1.79769e+308	0.00138845	0.0329411	yes
TCONS_00018124	XLOC_009811	MIF4GD	chr17:73232693-73267311	q1	q2	OK	73.4999	19.5991	-1.90695	4.07388	4.62354e-05	0.00276873	yes
TCONS_00028752	XLOC_015605	MINA	chr3:97660660-97691295	q1	q2	OK	0.218586	0.00764684	-4.83719	3.07559	0.00210088	0.0423627	yes
TCONS_00007425	XLOC_003901	MIR210HG	chr11:565656-568457	q1	q2	OK	0.310513	4.51203	3.86105	-6.07056	1.27467e-09	3.75898e-07	yes
TCONS_00025474	XLOC_013899	MIR3648	chr21:9825831-9826011	q1	q2	OK	10.6101	0.548098	-4.27485	4.58804	4.47425e-06	0.0004224	yes
TCONS_00002860	XLOC_001514	MKNK1	chr1:47004367-47069966	q1	q2	OK	0.493601	0	-1.79769e+308	-1.79769e+308	0.00145111	0.0338427	yes
TCONS_00004465	XLOC_002359	MLLT10	chr10:21823100-22032559	q1	q2	OK	1.49881	0	-1.79769e+308	-1.79769e+308	0.001159	0.0296259	yes
TCONS_00027920	XLOC_015191	MME	chr3:154797435-154901518	q1	q2	OK	0.278726	0	-1.79769e+308	-1.79769e+308	0.00100411	0.0268117	yes
TCONS_00008373	XLOC_004441	MMP7	chr11:102391238-102401478	q1	q2	OK	0.0181609	0.229135	3.65729	-3.15674	0.00159543	0.035903	yes
TCONS_00028538	XLOC_015499	MON1A	chr3:49946301-49967445	q1	q2	OK	12.7831	3.93328	-1.70043	3.26201	0.00110626	0.0286739	yes
TCONS_00043977	XLOC_023665	MORF4L2	chrX:102930425-102947484	q1	q2	OK	0.515933	2.30159	2.15737	-3.13943	0.00169275	0.037095	yes
TCONS_00043982	XLOC_023665	MORF4L2	chrX:102930425-102947484	q1	q2	OK	0.844027	9.80526	3.53819	-5.92201	3.18031e-09	8.40905e-07	yes
TCONS_00043985	XLOC_023665	MORF4L2	chrX:102930425-102947484	q1	q2	OK	0.649782	0	-1.79769e+308	-1.79769e+308	0.00126313	0.0312981	yes
TCONS_00043986	XLOC_023665	MORF4L2	chrX:102930425-102947484	q1	q2	OK	0.69891	0	-1.79769e+308	-1.79769e+308	0.00119379	0.0301374	yes
TCONS_00043989	XLOC_023665	MORF4L2	chrX:102930425-102947484	q1	q2	OK	0.212419	1.48755	2.80795	-3.71187	0.000205736	0.00874776	yes
TCONS_00016067	XLOC_008686	MPDU1	chr17:7486964-7493488	q1	q2	OK	0.758095	0	-1.79769e+308	-1.79769e+308	0.0017554	0.0380411	yes
TCONS_00044384	XLOC_023870	MPP1	chrX:154006958-154033802	q1	q2	OK	0.168529	1.21127	2.84546	-3.71553	0.000202776	0.00864699	yes
TCONS_00011823	XLOC_006290	MPP5	chr14:67708011-67802778	q1	q2	OK	1.26313	0.292383	-2.11107	3.06823	0.00215334	0.0430442	yes
TCONS_00018720	XLOC_010125	MPPE1	chr18:11883471-11908796	q1	q2	OK	0.805946	0.00989216	-6.34825	3.49911	0.000466822	0.0158346	yes
TCONS_00026321	XLOC_014334	MPST	chr22:37415682-37425863	q1	q2	OK	16.6143	4.94025	-1.74977	3.2997	0.00096789	0.0261825	yes
TCONS_00018895	XLOC_010205	MRO	chr18:48321489-48351754	q1	q2	OK	0.00215197	0.290859	7.07852	-4.54558	5.47846e-06	0.000496862	yes
TCONS_00018897	XLOC_010205	MRO	chr18:48321489-48351754	q1	q2	OK	2.40161	0.465258	-2.3679	3.82618	0.000130149	0.00621228	yes
TCONS_00005878	XLOC_003068	MRPL43	chr10:102732285-102747272	q1	q2	OK	1.87755	0.175257	-3.4213	3.51953	0.000432314	0.0150058	yes
TCONS_00006681	XLOC_003488	MS4A14	chr11:60163486-60185228	q1	q2	OK	0.0509766	0.571896	3.48784	-4.34752	1.37683e-05	0.00105314	yes
TCONS_00033094	XLOC_017939	MSH5-SAPCD1	chr6:31707724-31732624	q1	q2	OK	0.291412	1.57988	2.43869	-3.63422	0.000278828	0.0109362	yes
TCONS_00033095	XLOC_017939	MSH5-SAPCD1	chr6:31707724-31732624	q1	q2	OK	0.438786	0	-1.79769e+308	-1.79769e+308	0.000975145	0.0263282	yes
TCONS_00033096	XLOC_017939	MSH5-SAPCD1	chr6:31707724-31732624	q1	q2	OK	1.28675	4.04086	1.65093	-3.05133	0.00227831	0.0445181	yes
TCONS_00033097	XLOC_017939	MSH5-SAPCD1	chr6:31707724-31732624	q1	q2	OK	0.725434	2.74999	1.92251	-3.32282	0.000891131	0.024661	yes
TCONS_00033098	XLOC_017939	MSH5-SAPCD1	chr6:31707724-31732624	q1	q2	OK	0.72583	0	-1.79769e+308	-1.79769e+308	0.000223848	0.00927474	yes
TCONS_00024308	XLOC_013267	MTERFD2	chr2:241938254-242041747	q1	q2	OK	0.911783	3.35525	1.87966	-3.2673	0.00108579	0.0283192	yes
TCONS_00024309	XLOC_013267	MTERFD2	chr2:241938254-242041747	q1	q2	OK	4.53848	0.912335	-2.31457	3.82668	0.000129883	0.00620781	yes
TCONS_00000971	XLOC_000510	MTF2	chr1:93544791-93604638	q1	q2	OK	3.69678	0	-1.79769e+308	-1.79769e+308	3.6711e-06	0.000360614	yes
TCONS_00000972	XLOC_000510	MTF2	chr1:93544791-93604638	q1	q2	OK	0.428108	4.87083	3.50812	-5.6218	1.88978e-08	4.05226e-06	yes
TCONS_00022129	XLOC_012067	MTHFD2	chr2:74425689-74442424	q1	q2	OK	34.726	11.9693	-1.53667	3.19294	0.00140833	0.0331944	yes
TCONS_00003548	XLOC_001872	MUC1	chr1:155158299-155162706	q1	q2	OK	0.0605318	0.414856	2.77684	-3.00343	0.00266957	0.0489537	yes
TCONS_00019039	XLOC_010285	MUM1	chr19:1354975-1378430	q1	q2	OK	3.89325	0	-1.79769e+308	-1.79769e+308	1.73339e-06	0.000195219	yes
TCONS_00002831	XLOC_001502	MUTYH	chr1:45794913-45956840	q1	q2	OK	1.02901	0	-1.79769e+308	-1.79769e+308	0.000938027	0.025631	yes
TCONS_00014662	XLOC_007899	MVP	chr16:29827527-29859360	q1	q2	OK	0.350509	0	-1.79769e+308	-1.79769e+308	0.000746961	0.0219403	yes
TCONS_00025620	XLOC_013986	MX1	chr21:42792519-42831141	q1	q2	OK	28.9845	7.91448	-1.87272	4.00464	6.21133e-05	0.00350295	yes
TCONS_00022073	XLOC_012043	MXD1	chr2:70142172-70170076	q1	q2	OK	0.135011	0.708698	2.3921	-3.25918	0.00111733	0.0288597	yes
TCONS_00030194	XLOC_016385	MXD4	chr4:2249159-2263739	q1	q2	OK	16.2354	5.93329	-1.45224	3.1427	0.001674	0.0368332	yes
TCONS_00005057	XLOC_002659	MXI1	chr10:111967362-112047123	q1	q2	OK	0.910247	7.81899	3.10265	-5.63905	1.7099e-08	3.72328e-06	yes
TCONS_00005058	XLOC_002659	MXI1	chr10:111967362-112047123	q1	q2	OK	0.311315	3.71952	3.57867	-5.41014	6.29758e-08	1.16254e-05	yes
TCONS_00033630	XLOC_018242	MYB	chr6:135502452-135540311	q1	q2	OK	9.96781	45.3962	2.18722	-5.15562	2.52794e-07	3.89053e-05	yes
TCONS_00033638	XLOC_018242	MYB	chr6:135502452-135540311	q1	q2	OK	0.127636	2.88747	4.4997	-6.49402	8.35767e-11	3.18602e-08	yes
TCONS_00040211	XLOC_021710	MYBL1	chr8:67474409-67525480	q1	q2	OK	7.35767	1.91426	-1.94246	3.61637	0.000298767	0.0115033	yes
TCONS_00040212	XLOC_021710	MYBL1	chr8:67474409-67525480	q1	q2	OK	15.272	5.36333	-1.50969	3.09573	0.00196328	0.0407386	yes
TCONS_00032822	XLOC_017797	MYLIP	chr6:16129316-16148478	q1	q2	OK	5.83131	34.7633	2.57567	-5.98061	2.22305e-09	6.10756e-07	yes
TCONS_00031950	XLOC_017328	MYO10	chr5:16662015-16936385	q1	q2	OK	0.276552	0.0643749	-2.10298	3.05234	0.00227064	0.0444355	yes
TCONS_00022691	XLOC_012378	MYO1B	chr2:192110106-192290115	q1	q2	OK	0.382987	0.0492501	-2.9591	3.41563	0.000636342	0.0196802	yes
TCONS_00038515	XLOC_020746	MYO1G	chr7:45002259-45018704	q1	q2	OK	8.86805	35.3584	1.99536	-4.7705	1.83767e-06	0.000204831	yes
TCONS_00021695	XLOC_011835	MZF1	chr19:59070552-59086164	q1	q2	OK	0.135018	1.516	3.48905	-4.65446	3.24837e-06	0.000325459	yes
TCONS_00031853	XLOC_017260	N4BP3	chr5:177540555-177553107	q1	q2	OK	7.28081	18.3665	1.3349	-3.20746	0.00133913	0.0323458	yes
TCONS_00008083	XLOC_004273	NAALADL1	chr11:64808375-64826009	q1	q2	OK	1.61448	0.380528	-2.085	3.2103	0.00132596	0.0321976	yes
TCONS_00002301	XLOC_001201	NADK	chr1:1682670-1711508	q1	q2	OK	0.626437	3.09472	2.30457	-3.65823	0.000253963	0.0101995	yes
TCONS_00032008	XLOC_017352	NADKD1	chr5:36192693-36242258	q1	q2	OK	1.06082	5.71476	2.42951	-4.14589	3.38493e-05	0.00217571	yes
TCONS_00021269	XLOC_011618	NAPA	chr19:47987538-48018515	q1	q2	OK	0.321574	4.25557	3.72613	-5.36582	8.05804e-08	1.43844e-05	yes
TCONS_00000300	XLOC_000157	NBPF3	chr1:21766620-21811393	q1	q2	OK	0	0.909677	1.79769e+308	1.79769e+308	0.00182547	0.0389918	yes
TCONS_00016500	XLOC_008944	NBR1	chr17:41322497-41363707	q1	q2	OK	0.343452	0	-1.79769e+308	-1.79769e+308	0.000690032	0.0207668	yes
TCONS_00016499	XLOC_008943	NBR2	chr17:41277599-41297125	q1	q2	OK	9.75062	2.40593	-2.0189	3.47601	0.00050893	0.0167853	yes
TCONS_00040424	XLOC_021813	NCALD	chr8:102698769-103137135	q1	q2	OK	0.983645	4.76505	2.27628	-3.95409	7.68252e-05	0.00411432	yes
TCONS_00007198	XLOC_003784	NCAM1	chr11:112831968-113149158	q1	q2	OK	1.44356	0.294199	-2.29477	3.66629	0.000246094	0.00993471	yes
TCONS_00000528	XLOC_000278	NCDN	chr1:36023392-36032380	q1	q2	OK	6.44372	1.29532	-2.31459	4.05762	4.95755e-05	0.00292639	yes
TCONS_00004623	XLOC_002436	NCOA4	chr10:51565107-51590734	q1	q2	OK	0.325157	7.11309	4.45127	-7.14678	8.884e-13	5.57892e-10	yes
TCONS_00033570	XLOC_018213	NCOA7	chr6:126102306-126253176	q1	q2	OK	1.5846	0.0724956	-4.45008	5.35008	8.79151e-08	1.55165e-05	yes
TCONS_00033575	XLOC_018213	NCOA7	chr6:126102306-126253176	q1	q2	OK	0.0287261	0.247211	3.10531	-3.62198	0.000292354	0.0113197	yes
TCONS_00033576	XLOC_018213	NCOA7	chr6:126102306-126253176	q1	q2	OK	0.0868009	0.740542	3.0928	-4.25869	2.05629e-05	0.00145425	yes
TCONS_00010800	XLOC_005715	NCOR2	chr12:124808956-125052010	q1	q2	OK	1.79924	0.56038	-1.68291	3.08891	0.00200891	0.0412868	yes
TCONS_00011041	XLOC_005866	NDFIP2	chr13:80055258-80130212	q1	q2	OK	0.0434495	0.316859	2.86643	-3.21099	0.00132279	0.032188	yes
TCONS_00041443	XLOC_022370	NDOR1	chr9:140100118-140113813	q1	q2	OK	0.00977197	0.417931	5.41847	-5.07585	3.85771e-07	5.58281e-05	yes
TCONS_00041446	XLOC_022370	NDOR1	chr9:140100118-140113813	q1	q2	OK	0.813557	0.146338	-2.47494	3.37042	0.000750529	0.0220221	yes
TCONS_00041447	XLOC_022370	NDOR1	chr9:140100118-140113813	q1	q2	OK	0.716394	0.0274801	-4.7043	4.32951	1.49439e-05	0.00111862	yes
TCONS_00040555	XLOC_021875	NDRG1	chr8:134249413-134309547	q1	q2	OK	1.39049	34.4902	4.63252	-9.45026	0	0	yes
TCONS_00027358	XLOC_014891	NDUFAF3	chr3:49044636-49060926	q1	q2	OK	0.0715109	2.18434	4.93289	-4.90409	9.38608e-07	0.000117256	yes
TCONS_00027686	XLOC_015066	NDUFB4	chr3:120315127-120321258	q1	q2	OK	0.732365	6.06906	3.05084	-4.50155	6.74598e-06	0.000587573	yes
TCONS_00030733	XLOC_016681	NDUFC1	chr4:140211070-140311935	q1	q2	OK	0.825768	0	-1.79769e+308	-1.79769e+308	0.00265258	0.0487769	yes
TCONS_00030734	XLOC_016681	NDUFC1	chr4:140211070-140311935	q1	q2	OK	0.613267	0	-1.79769e+308	-1.79769e+308	0.00246758	0.0468206	yes
TCONS_00024095	XLOC_013127	NDUFS1	chr2:206987802-207024243	q1	q2	OK	2.41526	0.289422	-3.06093	4.19266	2.75703e-05	0.00185029	yes
TCONS_00006932	XLOC_003631	NDUFV1	chr11:67374322-67380012	q1	q2	OK	4.74996	13.7113	1.52938	-3.01208	0.00259467	0.0482573	yes
TCONS_00005344	XLOC_002811	NEBL	chr10:21068902-21463852	q1	q2	OK	3.89113	0.503576	-2.94991	4.9222	8.55753e-07	0.000108642	yes
TCONS_00002998	XLOC_001597	NEGR1	chr1:71868624-72748277	q1	q2	OK	0.399277	1.52607	1.93436	-3.04271	0.00234457	0.0453024	yes
TCONS_00039255	XLOC_021172	NEIL2	chr8:11627171-11644854	q1	q2	OK	0.41799	2.10294	2.33086	-3.32089	0.000897311	0.024793	yes
TCONS_00011366	XLOC_006039	NEK3	chr13:52706778-52733996	q1	q2	OK	0.22358	1.11913	2.32351	-3.09068	0.00199698	0.0411429	yes
TCONS_00041191	XLOC_022235	NEK6	chr9:127019884-127114719	q1	q2	OK	7.93414	2.34243	-1.76007	3.15349	0.00161331	0.0361193	yes
TCONS_00042306	XLOC_022879	NELF	chr9:140342022-140353786	q1	q2	OK	0.137279	0	-1.79769e+308	-1.79769e+308	0.00278199	0.0497991	yes
TCONS_00026226	XLOC_014292	NF2	chr22:29999544-30094589	q1	q2	OK	0.313107	0.00862469	-5.18204	3.20228	0.00136343	0.0326486	yes
TCONS_00026229	XLOC_014292	NF2	chr22:29999544-30094589	q1	q2	OK	2.33213	0.596152	-1.9679	3.39004	0.000698829	0.0209643	yes
TCONS_00026230	XLOC_014292	NF2	chr22:29999544-30094589	q1	q2	OK	0.6252	0	-1.79769e+308	-1.79769e+308	0.000126599	0.00607375	yes
TCONS_00026231	XLOC_014292	NF2	chr22:29999544-30094589	q1	q2	OK	0.00805728	1.12963	7.13134	-7.03012	2.06368e-12	1.19509e-09	yes
TCONS_00001871	XLOC_000988	NFASC	chr1:204797781-204991950	q1	q2	OK	0.208717	0	-1.79769e+308	-1.79769e+308	0.00268484	0.0490475	yes
TCONS_00014997	XLOC_008064	NFAT5	chr16:69599868-69738569	q1	q2	OK	0.149744	0	-1.79769e+308	-1.79769e+308	0.00085419	0.0239784	yes
TCONS_00018649	XLOC_010094	NFATC1	chr18:77155771-77289323	q1	q2	OK	4.07326	17.1753	2.07608	-4.66389	3.10288e-06	0.000314007	yes
TCONS_00011609	XLOC_006188	NFATC4	chr14:24836144-24848810	q1	q2	OK	0.00212338	0.826812	8.60506	-5.01427	5.3236e-07	7.35608e-05	yes
TCONS_00011612	XLOC_006188	NFATC4	chr14:24836144-24848810	q1	q2	OK	0.241556	0	-1.79769e+308	-1.79769e+308	0.00182083	0.038961	yes
TCONS_00023968	XLOC_013056	NFE2L2	chr2:178095030-178129859	q1	q2	OK	0.601783	0	-1.79769e+308	-1.79769e+308	0.000793607	0.0228851	yes
TCONS_00000788	XLOC_000420	NFIA	chr1:61542945-61928460	q1	q2	OK	0.0976331	0	-1.79769e+308	-1.79769e+308	0.00202689	0.0415376	yes
TCONS_00005016	XLOC_002635	NFKB2	chr10:104154228-104162281	q1	q2	OK	0	8.75099	1.79769e+308	1.79769e+308	1.86493e-05	0.00134323	yes
TCONS_00008627	XLOC_004580	NFRKB	chr11:129733669-129765490	q1	q2	OK	0.492763	2.4614	2.32051	-3.86879	0.000109378	0.00545402	yes
TCONS_00008628	XLOC_004580	NFRKB	chr11:129733669-129765490	q1	q2	OK	1.74222	0	-1.79769e+308	-1.79769e+308	9.78855e-06	0.000795445	yes
TCONS_00033240	XLOC_018016	NFYA	chr6:41040706-41108573	q1	q2	OK	0.160946	0	-1.79769e+308	-1.79769e+308	0.00167286	0.036822	yes
TCONS_00000585	XLOC_000312	NFYC	chr1:41154751-41237275	q1	q2	OK	0.28104	0	-1.79769e+308	-1.79769e+308	0.00231956	0.0449543	yes
TCONS_00026877	XLOC_014647	NHP2L1	chr22:42069936-42084913	q1	q2	OK	32.673	11.3535	-1.52496	3.06808	0.00215435	0.0430461	yes
TCONS_00041886	XLOC_022621	NINJ1	chr9:95883770-95896570	q1	q2	OK	9.97656	2.78708	-1.83979	3.27318	0.00106345	0.0279557	yes
TCONS_00013610	XLOC_007321	NIPA1	chr15:23043278-23086843	q1	q2	OK	0.17888	4.13999	4.53256	-7.13969	9.35474e-13	5.79689e-10	yes
TCONS_00025442	XLOC_013879	NKAIN4	chr20:61872135-61892967	q1	q2	OK	0.0199789	0.321546	4.00848	-3.82923	0.000128546	0.00615245	yes
TCONS_00016458	XLOC_008919	NKIRAS2	chr17:40118758-40190044	q1	q2	OK	0	1.314	1.79769e+308	1.79769e+308	0.00231143	0.0449119	yes
TCONS_00016459	XLOC_008919	NKIRAS2	chr17:40118758-40190044	q1	q2	OK	1.42849	5.37658	1.9122	-3.28215	0.00103017	0.0273003	yes
TCONS_00016461	XLOC_008919	NKIRAS2	chr17:40118758-40190044	q1	q2	OK	0.440873	0	-1.79769e+308	-1.79769e+308	0.0012934	0.0317628	yes
TCONS_00016463	XLOC_008919	NKIRAS2	chr17:40118758-40190044	q1	q2	OK	2.66845	0.514131	-2.37579	3.53427	0.000408901	0.0143976	yes
TCONS_00016464	XLOC_008919	NKIRAS2	chr17:40118758-40190044	q1	q2	OK	17.8966	5.82389	-1.61963	3.2799	0.00103844	0.0274625	yes
TCONS_00021189	XLOC_011571	NKPD1	chr19:45653007-45663408	q1	q2	OK	0.876572	0.183367	-2.25714	3.34179	0.000832415	0.0235883	yes
TCONS_00044063	XLOC_023703	NKRF	chrX:118722299-118739846	q1	q2	OK	0.115745	1.57718	3.76832	-5.19083	2.09362e-07	3.28684e-05	yes
TCONS_00012436	XLOC_006652	NKX2-1	chr14:36985603-36989430	q1	q2	OK	0.231067	0	-1.79769e+308	-1.79769e+308	0.00225272	0.0442634	yes
TCONS_00040010	XLOC_021604	NKX3-1	chr8:23536205-23540450	q1	q2	OK	0.0381941	0.336649	3.13982	-3.39855	0.000677438	0.0205062	yes
TCONS_00043425	XLOC_023420	NLGN4X	chrX:5808082-6146706	q1	q2	OK	0.778014	2.75843	1.82598	-3.26567	0.00109206	0.0284167	yes
TCONS_00016265	XLOC_008783	NLK	chr17:26369687-26523404	q1	q2	OK	41.0036	10.4712	-1.96933	4.22074	2.43501e-05	0.00167493	yes
TCONS_00014834	XLOC_007995	NLRC5	chr16:57050985-57117436	q1	q2	OK	4.19083	10.6797	1.34956	-3.18268	0.00145921	0.0339779	yes
TCONS_00017194	XLOC_009286	NLRP1	chr17:5404718-5487832	q1	q2	OK	0.991267	0.098046	-3.33774	4.53774	5.68595e-06	0.000512049	yes
TCONS_00016702	XLOC_009027	NME1-NME2	chr17:49230896-49249105	q1	q2	OK	0.849669	0	-1.79769e+308	-1.79769e+308	0.0013393	0.0323458	yes
TCONS_00042843	XLOC_023140	NONO	chrX:70430034-70948962	q1	q2	OK	0.363877	24.5998	6.07905	-10.5336	0	0	yes
TCONS_00001186	XLOC_000629	NOTCH2NL	chr1:145209110-145285912	q1	q2	OK	0.859136	2.87457	1.74239	-3.01118	0.00260235	0.0483065	yes
TCONS_00018262	XLOC_009892	NOTUM	chr17:79910382-79919057	q1	q2	OK	1.20302	0.22358	-2.4278	3.37225	0.000745579	0.0219247	yes
TCONS_00041464	XLOC_022378	NOXA1	chr9:140317846-140335901	q1	q2	OK	0.0312944	0.408593	3.70669	-3.42959	0.000604491	0.0190184	yes
TCONS_00023655	XLOC_012904	NPHP1	chr2:110880913-110962639	q1	q2	OK	0.265051	0	-1.79769e+308	-1.79769e+308	0.00220935	0.0437164	yes
TCONS_00027159	XLOC_014779	NR1D2	chr3:23986750-24022109	q1	q2	OK	10.1602	1.56447	-2.69918	4.81437	1.47662e-06	0.000170955	yes
TCONS_00013330	XLOC_007155	NR2E3	chr15:72102893-72110597	q1	q2	OK	0.176038	0.0152046	-3.53331	3.08628	0.00202677	0.0415376	yes
TCONS_00032484	XLOC_017609	NR3C1	chr5:142657495-142815077	q1	q2	OK	0.150066	0	-1.79769e+308	-1.79769e+308	0.00135304	0.0324988	yes
TCONS_00032269	XLOC_017504	NREP	chr5:110834021-111312628	q1	q2	OK	52.4944	12.7958	-2.03649	4.20919	2.56288e-05	0.00174666	yes
TCONS_00033842	XLOC_018357	NRN1	chr6:5998232-6007633	q1	q2	OK	2.31633	12.8257	2.46913	-4.69597	2.65342e-06	0.000273563	yes
TCONS_00006022	XLOC_003139	NSMCE4A	chr10:123716602-123734743	q1	q2	OK	0.791718	0	-1.79769e+308	-1.79769e+308	0.00160187	0.0359627	yes
TCONS_00011636	XLOC_006199	NUBPL	chr14:32030590-32330429	q1	q2	OK	1.34425	0.0558994	-4.58783	3.50246	0.000460976	0.0157273	yes
TCONS_00040453	XLOC_021828	NUDCD1	chr8:110253147-110346350	q1	q2	OK	0.0237858	0.644596	4.76022	-4.93892	7.85571e-07	0.000100549	yes
TCONS_00009376	XLOC_004971	NUDT4	chr12:93771700-93797024	q1	q2	OK	0	4.82182	1.79769e+308	1.79769e+308	0.000120623	0.0058705	yes
TCONS_00012617	XLOC_006760	NUMB	chr14:73741917-73925286	q1	q2	OK	4.91151	14.2947	1.54124	-3.38343	0.000715875	0.0213259	yes
TCONS_00007522	XLOC_003948	NUP98	chr11:3696239-3847601	q1	q2	OK	0.569075	0	-1.79769e+308	-1.79769e+308	0.000521671	0.0170813	yes
TCONS_00010867	XLOC_005757	NUPL1	chr13:25875665-25916561	q1	q2	OK	1.45834	7.01723	2.26657	-4.36264	1.28501e-05	0.000994813	yes
TCONS_00013082	XLOC_007033	NUSAP1	chr15:41624891-41673248	q1	q2	OK	0.990296	0	-1.79769e+308	-1.79769e+308	0.000327818	0.0122218	yes
TCONS_00004173	XLOC_002191	NVL	chr1:224415035-224517891	q1	q2	OK	1.28518	0	-1.79769e+308	-1.79769e+308	0.000147686	0.00681126	yes
TCONS_00009546	XLOC_005060	OAS2	chr12:113416273-113449528	q1	q2	OK	3.27658	0.614973	-2.4136	3.94923	7.84033e-05	0.00417912	yes
TCONS_00041259	XLOC_022273	ODF2	chr9:131217433-131263571	q1	q2	OK	1.14728	0	-1.79769e+308	-1.79769e+308	0.00031265	0.0118638	yes
TCONS_00041263	XLOC_022273	ODF2	chr9:131217433-131263571	q1	q2	OK	0	0.662121	1.79769e+308	1.79769e+308	0.00205999	0.0419167	yes
TCONS_00041266	XLOC_022273	ODF2	chr9:131217433-131263571	q1	q2	OK	0.981798	0.120127	-3.03086	3.87302	0.000107493	0.00537337	yes
TCONS_00041270	XLOC_022273	ODF2	chr9:131217433-131263571	q1	q2	OK	0	1.72041	1.79769e+308	1.79769e+308	0.000773933	0.022493	yes
TCONS_00003048	XLOC_001624	ODF2L	chr1:86812506-86862025	q1	q2	OK	1.23331	0.20284	-2.60412	3.58484	0.000337286	0.0124854	yes
TCONS_00005550	XLOC_002902	OGDHL	chr10:50942686-50970425	q1	q2	OK	0.292196	0	-1.79769e+308	-1.79769e+308	0.00134059	0.0323458	yes
TCONS_00042849	XLOC_023143	OGT	chrX:70430034-70948962	q1	q2	OK	13.1968	3.11925	-2.08092	4.03562	5.44585e-05	0.00315505	yes
TCONS_00006213	XLOC_003242	OR51E1	chr11:4665155-4676716	q1	q2	OK	0.00326938	0.242157	6.21078	-5.18109	2.20587e-07	3.42863e-05	yes
TCONS_00024025	XLOC_013085	ORMDL1	chr2:190634992-190742355	q1	q2	OK	21.5002	6.54135	-1.71669	3.11646	0.00183034	0.0390264	yes
TCONS_00009264	XLOC_004899	OS9	chr12:58087737-58115340	q1	q2	OK	3.42335	0.76556	-2.16082	3.50084	0.000463786	0.0157828	yes
TCONS_00022631	XLOC_012349	OSBPL6	chr2:179059207-179672150	q1	q2	OK	0.110151	0	-1.79769e+308	-1.79769e+308	0.00219765	0.0435636	yes
TCONS_00021553	XLOC_011758	OSCAR	chr19:54597932-54604148	q1	q2	OK	0.610783	0.0940558	-2.69907	3.13785	0.00170194	0.0372201	yes
TCONS_00039712	XLOC_021409	OXR1	chr8:107282405-107764921	q1	q2	OK	0.19914	0	-1.79769e+308	-1.79769e+308	0.00161996	0.0361876	yes
TCONS_00017128	XLOC_009256	P2RX5	chr17:3539761-3599698	q1	q2	OK	13.1482	3.66528	-1.84286	3.50089	0.000463705	0.0157828	yes
TCONS_00017129	XLOC_009256	P2RX5	chr17:3539761-3599698	q1	q2	OK	5.15284	1.03056	-2.32194	3.72772	0.000193219	0.00833465	yes
TCONS_00043414	XLOC_023412	P2RY8	chrX:1581465-1656037	q1	q2	OK	31.7929	11.723	-1.43936	3.28186	0.00103123	0.0273234	yes
TCONS_00044551	XLOC_023951	P2RY8	chrY:1531465-1606037	q1	q2	OK	32.2664	12.1862	-1.40479	3.20893	0.00133228	0.0322783	yes
TCONS_00005679	XLOC_002960	P4HA1	chr10:74766979-74856732	q1	q2	OK	0.416429	2.90604	2.80291	-4.20957	2.55859e-05	0.00174458	yes
TCONS_00005680	XLOC_002960	P4HA1	chr10:74766979-74856732	q1	q2	OK	5.15492	46.8763	3.18484	-7.19846	6.09068e-13	3.91211e-10	yes
TCONS_00005681	XLOC_002960	P4HA1	chr10:74766979-74856732	q1	q2	OK	7.81452	28.0739	1.845	-4.19541	2.72384e-05	0.00183414	yes
TCONS_00005683	XLOC_002960	P4HA1	chr10:74766979-74856732	q1	q2	OK	0.108204	1.26402	3.54619	-4.47612	7.60117e-06	0.000648803	yes
TCONS_00002748	XLOC_001462	PABPC4	chr1:40026484-40042521	q1	q2	OK	4.1356	11.9632	1.53244	-3.21024	0.00132625	0.0321986	yes
TCONS_00029629	XLOC_016076	PAICS	chr4:57301914-57327534	q1	q2	OK	0	0.851769	1.79769e+308	1.79769e+308	0.0027289	0.0494275	yes
TCONS_00029630	XLOC_016076	PAICS	chr4:57301914-57327534	q1	q2	OK	19.1272	80.0511	2.0653	-4.89976	9.59517e-07	0.000119444	yes
TCONS_00019707	XLOC_010675	PAK4	chr19:39616419-39670046	q1	q2	OK	1.95403	0	-1.79769e+308	-1.79769e+308	6.65657e-05	0.0036836	yes
TCONS_00019708	XLOC_010675	PAK4	chr19:39616419-39670046	q1	q2	OK	0.000890068	3.83114	12.0716	-3.10898	0.00187733	0.039616	yes
TCONS_00031346	XLOC_016993	PAM	chr5:102201526-102366808	q1	q2	OK	0.215884	1.18123	2.45196	-3.5512	0.000383476	0.0137501	yes
TCONS_00031350	XLOC_016993	PAM	chr5:102201526-102366808	q1	q2	OK	0.318183	1.33432	2.06818	-3.09115	0.00199381	0.0411024	yes
TCONS_00010294	XLOC_005461	PAN2	chr12:56704212-56727837	q1	q2	OK	0.36231	0	-1.79769e+308	-1.79769e+308	0.000520393	0.0170514	yes
TCONS_00005769	XLOC_003012	PANK1	chr10:91339253-91405329	q1	q2	OK	0.0453064	0.541062	3.57801	-4.61922	3.85186e-06	0.000374189	yes
TCONS_00024405	XLOC_013315	PANK2	chr20:3869485-3904502	q1	q2	OK	2.30676	13.5021	2.54924	-4.44021	8.98708e-06	0.000744509	yes
TCONS_00030985	XLOC_016815	PAPD7	chr5:6714717-6757161	q1	q2	OK	0.0794525	1.29433	4.02597	-5.15368	2.55428e-07	3.91821e-05	yes
TCONS_00015380	XLOC_008290	PARN	chr16:14529556-14724128	q1	q2	OK	0.17748	0.934263	2.39617	-3.18949	0.00142525	0.0334855	yes
TCONS_00027707	XLOC_015078	PARP15	chr3:122296448-122355536	q1	q2	OK	1.1119	5.82345	2.38885	-3.83954	0.000123263	0.00594842	yes
TCONS_00027422	XLOC_014922	PARP3	chr3:51976360-51982883	q1	q2	OK	4.25229	0.715109	-2.572	4.09654	4.19367e-05	0.00255703	yes
TCONS_00028868	XLOC_015673	PARP9	chr3:122246759-122294049	q1	q2	OK	2.13992	0	-1.79769e+308	-1.79769e+308	2.39448e-05	0.00165271	yes
TCONS_00024319	XLOC_013268	PASK	chr2:242045513-242089394	q1	q2	OK	0.147651	0	-1.79769e+308	-1.79769e+308	0.00266544	0.0489153	yes
TCONS_00041207	XLOC_022246	PBX3	chr9:128509616-128729655	q1	q2	OK	1.85188	0.148982	-3.63579	4.46005	8.19412e-06	0.000690614	yes
TCONS_00041208	XLOC_022246	PBX3	chr9:128509616-128729655	q1	q2	OK	0.10898	1.57321	3.85158	-5.2137	1.85107e-07	2.94217e-05	yes
TCONS_00041209	XLOC_022246	PBX3	chr9:128509616-128729655	q1	q2	OK	1.92034	0.060038	-4.99934	4.53247	5.82987e-06	0.000522876	yes
TCONS_00041210	XLOC_022246	PBX3	chr9:128509616-128729655	q1	q2	OK	0.00542152	1.01715	7.55162	-4.60144	4.19589e-06	0.000400964	yes
TCONS_00028589	XLOC_015518	PCBP4	chr3:51989329-52001482	q1	q2	OK	1.24526	0.117021	-3.41161	3.70739	0.000209408	0.00887245	yes
TCONS_00031585	XLOC_017128	PCDHGA1	chr5:140710251-140892548	q1	q2	OK	0.723409	0.0901508	-3.0044	3.09524	0.00196653	0.040794	yes
TCONS_00031615	XLOC_017128	PCDHGA10	chr5:140710251-140892548	q1	q2	OK	0.300956	0	-1.79769e+308	-1.79769e+308	0.00205375	0.0418565	yes
TCONS_00031619	XLOC_017128	PCDHGA11	chr5:140710251-140892548	q1	q2	OK	0.21722	0	-1.79769e+308	-1.79769e+308	0.00166287	0.0367168	yes
TCONS_00031603	XLOC_017128	PCDHGA7	chr5:140710251-140892548	q1	q2	OK	0.298651	0	-1.79769e+308	-1.79769e+308	0.00129651	0.0318002	yes
TCONS_00031595	XLOC_017128	PCDHGB2	chr5:140710251-140892548	q1	q2	OK	0.698319	0.0394721	-4.14498	3.17181	0.00151492	0.0348941	yes
TCONS_00004884	XLOC_002564	PCGF5	chr10:92979907-93044088	q1	q2	OK	0	15.1963	1.79769e+308	1.79769e+308	3.83841e-06	0.000373288	yes
TCONS_00004886	XLOC_002564	PCGF5	chr10:92979907-93044088	q1	q2	OK	12.621	0	-1.79769e+308	-1.79769e+308	5.12878e-07	7.12187e-05	yes
TCONS_00011580	XLOC_006177	PCK2	chr14:24563482-24573339	q1	q2	OK	43.2625	9.56496	-2.17729	4.60277	4.1691e-06	0.000398946	yes
TCONS_00033688	XLOC_018278	PCMT1	chr6:150070830-150132557	q1	q2	OK	0.264917	1.39905	2.40084	-3.13014	0.0017472	0.0379395	yes
TCONS_00034908	XLOC_018922	PDCD2	chr6:170884659-170893780	q1	q2	OK	2.14383	0	-1.79769e+308	-1.79769e+308	0.00011079	0.00550101	yes
TCONS_00020787	XLOC_011356	PDE4C	chr19:18318770-18359010	q1	q2	OK	0.105456	0	-1.79769e+308	-1.79769e+308	0.00177527	0.0382708	yes
TCONS_00032089	XLOC_017406	PDE4D	chr5:58264865-59843484	q1	q2	OK	0.0364803	0.275283	2.91572	-3.46456	0.000531094	0.0173173	yes
TCONS_00032090	XLOC_017406	PDE4D	chr5:58264865-59843484	q1	q2	OK	0.411348	5.63335	3.77556	-6.91085	4.8177e-12	2.53815e-09	yes
TCONS_00032091	XLOC_017406	PDE4D	chr5:58264865-59843484	q1	q2	OK	0.221159	2.12262	3.26269	-5.20343	1.95639e-07	3.09559e-05	yes
TCONS_00013497	XLOC_007250	PDE8A	chr15:85523743-85682376	q1	q2	OK	0.0323826	0.478137	3.88413	-4.48076	7.43773e-06	0.000637171	yes
TCONS_00028660	XLOC_015560	PDHB	chr3:58413356-58419579	q1	q2	OK	4.47814	1.07043	-2.0647	3.11651	0.00183008	0.0390264	yes
TCONS_00000378	XLOC_000196	PDIK1L	chr1:26437655-26452039	q1	q2	OK	2.50591	0.627799	-1.99696	3.15778	0.00158977	0.0358664	yes
TCONS_00022602	XLOC_012328	PDK1	chr2:173420778-173463862	q1	q2	OK	8.20628	36.701	2.16102	-5.16445	2.41146e-07	3.72642e-05	yes
TCONS_00016635	XLOC_009012	PDK2	chr17:48172100-48188733	q1	q2	OK	12.99	4.08757	-1.66809	3.27185	0.00106846	0.0280622	yes
TCONS_00029813	XLOC_016184	PDLIM5	chr4:95373007-95589378	q1	q2	OK	1.02712	0	-1.79769e+308	-1.79769e+308	0.000207002	0.00878641	yes
TCONS_00018036	XLOC_009759	PECAM1	chr17:62396776-62407083	q1	q2	OK	0.983768	0.157599	-2.64206	3.77247	0.00016164	0.00728059	yes
TCONS_00000119	XLOC_000062	PER3	chr1:7844762-7905237	q1	q2	OK	0.434496	0.0407404	-3.41481	4.13761	3.50944e-05	0.00223075	yes
TCONS_00026726	XLOC_014563	PES1	chr22:30972611-31003000	q1	q2	OK	0.0060818	0.457821	6.23414	-3.98359	6.78822e-05	0.00373644	yes
TCONS_00001196	XLOC_000636	PEX11B	chr1:145516164-145523732	q1	q2	OK	22.7809	5.68179	-2.00341	3.72777	0.00019318	0.00833465	yes
TCONS_00007814	XLOC_004113	PEX16	chr11:45931219-45939674	q1	q2	OK	1.28445	0.179378	-2.84008	3.22223	0.00127195	0.0314374	yes
TCONS_00008794	XLOC_004651	PEX5	chr12:7341758-7371169	q1	q2	OK	41.0861	9.79187	-2.069	4.49924	6.81953e-06	0.000592145	yes
TCONS_00008795	XLOC_004651	PEX5	chr12:7341758-7371169	q1	q2	OK	36.3275	6.136	-2.56569	5.36901	7.91711e-08	1.41688e-05	yes
TCONS_00028455	XLOC_015461	PFKFB4	chr3:48555116-48594227	q1	q2	OK	3.37113	40.1608	3.57448	-8.19556	2.22045e-16	2.62472e-13	yes
TCONS_00004358	XLOC_002303	PFKP	chr10:3109711-3178997	q1	q2	OK	5.54853	20.1281	1.85903	-4.18083	2.90453e-05	0.00192851	yes
TCONS_00029065	XLOC_015769	PFN2	chr3:149682690-149688741	q1	q2	OK	19.2198	5.68155	-1.75823	3.23281	0.00122581	0.0307307	yes
TCONS_00043903	XLOC_023625	PGAM4	chrX:77166193-77305892	q1	q2	OK	3.97566	16.2872	2.03447	-4.09923	4.14528e-05	0.00253301	yes
TCONS_00006184	XLOC_003233	PGAP2	chr11:3696239-3847601	q1	q2	OK	3.86157	0	-1.79769e+308	-1.79769e+308	3.22564e-05	0.00209675	yes
TCONS_00006200	XLOC_003233	PGAP2	chr11:3696239-3847601	q1	q2	OK	3.02902	0.622649	-2.28236	3.22215	0.00127232	0.0314374	yes
TCONS_00042876	XLOC_023167	PGK1	chrX:77359665-77382324	q1	q2	OK	114.442	430.101	1.91005	-4.16089	3.17015e-05	0.00206737	yes
TCONS_00000807	XLOC_000430	PGM1	chr1:64058946-64125916	q1	q2	OK	0.509621	5.79395	3.50705	-5.39559	6.82988e-08	1.24286e-05	yes
TCONS_00032804	XLOC_017791	PHACTR1	chr6:12717036-13295818	q1	q2	OK	1.89006	17.395	3.20217	-6.69084	2.21894e-11	1.00041e-08	yes
TCONS_00037273	XLOC_020084	PHF14	chr7:11013498-11209250	q1	q2	OK	0.00892806	0.957052	6.74411	-7.02012	2.21689e-12	1.26252e-09	yes
TCONS_00026925	XLOC_014675	PHF21B	chr22:45277042-45405809	q1	q2	OK	0.0236759	0.225448	3.2513	-3.35606	0.0007906	0.0228218	yes
TCONS_00043759	XLOC_023554	PHF8	chrX:53963112-54071569	q1	q2	OK	1.53802	0	-1.79769e+308	-1.79769e+308	1.57508e-05	0.00116672	yes
TCONS_00043875	XLOC_023602	PHKA1	chrX:71798663-71934029	q1	q2	OK	0.067349	0.806417	3.5818	-4.88441	1.03737e-06	0.00012834	yes
TCONS_00043876	XLOC_023602	PHKA1	chrX:71798663-71934029	q1	q2	OK	0.084195	0.513662	2.60901	-3.52554	0.000422614	0.0147549	yes
TCONS_00037654	XLOC_020287	PHTF2	chr7:77428108-77586821	q1	q2	OK	0.554726	2.81781	2.34473	-3.43058	0.000602293	0.0189705	yes
TCONS_00008306	XLOC_004400	PICALM	chr11:85668213-85780923	q1	q2	OK	0.563541	0	-1.79769e+308	-1.79769e+308	0.000637302	0.0196896	yes
TCONS_00008310	XLOC_004400	PICALM	chr11:85668213-85780923	q1	q2	OK	1.10926	5.14178	2.21268	-3.85047	0.000117893	0.00577423	yes
TCONS_00024719	XLOC_013489	PIGT	chr20:44044706-44054884	q1	q2	OK	0.355912	0	-1.79769e+308	-1.79769e+308	0.0023124	0.0449215	yes
TCONS_00004037	XLOC_002122	PIK3C2B	chr1:204391757-204459474	q1	q2	OK	1.13975	4.73055	2.05329	-4.34233	1.40982e-05	0.00107139	yes
TCONS_00031180	XLOC_016906	PIK3R1	chr5:67511583-67597649	q1	q2	OK	0	1.53193	1.79769e+308	1.79769e+308	0.00110626	0.0286739	yes
TCONS_00017296	XLOC_009342	PIK3R5	chr17:8782232-8869029	q1	q2	OK	0	0.561128	1.79769e+308	1.79769e+308	0.00209425	0.0422714	yes
TCONS_00022808	XLOC_012429	PIKFYVE	chr2:209130990-209223475	q1	q2	OK	0.564775	0	-1.79769e+308	-1.79769e+308	0.00113779	0.0292369	yes
TCONS_00022809	XLOC_012429	PIKFYVE	chr2:209130990-209223475	q1	q2	OK	0	1.44078	1.79769e+308	1.79769e+308	0.00235403	0.0454069	yes
TCONS_00037799	XLOC_020355	PILRA	chr7:99971067-99997722	q1	q2	OK	1.94842	0.394182	-2.30537	3.17682	0.00148897	0.0344359	yes
TCONS_00043829	XLOC_023583	PJA1	chrX:68380580-68385365	q1	q2	OK	1.16133	0	-1.79769e+308	-1.79769e+308	0.000501652	0.0166036	yes
TCONS_00024687	XLOC_013478	PKIG	chr20:43160435-43247678	q1	q2	OK	13.1035	3.76426	-1.79951	3.2767	0.00105028	0.0277078	yes
TCONS_00013972	XLOC_007536	PKM2	chr15:72491369-72523727	q1	q2	OK	15.5595	163.139	3.39023	-7.90613	2.66454e-15	2.69647e-12	yes
TCONS_00013975	XLOC_007536	PKM2	chr15:72491369-72523727	q1	q2	OK	19.4351	105.44	2.43969	-5.81405	6.09775e-09	1.49433e-06	yes
TCONS_00013976	XLOC_007536	PKM2	chr15:72491369-72523727	q1	q2	OK	0.427544	2.67522	2.64551	-4.05628	4.98612e-05	0.00293955	yes
TCONS_00013979	XLOC_007536	PKM2	chr15:72491369-72523727	q1	q2	OK	2.95039	0	-1.79769e+308	-1.79769e+308	2.10416e-05	0.0014814	yes
TCONS_00026829	XLOC_014613	PLA2G6	chr22:38507501-38577836	q1	q2	OK	0.0115656	0.570802	5.62508	-4.88922	1.01235e-06	0.000125576	yes
TCONS_00027141	XLOC_014769	PLCL2	chr3:16926451-17132098	q1	q2	OK	0	3.8407	1.79769e+308	1.79769e+308	0.00022397	0.00927708	yes
TCONS_00040635	XLOC_021917	PLEC	chr8:144989320-145050913	q1	q2	OK	0.250754	0	-1.79769e+308	-1.79769e+308	0.000289836	0.0112531	yes
TCONS_00008894	XLOC_004711	PLEKHA5	chr12:19282625-19529333	q1	q2	OK	0.14971	0	-1.79769e+308	-1.79769e+308	0.00236698	0.0455275	yes
TCONS_00014942	XLOC_008035	PLEKHG4	chr16:67311412-67360661	q1	q2	OK	0.57633	0	-1.79769e+308	-1.79769e+308	0.000273871	0.010792	yes
TCONS_00014945	XLOC_008035	PLEKHG4	chr16:67311412-67360661	q1	q2	OK	5.055	1.12307	-2.17026	3.88383	0.000102825	0.00519729	yes
TCONS_00002356	XLOC_001232	PLEKHG5	chr1:6521213-6580069	q1	q2	OK	0.928804	0.0417909	-4.47411	5.08629	3.65128e-07	5.31138e-05	yes
TCONS_00002359	XLOC_001232	PLEKHG5	chr1:6521213-6580069	q1	q2	OK	0.0242434	0.345211	3.83182	-4.42355	9.70942e-06	0.000790385	yes
TCONS_00020485	XLOC_011162	PLIN3	chr19:4838345-4867780	q1	q2	OK	0.0139505	0.929063	6.05739	-5.14811	2.63123e-07	4.01e-05	yes
TCONS_00020486	XLOC_011162	PLIN3	chr19:4838345-4867780	q1	q2	OK	1.45332	0.254045	-2.51619	3.35676	0.000788611	0.0227737	yes
TCONS_00029943	XLOC_016249	PLK4	chr4:128802015-128820377	q1	q2	OK	0.0437881	3.10706	6.14886	-7.76137	8.43769e-15	7.86024e-12	yes
TCONS_00027863	XLOC_015160	PLS1	chr3:142315228-142432505	q1	q2	OK	0.0339793	0.416917	3.61703	-3.95928	7.51747e-05	0.00404933	yes
TCONS_00018604	XLOC_010060	PMAIP1	chr18:57567191-57571538	q1	q2	OK	82.2893	29.3976	-1.48501	3.25499	0.00113397	0.029177	yes
TCONS_00013355	XLOC_007169	PML	chr15:74287013-74340155	q1	q2	OK	2.52834	0.671351	-1.91305	3.02991	0.00244627	0.0465073	yes
TCONS_00013364	XLOC_007169	PML	chr15:74287013-74340155	q1	q2	OK	0.00673939	0.612967	6.50705	-5.86394	4.52016e-09	1.14513e-06	yes
TCONS_00037615	XLOC_020262	PMS2P5	chr7:74306893-74336166	q1	q2	OK	1.20803	0	-1.79769e+308	-1.79769e+308	0.000805341	0.0231003	yes
TCONS_00038899	XLOC_020962	PNPLA8	chr7:108110865-108168605	q1	q2	OK	2.52794	0.00596344	-8.7276	3.82553	0.000130494	0.00622449	yes
TCONS_00038903	XLOC_020962	PNPLA8	chr7:108110865-108168605	q1	q2	OK	13.92	3.48181	-1.99925	3.84667	0.000119735	0.00584003	yes
TCONS_00038904	XLOC_020962	PNPLA8	chr7:108110865-108168605	q1	q2	OK	0.0969305	2.46782	4.67014	-6.61435	3.73199e-11	1.55839e-08	yes
TCONS_00038906	XLOC_020962	PNPLA8	chr7:108110865-108168605	q1	q2	OK	0.490712	0.0531053	-3.20795	3.06652	0.00216566	0.0431923	yes
TCONS_00028600	XLOC_015523	POC1A	chr3:52109248-52188706	q1	q2	OK	0.0683791	0.544205	2.99252	-3.44106	0.000579433	0.0184154	yes
TCONS_00010465	XLOC_005556	POC1B	chr12:89813497-89920039	q1	q2	OK	4.2098	0.725431	-2.53684	4.06542	4.79455e-05	0.0028457	yes
TCONS_00003440	XLOC_001805	POGZ	chr1:151375199-151431941	q1	q2	OK	1.33694	0.0838942	-3.99422	5.3177	1.05086e-07	1.80931e-05	yes
TCONS_00003441	XLOC_001805	POGZ	chr1:151375199-151431941	q1	q2	OK	1.31265	0.00778801	-7.39701	4.38948	1.13621e-05	0.00090109	yes
TCONS_00003444	XLOC_001805	POGZ	chr1:151375199-151431941	q1	q2	OK	0.0932037	0.74043	2.9899	-4.18596	2.8396e-05	0.00189845	yes
TCONS_00026872	XLOC_014644	POLR3H	chr22:41865128-41940479	q1	q2	OK	0.171064	1.24788	2.86687	-4.09576	4.20792e-05	0.00256247	yes
TCONS_00041341	XLOC_022307	POMT1	chr9:134378288-134406662	q1	q2	OK	0.440958	2.7845	2.6587	-4.02751	5.63717e-05	0.00323774	yes
TCONS_00039680	XLOC_021389	POP1	chr8:99129520-99172069	q1	q2	OK	0.217765	0	-1.79769e+308	-1.79769e+308	0.00137828	0.0327993	yes
TCONS_00038957	XLOC_020994	POT1	chr7:124462439-124570037	q1	q2	OK	1.65339	0.386582	-2.09657	3.02827	0.00245957	0.0467032	yes
TCONS_00001609	XLOC_000850	POU2F1	chr1:167190065-167396582	q1	q2	OK	0.159994	0.794309	2.31168	-3.54379	0.000394424	0.0140337	yes
TCONS_00001611	XLOC_000850	POU2F1	chr1:167190065-167396582	q1	q2	OK	2.13447	0.225229	-3.24441	5.44136	5.28755e-08	1.01112e-05	yes
TCONS_00010156	XLOC_005391	POU6F1	chr12:51580718-51611477	q1	q2	OK	0.705237	0.120605	-2.54781	3.53097	0.000414044	0.0145314	yes
TCONS_00019262	XLOC_010402	PPAN-P2RY11	chr19:10216898-10230599	q1	q2	OK	3.41303	0.63563	-2.42479	3.88482	0.000102406	0.00517979	yes
TCONS_00041332	XLOC_022303	PPAPDC3	chr9:134165080-134184649	q1	q2	OK	4.15447	1.12777	-1.8812	3.15242	0.00161925	0.0361817	yes
TCONS_00027102	XLOC_014746	PPARG	chr3:12329348-12475855	q1	q2	OK	0.407441	8.21075	4.33285	-6.79742	1.06506e-11	5.184e-09	yes
TCONS_00010435	XLOC_005543	PPFIA2	chr12:81652044-82153109	q1	q2	OK	0.116032	0	-1.79769e+308	-1.79769e+308	0.00224101	0.0441257	yes
TCONS_00001849	XLOC_000974	PPFIA4	chr1:203020310-203047864	q1	q2	OK	0.202191	3.51651	4.12035	-6.89415	5.419e-12	2.79219e-09	yes
TCONS_00008942	XLOC_004735	PPFIBP1	chr12:27677044-27848497	q1	q2	OK	0.233348	0	-1.79769e+308	-1.79769e+308	0.0010761	0.0281778	yes
TCONS_00008983	XLOC_004756	PPHLN1	chr12:42719946-42842422	q1	q2	OK	1.26805	0	-1.79769e+308	-1.79769e+308	0.000655324	0.0200439	yes
TCONS_00008987	XLOC_004756	PPHLN1	chr12:42719946-42842422	q1	q2	OK	0	2.69781	1.79769e+308	1.79769e+308	0.00159042	0.0358753	yes
TCONS_00008988	XLOC_004756	PPHLN1	chr12:42719946-42842422	q1	q2	OK	4.24091	1.04829	-2.01633	3.41323	0.000641988	0.0197615	yes
TCONS_00000559	XLOC_000301	PPIE	chr1:40204516-40254533	q1	q2	OK	0.23454	0	-1.79769e+308	-1.79769e+308	0.00144115	0.0337361	yes
TCONS_00001836	XLOC_000969	PPP1R12B	chr1:202317829-202557697	q1	q2	OK	0.0198434	0.510895	4.6863	-3.91041	9.21408e-05	0.00474985	yes
TCONS_00001838	XLOC_000969	PPP1R12B	chr1:202317829-202557697	q1	q2	OK	0.069433	0	-1.79769e+308	-1.79769e+308	0.00217547	0.0432712	yes
TCONS_00001840	XLOC_000969	PPP1R12B	chr1:202317829-202557697	q1	q2	OK	0	0.449152	1.79769e+308	1.79769e+308	0.00179191	0.038559	yes
TCONS_00019956	XLOC_010834	PPP1R15A	chr19:49375648-49379319	q1	q2	OK	23.9686	75.7142	1.65942	-3.98863	6.64548e-05	0.00368173	yes
TCONS_00024643	XLOC_013460	PPP1R16B	chr20:37434347-37551667	q1	q2	OK	0.0850583	0.418269	2.29791	-3.15081	0.00162816	0.036291	yes
TCONS_00020084	XLOC_010907	PPP2R1A	chr19:52693054-52729678	q1	q2	OK	1.88522	13.1161	2.79853	-5.47264	4.43387e-08	8.65042e-06	yes
TCONS_00039363	XLOC_021225	PPP2R2A	chr8:26149006-26230195	q1	q2	OK	0	7.07736	1.79769e+308	1.79769e+308	0.000164397	0.00735298	yes
TCONS_00041300	XLOC_022286	PPP2R4	chr9:131873227-131911225	q1	q2	OK	0.558256	0	-1.79769e+308	-1.79769e+308	0.00140442	0.0331466	yes
TCONS_00041301	XLOC_022286	PPP2R4	chr9:131873227-131911225	q1	q2	OK	0.0170873	0.275432	4.0107	-3.47974	0.000501908	0.0166082	yes
TCONS_00041303	XLOC_022286	PPP2R4	chr9:131873227-131911225	q1	q2	OK	0.0404732	1.46975	5.18246	-5.99148	2.07935e-09	5.79197e-07	yes
TCONS_00041304	XLOC_022286	PPP2R4	chr9:131873227-131911225	q1	q2	OK	0.00746876	2.31078	8.27329	-5.54956	2.86385e-08	5.85533e-06	yes
TCONS_00001973	XLOC_001029	PPP2R5A	chr1:212458878-212535205	q1	q2	OK	0	24.7702	1.79769e+308	1.79769e+308	1.02618e-05	0.000827691	yes
TCONS_00012168	XLOC_006510	PPP2R5C	chr14:102228134-102394328	q1	q2	OK	0	6.45198	1.79769e+308	1.79769e+308	9.24887e-05	0.00475773	yes
TCONS_00033275	XLOC_018034	PPP2R5D	chr6:42952329-42981618	q1	q2	OK	0.359104	3.65336	3.34675	-5.11131	3.19935e-07	4.75775e-05	yes
TCONS_00026514	XLOC_014439	PPP6R2	chr22:50781745-50913464	q1	q2	OK	0.0169082	0.235226	3.79825	-3.64053	0.000272073	0.0107444	yes
TCONS_00026515	XLOC_014439	PPP6R2	chr22:50781745-50913464	q1	q2	OK	0.698214	0.0449695	-3.95665	4.04019	5.34076e-05	0.00310848	yes
TCONS_00006945	XLOC_003637	PPP6R3	chr11:68228185-68382801	q1	q2	OK	0.0190742	0.249387	3.70869	-3.89388	9.86534e-05	0.00501524	yes
TCONS_00033132	XLOC_017954	PPT2	chr6:32120578-32145888	q1	q2	OK	1.80276	0.170983	-3.39828	3.87705	0.000105729	0.00530333	yes
TCONS_00042645	XLOC_023054	PQBP1	chrX:48750729-48760422	q1	q2	OK	2.02385	0.23166	-3.12702	3.39467	0.000687121	0.0207146	yes
TCONS_00018990	XLOC_010251	PQLC1	chr18:77662419-77711653	q1	q2	OK	10.839	3.5929	-1.59301	3.03095	0.00243782	0.0463956	yes
TCONS_00026623	XLOC_014503	PRAME	chr22:22890122-22901696	q1	q2	OK	0.47865	0	-1.79769e+308	-1.79769e+308	0.00124944	0.0310738	yes
TCONS_00033490	XLOC_018157	PRDM1	chr6:106534194-106557814	q1	q2	OK	0.315207	1.3732	2.12317	-3.38515	0.000711405	0.0212329	yes
TCONS_00006482	XLOC_003390	PRDM11	chr11:45115563-45256675	q1	q2	OK	0.642711	0.146651	-2.13178	3.37523	0.000737548	0.0217277	yes
TCONS_00000905	XLOC_000476	PRKACB	chr1:84543744-84704181	q1	q2	OK	2.01141	0.193507	-3.37775	4.46553	7.98705e-06	0.000676796	yes
TCONS_00000908	XLOC_000476	PRKACB	chr1:84543744-84704181	q1	q2	OK	0.375399	0	-1.79769e+308	-1.79769e+308	0.00137609	0.032775	yes
TCONS_00021242	XLOC_011605	PRKD2	chr19:47150868-47220384	q1	q2	OK	4.34571	1.12803	-1.94579	3.2897	0.00100296	0.0267962	yes
TCONS_00023979	XLOC_013062	PRKRA	chr2:179059207-179672150	q1	q2	OK	1.2407	9.28838	2.90427	-4.64962	3.32551e-06	0.000332471	yes
TCONS_00025734	XLOC_014031	PRMT2	chr21:48055506-48085155	q1	q2	OK	0	1.2114	1.79769e+308	1.79769e+308	0.00232016	0.0449543	yes
TCONS_00025737	XLOC_014031	PRMT2	chr21:48055506-48085155	q1	q2	OK	0.50884	0	-1.79769e+308	-1.79769e+308	0.00138424	0.0328971	yes
TCONS_00024414	XLOC_013319	PRNP	chr20:4666796-4682234	q1	q2	OK	16.9009	67.7466	2.00305	-4.74414	2.09398e-06	0.000228512	yes
TCONS_00024415	XLOC_013319	PRNP	chr20:4666796-4682234	q1	q2	OK	0.77628	6.52847	3.07209	-5.12292	3.00834e-07	4.51142e-05	yes
TCONS_00024416	XLOC_013319	PRNP	chr20:4666796-4682234	q1	q2	OK	0.593838	15.2433	4.68196	-7.99199	1.33227e-15	1.40906e-12	yes
TCONS_00024417	XLOC_013319	PRNP	chr20:4666796-4682234	q1	q2	OK	13.4056	64.6726	2.27032	-5.39223	6.959e-08	1.26309e-05	yes
TCONS_00024418	XLOC_013319	PRNP	chr20:4666796-4682234	q1	q2	OK	127.638	2.52039	-5.66227	9.98959	0	0	yes
TCONS_00043029	XLOC_023230	PRPS1	chrX:106871653-106894256	q1	q2	OK	0.422928	0	-1.79769e+308	-1.79769e+308	0.00259602	0.0482585	yes
TCONS_00015543	XLOC_008395	PRSS8	chr16:31142753-31147151	q1	q2	OK	0.932703	0.0504498	-4.2085	4.39894	1.0878e-05	0.000871888	yes
TCONS_00041799	XLOC_022571	PRUNE2	chr9:79226291-79521003	q1	q2	OK	1.63497	0.415288	-1.97708	3.60334	0.000314149	0.0118945	yes
TCONS_00021079	XLOC_011503	PRX	chr19:40899670-40919271	q1	q2	OK	2.70526	7.87485	1.54148	-3.40351	0.00066526	0.0202729	yes
TCONS_00040942	XLOC_022089	PSAT1	chr9:80912058-80945009	q1	q2	OK	106	28.4348	-1.89833	4.12934	3.63806e-05	0.00229382	yes
TCONS_00041543	XLOC_022415	PSIP1	chr9:15464064-15511003	q1	q2	OK	5.94765	0	-1.79769e+308	-1.79769e+308	2.14693e-06	0.000232308	yes
TCONS_00003161	XLOC_001682	PSMA5	chr1:109941652-109969108	q1	q2	OK	0.0727816	0.402404	2.467	-2.99649	0.00273104	0.0494293	yes
TCONS_00018464	XLOC_009996	PSMA8	chr18:23713815-23773319	q1	q2	OK	2.20229	0.389319	-2.49998	3.1965	0.00139104	0.0329636	yes
TCONS_00002697	XLOC_001432	PSMB2	chr1:36065142-36107445	q1	q2	OK	0.093423	0.815024	3.12499	-4.12858	3.65012e-05	0.00229936	yes
TCONS_00019733	XLOC_010693	PSMC4	chr19:40477072-40487353	q1	q2	OK	0.822535	3.51553	2.09559	-3.09287	0.00198231	0.0409943	yes
TCONS_00024347	XLOC_013286	PSMF1	chr20:1093905-1148426	q1	q2	OK	0.210245	0	-1.79769e+308	-1.79769e+308	0.00240436	0.0460214	yes
TCONS_00002621	XLOC_001382	PTAFR	chr1:28473676-28520447	q1	q2	OK	1.88196	6.02178	1.67795	-3.27951	0.00103988	0.0274955	yes
TCONS_00041996	XLOC_022691	PTBP3	chr9:114758831-115112545	q1	q2	OK	0.984263	0	-1.79769e+308	-1.79769e+308	0.000142072	0.00661664	yes
TCONS_00041997	XLOC_022691	PTBP3	chr9:114758831-115112545	q1	q2	OK	0.142416	1.46664	3.36432	-4.8969	9.7358e-07	0.000121087	yes
TCONS_00042004	XLOC_022691	PTBP3	chr9:114758831-115112545	q1	q2	OK	2.40598	0	-1.79769e+308	-1.79769e+308	8.42319e-06	0.000705271	yes
TCONS_00041901	XLOC_022631	PTCH1	chr9:98205263-98279247	q1	q2	OK	0.650541	0.124433	-2.38627	3.3845	0.000713078	0.0212738	yes
TCONS_00041902	XLOC_022631	PTCH1	chr9:98205263-98279247	q1	q2	OK	0.114178	0	-1.79769e+308	-1.79769e+308	0.00200249	0.0411925	yes
TCONS_00041904	XLOC_022631	PTCH1	chr9:98205263-98279247	q1	q2	OK	0	1.47174	1.79769e+308	1.79769e+308	0.000468408	0.0158692	yes
TCONS_00041906	XLOC_022631	PTCH1	chr9:98205263-98279247	q1	q2	OK	1.46083	0.195815	-2.89922	4.51561	6.31344e-06	0.000555401	yes
TCONS_00040575	XLOC_021885	PTK2	chr8:141668480-142011412	q1	q2	OK	0.697132	0.0241801	-4.84954	3.73424	0.000188282	0.0081692	yes
TCONS_00039370	XLOC_021228	PTK2B	chr8:27168998-27316908	q1	q2	OK	0.496288	0	-1.79769e+308	-1.79769e+308	0.000544484	0.0176272	yes
TCONS_00002656	XLOC_001409	PTP4A2	chr1:32372021-32403988	q1	q2	OK	2.03903	0	-1.79769e+308	-1.79769e+308	3.49627e-05	0.00222777	yes
TCONS_00002657	XLOC_001409	PTP4A2	chr1:32372021-32403988	q1	q2	OK	9.65158	0	-1.79769e+308	-1.79769e+308	5.82894e-07	7.92207e-05	yes
TCONS_00037651	XLOC_020285	PTPN12	chr7:77166772-77269388	q1	q2	OK	0.210717	1.00582	2.25499	-3.02226	0.00250895	0.0473801	yes
TCONS_00029764	XLOC_016163	PTPN13	chr4:87515467-87736328	q1	q2	OK	1.59045	0.205111	-2.95496	4.67362	2.95943e-06	0.000301442	yes
TCONS_00025262	XLOC_013779	PTPRT	chr20:40701391-41818557	q1	q2	OK	0.576938	0	-1.79769e+308	-1.79769e+308	1.4049e-05	0.00106938	yes
TCONS_00008551	XLOC_004530	PVRL1	chr11:119508807-119599435	q1	q2	OK	1.2027	13.1383	3.44943	-7.34682	2.02949e-13	1.45653e-10	yes
TCONS_00008552	XLOC_004530	PVRL1	chr11:119508807-119599435	q1	q2	OK	0.0734586	1.54656	4.39598	-5.21594	1.82885e-07	2.91675e-05	yes
TCONS_00040152	XLOC_021675	PXDNL	chr8:52232136-52722005	q1	q2	OK	2.95423	12.4009	2.06959	-4.69325	2.68905e-06	0.000276909	yes
TCONS_00018259	XLOC_009890	PYCR1	chr17:79890266-79894968	q1	q2	OK	3.67759	0.201828	-4.18756	5.28702	1.24324e-07	2.09941e-05	yes
TCONS_00018260	XLOC_009890	PYCR1	chr17:79890266-79894968	q1	q2	OK	80.837	15.1724	-2.41356	5.23687	1.6332e-07	2.65284e-05	yes
TCONS_00013839	XLOC_007462	PYGO1	chr15:55838220-55881050	q1	q2	OK	6.53924	30.779	2.23475	-4.77259	1.81871e-06	0.000203288	yes
TCONS_00017770	XLOC_009613	PYY	chr17:42030106-42081837	q1	q2	OK	0.406997	0.0166487	-4.61154	3.01457	0.00257348	0.0481448	yes
TCONS_00016266	XLOC_008784	PYY2	chr17:26553588-26555085	q1	q2	OK	1.47639	0.029354	-5.65237	5.06512	4.08135e-07	5.87022e-05	yes
TCONS_00018161	XLOC_009831	QRICH2	chr17:74270129-74303761	q1	q2	OK	1.43792	0.335351	-2.10024	3.44551	0.000569988	0.0181727	yes
TCONS_00001710	XLOC_000905	QSOX1	chr1:180123967-180169859	q1	q2	OK	0	0.618905	1.79769e+308	1.79769e+308	0.0014079	0.0331899	yes
TCONS_00013280	XLOC_007130	RAB11A	chr15:66161796-66184329	q1	q2	OK	0.0238814	0.286917	3.58668	-3.6444	0.000268021	0.0106142	yes
TCONS_00004501	XLOC_002379	RAB18	chr10:27793102-27831166	q1	q2	OK	0.135164	0	-1.79769e+308	-1.79769e+308	0.00271502	0.0493706	yes
TCONS_00023387	XLOC_012752	RAB1A	chr2:65283494-65357435	q1	q2	OK	0.618713	9.18378	3.89175	-6.09795	1.07436e-09	3.25001e-07	yes
TCONS_00013825	XLOC_007459	RAB27A	chr15:55495163-55582013	q1	q2	OK	0.16546	3.94764	4.57643	-6.70317	2.03952e-11	9.28452e-09	yes
TCONS_00039531	XLOC_021305	RAB2A	chr8:61429468-61536203	q1	q2	OK	0.814427	3.30291	2.01988	-3.25466	0.00113528	0.0292054	yes
TCONS_00009323	XLOC_004935	RAB3IP	chr12:70132630-70216984	q1	q2	OK	0.0795764	0.386569	2.28031	-3.06494	0.00217717	0.0432868	yes
TCONS_00014280	XLOC_007691	RAB40C	chr16:639356-679273	q1	q2	OK	0.565462	0	-1.79769e+308	-1.79769e+308	0.0012834	0.0316056	yes
TCONS_00014283	XLOC_007691	RAB40C	chr16:639356-679273	q1	q2	OK	5.9369	1.19856	-2.30841	3.95725	7.58173e-05	0.00407451	yes
TCONS_00041205	XLOC_022244	RABEPK	chr9:127962820-127996438	q1	q2	OK	11.2629	2.8803	-1.96729	3.53931	0.000401176	0.0142181	yes
TCONS_00010123	XLOC_005383	RACGAP1	chr12:50382944-50419307	q1	q2	OK	1.24261	0	-1.79769e+308	-1.79769e+308	0.000121995	0.00591539	yes
TCONS_00031195	XLOC_016912	RAD17	chr5:68647552-68710630	q1	q2	OK	0.373926	0	-1.79769e+308	-1.79769e+308	0.00138844	0.0329411	yes
TCONS_00041091	XLOC_022182	RAD23B	chr9:110045516-110094475	q1	q2	OK	0.485562	2.56366	2.40048	-3.69875	0.000216663	0.00908271	yes
TCONS_00041092	XLOC_022182	RAD23B	chr9:110045516-110094475	q1	q2	OK	0.609592	36.2956	5.89581	-10.9066	0	0	yes
TCONS_00009306	XLOC_004925	RAP1B	chr12:69004618-69054385	q1	q2	OK	0.553128	0	-1.79769e+308	-1.79769e+308	0.00162393	0.0362302	yes
TCONS_00009308	XLOC_004925	RAP1B	chr12:69004618-69054385	q1	q2	OK	1.30655	5.56191	2.08981	-3.29789	0.000974137	0.026307	yes
TCONS_00029830	XLOC_016187	RAP1GDS1	chr4:99182526-99365012	q1	q2	OK	0.729726	0.0151194	-5.59288	3.63882	0.000273893	0.010792	yes
TCONS_00042196	XLOC_022801	RAPGEF1	chr9:134452156-134612925	q1	q2	OK	4.70828	22.7968	2.27556	-5.4038	6.52449e-08	1.19857e-05	yes
TCONS_00032313	XLOC_017529	RAPGEF6	chr5:130759613-130970929	q1	q2	OK	0.29201	1.14758	1.97451	-3.11029	0.00186906	0.0395335	yes
TCONS_00032314	XLOC_017529	RAPGEF6	chr5:130759613-130970929	q1	q2	OK	0.246196	0	-1.79769e+308	-1.79769e+308	0.000753963	0.0220921	yes
TCONS_00032320	XLOC_017529	RAPGEF6	chr5:130759613-130970929	q1	q2	OK	0.0127731	0.228124	4.15864	-3.44742	0.000565968	0.018065	yes
TCONS_00008046	XLOC_004260	RASGRP2	chr11:64494382-64512928	q1	q2	OK	10.1167	1.41153	-2.84141	4.98255	6.27512e-07	8.42267e-05	yes
TCONS_00021021	XLOC_011469	RASGRP4	chr19:38893774-38916945	q1	q2	OK	0.835125	0.139321	-2.58358	3.23745	0.00120604	0.0303625	yes
TCONS_00016359	XLOC_008850	RASL10B	chr17:34058678-34070540	q1	q2	OK	34.1801	6.75451	-2.33923	5.01613	5.27226e-07	7.31388e-05	yes
TCONS_00004575	XLOC_002409	RASSF4	chr10:45455218-45490172	q1	q2	OK	3.42133	0.955117	-1.84081	3.10047	0.00193211	0.0403358	yes
TCONS_00030448	XLOC_016534	RASSF6	chr4:74438861-74486340	q1	q2	OK	17.5709	5.87217	-1.58122	3.25513	0.00113341	0.029168	yes
TCONS_00037238	XLOC_020063	RBAK	chr7:5085451-5112854	q1	q2	OK	3.7792	11.024	1.54449	-3.49384	0.000476119	0.0160154	yes
TCONS_00004041	XLOC_002125	RBBP5	chr1:205055269-205091150	q1	q2	OK	0.892057	0	-1.79769e+308	-1.79769e+308	0.00014435	0.00669098	yes
TCONS_00043502	XLOC_023448	RBBP7	chrX:16862774-16888534	q1	q2	OK	24.9336	6.72487	-1.89051	3.6714	0.000241226	0.00979048	yes
TCONS_00026770	XLOC_014585	RBFOX2	chr22:36134782-36424585	q1	q2	OK	0	1.76605	1.79769e+308	1.79769e+308	0.000477425	0.0160395	yes
TCONS_00026775	XLOC_014585	RBFOX2	chr22:36134782-36424585	q1	q2	OK	2.62323	0.367871	-2.83407	4.53225	5.83591e-06	0.000522876	yes
TCONS_00026776	XLOC_014585	RBFOX2	chr22:36134782-36424585	q1	q2	OK	0.134393	0	-1.79769e+308	-1.79769e+308	0.00195934	0.0406809	yes
TCONS_00023219	XLOC_012658	RBKS	chr2:28004265-28561767	q1	q2	OK	4.86988	1.33205	-1.87024	2.9905	0.00278525	0.0498398	yes
TCONS_00025233	XLOC_013762	RBL1	chr20:35626177-35724410	q1	q2	OK	0.0302846	0.265711	3.1332	-3.17947	0.00147543	0.0342216	yes
TCONS_00025204	XLOC_013752	RBM12	chr20:34213952-34252878	q1	q2	OK	0	3.06531	1.79769e+308	1.79769e+308	0.000221343	0.00920235	yes
TCONS_00006895	XLOC_003613	RBM14-RBM4	chr11:66384052-66445275	q1	q2	OK	14.1031	1.76817	-2.99568	4.74373	2.09822e-06	0.000228797	yes
TCONS_00042074	XLOC_022732	RBM18	chr9:125001833-125085742	q1	q2	OK	0.513635	0	-1.79769e+308	-1.79769e+308	0.00107119	0.0281066	yes
TCONS_00032828	XLOC_017800	RBM24	chr6:17281808-17294099	q1	q2	OK	0.861015	4.28173	2.31408	-3.66726	0.000245159	0.00992105	yes
TCONS_00004253	XLOC_002240	RBM34	chr1:235294497-235324571	q1	q2	OK	1.46004	0.125107	-3.54477	3.17012	0.00152377	0.0350463	yes
TCONS_00024812	XLOC_013541	RBM38	chr20:55904830-55998278	q1	q2	OK	17.0533	47.3918	1.47459	-3.48928	0.000484328	0.0161979	yes
TCONS_00025210	XLOC_013754	RBM39	chr20:34291530-34330258	q1	q2	OK	5.04083	0.337369	-3.90126	5.69792	1.21281e-08	2.7472e-06	yes
TCONS_00025212	XLOC_013754	RBM39	chr20:34291530-34330258	q1	q2	OK	8.76062	24.6591	1.49301	-3.43408	0.000594566	0.0187818	yes
TCONS_00006896	XLOC_003613	RBM4	chr11:66384052-66445275	q1	q2	OK	25.8536	6.12425	-2.07776	3.80753	0.00014036	0.00657033	yes
TCONS_00030338	XLOC_016464	RBM47	chr4:40425271-40631883	q1	q2	OK	0.222918	0	-1.79769e+308	-1.79769e+308	0.00142604	0.0334939	yes
TCONS_00044200	XLOC_023780	RBMX	chrX:135951352-135962939	q1	q2	OK	1.25677	0	-1.79769e+308	-1.79769e+308	0.000449617	0.015456	yes
TCONS_00044202	XLOC_023780	RBMX	chrX:135951352-135962939	q1	q2	OK	0.444191	7.08186	3.99488	-5.98256	2.19664e-09	6.05866e-07	yes
TCONS_00029531	XLOC_016019	RBPJ	chr4:26321331-26436752	q1	q2	OK	1.53526	7.22649	2.23481	-4.42475	9.65541e-06	0.000786444	yes
TCONS_00042082	XLOC_022738	RC3H2	chr9:125611731-125667562	q1	q2	OK	1.28409	0.258045	-2.31505	3.18728	0.00143617	0.0336533	yes
TCONS_00000351	XLOC_000184	RCAN3	chr1:24822822-24863510	q1	q2	OK	0.473436	0	-1.79769e+308	-1.79769e+308	0.00144989	0.0338427	yes
TCONS_00009185	XLOC_004859	RDH5	chr12:56109817-56118526	q1	q2	OK	0.530593	0	-1.79769e+308	-1.79769e+308	0.00263992	0.0486439	yes
TCONS_00008106	XLOC_004284	RELA	chr11:65421066-65430443	q1	q2	OK	0.00329591	1.35986	8.68857	-5.68521	1.3065e-08	2.94518e-06	yes
TCONS_00042470	XLOC_022959	REPS2	chrX:16964813-17171403	q1	q2	OK	0.351633	0	-1.79769e+308	-1.79769e+308	0.000418876	0.0146498	yes
TCONS_00009563	XLOC_005072	RFC5	chr12:118454505-118470042	q1	q2	OK	0.0137024	0.266837	4.28346	-3.28363	0.00102478	0.0272122	yes
TCONS_00022188	XLOC_012105	RGPD2	chr2:87140934-87248973	q1	q2	OK	0.120493	0	-1.79769e+308	-1.79769e+308	0.00185443	0.0393545	yes
TCONS_00001768	XLOC_000934	RGS1	chr1:192544856-192549159	q1	q2	OK	85.603	392.393	2.19657	-5.14567	2.66562e-07	4.05365e-05	yes
TCONS_00003923	XLOC_002053	RGS16	chr1:182567757-182573548	q1	q2	OK	17.0549	3.8486	-2.14779	4.19389	2.7421e-05	0.00184379	yes
TCONS_00001771	XLOC_000936	RGS2	chr1:192778168-192781407	q1	q2	OK	26.1067	241.169	3.20755	-7.70621	1.28786e-14	1.16127e-11	yes
TCONS_00041133	XLOC_022200	RGS3	chr9:116207010-116360018	q1	q2	OK	0.958373	0.109129	-3.13456	3.19403	0.00140301	0.0331412	yes
TCONS_00014288	XLOC_007696	RHBDL1	chr16:726074-728267	q1	q2	OK	12.5796	2.34315	-2.42456	4.29881	1.71721e-05	0.00125092	yes
TCONS_00022502	XLOC_012282	RIF1	chr2:152266396-152333860	q1	q2	OK	2.26011	0	-1.79769e+308	-1.79769e+308	1.3254e-06	0.000156803	yes
TCONS_00039707	XLOC_021406	RIMS2	chr8:104512975-105266656	q1	q2	OK	2.95154	0.831753	-1.82724	3.23012	0.00123737	0.0309313	yes
TCONS_00039708	XLOC_021406	RIMS2	chr8:104512975-105266656	q1	q2	OK	1.00804	0.228268	-2.14275	3.17422	0.00150238	0.0346618	yes
TCONS_00002763	XLOC_001473	RIMS3	chr1:41086351-41131324	q1	q2	OK	4.94184	1.20906	-2.03116	3.9048	9.43018e-05	0.00482641	yes
TCONS_00032776	XLOC_017773	RIOK1	chr6:7390061-7418270	q1	q2	OK	2.1851	7.59978	1.79826	-3.04788	0.00230462	0.0448286	yes
TCONS_00000569	XLOC_000304	RLF	chr1:40627040-40706593	q1	q2	OK	8.98449	28.1951	1.64994	-3.96295	7.40306e-05	0.00400677	yes
TCONS_00016011	XLOC_008662	RNASEK-C17ORF49	chr17:6915735-6922973	q1	q2	OK	1.79869	0	-1.79769e+308	-1.79769e+308	0.000184097	0.00803145	yes
TCONS_00006980	XLOC_003656	RNF121	chr11:71639767-71708643	q1	q2	OK	1.56533	0.328826	-2.25107	3.04068	0.00236045	0.0454842	yes
TCONS_00018479	XLOC_010006	RNF138	chr18:29671817-29711524	q1	q2	OK	0.261723	5.08194	4.27927	-6.20155	5.59102e-10	1.79559e-07	yes
TCONS_00031637	XLOC_017133	RNF14	chr5:141346401-141369856	q1	q2	OK	0.584285	2.24867	1.94433	-2.99605	0.00273506	0.0494865	yes
TCONS_00031638	XLOC_017133	RNF14	chr5:141346401-141369856	q1	q2	OK	0.178662	7.71497	5.43236	-8.26913	2.22045e-16	2.62472e-13	yes
TCONS_00031639	XLOC_017133	RNF14	chr5:141346401-141369856	q1	q2	OK	2.01717	0	-1.79769e+308	-1.79769e+308	1.52923e-05	0.00113815	yes
TCONS_00033586	XLOC_018218	RNF146	chr6:127587826-127609705	q1	q2	OK	0.814262	0	-1.79769e+308	-1.79769e+308	0.000652851	0.0199914	yes
TCONS_00002068	XLOC_001086	RNF187	chr1:228675067-228683889	q1	q2	OK	311.315	94.8034	-1.71536	3.41373	0.000640808	0.0197502	yes
TCONS_00007225	XLOC_003799	RNF214	chr11:117103403-117186972	q1	q2	OK	1.77932	0.364955	-2.28554	3.22477	0.00126072	0.031277	yes
TCONS_00041703	XLOC_022511	RNF38	chr9:36336398-36401195	q1	q2	OK	0.400338	1.65284	2.04565	-3.11651	0.00183004	0.0390264	yes
TCONS_00041707	XLOC_022511	RNF38	chr9:36336398-36401195	q1	q2	OK	4.19154	0.828314	-2.33923	3.86514	0.000111026	0.00550588	yes
TCONS_00010281	XLOC_005458	RNF41	chr12:56596287-56615753	q1	q2	OK	6.77854	2.04257	-1.73059	3.31138	0.000928361	0.0254262	yes
TCONS_00015987	XLOC_008649	RPAIN	chr17:5289345-5342471	q1	q2	OK	1.00391	0.107732	-3.22012	3.14472	0.00166248	0.0367168	yes
TCONS_00043361	XLOC_023382	RPL10	chrX:153626570-153650063	q1	q2	OK	0.378048	2.95898	2.96846	-4.2747	1.91393e-05	0.0013687	yes
TCONS_00027252	XLOC_014829	RPL14	chr3:40498800-40503859	q1	q2	OK	89.6003	26.3281	-1.7669	3.79545	0.000147377	0.00680149	yes
TCONS_00027153	XLOC_014778	RPL15	chr3:23933571-23965187	q1	q2	OK	2.79213	0.504857	-2.46742	3.54607	0.000391026	0.0139357	yes
TCONS_00018857	XLOC_010196	RPL17	chr18:47007547-47018935	q1	q2	OK	5.50828	0	-1.79769e+308	-1.79769e+308	6.61786e-06	0.000578203	yes
TCONS_00018863	XLOC_010196	RPL17	chr18:47007547-47018935	q1	q2	OK	306.564	34.684	-3.14385	6.51166	7.43245e-11	2.8881e-08	yes
TCONS_00018864	XLOC_010196	RPL17	chr18:47007547-47018935	q1	q2	OK	20.1342	1.88363	-3.41806	5.62483	1.85695e-08	3.98865e-06	yes
TCONS_00018865	XLOC_010196	RPL17	chr18:47007547-47018935	q1	q2	OK	4.71806	0.704197	-2.74414	3.67694	0.000236047	0.00962429	yes
TCONS_00018866	XLOC_010196	RPL17	chr18:47007547-47018935	q1	q2	OK	119.163	37.0822	-1.68413	3.6456	0.000266765	0.0105912	yes
TCONS_00022266	XLOC_012150	RPL31	chr2:101618690-101767846	q1	q2	OK	817.882	267.279	-1.61354	3.3882	0.000703521	0.0210458	yes
TCONS_00022267	XLOC_012150	RPL31	chr2:101618690-101767846	q1	q2	OK	25.9503	72.4809	1.48185	-3.35134	0.0008042	0.0230865	yes
TCONS_00029873	XLOC_016208	RPL34	chr4:109541721-109551639	q1	q2	OK	677.535	242.434	-1.4827	3.03495	0.00240579	0.0460363	yes
TCONS_00042937	XLOC_023195	RPL36A-HNRNPH2	chrX:100645877-100669128	q1	q2	OK	9.33748	1.41935	-2.71781	4.59627	4.30127e-06	0.000409089	yes
TCONS_00040674	XLOC_021939	RPL8	chr8:146015153-146017805	q1	q2	OK	60.7643	19.5064	-1.63928	3.44408	0.000573014	0.0182392	yes
TCONS_00006718	XLOC_003513	RPLP0P2	chr11:61382507-61406921	q1	q2	OK	0.603478	0.00439949	-7.09982	4.72155	2.34055e-06	0.000247545	yes
TCONS_00026860	XLOC_014633	RPS19BP1	chr22:39925097-39928860	q1	q2	OK	69.6155	25.5601	-1.44552	3.22878	0.0012432	0.0309694	yes
TCONS_00024878	XLOC_013566	RPS21	chr20:60962120-60963576	q1	q2	OK	410.426	152.343	-1.4298	3.26842	0.00108152	0.0282611	yes
TCONS_00004777	XLOC_002509	RPS24	chr10:79793517-79816571	q1	q2	OK	40.6525	7.85731	-2.37124	4.22211	2.42028e-05	0.0016665	yes
TCONS_00004778	XLOC_002509	RPS24	chr10:79793517-79816571	q1	q2	OK	1.90836	46.6031	4.61002	-8.01649	1.11022e-15	1.19214e-12	yes
TCONS_00004779	XLOC_002509	RPS24	chr10:79793517-79816571	q1	q2	OK	0.627885	7.60444	3.59827	-5.11129	3.19966e-07	4.75775e-05	yes
TCONS_00004780	XLOC_002509	RPS24	chr10:79793517-79816571	q1	q2	OK	173.206	39.0438	-2.14932	4.53169	5.85129e-06	0.00052392	yes
TCONS_00001340	XLOC_000729	RPS27	chr1:153963238-153964631	q1	q2	OK	2495.32	680.365	-1.87484	3.73158	0.000190281	0.00824076	yes
TCONS_00012460	XLOC_006671	RPS29	chr14:50044041-50053094	q1	q2	OK	858.474	80.8589	-3.4083	6.84149	7.83706e-12	3.90925e-09	yes
TCONS_00019514	XLOC_010569	RPSAP58	chr19:23945815-24010919	q1	q2	OK	58.0078	19.2023	-1.59496	3.45224	0.000555956	0.0178196	yes
TCONS_00016987	XLOC_009181	RPTOR	chr17:78518624-78940173	q1	q2	OK	0	1.50408	1.79769e+308	1.79769e+308	0.000476392	0.0160154	yes
TCONS_00034527	XLOC_018717	RRAGD	chr6:90074334-90121995	q1	q2	OK	0.347255	0.0441655	-2.975	3.35713	0.000787558	0.022762	yes
TCONS_00025071	XLOC_013674	RRBP1	chr20:17594322-17662928	q1	q2	OK	22.8113	4.30261	-2.40646	5.04909	4.43924e-07	6.30758e-05	yes
TCONS_00032771	XLOC_017772	RREB1	chr6:7107829-7252213	q1	q2	OK	0.530777	0.0128811	-5.36478	4.62748	3.70145e-06	0.000363088	yes
TCONS_00032774	XLOC_017772	RREB1	chr6:7107829-7252213	q1	q2	OK	0.413205	1.77673	2.10429	-3.66146	0.000250786	0.0100936	yes
TCONS_00040435	XLOC_021814	RRM2B	chr8:103216728-103251346	q1	q2	OK	28.9609	10.6509	-1.44313	3.13723	0.0017055	0.0372757	yes
TCONS_00021749	XLOC_011856	RSAD2	chr2:7017795-7038363	q1	q2	OK	3.18491	0.802469	-1.98874	3.34697	0.000817004	0.0233236	yes
TCONS_00010772	XLOC_005700	RSRC2	chr12:122989189-123011560	q1	q2	OK	11.9743	38.4074	1.68144	-3.94649	7.93055e-05	0.00421921	yes
TCONS_00023336	XLOC_012722	RTN4	chr2:55199326-55277734	q1	q2	OK	10.502	80.3197	2.93509	-6.72698	1.73224e-11	8.04181e-09	yes
TCONS_00031866	XLOC_017268	RUFY1	chr5:178977561-179037027	q1	q2	OK	1.23031	5.09016	2.04869	-3.47632	0.000508351	0.0167701	yes
TCONS_00003491	XLOC_001842	S100A4	chr1:153516094-153518282	q1	q2	OK	24.7014	101.841	2.04366	-4.56007	5.11363e-06	0.00047014	yes
TCONS_00031261	XLOC_016945	S100Z	chr5:76145825-76217056	q1	q2	OK	8.0972	1.69377	-2.25718	3.71589	0.00020249	0.00863921	yes
TCONS_00000915	XLOC_000477	SAMD13	chr1:84764048-84816481	q1	q2	OK	0.354147	0	-1.79769e+308	-1.79769e+308	0.00277379	0.0497423	yes
TCONS_00011722	XLOC_006244	SAMD4A	chr14:55034329-55260033	q1	q2	OK	0.637779	0.0873135	-2.86878	3.6663	0.000246084	0.00993471	yes
TCONS_00001069	XLOC_000557	SARS	chr1:109756514-109780804	q1	q2	OK	155.686	53.0749	-1.55254	3.45022	0.000560138	0.0179164	yes
TCONS_00042502	XLOC_022976	SAT1	chrX:23801274-23804327	q1	q2	OK	47.682	13.4362	-1.82732	3.57192	0.000354374	0.0129813	yes
TCONS_00028279	XLOC_015376	SATB1	chr3:18389132-18480265	q1	q2	OK	0.0107671	2.52828	7.87538	-8.39929	0	0	yes
TCONS_00028280	XLOC_015376	SATB1	chr3:18389132-18480265	q1	q2	OK	4.18988	0	-1.79769e+308	-1.79769e+308	1.39343e-06	0.00016334	yes
TCONS_00024055	XLOC_013105	SATB2	chr2:200134222-200337481	q1	q2	OK	1.6639	0.025672	-6.01823	6.74308	1.55058e-11	7.24632e-09	yes
TCONS_00025839	XLOC_014092	SCAF4	chr21:33043312-33104431	q1	q2	OK	0.0144409	0.33194	4.52269	-4.38487	1.16057e-05	0.000917665	yes
TCONS_00017072	XLOC_009228	SCARF1	chr17:1537151-1549041	q1	q2	OK	0.449315	0.028705	-3.96835	3.41894	0.00062865	0.0195166	yes
TCONS_00017075	XLOC_009228	SCARF1	chr17:1537151-1549041	q1	q2	OK	0.214568	0	-1.79769e+308	-1.79769e+308	0.00272785	0.0494275	yes
TCONS_00026601	XLOC_014487	SCARF2	chr22:20778873-20792146	q1	q2	OK	3.73597	1.05454	-1.82486	3.11678	0.00182841	0.0390264	yes
TCONS_00007101	XLOC_003725	SCARNA9	chr11:93394815-93463522	q1	q2	OK	1.32161	9.67819	2.87244	-4.02451	5.70934e-05	0.00326866	yes
TCONS_00014570	XLOC_007856	SCNN1G	chr16:23194039-23228200	q1	q2	OK	0.0866253	0.634883	2.87363	-3.98903	6.63444e-05	0.00367852	yes
TCONS_00000737	XLOC_000397	SCP2	chr1:53392900-53517289	q1	q2	OK	0.371472	0	-1.79769e+308	-1.79769e+308	0.00193525	0.0403881	yes
TCONS_00038401	XLOC_020693	SCRN1	chr7:29959718-30029905	q1	q2	OK	0.307388	0	-1.79769e+308	-1.79769e+308	0.000955005	0.0259488	yes
TCONS_00024971	XLOC_013618	SDCBP2	chr20:1290554-1373816	q1	q2	OK	4.02624	1.02915	-1.96798	3.0139	0.00257911	0.0481924	yes
TCONS_00040175	XLOC_021690	SDR16C5	chr8:57212569-57233241	q1	q2	OK	11.6823	0.407855	-4.84012	7.75037	9.10383e-15	8.42499e-12	yes
TCONS_00028219	XLOC_015345	SEC13	chr3:10342614-10362858	q1	q2	OK	0.471307	0	-1.79769e+308	-1.79769e+308	0.00270689	0.0493053	yes
TCONS_00016934	XLOC_009158	SEC14L1	chr17:75084724-75213181	q1	q2	OK	14.4206	3.59541	-2.0039	3.83389	0.000126131	0.00606208	yes
TCONS_00016937	XLOC_009158	SEC14L1	chr17:75084724-75213181	q1	q2	OK	4.71592	1.18469	-1.99302	3.49093	0.000481349	0.0161367	yes
TCONS_00014457	XLOC_007788	SEC14L5	chr16:5008317-5069156	q1	q2	OK	0.457528	0.0919385	-2.31512	3.2497	0.00115529	0.0295633	yes
TCONS_00028379	XLOC_015421	SEC22C	chr3:42589458-42690233	q1	q2	OK	0.557782	0	-1.79769e+308	-1.79769e+308	0.00217243	0.0432598	yes
TCONS_00028384	XLOC_015421	SEC22C	chr3:42589458-42690233	q1	q2	OK	0	3.41419	1.79769e+308	1.79769e+308	0.00124019	0.0309313	yes
TCONS_00031469	XLOC_017066	SEC24A	chr5:133984474-134063601	q1	q2	OK	0.177938	1.67622	3.23576	-4.77567	1.79112e-06	0.000200757	yes
TCONS_00030503	XLOC_016569	SEC31A	chr4:83739813-83812419	q1	q2	OK	2.7858	0.703092	-1.98631	3.20844	0.00133458	0.0323061	yes
TCONS_00001439	XLOC_000764	SEMA4A	chr1:156119734-156147542	q1	q2	OK	17.5546	2.86066	-2.61743	4.92652	8.37067e-07	0.000106462	yes
TCONS_00001440	XLOC_000764	SEMA4A	chr1:156119734-156147542	q1	q2	OK	1.16872	5.9754	2.3541	-4.28633	1.81652e-05	0.00131172	yes
TCONS_00001441	XLOC_000764	SEMA4A	chr1:156119734-156147542	q1	q2	OK	2.16762	0	-1.79769e+308	-1.79769e+308	1.73096e-05	0.00126028	yes
TCONS_00014033	XLOC_007551	SEMA7A	chr15:74701629-74726299	q1	q2	OK	0.298322	0	-1.79769e+308	-1.79769e+308	0.0015834	0.0357535	yes
TCONS_00018623	XLOC_010074	SERPINB8	chr18:61637262-61656608	q1	q2	OK	1.80884	0	-1.79769e+308	-1.79769e+308	3.53209e-05	0.00224208	yes
TCONS_00021081	XLOC_011505	SERTAD3	chr19:40946747-40950282	q1	q2	OK	0.347523	4.03623	3.53783	-5.06438	4.09725e-07	5.88707e-05	yes
TCONS_00000434	XLOC_000228	SESN2	chr1:28585962-28609002	q1	q2	OK	36.2778	7.82368	-2.21317	4.83493	1.33195e-06	0.000157049	yes
TCONS_00041279	XLOC_022276	SET	chr9:131445933-131458675	q1	q2	OK	43.6945	15.4923	-1.4959	3.25704	0.00112579	0.0290143	yes
TCONS_00041282	XLOC_022276	SET	chr9:131445933-131458675	q1	q2	OK	6.84136	76.6779	3.48646	-8.04101	8.88178e-16	9.685e-13	yes
TCONS_00014878	XLOC_008015	SETD6	chr16:58549382-58663750	q1	q2	OK	0.227335	0	-1.79769e+308	-1.79769e+308	0.00168492	0.0369982	yes
TCONS_00008052	XLOC_004262	SF1	chr11:64532075-64546316	q1	q2	OK	7.4189	1.65162	-2.16732	3.94086	8.1191e-05	0.00429677	yes
TCONS_00008057	XLOC_004262	SF1	chr11:64532075-64546316	q1	q2	OK	0.26674	0	-1.79769e+308	-1.79769e+308	0.0018712	0.0395335	yes
TCONS_00008058	XLOC_004262	SF1	chr11:64532075-64546316	q1	q2	OK	0.465908	2.45622	2.39832	-3.6795	0.00023369	0.00955034	yes
TCONS_00008061	XLOC_004262	SF1	chr11:64532075-64546316	q1	q2	OK	0.186592	2.84745	3.93172	-5.65736	1.5372e-08	3.39986e-06	yes
TCONS_00028290	XLOC_015380	SGOL1	chr3:20202084-20227724	q1	q2	OK	0.77883	0	-1.79769e+308	-1.79769e+308	0.00166294	0.0367168	yes
TCONS_00028298	XLOC_015380	SGOL1	chr3:20202084-20227724	q1	q2	OK	0.0071134	1.19353	7.39048	-6.12235	9.22081e-10	2.81968e-07	yes
TCONS_00028260	XLOC_015366	SH3BP5	chr3:15295690-15382901	q1	q2	OK	3.36997	23.9014	2.82629	-6.09619	1.08624e-09	3.27891e-07	yes
TCONS_00000539	XLOC_000287	SH3D21	chr1:36771993-36786948	q1	q2	OK	0.600173	2.35885	1.97463	-3.13927	0.00169369	0.0371007	yes
TCONS_00043539	XLOC_023456	SH3KBP1	chrX:19552082-19905744	q1	q2	OK	0.125795	7.02655	5.80367	-9.10174	0	0	yes
TCONS_00009241	XLOC_004888	SHMT2	chr12:57623355-57634475	q1	q2	OK	10.1458	66.0087	2.70177	-6.2829	3.32319e-10	1.113e-07	yes
TCONS_00024357	XLOC_013291	SIRPA	chr20:1874812-1920540	q1	q2	OK	1.93184	5.62667	1.5423	-3.18003	0.00147259	0.0341878	yes
TCONS_00024986	XLOC_013622	SIRPB1	chr20:1545028-1600689	q1	q2	OK	0.641489	2.96232	2.20723	-3.55197	0.000382352	0.0137387	yes
TCONS_00004659	XLOC_002460	SIRT1	chr10:69644426-69678147	q1	q2	OK	0.663345	3.20847	2.27405	-3.54236	0.000396559	0.0140936	yes
TCONS_00032808	XLOC_017792	SIRT5	chr6:13574760-13615390	q1	q2	OK	0	1.60325	1.79769e+308	1.79769e+308	0.000961172	0.026061	yes
TCONS_00012223	XLOC_006536	SIVA1	chr14:105219469-105225996	q1	q2	OK	4.61999	0.826069	-2.48356	3.13881	0.00169636	0.0371335	yes
TCONS_00011035	XLOC_005864	SLAIN1	chr13:78271988-78338377	q1	q2	OK	1.45835	0.0190693	-6.25694	4.0289	5.60385e-05	0.00322649	yes
TCONS_00011039	XLOC_005864	SLAIN1	chr13:78271988-78338377	q1	q2	OK	0.177889	2.0771	3.54552	-4.78275	1.72913e-06	0.000194896	yes
TCONS_00003728	XLOC_001947	SLAMF6	chr1:160454819-160493052	q1	q2	OK	1.10083	0	-1.79769e+308	-1.79769e+308	0.000299451	0.0115231	yes
TCONS_00003729	XLOC_001947	SLAMF6	chr1:160454819-160493052	q1	q2	OK	7.39092	2.03297	-1.86217	3.18669	0.0014391	0.0336993	yes
TCONS_00003730	XLOC_001947	SLAMF6	chr1:160454819-160493052	q1	q2	OK	6.0113	0.167956	-5.16153	6.33274	2.40849e-10	8.26323e-08	yes
TCONS_00001526	XLOC_000810	SLAMF7	chr1:160709076-160724601	q1	q2	OK	3.80824	54.8402	3.84804	-8.83602	0	0	yes
TCONS_00040297	XLOC_021751	SLC10A5	chr8:82605890-82607207	q1	q2	OK	0.565091	0.0467228	-3.59628	3.17629	0.00149171	0.034478	yes
TCONS_00010143	XLOC_005388	SLC11A2	chr12:51373565-51422058	q1	q2	OK	0.121351	4.32478	5.15536	-7.48781	6.99441e-14	5.49651e-11	yes
TCONS_00010145	XLOC_005388	SLC11A2	chr12:51373565-51422058	q1	q2	OK	0.554673	0	-1.79769e+308	-1.79769e+308	0.000844349	0.0238066	yes
TCONS_00031430	XLOC_017040	SLC12A2	chr5:127419482-127525380	q1	q2	OK	0.991562	0.0428227	-4.53326	4.74694	2.06515e-06	0.00022554	yes
TCONS_00015694	XLOC_008493	SLC12A4	chr16:67973786-68002597	q1	q2	OK	0.55241	5.21065	3.23765	-5.70444	1.16729e-08	2.65692e-06	yes
TCONS_00013658	XLOC_007353	SLC12A6	chr15:34517244-34630265	q1	q2	OK	1.41207	0.362331	-1.96243	3.23935	0.00119804	0.0302125	yes
TCONS_00025320	XLOC_013818	SLC13A3	chr20:45186461-45318276	q1	q2	OK	0.230311	0	-1.79769e+308	-1.79769e+308	0.00175671	0.0380454	yes
TCONS_00025324	XLOC_013818	SLC13A3	chr20:45186461-45318276	q1	q2	OK	0	0.980759	1.79769e+308	1.79769e+308	0.00118746	0.0300748	yes
TCONS_00007946	XLOC_004201	SLC15A3	chr11:60691912-60719257	q1	q2	OK	9.16548	23.9448	1.38543	-3.10071	0.00193058	0.0403158	yes
TCONS_00017028	XLOC_009202	SLC16A3	chr17:80186281-80197375	q1	q2	OK	0	21.842	1.79769e+308	1.79769e+308	6.85654e-06	0.000593893	yes
TCONS_00018060	XLOC_009775	SLC16A6	chr17:66255322-66417000	q1	q2	OK	1.93398	0.28781	-2.74838	3.82644	0.000130012	0.00620781	yes
TCONS_00005122	XLOC_002689	SLC18A2	chr10:119000583-119038941	q1	q2	OK	2.02191	0.311036	-2.70057	4.13346	3.57337e-05	0.0022642	yes
TCONS_00026012	XLOC_014178	SLC19A1	chr21:46934628-46962385	q1	q2	OK	0.607445	0	-1.79769e+308	-1.79769e+308	0.00162217	0.0362121	yes
TCONS_00007791	XLOC_004099	SLC1A2	chr11:35272751-35441610	q1	q2	OK	0.140773	0.66893	2.24849	-3.45725	0.000545713	0.0176427	yes
TCONS_00021249	XLOC_011608	SLC1A5	chr19:47278139-47291842	q1	q2	OK	19.1245	1.40677	-3.76496	6.31775	2.65399e-10	9.03937e-08	yes
TCONS_00021251	XLOC_011608	SLC1A5	chr19:47278139-47291842	q1	q2	OK	81.2219	28.5389	-1.50894	3.40504	0.000661534	0.0201812	yes
TCONS_00025035	XLOC_013649	SLC23A2	chr20:4833001-4990939	q1	q2	OK	6.01803	17.5698	1.54574	-3.61829	0.000296556	0.011432	yes
TCONS_00041244	XLOC_022262	SLC25A25	chr9:130830478-130871524	q1	q2	OK	0.169997	2.58116	3.92444	-5.74339	9.27977e-09	2.14695e-06	yes
TCONS_00027848	XLOC_015152	SLC25A36	chr3:140660661-140698785	q1	q2	OK	1.3907	0.22684	-2.61606	3.41376	0.000640723	0.0197502	yes
TCONS_00002799	XLOC_001486	SLC2A1	chr1:43391045-43449029	q1	q2	OK	9.98112	30.1495	1.59486	-3.80497	0.000141823	0.00661462	yes
TCONS_00031181	XLOC_016907	SLC30A5	chr5:68389775-68426899	q1	q2	OK	0.873771	0	-1.79769e+308	-1.79769e+308	0.00139603	0.0330485	yes
TCONS_00031182	XLOC_016907	SLC30A5	chr5:68389775-68426899	q1	q2	OK	7.12925	0.524745	-3.76406	4.95312	7.30337e-07	9.45111e-05	yes
TCONS_00031184	XLOC_016907	SLC30A5	chr5:68389775-68426899	q1	q2	OK	0	2.72895	1.79769e+308	1.79769e+308	0.00088361	0.0245446	yes
TCONS_00043665	XLOC_023512	SLC38A5	chrX:48316926-48328644	q1	q2	OK	0.641231	0.0444088	-3.85192	3.7638	0.000167353	0.00746268	yes
TCONS_00011780	XLOC_006268	SLC38A6	chr14:61447831-61550451	q1	q2	OK	1.59622	0	-1.79769e+308	-1.79769e+308	0.000629994	0.0195454	yes
TCONS_00039322	XLOC_021205	SLC39A14	chr8:22224761-22291640	q1	q2	OK	0.604881	0.0474702	-3.67156	3.65107	0.000261151	0.0104213	yes
TCONS_00011845	XLOC_006298	SLC39A9	chr14:69865095-69929107	q1	q2	OK	0.966458	0	-1.79769e+308	-1.79769e+308	0.000808421	0.0231706	yes
TCONS_00006746	XLOC_003535	SLC3A2	chr11:62623483-62656355	q1	q2	OK	12.5641	3.67251	-1.77447	3.28905	0.00100526	0.0268324	yes
TCONS_00006748	XLOC_003535	SLC3A2	chr11:62623483-62656355	q1	q2	OK	50.6454	17.7631	-1.51155	3.33599	0.000849963	0.0239026	yes
TCONS_00028908	XLOC_015690	SLC41A3	chr3:125725199-125820391	q1	q2	OK	2.00325	0.0481478	-5.37873	4.14213	3.44095e-05	0.00220211	yes
TCONS_00028912	XLOC_015690	SLC41A3	chr3:125725199-125820391	q1	q2	OK	0	2.75652	1.79769e+308	1.79769e+308	0.00152748	0.0350571	yes
TCONS_00007905	XLOC_004170	SLC43A1	chr11:57252003-57283192	q1	q2	OK	70.373	14.2782	-2.30121	4.96654	6.81568e-07	8.92677e-05	yes
TCONS_00007906	XLOC_004170	SLC43A1	chr11:57252003-57283192	q1	q2	OK	42.9385	4.74533	-3.17769	6.23221	4.59912e-10	1.49754e-07	yes
TCONS_00007904	XLOC_004169	SLC43A3	chr11:57174426-57195053	q1	q2	OK	2.63383	44.7462	4.08653	-8.68639	0	0	yes
TCONS_00011210	XLOC_005962	SLC46A3	chr13:29274217-29293150	q1	q2	OK	4.51311	0.477815	-3.2396	4.84695	1.25372e-06	0.000149201	yes
TCONS_00038210	XLOC_020568	SLC4A2	chr7:150755298-150773614	q1	q2	OK	0.163505	2.82505	4.11087	-6.13435	8.55102e-10	2.6378e-07	yes
TCONS_00027124	XLOC_014757	SLC6A6	chr3:14444105-14583588	q1	q2	OK	0.316125	2.31296	2.87117	-3.94418	8.00728e-05	0.00424878	yes
TCONS_00002818	XLOC_001493	SLC6A9	chr1:44457279-44497134	q1	q2	OK	0.617988	0	-1.79769e+308	-1.79769e+308	0.000952918	0.0259171	yes
TCONS_00002819	XLOC_001493	SLC6A9	chr1:44457279-44497134	q1	q2	OK	10.9557	1.62323	-2.75474	5.04779	4.46942e-07	6.32491e-05	yes
TCONS_00002601	XLOC_001371	SLC9A1	chr1:27425299-27481451	q1	q2	OK	3.55563	9.59257	1.43181	-3.20143	0.0013675	0.0326845	yes
TCONS_00025412	XLOC_013858	SLMO2	chr20:57603732-57617901	q1	q2	OK	1.68764	0.238968	-2.82012	3.30441	0.00095177	0.0258909	yes
TCONS_00013294	XLOC_007136	SMAD3	chr15:67358194-67487533	q1	q2	OK	0.0644931	0.439048	2.76716	-3.61637	0.000298761	0.0115033	yes
TCONS_00000573	XLOC_000307	SMAP2	chr1:40839377-40888998	q1	q2	OK	41.3905	2.5775	-4.00526	7.21792	5.278e-13	3.44732e-10	yes
TCONS_00000575	XLOC_000307	SMAP2	chr1:40839377-40888998	q1	q2	OK	0.850117	35.6464	5.38995	-10.047	0	0	yes
TCONS_00029803	XLOC_016183	SMARCAD1	chr4:95128758-95212443	q1	q2	OK	5.03301	1.17484	-2.09895	3.66747	0.000244965	0.00991604	yes
TCONS_00029804	XLOC_016183	SMARCAD1	chr4:95128758-95212443	q1	q2	OK	0.447919	0.0328431	-3.76958	3.06295	0.00219169	0.0434924	yes
TCONS_00001742	XLOC_000920	SMG7	chr1:183441505-183523328	q1	q2	OK	0.208005	2.69229	3.69414	-5.915	3.31885e-09	8.72616e-07	yes
TCONS_00001744	XLOC_000920	SMG7	chr1:183441505-183523328	q1	q2	OK	0	2.35334	1.79769e+308	1.79769e+308	0.000204182	0.00869262	yes
TCONS_00031217	XLOC_016917	SMN2	chr5:69345349-69373422	q1	q2	OK	0.0911511	1.0694	3.5524	-4.00846	6.1115e-05	0.00346366	yes
TCONS_00023764	XLOC_012954	SMPD4	chr2:130908964-130948300	q1	q2	OK	0.40983	1.61323	1.97686	-3.02359	0.00249792	0.0472402	yes
TCONS_00023765	XLOC_012954	SMPD4	chr2:130908964-130948300	q1	q2	OK	0.238033	1.37325	2.52836	-3.79656	0.000146718	0.00677997	yes
TCONS_00023766	XLOC_012954	SMPD4	chr2:130908964-130948300	q1	q2	OK	2.31737	0.0110192	-7.71632	4.82541	1.39716e-06	0.000163505	yes
TCONS_00015868	XLOC_008581	SNAI3	chr16:88729780-88753594	q1	q2	OK	14.2416	3.76612	-1.91896	3.62355	0.000290586	0.0112668	yes
TCONS_00007999	XLOC_004233	SNHG1	chr11:62619459-62623360	q1	q2	OK	260.232	92.2727	-1.49582	3.3192	0.000902764	0.0249094	yes
TCONS_00024635	XLOC_013452	SNHG11	chr20:37075296-37079564	q1	q2	OK	13.2579	3.41072	-1.9587	3.46103	0.000538123	0.0174776	yes
TCONS_00038516	XLOC_020747	SNHG15	chr7:45022626-45026259	q1	q2	OK	89.293	30.9111	-1.53042	3.2896	0.0010033	0.0268001	yes
TCONS_00034503	XLOC_018704	SNHG5	chr6:86386724-86388451	q1	q2	OK	66.7176	18.2213	-1.87244	3.61222	0.000303588	0.0116266	yes
TCONS_00042270	XLOC_022852	SNHG7	chr9:139607023-139622636	q1	q2	OK	88.9455	21.1514	-2.07217	4.42683	9.56265e-06	0.000779791	yes
TCONS_00029906	XLOC_016227	SNHG8	chr4:119199916-119200978	q1	q2	OK	121.77	32.6989	-1.89685	4.00272	6.26179e-05	0.00351765	yes
TCONS_00029908	XLOC_016227	SNHG8	chr4:119199916-119200978	q1	q2	OK	50.3155	6.01556	-3.06423	4.84362	1.27495e-06	0.000151344	yes
TCONS_00008349	XLOC_004423	SNORA18	chr11:93466631-93466763	q1	q2	OK	0.14639	2.6389	4.17205	-3.20821	0.00133564	0.032317	yes
TCONS_00040498	XLOC_021843	SNTB1	chr8:121547984-121824309	q1	q2	OK	1.54474	0.429848	-1.84546	3.0118	0.00259707	0.0482651	yes
TCONS_00043842	XLOC_023589	SNX12	chrX:70279096-70293276	q1	q2	OK	0.600028	0	-1.79769e+308	-1.79769e+308	0.00161944	0.0361817	yes
TCONS_00043847	XLOC_023589	SNX12	chrX:70279096-70293276	q1	q2	OK	0.316881	2.82823	3.15789	-4.4449	8.79316e-06	0.000730596	yes
TCONS_00031105	XLOC_016877	SNX18	chr5:53813588-53842416	q1	q2	OK	2.60566	0.768677	-1.7612	3.04656	0.00231477	0.0449489	yes
TCONS_00033748	XLOC_018299	SNX9	chr6:158244293-158366109	q1	q2	OK	0.148001	1.34175	3.18043	-4.72588	2.29122e-06	0.000243426	yes
TCONS_00009111	XLOC_004815	SOAT2	chr12:53497273-53518323	q1	q2	OK	0.184681	0.0151662	-3.6061	3.1496	0.00163492	0.0363697	yes
TCONS_00021968	XLOC_011987	SOCS5	chr2:46926098-46989927	q1	q2	OK	0.677546	3.06079	2.17551	-3.52906	0.000417036	0.0146145	yes
TCONS_00022927	XLOC_012497	SP100	chr2:231280870-231410317	q1	q2	OK	0.82517	2.81159	1.76862	-2.98966	0.00279288	0.0498938	yes
TCONS_00002882	XLOC_001526	SPATA6	chr1:48761043-48937876	q1	q2	OK	0.374617	0.0293653	-3.67323	3.77071	0.000162783	0.00732268	yes
TCONS_00016243	XLOC_008770	SPECC1	chr17:19912648-20218072	q1	q2	OK	0	0.950035	1.79769e+308	1.79769e+308	0.00117802	0.0299002	yes
TCONS_00015167	XLOC_008163	SPIRE2	chr16:89894906-89937727	q1	q2	OK	9.8162	1.36872	-2.84234	5.22694	1.72335e-07	2.77683e-05	yes
TCONS_00014633	XLOC_007887	SPNS1	chr16:28986095-28995869	q1	q2	OK	0.00309814	0.319597	6.68871	-3.25177	0.00114688	0.0293962	yes
TCONS_00015949	XLOC_008629	SPNS3	chr17:4337218-4391499	q1	q2	OK	0.631203	0.02617	-4.59212	3.91685	8.97125e-05	0.00465134	yes
TCONS_00002653	XLOC_001408	SPOCD1	chr1:32256024-32281580	q1	q2	OK	1.59549	0.404905	-1.97834	3.25254	0.00114377	0.0293274	yes
TCONS_00041275	XLOC_022275	SPTAN1	chr9:131314836-131419129	q1	q2	OK	0.0286558	0.21897	2.93383	-3.65507	0.000257114	0.0102952	yes
TCONS_00041277	XLOC_022275	SPTAN1	chr9:131314836-131419129	q1	q2	OK	0.994375	3.57508	1.84611	-3.82084	0.000132997	0.00631819	yes
TCONS_00008602	XLOC_004570	SRPR	chr11:126081618-126138877	q1	q2	OK	0.025468	0.752032	4.88404	-4.98141	6.31219e-07	8.46436e-05	yes
TCONS_00037825	XLOC_020368	SRRT	chr7:100472700-100486285	q1	q2	OK	2.35464	7.29065	1.63054	-3.27834	0.00104418	0.0275781	yes
TCONS_00008928	XLOC_004729	SSPN	chr12:26348268-26387708	q1	q2	OK	0.0646928	0.873705	3.75547	-5.09873	3.41935e-07	5.0155e-05	yes
TCONS_00043343	XLOC_023373	SSR4	chrX:153051220-153063967	q1	q2	OK	5.86576	0.977452	-2.58522	3.76248	0.000168236	0.00749367	yes
TCONS_00002279	XLOC_001196	SSU72	chr1:1477052-1510262	q1	q2	OK	108.414	42.3581	-1.35584	3.1084	0.00188101	0.0396512	yes
TCONS_00028090	XLOC_015282	ST6GAL1	chr3:186648314-186796341	q1	q2	OK	18.3604	3.89067	-2.23851	4.55493	5.24026e-06	0.000480262	yes
TCONS_00043130	XLOC_023278	STAG2	chrX:123094474-123236505	q1	q2	OK	3.04807	0	-1.79769e+308	-1.79769e+308	1.82289e-06	0.000203346	yes
TCONS_00043131	XLOC_023278	STAG2	chrX:123094474-123236505	q1	q2	OK	3.26286	8.9086	1.44906	-3.16651	0.00154278	0.0351956	yes
TCONS_00004438	XLOC_002346	STAM	chr10:17686123-17758821	q1	q2	OK	0.342561	0	-1.79769e+308	-1.79769e+308	0.00172826	0.037627	yes
TCONS_00016400	XLOC_008884	STARD3	chr17:37793332-37820454	q1	q2	OK	1.41545	0.27155	-2.38197	3.26561	0.0010923	0.0284167	yes
TCONS_00032262	XLOC_017503	STARD4	chr5:110834021-111312628	q1	q2	OK	9.05999	24.2624	1.42114	-3.06632	0.00216714	0.0432156	yes
TCONS_00017717	XLOC_009591	STAT3	chr17:40465342-40540513	q1	q2	OK	0	2.84725	1.79769e+308	1.79769e+308	0.000233379	0.00954316	yes
TCONS_00017718	XLOC_009591	STAT3	chr17:40465342-40540513	q1	q2	OK	0.268795	2.59853	3.27312	-5.13256	2.85835e-07	4.31408e-05	yes
TCONS_00024032	XLOC_013090	STAT4	chr2:191894301-192016322	q1	q2	OK	1.26242	0.130226	-3.2771	4.21101	2.54229e-05	0.0017371	yes
TCONS_00010327	XLOC_005480	STAT6	chr12:57482676-57505196	q1	q2	OK	1.16043	0.266429	-2.12284	3.0378	0.00238314	0.0457772	yes
TCONS_00040246	XLOC_021734	STAU2	chr8:74332308-74659943	q1	q2	OK	1.76935	5.89455	1.73617	-3.16485	0.00155162	0.0353	yes
TCONS_00040250	XLOC_021734	STAU2	chr8:74332308-74659943	q1	q2	OK	1.65235	6.66048	2.01111	-3.78401	0.000154323	0.00704543	yes
TCONS_00040254	XLOC_021734	STAU2	chr8:74332308-74659943	q1	q2	OK	0.25227	0	-1.79769e+308	-1.79769e+308	0.00208223	0.0421376	yes
TCONS_00032631	XLOC_017691	STC2	chr5:172741725-172756506	q1	q2	OK	16.7239	5.42095	-1.62529	3.58225	0.000340649	0.0125735	yes
TCONS_00002580	XLOC_001359	STMN1	chr1:26210676-26233368	q1	q2	OK	7.9929	1.12862	-2.82415	4.53881	5.65728e-06	0.000509793	yes
TCONS_00002582	XLOC_001359	STMN1	chr1:26210676-26233368	q1	q2	OK	3.84837	0.835493	-2.20355	3.14052	0.00168645	0.0370203	yes
TCONS_00004674	XLOC_002466	STOX1	chr10:70587293-70655209	q1	q2	OK	0.343374	1.97445	2.5236	-3.80448	0.000142102	0.00661664	yes
TCONS_00014021	XLOC_007549	STRA6	chr15:74471807-74502046	q1	q2	OK	0.162447	0	-1.79769e+308	-1.79769e+308	0.00230364	0.0448193	yes
TCONS_00017995	XLOC_009745	STRADA	chr17:61780191-61819330	q1	q2	OK	1.00875	0	-1.79769e+308	-1.79769e+308	0.00026213	0.0104456	yes
TCONS_00017999	XLOC_009745	STRADA	chr17:61780191-61819330	q1	q2	OK	0.00984848	0.779139	6.30584	-4.73988	2.13846e-06	0.000231748	yes
TCONS_00018001	XLOC_009745	STRADA	chr17:61780191-61819330	q1	q2	OK	1.05449	0	-1.79769e+308	-1.79769e+308	0.000556126	0.0178196	yes
TCONS_00018003	XLOC_009745	STRADA	chr17:61780191-61819330	q1	q2	OK	0	1.36092	1.79769e+308	1.79769e+308	0.00145147	0.0338427	yes
TCONS_00042088	XLOC_022743	STRBP	chr9:125883907-126030855	q1	q2	OK	1.17316	4.2932	1.87166	-3.57701	0.000347548	0.0127812	yes
TCONS_00024821	XLOC_013548	STX16	chr20:57226308-57290900	q1	q2	OK	1.86617	0.455339	-2.03507	3.22048	0.00127978	0.031544	yes
TCONS_00024827	XLOC_013548	STX16	chr20:57226308-57290900	q1	q2	OK	2.34884	0.252871	-3.21548	4.54992	5.3667e-06	0.000488616	yes
TCONS_00024831	XLOC_013548	STX16-NPEPL1	chr20:57226308-57290900	q1	q2	OK	0.239022	0	-1.79769e+308	-1.79769e+308	0.00158267	0.0357535	yes
TCONS_00011715	XLOC_006241	STYX	chr14:53196882-53241705	q1	q2	OK	0.648213	3.38231	2.38347	-3.78267	0.000155158	0.00706783	yes
TCONS_00028689	XLOC_015577	SUCLG2	chr3:67410883-67705038	q1	q2	OK	0.223704	2.3946	3.42012	-4.58167	4.6128e-06	0.000433443	yes
TCONS_00020822	XLOC_011370	SUGP2	chr19:19101696-19144380	q1	q2	OK	7.20903	1.05448	-2.77327	4.90856	9.17477e-07	0.00011482	yes
TCONS_00028171	XLOC_015324	SUMF1	chr3:4402828-4508966	q1	q2	OK	1.44663	0.0624659	-4.53349	3.79157	0.000149697	0.00688145	yes
TCONS_00037507	XLOC_020205	SUMF2	chr7:56131916-56148365	q1	q2	OK	0.51034	0	-1.79769e+308	-1.79769e+308	0.00187632	0.039616	yes
TCONS_00037187	XLOC_020042	SUN1	chr7:855193-914557	q1	q2	OK	0.0392413	0.82584	4.39542	-3.99595	6.44358e-05	0.00359965	yes
TCONS_00037189	XLOC_020042	SUN1	chr7:855193-914557	q1	q2	OK	13.4817	1.73596	-2.9572	5.41515	6.1237e-08	1.13941e-05	yes
TCONS_00026844	XLOC_014622	SUN2	chr22:39130718-39152024	q1	q2	OK	0.0398966	0.272198	2.77032	-3.09687	0.00195577	0.0406454	yes
TCONS_00040993	XLOC_022123	SUSD3	chr9:95820988-95847415	q1	q2	OK	28.2179	9.35599	-1.59265	3.27714	0.00104864	0.0276803	yes
TCONS_00040458	XLOC_021829	SYBU	chr8:110586404-110704020	q1	q2	OK	1.11157	0	-1.79769e+308	-1.79769e+308	0.00022045	0.00917992	yes
TCONS_00040468	XLOC_021829	SYBU	chr8:110586404-110704020	q1	q2	OK	0	0.978581	1.79769e+308	1.79769e+308	0.00261151	0.0483801	yes
TCONS_00015049	XLOC_008098	SYCE1L	chr16:77224835-77246976	q1	q2	OK	0.139298	2.80428	4.33139	-6.50554	7.74141e-11	2.98343e-08	yes
TCONS_00040981	XLOC_022115	SYK	chr9:93564011-93660842	q1	q2	OK	0.475871	0	-1.79769e+308	-1.79769e+308	0.000360602	0.0131401	yes
TCONS_00002668	XLOC_001416	SYNC	chr1:33116748-33168361	q1	q2	OK	18.5739	6.36013	-1.54615	3.29818	0.000973143	0.0263044	yes
TCONS_00002669	XLOC_001416	SYNC	chr1:33116748-33168361	q1	q2	OK	0.054523	0.659955	3.59743	-4.54057	5.61014e-06	0.000506844	yes
TCONS_00011795	XLOC_006276	SYNE2	chr14:64319682-64693167	q1	q2	OK	8.14995	1.50602	-2.43605	4.32641	1.51558e-05	0.00113278	yes
TCONS_00026376	XLOC_014363	SYNGR1	chr22:39745953-39781593	q1	q2	OK	0.220379	0.00330176	-6.06061	3.98625	6.71267e-05	0.00370728	yes
TCONS_00000412	XLOC_000218	SYTL1	chr1:27668482-27680423	q1	q2	OK	14.3913	4.49038	-1.68029	3.22188	0.00127351	0.0314391	yes
TCONS_00008299	XLOC_004399	SYTL2	chr11:85405264-85522178	q1	q2	OK	0.13576	0	-1.79769e+308	-1.79769e+308	0.00239663	0.045923	yes
TCONS_00008304	XLOC_004399	SYTL2	chr11:85405264-85522178	q1	q2	OK	3.19535	0.0111048	-8.16864	5.05575	4.287e-07	6.13463e-05	yes
TCONS_00015823	XLOC_008559	TAF1C	chr16:84178864-84220676	q1	q2	OK	0.0287929	0.305082	3.40541	-3.61262	0.000303118	0.0116213	yes
TCONS_00034150	XLOC_018525	TAP2	chr6:32789609-32806547	q1	q2	OK	6.13391	1.12569	-2.44599	4.01643	5.90863e-05	0.00336632	yes
TCONS_00000025	XLOC_000020	TAS1R3	chr1:1266725-1269844	q1	q2	OK	1.01795	0.207595	-2.29383	3.09996	0.00193548	0.0403881	yes
TCONS_00040520	XLOC_021855	TATDN1	chr8:125487007-125551329	q1	q2	OK	1.1712	0	-1.79769e+308	-1.79769e+308	0.0013697	0.0327058	yes
TCONS_00029554	XLOC_016028	TBC1D1	chr4:37892704-38140796	q1	q2	OK	3.8676	18.1761	2.23253	-4.7881	1.68368e-06	0.00019069	yes
TCONS_00018203	XLOC_009859	TBC1D16	chr17:77913818-78009647	q1	q2	OK	4.93197	0.727194	-2.76175	4.79426	1.63276e-06	0.000186273	yes
TCONS_00014366	XLOC_007745	TBC1D24	chr16:2525146-2555734	q1	q2	OK	0.766672	0.163183	-2.23212	3.09397	0.00197498	0.0408848	yes
TCONS_00023617	XLOC_012880	TBC1D8	chr2:101618690-101767846	q1	q2	OK	1.58891	0.336914	-2.23758	3.59515	0.000324207	0.0121152	yes
TCONS_00030626	XLOC_016625	TBCK	chr4:106967232-107270381	q1	q2	OK	2.6302	0.214503	-3.6161	4.66712	3.05456e-06	0.000309785	yes
TCONS_00030629	XLOC_016625	TBCK	chr4:106967232-107270381	q1	q2	OK	0.00536254	0.32683	5.92948	-3.6838	0.000229783	0.0094542	yes
TCONS_00042422	XLOC_022930	TBL1X	chrX:9431334-9687780	q1	q2	OK	1.40789	0.0850538	-4.04901	5.16119	2.45391e-07	3.78489e-05	yes
TCONS_00024946	XLOC_013602	TCEA2	chr20:62688438-62703700	q1	q2	OK	0.293987	0	-1.79769e+308	-1.79769e+308	0.00277733	0.0497802	yes
TCONS_00040267	XLOC_021736	TCEB1	chr8:74857372-74884522	q1	q2	OK	0.0558264	0.776411	3.7978	-3.75117	0.000176011	0.00776866	yes
TCONS_00013214	XLOC_007098	TCF12	chr15:57210832-57580714	q1	q2	OK	4.34089	0.892903	-2.28142	3.96416	7.36554e-05	0.00398953	yes
TCONS_00013216	XLOC_007098	TCF12	chr15:57210832-57580714	q1	q2	OK	0	1.29923	1.79769e+308	1.79769e+308	0.00135961	0.0325977	yes
TCONS_00013217	XLOC_007098	TCF12	chr15:57210832-57580714	q1	q2	OK	0.349199	7.27678	4.38118	-7.31681	2.54019e-13	1.79557e-10	yes
TCONS_00018907	XLOC_010211	TCF4	chr18:52889561-53303188	q1	q2	OK	0.0440428	0.928127	4.39734	-5.75016	8.91611e-09	2.07305e-06	yes
TCONS_00018909	XLOC_010211	TCF4	chr18:52889561-53303188	q1	q2	OK	0	2.91895	1.79769e+308	1.79769e+308	0.000163539	0.00733637	yes
TCONS_00018916	XLOC_010211	TCF4	chr18:52889561-53303188	q1	q2	OK	0.0238361	5.98195	7.97132	-10.936	0	0	yes
TCONS_00018918	XLOC_010211	TCF4	chr18:52889561-53303188	q1	q2	OK	18.0091	5.65647	-1.67075	3.63827	0.000274479	0.0108083	yes
TCONS_00018919	XLOC_010211	TCF4	chr18:52889561-53303188	q1	q2	OK	33.9362	9.3332	-1.86238	4.03599	5.43725e-05	0.00315137	yes
TCONS_00018921	XLOC_010211	TCF4	chr18:52889561-53303188	q1	q2	OK	0	0.355119	1.79769e+308	1.79769e+308	0.00273608	0.0494887	yes
TCONS_00018922	XLOC_010211	TCF4	chr18:52889561-53303188	q1	q2	OK	0	0.872588	1.79769e+308	1.79769e+308	0.00147322	0.034191	yes
TCONS_00018923	XLOC_010211	TCF4	chr18:52889561-53303188	q1	q2	OK	19.1276	7.26763	-1.3961	3.0779	0.00208462	0.04218	yes
TCONS_00018926	XLOC_010211	TCF4	chr18:52889561-53303188	q1	q2	OK	0	0.768571	1.79769e+308	1.79769e+308	0.0011644	0.0296978	yes
TCONS_00018927	XLOC_010211	TCF4	chr18:52889561-53303188	q1	q2	OK	0.484996	3.25927	2.74851	-4.95119	7.37608e-07	9.53643e-05	yes
TCONS_00034858	XLOC_018884	TCP1	chr6:160181290-160210735	q1	q2	OK	0.841014	3.49815	2.05639	-3.15851	0.0015858	0.0357894	yes
TCONS_00021344	XLOC_011657	TEAD2	chr19:49838676-49865714	q1	q2	OK	0.555174	0	-1.79769e+308	-1.79769e+308	0.00134648	0.0324212	yes
TCONS_00008718	XLOC_004608	TEAD4	chr12:3068477-3149842	q1	q2	OK	0.227358	0	-1.79769e+308	-1.79769e+308	0.00242131	0.0462202	yes
TCONS_00030372	XLOC_016482	TEC	chr4:48137799-48271814	q1	q2	OK	2.20246	17.0215	2.95016	-6.27366	3.52658e-10	1.17578e-07	yes
TCONS_00026408	XLOC_014382	TEF	chr22:41763336-41795332	q1	q2	OK	0	0.760849	1.79769e+308	1.79769e+308	0.00179679	0.0386169	yes
TCONS_00026409	XLOC_014382	TEF	chr22:41763336-41795332	q1	q2	OK	4.4807	1.1445	-1.969	3.49269	0.00047819	0.0160499	yes
TCONS_00029849	XLOC_016199	TET2	chr4:106067031-106200960	q1	q2	OK	0.153374	2.05194	3.74186	-6.52199	6.93821e-11	2.72617e-08	yes
TCONS_00017029	XLOC_009203	TEX19	chr17:80317122-80321652	q1	q2	OK	4.47032	1.10059	-2.0221	3.40543	0.0006606	0.0201626	yes
TCONS_00012235	XLOC_006544	TEX22	chr14:105864919-105880196	q1	q2	OK	1.87564	0.401665	-2.22332	3.37972	0.000725599	0.021515	yes
TCONS_00027594	XLOC_015013	TFG	chr3:100428133-100467811	q1	q2	OK	5.14219	0.688467	-2.90092	4.2644	2.00442e-05	0.00142462	yes
TCONS_00027595	XLOC_015013	TFG	chr3:100428133-100467811	q1	q2	OK	4.1916	15.4896	1.88573	-3.80671	0.000140827	0.00658781	yes
TCONS_00027596	XLOC_015013	TFG	chr3:100428133-100467811	q1	q2	OK	4.1918	13.2463	1.65995	-3.36919	0.000753886	0.0220921	yes
TCONS_00027597	XLOC_015013	TFG	chr3:100428133-100467811	q1	q2	OK	8.09053	0.189786	-5.41379	6.61429	3.7335e-11	1.55839e-08	yes
TCONS_00024610	XLOC_013440	TGIF2	chr20:35201875-35274619	q1	q2	OK	1.19755	4.15031	1.79313	-3.13036	0.00174593	0.0379177	yes
TCONS_00016428	XLOC_008895	THRA	chr17:38218445-38256973	q1	q2	OK	3.3151	0.493837	-2.74694	4.31009	1.63188e-05	0.00119525	yes
TCONS_00013328	XLOC_007154	THSD4	chr15:71433787-72075722	q1	q2	OK	2.60079	0.407572	-2.67383	4.78691	1.69365e-06	0.00019151	yes
TCONS_00038316	XLOC_020638	THSD7A	chr7:11410061-11871824	q1	q2	OK	0.0387517	0.297426	2.9402	-4.1595	3.1894e-05	0.00207704	yes
TCONS_00007361	XLOC_003871	TIRAP	chr11:126152981-126164828	q1	q2	OK	0.722241	0	-1.79769e+308	-1.79769e+308	0.000794434	0.0228949	yes
TCONS_00040899	XLOC_022071	TJP2	chr9:71736179-71870124	q1	q2	OK	7.06458	1.82506	-1.95266	3.74591	0.00017974	0.00791339	yes
TCONS_00040901	XLOC_022071	TJP2	chr9:71736179-71870124	q1	q2	OK	0.13846	0	-1.79769e+308	-1.79769e+308	0.00270404	0.0492895	yes
TCONS_00040906	XLOC_022071	TJP2	chr9:71736179-71870124	q1	q2	OK	0	1.00028	1.79769e+308	1.79769e+308	0.00136755	0.0326845	yes
TCONS_00023912	XLOC_013034	TLK1	chr2:171847332-172087824	q1	q2	OK	0.055778	0.36894	2.72562	-3.28855	0.00100706	0.0268649	yes
TCONS_00030319	XLOC_016454	TLR10	chr4:38773859-38784611	q1	q2	OK	0.90158	0	-1.79769e+308	-1.79769e+308	0.000227763	0.00938719	yes
TCONS_00007067	XLOC_003702	TMEM126B	chr11:85339616-85347583	q1	q2	OK	1.48418	0	-1.79769e+308	-1.79769e+308	0.00164838	0.0365233	yes
TCONS_00030186	XLOC_016381	TMEM129	chr4:1717678-1723084	q1	q2	OK	27.3794	7.37014	-1.89333	3.96197	7.43348e-05	0.00401859	yes
TCONS_00030187	XLOC_016381	TMEM129	chr4:1717678-1723084	q1	q2	OK	14.5132	3.47005	-2.06434	3.92613	8.63239e-05	0.00452079	yes
TCONS_00007290	XLOC_003831	TMEM136	chr11:120195837-120204388	q1	q2	OK	0.759197	0.0687133	-3.46581	3.61284	0.000302862	0.0116213	yes
TCONS_00007294	XLOC_003831	TMEM136	chr11:120195837-120204388	q1	q2	OK	0.493105	0	-1.79769e+308	-1.79769e+308	0.000867361	0.0242542	yes
TCONS_00007296	XLOC_003831	TMEM136	chr11:120195837-120204388	q1	q2	OK	0.0214703	0.312129	3.86173	-3.73824	0.000185316	0.00807548	yes
TCONS_00030324	XLOC_016457	TMEM156	chr4:38968440-39034041	q1	q2	OK	114.111	42.0487	-1.44031	3.21211	0.00131763	0.0321314	yes
TCONS_00010324	XLOC_005479	TMEM194A	chr12:57449425-57472574	q1	q2	OK	3.79568	10.516	1.47016	-3.19239	0.00141101	0.0332409	yes
TCONS_00021824	XLOC_011909	TMEM214	chr2:27255773-27264565	q1	q2	OK	0.248473	1.24623	2.32641	-3.33974	0.000838563	0.0236957	yes
TCONS_00014669	XLOC_007902	TMEM219	chr16:29973350-29984373	q1	q2	OK	22.1645	6.48269	-1.77359	3.32436	0.000886218	0.0245782	yes
TCONS_00012576	XLOC_006739	TMEM229B	chr14:67936982-67982021	q1	q2	OK	7.21872	2.47952	-1.54168	3.01058	0.00260751	0.048338	yes
TCONS_00007248	XLOC_003810	TMEM25	chr11:118401802-118436791	q1	q2	OK	0.643544	0.019983	-5.00919	3.06752	0.00215845	0.0431095	yes
TCONS_00002919	XLOC_001548	TMEM48	chr1:54231133-54304225	q1	q2	OK	0.193636	1.33787	2.78851	-3.90525	9.41293e-05	0.00482185	yes
TCONS_00000995	XLOC_000519	TMEM56-RWDD3	chr1:95558072-95712781	q1	q2	OK	3.13655	0.067396	-5.54037	3.97592	7.01073e-05	0.00383575	yes
TCONS_00040452	XLOC_021827	TMEM74	chr8:109795345-109799770	q1	q2	OK	2.41795	0.522618	-2.20996	3.32117	0.000896413	0.0247731	yes
TCONS_00009987	XLOC_005311	TMTC1	chr12:29653745-29937692	q1	q2	OK	1.94988	0.525999	-1.89025	3.31299	0.000923047	0.0253201	yes
TCONS_00016523	XLOC_008956	TMUB2	chr17:42264353-42269099	q1	q2	OK	2.56059	0.575635	-2.15325	3.12696	0.00176622	0.0381698	yes
TCONS_00033643	XLOC_018247	TNFAIP3	chr6:138188580-138204449	q1	q2	OK	1.65996	27.6797	4.05961	-9.00143	0	0	yes
TCONS_00017355	XLOC_009374	TNFRSF13B	chr17:16842397-16875402	q1	q2	OK	0.0162917	0.339684	4.38198	-4.21731	2.47239e-05	0.00169732	yes
TCONS_00000179	XLOC_000092	TNFRSF1B	chr1:12227059-12269277	q1	q2	OK	1.59102	8.7931	2.46642	-5.13794	2.7777e-07	4.21044e-05	yes
TCONS_00029188	XLOC_015829	TNFSF10	chr3:172223297-172241297	q1	q2	OK	0.293582	0	-1.79769e+308	-1.79769e+308	0.00276072	0.0496747	yes
TCONS_00029319	XLOC_015895	TNK2	chr3:195590235-195635880	q1	q2	OK	0.000923077	1.0826	10.1958	-4.68644	2.78002e-06	0.000284196	yes
TCONS_00003993	XLOC_002094	TNNI1	chr1:201372894-201390874	q1	q2	OK	0.0221497	0.261029	3.55885	-4.55238	5.3043e-06	0.000484432	yes
TCONS_00021600	XLOC_011777	TNNT1	chr19:55644160-55660606	q1	q2	OK	0.805217	0	-1.79769e+308	-1.79769e+308	0.00161842	0.0361817	yes
TCONS_00026395	XLOC_014372	TNRC6B	chr22:40440820-40731812	q1	q2	OK	0.279377	0.0023243	-6.90927	4.77248	1.81971e-06	0.000203288	yes
TCONS_00016947	XLOC_009162	TNRC6C	chr17:76000317-76107880	q1	q2	OK	0.217704	0	-1.79769e+308	-1.79769e+308	0.000466102	0.0158216	yes
TCONS_00024150	XLOC_013162	TNS1	chr2:218664511-218808796	q1	q2	OK	0.239123	21.0552	6.46028	-12.7167	0	0	yes
TCONS_00026298	XLOC_014323	TOM1	chr22:35695267-35743987	q1	q2	OK	0.197282	1.07609	2.44747	-3.34687	0.000817285	0.0233236	yes
TCONS_00026300	XLOC_014323	TOM1	chr22:35695267-35743987	q1	q2	OK	1.24712	0	-1.79769e+308	-1.79769e+308	0.000315765	0.011937	yes
TCONS_00017370	XLOC_009383	TOM1L2	chr17:17746821-17875784	q1	q2	OK	0.179826	0	-1.79769e+308	-1.79769e+308	0.00133013	0.0322538	yes
TCONS_00024665	XLOC_013471	TOX2	chr20:42543491-42698254	q1	q2	OK	0.0645259	0.72458	3.48919	-4.32071	1.55527e-05	0.00115555	yes
TCONS_00017249	XLOC_009317	TP53	chr17:7571719-7606820	q1	q2	OK	0.306618	6.45385	4.39565	-6.60576	3.95495e-11	1.62669e-08	yes
TCONS_00017255	XLOC_009317	TP53	chr17:7571719-7606820	q1	q2	OK	2.08473	0.0452266	-5.52654	4.50885	6.518e-06	0.000570897	yes
TCONS_00028104	XLOC_015289	TP63	chr3:189349215-189615068	q1	q2	OK	13.9835	4.73535	-1.56218	3.20612	0.00134537	0.0324166	yes
TCONS_00040284	XLOC_021743	TPD52	chr8:80947104-81083836	q1	q2	OK	0.0460414	0.519357	3.49572	-4.14588	3.38514e-05	0.00217571	yes
TCONS_00024919	XLOC_013594	TPD52L2	chr20:62496580-62522898	q1	q2	OK	0.210871	0	-1.79769e+308	-1.79769e+308	0.00267892	0.0490096	yes
TCONS_00024922	XLOC_013594	TPD52L2	chr20:62496580-62522898	q1	q2	OK	1.54138	0	-1.79769e+308	-1.79769e+308	0.00017149	0.00760973	yes
TCONS_00024923	XLOC_013594	TPD52L2	chr20:62496580-62522898	q1	q2	OK	0.0585852	0.468059	2.99808	-3.21498	0.00130454	0.0319498	yes
TCONS_00018996	XLOC_010256	TPGS1	chr19:507496-519654	q1	q2	OK	23.3737	7.8331	-1.57723	3.03696	0.00238975	0.0458479	yes
TCONS_00008769	XLOC_004637	TPI1	chr12:6976583-6982521	q1	q2	OK	0.362648	1.95374	2.42959	-3.33739	0.000845699	0.0238351	yes
TCONS_00000071	XLOC_000042	TPRG1L	chr1:3541555-3546694	q1	q2	OK	17.4931	6.31699	-1.46948	3.00802	0.00262958	0.0485294	yes
TCONS_00012189	XLOC_006517	TRAF3	chr14:103243815-103377837	q1	q2	OK	0.0546808	0.472434	3.11101	-4.21004	2.55323e-05	0.00174177	yes
TCONS_00001966	XLOC_001025	TRAF5	chr1:211499956-211548286	q1	q2	OK	1.78527	6.70816	1.90978	-3.59782	0.000320901	0.0120534	yes
TCONS_00001968	XLOC_001025	TRAF5	chr1:211499956-211548286	q1	q2	OK	0.667255	0	-1.79769e+308	-1.79769e+308	0.000538858	0.0174894	yes
TCONS_00030123	XLOC_016340	TRAPPC11	chr4:184580419-184634747	q1	q2	OK	0.247023	0	-1.79769e+308	-1.79769e+308	0.00131777	0.0321314	yes
TCONS_00019189	XLOC_010374	TRAPPC5	chr19:7745706-7747748	q1	q2	OK	7.27598	0.867209	-3.06869	4.24525	2.18354e-05	0.00152887	yes
TCONS_00012447	XLOC_006660	TRAPPC6B	chr14:39617014-39639634	q1	q2	OK	6.69953	1.91503	-1.8067	3.11103	0.00186435	0.0394731	yes
TCONS_00034298	XLOC_018588	TREML2	chr6:41157551-41168925	q1	q2	OK	0.607017	0.0981567	-2.62858	3.53313	0.000410668	0.014449	yes
TCONS_00021779	XLOC_011875	TRIB2	chr2:12856997-12882858	q1	q2	OK	47.8255	18.2531	-1.38964	3.14764	0.00164596	0.0365192	yes
TCONS_00024341	XLOC_013283	TRIB3	chr20:361307-378203	q1	q2	OK	331.999	96.6127	-1.7809	3.65279	0.000259403	0.0103633	yes
TCONS_00032109	XLOC_017416	TRIM23	chr5:64885506-64920187	q1	q2	OK	0.0778938	1.33766	4.10206	-3.94818	7.87482e-05	0.00419432	yes
TCONS_00039551	XLOC_021318	TRIM55	chr8:67039277-67087718	q1	q2	OK	1.59458	0.103422	-3.94656	4.73425	2.19867e-06	0.000235885	yes
TCONS_00026335	XLOC_014343	TRIOBP	chr22:38092994-38172563	q1	q2	OK	0.212121	0	-1.79769e+308	-1.79769e+308	0.000455131	0.0155808	yes
TCONS_00026336	XLOC_014343	TRIOBP	chr22:38092994-38172563	q1	q2	OK	0.000743115	0.295133	8.63357	-4.55752	5.176e-06	0.000475235	yes
TCONS_00003942	XLOC_002064	TRMT1L	chr1:185087217-185260913	q1	q2	OK	0.127132	0.632234	2.31413	-3.04858	0.00229926	0.0447662	yes
TCONS_00042778	XLOC_023102	TRO	chrX:54947248-54957865	q1	q2	OK	3.50073	0.754301	-2.21444	3.56893	0.000358438	0.0130894	yes
TCONS_00001780	XLOC_000937	TROVE2	chr1:192981495-193060906	q1	q2	OK	1.23672	0	-1.79769e+308	-1.79769e+308	0.000305711	0.0116698	yes
TCONS_00017117	XLOC_009255	TRPV1	chr17:3468739-3539616	q1	q2	OK	0.48469	0	-1.79769e+308	-1.79769e+308	0.000702866	0.0210405	yes
TCONS_00014347	XLOC_007731	TSC2	chr16:2097989-2185899	q1	q2	OK	0.410962	0.0107862	-5.25174	3.44365	0.000573925	0.018261	yes
TCONS_00011310	XLOC_006004	TSC22D1	chr13:45006278-45154568	q1	q2	OK	26.1931	6.76127	-1.95382	3.92962	8.50804e-05	0.00446731	yes
TCONS_00008954	XLOC_004742	TSPAN11	chr12:31079837-31149537	q1	q2	OK	3.76467	18.7354	2.31517	-5.48122	4.22407e-08	8.29864e-06	yes
TCONS_00014223	XLOC_007656	TTC23	chr15:99676527-99789815	q1	q2	OK	0.192109	0	-1.79769e+308	-1.79769e+308	0.00255338	0.0479346	yes
TCONS_00021896	XLOC_011949	TTC27	chr2:32853086-33046118	q1	q2	OK	1.76922	8.66078	2.29139	-4.12456	3.71443e-05	0.00233512	yes
TCONS_00040064	XLOC_021641	TTI2	chr8:33342684-33370703	q1	q2	OK	8.71199	2.64703	-1.71863	3.04025	0.00236382	0.0455179	yes
TCONS_00027047	XLOC_014729	TTLL3	chr3:9821653-9878040	q1	q2	OK	0.584422	0.112362	-2.37886	3.01315	0.00258554	0.0482096	yes
TCONS_00010110	XLOC_005374	TUBA1A	chr12:49578582-49582861	q1	q2	OK	40.1863	132.49	1.7211	-4.14477	3.40157e-05	0.00218387	yes
TCONS_00015170	XLOC_008166	TUBB3	chr16:89988416-90002505	q1	q2	OK	0.18825	1.12036	2.57324	-3.31796	0.000906767	0.0249953	yes
TCONS_00041476	XLOC_022385	TUBBP5	chr9:141044564-141071885	q1	q2	OK	0.130368	0.739281	2.50353	-3.48632	0.000489715	0.0163269	yes
TCONS_00006076	XLOC_003174	TUBGCP2	chr10:135092133-135126666	q1	q2	OK	0.405066	0	-1.79769e+308	-1.79769e+308	0.000749075	0.021984	yes
TCONS_00006078	XLOC_003174	TUBGCP2	chr10:135092133-135126666	q1	q2	OK	0.138201	0.652063	2.23825	-3.00442	0.00266089	0.0488765	yes
TCONS_00041979	XLOC_022682	TXN	chr9:113006091-113018920	q1	q2	OK	0.273984	2.39412	3.12733	-3.97246	7.11349e-05	0.0038784	yes
TCONS_00012489	XLOC_006689	TXNDC16	chr14:52897307-53019301	q1	q2	OK	0.42231	0	-1.79769e+308	-1.79769e+308	0.000885884	0.0245775	yes
TCONS_00018355	XLOC_009934	TYMS	chr18:596997-712662	q1	q2	OK	10.6339	30.0701	1.49967	-3.38121	0.000721675	0.0214529	yes
TCONS_00041429	XLOC_022366	UAP1L1	chr9:139971952-139978990	q1	q2	OK	16.4799	44.6636	1.43839	-3.46914	0.000522134	0.0170925	yes
TCONS_00027796	XLOC_015126	UBA5	chr3:132276981-132593050	q1	q2	OK	0.0301947	1.48534	5.62036	-5.8076	6.33758e-09	1.53969e-06	yes
TCONS_00001342	XLOC_000730	UBAP2L	chr1:154179182-154243329	q1	q2	OK	4.46745	0	-1.79769e+308	-1.79769e+308	2.064e-06	0.00022554	yes
TCONS_00030606	XLOC_016616	UBE2D3	chr4:103717132-103790032	q1	q2	OK	0.363236	0	-1.79769e+308	-1.79769e+308	0.00223123	0.0439762	yes
TCONS_00027152	XLOC_014777	UBE2E1	chr3:23847383-23933131	q1	q2	OK	3.68987	39.7872	3.43066	-6.65023	2.92644e-11	1.26273e-08	yes
TCONS_00038998	XLOC_021011	UBE2H	chr7:129470572-129592800	q1	q2	OK	0.0348872	2.88243	6.36844	-7.81911	5.32907e-15	5.20569e-12	yes
TCONS_00007238	XLOC_003806	UBE4A	chr11:118230295-118289530	q1	q2	OK	0.155686	1.05933	2.76644	-3.9671	7.27525e-05	0.00395739	yes
TCONS_00014456	XLOC_007787	UBN1	chr16:4897911-4932363	q1	q2	OK	0.0549433	0.306531	2.48002	-3.23855	0.00120139	0.0302711	yes
TCONS_00028336	XLOC_015400	UBP1	chr3:33429828-33481897	q1	q2	OK	1.63153	0	-1.79769e+308	-1.79769e+308	3.09577e-05	0.00203111	yes
TCONS_00001583	XLOC_000835	UHMK1	chr1:162466963-162499419	q1	q2	OK	6.35396	22.0077	1.79228	-4.17274	3.00965e-05	0.00198479	yes
TCONS_00033695	XLOC_018281	ULBP1	chr6:150285142-150294846	q1	q2	OK	4.37546	1.05854	-2.04736	3.57888	0.000345064	0.0127031	yes
TCONS_00015227	XLOC_008194	UNKL	chr16:1401899-1464705	q1	q2	OK	0.197396	1.07979	2.45158	-3.45916	0.000541864	0.0175505	yes
TCONS_00015228	XLOC_008194	UNKL	chr16:1401899-1464705	q1	q2	OK	3.58947	0.664748	-2.43289	4.15456	3.25918e-05	0.00211367	yes
TCONS_00002435	XLOC_001281	UQCRHL	chr1:16133656-16134194	q1	q2	OK	6.48786	0.336618	-4.26856	5.08482	3.67972e-07	5.34723e-05	yes
TCONS_00019524	XLOC_010578	URI1	chr19:30414550-30507519	q1	q2	OK	0	3.03667	1.79769e+308	1.79769e+308	0.000836554	0.0236675	yes
TCONS_00019525	XLOC_010578	URI1	chr19:30414550-30507519	q1	q2	OK	0	7.86289	1.79769e+308	1.79769e+308	0.000211417	0.00893607	yes
TCONS_00000661	XLOC_000357	UROD	chr1:45477804-45481341	q1	q2	OK	5.91703	1.3288	-2.15475	3.45222	0.000555984	0.0178196	yes
TCONS_00026043	XLOC_014197	USP18	chr22:18632757-18660162	q1	q2	OK	45.3237	12.7089	-1.83443	3.98255	6.81795e-05	0.00375061	yes
TCONS_00041313	XLOC_022292	USP20	chr9:132597695-132644107	q1	q2	OK	0.680196	0.0884908	-2.94235	3.64517	0.000267219	0.0105973	yes
TCONS_00043143	XLOC_023285	UTP14A	chrX:129040096-129063738	q1	q2	OK	0.115937	1.92095	4.05041	-5.58367	2.35492e-08	4.94055e-06	yes
TCONS_00003135	XLOC_001670	VAV3	chr1:108113781-108507545	q1	q2	OK	5.12159	13.311	1.37796	-3.13562	0.00171491	0.0374347	yes
TCONS_00032362	XLOC_017546	VDAC1	chr5:133307565-133340824	q1	q2	OK	7.14725	35.0125	2.29241	-5.13595	2.80726e-07	4.25051e-05	yes
TCONS_00033313	XLOC_018049	VEGFA	chr6:43737945-43754223	q1	q2	OK	0.0182979	0.216908	3.56734	-3.33482	0.000853549	0.0239749	yes
TCONS_00033314	XLOC_018049	VEGFA	chr6:43737945-43754223	q1	q2	OK	7.1657	25.1901	1.81368	-4.19583	2.71876e-05	0.0018316	yes
TCONS_00033316	XLOC_018049	VEGFA	chr6:43737945-43754223	q1	q2	OK	0.389525	4.61537	3.56666	-5.66684	1.45459e-08	3.2324e-06	yes
TCONS_00033317	XLOC_018049	VEGFA	chr6:43737945-43754223	q1	q2	OK	1.06414	4.86562	2.19294	-3.95262	7.72987e-05	0.00413591	yes
TCONS_00033319	XLOC_018049	VEGFA	chr6:43737945-43754223	q1	q2	OK	11.1844	38.098	1.76823	-4.19746	2.69928e-05	0.00182196	yes
TCONS_00033320	XLOC_018049	VEGFA	chr6:43737945-43754223	q1	q2	OK	0.29933	1.44	2.26626	-3.261	0.0011102	0.0287336	yes
TCONS_00009393	XLOC_004978	VEZT	chr12:95611521-95696566	q1	q2	OK	6.39351	0.99341	-2.68615	4.55491	5.2408e-06	0.000480262	yes
TCONS_00040934	XLOC_022087	VPS13A	chr9:79791671-80032399	q1	q2	OK	1.62732	0.251305	-2.69498	4.27774	1.88799e-05	0.0013536	yes
TCONS_00040935	XLOC_022087	VPS13A	chr9:79791671-80032399	q1	q2	OK	1.85639	6.82545	1.87842	-4.18413	2.86262e-05	0.0019066	yes
TCONS_00040937	XLOC_022087	VPS13A	chr9:79791671-80032399	q1	q2	OK	0.00166422	0.842657	8.98395	-6.06328	1.3337e-09	3.91663e-07	yes
TCONS_00028064	XLOC_015265	VPS8	chr3:184529930-184770402	q1	q2	OK	0.259052	0	-1.79769e+308	-1.79769e+308	0.00161498	0.0361232	yes
TCONS_00012816	XLOC_006849	WARS	chr14:100800124-100842680	q1	q2	OK	68.3687	10.2923	-2.73177	5.665	1.47025e-08	3.26205e-06	yes
TCONS_00012817	XLOC_006849	WARS	chr14:100800124-100842680	q1	q2	OK	6.07787	1.59382	-1.93108	3.34135	0.000833732	0.0236209	yes
TCONS_00012818	XLOC_006849	WARS	chr14:100800124-100842680	q1	q2	OK	97.44	20.3834	-2.25712	4.86274	1.15775e-06	0.000140031	yes
TCONS_00002606	XLOC_001375	WASF2	chr1:27730733-27816678	q1	q2	OK	0	2.97342	1.79769e+308	1.79769e+308	0.000131437	0.00625465	yes
TCONS_00010871	XLOC_005760	WASF3	chr13:27131839-27263082	q1	q2	OK	1.87774	0.0290856	-6.01255	6.57833	4.75751e-11	1.91753e-08	yes
TCONS_00012510	XLOC_006699	WDHD1	chr14:55405655-55493819	q1	q2	OK	1.25132	3.96001	1.66206	-3.10012	0.00193445	0.0403786	yes
TCONS_00042633	XLOC_023047	WDR13	chrX:48455879-48463582	q1	q2	OK	0.995995	0.0547541	-4.1851	3.6248	0.000289182	0.0112464	yes
TCONS_00012179	XLOC_006512	WDR20	chr14:102606188-102690010	q1	q2	OK	0.186256	1.09867	2.56041	-3.42782	0.000608441	0.0191085	yes
TCONS_00012180	XLOC_006512	WDR20	chr14:102606188-102690010	q1	q2	OK	2.20634	0	-1.79769e+308	-1.79769e+308	5.90332e-05	0.00336465	yes
TCONS_00043683	XLOC_023522	WDR45	chrX:48932091-48958059	q1	q2	OK	17.1023	4.71509	-1.85883	3.49401	0.00047583	0.0160154	yes
TCONS_00015915	XLOC_008609	WDR81	chr17:1619816-1641893	q1	q2	OK	0.210416	0	-1.79769e+308	-1.79769e+308	0.00231159	0.0449119	yes
TCONS_00019345	XLOC_010444	WDR83	chr19:12777617-12792701	q1	q2	OK	0.589907	0	-1.79769e+308	-1.79769e+308	0.0023581	0.0454515	yes
TCONS_00023857	XLOC_013001	WDSUB1	chr2:160092303-160143236	q1	q2	OK	1.56289	0.232807	-2.74702	3.11636	0.00183097	0.0390293	yes
TCONS_00006293	XLOC_003293	WEE1	chr11:9595227-9611313	q1	q2	OK	1.5924	5.92418	1.89541	-3.31252	0.000924591	0.0253427	yes
TCONS_00029447	XLOC_015958	WFS1	chr4:6271576-6304992	q1	q2	OK	1.39241	0	-1.79769e+308	-1.79769e+308	9.26586e-05	0.00475901	yes
TCONS_00029395	XLOC_015932	WHSC1	chr4:1873122-1983934	q1	q2	OK	0.0608853	2.6909	5.46585	-8.45919	0	0	yes
TCONS_00029397	XLOC_015932	WHSC1	chr4:1873122-1983934	q1	q2	OK	0.113197	0	-1.79769e+308	-1.79769e+308	0.00175068	0.0379884	yes
TCONS_00037242	XLOC_020064	WIPI2	chr7:5229834-5273486	q1	q2	OK	1.35527	10.1662	2.90713	-5.82849	5.59321e-09	1.38031e-06	yes
TCONS_00037244	XLOC_020064	WIPI2	chr7:5229834-5273486	q1	q2	OK	9.46646	1.07292	-3.14128	5.42869	5.67704e-08	1.0719e-05	yes
TCONS_00043768	XLOC_023556	WNK3	chrX:54219255-54384438	q1	q2	OK	0.28944	0.0420327	-2.78368	3.60054	0.000317551	0.0119745	yes
TCONS_00022872	XLOC_012462	WNT10A	chr2:219745254-219758651	q1	q2	OK	4.98732	31.508	2.65938	-6.04335	1.5095e-09	4.38709e-07	yes
TCONS_00028640	XLOC_015547	WNT5A	chr3:55499742-55521670	q1	q2	OK	0.784629	0.134064	-2.54908	3.38855	0.000702626	0.0210378	yes
TCONS_00026935	XLOC_014680	WNT7B	chr22:46316247-46373008	q1	q2	OK	2.73997	0.661424	-2.05051	3.50766	0.000452071	0.0155214	yes
TCONS_00016258	XLOC_008779	WSB1	chr17:25621105-25640645	q1	q2	OK	32.2441	150.635	2.22395	-5.31153	1.08708e-07	1.86482e-05	yes
TCONS_00016259	XLOC_008779	WSB1	chr17:25621105-25640645	q1	q2	OK	3.31056	25.3407	2.93631	-6.09076	1.12373e-09	3.37758e-07	yes
TCONS_00033762	XLOC_018307	WTAP	chr6:160148151-160177351	q1	q2	OK	0	8.04102	1.79769e+308	1.79769e+308	0.000126184	0.00606208	yes
TCONS_00033763	XLOC_018307	WTAP	chr6:160148151-160177351	q1	q2	OK	2.51744	9.11237	1.85587	-3.28031	0.00103695	0.0274334	yes
TCONS_00042426	XLOC_022933	WWC3	chrX:9983794-10112518	q1	q2	OK	0.626946	0.144339	-2.11888	3.17394	0.00150386	0.0346848	yes
TCONS_00015002	XLOC_008065	WWP2	chr16:69796273-69975643	q1	q2	OK	0.0869106	5.04411	5.85892	-8.46992	0	0	yes
TCONS_00016003	XLOC_008658	XAF1	chr17:6659155-6678964	q1	q2	OK	0.680951	0	-1.79769e+308	-1.79769e+308	0.000236714	0.00964309	yes
TCONS_00005949	XLOC_003102	XPNPEP1	chr10:111624523-111683311	q1	q2	OK	2.53966	9.7696	1.94366	-3.72398	0.000196108	0.00841796	yes
TCONS_00012839	XLOC_006862	XRCC3	chr14:104095524-104181823	q1	q2	OK	3.12659	0.226768	-3.7853	5.15159	2.58286e-07	3.95344e-05	yes
TCONS_00021012	XLOC_011467	YIF1B	chr19:38794199-38806606	q1	q2	OK	3.57804	0.703772	-2.34599	3.80917	0.000139435	0.00653355	yes
TCONS_00005379	XLOC_002828	YME1L1	chr10:27399039-27443349	q1	q2	OK	0.257627	1.33513	2.37363	-3.4796	0.000502162	0.0166127	yes
TCONS_00015505	XLOC_008368	YPEL3	chr16:30103634-30107537	q1	q2	OK	24.5875	6.59724	-1.89799	3.50145	0.000462734	0.0157605	yes
TCONS_00007910	XLOC_004173	YPEL4	chr11:57412559-57417417	q1	q2	OK	0.599915	5.33138	3.15168	-5.04091	4.63315e-07	6.52379e-05	yes
TCONS_00021879	XLOC_011940	YPEL5	chr2:30369749-30383399	q1	q2	OK	38.5912	9.96274	-1.95366	3.94102	8.11349e-05	0.00429542	yes
TCONS_00000455	XLOC_000236	YTHDF2	chr1:29063132-29096287	q1	q2	OK	13.737	2.6325	-2.38356	4.377	1.20321e-05	0.000943429	yes
TCONS_00040416	XLOC_021811	YWHAZ	chr8:101930803-101965623	q1	q2	OK	30.0135	6.49658	-2.20786	4.33349	1.46765e-05	0.00110459	yes
TCONS_00003597	XLOC_001882	YY1AP1	chr1:155629232-155658823	q1	q2	OK	0.685186	3.52831	2.36441	-3.89219	9.93434e-05	0.00504667	yes
TCONS_00003603	XLOC_001882	YY1AP1	chr1:155629232-155658823	q1	q2	OK	0.129561	0.789918	2.60807	-3.46606	0.000528137	0.0172428	yes
TCONS_00003607	XLOC_001882	YY1AP1	chr1:155629232-155658823	q1	q2	OK	8.31384	0.614541	-3.75793	6.23255	4.58889e-10	1.49754e-07	yes
TCONS_00043417	XLOC_023413	ZBED1	chrX:2137554-2419015	q1	q2	OK	2.83719	0.481988	-2.55739	4.17471	2.98362e-05	0.00197132	yes
TCONS_00044553	XLOC_023952	ZBED1	chrY:2087554-2369015	q1	q2	OK	1.36477	0.320788	-2.08897	3.26329	0.00110127	0.0285709	yes
TCONS_00044554	XLOC_023952	ZBED1	chrY:2087554-2369015	q1	q2	OK	2.51269	0.727572	-1.78807	3.05496	0.0022509	0.0442461	yes
TCONS_00011799	XLOC_006279	ZBTB1	chr14:64971291-65000408	q1	q2	OK	18.2347	47.1653	1.37104	-3.26141	0.00110859	0.0287079	yes
TCONS_00041217	XLOC_022249	ZBTB43	chr9:129567284-129600487	q1	q2	OK	1.27495	13.317	3.38476	-7.1281	1.01763e-12	6.27833e-10	yes
TCONS_00025462	XLOC_013889	ZBTB46	chr20:62371210-62436856	q1	q2	OK	0.299277	0.0442706	-2.75706	3.30446	0.000951605	0.0258909	yes
TCONS_00004941	XLOC_002597	ZDHHC16	chr10:99205929-99217127	q1	q2	OK	0.400044	1.90547	2.25191	-3.14975	0.00163409	0.0363697	yes
TCONS_00004946	XLOC_002597	ZDHHC16	chr10:99205929-99217127	q1	q2	OK	2.67561	0.0111334	-7.90883	3.87817	0.000105243	0.00529255	yes
TCONS_00037258	XLOC_020073	ZDHHC4	chr7:6617064-6628610	q1	q2	OK	12.6337	3.62935	-1.79949	3.13402	0.00172427	0.037569	yes
TCONS_00037259	XLOC_020073	ZDHHC4	chr7:6617064-6628610	q1	q2	OK	22.8931	6.9863	-1.71231	3.20649	0.00134364	0.032397	yes
TCONS_00015831	XLOC_008563	ZDHHC7	chr16:85008066-85045141	q1	q2	OK	15.2744	4.78868	-1.67342	3.33723	0.000846179	0.0238428	yes
TCONS_00004515	XLOC_002385	ZEB1	chr10:31608100-31818742	q1	q2	OK	0.108323	0.924175	3.09283	-4.30677	1.65658e-05	0.00120926	yes
TCONS_00004519	XLOC_002385	ZEB1	chr10:31608100-31818742	q1	q2	OK	0.10389	0.965948	3.21689	-4.50173	6.7403e-06	0.000587442	yes
TCONS_00004520	XLOC_002385	ZEB1	chr10:31608100-31818742	q1	q2	OK	0.0210532	0.281331	3.74016	-4.17287	3.00791e-05	0.00198457	yes
TCONS_00023809	XLOC_012981	ZEB2	chr2:145141941-145278466	q1	q2	OK	0.337574	1.18827	1.81559	-3.03062	0.00244055	0.0464299	yes
TCONS_00040301	XLOC_021752	ZFAND1	chr8:82613565-82633539	q1	q2	OK	13.2274	2.85039	-2.2143	3.81567	0.000135812	0.00641508	yes
TCONS_00018700	XLOC_010115	ZFP161	chr18:5289017-5297052	q1	q2	OK	5.07897	1.43664	-1.82184	3.13671	0.00170857	0.0373248	yes
TCONS_00018703	XLOC_010115	ZFP161	chr18:5289017-5297052	q1	q2	OK	0.681651	3.99331	2.55048	-4.07974	4.50866e-05	0.00271032	yes
TCONS_00025374	XLOC_013837	ZFP64	chr20:50700549-50808524	q1	q2	OK	0.224119	1.15933	2.37095	-3.41727	0.000632537	0.0196026	yes
TCONS_00042507	XLOC_022979	ZFX	chrX:24167761-24234372	q1	q2	OK	1.12402	3.82281	1.76596	-3.31206	0.000926128	0.0253749	yes
TCONS_00024908	XLOC_013590	ZGPAT	chr20:62289162-62367494	q1	q2	OK	0.274926	0	-1.79769e+308	-1.79769e+308	0.00269379	0.0491663	yes
TCONS_00024910	XLOC_013590	ZGPAT	chr20:62289162-62367494	q1	q2	OK	0.759153	0	-1.79769e+308	-1.79769e+308	0.00107105	0.0281066	yes
TCONS_00024911	XLOC_013590	ZGPAT	chr20:62289162-62367494	q1	q2	OK	1.82081	0	-1.79769e+308	-1.79769e+308	0.000208796	0.0088492	yes
TCONS_00040510	XLOC_021848	ZHX1	chr8:124232195-124287781	q1	q2	OK	0.458853	0	-1.79769e+308	-1.79769e+308	0.000408155	0.0143822	yes
TCONS_00011165	XLOC_005930	ZMYM5	chr13:20397623-20437776	q1	q2	OK	1.38988	0.142653	-3.28437	3.29208	0.000994486	0.026661	yes
TCONS_00025330	XLOC_013819	ZMYND8	chr20:45838380-45985474	q1	q2	OK	0.0444484	1.12686	4.66404	-5.99902	1.98518e-09	5.55163e-07	yes
TCONS_00037528	XLOC_020218	ZNF138	chr7:64254770-64294025	q1	q2	OK	6.03718	1.68665	-1.83972	3.14665	0.0016515	0.0365685	yes
TCONS_00021531	XLOC_011746	ZNF160	chr19:53569866-53606687	q1	q2	OK	2.5528	7.69233	1.59134	-3.26801	0.00108305	0.0282807	yes
TCONS_00015301	XLOC_008241	ZNF200	chr16:3272324-3285457	q1	q2	OK	0.0325901	0.418129	3.68144	-3.99555	6.45439e-05	0.00360426	yes
TCONS_00012292	XLOC_006572	ZNF219	chr14:21558204-21572863	q1	q2	OK	0.200722	0	-1.79769e+308	-1.79769e+308	0.00253113	0.047676	yes
TCONS_00009691	XLOC_005150	ZNF26	chr12:133562933-133589154	q1	q2	OK	0.164091	0	-1.79769e+308	-1.79769e+308	0.00261741	0.0484702	yes
TCONS_00020965	XLOC_011448	ZNF260	chr19:37001588-37019248	q1	q2	OK	0.389705	0	-1.79769e+308	-1.79769e+308	0.000653953	0.0200194	yes
TCONS_00009703	XLOC_005154	ZNF268	chr12:133757994-133783697	q1	q2	OK	0.291552	0	-1.79769e+308	-1.79769e+308	0.000801541	0.0230289	yes
TCONS_00009705	XLOC_005154	ZNF268	chr12:133757994-133783697	q1	q2	OK	4.55169	0.709342	-2.68185	4.59414	4.34534e-06	0.000412723	yes
TCONS_00017387	XLOC_009392	ZNF286B	chr17:18561741-18585572	q1	q2	OK	0.0317761	0.411361	3.69439	-4.76664	1.87322e-06	0.000208135	yes
TCONS_00033445	XLOC_018127	ZNF292	chr6:87865268-87973406	q1	q2	OK	7.14395	24.9772	1.80582	-4.34198	1.41207e-05	0.0010716	yes
TCONS_00020118	XLOC_010928	ZNF331	chr19:54024176-54083523	q1	q2	OK	0.385744	1.67797	2.121	-3.16825	0.00153361	0.0351017	yes
TCONS_00011895	XLOC_006322	ZNF410	chr14:74353317-74398991	q1	q2	OK	0.571072	0	-1.79769e+308	-1.79769e+308	0.000916812	0.0251883	yes
TCONS_00011898	XLOC_006322	ZNF410	chr14:74353317-74398991	q1	q2	OK	0.440749	2.4498	2.47463	-3.70026	0.000215377	0.00905987	yes
TCONS_00011899	XLOC_006322	ZNF410	chr14:74353317-74398991	q1	q2	OK	0.0438731	0.594194	3.75952	-4.29553	1.74278e-05	0.00126693	yes
TCONS_00020315	XLOC_011052	ZNF419	chr19:57999078-58006048	q1	q2	OK	0.314856	0	-1.79769e+308	-1.79769e+308	0.0020924	0.0422524	yes
TCONS_00015584	XLOC_008425	ZNF423	chr16:49524520-49860918	q1	q2	OK	1.07409	0.208573	-2.36449	3.70649	0.000210149	0.00889849	yes
TCONS_00039118	XLOC_021083	ZNF425	chr7:148799877-148823438	q1	q2	OK	1.16889	0.299515	-1.96444	2.99041	0.00278607	0.0498438	yes
TCONS_00020312	XLOC_011049	ZNF548	chr19:57901217-57913919	q1	q2	OK	0.233	0	-1.79769e+308	-1.79769e+308	0.00180863	0.0387927	yes
TCONS_00019162	XLOC_010363	ZNF557	chr19:7069470-7087978	q1	q2	OK	0.0645725	0.357394	2.46852	-3.22657	0.00125282	0.0311414	yes
TCONS_00020995	XLOC_011462	ZNF573	chr19:38229202-38270230	q1	q2	OK	0.0271703	0.341955	3.65371	-3.43873	0.000584457	0.0185332	yes
TCONS_00020258	XLOC_011019	ZNF580	chr19:56152391-56154836	q1	q2	OK	25.7581	7.20365	-1.83823	3.49358	0.000476594	0.0160154	yes
TCONS_00020260	XLOC_011019	ZNF580	chr19:56152391-56154836	q1	q2	OK	5.66823	1.3955	-2.02211	3.13925	0.0016938	0.0371007	yes
TCONS_00017184	XLOC_009279	ZNF594	chr17:5082830-5095178	q1	q2	OK	7.23476	2.40679	-1.58784	3.14873	0.00163982	0.0364373	yes
TCONS_00039814	XLOC_021479	ZNF623	chr8:144718372-144735900	q1	q2	OK	2.80934	0.577945	-2.28123	3.63382	0.000279252	0.0109378	yes
TCONS_00020653	XLOC_011270	ZNF625-ZNF20	chr19:12242167-12267546	q1	q2	OK	0.241948	0	-1.79769e+308	-1.79769e+308	0.0017428	0.0378859	yes
TCONS_00020636	XLOC_011264	ZNF653	chr19:11594241-11639987	q1	q2	OK	0.492652	0	-1.79769e+308	-1.79769e+308	0.000918446	0.0252283	yes
TCONS_00020638	XLOC_011264	ZNF653	chr19:11594241-11639987	q1	q2	OK	0.190315	3.67725	4.27217	-6.6061	3.94584e-11	1.62669e-08	yes
TCONS_00037770	XLOC_020339	ZNF655	chr7:99156044-99174076	q1	q2	OK	59.0224	22.349	-1.40105	3.11683	0.00182807	0.0390264	yes
TCONS_00037774	XLOC_020339	ZNF655	chr7:99156044-99174076	q1	q2	OK	22.2547	2.64431	-3.07315	5.35849	8.39224e-08	1.49252e-05	yes
TCONS_00043631	XLOC_023498	ZNF674	chrX:46357159-46404892	q1	q2	OK	0.395409	0	-1.79769e+308	-1.79769e+308	0.000651044	0.0199561	yes
TCONS_00040423	XLOC_021812	ZNF706	chr8:102209265-102217960	q1	q2	OK	22.7375	3.73668	-2.60524	4.82263	1.41676e-06	0.00016516	yes
TCONS_00039818	XLOC_021480	ZNF707	chr8:144766621-144777555	q1	q2	OK	0.313226	0	-1.79769e+308	-1.79769e+308	0.0023319	0.0451195	yes
TCONS_00026084	XLOC_014216	ZNF74	chr22:20748404-20762753	q1	q2	OK	0.82567	0.0686638	-3.58794	4.5184	6.23096e-06	0.00054952	yes
TCONS_00014697	XLOC_007912	ZNF771	chr16:30418734-30429916	q1	q2	OK	6.19532	1.61261	-1.94178	3.2343	0.00121943	0.0305925	yes
TCONS_00014698	XLOC_007912	ZNF771	chr16:30418734-30429916	q1	q2	OK	0.763383	0	-1.79769e+308	-1.79769e+308	0.0017175	0.0374796	yes
TCONS_00021060	XLOC_011496	ZNF780A	chr19:40575058-40596845	q1	q2	OK	2.6388	0.0315521	-6.386	5.7998	6.63936e-09	1.60174e-06	yes
TCONS_00021061	XLOC_011496	ZNF780A	chr19:40575058-40596845	q1	q2	OK	0.0119825	2.28364	7.57427	-8.09672	6.66134e-16	7.37814e-13	yes
TCONS_00021062	XLOC_011496	ZNF780A	chr19:40575058-40596845	q1	q2	OK	0.154286	0	-1.79769e+308	-1.79769e+308	0.00163791	0.0364068	yes
TCONS_00020976	XLOC_011452	ZNF790	chr19:37288451-37407193	q1	q2	OK	0.0701132	0.875683	3.64265	-4.21693	2.47656e-05	0.00169935	yes
TCONS_00015743	XLOC_008525	ZNF821	chr16:71879898-71919174	q1	q2	OK	1.28436	0.100863	-3.67058	3.91579	9.01071e-05	0.00466851	yes
TCONS_00020979	XLOC_011453	ZNF829	chr19:37288451-37407193	q1	q2	OK	0.431463	0	-1.79769e+308	-1.79769e+308	0.000350045	0.012863	yes
TCONS_00021687	XLOC_011828	ZNF837	chr19:58878989-58892389	q1	q2	OK	1.30555	0	-1.79769e+308	-1.79769e+308	0.00044666	0.0153806	yes
TCONS_00024767	XLOC_013513	ZNFX1-AS1	chr20:47862438-47905795	q1	q2	OK	117.494	21.694	-2.43722	5.15087	2.59274e-07	3.96425e-05	yes
TCONS_00024769	XLOC_013513	ZNFX1-AS1	chr20:47862438-47905795	q1	q2	OK	8.87102	2.33372	-1.92647	3.0288	0.00245523	0.0466524	yes
TCONS_00024770	XLOC_013513	ZNFX1-AS1	chr20:47862438-47905795	q1	q2	OK	35.8518	8.00402	-2.16325	4.1033	4.07304e-05	0.00249864	yes
TCONS_00027612	XLOC_015022	ZPLD1	chr3:102153858-102198685	q1	q2	OK	0.152442	0	-1.79769e+308	-1.79769e+308	0.00207226	0.0420312	yes
TCONS_00002995	XLOC_001595	ZRANB2	chr1:71318035-71546972	q1	q2	OK	28.8772	9.81521	-1.55684	3.24734	0.0011649	0.0296978	yes
TCONS_00030653	XLOC_016633	1/2-SBSRNA4	chr4:110351118-110461615	q1	q2	OK	1.58599	1.42269	-0.156767	0.222261	0.82411	0.997802	no
TCONS_00021683	XLOC_011826	A1BG	chr19:58858171-58874214	q1	q2	OK	1.94189	0.861423	-1.17266	1.81027	0.0702532	0.353038	no
TCONS_00020354	XLOC_011072	A1BG-AS1	chr19:58858171-58874214	q1	q2	OK	0.268917	0.221805	-0.277868	0.364519	0.71547	0.984714	no
TCONS_00026902	XLOC_014662	A4GALT	chr22:43088126-43116876	q1	q2	OK	1.27564	1.47721	0.211652	-0.336238	0.736691	0.988925	no
TCONS_00010206	XLOC_005427	AAAS	chr12:53701239-53715412	q1	q2	OK	1.30217	0.952808	-0.45066	0.651939	0.51444	0.914849	no
TCONS_00010207	XLOC_005427	AAAS	chr12:53701239-53715412	q1	q2	OK	27.1967	22.5117	-0.272761	0.615566	0.538181	0.927325	no
TCONS_00009654	XLOC_005124	AACS	chr12:125549924-125627871	q1	q2	OK	22.8849	16.4632	-0.475155	1.10441	0.269417	0.713417	no
TCONS_00032690	XLOC_017726	AACSP1	chr5:178191863-178203277	q1	q2	OK	0.129556	0.0258278	-2.32657	1.93583	0.0528881	0.298262	no
TCONS_00027895	XLOC_015182	AADACL2	chr3:151347319-151546276	q1	q2	OK	0.143354	0.0508765	-1.49451	1.23274	0.217672	0.647653	no
TCONS_00013944	XLOC_007520	AAGAB	chr15:67493366-67547074	q1	q2	OK	15.8993	11.6682	-0.446384	0.969858	0.332117	0.780618	no
TCONS_00023413	XLOC_012765	AAK1	chr2:69685126-69870977	q1	q2	OK	0.213525	0.181455	-0.234792	0.378249	0.705246	0.983002	no
TCONS_00024153	XLOC_013165	AAMP	chr2:219128851-219134893	q1	q2	OK	23.9761	22.0259	-0.122394	0.280746	0.778905	0.993379	no
TCONS_00016901	XLOC_009149	AANAT	chr17:74449432-74466199	q1	q2	OK	0.0733276	0.0848464	0.210497	-0.186876	0.851758	0.9992	no
TCONS_00015720	XLOC_008510	AARS	chr16:70286296-70323412	q1	q2	OK	176.721	145.103	-0.284396	0.590323	0.554974	0.935252	no
TCONS_00034344	XLOC_018621	AARS2	chr6:44266462-44281063	q1	q2	OK	4.04409	6.71821	0.732262	-1.63106	0.102878	0.4391	no
TCONS_00017742	XLOC_009602	AARSD1	chr17:41102542-41132545	q1	q2	OK	18.7715	12.4822	-0.588673	1.24362	0.213641	0.642311	no
TCONS_00017743	XLOC_009602	AARSD1	chr17:41102542-41132545	q1	q2	OK	1.00497	0.726407	-0.468299	0.672846	0.501046	0.908519	no
TCONS_00017745	XLOC_009602	AARSD1	chr17:41102542-41132545	q1	q2	OK	0.443513	0.679453	0.615399	-0.809904	0.417995	0.855211	no
TCONS_00030392	XLOC_016498	AASDH	chr4:57204456-57253638	q1	q2	OK	7.15399	7.81997	0.128416	-0.26482	0.791148	0.994463	no
TCONS_00007153	XLOC_003756	AASDHPPT	chr11:105921824-105969419	q1	q2	OK	47.8794	41.8342	-0.194722	0.453282	0.650346	0.96976	no
TCONS_00038938	XLOC_020981	AASS	chr7:121713597-121784344	q1	q2	OK	0.155912	0.0862737	-0.853743	1.05671	0.290643	0.737625	no
TCONS_00016373	XLOC_008863	AATF	chr17:35306174-35414171	q1	q2	OK	33.7524	40.2477	0.253918	-0.605432	0.544892	0.930751	no
TCONS_00014469	XLOC_007793	ABAT	chr16:8768443-8878432	q1	q2	OK	6.52677	4.73525	-0.462931	0.973368	0.330371	0.778998	no
TCONS_00014470	XLOC_007793	ABAT	chr16:8768443-8878432	q1	q2	OK	0.0961293	0.0642305	-0.581716	0.622227	0.533792	0.925661	no
TCONS_00014471	XLOC_007793	ABAT	chr16:8768443-8878432	q1	q2	OK	0.0509105	0	-1.79769e+308	-1.79769e+308	0.00935849	0.0984535	no
TCONS_00030159	XLOC_016367	ABCA11P	chr4:419223-533320	q1	q2	OK	7.88455	4.50605	-0.807166	1.50564	0.132159	0.503952	no
TCONS_00014362	XLOC_007741	ABCA17P	chr16:2390922-2476700	q1	q2	OK	0.0911428	0.0560546	-0.701296	0.765927	0.44372	0.873763	no
TCONS_00042284	XLOC_022861	ABCA2	chr9:139901685-139931234	q1	q2	OK	3.09009	1.46298	-1.07874	2.10252	0.0355082	0.23314	no
TCONS_00042285	XLOC_022861	ABCA2	chr9:139901685-139931234	q1	q2	OK	0.71871	0.841947	0.22832	-0.387681	0.698252	0.981291	no
TCONS_00015271	XLOC_008225	ABCA3	chr16:2325878-2390747	q1	q2	OK	1.13988	0.511931	-1.15486	1.97127	0.0486927	0.283513	no
TCONS_00018076	XLOC_009783	ABCA5	chr17:67144147-67323323	q1	q2	OK	0.868252	0.774244	-0.165325	0.271261	0.78619	0.994186	no
TCONS_00018077	XLOC_009783	ABCA5	chr17:67144147-67323323	q1	q2	OK	0.484482	0.588951	0.281706	-0.421369	0.673486	0.976125	no
TCONS_00018071	XLOC_009781	ABCA6	chr17:67074846-67138015	q1	q2	OK	0.446484	1.16698	1.38609	-2.17581	0.0295693	0.20654	no
TCONS_00019024	XLOC_010276	ABCA7	chr19:1040101-1065570	q1	q2	OK	4.89945	3.39537	-0.529051	1.14982	0.250219	0.689751	no
TCONS_00018069	XLOC_009779	ABCA8	chr17:66863430-66951533	q1	q2	OK	0.911545	0.616853	-0.563389	0.908911	0.363397	0.809478	no
TCONS_00038681	XLOC_020848	ABCB1	chr7:87133178-87461613	q1	q2	OK	0.071234	0.112679	0.661586	-0.80209	0.422501	0.858304	no
TCONS_00004224	XLOC_002219	ABCB10	chr1:229652328-229694442	q1	q2	OK	19.3505	15.6001	-0.310817	0.711741	0.476625	0.895023	no
TCONS_00038678	XLOC_020847	ABCB4	chr7:87031360-87105019	q1	q2	OK	0.183139	0.068981	-1.40867	1.37307	0.169729	0.572876	no
TCONS_00038680	XLOC_020847	ABCB4	chr7:87031360-87105019	q1	q2	OK	0.112667	0.42216	1.90572	-2.51752	0.0118183	0.114461	no
TCONS_00024174	XLOC_013180	ABCB6	chr2:220074487-220083712	q1	q2	OK	4.01159	3.20336	-0.324588	0.60366	0.54607	0.931253	no
TCONS_00043893	XLOC_023618	ABCB7	chrX:74273104-74376132	q1	q2	OK	11.5471	15.3235	0.408224	-0.893317	0.371688	0.817229	no
TCONS_00038204	XLOC_020566	ABCB8	chr7:150725509-150744869	q1	q2	OK	5.84538	5.49442	-0.0893311	0.195376	0.845098	0.998563	no
TCONS_00010781	XLOC_005705	ABCB9	chr12:123405497-123451056	q1	q2	OK	0.0468758	0	-1.79769e+308	-1.79769e+308	0.0205564	0.163359	no
TCONS_00010784	XLOC_005705	ABCB9	chr12:123405497-123451056	q1	q2	OK	0.485848	0.663166	0.448866	-0.632895	0.526802	0.921737	no
TCONS_00010786	XLOC_005705	ABCB9	chr12:123405497-123451056	q1	q2	OK	2.49609	2.23229	-0.161144	0.285109	0.775561	0.993116	no
TCONS_00014513	XLOC_007820	ABCC1	chr16:16043433-16236930	q1	q2	OK	6.1347	9.41128	0.617399	-1.43344	0.151732	0.542318	no
TCONS_00014514	XLOC_007820	ABCC1	chr16:16043433-16236930	q1	q2	OK	1.25936	1.25657	-0.00319976	0.00560696	0.995526	0.999982	no
TCONS_00014516	XLOC_007820	ABCC1	chr16:16043433-16236930	q1	q2	OK	1.02711	1.33757	0.381025	-0.665734	0.505581	0.910683	no
TCONS_00014517	XLOC_007820	ABCC1	chr16:16043433-16236930	q1	q2	OK	0.232213	0.000245845	-9.88348	0.652644	0.513986	0.914611	no
TCONS_00033295	XLOC_018043	ABCC10	chr6:43395291-43423786	q1	q2	OK	4.04476	2.02161	-1.00055	1.88177	0.0598678	0.320798	no
TCONS_00033297	XLOC_018043	ABCC10	chr6:43395291-43423786	q1	q2	OK	0.181107	0.367446	1.02069	-1.39917	0.161762	0.559663	no
TCONS_00004973	XLOC_002611	ABCC2	chr10:101542462-101611662	q1	q2	OK	0.359444	0.455943	0.343087	-0.513636	0.607507	0.956166	no
TCONS_00011422	XLOC_006076	ABCC4	chr13:95672082-95953687	q1	q2	OK	0.212256	0.527074	1.3122	-1.84305	0.0653211	0.338097	no
TCONS_00029238	XLOC_015848	ABCC5	chr3:183637723-183735727	q1	q2	OK	5.20664	4.59317	-0.180861	0.385611	0.699785	0.981822	no
TCONS_00029239	XLOC_015848	ABCC5	chr3:183637723-183735727	q1	q2	OK	9.84534	5.18835	-0.924166	1.73321	0.0830589	0.38781	no
TCONS_00015399	XLOC_008299	ABCC6	chr16:16243421-16317328	q1	q2	OK	0.0612905	0.0730653	0.253524	-0.202195	0.839764	0.99817	no
TCONS_00009930	XLOC_005290	ABCC9	chr12:21950323-22089628	q1	q2	OK	2.89652	2.58358	-0.164953	0.330652	0.740907	0.989166	no
TCONS_00043334	XLOC_023370	ABCD1	chrX:152990322-153010216	q1	q2	OK	7.09595	3.68444	-0.945553	1.93088	0.053498	0.300589	no
TCONS_00000984	XLOC_000516	ABCD3	chr1:94883932-94984219	q1	q2	OK	0.666158	0.253763	-1.39238	1.39965	0.161617	0.559385	no
TCONS_00000985	XLOC_000516	ABCD3	chr1:94883932-94984219	q1	q2	OK	12.6976	14.9989	0.240305	-0.523692	0.600493	0.953589	no
TCONS_00012627	XLOC_006767	ABCD4	chr14:74751979-74769767	q1	q2	OK	7.09124	3.93941	-0.848058	1.64015	0.100974	0.433936	no
TCONS_00012628	XLOC_006767	ABCD4	chr14:74751979-74769767	q1	q2	OK	1.26501	1.79302	0.503241	-0.807092	0.419613	0.856422	no
TCONS_00029983	XLOC_016269	ABCE1	chr4:145915726-146050676	q1	q2	OK	6.85569	6.62793	-0.0487434	0.0993088	0.920893	0.999982	no
TCONS_00029984	XLOC_016269	ABCE1	chr4:145915726-146050676	q1	q2	OK	54.0812	66.5477	0.299262	-0.681714	0.49542	0.905708	no
TCONS_00033008	XLOC_017904	ABCF1	chr6:30539169-30559309	q1	q2	OK	40.9077	39.2863	-0.0583475	0.134999	0.892613	0.999982	no
TCONS_00033009	XLOC_017904	ABCF1	chr6:30539169-30559309	q1	q2	OK	0.70086	0.219358	-1.67584	2.30793	0.0210028	0.165782	no
TCONS_00039152	XLOC_021100	ABCF2	chr7:150904922-150924317	q1	q2	OK	12.5288	4.56038	-1.45802	2.80784	0.00498746	0.0687748	no
TCONS_00039153	XLOC_021100	ABCF2	chr7:150904922-150924317	q1	q2	OK	16.6815	13.0921	-0.34955	0.791147	0.428858	0.863667	no
TCONS_00028041	XLOC_015254	ABCF3	chr3:183903862-183911795	q1	q2	OK	17.8075	13.3165	-0.419271	0.951054	0.341577	0.789544	no
TCONS_00021831	XLOC_011913	ABHD1	chr2:27346656-27357542	q1	q2	OK	0.161308	0.164111	0.0248507	-0.0280766	0.977601	0.999982	no
TCONS_00027643	XLOC_015037	ABHD10	chr3:111697827-111712210	q1	q2	OK	35.1303	20.3866	-0.785095	1.73907	0.0820227	0.385106	no
TCONS_00038622	XLOC_020809	ABHD11	chr7:73150424-73153190	q1	q2	OK	0.722534	0.578695	-0.320262	0.409708	0.68202	0.978485	no
TCONS_00038624	XLOC_020809	ABHD11	chr7:73150424-73153190	q1	q2	OK	3.31207	6.06983	0.873923	-1.55698	0.119476	0.477154	no
TCONS_00038625	XLOC_020809	ABHD11	chr7:73150424-73153190	q1	q2	OK	1.65615	0.773846	-1.09772	1.56333	0.117975	0.473531	no
TCONS_00038627	XLOC_020809	ABHD11	chr7:73150424-73153190	q1	q2	OK	0.686437	0.693244	0.0142348	-0.0193773	0.98454	0.999982	no
TCONS_00037585	XLOC_020250	ABHD11-AS1	chr7:73149398-73150330	q1	q2	OK	0.403862	0.230894	-0.806633	0.824981	0.409383	0.848044	no
TCONS_00025124	XLOC_013707	ABHD12	chr20:25228705-25371618	q1	q2	OK	3.17023	1.74878	-0.858241	1.34315	0.179224	0.58856	no
TCONS_00025125	XLOC_013707	ABHD12	chr20:25228705-25371618	q1	q2	OK	34.7341	28.6065	-0.280008	0.646557	0.517918	0.916726	no
TCONS_00011096	XLOC_005896	ABHD13	chr13:108870762-108886603	q1	q2	OK	3.87381	2.13365	-0.860429	1.56045	0.118653	0.475055	no
TCONS_00027424	XLOC_014924	ABHD14A	chr3:52009041-52023218	q1	q2	OK	7.82776	4.66997	-0.745186	1.33073	0.183279	0.595133	no
TCONS_00027425	XLOC_014924	ABHD14A-ACY1	chr3:52009041-52023218	q1	q2	OK	1.6086	0.910149	-0.821635	1.22913	0.219023	0.64979	no
TCONS_00027426	XLOC_014924	ABHD14A-ACY1	chr3:52009041-52023218	q1	q2	OK	0.590956	0.529589	-0.158176	0.205714	0.837014	0.99817	no
TCONS_00028592	XLOC_015519	ABHD14B	chr3:52002525-52008646	q1	q2	OK	18.6394	9.18114	-1.02161	2.14848	0.0316758	0.216035	no
TCONS_00028593	XLOC_015519	ABHD14B	chr3:52002525-52008646	q1	q2	OK	6.78707	4.46024	-0.605666	1.11963	0.26287	0.705363	no
TCONS_00028594	XLOC_015519	ABHD14B	chr3:52002525-52008646	q1	q2	OK	1.91549	1.3472	-0.507749	0.808319	0.418907	0.855901	no
TCONS_00017467	XLOC_009438	ABHD15	chr17:27887688-27894042	q1	q2	OK	5.58584	4.84837	-0.204273	0.413679	0.679109	0.977859	no
TCONS_00034084	XLOC_018490	ABHD16A	chr6:31654725-31671137	q1	q2	OK	0.158599	0.0875678	-0.856907	0.80411	0.421333	0.857441	no
TCONS_00034085	XLOC_018490	ABHD16A	chr6:31654725-31671137	q1	q2	OK	0.635104	0.205468	-1.62808	1.95617	0.050445	0.289664	no
TCONS_00034086	XLOC_018490	ABHD16A	chr6:31654725-31671137	q1	q2	OK	9.49639	8.40985	-0.175298	0.356099	0.721767	0.986193	no
TCONS_00034087	XLOC_018490	ABHD16A	chr6:31654725-31671137	q1	q2	OK	1.66287	0.786641	-1.0799	1.60266	0.109009	0.454021	no
TCONS_00024918	XLOC_013593	ABHD16B	chr20:62492565-62494341	q1	q2	OK	5.26168	3.24181	-0.698722	1.21278	0.225213	0.658773	no
TCONS_00013513	XLOC_007261	ABHD2	chr15:89631380-89745591	q1	q2	OK	5.74127	5.62885	-0.0285304	0.0641622	0.948841	0.999982	no
TCONS_00018743	XLOC_010139	ABHD3	chr18:19230857-19284766	q1	q2	OK	73.7767	41.9119	-0.815805	1.87556	0.0607155	0.323275	no
TCONS_00011532	XLOC_006158	ABHD4	chr14:23067146-23081265	q1	q2	OK	13.2362	17.305	0.3867	-0.882206	0.377665	0.82221	no
TCONS_00027285	XLOC_014845	ABHD5	chr3:43732374-43764217	q1	q2	OK	5.30615	3.60489	-0.557709	1.09735	0.27249	0.717392	no
TCONS_00027483	XLOC_014950	ABHD6	chr3:58223258-58280461	q1	q2	OK	3.7692	4.62776	0.296056	-0.556487	0.577878	0.945053	no
TCONS_00020775	XLOC_011345	ABHD8	chr19:17402939-17414282	q1	q2	OK	38.7592	16.0031	-1.27619	2.8669	0.00414517	0.0613708	no
TCONS_00005362	XLOC_002825	ABI1	chr10:26986594-27150016	q1	q2	OK	0.221552	0.217522	-0.0264851	0.031061	0.975221	0.999982	no
TCONS_00005365	XLOC_002825	ABI1	chr10:26986594-27150016	q1	q2	OK	1.77426	2.45248	0.467025	-0.796121	0.425961	0.861446	no
TCONS_00005366	XLOC_002825	ABI1	chr10:26986594-27150016	q1	q2	OK	0.244463	0.330041	0.43303	-0.562553	0.573739	0.943351	no
TCONS_00005370	XLOC_002825	ABI1	chr10:26986594-27150016	q1	q2	OK	2.12563	4.26888	1.00597	-1.82481	0.0680293	0.346642	no
TCONS_00005373	XLOC_002825	ABI1	chr10:26986594-27150016	q1	q2	OK	12.9316	8.97558	-0.526822	1.10598	0.268736	0.712601	no
TCONS_00005374	XLOC_002825	ABI1	chr10:26986594-27150016	q1	q2	OK	0.0767593	0.21975	1.51745	-1.65855	0.0972067	0.42449	no
TCONS_00022774	XLOC_012412	ABI2	chr2:204193002-204296892	q1	q2	OK	7.74443	5.89149	-0.394528	0.866566	0.38618	0.829717	no
TCONS_00016618	XLOC_009004	ABI3	chr17:47283595-47300587	q1	q2	OK	0.158791	0.250307	0.656566	-0.773057	0.439488	0.870943	no
TCONS_00016619	XLOC_009004	ABI3	chr17:47283595-47300587	q1	q2	OK	5.25189	4.41806	-0.249426	0.478521	0.632279	0.964036	no
TCONS_00028771	XLOC_015614	ABI3BP	chr3:100468178-100712334	q1	q2	OK	0.0530636	0.019708	-1.42894	1.35483	0.175472	0.582695	no
TCONS_00041324	XLOC_022299	ABL1	chr9:133589267-133763062	q1	q2	OK	10.3955	6.93629	-0.583726	1.3169	0.187872	0.602014	no
TCONS_00041325	XLOC_022299	ABL1	chr9:133589267-133763062	q1	q2	OK	7.04234	6.0356	-0.222557	0.495891	0.619971	0.960049	no
TCONS_00003901	XLOC_002042	ABL2	chr1:179068461-179198819	q1	q2	OK	0.197966	0.169374	-0.22504	0.321491	0.747838	0.990012	no
TCONS_00003905	XLOC_002042	ABL2	chr1:179068461-179198819	q1	q2	OK	0.193318	0.688813	1.83314	-2.91069	0.00360631	0.0566167	no
TCONS_00003906	XLOC_002042	ABL2	chr1:179068461-179198819	q1	q2	OK	0.341003	1.04523	1.61597	-2.76405	0.00570893	0.0746192	no
TCONS_00005972	XLOC_003116	ABLIM1	chr10:116190868-116444414	q1	q2	OK	3.70264	7.95514	1.10333	-2.46269	0.0137899	0.126976	no
TCONS_00005974	XLOC_003116	ABLIM1	chr10:116190868-116444414	q1	q2	OK	0.565978	1.59577	1.49544	-2.53597	0.0112137	0.110565	no
TCONS_00030244	XLOC_016411	ABLIM2	chr4:7967036-8160559	q1	q2	OK	0.0611776	7.11063e-07	-16.3927	0.00183096	0.998539	0.999982	no
TCONS_00030245	XLOC_016411	ABLIM2	chr4:7967036-8160559	q1	q2	OK	0.215313	0.0376599	-2.51533	2.33089	0.0197589	0.15926	no
TCONS_00038196	XLOC_020564	ABP1	chr7:150549572-150558379	q1	q2	OK	0.0461766	0.0115779	-1.99579	1.67464	0.0940042	0.416033	no
TCONS_00017055	XLOC_009220	ABR	chr17:906758-1090616	q1	q2	OK	9.80045	11.0636	0.174903	-0.40463	0.68575	0.979363	no
TCONS_00017056	XLOC_009220	ABR	chr17:906758-1090616	q1	q2	OK	30.6238	35.3216	0.2059	-0.471702	0.63714	0.965759	no
TCONS_00017057	XLOC_009220	ABR	chr17:906758-1090616	q1	q2	OK	6.80875	8.79588	0.369439	-0.853898	0.393161	0.835353	no
TCONS_00032920	XLOC_017849	ABT1	chr6:26597170-26600277	q1	q2	OK	35.7552	24.2431	-0.560581	1.29442	0.195521	0.615065	no
TCONS_00027732	XLOC_015096	ABTB1	chr3:127391780-127399769	q1	q2	OK	0.87182	0.292792	-1.57415	1.94628	0.0516216	0.293734	no
TCONS_00027733	XLOC_015096	ABTB1	chr3:127391780-127399769	q1	q2	OK	4.45433	2.86123	-0.638573	1.1103	0.266869	0.710095	no
TCONS_00027734	XLOC_015096	ABTB1	chr3:127391780-127399769	q1	q2	OK	0.695169	0.741908	0.0938754	-0.127954	0.898185	0.999982	no
TCONS_00007783	XLOC_004096	ABTB2	chr11:34172533-34379555	q1	q2	OK	1.67307	1.03631	-0.691047	1.21833	0.223097	0.65557	no
TCONS_00028351	XLOC_015407	ACAA1	chr3:38080695-38178733	q1	q2	OK	2.05091	0.927125	-1.14542	1.69195	0.0906548	0.407622	no
TCONS_00028352	XLOC_015407	ACAA1	chr3:38080695-38178733	q1	q2	OK	13.204	8.84806	-0.577541	1.17596	0.23961	0.676543	no
TCONS_00028353	XLOC_015407	ACAA1	chr3:38080695-38178733	q1	q2	OK	2.70311	2.53465	-0.0928354	0.152996	0.878401	0.999937	no
TCONS_00018874	XLOC_010199	ACAA2	chr18:47309873-47340251	q1	q2	OK	31.7245	34.5035	0.121145	-0.284358	0.776136	0.993182	no
[truncated: 22,040 more rows]

## Sheet: 1vs2-sign
test_id	gene_id	gene	locus	sample_1	sample_2	status	value_1	value_2	log2(fold_change)	test_stat	p_value	q_value	significant		Comparison BJAB-EBNA1-EBER1/2 vs BJAB-EBNA1 (PCEP4)
TCONS_00039024	XLOC_021027	C7orf49	chr7:134832765-134855578	q1	q2	OK	0.0010306	5.13528	12.2827	-3.21066	0.00132433	0.0321976	yes		1- BJAB-EBNA1 first replicate
TCONS_00027191	XLOC_014794	CNOT10	chr3:32726636-32815367	q1	q2	OK	0.000688194	3.33254	12.2415	-3.69929	0.000216203	0.00907521	yes		2 -BJAB-EBNA1-EBER1/2 first replicate
TCONS_00019708	XLOC_010675	PAK4	chr19:39616419-39670046	q1	q2	OK	0.000890068	3.83114	12.0716	-3.10898	0.00187733	0.039616	yes		3 -BJAB-EBNA1 second replicate
TCONS_00029319	XLOC_015895	TNK2	chr3:195590235-195635880	q1	q2	OK	0.000923077	1.0826	10.1958	-4.68644	2.78002e-06	0.000284196	yes		4 -BJAB-EBNA1-EBER1/2 second replicate
TCONS_00000312	XLOC_000163	CDC42	chr1:22379119-22419436	q1	q2	OK	0.00413773	2.5018	9.23991	-4.7491	2.0432e-06	0.000224394	yes
TCONS_00037318	XLOC_020102	KLHL7	chr7:23145352-23215038	q1	q2	OK	0.00274123	1.50797	9.10357	-3.48863	0.000485502	0.0162218	yes
TCONS_00040937	XLOC_022087	VPS13A	chr9:79791671-80032399	q1	q2	OK	0.00166422	0.842657	8.98395	-6.06328	1.3337e-09	3.91663e-07	yes
TCONS_00039616	XLOC_021353	E2F5	chr8:86089618-86132643	q1	q2	OK	0.0675005	32.2766	8.90138	-11.7871	0	0	yes
TCONS_00040195	XLOC_021699	ASPH	chr8:62200524-62627199	q1	q2	OK	0.00105568	0.474111	8.81091	-3.31416	0.000919201	0.0252441	yes
TCONS_00008106	XLOC_004284	RELA	chr11:65421066-65430443	q1	q2	OK	0.00329591	1.35986	8.68857	-5.68521	1.3065e-08	2.94518e-06	yes
TCONS_00026336	XLOC_014343	TRIOBP	chr22:38092994-38172563	q1	q2	OK	0.000743115	0.295133	8.63357	-4.55752	5.176e-06	0.000475235	yes
TCONS_00011609	XLOC_006188	NFATC4	chr14:24836144-24848810	q1	q2	OK	0.00212338	0.826812	8.60506	-5.01427	5.3236e-07	7.35608e-05	yes
TCONS_00026692	XLOC_014544	AP1B1	chr22:29723668-29784572	q1	q2	OK	0.00164147	0.554056	8.3989	-4.65463	3.24555e-06	0.000325459	yes
TCONS_00006619	XLOC_003463	CTNND1	chr11:57479994-57586652	q1	q2	OK	0.000881972	0.293809	8.37993	-4.04872	5.14992e-05	0.00301464	yes
TCONS_00038990	XLOC_021006	KCP	chr7:128516918-128550773	q1	q2	OK	0.00343088	1.10992	8.33767	-6.67748	2.43083e-11	1.07527e-08	yes
TCONS_00041304	XLOC_022286	PPP2R4	chr9:131873227-131911225	q1	q2	OK	0.00746876	2.31078	8.27329	-5.54956	2.86385e-08	5.85533e-06	yes
TCONS_00041103	XLOC_022185	AKAP2	chr9:112403067-112934791	q1	q2	OK	0.00124056	0.330211	8.05626	-5.21406	1.8475e-07	2.94217e-05	yes
TCONS_00018916	XLOC_010211	TCF4	chr18:52889561-53303188	q1	q2	OK	0.0238361	5.98195	7.97132	-10.936	0	0	yes
TCONS_00028279	XLOC_015376	SATB1	chr3:18389132-18480265	q1	q2	OK	0.0107671	2.52828	7.87538	-8.39929	0	0	yes
TCONS_00021863	XLOC_011931	FOSL2	chr2:28615778-28637516	q1	q2	OK	0.00107996	0.248967	7.84883	-5.10546	3.29996e-07	4.87622e-05	yes
TCONS_00000036	XLOC_000027	MIB2	chr1:1550794-1565990	q1	q2	OK	0.00253927	0.526567	7.69606	-4.14848	3.34693e-05	0.00215864	yes
TCONS_00003085	XLOC_001644	FAM69A	chr1:93297593-93427079	q1	q2	OK	0.0284249	5.61932	7.62709	-7.98348	1.33227e-15	1.40906e-12	yes
TCONS_00032378	XLOC_017554	H2AFY	chr5:134670070-134735577	q1	q2	OK	0.0418296	8.25841	7.62519	-8.74689	0	0	yes
TCONS_00021061	XLOC_011496	ZNF780A	chr19:40575058-40596845	q1	q2	OK	0.0119825	2.28364	7.57427	-8.09672	6.66134e-16	7.37814e-13	yes
TCONS_00041210	XLOC_022246	PBX3	chr9:128509616-128729655	q1	q2	OK	0.00542152	1.01715	7.55162	-4.60144	4.19589e-06	0.000400964	yes
TCONS_00028298	XLOC_015380	SGOL1	chr3:20202084-20227724	q1	q2	OK	0.0071134	1.19353	7.39048	-6.12235	9.22081e-10	2.81968e-07	yes
TCONS_00001158	XLOC_000607	ATP1A1	chr1:116915794-116961244	q1	q2	OK	0.0867053	14.2071	7.35627	-11.0602	0	0	yes
TCONS_00014510	XLOC_007820	ABCC1	chr16:16043433-16236930	q1	q2	OK	0.00318019	0.50111	7.29987	-4.9371	7.92937e-07	0.000101307	yes
TCONS_00001555	XLOC_000823	HSPA6	chr1:161494035-161496687	q1	q2	OK	0.0390636	6.02754	7.2696	-9.83044	0	0	yes
TCONS_00004184	XLOC_002195	LBR	chr1:225589203-225616557	q1	q2	OK	0.439131	67.5052	7.2642	-12.8347	0	0	yes
TCONS_00011813	XLOC_006286	FUT8	chr14:65877309-66210839	q1	q2	OK	0.00222707	0.330388	7.21287	-4.80064	1.58159e-06	0.000181318	yes
TCONS_00032376	XLOC_017554	H2AFY	chr5:134670070-134735577	q1	q2	OK	0.00622388	0.886857	7.15474	-4.20741	2.58317e-05	0.00175623	yes
TCONS_00026231	XLOC_014292	NF2	chr22:29999544-30094589	q1	q2	OK	0.00805728	1.12963	7.13134	-7.03012	2.06368e-12	1.19509e-09	yes
TCONS_00018895	XLOC_010205	MRO	chr18:48321489-48351754	q1	q2	OK	0.00215197	0.290859	7.07852	-4.54558	5.47846e-06	0.000496862	yes
TCONS_00013797	XLOC_007439	GABPB1	chr15:50569388-50650503	q1	q2	OK	0.0265271	3.23729	6.93117	-6.49318	8.40452e-11	3.19522e-08	yes
TCONS_00017621	XLOC_009516	GSDMB	chr17:38060847-38074903	q1	q2	OK	0.00757726	0.898319	6.88941	-4.13057	3.61861e-05	0.00228463	yes
TCONS_00043814	XLOC_023578	LAS1L	chrX:64732461-64754686	q1	q2	OK	0.00217224	0.257389	6.88862	-3.41571	0.000636154	0.0196801	yes
TCONS_00010336	XLOC_005484	ARHGAP9	chr12:57853917-57873633	q1	q2	OK	0.00231903	0.252649	6.76746	-3.49791	0.000468925	0.0158791	yes
TCONS_00037753	XLOC_020328	BRI3	chr7:97910978-98030427	q1	q2	OK	0.0238399	2.56472	6.74928	-5.08773	3.62373e-07	5.27677e-05	yes
TCONS_00037273	XLOC_020084	PHF14	chr7:11013498-11209250	q1	q2	OK	0.00892806	0.957052	6.74411	-7.02012	2.21689e-12	1.26252e-09	yes
TCONS_00014633	XLOC_007887	SPNS1	chr16:28986095-28995869	q1	q2	OK	0.00309814	0.319597	6.68871	-3.25177	0.00114688	0.0293962	yes
TCONS_00030756	XLOC_016695	ANAPC10	chr4:145915726-146050676	q1	q2	OK	0.0108897	0.995451	6.51431	-4.07952	4.51292e-05	0.00271172	yes
TCONS_00041059	XLOC_022163	C9orf30	chr9:103189494-103339918	q1	q2	OK	0.00711076	0.648728	6.51147	-3.83947	0.000123299	0.00594842	yes
TCONS_00013364	XLOC_007169	PML	chr15:74287013-74340155	q1	q2	OK	0.00673939	0.612967	6.50705	-5.86394	4.52016e-09	1.14513e-06	yes
TCONS_00026693	XLOC_014544	AP1B1	chr22:29723668-29784572	q1	q2	OK	0.00245764	0.216871	6.46342	-3.59101	0.000329404	0.0122679	yes
TCONS_00024150	XLOC_013162	TNS1	chr2:218664511-218808796	q1	q2	OK	0.239123	21.0552	6.46028	-12.7167	0	0	yes
TCONS_00038998	XLOC_021011	UBE2H	chr7:129470572-129592800	q1	q2	OK	0.0348872	2.88243	6.36844	-7.81911	5.32907e-15	5.20569e-12	yes
TCONS_00017324	XLOC_009358	ELAC2	chr17:12692828-12921381	q1	q2	OK	0.0137206	1.10908	6.33688	-6.30964	2.79684e-10	9.48002e-08	yes
TCONS_00019604	XLOC_010617	CD22	chr19:35820071-35838264	q1	q2	OK	0.0111087	0.897428	6.33603	-5.5664	2.6005e-08	5.39501e-06	yes
TCONS_00010776	XLOC_005701	HCAR2	chr12:123185839-123187904	q1	q2	OK	0.0227084	1.82784	6.33077	-7.0939	1.30385e-12	7.90547e-10	yes
TCONS_00017999	XLOC_009745	STRADA	chr17:61780191-61819330	q1	q2	OK	0.00984848	0.779139	6.30584	-4.73988	2.13846e-06	0.000231748	yes
TCONS_00021419	XLOC_011702	KLK4	chr19:51409607-51413994	q1	q2	OK	0.0157952	1.24528	6.30085	-6.40531	1.50069e-10	5.44061e-08	yes
TCONS_00026726	XLOC_014563	PES1	chr22:30972611-31003000	q1	q2	OK	0.0060818	0.457821	6.23414	-3.98359	6.78822e-05	0.00373644	yes
TCONS_00006213	XLOC_003242	OR51E1	chr11:4665155-4676716	q1	q2	OK	0.00326938	0.242157	6.21078	-5.18109	2.20587e-07	3.42863e-05	yes
TCONS_00017633	XLOC_009523	CCR7	chr17:38710021-38721736	q1	q2	OK	0.211077	15.4535	6.19402	-10.2727	0	0	yes
TCONS_00029943	XLOC_016249	PLK4	chr4:128802015-128820377	q1	q2	OK	0.0437881	3.10706	6.14886	-7.76137	8.43769e-15	7.86024e-12	yes
TCONS_00019459	XLOC_010531	GDF15	chr19:18496967-18499986	q1	q2	OK	0.333815	22.6423	6.08382	-9.89672	0	0	yes
TCONS_00042843	XLOC_023140	NONO	chrX:70430034-70948962	q1	q2	OK	0.363877	24.5998	6.07905	-10.5336	0	0	yes
TCONS_00002868	XLOC_001516	ATPAF1	chr1:47100710-47134099	q1	q2	OK	0.0172588	1.15549	6.06503	-5.22403	1.75069e-07	2.81122e-05	yes
TCONS_00020485	XLOC_011162	PLIN3	chr19:4838345-4867780	q1	q2	OK	0.0139505	0.929063	6.05739	-5.14811	2.63123e-07	4.01e-05	yes
TCONS_00023319	XLOC_012714	FBXO11	chr2:48010220-48132932	q1	q2	OK	0.0712259	4.61238	6.01696	-8.1175	4.44089e-16	5.03776e-13	yes
TCONS_00040371	XLOC_021782	CDH17	chr8:95139393-95229531	q1	q2	OK	0.0549278	3.50937	5.99753	-8.58112	0	0	yes
TCONS_00009973	XLOC_005302	BHLHE41	chr12:26272958-26278003	q1	q2	OK	0.0105017	0.650729	5.95336	-6.41264	1.4302e-10	5.22546e-08	yes
TCONS_00030629	XLOC_016625	TBCK	chr4:106967232-107270381	q1	q2	OK	0.00536254	0.32683	5.92948	-3.6838	0.000229783	0.0094542	yes
TCONS_00032410	XLOC_017576	ETF1	chr5:137841781-137878989	q1	q2	OK	0.412121	25.1171	5.92946	-10.4013	0	0	yes
TCONS_00041092	XLOC_022182	RAD23B	chr9:110045516-110094475	q1	q2	OK	0.609592	36.2956	5.89581	-10.9066	0	0	yes
TCONS_00015002	XLOC_008065	WWP2	chr16:69796273-69975643	q1	q2	OK	0.0869106	5.04411	5.85892	-8.46992	0	0	yes
TCONS_00043539	XLOC_023456	SH3KBP1	chrX:19552082-19905744	q1	q2	OK	0.125795	7.02655	5.80367	-9.10174	0	0	yes
TCONS_00031379	XLOC_017010	DCP2	chr5:112312406-112824527	q1	q2	OK	0.0168692	0.926886	5.77993	-6.69154	2.20839e-11	9.98859e-09	yes
TCONS_00027393	XLOC_014906	GNAI2	chr3:50273646-50296786	q1	q2	OK	0.250115	13.3499	5.73809	-8.97238	0	0	yes
TCONS_00041497	XLOC_022397	AK3	chr9:4709556-4742043	q1	q2	OK	0.0404096	2.13512	5.72347	-6.77397	1.25298e-11	5.95443e-09	yes
TCONS_00003381	XLOC_001787	APH1A	chr1:150237798-150241609	q1	q2	OK	0.0165098	0.838779	5.6669	-4.45313	8.46287e-06	0.000708172	yes
TCONS_00008244	XLOC_004376	LRRC32	chr11:76368567-76381791	q1	q2	OK	0.0288724	1.43959	5.63983	-6.74755	1.50364e-11	7.05038e-09	yes
TCONS_00013034	XLOC_007008	FAM98B	chr15:38746327-38777063	q1	q2	OK	0.146917	7.26655	5.62819	-7.16084	8.01803e-13	5.08047e-10	yes
TCONS_00026829	XLOC_014613	PLA2G6	chr22:38507501-38577836	q1	q2	OK	0.0115656	0.570802	5.62508	-4.88922	1.01235e-06	0.000125576	yes
TCONS_00027796	XLOC_015126	UBA5	chr3:132276981-132593050	q1	q2	OK	0.0301947	1.48534	5.62036	-5.8076	6.33758e-09	1.53969e-06	yes
TCONS_00006296	XLOC_003296	ADM	chr11:10326641-10328923	q1	q2	OK	0.451052	20.3017	5.49216	-9.21708	0	0	yes
TCONS_00029395	XLOC_015932	WHSC1	chr4:1873122-1983934	q1	q2	OK	0.0608853	2.6909	5.46585	-8.45919	0	0	yes
TCONS_00040821	XLOC_022021	CA9	chr9:35673914-35681154	q1	q2	OK	0.402035	17.512	5.44488	-9.1308	0	0	yes
TCONS_00031638	XLOC_017133	RNF14	chr5:141346401-141369856	q1	q2	OK	0.178662	7.71497	5.43236	-8.26913	2.22045e-16	2.62472e-13	yes
TCONS_00010777	XLOC_005702	HCAR3	chr12:123199302-123201439	q1	q2	OK	0.173679	7.4827	5.42907	-8.33332	0	0	yes
TCONS_00041443	XLOC_022370	NDOR1	chr9:140100118-140113813	q1	q2	OK	0.00977197	0.417931	5.41847	-5.07585	3.85771e-07	5.58281e-05	yes
TCONS_00031473	XLOC_017069	C5orf24	chr5:134181369-134195425	q1	q2	OK	0.043829	1.85595	5.40413	-6.65764	2.78251e-11	1.20432e-08	yes
TCONS_00000575	XLOC_000307	SMAP2	chr1:40839377-40888998	q1	q2	OK	0.850117	35.6464	5.38995	-10.047	0	0	yes
TCONS_00017560	XLOC_009484	CCL3L1	chr17:34623841-34625730	q1	q2	OK	0.0502753	2.08914	5.37691	-5.86126	4.59354e-09	1.16006e-06	yes
TCONS_00008866	XLOC_004698	EMP1	chr12:13349601-13369708	q1	q2	OK	0.0101673	0.415526	5.35293	-5.22898	1.70451e-07	2.74962e-05	yes
TCONS_00006346	XLOC_003324	LDHA	chr11:18415935-18429765	q1	q2	OK	0.114743	4.37112	5.25153	-6.9837	2.87503e-12	1.59306e-09	yes
TCONS_00015070	XLOC_008109	CMIP	chr16:81478774-81745367	q1	q2	OK	0.081242	2.97318	5.19364	-7.41905	1.17906e-13	8.7753e-11	yes
TCONS_00041303	XLOC_022286	PPP2R4	chr9:131873227-131911225	q1	q2	OK	0.0404732	1.46975	5.18246	-5.99148	2.07935e-09	5.79197e-07	yes
TCONS_00022841	XLOC_012444	IGFBP2	chr2:217498126-217529158	q1	q2	OK	0.0222588	0.797178	5.16245	-5.18968	2.10658e-07	3.30351e-05	yes
TCONS_00010143	XLOC_005388	SLC11A2	chr12:51373565-51422058	q1	q2	OK	0.121351	4.32478	5.15536	-7.48781	6.99441e-14	5.49651e-11	yes
TCONS_00021103	XLOC_011516	ATP5SL	chr19:41937222-41945843	q1	q2	OK	0.0362261	1.26139	5.12184	-5.16689	2.38023e-07	3.68741e-05	yes
TCONS_00005844	XLOC_003050	CRTAC1	chr10:99609994-99790585	q1	q2	OK	0.0179609	0.60519	5.07446	-4.70536	2.53422e-06	0.00026289	yes
TCONS_00003088	XLOC_001644	FAM69A	chr1:93297593-93427079	q1	q2	OK	0.0724561	2.38334	5.03973	-6.19799	5.71872e-10	1.82825e-07	yes
TCONS_00027309	XLOC_014858	EXOSC7	chr3:45017740-45054158	q1	q2	OK	0.0542445	1.76991	5.02805	-5.00521	5.58017e-07	7.65795e-05	yes
TCONS_00040372	XLOC_021783	GEM	chr8:95261484-95274547	q1	q2	OK	1.00013	31.6753	4.9851	-9.17668	0	0	yes
TCONS_00037290	XLOC_020090	BZW2	chr7:16685758-16746148	q1	q2	OK	0.110238	3.45722	4.97092	-6.33941	2.3065e-10	8.01102e-08	yes
TCONS_00027358	XLOC_014891	NDUFAF3	chr3:49044636-49060926	q1	q2	OK	0.0715109	2.18434	4.93289	-4.90409	9.38608e-07	0.000117256	yes
TCONS_00023312	XLOC_012710	MCFD2	chr2:47129008-47303275	q1	q2	OK	0.372512	11.0214	4.88688	-8.38508	0	0	yes
TCONS_00008602	XLOC_004570	SRPR	chr11:126081618-126138877	q1	q2	OK	0.025468	0.752032	4.88404	-4.98141	6.31219e-07	8.46436e-05	yes
TCONS_00001557	XLOC_000825	HSPA7	chr1:161575848-161578341	q1	q2	OK	0.07498	2.08699	4.79878	-6.59671	4.2039e-11	1.71903e-08	yes
TCONS_00005926	XLOC_003091	CALHM2	chr10:105206542-105212162	q1	q2	OK	0.0554816	1.52123	4.77708	-5.44359	5.22172e-08	1.00207e-05	yes
TCONS_00040453	XLOC_021828	NUDCD1	chr8:110253147-110346350	q1	q2	OK	0.0237858	0.644596	4.76022	-4.93892	7.85571e-07	0.000100549	yes
TCONS_00015134	XLOC_008148	ACSF3	chr16:89160216-89222171	q1	q2	OK	0.0217391	0.573283	4.72088	-4.77661	1.78275e-06	0.000199978	yes
TCONS_00011787	XLOC_006271	HIF1A	chr14:62162118-62215807	q1	q2	OK	0.1615	4.23874	4.71403	-6.95171	3.60889e-12	1.93022e-09	yes
TCONS_00017557	XLOC_009482	CCL3L1	chr17:34522267-34524156	q1	q2	OK	0.0643909	1.66275	4.69057	-5.2841	1.26327e-07	2.12922e-05	yes
TCONS_00001836	XLOC_000969	PPP1R12B	chr1:202317829-202557697	q1	q2	OK	0.0198434	0.510895	4.6863	-3.91041	9.21408e-05	0.00474985	yes
TCONS_00024416	XLOC_013319	PRNP	chr20:4666796-4682234	q1	q2	OK	0.593838	15.2433	4.68196	-7.99199	1.33227e-15	1.40906e-12	yes
TCONS_00038904	XLOC_020962	PNPLA8	chr7:108110865-108168605	q1	q2	OK	0.0969305	2.46782	4.67014	-6.61435	3.73199e-11	1.55839e-08	yes
TCONS_00002784	XLOC_001481	FOXJ3	chr1:42642209-42801548	q1	q2	OK	0.188475	4.79421	4.66885	-7.54083	4.66294e-14	3.76964e-11	yes
TCONS_00025330	XLOC_013819	ZMYND8	chr20:45838380-45985474	q1	q2	OK	0.0444484	1.12686	4.66404	-5.99902	1.98518e-09	5.55163e-07	yes
TCONS_00024895	XLOC_013581	BIRC7	chr20:61867275-61871854	q1	q2	OK	0.547535	13.8287	4.65857	-7.37264	1.672e-13	1.20612e-10	yes
TCONS_00023017	XLOC_012537	LRRFIP1	chr2:238536223-238690290	q1	q2	OK	0.0988703	2.48862	4.65366	-6.57083	5.00373e-11	2.00528e-08	yes
TCONS_00040555	XLOC_021875	NDRG1	chr8:134249413-134309547	q1	q2	OK	1.39049	34.4902	4.63252	-9.45026	0	0	yes
TCONS_00020799	XLOC_011361	LRRC25	chr19:18501953-18508415	q1	q2	OK	1.14907	28.38	4.62634	-9.01799	0	0	yes
TCONS_00042023	XLOC_022708	DFNB31	chr9:117164359-117267736	q1	q2	OK	0.0650169	1.60264	4.6235	-6.03339	1.60551e-09	4.61118e-07	yes
TCONS_00004778	XLOC_002509	RPS24	chr10:79793517-79816571	q1	q2	OK	1.90836	46.6031	4.61002	-8.01649	1.11022e-15	1.19214e-12	yes
TCONS_00013825	XLOC_007459	RAB27A	chr15:55495163-55582013	q1	q2	OK	0.16546	3.94764	4.57643	-6.70317	2.03952e-11	9.28452e-09	yes
TCONS_00005901	XLOC_003078	KCNIP2	chr10:103578824-103603677	q1	q2	OK	0.0160503	0.375678	4.54882	-3.87716	0.000105681	0.00530333	yes
TCONS_00037981	XLOC_020445	CALU	chr7:128379345-128415844	q1	q2	OK	0.145005	3.39039	4.54728	-6.6647	2.65208e-11	1.15141e-08	yes
TCONS_00013610	XLOC_007321	NIPA1	chr15:23043278-23086843	q1	q2	OK	0.17888	4.13999	4.53256	-7.13969	9.35474e-13	5.79689e-10	yes
TCONS_00025839	XLOC_014092	SCAF4	chr21:33043312-33104431	q1	q2	OK	0.0144409	0.33194	4.52269	-4.38487	1.16057e-05	0.000917665	yes
TCONS_00000817	XLOC_000436	AK4	chr1:65613231-65697828	q1	q2	OK	0.963471	22.0009	4.51318	-9.41088	0	0	yes
TCONS_00033638	XLOC_018242	MYB	chr6:135502452-135540311	q1	q2	OK	0.127636	2.88747	4.4997	-6.49402	8.35767e-11	3.18602e-08	yes
TCONS_00004623	XLOC_002436	NCOA4	chr10:51565107-51590734	q1	q2	OK	0.325157	7.11309	4.45127	-7.14678	8.884e-13	5.57892e-10	yes
TCONS_00040931	XLOC_022084	GCNT1	chr9:79056581-79122332	q1	q2	OK	0.0260887	0.563564	4.43308	-5.25105	1.51235e-07	2.48234e-05	yes
TCONS_00028708	XLOC_015585	FOXP1	chr3:71003864-71633140	q1	q2	OK	0.0211762	0.448216	4.40368	-5.04837	4.45605e-07	6.31233e-05	yes
TCONS_00018907	XLOC_010211	TCF4	chr18:52889561-53303188	q1	q2	OK	0.0440428	0.928127	4.39734	-5.75016	8.91611e-09	2.07305e-06	yes
TCONS_00008552	XLOC_004530	PVRL1	chr11:119508807-119599435	q1	q2	OK	0.0734586	1.54656	4.39598	-5.21594	1.82885e-07	2.91675e-05	yes
TCONS_00017249	XLOC_009317	TP53	chr17:7571719-7606820	q1	q2	OK	0.306618	6.45385	4.39565	-6.60576	3.95495e-11	1.62669e-08	yes
TCONS_00037187	XLOC_020042	SUN1	chr7:855193-914557	q1	q2	OK	0.0392413	0.82584	4.39542	-3.99595	6.44358e-05	0.00359965	yes
TCONS_00017355	XLOC_009374	TNFRSF13B	chr17:16842397-16875402	q1	q2	OK	0.0162917	0.339684	4.38198	-4.21731	2.47239e-05	0.00169732	yes
TCONS_00032740	XLOC_017754	IRF4	chr6:391738-411443	q1	q2	OK	0.0137207	0.286075	4.38197	-4.96575	6.84356e-07	8.94662e-05	yes
TCONS_00013217	XLOC_007098	TCF12	chr15:57210832-57580714	q1	q2	OK	0.349199	7.27678	4.38118	-7.31681	2.54019e-13	1.79557e-10	yes
TCONS_00031167	XLOC_016903	ERBB2IP	chr5:65222381-65376851	q1	q2	OK	0.0525048	1.08671	4.37137	-5.90931	3.43539e-09	8.9822e-07	yes
TCONS_00002556	XLOC_001349	IL28RA	chr1:24480646-24513765	q1	q2	OK	0.0189507	0.391648	4.36923	-4.72673	2.28162e-06	0.000242773	yes
TCONS_00004137	XLOC_002170	ESRRG	chr1:216676587-217311097	q1	q2	OK	0.249191	5.09977	4.35511	-6.98363	2.87659e-12	1.59306e-09	yes
TCONS_00025434	XLOC_013874	DIDO1	chr20:61509089-61569304	q1	q2	OK	0.0404099	0.824894	4.35143	-5.96997	2.37292e-09	6.48711e-07	yes
TCONS_00022935	XLOC_012498	CAB39	chr2:231577556-231685790	q1	q2	OK	0.112863	2.27913	4.33584	-5.95887	2.53992e-09	6.85758e-07	yes
TCONS_00027102	XLOC_014746	PPARG	chr3:12329348-12475855	q1	q2	OK	0.407441	8.21075	4.33285	-6.79742	1.06506e-11	5.184e-09	yes
TCONS_00015049	XLOC_008098	SYCE1L	chr16:77224835-77246976	q1	q2	OK	0.139298	2.80428	4.33139	-6.50554	7.74141e-11	2.98343e-08	yes
TCONS_00017554	XLOC_009480	CCL3	chr17:34415602-34417506	q1	q2	OK	0.0736425	1.4463	4.29568	-4.81497	1.47223e-06	0.000170587	yes
TCONS_00009563	XLOC_005072	RFC5	chr12:118454505-118470042	q1	q2	OK	0.0137024	0.266837	4.28346	-3.28363	0.00102478	0.0272122	yes
TCONS_00018479	XLOC_010006	RNF138	chr18:29671817-29711524	q1	q2	OK	0.261723	5.08194	4.27927	-6.20155	5.59102e-10	1.79559e-07	yes
TCONS_00020638	XLOC_011264	ZNF653	chr19:11594241-11639987	q1	q2	OK	0.190315	3.67725	4.27217	-6.6061	3.94584e-11	1.62669e-08	yes
TCONS_00000480	XLOC_000245	LOC284551	chr1:31984035-31989846	q1	q2	OK	0.0167362	0.322031	4.26616	-4.52637	6.00063e-06	0.00053423	yes
TCONS_00015158	XLOC_008160	CDK10	chr16:89753075-89768121	q1	q2	OK	0.0173572	0.331297	4.25452	-3.29077	0.000999145	0.0267309	yes
TCONS_00037365	XLOC_020126	CHN2	chr7:29234120-29553944	q1	q2	OK	0.0981572	1.86036	4.24435	-5.53945	3.0342e-08	6.14999e-06	yes
TCONS_00021353	XLOC_011664	IRF3	chr19:50162825-50177173	q1	q2	OK	0.0558138	1.05729	4.2436	-4.58297	4.58422e-06	0.000431045	yes
TCONS_00006487	XLOC_003393	CRY2	chr11:45868668-45904799	q1	q2	OK	0.0851475	1.58474	4.21814	-5.89359	3.77887e-09	9.7893e-07	yes
TCONS_00008349	XLOC_004423	SNORA18	chr11:93466631-93466763	q1	q2	OK	0.14639	2.6389	4.17205	-3.20821	0.00133564	0.032317	yes
TCONS_00037970	XLOC_020440	HILPDA	chr7:128095883-128098472	q1	q2	OK	5.68759	101.693	4.16026	-9.18062	0	0	yes
TCONS_00032320	XLOC_017529	RAPGEF6	chr5:130759613-130970929	q1	q2	OK	0.0127731	0.228124	4.15864	-3.44742	0.000565968	0.018065	yes
TCONS_00031763	XLOC_017202	HMMR	chr5:162887516-162918953	q1	q2	OK	0.0759046	1.34199	4.14405	-5.23616	1.63951e-07	2.66001e-05	yes
TCONS_00037488	XLOC_020193	IKZF1	chr7:50344377-50472798	q1	q2	OK	0.108093	1.90045	4.13599	-5.9556	2.59114e-09	6.98248e-07	yes
TCONS_00001849	XLOC_000974	PPFIA4	chr1:203020310-203047864	q1	q2	OK	0.202191	3.51651	4.12035	-6.89415	5.419e-12	2.79219e-09	yes
TCONS_00038210	XLOC_020568	SLC4A2	chr7:150755298-150773614	q1	q2	OK	0.163505	2.82505	4.11087	-6.13435	8.55102e-10	2.6378e-07	yes
TCONS_00032109	XLOC_017416	TRIM23	chr5:64885506-64920187	q1	q2	OK	0.0778938	1.33766	4.10206	-3.94818	7.87482e-05	0.00419432	yes
TCONS_00038033	XLOC_020469	EXOC4	chr7:132937822-133750513	q1	q2	OK	0.0356207	0.610141	4.09835	-3.97273	7.10546e-05	0.00387837	yes
TCONS_00011354	XLOC_006034	INTS6	chr13:51915167-52027275	q1	q2	OK	0.560159	9.56233	4.09345	-7.8875	3.10862e-15	3.12341e-12	yes
TCONS_00007904	XLOC_004169	SLC43A3	chr11:57174426-57195053	q1	q2	OK	2.63383	44.7462	4.08653	-8.68639	0	0	yes
TCONS_00033643	XLOC_018247	TNFAIP3	chr6:138188580-138204449	q1	q2	OK	1.65996	27.6797	4.05961	-9.00143	0	0	yes
TCONS_00043143	XLOC_023285	UTP14A	chrX:129040096-129063738	q1	q2	OK	0.115937	1.92095	4.05041	-5.58367	2.35492e-08	4.94055e-06	yes
TCONS_00032911	XLOC_017844	BTN3A3	chr6:26440699-26453643	q1	q2	OK	0.0173796	0.283954	4.03019	-3.86219	0.000112375	0.00556207	yes
TCONS_00030985	XLOC_016815	PAPD7	chr5:6714717-6757161	q1	q2	OK	0.0794525	1.29433	4.02597	-5.15368	2.55428e-07	3.91821e-05	yes
TCONS_00002503	XLOC_001325	EIF4G3	chr1:21132784-21503381	q1	q2	OK	0.0248496	0.40212	4.01633	-4.87824	1.07037e-06	0.000131498	yes
TCONS_00041301	XLOC_022286	PPP2R4	chr9:131873227-131911225	q1	q2	OK	0.0170873	0.275432	4.0107	-3.47974	0.000501908	0.0166082	yes
TCONS_00025442	XLOC_013879	NKAIN4	chr20:61872135-61892967	q1	q2	OK	0.0199789	0.321546	4.00848	-3.82923	0.000128546	0.00615245	yes
TCONS_00044202	XLOC_023780	RBMX	chrX:135951352-135962939	q1	q2	OK	0.444191	7.08186	3.99488	-5.98256	2.19664e-09	6.05866e-07	yes
TCONS_00016091	XLOC_008696	CHD3	chr17:7788122-7816075	q1	q2	OK	0.0190361	0.299318	3.97487	-4.57625	4.73392e-06	0.000441286	yes
TCONS_00008061	XLOC_004262	SF1	chr11:64532075-64546316	q1	q2	OK	0.186592	2.84745	3.93172	-5.65736	1.5372e-08	3.39986e-06	yes
TCONS_00041244	XLOC_022262	SLC25A25	chr9:130830478-130871524	q1	q2	OK	0.169997	2.58116	3.92444	-5.74339	9.27977e-09	2.14695e-06	yes
TCONS_00005251	XLOC_002762	KLF6	chr10:3818187-3827473	q1	q2	OK	0.0635891	0.960403	3.91679	-5.05163	4.38062e-07	6.24953e-05	yes
TCONS_00031954	XLOC_017331	CDH18	chr5:19473154-19988353	q1	q2	OK	0.0170462	0.254825	3.90199	-3.69511	0.000219788	0.00916392	yes
TCONS_00011672	XLOC_006217	CTAGE5	chr14:39734475-39820397	q1	q2	OK	0.0687609	1.0237	3.89606	-4.82421	1.40557e-06	0.000164352	yes
TCONS_00023387	XLOC_012752	RAB1A	chr2:65283494-65357435	q1	q2	OK	0.618713	9.18378	3.89175	-6.09795	1.07436e-09	3.25001e-07	yes
TCONS_00013497	XLOC_007250	PDE8A	chr15:85523743-85682376	q1	q2	OK	0.0323826	0.478137	3.88413	-4.48076	7.43773e-06	0.000637171	yes
TCONS_00029440	XLOC_015951	D4S234E	chr4:4387982-4543775	q1	q2	OK	0.194952	2.85395	3.87177	-5.6405	1.69559e-08	3.70359e-06	yes
TCONS_00025584	XLOC_013971	DYRK1A	chr21:38739858-38887679	q1	q2	OK	0.146	2.12691	3.86472	-5.58134	2.38677e-08	4.98867e-06	yes
TCONS_00007296	XLOC_003831	TMEM136	chr11:120195837-120204388	q1	q2	OK	0.0214703	0.312129	3.86173	-3.73824	0.000185316	0.00807548	yes
TCONS_00007425	XLOC_003901	MIR210HG	chr11:565656-568457	q1	q2	OK	0.310513	4.51203	3.86105	-6.07056	1.27467e-09	3.75898e-07	yes
TCONS_00037634	XLOC_020277	HSPB1	chr7:75931874-75933614	q1	q2	OK	0.0378598	0.548808	3.85756	-3.85117	0.000117555	0.00576365	yes
TCONS_00041208	XLOC_022246	PBX3	chr9:128509616-128729655	q1	q2	OK	0.10898	1.57321	3.85158	-5.2137	1.85107e-07	2.94217e-05	yes
TCONS_00001526	XLOC_000810	SLAMF7	chr1:160709076-160724601	q1	q2	OK	3.80824	54.8402	3.84804	-8.83602	0	0	yes
TCONS_00037548	XLOC_020228	CRCP	chr7:65579804-65619553	q1	q2	OK	0.0699158	0.997405	3.83449	-4.62396	3.76487e-06	0.000367367	yes
TCONS_00002359	XLOC_001232	PLEKHG5	chr1:6521213-6580069	q1	q2	OK	0.0242434	0.345211	3.83182	-4.42355	9.70942e-06	0.000790385	yes
TCONS_00025874	XLOC_014106	GART	chr21:34876237-34915198	q1	q2	OK	0.0581898	0.825356	3.82618	-4.42197	9.78057e-06	0.000795256	yes
TCONS_00038076	XLOC_020489	LUC7L2	chr7:139025104-139112272	q1	q2	OK	0.384557	5.44108	3.82262	-6.03882	1.55249e-09	4.49552e-07	yes
TCONS_00026514	XLOC_014439	PPP6R2	chr22:50781745-50913464	q1	q2	OK	0.0169082	0.235226	3.79825	-3.64053	0.000272073	0.0107444	yes
TCONS_00040267	XLOC_021736	TCEB1	chr8:74857372-74884522	q1	q2	OK	0.0558264	0.776411	3.7978	-3.75117	0.000176011	0.00776866	yes
TCONS_00024392	XLOC_013310	ATRN	chr20:3451664-3631769	q1	q2	OK	0.396063	5.50817	3.79777	-7.14133	9.24372e-13	5.75344e-10	yes
TCONS_00001896	XLOC_000999	IKBKE	chr1:206643585-206670223	q1	q2	OK	0.0389316	0.538169	3.78904	-4.26434	2.00492e-05	0.00142462	yes
TCONS_00032090	XLOC_017406	PDE4D	chr5:58264865-59843484	q1	q2	OK	0.411348	5.63335	3.77556	-6.91085	4.8177e-12	2.53815e-09	yes
TCONS_00044063	XLOC_023703	NKRF	chrX:118722299-118739846	q1	q2	OK	0.115745	1.57718	3.76832	-5.19083	2.09362e-07	3.28684e-05	yes
TCONS_00011899	XLOC_006322	ZNF410	chr14:74353317-74398991	q1	q2	OK	0.0438731	0.594194	3.75952	-4.29553	1.74278e-05	0.00126693	yes
TCONS_00008928	XLOC_004729	SSPN	chr12:26348268-26387708	q1	q2	OK	0.0646928	0.873705	3.75547	-5.09873	3.41935e-07	5.0155e-05	yes
TCONS_00029849	XLOC_016199	TET2	chr4:106067031-106200960	q1	q2	OK	0.153374	2.05194	3.74186	-6.52199	6.93821e-11	2.72617e-08	yes
TCONS_00004520	XLOC_002385	ZEB1	chr10:31608100-31818742	q1	q2	OK	0.0210532	0.281331	3.74016	-4.17287	3.00791e-05	0.00198457	yes
TCONS_00008245	XLOC_004376	LRRC32	chr11:76368567-76381791	q1	q2	OK	3.3718	44.9996	3.73832	-8.68585	0	0	yes
TCONS_00006342	XLOC_003324	LDHA	chr11:18415935-18429765	q1	q2	OK	0.0997457	1.32957	3.73656	-4.61745	3.88478e-06	0.000376607	yes
TCONS_00021269	XLOC_011618	NAPA	chr19:47987538-48018515	q1	q2	OK	0.321574	4.25557	3.72613	-5.36582	8.05804e-08	1.43844e-05	yes
TCONS_00006945	XLOC_003637	PPP6R3	chr11:68228185-68382801	q1	q2	OK	0.0190742	0.249387	3.70869	-3.89388	9.86534e-05	0.00501524	yes
TCONS_00041464	XLOC_022378	NOXA1	chr9:140317846-140335901	q1	q2	OK	0.0312944	0.408593	3.70669	-3.42959	0.000604491	0.0190184	yes
TCONS_00017387	XLOC_009392	ZNF286B	chr17:18561741-18585572	q1	q2	OK	0.0317761	0.411361	3.69439	-4.76664	1.87322e-06	0.000208135	yes
TCONS_00001742	XLOC_000920	SMG7	chr1:183441505-183523328	q1	q2	OK	0.208005	2.69229	3.69414	-5.915	3.31885e-09	8.72616e-07	yes
TCONS_00028555	XLOC_015503	HYAL1	chr3:50337319-50349812	q1	q2	OK	0.0237799	0.305841	3.68497	-3.62379	0.000290317	0.0112625	yes
TCONS_00015301	XLOC_008241	ZNF200	chr16:3272324-3285457	q1	q2	OK	0.0325901	0.418129	3.68144	-3.99555	6.45439e-05	0.00360426	yes
TCONS_00033101	XLOC_017941	HSPA1B	chr6:31795511-31798031	q1	q2	OK	6.50226	83.0067	3.67421	-8.60547	0	0	yes
TCONS_00008373	XLOC_004441	MMP7	chr11:102391238-102401478	q1	q2	OK	0.0181609	0.229135	3.65729	-3.15674	0.00159543	0.035903	yes
TCONS_00020995	XLOC_011462	ZNF573	chr19:38229202-38270230	q1	q2	OK	0.0271703	0.341955	3.65371	-3.43873	0.000584457	0.0185332	yes
TCONS_00020976	XLOC_011452	ZNF790	chr19:37288451-37407193	q1	q2	OK	0.0701132	0.875683	3.64265	-4.21693	2.47656e-05	0.00169935	yes
TCONS_00039307	XLOC_021199	EPB49	chr8:21911080-21940036	q1	q2	OK	0.0205662	0.256326	3.63963	-3.53305	0.000410792	0.0144497	yes
TCONS_00008608	XLOC_004574	ETS1	chr11:128328655-128457453	q1	q2	OK	0.709761	8.74414	3.62291	-6.62195	3.54503e-11	1.49246e-08	yes
TCONS_00027863	XLOC_015160	PLS1	chr3:142315228-142432505	q1	q2	OK	0.0339793	0.416917	3.61703	-3.95928	7.51747e-05	0.00404933	yes
TCONS_00033100	XLOC_017940	HSPA1A	chr6:31783290-31785719	q1	q2	OK	3.80355	46.5833	3.6144	-8.17714	2.22045e-16	2.62472e-13	yes
TCONS_00040373	XLOC_021783	GEM	chr8:95261484-95274547	q1	q2	OK	1.0059	12.2931	3.6113	-6.1938	5.87318e-10	1.87337e-07	yes
TCONS_00004779	XLOC_002509	RPS24	chr10:79793517-79816571	q1	q2	OK	0.627885	7.60444	3.59827	-5.11129	3.19966e-07	4.75775e-05	yes
TCONS_00002669	XLOC_001416	SYNC	chr1:33116748-33168361	q1	q2	OK	0.054523	0.659955	3.59743	-4.54057	5.61014e-06	0.000506844	yes
TCONS_00013280	XLOC_007130	RAB11A	chr15:66161796-66184329	q1	q2	OK	0.0238814	0.286917	3.58668	-3.6444	0.000268021	0.0106142	yes
TCONS_00043875	XLOC_023602	PHKA1	chrX:71798663-71934029	q1	q2	OK	0.067349	0.806417	3.5818	-4.88441	1.03737e-06	0.00012834	yes
TCONS_00005058	XLOC_002659	MXI1	chr10:111967362-112047123	q1	q2	OK	0.311315	3.71952	3.57867	-5.41014	6.29758e-08	1.16254e-05	yes
TCONS_00005769	XLOC_003012	PANK1	chr10:91339253-91405329	q1	q2	OK	0.0453064	0.541062	3.57801	-4.61922	3.85186e-06	0.000374189	yes
TCONS_00028455	XLOC_015461	PFKFB4	chr3:48555116-48594227	q1	q2	OK	3.37113	40.1608	3.57448	-8.19556	2.22045e-16	2.62472e-13	yes
TCONS_00033313	XLOC_018049	VEGFA	chr6:43737945-43754223	q1	q2	OK	0.0182979	0.216908	3.56734	-3.33482	0.000853549	0.0239749	yes
TCONS_00002912	XLOC_001545	LRP8	chr1:53692563-53793821	q1	q2	OK	0.231282	2.74067	3.5668	-5.97839	2.25348e-09	6.1791e-07	yes
TCONS_00033316	XLOC_018049	VEGFA	chr6:43737945-43754223	q1	q2	OK	0.389525	4.61537	3.56666	-5.66684	1.45459e-08	3.2324e-06	yes
TCONS_00044287	XLOC_023826	CD99L2	chrX:149934808-150067289	q1	q2	OK	0.0521822	0.616382	3.5622	-4.20032	2.66538e-05	0.00180189	yes
TCONS_00015378	XLOC_008289	CPPED1	chr16:12753655-12897744	q1	q2	OK	0.0252363	0.297827	3.5609	-4.03197	5.53106e-05	0.00319127	yes
TCONS_00003993	XLOC_002094	TNNI1	chr1:201372894-201390874	q1	q2	OK	0.0221497	0.261029	3.55885	-4.55238	5.3043e-06	0.000484432	yes
TCONS_00018632	XLOC_010081	LOC100505817	chr18:70992175-71017124	q1	q2	OK	0.0223174	0.262598	3.55662	-3.2301	0.00123745	0.0309313	yes
TCONS_00031217	XLOC_016917	SMN2	chr5:69345349-69373422	q1	q2	OK	0.0911511	1.0694	3.5524	-4.00846	6.1115e-05	0.00346366	yes
TCONS_00005683	XLOC_002960	P4HA1	chr10:74766979-74856732	q1	q2	OK	0.108204	1.26402	3.54619	-4.47612	7.60117e-06	0.000648803	yes
TCONS_00011039	XLOC_005864	SLAIN1	chr13:78271988-78338377	q1	q2	OK	0.177889	2.0771	3.54552	-4.78275	1.72913e-06	0.000194896	yes
TCONS_00043982	XLOC_023665	MORF4L2	chrX:102930425-102947484	q1	q2	OK	0.844027	9.80526	3.53819	-5.92201	3.18031e-09	8.40905e-07	yes
TCONS_00021081	XLOC_011505	SERTAD3	chr19:40946747-40950282	q1	q2	OK	0.347523	4.03623	3.53783	-5.06438	4.09725e-07	5.88707e-05	yes
TCONS_00024894	XLOC_013581	BIRC7	chr20:61867275-61871854	q1	q2	OK	0.438088	5.0855	3.5371	-5.02603	5.00727e-07	6.97379e-05	yes
TCONS_00008478	XLOC_004495	BUD13	chr11:116618885-116643714	q1	q2	OK	0.0967721	1.10281	3.51045	-4.36778	1.25513e-05	0.000977376	yes
TCONS_00000972	XLOC_000510	MTF2	chr1:93544791-93604638	q1	q2	OK	0.428108	4.87083	3.50812	-5.6218	1.88978e-08	4.05226e-06	yes
TCONS_00000807	XLOC_000430	PGM1	chr1:64058946-64125916	q1	q2	OK	0.509621	5.79395	3.50705	-5.39559	6.82988e-08	1.24286e-05	yes
TCONS_00018511	XLOC_010011	MAPRE2	chr18:32556891-32723432	q1	q2	OK	0.0506248	0.573276	3.50131	-4.3266	1.51429e-05	0.00113242	yes
TCONS_00040284	XLOC_021743	TPD52	chr8:80947104-81083836	q1	q2	OK	0.0460414	0.519357	3.49572	-4.14588	3.38514e-05	0.00217571	yes
TCONS_00033857	XLOC_018362	EEF1E1-MUTED	chr6:7727010-8102828	q1	q2	OK	0.0963351	1.08663	3.49565	-4.33967	1.42694e-05	0.00107915	yes
TCONS_00043787	XLOC_023561	FAM104B	chrX:55169534-55187628	q1	q2	OK	0.348553	3.91489	3.48952	-4.74831	2.05123e-06	0.000225004	yes
TCONS_00024665	XLOC_013471	TOX2	chr20:42543491-42698254	q1	q2	OK	0.0645259	0.72458	3.48919	-4.32071	1.55527e-05	0.00115555	yes
TCONS_00021695	XLOC_011835	MZF1	chr19:59070552-59086164	q1	q2	OK	0.135018	1.516	3.48905	-4.65446	3.24837e-06	0.000325459	yes
TCONS_00006681	XLOC_003488	MS4A14	chr11:60163486-60185228	q1	q2	OK	0.0509766	0.571896	3.48784	-4.34752	1.37683e-05	0.00105314	yes
TCONS_00041282	XLOC_022276	SET	chr9:131445933-131458675	q1	q2	OK	6.84136	76.6779	3.48646	-8.04101	8.88178e-16	9.685e-13	yes
TCONS_00037841	XLOC_020377	CUX1	chr7:101459183-101927250	q1	q2	OK	0.0672139	0.752614	3.48508	-4.46682	7.93909e-06	0.000673153	yes
TCONS_00014736	XLOC_007934	ITGAX	chr16:31366508-31394318	q1	q2	OK	0.555515	6.20345	3.48117	-6.50495	7.77174e-11	2.98493e-08	yes
TCONS_00018118	XLOC_009810	GGA3	chr17:73232693-73267311	q1	q2	OK	0.062626	0.696582	3.47546	-4.46937	7.84499e-06	0.000666782	yes
TCONS_00001015	XLOC_000527	AGL	chr1:100315639-100389579	q1	q2	OK	0.0253659	0.280778	3.46847	-3.99333	6.51513e-05	0.00363001	yes
TCONS_00000785	XLOC_000418	FGGY	chr1:59762624-60228402	q1	q2	OK	0.116988	1.29047	3.46347	-4.21635	2.48287e-05	0.00170202	yes
TCONS_00024601	XLOC_013436	EPB41L1	chr20:34700347-34820721	q1	q2	OK	0.445284	4.90886	3.46259	-6.33624	2.35444e-10	8.09754e-08	yes
TCONS_00008551	XLOC_004530	PVRL1	chr11:119508807-119599435	q1	q2	OK	1.2027	13.1383	3.44943	-7.34682	2.02949e-13	1.45653e-10	yes
TCONS_00026739	XLOC_014571	EIF4ENIF1	chr22:31835344-31885874	q1	q2	OK	0.0272143	0.297061	3.44832	-3.76999	0.000163255	0.00733637	yes
TCONS_00002380	XLOC_001240	ENO1	chr1:8921058-8939943	q1	q2	OK	1.87002	20.3521	3.44405	-6.76042	1.37597e-11	6.4733e-09	yes
TCONS_00002889	XLOC_001532	EPS15	chr1:51819934-51984995	q1	q2	OK	0.54228	5.87651	3.43785	-5.94362	2.78799e-09	7.42756e-07	yes
TCONS_00042149	XLOC_022771	FAM102A	chr9:130702860-130742812	q1	q2	OK	1.40804	15.2554	3.43756	-7.02699	2.11031e-12	1.21163e-09	yes
TCONS_00027152	XLOC_014777	UBE2E1	chr3:23847383-23933131	q1	q2	OK	3.68987	39.7872	3.43066	-6.65023	2.92644e-11	1.26273e-08	yes
TCONS_00010785	XLOC_005705	ABCB9	chr12:123405497-123451056	q1	q2	OK	0.0413984	0.443403	3.42097	-3.81464	0.000136379	0.00642892	yes
TCONS_00028689	XLOC_015577	SUCLG2	chr3:67410883-67705038	q1	q2	OK	0.223704	2.3946	3.42012	-4.58167	4.6128e-06	0.000433443	yes
TCONS_00015823	XLOC_008559	TAF1C	chr16:84178864-84220676	q1	q2	OK	0.0287929	0.305082	3.40541	-3.61262	0.000303118	0.0116213	yes
TCONS_00013972	XLOC_007536	PKM2	chr15:72491369-72523727	q1	q2	OK	15.5595	163.139	3.39023	-7.90613	2.66454e-15	2.69647e-12	yes
TCONS_00015894	XLOC_008596	DBNDD1	chr16:90071278-90085937	q1	q2	OK	0.0806138	0.842592	3.38574	-4.13856	3.49487e-05	0.00222777	yes
TCONS_00041217	XLOC_022249	ZBTB43	chr9:129567284-129600487	q1	q2	OK	1.27495	13.317	3.38476	-7.1281	1.01763e-12	6.27833e-10	yes
TCONS_00032127	XLOC_017425	GUSBP9	chr5:69776869-69881549	q1	q2	OK	0.0362602	0.376441	3.37597	-2.99272	0.00276501	0.0496989	yes
TCONS_00041997	XLOC_022691	PTBP3	chr9:114758831-115112545	q1	q2	OK	0.142416	1.46664	3.36432	-4.8969	9.7358e-07	0.000121087	yes
TCONS_00008625	XLOC_004579	ARHGAP32	chr11:128834954-129062093	q1	q2	OK	0.0373934	0.384845	3.36342	-4.49717	6.88642e-06	0.000595748	yes
TCONS_00037195	XLOC_020045	GPR146	chr7:1036622-1177893	q1	q2	OK	0.645188	6.59572	3.35374	-5.40516	6.47488e-08	1.19214e-05	yes
TCONS_00032241	XLOC_017487	ERAP1	chr5:95997740-96149848	q1	q2	OK	0.036128	0.369061	3.35267	-4.041	5.32233e-05	0.00310137	yes
TCONS_00033275	XLOC_018034	PPP2R5D	chr6:42952329-42981618	q1	q2	OK	0.359104	3.65336	3.34675	-5.11131	3.19935e-07	4.75775e-05	yes
TCONS_00038231	XLOC_020580	LOC100132707	chr7:154720226-154794682	q1	q2	OK	0.0275975	0.273058	3.3066	-2.99707	0.00272592	0.0494268	yes
TCONS_00033323	XLOC_018051	C6orf223	chr6:43968336-43973694	q1	q2	OK	1.0541	10.2591	3.28282	-6.39557	1.59954e-10	5.75449e-08	yes
TCONS_00017431	XLOC_009420	ALDOC	chr17:26900132-26903951	q1	q2	OK	9.80605	95.2782	3.2804	-7.68531	1.53211e-14	1.35544e-11	yes
TCONS_00017358	XLOC_009376	FLCN	chr17:17115526-17140502	q1	q2	OK	0.547006	5.29262	3.27435	-5.1029	3.34493e-07	4.9269e-05	yes
TCONS_00017718	XLOC_009591	STAT3	chr17:40465342-40540513	q1	q2	OK	0.268795	2.59853	3.27312	-5.13256	2.85835e-07	4.31408e-05	yes
TCONS_00032091	XLOC_017406	PDE4D	chr5:58264865-59843484	q1	q2	OK	0.221159	2.12262	3.26269	-5.20343	1.95639e-07	3.09559e-05	yes
TCONS_00037993	XLOC_020450	IRF5	chr7:128577993-128590088	q1	q2	OK	0.0376204	0.358842	3.25376	-3.37527	0.000737436	0.0217277	yes
TCONS_00026925	XLOC_014675	PHF21B	chr22:45277042-45405809	q1	q2	OK	0.0236759	0.225448	3.2513	-3.35606	0.0007906	0.0228218	yes
TCONS_00015694	XLOC_008493	SLC12A4	chr16:67973786-68002597	q1	q2	OK	0.55241	5.21065	3.23765	-5.70444	1.16729e-08	2.65692e-06	yes
TCONS_00031469	XLOC_017066	SEC24A	chr5:133984474-134063601	q1	q2	OK	0.177938	1.67622	3.23576	-4.77567	1.79112e-06	0.000200757	yes
TCONS_00029626	XLOC_016073	EXOC1	chr4:56719815-56771244	q1	q2	OK	0.10468	0.984775	3.23381	-4.21018	2.55169e-05	0.00174156	yes
TCONS_00004052	XLOC_002129	LEMD1	chr1:205342379-205391214	q1	q2	OK	0.064505	0.603206	3.22517	-3.027	0.00246996	0.0468436	yes
TCONS_00004519	XLOC_002385	ZEB1	chr10:31608100-31818742	q1	q2	OK	0.10389	0.965948	3.21689	-4.50173	6.7403e-06	0.000587442	yes
TCONS_00001771	XLOC_000936	RGS2	chr1:192778168-192781407	q1	q2	OK	26.1067	241.169	3.20755	-7.70621	1.28786e-14	1.16127e-11	yes
TCONS_00032804	XLOC_017791	PHACTR1	chr6:12717036-13295818	q1	q2	OK	1.89006	17.395	3.20217	-6.69084	2.21894e-11	1.00041e-08	yes
TCONS_00021129	XLOC_011533	CEACAM1	chr19:43011457-43032661	q1	q2	OK	0.0286404	0.263064	3.19929	-3.48334	0.0004952	0.016452	yes
TCONS_00020803	XLOC_011362	ISYNA1	chr19:18530145-18549111	q1	q2	OK	0.0499808	0.45894	3.19886	-3.55275	0.00038122	0.0137253	yes
TCONS_00005680	XLOC_002960	P4HA1	chr10:74766979-74856732	q1	q2	OK	5.15492	46.8763	3.18484	-7.19846	6.09068e-13	3.91211e-10	yes
TCONS_00033748	XLOC_018299	SNX9	chr6:158244293-158366109	q1	q2	OK	0.148001	1.34175	3.18043	-4.72588	2.29122e-06	0.000243426	yes
TCONS_00013283	XLOC_007132	DIS3L	chr15:66585632-66626236	q1	q2	OK	0.510624	4.59024	3.16824	-5.21864	1.80242e-07	2.88112e-05	yes
TCONS_00043847	XLOC_023589	SNX12	chrX:70279096-70293276	q1	q2	OK	0.316881	2.82823	3.15789	-4.4449	8.79316e-06	0.000730596	yes
TCONS_00007910	XLOC_004173	YPEL4	chr11:57412559-57417417	q1	q2	OK	0.599915	5.33138	3.15168	-5.04091	4.63315e-07	6.52379e-05	yes
TCONS_00021786	XLOC_011881	GEN1	chr2:17935176-17966632	q1	q2	OK	0.617747	5.47726	3.14837	-5.74907	8.97351e-09	2.08295e-06	yes
TCONS_00038022	XLOC_020465	MEST	chr7:130126015-130371406	q1	q2	OK	0.733298	6.49668	3.14723	-5.03638	4.7442e-07	6.64689e-05	yes
TCONS_00040010	XLOC_021604	NKX3-1	chr8:23536205-23540450	q1	q2	OK	0.0381941	0.336649	3.13982	-3.39855	0.000677438	0.0205062	yes
TCONS_00004158	XLOC_002183	DUSP10	chr1:221874763-221915516	q1	q2	OK	0.166492	1.46729	3.13963	-4.162	3.15468e-05	0.00206206	yes
TCONS_00025233	XLOC_013762	RBL1	chr20:35626177-35724410	q1	q2	OK	0.0302846	0.265711	3.1332	-3.17947	0.00147543	0.0342216	yes
TCONS_00041979	XLOC_022682	TXN	chr9:113006091-113018920	q1	q2	OK	0.273984	2.39412	3.12733	-3.97246	7.11349e-05	0.0038784	yes
TCONS_00002697	XLOC_001432	PSMB2	chr1:36065142-36107445	q1	q2	OK	0.093423	0.815024	3.12499	-4.12858	3.65012e-05	0.00229936	yes
TCONS_00012189	XLOC_006517	TRAF3	chr14:103243815-103377837	q1	q2	OK	0.0546808	0.472434	3.11101	-4.21004	2.55323e-05	0.00174177	yes
TCONS_00021414	XLOC_011699	KLK1	chr19:51322403-51327043	q1	q2	OK	2.16796	18.6869	3.10762	-5.45031	5.02829e-08	9.70247e-06	yes
TCONS_00033575	XLOC_018213	NCOA7	chr6:126102306-126253176	q1	q2	OK	0.0287261	0.247211	3.10531	-3.62198	0.000292354	0.0113197	yes
TCONS_00005057	XLOC_002659	MXI1	chr10:111967362-112047123	q1	q2	OK	0.910247	7.81899	3.10265	-5.63905	1.7099e-08	3.72328e-06	yes
TCONS_00004515	XLOC_002385	ZEB1	chr10:31608100-31818742	q1	q2	OK	0.108323	0.924175	3.09283	-4.30677	1.65658e-05	0.00120926	yes
TCONS_00033576	XLOC_018213	NCOA7	chr6:126102306-126253176	q1	q2	OK	0.0868009	0.740542	3.0928	-4.25869	2.05629e-05	0.00145425	yes
TCONS_00031799	XLOC_017227	C5orf41	chr5:172483354-172566291	q1	q2	OK	0.215381	1.83582	3.09147	-4.2581	2.06167e-05	0.00145732	yes
TCONS_00024646	XLOC_013462	DHX35	chr20:37590980-37668366	q1	q2	OK	0.145135	1.22403	3.07617	-4.21531	2.49435e-05	0.0017074	yes
TCONS_00024415	XLOC_013319	PRNP	chr20:4666796-4682234	q1	q2	OK	0.77628	6.52847	3.07209	-5.12292	3.00834e-07	4.51142e-05	yes
TCONS_00017866	XLOC_009675	GNGT2	chr17:47283595-47300587	q1	q2	OK	0.0742384	0.619972	3.06196	-3.0107	0.00260648	0.0483252	yes
TCONS_00040928	XLOC_022084	GCNT1	chr9:79056581-79122332	q1	q2	OK	0.886334	7.35178	3.05217	-5.72303	1.0464e-08	2.40904e-06	yes
TCONS_00027686	XLOC_015066	NDUFB4	chr3:120315127-120321258	q1	q2	OK	0.732365	6.06906	3.05084	-4.50155	6.74598e-06	0.000587573	yes
TCONS_00018820	XLOC_010181	ATP5A1	chr18:43664109-43684199	q1	q2	OK	3.5605	29.3735	3.04436	-6.18973	6.02685e-10	1.9094e-07	yes
TCONS_00018120	XLOC_009810	GGA3	chr17:73232693-73267311	q1	q2	OK	0.0634479	0.523163	3.04362	-3.78933	0.000151055	0.00693256	yes
TCONS_00029439	XLOC_015951	D4S234E	chr4:4387982-4543775	q1	q2	OK	0.193265	1.58376	3.0347	-4.19994	2.66985e-05	0.00180383	yes
TCONS_00023191	XLOC_012642	CGREF1	chr2:27309610-27341995	q1	q2	OK	0.0926277	0.753838	3.02474	-3.60843	0.00030806	0.0117372	yes
TCONS_00018885	XLOC_010203	MBD1	chr18:47793251-47808144	q1	q2	OK	0.723081	5.84546	3.01509	-5.33189	9.71975e-08	1.69633e-05	yes
TCONS_00024923	XLOC_013594	TPD52L2	chr20:62496580-62522898	q1	q2	OK	0.0585852	0.468059	2.99808	-3.21498	0.00130454	0.0319498	yes
TCONS_00028600	XLOC_015523	POC1A	chr3:52109248-52188706	q1	q2	OK	0.0683791	0.544205	2.99252	-3.44106	0.000579433	0.0184154	yes
TCONS_00010055	XLOC_005343	AMIGO2	chr12:47469489-47473734	q1	q2	OK	0.0655455	0.521007	2.99073	-3.8761	0.000106143	0.00531721	yes
TCONS_00003444	XLOC_001805	POGZ	chr1:151375199-151431941	q1	q2	OK	0.0932037	0.74043	2.9899	-4.18596	2.8396e-05	0.00189845	yes
TCONS_00026655	XLOC_014522	C22orf45	chr22:24823529-24890783	q1	q2	OK	0.0307139	0.243931	2.98951	-3.12484	0.00177901	0.0383344	yes
TCONS_00021906	XLOC_011953	LTBP1	chr2:33172368-33624575	q1	q2	OK	1.33458	10.5611	2.98429	-6.42229	1.34242e-10	4.94325e-08	yes
TCONS_00040835	XLOC_022032	CLTA	chr9:36190852-36212059	q1	q2	OK	0.157848	1.24872	2.98383	-3.774	0.000160649	0.00724987	yes
TCONS_00019786	XLOC_010722	ARHGEF1	chr19:42387266-42411604	q1	q2	OK	0.144463	1.14218	2.98302	-4.15358	3.27318e-05	0.00211982	yes
TCONS_00013301	XLOC_007139	MAP2K5	chr15:67835020-68099455	q1	q2	OK	0.0669115	0.528674	2.98205	-3.27468	0.00105782	0.0278598	yes
TCONS_00043361	XLOC_023382	RPL10	chrX:153626570-153650063	q1	q2	OK	0.378048	2.95898	2.96846	-4.2747	1.91393e-05	0.0013687	yes
TCONS_00040437	XLOC_021816	KLF10	chr8:103661004-103667983	q1	q2	OK	0.687611	5.37596	2.96686	-4.92002	8.65332e-07	0.000109463	yes
TCONS_00018288	XLOC_009903	C17orf62	chr17:80347085-80408707	q1	q2	OK	0.963749	7.49958	2.96008	-4.93803	7.89177e-07	0.000100919	yes
TCONS_00030372	XLOC_016482	TEC	chr4:48137799-48271814	q1	q2	OK	2.20246	17.0215	2.95016	-6.27366	3.52658e-10	1.17578e-07	yes
TCONS_00038316	XLOC_020638	THSD7A	chr7:11410061-11871824	q1	q2	OK	0.0387517	0.297426	2.9402	-4.1595	3.1894e-05	0.00207704	yes
TCONS_00005748	XLOC_002995	GRID1	chr10:87337487-88126250	q1	q2	OK	0.175013	1.3417	2.93853	-4.61578	3.91613e-06	0.000379124	yes
TCONS_00016259	XLOC_008779	WSB1	chr17:25621105-25640645	q1	q2	OK	3.31056	25.3407	2.93631	-6.09076	1.12373e-09	3.37758e-07	yes
TCONS_00023336	XLOC_012722	RTN4	chr2:55199326-55277734	q1	q2	OK	10.502	80.3197	2.93509	-6.72698	1.73224e-11	8.04181e-09	yes
TCONS_00041275	XLOC_022275	SPTAN1	chr9:131314836-131419129	q1	q2	OK	0.0286558	0.21897	2.93383	-3.65507	0.000257114	0.0102952	yes
TCONS_00030180	XLOC_016377	LOC100130872	chr4:1160720-1202750	q1	q2	OK	0.348253	2.63161	2.91774	-4.76361	1.9016e-06	0.000211105	yes
TCONS_00032089	XLOC_017406	PDE4D	chr5:58264865-59843484	q1	q2	OK	0.0364803	0.275283	2.91572	-3.46456	0.000531094	0.0173173	yes
TCONS_00037242	XLOC_020064	WIPI2	chr7:5229834-5273486	q1	q2	OK	1.35527	10.1662	2.90713	-5.82849	5.59321e-09	1.38031e-06	yes
TCONS_00023979	XLOC_013062	PRKRA	chr2:179059207-179672150	q1	q2	OK	1.2407	9.28838	2.90427	-4.64962	3.32551e-06	0.000332471	yes
TCONS_00031706	XLOC_017171	GM2A	chr5:150632612-150649953	q1	q2	OK	0.250767	1.87026	2.89882	-4.11933	3.79981e-05	0.00237875	yes
TCONS_00023013	XLOC_012537	LRRFIP1	chr2:238536223-238690290	q1	q2	OK	0.127128	0.945717	2.89513	-4.02697	5.64994e-05	0.00324257	yes
TCONS_00038971	XLOC_021000	LRRC4	chr7:127292201-127732659	q1	q2	OK	0.0742784	0.551602	2.89261	-3.95923	7.51913e-05	0.00404933	yes
TCONS_00038979	XLOC_021004	IMPDH1	chr7:128032330-128050036	q1	q2	OK	0.12245	0.902482	2.8817	-3.65074	0.000261489	0.0104289	yes
TCONS_00014570	XLOC_007856	SCNN1G	chr16:23194039-23228200	q1	q2	OK	0.0866253	0.634883	2.87363	-3.98903	6.63444e-05	0.00367852	yes
TCONS_00007101	XLOC_003725	SCARNA9	chr11:93394815-93463522	q1	q2	OK	1.32161	9.67819	2.87244	-4.02451	5.70934e-05	0.00326866	yes
TCONS_00040573	XLOC_021884	EIF2C2	chr8:141541263-141645646	q1	q2	OK	0.104172	0.762848	2.87243	-3.74214	0.000182457	0.00798801	yes
TCONS_00027124	XLOC_014757	SLC6A6	chr3:14444105-14583588	q1	q2	OK	0.316125	2.31296	2.87117	-3.94418	8.00728e-05	0.00424878	yes
TCONS_00026872	XLOC_014644	POLR3H	chr22:41865128-41940479	q1	q2	OK	0.171064	1.24788	2.86687	-4.09576	4.20792e-05	0.00256247	yes
TCONS_00011041	XLOC_005866	NDFIP2	chr13:80055258-80130212	q1	q2	OK	0.0434495	0.316859	2.86643	-3.21099	0.00132279	0.032188	yes
TCONS_00015760	XLOC_008532	GLG1	chr16:74481325-74641042	q1	q2	OK	0.0470383	0.341186	2.85865	-3.75374	0.000174216	0.00770396	yes
TCONS_00044384	XLOC_023870	MPP1	chrX:154006958-154033802	q1	q2	OK	0.168529	1.21127	2.84546	-3.71553	0.000202776	0.00864699	yes
TCONS_00029706	XLOC_016133	C4orf26	chr4:76481257-76491103	q1	q2	OK	0.107159	0.768142	2.84162	-3.33088	0.000865712	0.0242238	yes
TCONS_00013255	XLOC_007115	LACTB	chr15:63413998-63434260	q1	q2	OK	0.135675	0.970776	2.83899	-3.35726	0.000787186	0.0227606	yes
TCONS_00017793	XLOC_009626	GJC1	chr17:42875815-42908179	q1	q2	OK	0.171192	1.22011	2.83332	-4.23347	2.30113e-05	0.00160084	yes
TCONS_00014838	XLOC_007999	CCL22	chr16:57392694-57400102	q1	q2	OK	11.2313	80.0397	2.83319	-6.80749	9.93183e-12	4.902e-09	yes
TCONS_00009890	XLOC_005268	C12orf36	chr12:13523604-13529679	q1	q2	OK	0.107084	0.762955	2.83286	-3.91225	9.14387e-05	0.00472358	yes
TCONS_00028260	XLOC_015366	SH3BP5	chr3:15295690-15382901	q1	q2	OK	3.36997	23.9014	2.82629	-6.09619	1.08624e-09	3.27891e-07	yes
TCONS_00026020	XLOC_014182	LSS	chr21:47608359-47648738	q1	q2	OK	0.262216	1.85958	2.82615	-3.94275	8.05526e-05	0.00426941	yes
TCONS_00018946	XLOC_010226	BCL2	chr18:60790578-60986613	q1	q2	OK	1.6884	11.8685	2.8134	-6.20009	5.6431e-10	1.80818e-07	yes
TCONS_00040930	XLOC_022084	GCNT1	chr9:79056581-79122332	q1	q2	OK	0.231972	1.63038	2.81319	-4.2156	2.49117e-05	0.00170605	yes
TCONS_00041900	XLOC_022630	FANCC	chr9:97861335-98079991	q1	q2	OK	0.148897	1.04404	2.80978	-3.73118	0.000190587	0.00824513	yes
TCONS_00043989	XLOC_023665	MORF4L2	chrX:102930425-102947484	q1	q2	OK	0.212419	1.48755	2.80795	-3.71187	0.000205736	0.00874776	yes
TCONS_00003530	XLOC_001863	KCNN3	chr1:154669941-154842754	q1	q2	OK	0.107932	0.754652	2.80569	-4.20697	2.58812e-05	0.0017579	yes
TCONS_00005679	XLOC_002960	P4HA1	chr10:74766979-74856732	q1	q2	OK	0.416429	2.90604	2.80291	-4.20957	2.55859e-05	0.00174458	yes
TCONS_00020084	XLOC_010907	PPP2R1A	chr19:52693054-52729678	q1	q2	OK	1.88522	13.1161	2.79853	-5.47264	4.43387e-08	8.65042e-06	yes
TCONS_00009989	XLOC_005312	IPO8	chr12:30781914-30848929	q1	q2	OK	0.820318	5.68831	2.79374	-4.95845	7.10572e-07	9.23783e-05	yes
TCONS_00028760	XLOC_015607	CLDND1	chr3:98234316-98241910	q1	q2	OK	0.122929	0.850209	2.78999	-3.26015	0.00111353	0.0287783	yes
TCONS_00026806	XLOC_014599	IL2RB	chr22:37521879-37545962	q1	q2	OK	0.148222	1.02462	2.78926	-4.15232	3.29122e-05	0.00212856	yes
TCONS_00002919	XLOC_001548	TMEM48	chr1:54231133-54304225	q1	q2	OK	0.193636	1.33787	2.78851	-3.90525	9.41293e-05	0.00482185	yes
TCONS_00018657	XLOC_010095	CTDP1	chr18:77439800-77514510	q1	q2	OK	0.541597	3.73442	2.78559	-4.53238	5.83241e-06	0.000522876	yes
TCONS_00003548	XLOC_001872	MUC1	chr1:155158299-155162706	q1	q2	OK	0.0605318	0.414856	2.77684	-3.00343	0.00266957	0.0489537	yes
TCONS_00026844	XLOC_014622	SUN2	chr22:39130718-39152024	q1	q2	OK	0.0398966	0.272198	2.77032	-3.09687	0.00195577	0.0406454	yes
TCONS_00032700	XLOC_017734	C5orf45	chr5:179224597-179285840	q1	q2	OK	0.517021	3.52279	2.76842	-3.96151	7.44765e-05	0.00402137	yes
TCONS_00002456	XLOC_001298	ATP13A2	chr1:17312452-17338423	q1	q2	OK	0.0719331	0.489944	2.76789	-3.548	0.000388166	0.0138628	yes
TCONS_00016093	XLOC_008698	CNTROB	chr17:7835441-7853237	q1	q2	OK	0.127694	0.869519	2.76753	-3.93506	8.31775e-05	0.00438598	yes
TCONS_00013294	XLOC_007136	SMAD3	chr15:67358194-67487533	q1	q2	OK	0.0644931	0.439048	2.76716	-3.61637	0.000298761	0.0115033	yes
TCONS_00007238	XLOC_003806	UBE4A	chr11:118230295-118289530	q1	q2	OK	0.155686	1.05933	2.76644	-3.9671	7.27525e-05	0.00395739	yes
TCONS_00010340	XLOC_005485	DDIT3	chr12:57881735-57914300	q1	q2	OK	0.125687	0.84561	2.75016	-3.11291	0.00185252	0.0393398	yes
TCONS_00018927	XLOC_010211	TCF4	chr18:52889561-53303188	q1	q2	OK	0.484996	3.25927	2.74851	-4.95119	7.37608e-07	9.53643e-05	yes
TCONS_00012422	XLOC_006645	CFL2	chr14:35179587-35184029	q1	q2	OK	0.508219	3.40505	2.74415	-3.99781	6.39318e-05	0.00357576	yes
TCONS_00026540	XLOC_014456	CECR5	chr22:17618409-17646335	q1	q2	OK	1.29528	8.60905	2.73259	-4.54818	5.41122e-06	0.000491397	yes
TCONS_00023912	XLOC_013034	TLK1	chr2:171847332-172087824	q1	q2	OK	0.055778	0.36894	2.72562	-3.28855	0.00100706	0.0268649	yes
TCONS_00009806	XLOC_005217	M6PR	chr12:9067315-9102357	q1	q2	OK	2.16221	14.2621	2.72161	-5.24874	1.53147e-07	2.51005e-05	yes
TCONS_00003660	XLOC_001906	HDGF	chr1:156711898-156722240	q1	q2	OK	0.107272	0.701085	2.70831	-3.34537	0.000821717	0.0234052	yes
TCONS_00009241	XLOC_004888	SHMT2	chr12:57623355-57634475	q1	q2	OK	10.1458	66.0087	2.70177	-6.2829	3.32319e-10	1.113e-07	yes
TCONS_00012198	XLOC_006523	MARK3	chr14:103851700-103970166	q1	q2	OK	0.0821698	0.534098	2.70042	-3.40217	0.00066854	0.0203245	yes
TCONS_00027696	XLOC_015073	CD86	chr3:121774208-121839988	q1	q2	OK	0.231168	1.48931	2.68763	-3.63186	0.000281387	0.0110041	yes
TCONS_00029844	XLOC_016196	BANK1	chr4:102711763-102995969	q1	q2	OK	1.09673	7.06448	2.68738	-4.82338	1.41145e-06	0.000164903	yes
TCONS_00000815	XLOC_000436	AK4	chr1:65613231-65697828	q1	q2	OK	0.570658	3.67019	2.68516	-4.69927	2.61088e-06	0.000269847	yes
TCONS_00044368	XLOC_023864	FAM3A	chrX:153733326-153744566	q1	q2	OK	0.137287	0.882792	2.68488	-3.55673	0.000375499	0.013561	yes
TCONS_00004014	XLOC_002105	ADIPOR1	chr1:202909959-202927700	q1	q2	OK	0.265879	1.70088	2.67744	-3.59993	0.000318304	0.0119878	yes
TCONS_00006650	XLOC_003471	FAM111B	chr11:58874657-58894888	q1	q2	OK	0.692243	4.42025	2.67478	-4.42085	9.83154e-06	0.000798017	yes
TCONS_00026021	XLOC_014182	LSS	chr21:47608359-47648738	q1	q2	OK	1.7756	11.2799	2.66737	-5.5659	2.60803e-08	5.39501e-06	yes
TCONS_00019455	XLOC_010527	IFI30	chr19:18284578-18288927	q1	q2	OK	62.5779	395.563	2.66018	-6.31474	2.70609e-10	9.19457e-08	yes
TCONS_00022872	XLOC_012462	WNT10A	chr2:219745254-219758651	q1	q2	OK	4.98732	31.508	2.65938	-6.04335	1.5095e-09	4.38709e-07	yes
TCONS_00041341	XLOC_022307	POMT1	chr9:134378288-134406662	q1	q2	OK	0.440958	2.7845	2.6587	-4.02751	5.63717e-05	0.00323774	yes
TCONS_00014120	XLOC_007600	EFTUD1	chr15:82422560-82555104	q1	q2	OK	0.353759	2.21876	2.64892	-4.00456	6.21321e-05	0.00350295	yes
TCONS_00025700	XLOC_014021	ADARB1	chr21:46494492-46646478	q1	q2	OK	0.0615707	0.38616	2.64888	-3.35164	0.000803356	0.0230716	yes
TCONS_00013976	XLOC_007536	PKM2	chr15:72491369-72523727	q1	q2	OK	0.427544	2.67522	2.64551	-4.05628	4.98612e-05	0.00293955	yes
TCONS_00038238	XLOC_020583	INSIG1	chr7:155089485-155101945	q1	q2	OK	0.510977	3.17573	2.63576	-3.97363	7.07847e-05	0.0038668	yes
TCONS_00000533	XLOC_000282	EIF2C3	chr1:36396682-36522063	q1	q2	OK	0.0556661	0.344088	2.62791	-3.07621	0.00209649	0.0423105	yes
TCONS_00004281	XLOC_002261	CEP170	chr1:243287729-243418708	q1	q2	OK	0.370041	2.27749	2.62169	-4.57277	4.81313e-06	0.000447781	yes
TCONS_00043876	XLOC_023602	PHKA1	chrX:71798663-71934029	q1	q2	OK	0.084195	0.513662	2.60901	-3.52554	0.000422614	0.0147549	yes
TCONS_00003603	XLOC_001882	YY1AP1	chr1:155629232-155658823	q1	q2	OK	0.129561	0.789918	2.60807	-3.46606	0.000528137	0.0172428	yes
TCONS_00010934	XLOC_005803	DGKH	chr13:42614171-42803891	q1	q2	OK	0.132092	0.80171	2.60154	-3.56357	0.000365839	0.0132906	yes
TCONS_00037969	XLOC_020440	HILPDA	chr7:128095883-128098472	q1	q2	OK	1.32273	7.9567	2.58866	-4.15168	3.30037e-05	0.0021335	yes
TCONS_00028737	XLOC_015596	GBE1	chr3:81538849-81810950	q1	q2	OK	5.27824	31.7496	2.58861	-5.89736	3.69353e-09	9.6036e-07	yes
TCONS_00010938	XLOC_005803	DGKH	chr13:42614171-42803891	q1	q2	OK	0.0539664	0.324593	2.5885	-3.08801	0.00201502	0.0413728	yes
TCONS_00032822	XLOC_017797	MYLIP	chr6:16129316-16148478	q1	q2	OK	5.83131	34.7633	2.57567	-5.98061	2.22305e-09	6.10756e-07	yes
TCONS_00015170	XLOC_008166	TUBB3	chr16:89988416-90002505	q1	q2	OK	0.18825	1.12036	2.57324	-3.31796	0.000906767	0.0249953	yes
TCONS_00026691	XLOC_014544	AP1B1	chr22:29723668-29784572	q1	q2	OK	0.0679237	0.403881	2.57194	-3.27883	0.0010424	0.0275465	yes
TCONS_00038989	XLOC_021006	KCP	chr7:128516918-128550773	q1	q2	OK	0.257855	1.53291	2.57164	-4.01813	5.8663e-05	0.0033517	yes
TCONS_00012179	XLOC_006512	WDR20	chr14:102606188-102690010	q1	q2	OK	0.186256	1.09867	2.56041	-3.42782	0.000608441	0.0191085	yes
TCONS_00003376	XLOC_001786	ANP32E	chr1:150190716-150208504	q1	q2	OK	0.121404	0.714014	2.55613	-3.21566	0.00130143	0.0318932	yes
TCONS_00018703	XLOC_010115	ZFP161	chr18:5289017-5297052	q1	q2	OK	0.681651	3.99331	2.55048	-4.07974	4.50866e-05	0.00271032	yes
TCONS_00024405	XLOC_013315	PANK2	chr20:3869485-3904502	q1	q2	OK	2.30676	13.5021	2.54924	-4.44021	8.98708e-06	0.000744509	yes
TCONS_00002701	XLOC_001434	CLSPN	chr1:36197712-36235551	q1	q2	OK	0.0617621	0.361352	2.54861	-3.39146	0.000695215	0.0208781	yes
TCONS_00039033	XLOC_021029	CNOT4	chr7:135046546-135194875	q1	q2	OK	0.633246	3.69458	2.54457	-4.09766	4.17356e-05	0.00254784	yes
TCONS_00033417	XLOC_018108	CD109	chr6:74405507-74538041	q1	q2	OK	0.0603256	0.350114	2.53698	-3.44674	0.000567394	0.0181023	yes
TCONS_00023765	XLOC_012954	SMPD4	chr2:130908964-130948300	q1	q2	OK	0.238033	1.37325	2.52836	-3.79656	0.000146718	0.00677997	yes
TCONS_00004674	XLOC_002466	STOX1	chr10:70587293-70655209	q1	q2	OK	0.343374	1.97445	2.5236	-3.80448	0.000142102	0.00661664	yes
TCONS_00021000	XLOC_011465	DPF1	chr19:38701648-38720317	q1	q2	OK	0.0898672	0.516632	2.52327	-3.07109	0.00213282	0.0428069	yes
TCONS_00042299	XLOC_022874	FAM166A	chr9:140135710-140142222	q1	q2	OK	0.407304	2.33894	2.52168	-3.66642	0.000245975	0.00993471	yes
TCONS_00022060	XLOC_012036	ARHGAP25	chr2:68961912-69053957	q1	q2	OK	0.484242	2.77296	2.51762	-4.0179	5.87183e-05	0.00335214	yes
TCONS_00004646	XLOC_002452	ARID5B	chr10:63661012-63856707	q1	q2	OK	0.0780659	0.446232	2.51503	-3.56554	0.00036311	0.0132119	yes
TCONS_00026196	XLOC_014280	MIAT	chr22:27053445-27072440	q1	q2	OK	0.0422685	0.241446	2.51405	-3.40989	0.000649879	0.019938	yes
TCONS_00041476	XLOC_022385	TUBBP5	chr9:141044564-141071885	q1	q2	OK	0.130368	0.739281	2.50353	-3.48632	0.000489715	0.0163269	yes
TCONS_00002480	XLOC_001311	CAPZB	chr1:19665266-19812066	q1	q2	OK	0.199938	1.12908	2.49753	-3.34885	0.000811466	0.0232258	yes
TCONS_00001019	XLOC_000527	AGL	chr1:100315639-100389579	q1	q2	OK	0.115066	0.649422	2.49669	-3.40935	0.000651176	0.0199561	yes
TCONS_00023749	XLOC_012946	AMMECR1L	chr2:128619206-128643514	q1	q2	OK	0.232408	1.31058	2.49547	-3.63736	0.000275448	0.0108351	yes
TCONS_00014456	XLOC_007787	UBN1	chr16:4897911-4932363	q1	q2	OK	0.0549433	0.306531	2.48002	-3.23855	0.00120139	0.0302711	yes
TCONS_00006345	XLOC_003324	LDHA	chr11:18415935-18429765	q1	q2	OK	169.137	943.09	2.47921	-5.01446	5.31819e-07	7.35583e-05	yes
TCONS_00011898	XLOC_006322	ZNF410	chr14:74353317-74398991	q1	q2	OK	0.440749	2.4498	2.47463	-3.70026	0.000215377	0.00905987	yes
TCONS_00017915	XLOC_009699	COX11	chr17:52978051-53046064	q1	q2	OK	0.401425	2.23044	2.47413	-3.31376	0.000920495	0.0252649	yes
TCONS_00033842	XLOC_018357	NRN1	chr6:5998232-6007633	q1	q2	OK	2.31633	12.8257	2.46913	-4.69597	2.65342e-06	0.000273563	yes
TCONS_00019162	XLOC_010363	ZNF557	chr19:7069470-7087978	q1	q2	OK	0.0645725	0.357394	2.46852	-3.22657	0.00125282	0.0311414	yes
TCONS_00003161	XLOC_001682	PSMA5	chr1:109941652-109969108	q1	q2	OK	0.0727816	0.402404	2.467	-2.99649	0.00273104	0.0494293	yes
TCONS_00000179	XLOC_000092	TNFRSF1B	chr1:12227059-12269277	q1	q2	OK	1.59102	8.7931	2.46642	-5.13794	2.7777e-07	4.21044e-05	yes
TCONS_00014481	XLOC_007799	CIITA	chr16:10971054-11018840	q1	q2	OK	0.63116	3.48589	2.46545	-4.44914	8.62142e-06	0.0007193	yes
TCONS_00034680	XLOC_018797	EPB41L2	chr6:131160487-131384462	q1	q2	OK	0.570944	3.13064	2.45503	-4.08327	4.44062e-05	0.00267858	yes
TCONS_00030070	XLOC_016305	FNIP2	chr4:159690181-159956333	q1	q2	OK	0.520672	2.85095	2.45299	-4.35004	1.36113e-05	0.00104347	yes
TCONS_00031346	XLOC_016993	PAM	chr5:102201526-102366808	q1	q2	OK	0.215884	1.18123	2.45196	-3.5512	0.000383476	0.0137501	yes
TCONS_00015227	XLOC_008194	UNKL	chr16:1401899-1464705	q1	q2	OK	0.197396	1.07979	2.45158	-3.45916	0.000541864	0.0175505	yes
TCONS_00026298	XLOC_014323	TOM1	chr22:35695267-35743987	q1	q2	OK	0.197282	1.07609	2.44747	-3.34687	0.000817285	0.0233236	yes
TCONS_00013975	XLOC_007536	PKM2	chr15:72491369-72523727	q1	q2	OK	19.4351	105.44	2.43969	-5.81405	6.09775e-09	1.49433e-06	yes
TCONS_00033094	XLOC_017939	MSH5-SAPCD1	chr6:31707724-31732624	q1	q2	OK	0.291412	1.57988	2.43869	-3.63422	0.000278828	0.0109362	yes
TCONS_00008769	XLOC_004637	TPI1	chr12:6976583-6982521	q1	q2	OK	0.362648	1.95374	2.42959	-3.33739	0.000845699	0.0238351	yes
TCONS_00032008	XLOC_017352	NADKD1	chr5:36192693-36242258	q1	q2	OK	1.06082	5.71476	2.42951	-4.14589	3.38493e-05	0.00217571	yes
TCONS_00028132	XLOC_015300	HES1	chr3:193853930-193856401	q1	q2	OK	7.19453	38.6818	2.42668	-5.39858	6.71696e-08	1.2239e-05	yes
TCONS_00020731	XLOC_011312	DNAJB1	chr19:14625581-14629201	q1	q2	OK	21.3989	114.371	2.41811	-5.82421	5.73832e-09	1.41116e-06	yes
TCONS_00032579	XLOC_017655	HAVCR2	chr5:156512842-156536248	q1	q2	OK	1.05899	5.61988	2.40785	-4.11687	3.84059e-05	0.002397	yes
TCONS_00019558	XLOC_010598	GPI	chr19:34855644-34893318	q1	q2	OK	0.282916	1.49636	2.40301	-3.63097	0.00028236	0.0110299	yes
TCONS_00043817	XLOC_023578	LAS1L	chrX:64732461-64754686	q1	q2	OK	0.705004	3.7269	2.40227	-3.86993	0.000108868	0.00543051	yes
TCONS_00033688	XLOC_018278	PCMT1	chr6:150070830-150132557	q1	q2	OK	0.264917	1.39905	2.40084	-3.13014	0.0017472	0.0379395	yes
TCONS_00041091	XLOC_022182	RAD23B	chr9:110045516-110094475	q1	q2	OK	0.485562	2.56366	2.40048	-3.69875	0.000216663	0.00908271	yes
TCONS_00008058	XLOC_004262	SF1	chr11:64532075-64546316	q1	q2	OK	0.465908	2.45622	2.39832	-3.6795	0.00023369	0.00955034	yes
TCONS_00015380	XLOC_008290	PARN	chr16:14529556-14724128	q1	q2	OK	0.17748	0.934263	2.39617	-3.18949	0.00142525	0.0334855	yes
TCONS_00022073	XLOC_012043	MXD1	chr2:70142172-70170076	q1	q2	OK	0.135011	0.708698	2.3921	-3.25918	0.00111733	0.0288597	yes
TCONS_00027707	XLOC_015078	PARP15	chr3:122296448-122355536	q1	q2	OK	1.1119	5.82345	2.38885	-3.83954	0.000123263	0.00594842	yes
TCONS_00016772	XLOC_009068	EFCAB3	chr17:60447578-60493839	q1	q2	OK	0.502175	2.62855	2.388	-3.50731	0.000452658	0.0155329	yes
TCONS_00011715	XLOC_006241	STYX	chr14:53196882-53241705	q1	q2	OK	0.648213	3.38231	2.38347	-3.78267	0.000155158	0.00706783	yes
TCONS_00038708	XLOC_020859	CDK6	chr7:92234234-92465941	q1	q2	OK	2.92387	15.1568	2.37402	-5.57701	2.44695e-08	5.09929e-06	yes
TCONS_00005379	XLOC_002828	YME1L1	chr10:27399039-27443349	q1	q2	OK	0.257627	1.33513	2.37363	-3.4796	0.000502162	0.0166127	yes
TCONS_00025374	XLOC_013837	ZFP64	chr20:50700549-50808524	q1	q2	OK	0.224119	1.15933	2.37095	-3.41727	0.000632537	0.0196026	yes
TCONS_00043476	XLOC_023438	FANCB	chrX:14861528-14891184	q1	q2	OK	0.151071	0.780826	2.36978	-3.02927	0.00245142	0.0465925	yes
TCONS_00003597	XLOC_001882	YY1AP1	chr1:155629232-155658823	q1	q2	OK	0.685186	3.52831	2.36441	-3.89219	9.93434e-05	0.00504667	yes
TCONS_00001440	XLOC_000764	SEMA4A	chr1:156119734-156147542	q1	q2	OK	1.16872	5.9754	2.3541	-4.28633	1.81652e-05	0.00131172	yes
TCONS_00031371	XLOC_017008	APC	chr5:112043201-112181936	q1	q2	OK	0.109288	0.558103	2.35239	-3.43094	0.000601496	0.0189581	yes
TCONS_00037654	XLOC_020287	PHTF2	chr7:77428108-77586821	q1	q2	OK	0.554726	2.81781	2.34473	-3.43058	0.000602293	0.0189705	yes
TCONS_00005688	XLOC_002961	ECD	chr10:74894281-74927853	q1	q2	OK	0.3544	1.79802	2.34296	-3.20109	0.00136908	0.0327022	yes
TCONS_00042026	XLOC_022708	DFNB31	chr9:117164359-117267736	q1	q2	OK	5.93269	30.0092	2.33865	-5.48788	4.06783e-08	8.0479e-06	yes
TCONS_00028928	XLOC_015698	MGLL	chr3:127407904-127542093	q1	q2	OK	0.214002	1.07784	2.33245	-3.44042	0.000580814	0.0184468	yes
TCONS_00039316	XLOC_021202	BMP1	chr8:22022652-22069840	q1	q2	OK	0.0789104	0.397136	2.33135	-3.01201	0.00259527	0.0482573	yes
TCONS_00039255	XLOC_021172	NEIL2	chr8:11627171-11644854	q1	q2	OK	0.41799	2.10294	2.33086	-3.32089	0.000897311	0.024793	yes
TCONS_00017702	XLOC_009582	DNAJC7	chr17:40118758-40190044	q1	q2	OK	0.25322	1.27354	2.33038	-3.10563	0.00189875	0.039917	yes
TCONS_00021824	XLOC_011909	TMEM214	chr2:27255773-27264565	q1	q2	OK	0.248473	1.24623	2.32641	-3.33974	0.000838563	0.0236957	yes
TCONS_00011366	XLOC_006039	NEK3	chr13:52706778-52733996	q1	q2	OK	0.22358	1.11913	2.32351	-3.09068	0.00199698	0.0411429	yes
TCONS_00025859	XLOC_014100	GCFC1	chr21:34100424-34144169	q1	q2	OK	0.203785	1.019	2.32203	-3.11251	0.00185507	0.0393582	yes
TCONS_00008627	XLOC_004580	NFRKB	chr11:129733669-129765490	q1	q2	OK	0.492763	2.4614	2.32051	-3.86879	0.000109378	0.00545402	yes
TCONS_00008954	XLOC_004742	TSPAN11	chr12:31079837-31149537	q1	q2	OK	3.76467	18.7354	2.31517	-5.48122	4.22407e-08	8.29864e-06	yes
TCONS_00005250	XLOC_002762	KLF6	chr10:3818187-3827473	q1	q2	OK	0.233408	1.16157	2.31515	-3.38543	0.000710667	0.0212173	yes
TCONS_00003942	XLOC_002064	TRMT1L	chr1:185087217-185260913	q1	q2	OK	0.127132	0.632234	2.31413	-3.04858	0.00229926	0.0447662	yes
TCONS_00032828	XLOC_017800	RBM24	chr6:17281808-17294099	q1	q2	OK	0.861015	4.28173	2.31408	-3.66726	0.000245159	0.00992105	yes
TCONS_00029348	XLOC_015909	DLG1	chr3:196769430-197030621	q1	q2	OK	0.362394	1.80026	2.31257	-3.53884	0.000401885	0.0142325	yes
TCONS_00027870	XLOC_015165	C3orf58	chr3:143690639-143711210	q1	q2	OK	1.82104	9.04449	2.31227	-4.16162	3.15999e-05	0.00206397	yes
TCONS_00001609	XLOC_000850	POU2F1	chr1:167190065-167396582	q1	q2	OK	0.159994	0.794309	2.31168	-3.54379	0.000394424	0.0140337	yes
TCONS_00002301	XLOC_001201	NADK	chr1:1682670-1711508	q1	q2	OK	0.626437	3.09472	2.30457	-3.65823	0.000253963	0.0101995	yes
TCONS_00038074	XLOC_020489	LUC7L2	chr7:139025104-139112272	q1	q2	OK	0.172063	0.847943	2.30103	-3.07903	0.00207674	0.0420749	yes
TCONS_00024643	XLOC_013460	PPP1R16B	chr20:37434347-37551667	q1	q2	OK	0.0850583	0.418269	2.29791	-3.15081	0.00162816	0.036291	yes
TCONS_00032362	XLOC_017546	VDAC1	chr5:133307565-133340824	q1	q2	OK	7.14725	35.0125	2.29241	-5.13595	2.80726e-07	4.25051e-05	yes
TCONS_00021896	XLOC_011949	TTC27	chr2:32853086-33046118	q1	q2	OK	1.76922	8.66078	2.29139	-4.12456	3.71443e-05	0.00233512	yes
TCONS_00009323	XLOC_004935	RAB3IP	chr12:70132630-70216984	q1	q2	OK	0.0795764	0.386569	2.28031	-3.06494	0.00217717	0.0432868	yes
TCONS_00040424	XLOC_021813	NCALD	chr8:102698769-103137135	q1	q2	OK	0.983645	4.76505	2.27628	-3.95409	7.68252e-05	0.00411432	yes
TCONS_00042196	XLOC_022801	RAPGEF1	chr9:134452156-134612925	q1	q2	OK	4.70828	22.7968	2.27556	-5.4038	6.52449e-08	1.19857e-05	yes
TCONS_00004659	XLOC_002460	SIRT1	chr10:69644426-69678147	q1	q2	OK	0.663345	3.20847	2.27405	-3.54236	0.000396559	0.0140936	yes
TCONS_00033296	XLOC_018043	ABCC10	chr6:43395291-43423786	q1	q2	OK	0.475303	2.297	2.27283	-3.72726	0.000193575	0.00834745	yes
TCONS_00024417	XLOC_013319	PRNP	chr20:4666796-4682234	q1	q2	OK	13.4056	64.6726	2.27032	-5.39223	6.959e-08	1.26309e-05	yes
TCONS_00009077	XLOC_004799	DAZAP2	chr12:51632507-51664202	q1	q2	OK	0.291204	1.40308	2.26849	-3.12345	0.00178744	0.0384864	yes
TCONS_00010867	XLOC_005757	NUPL1	chr13:25875665-25916561	q1	q2	OK	1.45834	7.01723	2.26657	-4.36264	1.28501e-05	0.000994813	yes
TCONS_00033320	XLOC_018049	VEGFA	chr6:43737945-43754223	q1	q2	OK	0.29933	1.44	2.26626	-3.261	0.0011102	0.0287336	yes
TCONS_00037651	XLOC_020285	PTPN12	chr7:77166772-77269388	q1	q2	OK	0.210717	1.00582	2.25499	-3.02226	0.00250895	0.0473801	yes
TCONS_00004941	XLOC_002597	ZDHHC16	chr10:99205929-99217127	q1	q2	OK	0.400044	1.90547	2.25191	-3.14975	0.00163409	0.0363697	yes
TCONS_00019450	XLOC_010523	KCNN1	chr19:18062110-18109930	q1	q2	OK	0.141933	0.675278	2.25027	-3.13367	0.00172636	0.0376011	yes
TCONS_00007791	XLOC_004099	SLC1A2	chr11:35272751-35441610	q1	q2	OK	0.140773	0.66893	2.24849	-3.45725	0.000545713	0.0176427	yes
TCONS_00044198	XLOC_023778	MAP7D3	chrX:135295378-135338641	q1	q2	OK	0.237601	1.12465	2.24286	-3.27035	0.00107413	0.0281581	yes
TCONS_00019429	XLOC_010510	GTPBP3	chr19:17445790-17453540	q1	q2	OK	0.923196	4.36751	2.2421	-3.69436	0.000220441	0.00917992	yes
TCONS_00006078	XLOC_003174	TUBGCP2	chr10:135092133-135126666	q1	q2	OK	0.138201	0.652063	2.23825	-3.00442	0.00266089	0.0488765	yes
TCONS_00029531	XLOC_016019	RBPJ	chr4:26321331-26436752	q1	q2	OK	1.53526	7.22649	2.23481	-4.42475	9.65541e-06	0.000786444	yes
TCONS_00013839	XLOC_007462	PYGO1	chr15:55838220-55881050	q1	q2	OK	6.53924	30.779	2.23475	-4.77259	1.81871e-06	0.000203288	yes
TCONS_00029554	XLOC_016028	TBC1D1	chr4:37892704-38140796	q1	q2	OK	3.8676	18.1761	2.23253	-4.7881	1.68368e-06	0.00019069	yes
TCONS_00019064	XLOC_010303	GADD45B	chr19:2476122-2478257	q1	q2	OK	5.9352	27.8044	2.22794	-4.87095	1.11065e-06	0.000135229	yes
TCONS_00015764	XLOC_008532	GLG1	chr16:74481325-74641042	q1	q2	OK	0.103089	0.481751	2.22439	-3.23568	0.00121355	0.0304982	yes
TCONS_00016258	XLOC_008779	WSB1	chr17:25621105-25640645	q1	q2	OK	32.2441	150.635	2.22395	-5.31153	1.08708e-07	1.86482e-05	yes
TCONS_00008310	XLOC_004400	PICALM	chr11:85668213-85780923	q1	q2	OK	1.10926	5.14178	2.21268	-3.85047	0.000117893	0.00577423	yes
TCONS_00004743	XLOC_002496	FUT11	chr10:75532048-75535976	q1	q2	OK	5.41953	25.097	2.21128	-4.86344	1.15361e-06	0.000139651	yes
TCONS_00024986	XLOC_013622	SIRPB1	chr20:1545028-1600689	q1	q2	OK	0.641489	2.96232	2.20723	-3.55197	0.000382352	0.0137387	yes
TCONS_00017615	XLOC_009515	IKZF3	chr17:37921198-38020441	q1	q2	OK	1.57784	7.26084	2.20218	-3.85454	0.000115948	0.00570478	yes
TCONS_00031961	XLOC_017336	DROSHA	chr5:31400601-31532282	q1	q2	OK	1.92432	8.8452	2.20055	-4.7405	2.13191e-06	0.000231217	yes
TCONS_00001768	XLOC_000934	RGS1	chr1:192544856-192549159	q1	q2	OK	85.603	392.393	2.19657	-5.14567	2.66562e-07	4.05365e-05	yes
TCONS_00025729	XLOC_014030	DIP2A	chr21:47878861-47989926	q1	q2	OK	0.154581	0.707419	2.1942	-3.217	0.00129537	0.031787	yes
TCONS_00033317	XLOC_018049	VEGFA	chr6:43737945-43754223	q1	q2	OK	1.06414	4.86562	2.19294	-3.95262	7.72987e-05	0.00413591	yes
TCONS_00033630	XLOC_018242	MYB	chr6:135502452-135540311	q1	q2	OK	9.96781	45.3962	2.18722	-5.15562	2.52794e-07	3.89053e-05	yes
TCONS_00002779	XLOC_001479	HIVEP3	chr1:41972035-42501596	q1	q2	OK	3.11018	14.1389	2.1846	-5.19106	2.09104e-07	3.28646e-05	yes
TCONS_00034195	XLOC_018544	LEMD2	chr6:33738989-33756906	q1	q2	OK	1.00225	4.53195	2.17689	-3.54844	0.000387526	0.0138542	yes
TCONS_00021968	XLOC_011987	SOCS5	chr2:46926098-46989927	q1	q2	OK	0.677546	3.06079	2.17551	-3.52906	0.000417036	0.0146145	yes
TCONS_00010957	XLOC_005818	LRCH1	chr13:47127295-47327175	q1	q2	OK	0.767836	3.46451	2.17378	-3.87531	0.000106488	0.00533069	yes
TCONS_00013665	XLOC_007356	GOLGA8A	chr15:34671269-34729667	q1	q2	OK	1.76621	7.96124	2.17233	-4.43826	9.06872e-06	0.000749507	yes
TCONS_00022602	XLOC_012328	PDK1	chr2:173420778-173463862	q1	q2	OK	8.20628	36.701	2.16102	-5.16445	2.41146e-07	3.72642e-05	yes
TCONS_00002780	XLOC_001479	HIVEP3	chr1:41972035-42501596	q1	q2	OK	1.71158	7.64998	2.16013	-5.09918	3.41122e-07	5.0088e-05	yes
TCONS_00007448	XLOC_003913	CHID1	chr11:867858-915058	q1	q2	OK	0.281337	1.25539	2.15777	-3.09439	0.00197221	0.0408516	yes
TCONS_00043977	XLOC_023665	MORF4L2	chrX:102930425-102947484	q1	q2	OK	0.515933	2.30159	2.15737	-3.13943	0.00169275	0.037095	yes
TCONS_00002341	XLOC_001229	ACOT7	chr1:6324331-6453826	q1	q2	OK	3.158	14.0357	2.15202	-4.1029	4.08e-05	0.00250132	yes
TCONS_00007639	XLOC_004032	EIF4G2	chr11:10818592-10830582	q1	q2	OK	0.718616	3.18249	2.14686	-3.59726	0.000321592	0.012067	yes
TCONS_00003533	XLOC_001863	KCNN3	chr1:154669941-154842754	q1	q2	OK	0.818994	3.5901	2.1321	-4.52439	6.05713e-06	0.000537899	yes
TCONS_00033490	XLOC_018157	PRDM1	chr6:106534194-106557814	q1	q2	OK	0.315207	1.3732	2.12317	-3.38515	0.000711405	0.0212329	yes
TCONS_00020118	XLOC_010928	ZNF331	chr19:54024176-54083523	q1	q2	OK	0.385744	1.67797	2.121	-3.16825	0.00153361	0.0351017	yes
TCONS_00006942	XLOC_003636	LRP5	chr11:68080107-68216743	q1	q2	OK	1.42029	6.10792	2.1045	-4.41704	1.00062e-05	0.000810085	yes
TCONS_00032774	XLOC_017772	RREB1	chr6:7107829-7252213	q1	q2	OK	0.413205	1.77673	2.10429	-3.66146	0.000250786	0.0100936	yes
TCONS_00031867	XLOC_017269	CANX	chr5:179125929-179158639	q1	q2	OK	8.20843	35.2894	2.10406	-4.95767	7.13444e-07	9.2666e-05	yes
TCONS_00013218	XLOC_007099	LOC283663	chr15:57592562-57599967	q1	q2	OK	0.439567	1.88122	2.09751	-3.1551	0.00160445	0.0360013	yes
TCONS_00019733	XLOC_010693	PSMC4	chr19:40477072-40487353	q1	q2	OK	0.822535	3.51553	2.09559	-3.09287	0.00198231	0.0409943	yes
TCONS_00009308	XLOC_004925	RAP1B	chr12:69004618-69054385	q1	q2	OK	1.30655	5.56191	2.08981	-3.29789	0.000974137	0.026307	yes
TCONS_00028151	XLOC_015317	FYTTD1	chr3:197398258-197511317	q1	q2	OK	0.757474	3.22333	2.08928	-3.30617	0.000945808	0.0257735	yes
TCONS_00003737	XLOC_001950	CD48	chr1:160648535-160681641	q1	q2	OK	0.552778	2.34323	2.08373	-3.03562	0.00240038	0.0459578	yes
TCONS_00018649	XLOC_010094	NFATC1	chr18:77155771-77289323	q1	q2	OK	4.07326	17.1753	2.07608	-4.66389	3.10288e-06	0.000314007	yes
TCONS_00006341	XLOC_003324	LDHA	chr11:18415935-18429765	q1	q2	OK	1.13909	4.78461	2.07052	-3.15905	0.00158286	0.0357535	yes
TCONS_00040152	XLOC_021675	PXDNL	chr8:52232136-52722005	q1	q2	OK	2.95423	12.4009	2.06959	-4.69325	2.68905e-06	0.000276909	yes
TCONS_00031350	XLOC_016993	PAM	chr5:102201526-102366808	q1	q2	OK	0.318183	1.33432	2.06818	-3.09115	0.00199381	0.0411024	yes
TCONS_00029630	XLOC_016076	PAICS	chr4:57301914-57327534	q1	q2	OK	19.1272	80.0511	2.0653	-4.89976	9.59517e-07	0.000119444	yes
TCONS_00031396	XLOC_017021	HSD17B4	chr5:118788137-118878030	q1	q2	OK	0.558652	2.33214	2.06163	-3.00471	0.00265834	0.048847	yes
TCONS_00034858	XLOC_018884	TCP1	chr6:160181290-160210735	q1	q2	OK	0.841014	3.49815	2.05639	-3.15851	0.0015858	0.0357894	yes
TCONS_00014193	XLOC_007642	AP3S2	chr15:90373830-90456222	q1	q2	OK	0.463294	1.92368	2.05387	-3.38942	0.000700405	0.0210007	yes
TCONS_00004037	XLOC_002122	PIK3C2B	chr1:204391757-204459474	q1	q2	OK	1.13975	4.73055	2.05329	-4.34233	1.40982e-05	0.00107139	yes
TCONS_00006300	XLOC_003297	AMPD3	chr11:10471867-10529126	q1	q2	OK	0.542331	2.24828	2.05157	-3.36772	0.000757931	0.0221653	yes
TCONS_00031866	XLOC_017268	RUFY1	chr5:178977561-179037027	q1	q2	OK	1.23031	5.09016	2.04869	-3.47632	0.000508351	0.0167701	yes
TCONS_00041703	XLOC_022511	RNF38	chr9:36336398-36401195	q1	q2	OK	0.400338	1.65284	2.04565	-3.11651	0.00183004	0.0390264	yes
TCONS_00003491	XLOC_001842	S100A4	chr1:153516094-153518282	q1	q2	OK	24.7014	101.841	2.04366	-4.56007	5.11363e-06	0.00047014	yes
TCONS_00008869	XLOC_004700	H2AFJ	chr12:14927269-14930936	q1	q2	OK	1.97212	8.11268	2.04043	-3.84157	0.000122251	0.00592167	yes
TCONS_00043903	XLOC_023625	PGAM4	chrX:77166193-77305892	q1	q2	OK	3.97566	16.2872	2.03447	-4.09923	4.14528e-05	0.00253301	yes
TCONS_00033936	XLOC_018394	FAM65B	chr6:24804512-24911195	q1	q2	OK	6.02496	24.5889	2.02898	-4.82296	1.41441e-06	0.000165112	yes
TCONS_00000375	XLOC_000194	FAM54B	chr1:26146396-26159433	q1	q2	OK	0.518979	2.11663	2.02802	-3.01121	0.00260207	0.0483065	yes
TCONS_00039531	XLOC_021305	RAB2A	chr8:61429468-61536203	q1	q2	OK	0.814427	3.30291	2.01988	-3.25466	0.00113528	0.0292054	yes
TCONS_00014678	XLOC_007906	ALDOA	chr16:30064410-30081741	q1	q2	OK	6.29564	25.4705	2.0164	-4.55227	5.30696e-06	0.000484432	yes
TCONS_00040250	XLOC_021734	STAU2	chr8:74332308-74659943	q1	q2	OK	1.65235	6.66048	2.01111	-3.78401	0.000154323	0.00704543	yes
TCONS_00001113	XLOC_000579	CD53	chr1:111413820-111442558	q1	q2	OK	49.5887	199.384	2.00746	-4.77679	1.78117e-06	0.00019996	yes
TCONS_00024414	XLOC_013319	PRNP	chr20:4666796-4682234	q1	q2	OK	16.9009	67.7466	2.00305	-4.74414	2.09398e-06	0.000228512	yes
TCONS_00038515	XLOC_020746	MYO1G	chr7:45002259-45018704	q1	q2	OK	8.86805	35.3584	1.99536	-4.7705	1.83767e-06	0.000204831	yes
TCONS_00041377	XLOC_022332	COL5A1	chr9:137533651-137736688	q1	q2	OK	12.1839	48.3941	1.98986	-4.64562	3.39056e-06	0.000337774	yes
TCONS_00023764	XLOC_012954	SMPD4	chr2:130908964-130948300	q1	q2	OK	0.40983	1.61323	1.97686	-3.02359	0.00249792	0.0472402	yes
TCONS_00000539	XLOC_000287	SH3D21	chr1:36771993-36786948	q1	q2	OK	0.600173	2.35885	1.97463	-3.13927	0.00169369	0.0371007	yes
TCONS_00032313	XLOC_017529	RAPGEF6	chr5:130759613-130970929	q1	q2	OK	0.29201	1.14758	1.97451	-3.11029	0.00186906	0.0395335	yes
TCONS_00004734	XLOC_002488	DDIT4	chr10:74033676-74035797	q1	q2	OK	22.7846	88.5133	1.95784	-4.71329	2.43745e-06	0.000255299	yes
TCONS_00031637	XLOC_017133	RNF14	chr5:141346401-141369856	q1	q2	OK	0.584285	2.24867	1.94433	-2.99605	0.00273506	0.0494865	yes
TCONS_00005949	XLOC_003102	XPNPEP1	chr10:111624523-111683311	q1	q2	OK	2.53966	9.7696	1.94366	-3.72398	0.000196108	0.00841796	yes
TCONS_00025241	XLOC_013765	BLCAP	chr20:36145818-36156333	q1	q2	OK	1.42809	5.48525	1.94147	-3.06088	0.00220686	0.0436734	yes
TCONS_00014642	XLOC_007891	LOC606724	chr16:29460665-29461236	q1	q2	OK	11.2737	43.2861	1.94095	-4.02283	5.75033e-05	0.00329079	yes
TCONS_00038561	XLOC_020769	FKBP9L	chr7:55748766-55772260	q1	q2	OK	1.02595	3.93914	1.94093	-3.06099	0.00220609	0.0436657	yes
TCONS_00037476	XLOC_020192	C7orf72	chr7:50135681-50198852	q1	q2	OK	1.27269	4.86669	1.93506	-3.07426	0.00211026	0.0424859	yes
TCONS_00002998	XLOC_001597	NEGR1	chr1:71868624-72748277	q1	q2	OK	0.399277	1.52607	1.93436	-3.04271	0.00234457	0.0453024	yes
TCONS_00033097	XLOC_017939	MSH5-SAPCD1	chr6:31707724-31732624	q1	q2	OK	0.725434	2.74999	1.92251	-3.32282	0.000891131	0.024661	yes
TCONS_00002610	XLOC_001377	FGR	chr1:27938800-27961727	q1	q2	OK	1.53952	5.82382	1.91949	-3.45622	0.000547802	0.0176853	yes
TCONS_00014700	XLOC_007913	ITGAL	chr16:30483982-30534506	q1	q2	OK	0.793475	2.9998	1.91861	-3.49611	0.000472103	0.0159483	yes
TCONS_00016459	XLOC_008919	NKIRAS2	chr17:40118758-40190044	q1	q2	OK	1.42849	5.37658	1.9122	-3.28215	0.00103017	0.0273003	yes
TCONS_00042876	XLOC_023167	PGK1	chrX:77359665-77382324	q1	q2	OK	114.442	430.101	1.91005	-4.16089	3.17015e-05	0.00206737	yes
TCONS_00001966	XLOC_001025	TRAF5	chr1:211499956-211548286	q1	q2	OK	1.78527	6.70816	1.90978	-3.59782	0.000320901	0.0120534	yes
TCONS_00025929	XLOC_014126	BRWD1	chr21:40557403-40685712	q1	q2	OK	0.684536	2.55491	1.90008	-3.9778	6.95549e-05	0.00381294	yes
TCONS_00006293	XLOC_003293	WEE1	chr11:9595227-9611313	q1	q2	OK	1.5924	5.92418	1.89541	-3.31252	0.000924591	0.0253427	yes
TCONS_00039182	XLOC_021121	ESYT2	chr7:158523688-158622319	q1	q2	OK	19.3232	71.8638	1.89493	-4.47433	7.66528e-06	0.000653878	yes
TCONS_00003643	XLOC_001896	CCT3	chr1:156278751-156316785	q1	q2	OK	1.38541	5.14804	1.89372	-3.18194	0.00146295	0.0340298	yes
TCONS_00038237	XLOC_020583	INSIG1	chr7:155089485-155101945	q1	q2	OK	2.57083	9.51358	1.88776	-3.46412	0.000531967	0.0173377	yes
TCONS_00014679	XLOC_007906	ALDOA	chr16:30064410-30081741	q1	q2	OK	42.0678	155.525	1.88636	-4.45503	8.38815e-06	0.000704014	yes
TCONS_00027595	XLOC_015013	TFG	chr3:100428133-100467811	q1	q2	OK	4.1916	15.4896	1.88573	-3.80671	0.000140827	0.00658781	yes
TCONS_00024308	XLOC_013267	MTERFD2	chr2:241938254-242041747	q1	q2	OK	0.911783	3.35525	1.87966	-3.2673	0.00108579	0.0283192	yes
TCONS_00040935	XLOC_022087	VPS13A	chr9:79791671-80032399	q1	q2	OK	1.85639	6.82545	1.87842	-4.18413	2.86262e-05	0.0019066	yes
TCONS_00030094	XLOC_016321	CLCN3	chr4:170541671-170644338	q1	q2	OK	0.649927	2.38313	1.87451	-3.1113	0.00186267	0.0394716	yes
TCONS_00042088	XLOC_022743	STRBP	chr9:125883907-126030855	q1	q2	OK	1.17316	4.2932	1.87166	-3.57701	0.000347548	0.0127812	yes
TCONS_00034224	XLOC_018552	C6orf106	chr6:34555065-34664625	q1	q2	OK	3.63427	13.2544	1.86673	-4.14603	3.3829e-05	0.00217571	yes
TCONS_00004358	XLOC_002303	PFKP	chr10:3109711-3178997	q1	q2	OK	5.54853	20.1281	1.85903	-4.18083	2.90453e-05	0.00192851	yes
TCONS_00033763	XLOC_018307	WTAP	chr6:160148151-160177351	q1	q2	OK	2.51744	9.11237	1.85587	-3.28031	0.00103695	0.0274334	yes
TCONS_00041277	XLOC_022275	SPTAN1	chr9:131314836-131419129	q1	q2	OK	0.994375	3.57508	1.84611	-3.82084	0.000132997	0.00631819	yes
TCONS_00005681	XLOC_002960	P4HA1	chr10:74766979-74856732	q1	q2	OK	7.81452	28.0739	1.845	-4.19541	2.72384e-05	0.00183414	yes
TCONS_00004072	XLOC_002141	IL10	chr1:206940947-206945839	q1	q2	OK	2.82879	10.1429	1.84221	-3.36572	0.00076344	0.0222847	yes
TCONS_00018955	XLOC_010234	DSEL	chr18:65173818-65566856	q1	q2	OK	0.333157	1.19037	1.83713	-3.02071	0.00252182	0.0475579	yes
TCONS_00027704	XLOC_015076	FAM162A	chr3:122103022-122128961	q1	q2	OK	29.1536	104.046	1.83547	-4.34823	1.37238e-05	0.00105031	yes
TCONS_00029765	XLOC_016164	AFF1	chr4:87856153-88062206	q1	q2	OK	0.561405	1.99483	1.82916	-3.43758	0.000586938	0.0186035	yes
TCONS_00043425	XLOC_023420	NLGN4X	chrX:5808082-6146706	q1	q2	OK	0.778014	2.75843	1.82598	-3.26567	0.00109206	0.0284167	yes
TCONS_00012771	XLOC_006824	ASB2	chr14:94400498-94443076	q1	q2	OK	2.39768	8.47894	1.82225	-3.59678	0.000322175	0.0120819	yes
TCONS_00001099	XLOC_000571	AHCYL1	chr1:110527386-110566364	q1	q2	OK	5.3767	18.9463	1.81712	-4.07328	4.63556e-05	0.00277475	yes
TCONS_00021946	XLOC_011972	EML4	chr2:42396489-42559688	q1	q2	OK	1.74712	6.1564	1.81711	-3.69944	0.000216076	0.00907447	yes
TCONS_00023809	XLOC_012981	ZEB2	chr2:145141941-145278466	q1	q2	OK	0.337574	1.18827	1.81559	-3.03062	0.00244055	0.0464299	yes
TCONS_00033314	XLOC_018049	VEGFA	chr6:43737945-43754223	q1	q2	OK	7.1657	25.1901	1.81368	-4.19583	2.71876e-05	0.0018316	yes
TCONS_00033445	XLOC_018127	ZNF292	chr6:87865268-87973406	q1	q2	OK	7.14395	24.9772	1.80582	-4.34198	1.41207e-05	0.0010716	yes
TCONS_00037677	XLOC_020294	DMTF1	chr7:86781676-86849031	q1	q2	OK	1.28999	4.50731	1.80491	-3.19337	0.00140622	0.0331613	yes
TCONS_00014682	XLOC_007906	ALDOA	chr16:30064410-30081741	q1	q2	OK	164.893	575.389	1.80301	-3.80955	0.00013922	0.00652565	yes
TCONS_00012690	XLOC_006803	FOXN3	chr14:89622515-90085494	q1	q2	OK	2.35136	8.20424	1.80288	-4.08315	4.44284e-05	0.00267877	yes
TCONS_00037411	XLOC_020151	EEPD1	chr7:36192835-36341152	q1	q2	OK	14.0345	48.8899	1.80056	-4.33127	1.4825e-05	0.00111398	yes
TCONS_00025998	XLOC_014170	ITGB2	chr21:46305867-46349595	q1	q2	OK	2.27992	7.93289	1.79887	-3.54987	0.000385427	0.013799	yes
TCONS_00032776	XLOC_017773	RIOK1	chr6:7390061-7418270	q1	q2	OK	2.1851	7.59978	1.79826	-3.04788	0.00230462	0.0448286	yes
TCONS_00024610	XLOC_013440	TGIF2	chr20:35201875-35274619	q1	q2	OK	1.19755	4.15031	1.79313	-3.13036	0.00174593	0.0379177	yes
TCONS_00001583	XLOC_000835	UHMK1	chr1:162466963-162499419	q1	q2	OK	6.35396	22.0077	1.79228	-4.17274	3.00965e-05	0.00198479	yes
TCONS_00001528	XLOC_000811	LY9	chr1:160765927-160798045	q1	q2	OK	8.36366	28.9397	1.79084	-4.17631	2.96279e-05	0.0019594	yes
TCONS_00016064	XLOC_008685	CD68	chr17:7482804-7485429	q1	q2	OK	1.46977	5.07554	1.78797	-3.04098	0.00235808	0.0454515	yes
TCONS_00042949	XLOC_023198	ARMCX3	chrX:100878119-100882831	q1	q2	OK	2.44861	8.42793	1.78321	-3.46641	0.000527453	0.017232	yes
TCONS_00005252	XLOC_002762	KLF6	chr10:3818187-3827473	q1	q2	OK	4.80824	16.4965	1.77858	-4.11644	3.84762e-05	0.002398	yes
TCONS_00022927	XLOC_012497	SP100	chr2:231280870-231410317	q1	q2	OK	0.82517	2.81159	1.76862	-2.98966	0.00279288	0.0498938	yes
TCONS_00033319	XLOC_018049	VEGFA	chr6:43737945-43754223	q1	q2	OK	11.1844	38.098	1.76823	-4.19746	2.69928e-05	0.00182196	yes
TCONS_00019559	XLOC_010598	GPI	chr19:34855644-34893318	q1	q2	OK	44.4433	151.374	1.76808	-3.9694	7.20527e-05	0.00392387	yes
TCONS_00042507	XLOC_022979	ZFX	chrX:24167761-24234372	q1	q2	OK	1.12402	3.82281	1.76596	-3.31206	0.000926128	0.0253749	yes
TCONS_00037842	XLOC_020377	CUX1	chr7:101459183-101927250	q1	q2	OK	1.92956	6.54702	1.76257	-3.49145	0.000480406	0.0161127	yes
TCONS_00033419	XLOC_018108	CD109	chr6:74405507-74538041	q1	q2	OK	3.66951	12.343	1.75003	-4.08539	4.40034e-05	0.00266342	yes
TCONS_00001186	XLOC_000629	NOTCH2NL	chr1:145209110-145285912	q1	q2	OK	0.859136	2.87457	1.74239	-3.01118	0.00260235	0.0483065	yes
TCONS_00016973	XLOC_009175	GAA	chr17:78075354-78093679	q1	q2	OK	1.56312	5.21574	1.73844	-3.32153	0.000895241	0.0247455	yes
TCONS_00040246	XLOC_021734	STAU2	chr8:74332308-74659943	q1	q2	OK	1.76935	5.89455	1.73617	-3.16485	0.00155162	0.0353	yes
TCONS_00026382	XLOC_014365	MGAT3	chr22:39853324-39888199	q1	q2	OK	3.49427	11.6094	1.73223	-3.92649	8.61943e-05	0.00451568	yes
TCONS_00044272	XLOC_023820	IDS	chrX:148560294-148586884	q1	q2	OK	2.24234	7.43901	1.73011	-3.64735	0.000264963	0.0105316	yes
TCONS_00005832	XLOC_003042	ARHGAP19	chr10:98757794-99052430	q1	q2	OK	1.15153	3.80222	1.72329	-3.18434	0.00145085	0.0338427	yes
TCONS_00010110	XLOC_005374	TUBA1A	chr12:49578582-49582861	q1	q2	OK	40.1863	132.49	1.7211	-4.14477	3.40157e-05	0.00218387	yes
TCONS_00039090	XLOC_021069	LOC154761	chr7:143509060-143533810	q1	q2	OK	1.69952	5.60017	1.72034	-3.0884	0.00201239	0.0413308	yes
TCONS_00039258	XLOC_021173	FDFT1	chr8:11660189-11696818	q1	q2	OK	112.855	365.8	1.69658	-3.77106	0.000162559	0.00731493	yes
TCONS_00021904	XLOC_011953	LTBP1	chr2:33172368-33624575	q1	q2	OK	3.67074	11.8937	1.69606	-3.8651	0.000111044	0.00550588	yes
TCONS_00007381	XLOC_003880	APLP2	chr11:129939715-130014706	q1	q2	OK	1.99557	6.45286	1.69314	-3.3675	0.000758543	0.022174	yes
TCONS_00003900	XLOC_002042	ABL2	chr1:179068461-179198819	q1	q2	OK	0.561586	1.81467	1.69213	-3.20557	0.00134797	0.0324404	yes
TCONS_00037846	XLOC_020377	CUX1	chr7:101459183-101927250	q1	q2	OK	3.35375	10.7932	1.68627	-3.56731	0.000360669	0.0131401	yes
TCONS_00010772	XLOC_005700	RSRC2	chr12:122989189-123011560	q1	q2	OK	11.9743	38.4074	1.68144	-3.94649	7.93055e-05	0.00421921	yes
TCONS_00004484	XLOC_002367	KIAA1217	chr10:23983674-24836772	q1	q2	OK	1.01092	3.24048	1.68054	-3.25113	0.00114948	0.0294309	yes
TCONS_00002621	XLOC_001382	PTAFR	chr1:28473676-28520447	q1	q2	OK	1.88196	6.02178	1.67795	-3.27951	0.00103988	0.0274955	yes
TCONS_00022184	XLOC_012102	KDM3A	chr2:86668270-86719839	q1	q2	OK	11.328	36.0718	1.67098	-3.9539	7.68884e-05	0.00411552	yes
TCONS_00012510	XLOC_006699	WDHD1	chr14:55405655-55493819	q1	q2	OK	1.25132	3.96001	1.66206	-3.10012	0.00193445	0.0403786	yes
TCONS_00027596	XLOC_015013	TFG	chr3:100428133-100467811	q1	q2	OK	4.1918	13.2463	1.65995	-3.36919	0.000753886	0.0220921	yes
TCONS_00019956	XLOC_010834	PPP1R15A	chr19:49375648-49379319	q1	q2	OK	23.9686	75.7142	1.65942	-3.98863	6.64548e-05	0.00368173	yes
TCONS_00038637	XLOC_020817	LOC100093631	chr7:74601103-74653459	q1	q2	OK	13.4085	42.1985	1.65404	-3.93295	8.39101e-05	0.00441043	yes
TCONS_00034773	XLOC_018835	CITED2	chr6:139693396-139695785	q1	q2	OK	6.25617	19.6876	1.65394	-3.5522	0.000382029	0.0137387	yes
TCONS_00033096	XLOC_017939	MSH5-SAPCD1	chr6:31707724-31732624	q1	q2	OK	1.28675	4.04086	1.65093	-3.05133	0.00227831	0.0445181	yes
TCONS_00000569	XLOC_000304	RLF	chr1:40627040-40706593	q1	q2	OK	8.98449	28.1951	1.64994	-3.96295	7.40306e-05	0.00400677	yes
TCONS_00012770	XLOC_006824	ASB2	chr14:94400498-94443076	q1	q2	OK	16.2016	50.7141	1.64625	-3.90027	9.60848e-05	0.00490238	yes
TCONS_00026559	XLOC_014462	MICAL3	chr22:18270415-18507325	q1	q2	OK	9.42704	29.5041	1.64604	-3.92211	8.77779e-05	0.00457479	yes
TCONS_00039619	XLOC_021353	E2F5	chr8:86089618-86132643	q1	q2	OK	8.89432	27.6721	1.63747	-3.43552	0.000591414	0.0187158	yes
TCONS_00037825	XLOC_020368	SRRT	chr7:100472700-100486285	q1	q2	OK	2.35464	7.29065	1.63054	-3.27834	0.00104418	0.0275781	yes
TCONS_00022311	XLOC_012178	LIMS1	chr2:109150810-109303702	q1	q2	OK	3.23908	9.93091	1.61634	-3.34779	0.000814578	0.0232799	yes
TCONS_00012623	XLOC_006763	C14orf43	chr14:74181824-74253896	q1	q2	OK	5.41509	16.5037	1.60773	-3.80332	0.000142768	0.00663887	yes
TCONS_00001405	XLOC_000752	FDPS	chr1:155278538-155300909	q1	q2	OK	3.6868	11.2034	1.6035	-2.99497	0.00274469	0.0495616	yes
TCONS_00011737	XLOC_006249	KTN1	chr14:56046924-56151302	q1	q2	OK	4.63336	14.0306	1.59844	-3.67757	0.000235465	0.00960335	yes
TCONS_00002799	XLOC_001486	SLC2A1	chr1:43391045-43449029	q1	q2	OK	9.98112	30.1495	1.59486	-3.80497	0.000141823	0.00661462	yes
TCONS_00021531	XLOC_011746	ZNF160	chr19:53569866-53606687	q1	q2	OK	2.5528	7.69233	1.59134	-3.26801	0.00108305	0.0282807	yes
TCONS_00019023	XLOC_010275	CNN2	chr19:1026297-1039064	q1	q2	OK	3.40001	10.2439	1.59116	-3.2101	0.0013269	0.0322088	yes
TCONS_00039092	XLOC_021070	FAM115A	chr7:143548460-143599278	q1	q2	OK	1.34563	4.04705	1.58859	-3.05983	0.00221465	0.0437659	yes
TCONS_00019557	XLOC_010598	GPI	chr19:34855644-34893318	q1	q2	OK	1.44207	4.32833	1.58566	-2.99233	0.00276853	0.0497306	yes
TCONS_00009460	XLOC_005009	HSP90B1	chr12:104324188-104341703	q1	q2	OK	23.1951	69.2048	1.57705	-3.79332	0.000148646	0.00684658	yes
TCONS_00025035	XLOC_013649	SLC23A2	chr20:4833001-4990939	q1	q2	OK	6.01803	17.5698	1.54574	-3.61829	0.000296556	0.011432	yes
TCONS_00037238	XLOC_020063	RBAK	chr7:5085451-5112854	q1	q2	OK	3.7792	11.024	1.54449	-3.49384	0.000476119	0.0160154	yes
TCONS_00038236	XLOC_020583	INSIG1	chr7:155089485-155101945	q1	q2	OK	28.2507	82.3836	1.54407	-3.65718	0.000255004	0.0102282	yes
TCONS_00024357	XLOC_013291	SIRPA	chr20:1874812-1920540	q1	q2	OK	1.93184	5.62667	1.5423	-3.18003	0.00147259	0.0341878	yes
TCONS_00021079	XLOC_011503	PRX	chr19:40899670-40919271	q1	q2	OK	2.70526	7.87485	1.54148	-3.40351	0.00066526	0.0202729	yes
TCONS_00008776	XLOC_004641	ENO2	chr12:7023613-7032859	q1	q2	OK	37.1421	108.112	1.5414	-3.69605	0.000218978	0.00914573	yes
TCONS_00012617	XLOC_006760	NUMB	chr14:73741917-73925286	q1	q2	OK	4.91151	14.2947	1.54124	-3.38343	0.000715875	0.0213259	yes
TCONS_00002748	XLOC_001462	PABPC4	chr1:40026484-40042521	q1	q2	OK	4.1356	11.9632	1.53244	-3.21024	0.00132625	0.0321986	yes
TCONS_00006932	XLOC_003631	NDUFV1	chr11:67374322-67380012	q1	q2	OK	4.74996	13.7113	1.52938	-3.01208	0.00259467	0.0482573	yes
TCONS_00011119	XLOC_005902	ARHGEF7	chr13:111767623-111958081	q1	q2	OK	2.41721	6.90138	1.51354	-3.19758	0.00138588	0.0329078	yes
TCONS_00013809	XLOC_007447	LYSMD2	chr15:52015260-52043650	q1	q2	OK	18.6339	52.9192	1.50587	-3.52698	0.000420326	0.0146859	yes
TCONS_00018355	XLOC_009934	TYMS	chr18:596997-712662	q1	q2	OK	10.6339	30.0701	1.49967	-3.38121	0.000721675	0.0214529	yes
TCONS_00028242	XLOC_015356	IQSEC1	chr3:12938718-13114617	q1	q2	OK	3.03601	8.58127	1.49902	-3.42974	0.000604162	0.019018	yes
TCONS_00025212	XLOC_013754	RBM39	chr20:34291530-34330258	q1	q2	OK	8.76062	24.6591	1.49301	-3.43408	0.000594566	0.0187818	yes
TCONS_00023847	XLOC_012997	CYTIP	chr2:158271130-158300604	q1	q2	OK	16.6582	46.6361	1.48522	-3.50666	0.000453767	0.0155492	yes
TCONS_00022267	XLOC_012150	RPL31	chr2:101618690-101767846	q1	q2	OK	25.9503	72.4809	1.48185	-3.35134	0.0008042	0.0230865	yes
TCONS_00032050	XLOC_017378	HMGCS1	chr5:43289492-43313595	q1	q2	OK	44.8415	124.683	1.47536	-3.41633	0.000634711	0.019657	yes
TCONS_00024812	XLOC_013541	RBM38	chr20:55904830-55998278	q1	q2	OK	17.0533	47.3918	1.47459	-3.48928	0.000484328	0.0161979	yes
TCONS_00005053	XLOC_002658	ADD3	chr10:111705316-111895323	q1	q2	OK	6.01812	16.6795	1.47069	-3.32608	0.000880768	0.024485	yes
TCONS_00010324	XLOC_005479	TMEM194A	chr12:57449425-57472574	q1	q2	OK	3.79568	10.516	1.47016	-3.19239	0.00141101	0.0332409	yes
TCONS_00005425	XLOC_002849	ITGB1	chr10:33189245-33247293	q1	q2	OK	6.45157	17.8562	1.4687	-3.31493	0.000916672	0.0251883	yes
TCONS_00043131	XLOC_023278	STAG2	chrX:123094474-123236505	q1	q2	OK	3.26286	8.9086	1.44906	-3.16651	0.00154278	0.0351956	yes
TCONS_00004247	XLOC_002237	IRF2BP2	chr1:234740014-234745271	q1	q2	OK	7.42287	20.2105	1.44506	-3.3678	0.000757713	0.0221653	yes
TCONS_00015433	XLOC_008323	LOC100190986	chr16:21443344-21445776	q1	q2	OK	6.85999	18.6528	1.44311	-3.14764	0.00164595	0.0365192	yes
TCONS_00041429	XLOC_022366	UAP1L1	chr9:139971952-139978990	q1	q2	OK	16.4799	44.6636	1.43839	-3.46914	0.000522134	0.0170925	yes
TCONS_00002601	XLOC_001371	SLC9A1	chr1:27425299-27481451	q1	q2	OK	3.55563	9.59257	1.43181	-3.20143	0.0013675	0.0326845	yes
TCONS_00032262	XLOC_017503	STARD4	chr5:110834021-111312628	q1	q2	OK	9.05999	24.2624	1.42114	-3.06632	0.00216714	0.0432156	yes
TCONS_00012491	XLOC_006690	ERO1L	chr14:53108604-53162419	q1	q2	OK	16.8911	45.1641	1.41891	-3.39085	0.000696771	0.0209159	yes
TCONS_00007050	XLOC_003690	B3GNT6	chr11:76745434-76753005	q1	q2	OK	8.68139	22.7485	1.38978	-3.18618	0.00144166	0.0337425	yes
TCONS_00007946	XLOC_004201	SLC15A3	chr11:60691912-60719257	q1	q2	OK	9.16548	23.9448	1.38543	-3.10071	0.00193058	0.0403158	yes
TCONS_00003135	XLOC_001670	VAV3	chr1:108113781-108507545	q1	q2	OK	5.12159	13.311	1.37796	-3.13562	0.00171491	0.0374347	yes
TCONS_00011799	XLOC_006279	ZBTB1	chr14:64971291-65000408	q1	q2	OK	18.2347	47.1653	1.37104	-3.26141	0.00110859	0.0287079	yes
TCONS_00032051	XLOC_017378	HMGCS1	chr5:43289492-43313595	q1	q2	OK	77.7001	200.846	1.3701	-3.10269	0.00191769	0.0401566	yes
TCONS_00009329	XLOC_004936	CNOT2	chr12:70636773-70748773	q1	q2	OK	8.68459	22.3354	1.3628	-3.12838	0.00175771	0.0380471	yes
TCONS_00014834	XLOC_007995	NLRC5	chr16:57050985-57117436	q1	q2	OK	4.19083	10.6797	1.34956	-3.18268	0.00145921	0.0339779	yes
TCONS_00037324	XLOC_020104	GPNMB	chr7:23286315-23314729	q1	q2	OK	6.98492	17.7746	1.3475	-3.00315	0.00267205	0.0489537	yes
TCONS_00037837	XLOC_020377	CUX1	chr7:101459183-101927250	q1	q2	OK	3.46229	8.80699	1.34692	-3.20256	0.00136214	0.0326417	yes
TCONS_00032321	XLOC_017530	FNIP1	chr5:130977406-131132756	q1	q2	OK	3.8843	9.8588	1.34376	-3.01077	0.00260589	0.0483252	yes
TCONS_00031853	XLOC_017260	N4BP3	chr5:177540555-177553107	q1	q2	OK	7.28081	18.3665	1.3349	-3.20746	0.00133913	0.0323458	yes
TCONS_00028019	XLOC_015240	FXR1	chr3:180630233-180700539	q1	q2	OK	7.65581	19.3121	1.33488	-3.13666	0.00170881	0.0373248	yes
TCONS_00040438	XLOC_021816	KLF10	chr8:103661004-103667983	q1	q2	OK	11.1761	28.0176	1.32592	-3.0731	0.00211846	0.0426072	yes
TCONS_00008287	XLOC_004397	CREBZF	chr11:85368607-85376182	q1	q2	OK	5.58908	13.8272	1.30682	-3.03867	0.00237623	0.0456571	yes
TCONS_00032674	XLOC_017714	DOK3	chr5:176928905-176937427	q1	q2	OK	31.3979	76.7177	1.28889	-3.04539	0.00232382	0.0449817	yes
TCONS_00012338	XLOC_006594	ACIN1	chr14:23527773-23569665	q1	q2	OK	9.88644	24.0772	1.28415	-3.00204	0.00268176	0.049023	yes
TCONS_00021765	XLOC_011868	HPCAL1	chr2:10443039-10567743	q1	q2	OK	27.0793	65.7266	1.27929	-3.05311	0.00226484	0.0443961	yes
TCONS_00017097	XLOC_009243	METTL16	chr17:2319347-2415200	q1	q2	OK	10.4213	25.0837	1.26721	-3.04206	0.00234963	0.0453504	yes
TCONS_00006801	XLOC_003557	ESRRA	chr11:64073043-64085033	q1	q2	OK	34.5023	13.7304	-1.32932	2.98968	0.00279268	0.0498938	yes
TCONS_00038613	XLOC_020804	BCL7B	chr7:72950682-72972065	q1	q2	OK	45.4577	17.8601	-1.34779	3.01627	0.00255902	0.0480148	yes
TCONS_00018025	XLOC_009754	CD79B	chr17:62006097-62009704	q1	q2	OK	207.392	81.1994	-1.35282	3.04012	0.00236481	0.0455247	yes
TCONS_00002279	XLOC_001196	SSU72	chr1:1477052-1510262	q1	q2	OK	108.414	42.3581	-1.35584	3.1084	0.00188101	0.0396512	yes
TCONS_00037763	XLOC_020336	CPSF4	chr7:99006600-99063824	q1	q2	OK	43.939	17.0031	-1.36971	2.99806	0.00271704	0.0493819	yes
TCONS_00005264	XLOC_002769	ASB13	chr10:5680819-5708558	q1	q2	OK	56.6149	21.7344	-1.3812	3.10576	0.00189789	0.039917	yes
TCONS_00028833	XLOC_015653	IGSF11	chr3:118619478-118864898	q1	q2	OK	76.7721	29.4351	-1.38304	3.10512	0.00190204	0.0399402	yes
TCONS_00021779	XLOC_011875	TRIB2	chr2:12856997-12882858	q1	q2	OK	47.8255	18.2531	-1.38964	3.14764	0.00164596	0.0365192	yes
TCONS_00018923	XLOC_010211	TCF4	chr18:52889561-53303188	q1	q2	OK	19.1276	7.26763	-1.3961	3.0779	0.00208462	0.04218	yes
TCONS_00037770	XLOC_020339	ZNF655	chr7:99156044-99174076	q1	q2	OK	59.0224	22.349	-1.40105	3.11683	0.00182807	0.0390264	yes
TCONS_00037847	XLOC_020377	CUX1	chr7:101459183-101927250	q1	q2	OK	9.65005	3.65315	-1.40139	3.14424	0.0016652	0.0367385	yes
TCONS_00044551	XLOC_023951	P2RY8	chrY:1531465-1606037	q1	q2	OK	32.2664	12.1862	-1.40479	3.20893	0.00133228	0.0322783	yes
TCONS_00038832	XLOC_020927	CLDN15	chr7:100875372-100882101	q1	q2	OK	32.0063	11.979	-1.41786	3.05361	0.00226104	0.0443648	yes
TCONS_00009332	XLOC_004937	KCNMB4	chr12:70760061-70828072	q1	q2	OK	22.458	8.3996	-1.41884	3.10393	0.00190967	0.040058	yes
TCONS_00011594	XLOC_006182	IRF9	chr14:24630421-24635774	q1	q2	OK	26.4861	9.88005	-1.42265	3.02278	0.00250464	0.0473239	yes
TCONS_00003526	XLOC_001862	ADAR	chr1:154554533-154600456	q1	q2	OK	15.3254	5.70744	-1.42501	3.171	0.00151917	0.0349748	yes
TCONS_00018202	XLOC_009858	CBX4	chr17:77806954-77813213	q1	q2	OK	73.2404	27.2478	-1.4265	3.285	0.00101982	0.0271304	yes
TCONS_00024878	XLOC_013566	RPS21	chr20:60962120-60963576	q1	q2	OK	410.426	152.343	-1.4298	3.26842	0.00108152	0.0282611	yes
TCONS_00039921	XLOC_021556	FAM167A	chr8:11197145-11324276	q1	q2	OK	62.1847	23.045	-1.4321	3.23341	0.00122321	0.030671	yes
TCONS_00043414	XLOC_023412	P2RY8	chrX:1581465-1656037	q1	q2	OK	31.7929	11.723	-1.43936	3.28186	0.00103123	0.0273234	yes
TCONS_00014614	XLOC_007881	ATXN2L	chr16:28834413-28848558	q1	q2	OK	21.9545	8.09323	-1.43973	3.17897	0.00147799	0.0342509	yes
TCONS_00030324	XLOC_016457	TMEM156	chr4:38968440-39034041	q1	q2	OK	114.111	42.0487	-1.44031	3.21211	0.00131763	0.0321314	yes
TCONS_00011746	XLOC_006256	ACTR10	chr14:58666832-58702353	q1	q2	OK	65.071	23.9672	-1.44095	3.19127	0.00141647	0.0333359	yes
TCONS_00038023	XLOC_020465	MEST	chr7:130126015-130371406	q1	q2	OK	30.1315	11.0956	-1.44128	3.01565	0.00256425	0.0480994	yes
TCONS_00040435	XLOC_021814	RRM2B	chr8:103216728-103251346	q1	q2	OK	28.9609	10.6509	-1.44313	3.13723	0.0017055	0.0372757	yes
TCONS_00026860	XLOC_014633	RPS19BP1	chr22:39925097-39928860	q1	q2	OK	69.6155	25.5601	-1.44552	3.22878	0.0012432	0.0309694	yes
TCONS_00011328	XLOC_006016	KIAA0226L	chr13:46916136-46961635	q1	q2	OK	31.849	11.6795	-1.44726	3.22501	0.00125968	0.0312622	yes
TCONS_00025931	XLOC_014126	BRWD1	chr21:40557403-40685712	q1	q2	OK	7.97932	2.92106	-1.44977	3.12209	0.0017957	0.0386111	yes
TCONS_00030194	XLOC_016385	MXD4	chr4:2249159-2263739	q1	q2	OK	16.2354	5.93329	-1.45224	3.1427	0.001674	0.0368332	yes
TCONS_00016158	XLOC_008736	C17orf76-AS1	chr17:16342300-16395480	q1	q2	OK	158.705	57.696	-1.4598	3.25394	0.00113817	0.0292369	yes
TCONS_00000071	XLOC_000042	TPRG1L	chr1:3541555-3546694	q1	q2	OK	17.4931	6.31699	-1.46948	3.00802	0.00262958	0.0485294	yes
TCONS_00029873	XLOC_016208	RPL34	chr4:109541721-109551639	q1	q2	OK	677.535	242.434	-1.4827	3.03495	0.00240579	0.0460363	yes
TCONS_00018604	XLOC_010060	PMAIP1	chr18:57567191-57571538	q1	q2	OK	82.2893	29.3976	-1.48501	3.25499	0.00113397	0.029177	yes
TCONS_00023310	XLOC_012710	MCFD2	chr2:47129008-47303275	q1	q2	OK	33.6818	11.9875	-1.49043	3.30882	0.000936905	0.0256053	yes
TCONS_00007999	XLOC_004233	SNHG1	chr11:62619459-62623360	q1	q2	OK	260.232	92.2727	-1.49582	3.3192	0.000902764	0.0249094	yes
TCONS_00041279	XLOC_022276	SET	chr9:131445933-131458675	q1	q2	OK	43.6945	15.4923	-1.4959	3.25704	0.00112579	0.0290143	yes
TCONS_00021251	XLOC_011608	SLC1A5	chr19:47278139-47291842	q1	q2	OK	81.2219	28.5389	-1.50894	3.40504	0.000661534	0.0201812	yes
TCONS_00002042	XLOC_001072	ADCK3	chr1:227127937-227175246	q1	q2	OK	14.1551	4.97271	-1.50921	3.11587	0.00183404	0.0390714	yes
TCONS_00040212	XLOC_021710	MYBL1	chr8:67474409-67525480	q1	q2	OK	15.272	5.36333	-1.50969	3.09573	0.00196328	0.0407386	yes
TCONS_00017067	XLOC_009225	INPP5K	chr17:1397870-1420182	q1	q2	OK	16.4903	5.78981	-1.51003	3.12851	0.00175695	0.0380454	yes
TCONS_00006748	XLOC_003535	SLC3A2	chr11:62623483-62656355	q1	q2	OK	50.6454	17.7631	-1.51155	3.33599	0.000849963	0.0239026	yes
TCONS_00017416	XLOC_009407	C17orf103	chr17:21142183-21156578	q1	q2	OK	6.45186	2.25873	-1.5142	3.00855	0.00262497	0.0485294	yes
TCONS_00026877	XLOC_014647	NHP2L1	chr22:42069936-42084913	q1	q2	OK	32.673	11.3535	-1.52496	3.06808	0.00215435	0.0430461	yes
TCONS_00038516	XLOC_020747	SNHG15	chr7:45022626-45026259	q1	q2	OK	89.293	30.9111	-1.53042	3.2896	0.0010033	0.0268001	yes
TCONS_00009491	XLOC_005029	ISCU	chr12:108956293-108963160	q1	q2	OK	32.7048	11.3054	-1.53249	2.99928	0.00270614	0.0493022	yes
TCONS_00022129	XLOC_012067	MTHFD2	chr2:74425689-74442424	q1	q2	OK	34.726	11.9693	-1.53667	3.19294	0.00140833	0.0331944	yes
TCONS_00016905	XLOC_009151	LOC100507246	chr17:74553845-74561430	q1	q2	OK	78.9886	27.178	-1.5392	3.38653	0.000707817	0.0211437	yes
TCONS_00016029	XLOC_008668	EIF5A	chr17:7210317-7215782	q1	q2	OK	102.942	35.408	-1.53969	3.45325	0.000553871	0.0177919	yes
TCONS_00012576	XLOC_006739	TMEM229B	chr14:67936982-67982021	q1	q2	OK	7.21872	2.47952	-1.54168	3.01058	0.00260751	0.048338	yes
TCONS_00019433	XLOC_010511	FAM125A	chr19:17530911-17536140	q1	q2	OK	21.9089	7.52393	-1.54196	3.01749	0.00254876	0.0478868	yes
TCONS_00002668	XLOC_001416	SYNC	chr1:33116748-33168361	q1	q2	OK	18.5739	6.36013	-1.54615	3.29818	0.000973143	0.0263044	yes
TCONS_00019545	XLOC_010593	CEBPG	chr19:33864574-33873592	q1	q2	OK	36.4567	12.4443	-1.5507	3.39408	0.000688593	0.0207433	yes
TCONS_00009511	XLOC_005042	ATP2A2	chr12:110719031-110788897	q1	q2	OK	20.8122	7.10277	-1.55098	3.3371	0.000846573	0.0238428	yes
TCONS_00018654	XLOC_010095	CTDP1	chr18:77439800-77514510	q1	q2	OK	8.49812	2.89772	-1.55223	3.05694	0.00223612	0.0440479	yes
TCONS_00001069	XLOC_000557	SARS	chr1:109756514-109780804	q1	q2	OK	155.686	53.0749	-1.55254	3.45022	0.000560138	0.0179164	yes
TCONS_00033176	XLOC_017979	ITPR3	chr6:33589155-33664348	q1	q2	OK	43.8214	14.939	-1.55255	3.40286	0.000666834	0.0203032	yes
TCONS_00018034	XLOC_009757	ERN1	chr17:62120389-62207502	q1	q2	OK	6.04746	2.05734	-1.55555	3.00437	0.00266133	0.0488782	yes
TCONS_00002995	XLOC_001595	ZRANB2	chr1:71318035-71546972	q1	q2	OK	28.8772	9.81521	-1.55684	3.24734	0.0011649	0.0296978	yes
TCONS_00000024	XLOC_000019	GLTPD1	chr1:1260142-1264276	q1	q2	OK	12.9275	4.37814	-1.56205	3.10533	0.00190066	0.039928	yes
TCONS_00028104	XLOC_015289	TP63	chr3:189349215-189615068	q1	q2	OK	13.9835	4.73535	-1.56218	3.20612	0.00134537	0.0324166	yes
TCONS_00018996	XLOC_010256	TPGS1	chr19:507496-519654	q1	q2	OK	23.3737	7.8331	-1.57723	3.03696	0.00238975	0.0458479	yes
TCONS_00030448	XLOC_016534	RASSF6	chr4:74438861-74486340	q1	q2	OK	17.5709	5.87217	-1.58122	3.25513	0.00113341	0.029168	yes
TCONS_00030135	XLOC_016350	CYP4V2	chr4:187112673-187134617	q1	q2	OK	13.4879	4.49953	-1.58382	3.24668	0.00116758	0.0297211	yes
TCONS_00017184	XLOC_009279	ZNF594	chr17:5082830-5095178	q1	q2	OK	7.23476	2.40679	-1.58784	3.14873	0.00163982	0.0364373	yes
TCONS_00038747	XLOC_020881	MGC72080	chr7:97595907-97601638	q1	q2	OK	47.0224	15.6408	-1.58803	3.21048	0.00132515	0.0321976	yes
TCONS_00040993	XLOC_022123	SUSD3	chr9:95820988-95847415	q1	q2	OK	28.2179	9.35599	-1.59265	3.27714	0.00104864	0.0276803	yes
TCONS_00018990	XLOC_010251	PQLC1	chr18:77662419-77711653	q1	q2	OK	10.839	3.5929	-1.59301	3.03095	0.00243782	0.0463956	yes
TCONS_00019514	XLOC_010569	RPSAP58	chr19:23945815-24010919	q1	q2	OK	58.0078	19.2023	-1.59496	3.45224	0.000555956	0.0178196	yes
TCONS_00017928	XLOC_009707	CUEDC1	chr17:55940336-55980750	q1	q2	OK	18.3512	6.06165	-1.59809	3.29998	0.000966904	0.026171	yes
TCONS_00003940	XLOC_002063	FAM129A	chr1:184760165-184943682	q1	q2	OK	10.2312	3.37564	-1.59975	3.4053	0.000660911	0.0201665	yes
TCONS_00024481	XLOC_013352	LINC00493	chr20:18548072-18550203	q1	q2	OK	190.379	62.6509	-1.60347	3.58436	0.000337909	0.0125003	yes
TCONS_00014613	XLOC_007881	ATXN2L	chr16:28834413-28848558	q1	q2	OK	26.5764	8.7003	-1.61101	3.55125	0.000383405	0.0137501	yes
TCONS_00022266	XLOC_012150	RPL31	chr2:101618690-101767846	q1	q2	OK	817.882	267.279	-1.61354	3.3882	0.000703521	0.0210458	yes
TCONS_00016464	XLOC_008919	NKIRAS2	chr17:40118758-40190044	q1	q2	OK	17.8966	5.82389	-1.61963	3.2799	0.00103844	0.0274625	yes
TCONS_00020373	XLOC_011088	C2CD4C	chr19:405442-409170	q1	q2	OK	7.87981	2.55941	-1.62235	3.11689	0.00182772	0.0390253	yes
TCONS_00032631	XLOC_017691	STC2	chr5:172741725-172756506	q1	q2	OK	16.7239	5.42095	-1.62529	3.58225	0.000340649	0.0125735	yes
TCONS_00019260	XLOC_010401	C19orf66	chr19:10196805-10213425	q1	q2	OK	10.8814	3.52563	-1.62591	3.15893	0.0015835	0.0357535	yes
TCONS_00001503	XLOC_000791	IFI16	chr1:158979681-159024945	q1	q2	OK	29.917	9.68891	-1.62656	3.41344	0.000641471	0.0197533	yes
TCONS_00014597	XLOC_007874	IL4R	chr16:27325250-27376099	q1	q2	OK	30.0967	9.72861	-1.6293	3.6208	0.000293695	0.0113559	yes
TCONS_00034460	XLOC_018690	HMGN3	chr6:79910961-79946517	q1	q2	OK	25.3703	8.18356	-1.63234	3.1146	0.00184196	0.0391806	yes
TCONS_00016631	XLOC_009011	ITGA3	chr17:48133339-48167849	q1	q2	OK	11.192	3.59985	-1.63647	3.44524	0.000570562	0.0181786	yes
TCONS_00000947	XLOC_000497	LRRC8D	chr1:90286572-90401989	q1	q2	OK	12.8129	4.11979	-1.63695	3.18451	0.00145001	0.0338427	yes
TCONS_00008028	XLOC_004252	C11orf95	chr11:63527363-63536113	q1	q2	OK	7.95578	2.55772	-1.63714	3.37205	0.000746107	0.0219247	yes
TCONS_00040674	XLOC_021939	RPL8	chr8:146015153-146017805	q1	q2	OK	60.7643	19.5064	-1.63928	3.44408	0.000573014	0.0182392	yes
TCONS_00037364	XLOC_020126	CHN2	chr7:29234120-29553944	q1	q2	OK	33.2505	10.5849	-1.65137	3.65214	0.000260066	0.0103869	yes
TCONS_00038386	XLOC_020683	HOXA10	chr7:27202056-27219880	q1	q2	OK	9.12934	2.89873	-1.65509	3.01111	0.00260296	0.0483108	yes
TCONS_00007666	XLOC_004045	CYP2R1	chr11:14899555-14913751	q1	q2	OK	16.3975	5.20439	-1.65568	3.05173	0.00227523	0.0444696	yes
TCONS_00016635	XLOC_009012	PDK2	chr17:48172100-48188733	q1	q2	OK	12.99	4.08757	-1.66809	3.27185	0.00106846	0.0280622	yes
TCONS_00009583	XLOC_005085	DYNLL1	chr12:120907659-120936298	q1	q2	OK	190.459	59.894	-1.669	3.72588	0.000194638	0.00837789	yes
TCONS_00018918	XLOC_010211	TCF4	chr18:52889561-53303188	q1	q2	OK	18.0091	5.65647	-1.67075	3.63827	0.000274479	0.0108083	yes
TCONS_00015831	XLOC_008563	ZDHHC7	chr16:85008066-85045141	q1	q2	OK	15.2744	4.78868	-1.67342	3.33723	0.000846179	0.0238428	yes
TCONS_00021794	XLOC_011888	KLHL29	chr2:23608297-23931483	q1	q2	OK	10.5147	3.28618	-1.67792	3.53548	0.000407041	0.0143573	yes
TCONS_00000412	XLOC_000218	SYTL1	chr1:27668482-27680423	q1	q2	OK	14.3913	4.49038	-1.68029	3.22188	0.00127351	0.0314391	yes
TCONS_00010800	XLOC_005715	NCOR2	chr12:124808956-125052010	q1	q2	OK	1.79924	0.56038	-1.68291	3.08891	0.00200891	0.0412868	yes
TCONS_00018866	XLOC_010196	RPL17	chr18:47007547-47018935	q1	q2	OK	119.163	37.0822	-1.68413	3.6456	0.000266765	0.0105912	yes
TCONS_00033430	XLOC_018117	BCKDHB	chr6:80816343-81055987	q1	q2	OK	96.2098	29.8853	-1.68675	3.68665	0.000227224	0.00937598	yes
TCONS_00015866	XLOC_008579	CYBA	chr16:88709696-88717492	q1	q2	OK	733.589	226.74	-1.69393	3.66523	0.000247121	0.00996603	yes
TCONS_00028538	XLOC_015499	MON1A	chr3:49946301-49967445	q1	q2	OK	12.7831	3.93328	-1.70043	3.26201	0.00110626	0.0286739	yes
TCONS_00031635	XLOC_017132	KIAA0141	chr5:141303384-141321612	q1	q2	OK	7.72057	2.3706	-1.70346	3.22339	0.00126683	0.0313677	yes
TCONS_00021833	XLOC_011915	C2orf28	chr2:27422454-27440046	q1	q2	OK	21.0294	6.44267	-1.70668	3.23507	0.00121611	0.0305366	yes
TCONS_00014538	XLOC_007833	C16orf62	chr16:19566736-19712485	q1	q2	OK	3.48797	1.0676	-1.70802	3.01265	0.00258975	0.0482323	yes
TCONS_00037259	XLOC_020073	ZDHHC4	chr7:6617064-6628610	q1	q2	OK	22.8931	6.9863	-1.71231	3.20649	0.00134364	0.032397	yes
TCONS_00002068	XLOC_001086	RNF187	chr1:228675067-228683889	q1	q2	OK	311.315	94.8034	-1.71536	3.41373	0.000640808	0.0197502	yes
TCONS_00024025	XLOC_013085	ORMDL1	chr2:190634992-190742355	q1	q2	OK	21.5002	6.54135	-1.71669	3.11646	0.00183034	0.0390264	yes
TCONS_00040064	XLOC_021641	TTI2	chr8:33342684-33370703	q1	q2	OK	8.71199	2.64703	-1.71863	3.04025	0.00236382	0.0455179	yes
TCONS_00015216	XLOC_008187	GNG13	chr16:838621-850733	q1	q2	OK	19.943	6.03741	-1.72388	3.27584	0.00105348	0.0277723	yes
TCONS_00010281	XLOC_005458	RNF41	chr12:56596287-56615753	q1	q2	OK	6.77854	2.04257	-1.73059	3.31138	0.000928361	0.0254262	yes
TCONS_00042555	XLOC_023008	MID1IP1	chrX:38660684-38665783	q1	q2	OK	13.0492	3.90656	-1.73999	3.18189	0.00146316	0.0340298	yes
TCONS_00026321	XLOC_014334	MPST	chr22:37415682-37425863	q1	q2	OK	16.6143	4.94025	-1.74977	3.2997	0.00096789	0.0261825	yes
TCONS_00018234	XLOC_009880	C17orf90	chr17:79632065-79633618	q1	q2	OK	35.5987	10.5619	-1.75295	3.37632	0.000734623	0.0216684	yes
TCONS_00011601	XLOC_006185	GMPR2	chr14:24701647-24708447	q1	q2	OK	19.3413	5.71933	-1.75777	3.32692	0.000878116	0.0244316	yes
TCONS_00029065	XLOC_015769	PFN2	chr3:149682690-149688741	q1	q2	OK	19.2198	5.68155	-1.75823	3.23281	0.00122581	0.0307307	yes
TCONS_00043596	XLOC_023478	DMD	chrX:31137344-33357726	q1	q2	OK	1.25518	0.370907	-1.75877	3.03528	0.0024031	0.0460035	yes
TCONS_00041191	XLOC_022235	NEK6	chr9:127019884-127114719	q1	q2	OK	7.93414	2.34243	-1.76007	3.15349	0.00161331	0.0361193	yes
TCONS_00031105	XLOC_016877	SNX18	chr5:53813588-53842416	q1	q2	OK	2.60566	0.768677	-1.7612	3.04656	0.00231477	0.0449489	yes
TCONS_00006656	XLOC_003472	FAM111A	chr11:58910317-58922511	q1	q2	OK	19.2187	5.66258	-1.76298	3.57213	0.000354094	0.0129745	yes
TCONS_00021885	XLOC_011943	EHD3	chr2:31456879-31491260	q1	q2	OK	69.8741	20.5803	-1.76349	3.95683	7.59524e-05	0.00407783	yes
TCONS_00017170	XLOC_009275	CAMTA2	chr17:4871286-4890960	q1	q2	OK	3.15225	0.928234	-1.76382	3.09219	0.00198684	0.0410297	yes
TCONS_00027252	XLOC_014829	RPL14	chr3:40498800-40503859	q1	q2	OK	89.6003	26.3281	-1.7669	3.79545	0.000147377	0.00680149	yes
TCONS_00007117	XLOC_003740	CEP57	chr11:95523624-95565857	q1	q2	OK	4.76785	1.39729	-1.7707	3.01842	0.00254093	0.0478124	yes
TCONS_00020827	XLOC_011372	MEF2B	chr19:19256375-19314238	q1	q2	OK	484.138	141.784	-1.77173	3.47898	0.000503329	0.0166317	yes
TCONS_00014669	XLOC_007902	TMEM219	chr16:29973350-29984373	q1	q2	OK	22.1645	6.48269	-1.77359	3.32436	0.000886218	0.0245782	yes
TCONS_00006746	XLOC_003535	SLC3A2	chr11:62623483-62656355	q1	q2	OK	12.5641	3.67251	-1.77447	3.28905	0.00100526	0.0268324	yes
TCONS_00026542	XLOC_014457	CECR1	chr22:17660191-17690779	q1	q2	OK	5.67463	1.65805	-1.77504	3.13684	0.00170777	0.0373137	yes
TCONS_00029121	XLOC_015799	IFT80	chr3:159974773-160117320	q1	q2	OK	7.31949	2.132	-1.77953	3.17685	0.00148886	0.0344359	yes
TCONS_00017132	XLOC_009257	ITGAE	chr17:3617918-3704537	q1	q2	OK	4.96945	1.44645	-1.78057	3.28167	0.00103195	0.0273321	yes
TCONS_00024341	XLOC_013283	TRIB3	chr20:361307-378203	q1	q2	OK	331.999	96.6127	-1.7809	3.65279	0.000259403	0.0103633	yes
TCONS_00011588	XLOC_006178	DCAF11	chr14:24583905-24594451	q1	q2	OK	4.40855	1.27807	-1.78633	3.08049	0.00206661	0.0419604	yes
TCONS_00006308	XLOC_003300	LOC729013	chr11:10879763-10900823	q1	q2	OK	14.3715	4.16458	-1.78697	3.14206	0.00167762	0.0368783	yes
TCONS_00044554	XLOC_023952	ZBED1	chrY:2087554-2369015	q1	q2	OK	2.51269	0.727572	-1.78807	3.05496	0.0022509	0.0442461	yes
TCONS_00020023	XLOC_010873	ATF5	chr19:50392913-50437193	q1	q2	OK	4.86049	1.39846	-1.79726	3.0525	0.00226946	0.0444309	yes
TCONS_00044143	XLOC_023747	MBNL3	chrX:131503342-131623996	q1	q2	OK	9.61581	2.76395	-1.79868	3.63609	0.000276812	0.0108756	yes
TCONS_00037258	XLOC_020073	ZDHHC4	chr7:6617064-6628610	q1	q2	OK	12.6337	3.62935	-1.79949	3.13402	0.00172427	0.037569	yes
TCONS_00024687	XLOC_013478	PKIG	chr20:43160435-43247678	q1	q2	OK	13.1035	3.76426	-1.79951	3.2767	0.00105028	0.0277078	yes
TCONS_00015733	XLOC_008517	FTSJD1	chr16:71316202-71323509	q1	q2	OK	9.2168	2.6458	-1.80056	3.36255	0.000772262	0.0224676	yes
TCONS_00012458	XLOC_006670	LOC100506433	chr14:48234155-48264217	q1	q2	OK	4.82156	1.38353	-1.80115	3.08168	0.00205836	0.0419017	yes
TCONS_00009527	XLOC_005051	ALDH2	chr12:112204690-112247789	q1	q2	OK	31.1673	8.9169	-1.80542	3.73328	0.000189002	0.00819547	yes
TCONS_00032872	XLOC_017829	HIST1H2AC	chr6:26124372-26124918	q1	q2	OK	16.1562	4.62194	-1.80552	3.04408	0.00233393	0.0451464	yes
TCONS_00012447	XLOC_006660	TRAPPC6B	chr14:39617014-39639634	q1	q2	OK	6.69953	1.91503	-1.8067	3.11103	0.00186435	0.0394731	yes
TCONS_00016789	XLOC_009078	MAP3K3	chr17:61699800-61777519	q1	q2	OK	4.20167	1.20098	-1.80675	3.32302	0.00089049	0.0246578	yes
TCONS_00026848	XLOC_014623	DNAL4	chr22:39174512-39190161	q1	q2	OK	10.729	3.06463	-1.80773	3.27483	0.00105726	0.0278504	yes
TCONS_00011355	XLOC_006034	INTS6	chr13:51915167-52027275	q1	q2	OK	11.1897	3.19245	-1.80944	3.69116	0.000223236	0.00925968	yes
TCONS_00013621	XLOC_007330	ATP10A	chr15:25923859-26108349	q1	q2	OK	7.85964	2.23992	-1.81102	3.62647	0.000287321	0.0111988	yes
TCONS_00018700	XLOC_010115	ZFP161	chr18:5289017-5297052	q1	q2	OK	5.07897	1.43664	-1.82184	3.13671	0.00170857	0.0373248	yes
TCONS_00000011	XLOC_000009	ISG15	chr1:948846-949919	q1	q2	OK	76.3472	21.5818	-1.82276	3.84222	0.000121928	0.00591418	yes
TCONS_00026601	XLOC_014487	SCARF2	chr22:20778873-20792146	q1	q2	OK	3.73597	1.05454	-1.82486	3.11678	0.00182841	0.0390264	yes
TCONS_00039707	XLOC_021406	RIMS2	chr8:104512975-105266656	q1	q2	OK	2.95154	0.831753	-1.82724	3.23012	0.00123737	0.0309313	yes
TCONS_00042502	XLOC_022976	SAT1	chrX:23801274-23804327	q1	q2	OK	47.682	13.4362	-1.82732	3.57192	0.000354374	0.0129813	yes
TCONS_00025708	XLOC_014022	LOC642852	chr21:46707966-46717269	q1	q2	OK	3.19884	0.898836	-1.83142	3.4345	0.00059365	0.0187571	yes
TCONS_00026043	XLOC_014197	USP18	chr22:18632757-18660162	q1	q2	OK	45.3237	12.7089	-1.83443	3.98255	6.81795e-05	0.00375061	yes
TCONS_00039088	XLOC_021067	EPHA1	chr7:143078359-143220540	q1	q2	OK	2.2439	0.628533	-1.83595	3.04727	0.00230933	0.0448803	yes
TCONS_00020258	XLOC_011019	ZNF580	chr19:56152391-56154836	q1	q2	OK	25.7581	7.20365	-1.83823	3.49358	0.000476594	0.0160154	yes
TCONS_00037528	XLOC_020218	ZNF138	chr7:64254770-64294025	q1	q2	OK	6.03718	1.68665	-1.83972	3.14665	0.0016515	0.0365685	yes
TCONS_00041886	XLOC_022621	NINJ1	chr9:95883770-95896570	q1	q2	OK	9.97656	2.78708	-1.83979	3.27318	0.00106345	0.0279557	yes
TCONS_00004575	XLOC_002409	RASSF4	chr10:45455218-45490172	q1	q2	OK	3.42133	0.955117	-1.84081	3.10047	0.00193211	0.0403358	yes
TCONS_00021717	XLOC_011844	ACP1	chr2:264868-278282	q1	q2	OK	13.7689	3.84164	-1.84161	3.19622	0.00139243	0.0329854	yes
TCONS_00017128	XLOC_009256	P2RX5	chr17:3539761-3599698	q1	q2	OK	13.1482	3.66528	-1.84286	3.50089	0.000463705	0.0157828	yes
TCONS_00010754	XLOC_005690	KDM2B	chr12:121866899-122018920	q1	q2	OK	2.3811	0.66282	-1.84494	3.18512	0.00144692	0.033815	yes
TCONS_00040498	XLOC_021843	SNTB1	chr8:121547984-121824309	q1	q2	OK	1.54474	0.429848	-1.84546	3.0118	0.00259707	0.0482651	yes
TCONS_00024840	XLOC_013549	GNAS	chr20:57393972-57486250	q1	q2	OK	114.895	31.7442	-1.85575	4.16333	3.13641e-05	0.0020535	yes
TCONS_00015913	XLOC_008608	LOC100306951	chr17:1420212-1466110	q1	q2	OK	40.1495	11.0888	-1.85627	3.50487	0.000456834	0.0156277	yes
TCONS_00043683	XLOC_023522	WDR45	chrX:48932091-48958059	q1	q2	OK	17.1023	4.71509	-1.85883	3.49401	0.00047583	0.0160154	yes
TCONS_00003729	XLOC_001947	SLAMF6	chr1:160454819-160493052	q1	q2	OK	7.39092	2.03297	-1.86217	3.18669	0.0014391	0.0336993	yes
TCONS_00018919	XLOC_010211	TCF4	chr18:52889561-53303188	q1	q2	OK	33.9362	9.3332	-1.86238	4.03599	5.43725e-05	0.00315137	yes
TCONS_00043766	XLOC_023555	FAM120C	chrX:54094756-54209714	q1	q2	OK	1.94634	0.5329	-1.86883	3.20728	0.00133998	0.0323458	yes
TCONS_00023219	XLOC_012658	RBKS	chr2:28004265-28561767	q1	q2	OK	4.86988	1.33205	-1.87024	2.9905	0.00278525	0.0498398	yes
TCONS_00034503	XLOC_018704	SNHG5	chr6:86386724-86388451	q1	q2	OK	66.7176	18.2213	-1.87244	3.61222	0.000303588	0.0116266	yes
TCONS_00025620	XLOC_013986	MX1	chr21:42792519-42831141	q1	q2	OK	28.9845	7.91448	-1.87272	4.00464	6.21133e-05	0.00350295	yes
TCONS_00001340	XLOC_000729	RPS27	chr1:153963238-153964631	q1	q2	OK	2495.32	680.365	-1.87484	3.73158	0.000190281	0.00824076	yes
TCONS_00041332	XLOC_022303	PPAPDC3	chr9:134165080-134184649	q1	q2	OK	4.15447	1.12777	-1.8812	3.15242	0.00161925	0.0361817	yes
TCONS_00014766	XLOC_007949	GPT2	chr16:46918307-46965201	q1	q2	OK	30.7329	8.32702	-1.88391	4.18271	2.88057e-05	0.00191583	yes
TCONS_00009987	XLOC_005311	TMTC1	chr12:29653745-29937692	q1	q2	OK	1.94988	0.525999	-1.89025	3.31299	0.000923047	0.0253201	yes
TCONS_00043502	XLOC_023448	RBBP7	chrX:16862774-16888534	q1	q2	OK	24.9336	6.72487	-1.89051	3.6714	0.000241226	0.00979048	yes
TCONS_00025181	XLOC_013746	EIF6	chr20:33866724-33872594	q1	q2	OK	6.22723	1.67878	-1.89117	3.03325	0.00241933	0.0461945	yes
TCONS_00024778	XLOC_013520	CEBPB	chr20:48807119-48809227	q1	q2	OK	45.4671	12.2519	-1.89182	4.1701	3.04462e-05	0.00200315	yes
TCONS_00042831	XLOC_023135	DLG3	chrX:69664704-69725339	q1	q2	OK	2.47408	0.666135	-1.89301	3.16859	0.00153178	0.0351017	yes
TCONS_00030186	XLOC_016381	TMEM129	chr4:1717678-1723084	q1	q2	OK	27.3794	7.37014	-1.89333	3.96197	7.43348e-05	0.00401859	yes
TCONS_00031174	XLOC_016905	MAST4	chr5:65892175-66465423	q1	q2	OK	0.848997	0.228493	-1.89361	3.08172	0.00205807	0.0419017	yes
TCONS_00029906	XLOC_016227	SNHG8	chr4:119199916-119200978	q1	q2	OK	121.77	32.6989	-1.89685	4.00272	6.26179e-05	0.00351765	yes
TCONS_00015505	XLOC_008368	YPEL3	chr16:30103634-30107537	q1	q2	OK	24.5875	6.59724	-1.89799	3.50145	0.000462734	0.0157605	yes
TCONS_00040942	XLOC_022089	PSAT1	chr9:80912058-80945009	q1	q2	OK	106	28.4348	-1.89833	4.12934	3.63806e-05	0.00229382	yes
TCONS_00009328	XLOC_004936	CNOT2	chr12:70636773-70748773	q1	q2	OK	31.1191	8.3189	-1.90334	4.03043	5.5674e-05	0.00320961	yes
TCONS_00018124	XLOC_009811	MIF4GD	chr17:73232693-73267311	q1	q2	OK	73.4999	19.5991	-1.90695	4.07388	4.62354e-05	0.00276873	yes
TCONS_00013355	XLOC_007169	PML	chr15:74287013-74340155	q1	q2	OK	2.52834	0.671351	-1.91305	3.02991	0.00244627	0.0465073	yes
TCONS_00020916	XLOC_011426	DMKN	chr19:35988118-36004560	q1	q2	OK	5.40328	1.42986	-1.91797	3.00851	0.00262529	0.0485294	yes
TCONS_00015868	XLOC_008581	SNAI3	chr16:88729780-88753594	q1	q2	OK	14.2416	3.76612	-1.91896	3.62355	0.000290586	0.0112668	yes
TCONS_00024769	XLOC_013513	ZNFX1-AS1	chr20:47862438-47905795	q1	q2	OK	8.87102	2.33372	-1.92647	3.0288	0.00245523	0.0466524	yes
TCONS_00012817	XLOC_006849	WARS	chr14:100800124-100842680	q1	q2	OK	6.07787	1.59382	-1.93108	3.34135	0.000833732	0.0236209	yes
TCONS_00020450	XLOC_011138	C19orf29	chr19:3607244-3626813	q1	q2	OK	4.35119	1.14027	-1.93204	3.34049	0.000836311	0.0236666	yes
TCONS_00013829	XLOC_007460	CCPG1	chr15:55611132-55800432	q1	q2	OK	10.6765	2.79204	-1.93505	3.858	0.00011432	0.00563255	yes
TCONS_00014697	XLOC_007912	ZNF771	chr16:30418734-30429916	q1	q2	OK	6.19532	1.61261	-1.94178	3.2343	0.00121943	0.0305925	yes
TCONS_00040211	XLOC_021710	MYBL1	chr8:67474409-67525480	q1	q2	OK	7.35767	1.91426	-1.94246	3.61637	0.000298767	0.0115033	yes
TCONS_00026930	XLOC_014676	LOC100506714	chr22:45529638-45559662	q1	q2	OK	5.52098	1.43605	-1.94282	3.03632	0.00239483	0.0459044	yes
TCONS_00025244	XLOC_013765	BLCAP	chr20:36145818-36156333	q1	q2	OK	49.7895	12.945	-1.94345	4.00549	6.18893e-05	0.00349487	yes
TCONS_00002689	XLOC_001425	C1orf212	chr1:35315962-35325417	q1	q2	OK	1.61335	0.418991	-1.94507	3.09157	0.00199098	0.041065	yes
TCONS_00021242	XLOC_011605	PRKD2	chr19:47150868-47220384	q1	q2	OK	4.34571	1.12803	-1.94579	3.2897	0.00100296	0.0267962	yes
TCONS_00039654	XLOC_021375	ESRP1	chr8:95653363-95719694	q1	q2	OK	26.0244	6.74526	-1.94792	4.01625	5.91307e-05	0.00336748	yes
TCONS_00002340	XLOC_001228	GPR153	chr1:6307405-6321035	q1	q2	OK	3.43486	0.888846	-1.95025	3.40718	0.000656387	0.0200633	yes
TCONS_00007683	XLOC_004051	KCNJ11	chr11:17406795-17410878	q1	q2	OK	10.9627	2.83341	-1.952	3.73628	0.000186763	0.00811339	yes
TCONS_00040899	XLOC_022071	TJP2	chr9:71736179-71870124	q1	q2	OK	7.06458	1.82506	-1.95266	3.74591	0.00017974	0.00791339	yes
TCONS_00021879	XLOC_011940	YPEL5	chr2:30369749-30383399	q1	q2	OK	38.5912	9.96274	-1.95366	3.94102	8.11349e-05	0.00429542	yes
TCONS_00011310	XLOC_006004	TSC22D1	chr13:45006278-45154568	q1	q2	OK	26.1931	6.76127	-1.95382	3.92962	8.50804e-05	0.00446731	yes
TCONS_00008820	XLOC_004670	LOC374443	chr12:9800642-9811008	q1	q2	OK	18.1008	4.66457	-1.95624	3.77009	0.000163192	0.00733637	yes
TCONS_00002786	XLOC_001481	FOXJ3	chr1:42642209-42801548	q1	q2	OK	4.71429	1.21408	-1.95717	3.39611	0.000683515	0.020628	yes
TCONS_00038714	XLOC_020862	HEPACAM2	chr7:92817898-92855782	q1	q2	OK	160.139	41.203	-1.95851	4.26525	1.99678e-05	0.00142145	yes
TCONS_00024635	XLOC_013452	SNHG11	chr20:37075296-37079564	q1	q2	OK	13.2579	3.41072	-1.9587	3.46103	0.000538123	0.0174776	yes
TCONS_00039610	XLOC_021350	CHMP4C	chr8:82644687-82671748	q1	q2	OK	11.7214	3.01147	-1.96061	3.59983	0.000318425	0.0119892	yes
TCONS_00013658	XLOC_007353	SLC12A6	chr15:34517244-34630265	q1	q2	OK	1.41207	0.362331	-1.96243	3.23935	0.00119804	0.0302125	yes
TCONS_00039118	XLOC_021083	ZNF425	chr7:148799877-148823438	q1	q2	OK	1.16889	0.299515	-1.96444	2.99041	0.00278607	0.0498438	yes
TCONS_00041205	XLOC_022244	RABEPK	chr9:127962820-127996438	q1	q2	OK	11.2629	2.8803	-1.96729	3.53931	0.000401176	0.0142181	yes
TCONS_00026229	XLOC_014292	NF2	chr22:29999544-30094589	q1	q2	OK	2.33213	0.596152	-1.9679	3.39004	0.000698829	0.0209643	yes
TCONS_00024971	XLOC_013618	SDCBP2	chr20:1290554-1373816	q1	q2	OK	4.02624	1.02915	-1.96798	3.0139	0.00257911	0.0481924	yes
TCONS_00026409	XLOC_014382	TEF	chr22:41763336-41795332	q1	q2	OK	4.4807	1.1445	-1.969	3.49269	0.00047819	0.0160499	yes
TCONS_00016265	XLOC_008783	NLK	chr17:26369687-26523404	q1	q2	OK	41.0036	10.4712	-1.96933	4.22074	2.43501e-05	0.00167493	yes
TCONS_00015204	XLOC_008179	C16orf13	chr16:684428-686347	q1	q2	OK	6.25311	1.59665	-1.96953	3.10116	0.00192763	0.0402888	yes
TCONS_00037462	XLOC_020180	CCM2	chr7:45039344-45116069	q1	q2	OK	27.907	7.10603	-1.97351	3.95625	7.61367e-05	0.00408461	yes
TCONS_00031876	XLOC_017274	LOC729678	chr5:180256953-180262726	q1	q2	OK	4.34333	1.10582	-1.97369	3.16759	0.00153708	0.0351283	yes
TCONS_00018133	XLOC_009814	CASKIN2	chr17:73452663-73511627	q1	q2	OK	2.81718	0.716448	-1.97532	3.40811	0.00065414	0.0200207	yes
TCONS_00013984	XLOC_007538	CELF6	chr15:72577067-72612525	q1	q2	OK	2.74319	0.697337	-1.97593	3.16939	0.00152757	0.0350571	yes
TCONS_00041799	XLOC_022571	PRUNE2	chr9:79226291-79521003	q1	q2	OK	1.63497	0.415288	-1.97708	3.60334	0.000314149	0.0118945	yes
TCONS_00002653	XLOC_001408	SPOCD1	chr1:32256024-32281580	q1	q2	OK	1.59549	0.404905	-1.97834	3.25254	0.00114377	0.0293274	yes
TCONS_00030503	XLOC_016569	SEC31A	chr4:83739813-83812419	q1	q2	OK	2.7858	0.703092	-1.98631	3.20844	0.00133458	0.0323061	yes
TCONS_00009138	XLOC_004827	HOXC13	chr12:54332575-54340328	q1	q2	OK	3.50995	0.884932	-1.98781	3.32644	0.000879615	0.0244675	yes
TCONS_00021749	XLOC_011856	RSAD2	chr2:7017795-7038363	q1	q2	OK	3.18491	0.802469	-1.98874	3.34697	0.000817004	0.0233236	yes
TCONS_00007183	XLOC_003779	C11orf57	chr11:111944967-111957522	q1	q2	OK	9.84517	2.47534	-1.99179	3.69314	0.000221506	0.00920482	yes
TCONS_00023225	XLOC_012663	CAPN13	chr2:30945637-31030311	q1	q2	OK	3.9398	0.990383	-1.99206	3.39575	0.000684401	0.0206477	yes
TCONS_00016937	XLOC_009158	SEC14L1	chr17:75084724-75213181	q1	q2	OK	4.71592	1.18469	-1.99302	3.49093	0.000481349	0.0161367	yes
TCONS_00000378	XLOC_000196	PDIK1L	chr1:26437655-26452039	q1	q2	OK	2.50591	0.627799	-1.99696	3.15778	0.00158977	0.0358664	yes
TCONS_00038903	XLOC_020962	PNPLA8	chr7:108110865-108168605	q1	q2	OK	13.92	3.48181	-1.99925	3.84667	0.000119735	0.00584003	yes
TCONS_00017855	XLOC_009667	HOXB9	chr17:46698518-46703835	q1	q2	OK	6.32075	1.57832	-2.0017	3.60049	0.000317621	0.0119745	yes
TCONS_00001570	XLOC_000827	FCRLA	chr1:161676761-161684142	q1	q2	OK	28.7854	7.18667	-2.00194	4.03987	5.34807e-05	0.00311102	yes
TCONS_00001196	XLOC_000636	PEX11B	chr1:145516164-145523732	q1	q2	OK	22.7809	5.68179	-2.00341	3.72777	0.00019318	0.00833465	yes
TCONS_00016934	XLOC_009158	SEC14L1	chr17:75084724-75213181	q1	q2	OK	14.4206	3.59541	-2.0039	3.83389	0.000126131	0.00606208	yes
TCONS_00033283	XLOC_018037	KLC4	chr6:43027371-43042833	q1	q2	OK	2.60862	0.649634	-2.00559	3.21057	0.00132471	0.0321976	yes
TCONS_00008988	XLOC_004756	PPHLN1	chr12:42719946-42842422	q1	q2	OK	4.24091	1.04829	-2.01633	3.41323	0.000641988	0.0197615	yes
TCONS_00016499	XLOC_008943	NBR2	chr17:41277599-41297125	q1	q2	OK	9.75062	2.40593	-2.0189	3.47601	0.00050893	0.0167853	yes
TCONS_00017029	XLOC_009203	TEX19	chr17:80317122-80321652	q1	q2	OK	4.47032	1.10059	-2.0221	3.40543	0.0006606	0.0201626	yes
TCONS_00020260	XLOC_011019	ZNF580	chr19:56152391-56154836	q1	q2	OK	5.66823	1.3955	-2.02211	3.13925	0.0016938	0.0371007	yes
TCONS_00031764	XLOC_017202	HMMR	chr5:162887516-162918953	q1	q2	OK	2.11448	0.520117	-2.0234	3.03172	0.00243168	0.0463552	yes
TCONS_00040077	XLOC_021650	LSM1	chr8:38020838-38070819	q1	q2	OK	6.68973	1.6392	-2.02896	3.04983	0.00228973	0.0446361	yes
TCONS_00002763	XLOC_001473	RIMS3	chr1:41086351-41131324	q1	q2	OK	4.94184	1.20906	-2.03116	3.9048	9.43018e-05	0.00482641	yes
TCONS_00024821	XLOC_013548	STX16	chr20:57226308-57290900	q1	q2	OK	1.86617	0.455339	-2.03507	3.22048	0.00127978	0.031544	yes
TCONS_00032269	XLOC_017504	NREP	chr5:110834021-111312628	q1	q2	OK	52.4944	12.7958	-2.03649	4.20919	2.56288e-05	0.00174666	yes
TCONS_00012225	XLOC_006538	MGC23270	chr14:105287537-105290055	q1	q2	OK	2.29918	0.556506	-2.04665	3.24352	0.00118062	0.0299554	yes
TCONS_00033695	XLOC_018281	ULBP1	chr6:150285142-150294846	q1	q2	OK	4.37546	1.05854	-2.04736	3.57888	0.000345064	0.0127031	yes
TCONS_00039617	XLOC_021353	E2F5	chr8:86089618-86132643	q1	q2	OK	58.2521	14.0764	-2.04904	4.15245	3.28936e-05	0.00212834	yes
TCONS_00006874	XLOC_003603	KLC2	chr11:66024764-66035332	q1	q2	OK	4.46482	1.0789	-2.04904	3.55099	0.000383786	0.0137522	yes
TCONS_00026935	XLOC_014680	WNT7B	chr22:46316247-46373008	q1	q2	OK	2.73997	0.661424	-2.05051	3.50766	0.000452071	0.0155214	yes
TCONS_00020688	XLOC_011289	DNASE2	chr19:12986024-12992335	q1	q2	OK	17.3623	4.18442	-2.05286	3.98115	6.85826e-05	0.00376404	yes
TCONS_00031339	XLOC_016988	ERAP2	chr5:96211643-96255406	q1	q2	OK	3.55765	0.856101	-2.05507	3.54617	0.000390875	0.0139338	yes
TCONS_00011602	XLOC_006185	GMPR2	chr14:24701647-24708447	q1	q2	OK	5.87912	1.41317	-2.05666	3.33717	0.000846374	0.0238428	yes
TCONS_00030187	XLOC_016381	TMEM129	chr4:1717678-1723084	q1	q2	OK	14.5132	3.47005	-2.06434	3.92613	8.63239e-05	0.00452079	yes
TCONS_00028660	XLOC_015560	PDHB	chr3:58413356-58419579	q1	q2	OK	4.47814	1.07043	-2.0647	3.11651	0.00183008	0.0390264	yes
TCONS_00008794	XLOC_004651	PEX5	chr12:7341758-7371169	q1	q2	OK	41.0861	9.79187	-2.069	4.49924	6.81953e-06	0.000592145	yes
TCONS_00042270	XLOC_022852	SNHG7	chr9:139607023-139622636	q1	q2	OK	88.9455	21.1514	-2.07217	4.42683	9.56265e-06	0.000779791	yes
TCONS_00006896	XLOC_003613	RBM4	chr11:66384052-66445275	q1	q2	OK	25.8536	6.12425	-2.07776	3.80753	0.00014036	0.00657033	yes
TCONS_00042849	XLOC_023143	OGT	chrX:70430034-70948962	q1	q2	OK	13.1968	3.11925	-2.08092	4.03562	5.44585e-05	0.00315505	yes
TCONS_00003101	XLOC_001654	ALG14	chr1:95448278-95538507	q1	q2	OK	5.92038	1.39929	-2.08099	3.22156	0.00127497	0.031464	yes
TCONS_00044322	XLOC_023844	FAM58A	chrX:152853382-152864632	q1	q2	OK	5.66108	1.33653	-2.08258	3.29989	0.000967244	0.0261751	yes
TCONS_00008083	XLOC_004273	NAALADL1	chr11:64808375-64826009	q1	q2	OK	1.61448	0.380528	-2.085	3.2103	0.00132596	0.0321976	yes
TCONS_00044553	XLOC_023952	ZBED1	chrY:2087554-2369015	q1	q2	OK	1.36477	0.320788	-2.08897	3.26329	0.00110127	0.0285709	yes
TCONS_00017157	XLOC_009269	CXCL16	chr17:4634722-4643223	q1	q2	OK	5.30553	1.24704	-2.08899	3.46992	0.000520622	0.0170549	yes
TCONS_00038957	XLOC_020994	POT1	chr7:124462439-124570037	q1	q2	OK	1.65339	0.386582	-2.09657	3.02827	0.00245957	0.0467032	yes
TCONS_00005549	XLOC_002901	ERCC6	chr10:50664490-50747147	q1	q2	OK	1.92021	0.448338	-2.09861	3.24822	0.00116131	0.0296634	yes
TCONS_00029803	XLOC_016183	SMARCAD1	chr4:95128758-95212443	q1	q2	OK	5.03301	1.17484	-2.09895	3.66747	0.000244965	0.00991604	yes
TCONS_00018161	XLOC_009831	QRICH2	chr17:74270129-74303761	q1	q2	OK	1.43792	0.335351	-2.10024	3.44551	0.000569988	0.0181727	yes
TCONS_00006653	XLOC_003472	FAM111A	chr11:58910317-58922511	q1	q2	OK	2.54647	0.593727	-2.10063	3.33599	0.000849961	0.0239026	yes
TCONS_00023313	XLOC_012710	MCFD2	chr2:47129008-47303275	q1	q2	OK	1.47459	0.343761	-2.10084	3.09022	0.0020001	0.0411565	yes
TCONS_00031950	XLOC_017328	MYO10	chr5:16662015-16936385	q1	q2	OK	0.276552	0.0643749	-2.10298	3.05234	0.00227064	0.0444355	yes
TCONS_00009787	XLOC_005200	C1RL	chr12:7247145-7274447	q1	q2	OK	7.32042	1.70196	-2.10473	3.90475	9.43213e-05	0.00482641	yes
TCONS_00007165	XLOC_003767	C11orf53	chr11:111126706-111156972	q1	q2	OK	80.8627	18.7328	-2.1099	4.47614	7.60051e-06	0.000648803	yes
TCONS_00003903	XLOC_002042	ABL2	chr1:179068461-179198819	q1	q2	OK	1.10377	0.255684	-2.11001	3.45096	0.00055859	0.0178782	yes
TCONS_00011823	XLOC_006290	MPP5	chr14:67708011-67802778	q1	q2	OK	1.26313	0.292383	-2.11107	3.06823	0.00215334	0.0430442	yes
TCONS_00021257	XLOC_011613	BBC3	chr19:47724078-47736023	q1	q2	OK	27.0871	6.26206	-2.1129	4.24552	2.18088e-05	0.00152777	yes
TCONS_00039093	XLOC_021070	FAM115A	chr7:143548460-143599278	q1	q2	OK	4.70926	1.0853	-2.1174	3.81841	0.000134312	0.00636991	yes
TCONS_00042426	XLOC_022933	WWC3	chrX:9983794-10112518	q1	q2	OK	0.626946	0.144339	-2.11888	3.17394	0.00150386	0.0346848	yes
TCONS_00030740	XLOC_016685	CLGN	chr4:141309606-141348815	q1	q2	OK	23.2885	5.36091	-2.11907	4.1088	3.97718e-05	0.00245022	yes
TCONS_00019431	XLOC_010510	GTPBP3	chr19:17445790-17453540	q1	q2	OK	12.4983	2.86996	-2.12263	3.92732	8.58971e-05	0.00450369	yes
TCONS_00010327	XLOC_005480	STAT6	chr12:57482676-57505196	q1	q2	OK	1.16043	0.266429	-2.12284	3.0378	0.00238314	0.0457772	yes
TCONS_00034312	XLOC_018596	CCND3	chr6:41902670-42016610	q1	q2	OK	9.364	2.14602	-2.12546	3.65836	0.000253837	0.0101995	yes
TCONS_00007407	XLOC_003895	IFITM3	chr11:319672-320914	q1	q2	OK	3.73721	0.854033	-2.1296	2.99444	0.00274952	0.0495914	yes
TCONS_00006482	XLOC_003390	PRDM11	chr11:45115563-45256675	q1	q2	OK	0.642711	0.146651	-2.13178	3.37523	0.000737548	0.0217277	yes
TCONS_00010354	XLOC_005492	AVIL	chr12:58176527-58209852	q1	q2	OK	2.08768	0.475023	-2.13583	3.45349	0.00055338	0.0177843	yes
TCONS_00021222	XLOC_011587	DMPK	chr19:46272975-46285815	q1	q2	OK	2.11115	0.479415	-2.13868	3.21453	0.00130656	0.0319649	yes
TCONS_00016954	XLOC_009166	AFMID	chr17:76183397-76203782	q1	q2	OK	12.0603	2.73529	-2.1405	3.73018	0.000191345	0.00826648	yes
TCONS_00039708	XLOC_021406	RIMS2	chr8:104512975-105266656	q1	q2	OK	1.00804	0.228268	-2.14275	3.17422	0.00150238	0.0346618	yes
TCONS_00003923	XLOC_002053	RGS16	chr1:182567757-182573548	q1	q2	OK	17.0549	3.8486	-2.14779	4.19389	2.7421e-05	0.00184379	yes
TCONS_00009091	XLOC_004804	ACVR1B	chr12:52345450-52390863	q1	q2	OK	4.81407	1.08538	-2.14906	3.69966	0.000215888	0.00907447	yes
TCONS_00004780	XLOC_002509	RPS24	chr10:79793517-79816571	q1	q2	OK	173.206	39.0438	-2.14932	4.53169	5.85129e-06	0.00052392	yes
TCONS_00021223	XLOC_011587	DMPK	chr19:46272975-46285815	q1	q2	OK	4.71991	1.06353	-2.14989	3.61118	0.000304808	0.0116499	yes
TCONS_00030632	XLOC_016627	DKK2	chr4:107842958-107957453	q1	q2	OK	7.74482	1.74363	-2.15114	3.94072	8.12377e-05	0.00429762	yes
TCONS_00015501	XLOC_008365	DOC2A	chr16:30007530-30022401	q1	q2	OK	2.0312	0.456641	-2.1532	3.26841	0.00108155	0.0282611	yes
TCONS_00016523	XLOC_008956	TMUB2	chr17:42264353-42269099	q1	q2	OK	2.56059	0.575635	-2.15325	3.12696	0.00176622	0.0381698	yes
TCONS_00000661	XLOC_000357	UROD	chr1:45477804-45481341	q1	q2	OK	5.91703	1.3288	-2.15475	3.45222	0.000555984	0.0178196	yes
TCONS_00034212	XLOC_018549	C6orf1	chr6:34214156-34216904	q1	q2	OK	8.42155	1.88369	-2.16052	3.428	0.000608045	0.0191003	yes
TCONS_00009264	XLOC_004899	OS9	chr12:58087737-58115340	q1	q2	OK	3.42335	0.76556	-2.16082	3.50084	0.000463786	0.0157828	yes
TCONS_00024770	XLOC_013513	ZNFX1-AS1	chr20:47862438-47905795	q1	q2	OK	35.8518	8.00402	-2.16325	4.1033	4.07304e-05	0.00249864	yes
TCONS_00023256	XLOC_012683	ATL2	chr2:38522028-38604432	q1	q2	OK	2.85199	0.636102	-2.16464	3.18322	0.00145648	0.0339357	yes
TCONS_00008052	XLOC_004262	SF1	chr11:64532075-64546316	q1	q2	OK	7.4189	1.65162	-2.16732	3.94086	8.1191e-05	0.00429677	yes
TCONS_00003641	XLOC_001894	C1orf85	chr1:156262477-156265480	q1	q2	OK	5.20987	1.15981	-2.16736	3.38398	0.000714432	0.0213003	yes
TCONS_00014945	XLOC_008035	PLEKHG4	chr16:67311412-67360661	q1	q2	OK	5.055	1.12307	-2.17026	3.88383	0.000102825	0.00519729	yes
TCONS_00026381	XLOC_014365	MGAT3	chr22:39853324-39888199	q1	q2	OK	15.7347	3.48353	-2.17533	4.47355	7.69307e-06	0.000655453	yes
TCONS_00011580	XLOC_006177	PCK2	chr14:24563482-24573339	q1	q2	OK	43.2625	9.56496	-2.17729	4.60277	4.1691e-06	0.000398946	yes
TCONS_00000038	XLOC_000027	MIB2	chr1:1550794-1565990	q1	q2	OK	2.14597	0.473397	-2.18051	3.4317	0.0005998	0.0189094	yes
TCONS_00023227	XLOC_012664	GALNT14	chr2:31133330-31361592	q1	q2	OK	1.44909	0.31877	-2.18455	3.00276	0.00267543	0.0490062	yes
TCONS_00043582	XLOC_023478	DMD	chrX:31137344-33357726	q1	q2	OK	1.26613	0.277198	-2.19143	3.48585	0.000490583	0.0163488	yes
TCONS_00027046	XLOC_014729	ARPC4	chr3:9821653-9878040	q1	q2	OK	11.0422	2.4159	-2.1924	3.64102	0.000271562	0.0107274	yes
TCONS_00029889	XLOC_016218	AP1AR	chr4:113152894-113191211	q1	q2	OK	2.75432	0.602345	-2.19304	3.16622	0.00154433	0.0352195	yes
TCONS_00002582	XLOC_001359	STMN1	chr1:26210676-26233368	q1	q2	OK	3.84837	0.835493	-2.20355	3.14052	0.00168645	0.0370203	yes
TCONS_00026047	XLOC_014200	DGCR9	chr22:19005346-19007761	q1	q2	OK	8.01213	1.73751	-2.20516	3.96395	7.37204e-05	0.00399152	yes
TCONS_00040416	XLOC_021811	YWHAZ	chr8:101930803-101965623	q1	q2	OK	30.0135	6.49658	-2.20786	4.33349	1.46765e-05	0.00110459	yes
TCONS_00040452	XLOC_021827	TMEM74	chr8:109795345-109799770	q1	q2	OK	2.41795	0.522618	-2.20996	3.32117	0.000896413	0.0247731	yes
TCONS_00027607	XLOC_015020	FAM55C	chr3:101498028-101579869	q1	q2	OK	2.95578	0.638781	-2.21014	3.82719	0.000129612	0.00619714	yes
TCONS_00000434	XLOC_000228	SESN2	chr1:28585962-28609002	q1	q2	OK	36.2778	7.82368	-2.21317	4.83493	1.33195e-06	0.000157049	yes
TCONS_00040301	XLOC_021752	ZFAND1	chr8:82613565-82633539	q1	q2	OK	13.2274	2.85039	-2.2143	3.81567	0.000135812	0.00641508	yes
TCONS_00042778	XLOC_023102	TRO	chrX:54947248-54957865	q1	q2	OK	3.50073	0.754301	-2.21444	3.56893	0.000358438	0.0130894	yes
TCONS_00031843	XLOC_017254	GRK6	chr5:176853686-176883287	q1	q2	OK	2.21362	0.474261	-2.22266	3.10104	0.00192843	0.0402888	yes
TCONS_00012235	XLOC_006544	TEX22	chr14:105864919-105880196	q1	q2	OK	1.87564	0.401665	-2.22332	3.37972	0.000725599	0.021515	yes
TCONS_00021303	XLOC_011634	CA11	chr19:49141271-49185502	q1	q2	OK	4.64812	0.995112	-2.22371	3.70274	0.000213284	0.00899606	yes
TCONS_00023770	XLOC_012957	LOC100216479	chr2:131174325-131186119	q1	q2	OK	1.33037	0.283749	-2.22914	3.08327	0.0020474	0.0417935	yes
TCONS_00000820	XLOC_000438	LEPROT	chr1:65886130-66103176	q1	q2	OK	5.52499	1.17794	-2.2297	3.8238	0.00013141	0.00625465	yes
TCONS_00014366	XLOC_007745	TBC1D24	chr16:2525146-2555734	q1	q2	OK	0.766672	0.163183	-2.23212	3.09397	0.00197498	0.0408848	yes
TCONS_00005427	XLOC_002849	ITGB1	chr10:33189245-33247293	q1	q2	OK	78.3188	16.6219	-2.23627	4.82153	1.42461e-06	0.00016589	yes
TCONS_00023617	XLOC_012880	TBC1D8	chr2:101618690-101767846	q1	q2	OK	1.58891	0.336914	-2.23758	3.59515	0.000324207	0.0121152	yes
TCONS_00028090	XLOC_015282	ST6GAL1	chr3:186648314-186796341	q1	q2	OK	18.3604	3.89067	-2.23851	4.55493	5.24026e-06	0.000480262	yes
TCONS_00002535	XLOC_001338	ASAP3	chr1:23755055-23810750	q1	q2	OK	8.77569	1.85652	-2.24091	4.31108	1.62458e-05	0.00119084	yes
TCONS_00006980	XLOC_003656	RNF121	chr11:71639767-71708643	q1	q2	OK	1.56533	0.328826	-2.25107	3.04068	0.00236045	0.0454842	yes
TCONS_00003162	XLOC_001683	AMIGO1	chr1:110049445-110052336	q1	q2	OK	1.73848	0.364357	-2.2544	3.41515	0.000637477	0.0196907	yes
TCONS_00038789	XLOC_020897	GJC3	chr7:99520891-99527243	q1	q2	OK	2.48812	0.520908	-2.25596	3.16553	0.001548	0.0352577	yes
TCONS_00012818	XLOC_006849	WARS	chr14:100800124-100842680	q1	q2	OK	97.44	20.3834	-2.25712	4.86274	1.15775e-06	0.000140031	yes
TCONS_00021189	XLOC_011571	NKPD1	chr19:45653007-45663408	q1	q2	OK	0.876572	0.183367	-2.25714	3.34179	0.000832415	0.0235883	yes
TCONS_00031261	XLOC_016945	S100Z	chr5:76145825-76217056	q1	q2	OK	8.0972	1.69377	-2.25718	3.71589	0.00020249	0.00863921	yes
TCONS_00025433	XLOC_013874	DIDO1	chr20:61509089-61569304	q1	q2	OK	2.93643	0.610933	-2.26498	4.11435	3.88265e-05	0.00241342	yes
TCONS_00026316	XLOC_014332	CSF2RB	chr22:37309674-37336479	q1	q2	OK	16.0878	3.34534	-2.26575	4.79204	1.65096e-06	0.000187892	yes
TCONS_00020024	XLOC_010873	ATF5	chr19:50392913-50437193	q1	q2	OK	294.877	61.0986	-2.2709	4.62451	3.75479e-06	0.000366786	yes
TCONS_00020793	XLOC_011358	KIAA1683	chr19:18367905-18385319	q1	q2	OK	0.447973	0.0925192	-2.27559	3.08669	0.00202397	0.041496	yes
TCONS_00039814	XLOC_021479	ZNF623	chr8:144718372-144735900	q1	q2	OK	2.80934	0.577945	-2.28123	3.63382	0.000279252	0.0109378	yes
TCONS_00013214	XLOC_007098	TCF12	chr15:57210832-57580714	q1	q2	OK	4.34089	0.892903	-2.28142	3.96416	7.36554e-05	0.00398953	yes
TCONS_00006200	XLOC_003233	PGAP2	chr11:3696239-3847601	q1	q2	OK	3.02902	0.622649	-2.28236	3.22215	0.00127232	0.0314374	yes
TCONS_00007225	XLOC_003799	RNF214	chr11:117103403-117186972	q1	q2	OK	1.77932	0.364955	-2.28554	3.22477	0.00126072	0.031277	yes
TCONS_00019034	XLOC_010282	CIRBP	chr19:1267469-1274809	q1	q2	OK	119.656	24.5022	-2.28791	4.97509	6.52182e-07	8.68748e-05	yes
TCONS_00000025	XLOC_000020	TAS1R3	chr1:1266725-1269844	q1	q2	OK	1.01795	0.207595	-2.29383	3.09996	0.00193548	0.0403881	yes
TCONS_00007198	XLOC_003784	NCAM1	chr11:112831968-113149158	q1	q2	OK	1.44356	0.294199	-2.29477	3.66629	0.000246094	0.00993471	yes
TCONS_00001755	XLOC_000926	HMCN1	chr1:185703682-186446655	q1	q2	OK	0.633312	0.128597	-2.30006	3.86106	0.000112896	0.00558195	yes
TCONS_00007905	XLOC_004170	SLC43A1	chr11:57252003-57283192	q1	q2	OK	70.373	14.2782	-2.30121	4.96654	6.81568e-07	8.92677e-05	yes
TCONS_00016159	XLOC_008736	C17orf76-AS1	chr17:16342300-16395480	q1	q2	OK	27.4621	5.56049	-2.30416	4.06115	4.88321e-05	0.00288857	yes
TCONS_00037799	XLOC_020355	PILRA	chr7:99971067-99997722	q1	q2	OK	1.94842	0.394182	-2.30537	3.17682	0.00148897	0.0344359	yes
TCONS_00014283	XLOC_007691	RAB40C	chr16:639356-679273	q1	q2	OK	5.9369	1.19856	-2.30841	3.95725	7.58173e-05	0.00407451	yes
TCONS_00032064	XLOC_017388	ARL15	chr5:53180613-53606403	q1	q2	OK	27.9304	5.63263	-2.30996	4.39841	1.09046e-05	0.00087352	yes
TCONS_00024309	XLOC_013267	MTERFD2	chr2:241938254-242041747	q1	q2	OK	4.53848	0.912335	-2.31457	3.82668	0.000129883	0.00620781	yes
TCONS_00000528	XLOC_000278	NCDN	chr1:36023392-36032380	q1	q2	OK	6.44372	1.29532	-2.31459	4.05762	4.95755e-05	0.00292639	yes
TCONS_00042082	XLOC_022738	RC3H2	chr9:125611731-125667562	q1	q2	OK	1.28409	0.258045	-2.31505	3.18728	0.00143617	0.0336533	yes
TCONS_00014457	XLOC_007788	SEC14L5	chr16:5008317-5069156	q1	q2	OK	0.457528	0.0919385	-2.31512	3.2497	0.00115529	0.0295633	yes
TCONS_00042292	XLOC_022867	DPP7	chr9:140004991-140009195	q1	q2	OK	3.49322	0.701882	-2.31526	3.61574	0.000299492	0.0115231	yes
TCONS_00013830	XLOC_007460	CCPG1	chr15:55611132-55800432	q1	q2	OK	20.0454	4.02251	-2.3171	4.55843	5.15372e-06	0.000473516	yes
TCONS_00017129	XLOC_009256	P2RX5	chr17:3539761-3599698	q1	q2	OK	5.15284	1.03056	-2.32194	3.72772	0.000193219	0.00833465	yes
TCONS_00027204	XLOC_014800	ARPP21	chr3:35683848-35835988	q1	q2	OK	10.9736	2.18174	-2.33048	4.05462	5.02167e-05	0.00295351	yes
TCONS_00016359	XLOC_008850	RASL10B	chr17:34058678-34070540	q1	q2	OK	34.1801	6.75451	-2.33923	5.01613	5.27226e-07	7.31388e-05	yes
TCONS_00041707	XLOC_022511	RNF38	chr9:36336398-36401195	q1	q2	OK	4.19154	0.828314	-2.33923	3.86514	0.000111026	0.00550588	yes
TCONS_00021012	XLOC_011467	YIF1B	chr19:38794199-38806606	q1	q2	OK	3.57804	0.703772	-2.34599	3.80917	0.000139435	0.00653355	yes
TCONS_00027205	XLOC_014800	ARPP21	chr3:35683848-35835988	q1	q2	OK	11.8131	2.31676	-2.3502	4.12749	3.6674e-05	0.00230921	yes
TCONS_00034746	XLOC_018821	MAP7	chr6:136663418-136871957	q1	q2	OK	0.745069	0.145164	-2.3597	3.1556	0.00160169	0.0359627	yes
TCONS_00015584	XLOC_008425	ZNF423	chr16:49524520-49860918	q1	q2	OK	1.07409	0.208573	-2.36449	3.70649	0.000210149	0.00889849	yes
TCONS_00018897	XLOC_010205	MRO	chr18:48321489-48351754	q1	q2	OK	2.40161	0.465258	-2.3679	3.82618	0.000130149	0.00621228	yes
TCONS_00022009	XLOC_012008	CCDC85A	chr2:56411257-56613309	q1	q2	OK	29.9901	5.80557	-2.36898	5.12411	2.98949e-07	4.49754e-05	yes
TCONS_00011675	XLOC_006217	CTAGE5	chr14:39734475-39820397	q1	q2	OK	1.32473	0.256368	-2.36941	3.28795	0.0010092	0.0269118	yes
TCONS_00004777	XLOC_002509	RPS24	chr10:79793517-79816571	q1	q2	OK	40.6525	7.85731	-2.37124	4.22211	2.42028e-05	0.0016665	yes
TCONS_00016463	XLOC_008919	NKIRAS2	chr17:40118758-40190044	q1	q2	OK	2.66845	0.514131	-2.37579	3.53427	0.000408901	0.0143976	yes
TCONS_00027047	XLOC_014729	TTLL3	chr3:9821653-9878040	q1	q2	OK	0.584422	0.112362	-2.37886	3.01315	0.00258554	0.0482096	yes
TCONS_00016400	XLOC_008884	STARD3	chr17:37793332-37820454	q1	q2	OK	1.41545	0.27155	-2.38197	3.26561	0.0010923	0.0284167	yes
TCONS_00000455	XLOC_000236	YTHDF2	chr1:29063132-29096287	q1	q2	OK	13.737	2.6325	-2.38356	4.377	1.20321e-05	0.000943429	yes
TCONS_00041901	XLOC_022631	PTCH1	chr9:98205263-98279247	q1	q2	OK	0.650541	0.124433	-2.38627	3.3845	0.000713078	0.0212738	yes
TCONS_00015971	XLOC_008643	ENO3	chr17:4854383-4860426	q1	q2	OK	3.03882	0.580489	-2.38817	3.34693	0.000817127	0.0233236	yes
TCONS_00013670	XLOC_007358	GOLGA8B	chr15:34817483-34875771	q1	q2	OK	3.34411	0.631612	-2.40451	4.09721	4.18159e-05	0.00255077	yes
TCONS_00016971	XLOC_009175	GAA	chr17:78075354-78093679	q1	q2	OK	1.03939	0.196154	-2.40567	3.4435	0.000574241	0.0182669	yes
TCONS_00025071	XLOC_013674	RRBP1	chr20:17594322-17662928	q1	q2	OK	22.8113	4.30261	-2.40646	5.04909	4.43924e-07	6.30758e-05	yes
TCONS_00011464	XLOC_006105	LIG4	chr13:108859791-108870716	q1	q2	OK	1.63069	0.307455	-2.40704	3.43817	0.000585666	0.0185673	yes
TCONS_00006915	XLOC_003621	ANKRD13D	chr11:67056761-67069955	q1	q2	OK	0.862364	0.161879	-2.41338	3.00769	0.00263244	0.0485504	yes
TCONS_00018260	XLOC_009890	PYCR1	chr17:79890266-79894968	q1	q2	OK	80.837	15.1724	-2.41356	5.23687	1.6332e-07	2.65284e-05	yes
TCONS_00009546	XLOC_005060	OAS2	chr12:113416273-113449528	q1	q2	OK	3.27658	0.614973	-2.4136	3.94923	7.84033e-05	0.00417912	yes
TCONS_00002467	XLOC_001303	ALDH4A1	chr1:19197923-19229293	q1	q2	OK	3.71556	0.69308	-2.42249	3.95562	7.6336e-05	0.00409374	yes
TCONS_00014288	XLOC_007696	RHBDL1	chr16:726074-728267	q1	q2	OK	12.5796	2.34315	-2.42456	4.29881	1.71721e-05	0.00125092	yes
TCONS_00019262	XLOC_010402	PPAN-P2RY11	chr19:10216898-10230599	q1	q2	OK	3.41303	0.63563	-2.42479	3.88482	0.000102406	0.00517979	yes
TCONS_00018262	XLOC_009892	NOTUM	chr17:79910382-79919057	q1	q2	OK	1.20302	0.22358	-2.4278	3.37225	0.000745579	0.0219247	yes
TCONS_00015228	XLOC_008194	UNKL	chr16:1401899-1464705	q1	q2	OK	3.58947	0.664748	-2.43289	4.15456	3.25918e-05	0.00211367	yes
TCONS_00011696	XLOC_006229	ATP5S	chr14:50779046-50792946	q1	q2	OK	8.88443	1.64478	-2.43339	3.93506	8.31747e-05	0.00438598	yes
TCONS_00017327	XLOC_009358	ELAC2	chr17:12692828-12921381	q1	q2	OK	2.38721	0.441626	-2.43443	3.86824	0.000109625	0.00546246	yes
TCONS_00037288	XLOC_020090	BZW2	chr7:16685758-16746148	q1	q2	OK	6.74911	1.24772	-2.4354	4.00788	6.12673e-05	0.00346864	yes
TCONS_00011795	XLOC_006276	SYNE2	chr14:64319682-64693167	q1	q2	OK	8.14995	1.50602	-2.43605	4.32641	1.51558e-05	0.00113278	yes
TCONS_00012706	XLOC_006813	FBLN5	chr14:92335754-92414046	q1	q2	OK	0.62728	0.115885	-2.43642	3.01257	0.00259049	0.0482323	yes
TCONS_00024767	XLOC_013513	ZNFX1-AS1	chr20:47862438-47905795	q1	q2	OK	117.494	21.694	-2.43722	5.15087	2.59274e-07	3.96425e-05	yes
TCONS_00027206	XLOC_014800	ARPP21	chr3:35683848-35835988	q1	q2	OK	3.94208	0.727643	-2.43765	3.64552	0.000266851	0.0105917	yes
TCONS_00034150	XLOC_018525	TAP2	chr6:32789609-32806547	q1	q2	OK	6.13391	1.12569	-2.44599	4.01643	5.90863e-05	0.00336632	yes
TCONS_00005032	XLOC_002645	CNNM2	chr10:104678074-104838344	q1	q2	OK	1.08925	0.199684	-2.44754	2.99556	0.00273943	0.0495302	yes
TCONS_00037203	XLOC_020049	KIAA1908	chr7:1609708-1629261	q1	q2	OK	0.735727	0.134533	-2.45121	3.48334	0.000495199	0.016452	yes
TCONS_00027808	XLOC_015134	CEP63	chr3:134196545-134293855	q1	q2	OK	0.790128	0.144219	-2.45382	3.1919	0.00141339	0.0332858	yes
TCONS_00015332	XLOC_008260	ANKS3	chr16:4746510-4799397	q1	q2	OK	1.47522	0.268196	-2.45957	3.48537	0.00049146	0.0163625	yes
TCONS_00003680	XLOC_001917	FCRL1	chr1:157764193-157789940	q1	q2	OK	1.89478	0.343618	-2.46315	3.55276	0.000381213	0.0137253	yes
TCONS_00028055	XLOC_015259	EIF4G1	chr3:184032282-184053146	q1	q2	OK	14.8131	2.68504	-2.46386	5.03078	4.88477e-07	6.81762e-05	yes
TCONS_00027153	XLOC_014778	RPL15	chr3:23933571-23965187	q1	q2	OK	2.79213	0.504857	-2.46742	3.54607	0.000391026	0.0139357	yes
TCONS_00041446	XLOC_022370	NDOR1	chr9:140100118-140113813	q1	q2	OK	0.813557	0.146338	-2.47494	3.37042	0.000750529	0.0220221	yes
TCONS_00004033	XLOC_002118	GOLT1A	chr1:204167287-204183220	q1	q2	OK	3.50834	0.629893	-2.47761	3.38056	0.000723386	0.0214773	yes
TCONS_00011149	XLOC_005923	CHAMP1	chr13:115079964-115092803	q1	q2	OK	1.42002	0.254034	-2.48281	3.52287	0.000426903	0.0148751	yes
TCONS_00012223	XLOC_006536	SIVA1	chr14:105219469-105225996	q1	q2	OK	4.61999	0.826069	-2.48356	3.13881	0.00169636	0.0371335	yes
TCONS_00009532	XLOC_005054	ERP29	chr12:112451151-112461024	q1	q2	OK	27.1087	4.83978	-2.48574	4.62796	3.69289e-06	0.000362501	yes
TCONS_00039136	XLOC_021093	KCNH2	chr7:150642043-150675402	q1	q2	OK	0.895459	0.159038	-2.49326	3.09909	0.00194113	0.040476	yes
TCONS_00027379	XLOC_014896	DAG1	chr3:49506135-49573051	q1	q2	OK	2.3965	0.424849	-2.49591	4.08809	4.34941e-05	0.00263826	yes
TCONS_00029120	XLOC_015799	IFT80	chr3:159974773-160117320	q1	q2	OK	3.98874	0.705799	-2.49861	4.04412	5.25199e-05	0.00306929	yes
TCONS_00018464	XLOC_009996	PSMA8	chr18:23713815-23773319	q1	q2	OK	2.20229	0.389319	-2.49998	3.1965	0.00139104	0.0329636	yes
TCONS_00020486	XLOC_011162	PLIN3	chr19:4838345-4867780	q1	q2	OK	1.45332	0.254045	-2.51619	3.35676	0.000788611	0.0227737	yes
TCONS_00004785	XLOC_002513	EIF5AL1	chr10:81272356-81276192	q1	q2	OK	3.46923	0.604805	-2.52008	4.29252	1.7666e-05	0.00128093	yes
TCONS_00044597	XLOC_023983	CD24	chrY:21094584-21239302	q1	q2	OK	15.9827	2.76034	-2.53359	4.56265	5.05129e-06	0.000466237	yes
TCONS_00010465	XLOC_005556	POC1B	chr12:89813497-89920039	q1	q2	OK	4.2098	0.725431	-2.53684	4.06542	4.79455e-05	0.0028457	yes
TCONS_00003078	XLOC_001642	GFI1	chr1:92940317-92952433	q1	q2	OK	2.73606	0.47138	-2.53714	3.86683	0.00011026	0.00548631	yes
TCONS_00013456	XLOC_007222	FAM154B	chr15:82555151-82577267	q1	q2	OK	1.90218	0.32705	-2.54007	3.73417	0.000188338	0.0081692	yes
TCONS_00000901	XLOC_000473	IFI44L	chr1:79086087-79111830	q1	q2	OK	2.17109	0.372784	-2.54201	4.1382	3.50043e-05	0.00222902	yes
TCONS_00010156	XLOC_005391	POU6F1	chr12:51580718-51611477	q1	q2	OK	0.705237	0.120605	-2.54781	3.53097	0.000414044	0.0145314	yes
TCONS_00028640	XLOC_015547	WNT5A	chr3:55499742-55521670	q1	q2	OK	0.784629	0.134064	-2.54908	3.38855	0.000702626	0.0210378	yes
[truncated: 301 more rows]

## Sheet: 3vs4-OK
test_id	gene_id	gene	locus	sample_1	sample_2	status	value_1	value_2	log2(fold_change)	test_stat	p_value	q_value	significant		Comparison BJAB-EBNA1-EBER1/2 vs BJAB-EBNA1 (PCEP4)
[truncated: 23,766 more rows]

[truncated: 2 more sheets: 3vs4-sign, FPKM-tracking]
