# Supplementary material for: Proteomics and Transcriptomics of BJAB Cells Expressing the Epstein-Barr Virus Noncoding RNAs EBER1 and EBER2
Source: PLoS One. 2015 Jun 29;10(6):e0124638. doi: 10.1371/journal.pone.0124638 (PMC4487896; doi:10.1371/journal.pone.0124638)
Supplement: S11 File — This file contains the complete dataset of the changes in alternative splicing usage in the PCEP4 dataset. (XLSX) [file pone.0124638.s016.xlsx]

## Sheet: 1vs2-3vs4-PCEP4-splicing
test_id	gene_id	gene	locus	sample_1	sample_2	status	value_1	value_2	sqrt(JS)	test_stat	p_value	q_value	significant		Comparison BJAB-EBNA1-EBER1/2 vs BJAB-EBNA1 (PCEP4)
TSS10004	XLOC_008486	ACD	chr16:67679029-67694718	q1	q2	OK	0	0	0.0852509	0.0116178	0.127745	0.50036	no		1- BJAB-EBNA1 first replicate
TSS10006	XLOC_008488	GFOD2	chr16:67708435-67753273	q1	q2	OK	0	0	0.119421	0.12944	0.06354	0.332517	no		2 -BJAB-EBNA1-EBER1/2 first replicate
TSS1001	XLOC_000835	UHMK1	chr1:162466963-162499419	q1	q2	OK	0	0	0.0642428	0.0854211	0.112905	0.466646	no		3 -BJAB-EBNA1 second replicate
TSS10014	XLOC_008493	SLC12A4	chr16:67973786-68002597	q1	q2	OK	0	0	0.128017	0.00763893	0.06322	0.331445	no		4 -BJAB-EBNA1-EBER1/2 second replicate
TSS10022	XLOC_008500	CHTF8	chr16:69139466-69166493	q1	q2	OK	0	0	0.117218	0.022939	0.052785	0.294391	no
TSS10028	XLOC_008505	NQO1	chr16:69743303-69760533	q1	q2	OK	0	0	0.068769	0.603204	0.563095	0.959595	no
TSS10036	XLOC_008513	COG4	chr16:70514471-70557457	q1	q2	OK	0	0	5.57617e-05	0.998856	0.998695	0.999975	no
TSS10047	XLOC_008523	AP1G1	chr16:71762904-71842976	q1	q2	OK	0	0	0.0253962	0.522358	0.53835	0.947128	no
TSS10049	XLOC_008525	ZNF821	chr16:71879898-71919174	q1	q2	OK	0	0	0.583518	9.48458e-10	0.000575	0.0182221	yes
TSS10050	XLOC_008525	ZNF821	chr16:71879898-71919174	q1	q2	OK	0	0	0.0419638	0.652005	0.88283	0.999975	no
TSS10055	XLOC_008528	PMFBP1	chr16:72152995-72206349	q1	q2	OK	0	0	0.240263	0.000110492	0.020165	0.165525	no
TSS10061	XLOC_008532	GLG1	chr16:74481325-74641042	q1	q2	OK	0	0	0.0927468	5.94411e-07	0.14136	0.529059	no
TSS10063	XLOC_008534	MLKL	chr16:74705752-74734789	q1	q2	OK	0	0	0.02292	0.869761	0.87727	0.999975	no
TSS10071	XLOC_008539	BCAR1	chr16:75262927-75301951	q1	q2	OK	0	0	0.149076	5.2897e-08	0.00052	0.0169447	yes
TSS10078	XLOC_008544	TMEM231	chr16:75572014-75590170	q1	q2	OK	0	0	0.0482187	0.496671	0.794945	0.999975	no
TSS10079	XLOC_008545	ADAT1	chr16:75632246-75657221	q1	q2	OK	0	0	0.0169192	0.762108	0.768005	0.999975	no
TSS10080	XLOC_008546	KARS	chr16:75661621-75681585	q1	q2	OK	0	0	0.0515857	0.411308	0.4213	0.877915	no
TSS10085	XLOC_008551	C16orf46	chr16:81087101-81110872	q1	q2	OK	0	0	0.351022	4.29629e-07	0.005715	0.0842169	no
TSS10086	XLOC_008552	GCSH	chr16:81115551-81129980	q1	q2	OK	0	0	0.0564578	0.157236	0.18921	0.614688	no
TSS1009	XLOC_000840	NUF2	chr1:163291722-163325553	q1	q2	OK	0	0	0.214452	0.027411	0.036545	0.234825	no
TSS10092	XLOC_008558	HSDL1	chr16:84155743-84178800	q1	q2	OK	0	0	0.0126958	0.814417	0.82039	0.999975	no
TSS10093	XLOC_008559	TAF1C	chr16:84178864-84220676	q1	q2	OK	0	0	0.115396	0.0207852	0.1416	0.529677	no
TSS10097	XLOC_008563	ZDHHC7	chr16:85008066-85045141	q1	q2	OK	0	0	0.211004	0.0225799	0.02947	0.205384	no
TSS101	XLOC_000083	FBXO44	chr1:11708417-11723384	q1	q2	OK	0	0	0.117945	0.153606	0.426645	0.882454	no
TSS10103	XLOC_008569	COX4NB	chr16:85812230-85833148	q1	q2	OK	0	0	0.0282231	0.619417	0.619115	0.983281	no
TSS10107	XLOC_008573	C16orf95	chr16:87336403-87351026	q1	q2	OK	0	0	0.0319104	0.638188	0.64715	0.991516	no
TSS10111	XLOC_008576	KLHDC4	chr16:87741417-87799598	q1	q2	OK	0	0	0.138643	0.000247597	0.07385	0.36478	no
TSS10118	XLOC_008582	RNF166	chr16:88762902-88772829	q1	q2	OK	0	0	0.0430481	0.046909	0.09707	0.428384	no
TSS10121	XLOC_008585	APRT	chr16:88875876-88878342	q1	q2	OK	0	0	0.0320972	0.581338	0.59118	0.971685	no
TSS10127	XLOC_008590	ANKRD11	chr16:89334028-89556969	q1	q2	OK	0	0	0.179269	1.39888e-14	0.07653	0.373154	no
TSS10128	XLOC_008591	CHMP1A	chr16:89710843-89724129	q1	q2	OK	0	0	0.155751	2.34469e-07	0.00288	0.0565448	no
TSS10131	XLOC_008594	FANCA	chr16:89773540-89883065	q1	q2	OK	0	0	0.0680984	0.339171	0.347395	0.818062	no
TSS10149	XLOC_008609	WDR81	chr17:1619816-1641893	q1	q2	OK	0	0	0.19725	1.45253e-05	0.00799	0.101497	no
TSS10152	XLOC_008610	SERPINF2	chr17:1646129-1658559	q1	q2	OK	0	0	0.37176	0.000988623	0.019525	0.162997	no
TSS10161	XLOC_008616	SGSM2	chr17:2240805-2284348	q1	q2	OK	0	0	0.0456558	0.598091	0.604135	0.977339	no
TSS10163	XLOC_008618	RAP1GAP2	chr17:2699731-2941035	q1	q2	OK	0	0	0.0762004	0.447865	0.452835	0.899084	no
TSS10171	XLOC_008625	CTNS	chr17:3539761-3599698	q1	q2	OK	0	0	0.181294	1.14961e-05	0.015135	0.140856	no
TSS10172	XLOC_008626	TMEM93	chr17:3539761-3599698	q1	q2	OK	0	0	0.00737663	0.928762	0.92857	0.999975	no
TSS10174	XLOC_008628	CYB5D2	chr17:4046461-4060995	q1	q2	OK	0	0	0.031746	0.782777	0.78259	0.999975	no
TSS10180	XLOC_008632	ARRB2	chr17:4613788-4624795	q1	q2	OK	0	0	0.0125309	0.803188	0.807165	0.999975	no
TSS10186	XLOC_008638	PLD2	chr17:4710395-4726727	q1	q2	OK	0	0	0.139686	0.307271	0.31958	0.789647	no
TSS10187	XLOC_008639	MINK1	chr17:4736634-4806369	q1	q2	OK	0	0	0.055974	0.0256874	0.31352	0.782682	no
TSS10191	XLOC_008643	ENO3	chr17:4854383-4860426	q1	q2	OK	0	0	0.335473	0.00614761	0.015455	0.142144	no
TSS10196	XLOC_008648	RABEP1	chr17:5185557-5289132	q1	q2	OK	0	0	0.0528774	0.0274713	0.054985	0.301587	no
TSS10197	XLOC_008649	RPAIN	chr17:5289345-5342471	q1	q2	OK	0	0	0.196233	3.96464e-05	0.13684	0.519937	no
TSS1020	XLOC_000850	POU2F1	chr1:167190065-167396582	q1	q2	OK	0	0	0.368761	3.98664e-10	0.000225	0.0090017	yes
TSS10206	XLOC_008658	XAF1	chr17:6659155-6678964	q1	q2	OK	0	0	0.257394	1.27021e-06	0.00226	0.0485397	yes
TSS10210	XLOC_008662	RNASEK,RNASEK-C17ORF49	chr17:6915735-6922973	q1	q2	OK	0	0	0.127676	1.97367e-11	1e-05	0.000627069	yes
TSS10214	XLOC_008665	ACADVL	chr17:7093209-7128585	q1	q2	OK	0	0	0.00359751	0.913763	0.91584	0.999975	no
TSS10215	XLOC_008666	C17orf81	chr17:7155371-7166512	q1	q2	OK	0	0	0.0448972	0.259548	0.29081	0.756518	no
TSS10216	XLOC_008666	C17orf81	chr17:7155371-7166512	q1	q2	OK	0	0	0.0815059	0.352284	0.57735	0.966379	no
TSS1023	XLOC_000852	MPZL1	chr1:167691186-167761156	q1	q2	OK	0	0	0.115566	0.223859	0.30782	0.775912	no
TSS10235	XLOC_008681	TNFSF12-TNFSF13,TNFSF13	chr17:7452374-7464925	q1	q2	OK	0	0	0.477371	7.7679e-10	0.0045	0.0734991	no
TSS10238	XLOC_008682	EIF4A1	chr17:7465308-7482324	q1	q2	OK	0	0	0.015996	0.534728	0.54299	0.948933	no
TSS1024	XLOC_000853	DCAF6	chr1:167885912-168045083	q1	q2	OK	0	0	0.0899721	0.000418138	0.17011	0.58169	no
TSS10242	XLOC_008685	CD68	chr17:7482804-7485429	q1	q2	OK	0	0	0.0291196	0.737242	0.74953	0.999975	no
TSS10243	XLOC_008686	MPDU1	chr17:7486964-7493488	q1	q2	OK	0	0	0.166507	6.76195e-06	0.006545	0.0912756	no
TSS1025	XLOC_000854	TIPRL	chr1:168148170-168171351	q1	q2	OK	0	0	0.0136109	0.659327	0.670455	0.995437	no
TSS10250	XLOC_008689	WRAP53	chr17:7571719-7606820	q1	q2	OK	0	0	0.0214349	0.781799	0.787175	0.999975	no
TSS10257	XLOC_008696	CHD3	chr17:7788122-7816075	q1	q2	OK	0	0	0.202537	0.0198006	0.023715	0.181961	no
TSS10258	XLOC_008696	CHD3	chr17:7788122-7816075	q1	q2	OK	0	0	0.228102	0.0105132	0.04189	0.254936	no
TSS10260	XLOC_008698	CNTROB	chr17:7835441-7853237	q1	q2	OK	0	0	0.122192	0.0076958	0.0402	0.248904	no
TSS10267	XLOC_008705	RANGRF	chr17:8191081-8198170	q1	q2	OK	0	0	0.0384017	0.645865	0.833225	0.999975	no
TSS10271	XLOC_008708	NDEL1	chr17:8339178-8371481	q1	q2	OK	0	0	0.0701002	1.48632e-05	0.009105	0.108446	no
TSS10291	XLOC_008726	ZNF286A	chr17:15602890-15624100	q1	q2	OK	0	0	0.0457949	0.61803	0.629085	0.986453	no
TSS10296	XLOC_008731	TTC19	chr17:15879874-15932723	q1	q2	OK	0	0	0.0355693	0.698027	0.69786	0.999975	no
TSS10301	XLOC_008736	C17orf76-AS1	chr17:16342300-16395480	q1	q2	OK	0	0	0.167306	1.70974e-14	1e-05	0.000627069	yes
TSS10308	XLOC_008742	MPRIP	chr17:16946073-17095962	q1	q2	OK	0	0	0.0882046	0.131436	0.153405	0.552187	no
TSS10313	XLOC_008747	LRRC48	chr17:17876126-17920189	q1	q2	OK	0	0	0.249326	0.491742	0.220345	0.66424	no
TSS10319	XLOC_008753	SMCR7	chr17:18163847-18169095	q1	q2	OK	0	0	0.077122	0.312758	0.321725	0.791667	no
TSS10328	XLOC_008761	PRPSAP2	chr17:18759611-18834599	q1	q2	OK	0	0	0.0507112	0.407662	0.412595	0.871483	no
TSS10329	XLOC_008761	PRPSAP2	chr17:18759611-18834599	q1	q2	OK	0	0	0.0101069	0.83976	0.843595	0.999975	no
TSS10333	XLOC_008764	EPN2	chr17:19140689-19240028	q1	q2	OK	0	0	0.0800406	0.405736	0.4033	0.866127	no
TSS10334	XLOC_008765	MAPK7	chr17:19240866-19290532	q1	q2	OK	0	0	0.437744	1.21814e-06	0.002845	0.0562472	no
TSS10335	XLOC_008765	MAPK7	chr17:19240866-19290532	q1	q2	OK	0	0	0.150786	0.219589	0.24552	0.698757	no
TSS10339	XLOC_008769	ALDH3A2	chr17:19552063-19580908	q1	q2	OK	0	0	0.00913788	0.890341	0.891475	0.999975	no
TSS10342	XLOC_008770	SPECC1	chr17:19912648-20218072	q1	q2	OK	0	0	0.302902	0.000245523	0.008	0.101497	no
TSS1035	XLOC_000864	GORAB	chr1:170501262-170522974	q1	q2	OK	0	0	0.0363111	0.752858	0.862915	0.999975	no
TSS10353	XLOC_008779	WSB1	chr17:25621105-25640645	q1	q2	OK	0	0	0.0558489	0.324422	0.336165	0.807387	no
TSS10356	XLOC_008782	LGALS9	chr17:25958173-25976586	q1	q2	OK	0	0	0.0342763	0.737218	0.913105	0.999975	no
TSS10381	XLOC_008806	TAOK1	chr17:27717942-27878921	q1	q2	OK	0	0	0.093986	0.157676	0.177805	0.595114	no
TSS10390	XLOC_008813	GOSR1	chr17:28804425-28853832	q1	q2	OK	0	0	0.124027	3.93481e-10	0.08205	0.387256	no
TSS10397	XLOC_008820	RNF135	chr17:29297955-29326929	q1	q2	OK	0	0	0.0755137	0.218268	0.630635	0.986688	no
TSS10399	XLOC_008822	NF1	chr17:29421944-29704695	q1	q2	OK	0	0	0.122251	0.0218531	0.1493	0.545029	no
TSS104	XLOC_000086	AGTRAP	chr1:11796141-11810828	q1	q2	OK	0	0	0.120206	0.000885522	0.3924	0.857012	no
TSS10408	XLOC_008830	RHOT1	chr17:30469472-30552746	q1	q2	OK	0	0	0.0879548	0.291672	0.45696	0.901716	no
TSS10410	XLOC_008832	MIR632,ZNF207	chr17:30677127-30697468	q1	q2	OK	0	0	0.053461	0.173307	0.640825	0.989284	no
TSS10422	XLOC_008844	LIG3	chr17:33307516-33332088	q1	q2	OK	0	0	0.00203865	0.965228	0.965885	0.999975	no
TSS10427	XLOC_008849	AP2B1	chr17:33914281-34053436	q1	q2	OK	0	0	0.030924	0.716398	0.72031	0.999975	no
TSS10430	XLOC_008852	TAF15	chr17:34136487-34174238	q1	q2	OK	0	0	0.0253931	0.703128	0.70935	0.999975	no
TSS10445	XLOC_008866	TADA2A	chr17:35766976-35837226	q1	q2	OK	0	0	0.0460109	0.732417	0.742275	0.999975	no
TSS1045	XLOC_000874	METTL13	chr1:171750760-171766856	q1	q2	OK	0	0	0.0930086	0.0309257	0.186645	0.610229	no
TSS10461	XLOC_008882	CDK12	chr17:37617738-37690800	q1	q2	OK	0	0	0.0502015	0.592337	0.59673	0.974271	no
TSS10464	XLOC_008884	STARD3	chr17:37793332-37820454	q1	q2	OK	0	0	0.102839	0.0084552	0.149895	0.546202	no
TSS10480	XLOC_008895	THRA	chr17:38218445-38256973	q1	q2	OK	0	0	0.830575	8.68838e-12	1e-05	0.000627069	yes
TSS10481	XLOC_008895	THRA	chr17:38218445-38256973	q1	q2	OK	0	0	0.238535	0.00662709	0.07022	0.35303	no
TSS10487	XLOC_008901	RARA	chr17:38465422-38513895	q1	q2	OK	0	0	0.0433317	0.369981	0.386135	0.852003	no
TSS1049	XLOC_000878	C1orf9	chr1:172502259-172580973	q1	q2	OK	0	0	0.123368	0.230369	0.234715	0.683209	no
TSS10491	XLOC_008903	TMEM99	chr17:38974368-38992526	q1	q2	OK	0	0	0.0353555	0.603145	0.613585	0.981211	no
TSS105	XLOC_000087	CLCN6	chr1:11866206-11907840	q1	q2	OK	0	0	0.103032	0.00903863	0.35927	0.828912	no
TSS10507	XLOC_008919	NKIRAS2	chr17:40118758-40190044	q1	q2	OK	0	0	0.270966	6.4772e-06	0.009465	0.110404	no
TSS10508	XLOC_008919	NKIRAS2	chr17:40118758-40190044	q1	q2	OK	0	0	0.177611	0.00232069	0.012365	0.126732	no
TSS10511	XLOC_008922	ATP6V0A1	chr17:40610861-40674597	q1	q2	OK	0	0	0.0120861	0.885204	0.88485	0.999975	no
TSS10514	XLOC_008925	COASY	chr17:40714091-40718295	q1	q2	OK	0	0	0.143229	0.0396762	0.18246	0.602784	no
TSS10515	XLOC_008926	MLX	chr17:40719077-40729849	q1	q2	OK	0	0	0.119564	0.0133789	0.179195	0.59778	no
TSS10523	XLOC_008934	PSME3	chr17:40985422-40995777	q1	q2	OK	0	0	0.0228824	0.252367	0.267135	0.727606	no
TSS10524	XLOC_008935	AOC2	chr17:40996608-41002724	q1	q2	OK	0	0	0.0195096	0.857518	0.8601	0.999975	no
TSS10533	XLOC_008944	NBR1	chr17:41322497-41363707	q1	q2	OK	0	0	0.148251	7.34454e-07	0.00257	0.052237	no
TSS10543	XLOC_008953	G6PC3	chr17:42148097-42153712	q1	q2	OK	0	0	0.049407	0.268248	0.617985	0.982796	no
TSS10544	XLOC_008954	C17orf53	chr17:42219273-42239844	q1	q2	OK	0	0	0.195484	8.22695e-06	0.0073	0.0967554	no
TSS10546	XLOC_008956	TMUB2	chr17:42264353-42269099	q1	q2	OK	0	0	0.094036	0.454252	0.464305	0.907275	no
TSS10548	XLOC_008957	RUNDC3A	chr17:42385926-42396038	q1	q2	OK	0	0	0.247626	0.577748	0.16053	0.564056	no
TSS10552	XLOC_008961	DBF4B	chr17:42785975-42829636	q1	q2	OK	0	0	0.133054	0.135522	0.16883	0.579398	no
TSS10558	XLOC_008966	ACBD4	chr17:43209966-43221543	q1	q2	OK	0	0	0.127688	0.165044	0.456205	0.901097	no
TSS1056	XLOC_000885	ZBTB37	chr1:173837492-173855774	q1	q2	OK	0	0	0.118295	0.0137964	0.430135	0.88417	no
TSS10567	XLOC_008972	C17orf69	chr17:43697709-43913194	q1	q2	OK	0	0	0.157658	0.249593	0.28572	0.75022	no
TSS10569	XLOC_008974	MAPT	chr17:43920721-44105699	q1	q2	OK	0	0	0.431611	2.22045e-16	3e-05	0.00163398	yes
TSS10576	XLOC_008981	NSF,NSFP1	chr17:44668034-44834828	q1	q2	OK	0	0	0.0308809	0.306257	0.31771	0.787435	no
TSS10578	XLOC_008983	GOSR2	chr17:45000485-45018733	q1	q2	OK	0	0	0.101738	0.0103758	0.162245	0.56709	no
TSS10592	XLOC_008996	SNX11	chr17:46184919-46200105	q1	q2	OK	0	0	0.0986937	0.321353	0.32368	0.793495	no
TSS10594	XLOC_008997	HOXB-AS3	chr17:46667822-46683774	q1	q2	OK	0	0	0.259398	0.0123664	0.04888	0.27991	no
TSS10598	XLOC_009000	ATP5G1	chr17:46970147-46973232	q1	q2	OK	0	0	0.0118272	0.870943	0.871765	0.999975	no
TSS10600	XLOC_009002	IGF2BP1	chr17:47074773-47133507	q1	q2	OK	0	0	0.0205279	0.13549	0.17116	0.583659	no
TSS10604	XLOC_009004	ABI3	chr17:47283595-47300587	q1	q2	OK	0	0	0.0433356	0.408533	0.41551	0.873744	no
TSS10608	XLOC_009008	KAT7	chr17:47865980-47906458	q1	q2	OK	0	0	0.10059	8.00826e-12	0.12117	0.485504	no
TSS10612	XLOC_009011	ITGA3	chr17:48133339-48167849	q1	q2	OK	0	0	0.0225741	0.432644	0.397015	0.860643	no
TSS10614	XLOC_009012	PDK2	chr17:48172100-48188733	q1	q2	OK	0	0	0.0413931	0.535703	0.52949	0.943692	no
TSS10616	XLOC_009013	SGCA	chr17:48243365-48253293	q1	q2	OK	0	0	0.203953	0.341184	0.35317	0.823743	no
TSS10620	XLOC_009016	EME1	chr17:48450580-48474914	q1	q2	OK	0	0	0.0184629	0.741824	0.75261	0.999975	no
TSS10629	XLOC_009024	LUC7L3	chr17:48796925-48830072	q1	q2	OK	0	0	0.00943551	0.901305	0.9028	0.999975	no
TSS10632	XLOC_009027	NME1,NME1-NME2	chr17:49230896-49249105	q1	q2	OK	0	0	0.0700894	0.000314127	0.099595	0.434043	no
TSS10634	XLOC_009027	NME2	chr17:49230896-49249105	q1	q2	OK	0	0	0.021602	0.563349	0.576875	0.966067	no
TSS10651	XLOC_009040	AKAP1	chr17:55162552-55198710	q1	q2	OK	0	0	0.0578877	0.647233	0.66541	0.994617	no
TSS10663	XLOC_009048	LOC100506779	chr17:56378593-56494931	q1	q2	OK	0	0	0.127797	0.00479744	0.41581	0.874167	no
TSS10664	XLOC_009049	RAD51C	chr17:56769962-56811692	q1	q2	OK	0	0	0.117488	0.190657	0.213255	0.653186	no
TSS10668	XLOC_009053	GDPD1	chr17:57297827-57353330	q1	q2	OK	0	0	0.000619397	0.995884	0.995875	0.999975	no
TSS10671	XLOC_009056	DHX40	chr17:57642885-57685713	q1	q2	OK	0	0	0.0122762	0.725415	0.727575	0.999975	no
TSS10679	XLOC_009064	BCAS3	chr17:58755171-59470199	q1	q2	OK	0	0	0.0820303	0.000107758	0.015115	0.140725	no
TSS10686	XLOC_009070	TLK2	chr17:60556385-60692841	q1	q2	OK	0	0	0.145651	0.093149	0.10257	0.44138	no
TSS10695	XLOC_009078	MAP3K3	chr17:61699800-61777519	q1	q2	OK	0	0	0.201977	0.0218124	0.030455	0.209987	no
TSS10697	XLOC_009080	DDX42	chr17:61851566-61896677	q1	q2	OK	0	0	0.101143	0.0779843	0.101105	0.437704	no
TSS10701	XLOC_009083	C17orf72	chr17:62075710-62097994	q1	q2	OK	0	0	0.254719	0.00183457	0.138115	0.52235	no
TSS10706	XLOC_009088	RGS9	chr17:63133455-63223821	q1	q2	OK	0	0	0.169399	0.332791	0.34819	0.818626	no
TSS10712	XLOC_009094	PITPNC1	chr17:65373923-65689647	q1	q2	OK	0	0	0.00430432	0.910388	0.912175	0.999975	no
TSS10715	XLOC_009097	BPTF	chr17:65821779-65980494	q1	q2	OK	0	0	0.0195565	0.824872	0.826905	0.999975	no
TSS10719	XLOC_009101	AMZ2	chr17:66244144-66253305	q1	q2	OK	0	0	0.165317	0.00262768	0.131525	0.507875	no
TSS10722	XLOC_009103	PRKAR1A	chr17:66508109-66528910	q1	q2	OK	0	0	0.0217109	0.440359	0.46336	0.906789	no
TSS10730	XLOC_009110	C17orf80	chr17:71228775-71258019	q1	q2	OK	0	0	0.039938	0.22783	0.72458	0.999975	no
TSS10732	XLOC_009112	RPL38	chr17:72199794-72206019	q1	q2	OK	0	0	0.12625	0.0329905	0.050215	0.28491	no
TSS10744	XLOC_009120	RAB37	chr17:72667255-72743474	q1	q2	OK	0	0	0.222717	0.0911074	0.01826	0.157358	no
TSS1076	XLOC_000899	SOAT1	chr1:179262848-179327814	q1	q2	OK	0	0	0.0685752	0.137114	0.267435	0.728008	no
TSS10760	XLOC_009136	LLGL2	chr17:73521782-73571290	q1	q2	OK	0	0	0.0950673	0.222636	0.56536	0.960079	no
TSS10766	XLOC_009141	ITGB4	chr17:73717515-73753899	q1	q2	OK	0	0	0.0156023	0.868547	0.86917	0.999975	no
TSS10768	XLOC_009142	UNK	chr17:73780919-73821886	q1	q2	OK	0	0	0.102599	0.199685	0.216185	0.657229	no
TSS10769	XLOC_009143	TEN1,TEN1-CDK3	chr17:73937588-74002080	q1	q2	OK	0	0	0.0394439	0.629396	0.6288	0.986429	no
TSS10775	XLOC_009148	SPHK1	chr17:74380689-74383941	q1	q2	OK	0	0	0.0786357	0.614175	0.608735	0.980002	no
TSS10781	XLOC_009151	LOC100507246	chr17:74553845-74561430	q1	q2	OK	0	0	0.186179	0.0340151	0.045975	0.268906	no
TSS10785	XLOC_009155	METTL23	chr17:74722911-74729962	q1	q2	OK	0	0	0.170861	0.0251311	0.192195	0.620628	no
TSS10787	XLOC_009156	MFSD11	chr17:74730196-74775336	q1	q2	OK	0	0	0.190689	0.0051414	0.03916	0.244635	no
TSS10792	XLOC_009158	SEC14L1	chr17:75084724-75213181	q1	q2	OK	0	0	0.0522377	0.116079	0.53472	0.946514	no
TSS108	XLOC_000089	MFN2	chr1:12040237-12073572	q1	q2	OK	0	0	0.119215	0.166519	0.17454	0.589326	no
TSS10807	XLOC_009166	AFMID	chr17:76183397-76203782	q1	q2	OK	0	0	0.144848	0.072601	0.132875	0.510798	no
TSS10808	XLOC_009167	BIRC5	chr17:76210276-76221716	q1	q2	OK	0	0	0.0850336	0.21208	0.287015	0.751537	no
TSS10815	XLOC_009173	CBX2	chr17:77751976-77761449	q1	q2	OK	0	0	0.0158664	0.731828	0.732065	0.999975	no
TSS10817	XLOC_009175	GAA	chr17:78075354-78093679	q1	q2	OK	0	0	0.30674	0.000126164	0.004635	0.0747376	no
TSS10820	XLOC_009177	SLC26A11	chr17:78194199-78227308	q1	q2	OK	0	0	0.324483	0.00104834	0.024875	0.187028	no
TSS10821	XLOC_009178	RNF213	chr17:78234659-78411884	q1	q2	OK	0	0	0.0352787	0.592407	0.5956	0.974069	no
TSS10822	XLOC_009179	ENDOV	chr17:78234659-78411884	q1	q2	OK	0	0	0.275281	0.000656578	0.040705	0.250483	no
TSS10824	XLOC_009181	RPTOR	chr17:78518624-78940173	q1	q2	OK	0	0	0.19762	2.45794e-07	0.003395	0.0625364	no
TSS10831	XLOC_009188	FSCN2	chr17:79495416-79504156	q1	q2	OK	0	0	0.00494167	0.975595	0.976425	0.999975	no
TSS10838	XLOC_009195	ANAPC11	chr17:79849598-79858363	q1	q2	OK	0	0	0.0871296	0.122837	0.772345	0.999975	no
TSS1084	XLOC_000905	QSOX1	chr1:180123967-180169859	q1	q2	OK	0	0	0.330385	0	0.003135	0.0600403	no
TSS10842	XLOC_009198	ASPSCR1	chr17:79935425-79975282	q1	q2	OK	0	0	0.0109724	0.734803	0.9303	0.999975	no
TSS10845	XLOC_009201	GPS1	chr17:80009762-80015346	q1	q2	OK	0	0	0.0490541	0.548295	0.556775	0.956484	no
TSS10846	XLOC_009202	SLC16A3	chr17:80186281-80197375	q1	q2	OK	0	0	0.0150272	0.848127	0.852555	0.999975	no
TSS10855	XLOC_009206	NARF	chr17:80416059-80446143	q1	q2	OK	0	0	0.0740703	0.0748116	0.18634	0.610013	no
TSS10863	XLOC_009214	RPH3AL	chr17:62179-202633	q1	q2	OK	0	0	0.390547	0.00599557	0.00527	0.0803672	no
TSS10865	XLOC_009216	VPS53	chr17:411907-618096	q1	q2	OK	0	0	0.0350342	0.727957	0.73237	0.999975	no
TSS1087	XLOC_000907	XPR1	chr1:180601145-180859415	q1	q2	OK	0	0	0.0337841	0.456642	0.45589	0.900811	no
TSS10874	XLOC_009222	YWHAE	chr17:1247833-1303556	q1	q2	OK	0	0	0.0248823	0.493415	0.507625	0.931053	no
TSS10875	XLOC_009223	CRK	chr17:1324646-1359561	q1	q2	OK	0	0	0.0631127	0.486034	0.486285	0.919743	no
TSS10879	XLOC_009225	INPP5K	chr17:1397870-1420182	q1	q2	OK	0	0	0.0484223	0.445845	0.593865	0.973624	no
TSS10882	XLOC_009228	SCARF1	chr17:1537151-1549041	q1	q2	OK	0	0	0.475072	5.83398e-06	0.00027	0.0103494	yes
TSS1089	XLOC_000909	MR1	chr1:181002560-181031074	q1	q2	OK	0	0	0.202589	0.0458105	0.07063	0.354377	no
TSS10915	XLOC_009255	SHPK,TRPV1	chr17:3468739-3539616	q1	q2	OK	0	0	0.0917347	0.0193061	0.206515	0.643062	no
TSS10916	XLOC_009256	TAX1BP3	chr17:3539761-3599698	q1	q2	OK	0	0	0.0639699	0.305338	0.31983	0.789677	no
TSS10917	XLOC_009256	P2RX5,P2RX5-TAX1BP3	chr17:3539761-3599698	q1	q2	OK	0	0	0.212896	4.65865e-05	0.017975	0.155915	no
TSS10920	XLOC_009259	CAMKK1	chr17:3763616-3796337	q1	q2	OK	0	0	0.110565	0.0592615	0.08125	0.385193	no
TSS10921	XLOC_009259	CAMKK1	chr17:3763616-3796337	q1	q2	OK	0	0	0.158209	0.0444537	0.06444	0.335612	no
TSS10923	XLOC_009261	ATP2A3	chr17:3827162-3867758	q1	q2	OK	0	0	0.0267147	0.210867	0.89341	0.999975	no
TSS10925	XLOC_009263	ANKFY1	chr17:4066664-4167274	q1	q2	OK	0	0	0.0107834	0.845663	0.85098	0.999975	no
TSS10927	XLOC_009265	MYBBP1A	chr17:4402128-4458681	q1	q2	OK	0	0	0.0300599	0.52225	0.537725	0.947128	no
TSS10931	XLOC_009269	CXCL16	chr17:4634722-4643223	q1	q2	OK	0	0	0.0541299	0.58295	0.567945	0.961654	no
TSS10934	XLOC_009272	SLC25A11	chr17:4840425-4843462	q1	q2	OK	0	0	0.0769966	0.0480333	0.016015	0.14518	no
TSS10937	XLOC_009275	CAMTA2	chr17:4871286-4890960	q1	q2	OK	0	0	0.114699	0.250036	0.25992	0.717516	no
TSS10938	XLOC_009275	CAMTA2	chr17:4871286-4890960	q1	q2	OK	0	0	0.0891037	6.49457e-07	0.052865	0.294713	no
TSS10946	XLOC_009283	DHX33	chr17:5344231-5372380	q1	q2	OK	0	0	0.0303841	0.757303	0.757505	0.999975	no
TSS10949	XLOC_009286	NLRP1	chr17:5404718-5487832	q1	q2	OK	0	0	0.41793	2.37955e-05	0.01045	0.116563	no
TSS1096	XLOC_000916	NPL	chr1:182758583-182799519	q1	q2	OK	0	0	0.251423	5.85308e-05	0.00719	0.096078	no
TSS10965	XLOC_009301	ASGR1	chr17:7076750-7082883	q1	q2	OK	0	0	0.480519	0.202535	0.01949	0.162919	no
TSS1097	XLOC_000917	DHX9	chr1:182808438-182857117	q1	q2	OK	0	0	0.0311986	0.570633	0.576335	0.966067	no
TSS10978	XLOC_009311	NEURL4	chr17:7218950-7232638	q1	q2	OK	0	0	0.071174	0.408507	0.419765	0.876921	no
TSS10979	XLOC_009312	PLSCR3	chr17:7284292-7307450	q1	q2	OK	0	0	0.0415398	0.690234	0.69838	0.999975	no
TSS10980	XLOC_009312	C17orf61,C17orf61-PLSCR3	chr17:7284292-7307450	q1	q2	OK	0	0	0.00122065	0.977297	0.977415	0.999975	no
TSS10987	XLOC_009317	TP53	chr17:7571719-7606820	q1	q2	OK	0	0	0.166499	4.53996e-08	0.00288	0.0565448	no
TSS10991	XLOC_009321	TRAPPC1	chr17:7833662-7835317	q1	q2	OK	0	0	0.205605	0.00751771	0.02438	0.184977	no
TSS10998	XLOC_009327	TMEM107	chr17:8076296-8079714	q1	q2	OK	0	0	0.0723408	0.383292	0.390175	0.855355	no
TSS1100	XLOC_000920	SMG7	chr1:183441505-183523328	q1	q2	OK	0	0	0.21133	8.21565e-15	0.006285	0.0895326	no
TSS11008	XLOC_009337	MYH10	chr17:8377522-8534079	q1	q2	OK	0	0	0.0732307	5.71173e-06	0.007445	0.0977617	no
TSS11009	XLOC_009338	CCDC42	chr17:8633245-8648154	q1	q2	OK	0	0	0.0545817	0.819971	0.8162	0.999975	no
TSS11015	XLOC_009343	STX8	chr17:9153787-9479275	q1	q2	OK	0	0	0.00697497	0.858338	0.862425	0.999975	no
TSS1102	XLOC_000922	TSEN15	chr1:184020810-184043344	q1	q2	OK	0	0	0.0111951	0.909985	0.96514	0.999975	no
TSS11033	XLOC_009358	ELAC2	chr17:12692828-12921381	q1	q2	OK	0	0	0.216472	8.65974e-15	0.00093	0.0252748	yes
TSS11042	XLOC_009364	FAM18B2,FAM18B2-CDRT4	chr17:15339331-15466945	q1	q2	OK	0	0	0.00152881	0.98413	0.984945	0.999975	no
TSS11045	XLOC_009367	ZSWIM7	chr17:15879874-15932723	q1	q2	OK	0	0	0.0549697	0.622001	0.63429	0.987395	no
TSS11047	XLOC_009368	NCOR1	chr17:15933407-16118874	q1	q2	OK	0	0	0.0772684	0.330182	0.38194	0.849556	no
TSS1105	XLOC_000925	SWT1	chr1:185087217-185260913	q1	q2	OK	0	0	0.0731525	0.608464	0.616285	0.982094	no
TSS11055	XLOC_009376	FLCN	chr17:17115526-17140502	q1	q2	OK	0	0	0.262104	0.00109921	0.009185	0.108862	no
TSS11063	XLOC_009381	SREBF1	chr17:17584786-17740325	q1	q2	OK	0	0	0.0279326	0.699343	0.702615	0.999975	no
TSS11065	XLOC_009383	TOM1L2	chr17:17746821-17875784	q1	q2	OK	0	0	0.124296	3.11436e-06	0.00542	0.0816849	no
TSS11068	XLOC_009385	FLII	chr17:18128935-18162230	q1	q2	OK	0	0	0.377346	1.80522e-13	3.5e-05	0.00186047	yes
TSS11070	XLOC_009387	SHMT1	chr17:18218593-18266856	q1	q2	OK	0	0	0.157105	0.120984	0.133165	0.511691	no
TSS11075	XLOC_009392	ZNF286B	chr17:18561741-18585572	q1	q2	OK	0	0	0.226413	0.00293876	0.034735	0.228169	no
TSS11079	XLOC_009395	B9D1	chr17:19240866-19290532	q1	q2	OK	0	0	0.236473	1.48061e-06	0.015405	0.141927	no
TSS1108	XLOC_000928	C1orf27	chr1:185703682-186446655	q1	q2	OK	0	0	0.0601692	0.227972	0.397085	0.860654	no
TSS11082	XLOC_009397	MFAP4	chr17:19240866-19290532	q1	q2	OK	0	0	0.109184	0.000167458	0.01319	0.130986	no
TSS11093	XLOC_009406	TMEM11	chr17:21101262-21117908	q1	q2	OK	0	0	0.0101686	0.91711	0.917455	0.999975	no
TSS11105	XLOC_009418	UNC119	chr17:26873724-26879646	q1	q2	OK	0	0	0.0350491	0.638796	0.63842	0.988791	no
TSS11111	XLOC_009424	SDF2	chr17:26975373-26989207	q1	q2	OK	0	0	0.0113278	0.920801	0.919975	0.999975	no
TSS11114	XLOC_009426	RAB34	chr17:27041298-27045286	q1	q2	OK	0	0	0.544057	0.402111	0.003625	0.0649245	no
TSS11117	XLOC_009428	C17orf63	chr17:27082995-27169841	q1	q2	OK	0	0	0.0290998	0.780554	0.77984	0.999975	no
TSS11123	XLOC_009434	PHF12	chr17:27232270-27278508	q1	q2	OK	0	0	0.000782212	0.977285	0.97754	0.999975	no
TSS11129	XLOC_009439	GIT1	chr17:27900486-27916610	q1	q2	OK	0	0	0.0237906	0.552697	0.557935	0.95685	no
TSS11141	XLOC_009451	EVI2A	chr17:29421944-29704695	q1	q2	OK	0	0	0.0869363	0.272234	0.27338	0.734535	no
TSS1115	XLOC_000935	RGS13	chr1:192605267-192629440	q1	q2	OK	0	0	0.0883925	0.280858	0.28896	0.753842	no
TSS11152	XLOC_009461	CCT6B	chr17:33254877-33288528	q1	q2	OK	0	0	0.208621	0.0243875	0.083475	0.391566	no
TSS11153	XLOC_009462	RFFL	chr17:33336130-33448541	q1	q2	OK	0	0	0.0212712	0.853182	0.857735	0.999975	no
TSS11155	XLOC_009462	RAD51D	chr17:33336130-33448541	q1	q2	OK	0	0	0.103164	0.214988	0.70807	0.999975	no
TSS11157	XLOC_009463	NLE1	chr17:33458367-33469322	q1	q2	OK	0	0	0.02509	0.698041	0.6994	0.999975	no
TSS1117	XLOC_000937	TROVE2	chr1:192981495-193060906	q1	q2	OK	0	0	0.0542917	0.172441	0.2859	0.750396	no
TSS11170	XLOC_009475	RDM1	chr17:34245084-34257780	q1	q2	OK	0	0	0.189281	0.0367235	0.22532	0.670503	no
TSS11176	XLOC_009479	CCL23	chr17:34340096-34345005	q1	q2	OK	0	0	0.586163	0.000923798	0.00382	0.0669699	no
TSS1118	XLOC_000937	TROVE2	chr1:192981495-193060906	q1	q2	OK	0	0	0.454827	7.46428e-09	0.00031	0.0115488	yes
TSS11184	XLOC_009487	MYO19	chr17:34842472-34891305	q1	q2	OK	0	0	0.0565865	0.51825	0.522335	0.939481	no
TSS11187	XLOC_009488	ACACA	chr17:35441926-35766902	q1	q2	OK	0	0	0.0256672	0.644557	0.65642	0.993175	no
TSS11188	XLOC_009489	SYNRG	chr17:35874899-35969486	q1	q2	OK	0	0	0.0714657	0.273274	0.813245	0.999975	no
TSS11207	XLOC_009508	CACNB1	chr17:37329708-37353956	q1	q2	OK	0	0	0.037837	0.511015	0.536325	0.946783	no
TSS11209	XLOC_009510	FBXL20	chr17:37408896-37557909	q1	q2	OK	0	0	0.114257	0.110565	0.13538	0.516758	no
TSS1121	XLOC_000940	CFH	chr1:196621007-196716634	q1	q2	OK	0	0	0.140744	0.392028	0.411625	0.870687	no
TSS11214	XLOC_009515	IKZF3	chr17:37921198-38020441	q1	q2	OK	0	0	0.190462	0.00168104	0.01414	0.135794	no
TSS11216	XLOC_009516	GSDMB	chr17:38060847-38074903	q1	q2	OK	0	0	0.462104	0	0.00028	0.0106404	yes
TSS11218	XLOC_009518	MED24	chr17:38175349-38210889	q1	q2	OK	0	0	0.0632381	0.398382	0.4017	0.865072	no
TSS11276	XLOC_009576	HAP1	chr17:39878890-39890898	q1	q2	OK	0	0	0.520635	2.30262e-09	0.002545	0.0519678	no
TSS11277	XLOC_009577	JUP	chr17:39910858-39942964	q1	q2	OK	0	0	0.0184754	0.833867	0.835825	0.999975	no
TSS11279	XLOC_009579	NT5C3L	chr17:39981333-39992523	q1	q2	OK	0	0	0.0460444	0.440586	0.740745	0.999975	no
TSS11281	XLOC_009581	ACLY	chr17:40023178-40075272	q1	q2	OK	0	0	0.0839434	0.153237	0.171195	0.583669	no
TSS11283	XLOC_009582	DNAJC7	chr17:40118758-40190044	q1	q2	OK	0	0	0.0882178	0.0144009	0.050475	0.285713	no
TSS11287	XLOC_009586	RAB5C	chr17:40276993-40307062	q1	q2	OK	0	0	0.0264191	0.505963	0.69807	0.999975	no
TSS11291	XLOC_009589	GHDC	chr17:40341104-40346550	q1	q2	OK	0	0	0.165453	0.0508074	0.119615	0.481914	no
TSS11294	XLOC_009591	STAT3	chr17:40465342-40540513	q1	q2	OK	0	0	0.181919	0.000191568	0.05369	0.297685	no
TSS11296	XLOC_009593	PSMC3IP	chr17:40719077-40729849	q1	q2	OK	0	0	0.25638	0.00992106	0.035855	0.232475	no
TSS11297	XLOC_009593	PSMC3IP	chr17:40719077-40729849	q1	q2	OK	0	0	0.319479	1.27177e-06	0.02134	0.171476	no
TSS11298	XLOC_009594	FAM134C	chr17:40731525-40767256	q1	q2	OK	0	0	0.094907	0.18668	0.196845	0.627713	no
TSS11302	XLOC_009598	LOC100190938	chr17:40905946-40915060	q1	q2	OK	0	0	0.110609	0.589901	0.605125	0.977913	no
TSS11307	XLOC_009602	AARSD1	chr17:41102542-41132545	q1	q2	OK	0	0	0.304912	4.0145e-05	0.011805	0.123913	no
TSS11311	XLOC_009604	BRCA1	chr17:41196311-41277500	q1	q2	OK	0	0	0.126982	0.0205177	0.231855	0.679478	no
TSS11312	XLOC_009605	LOC100130581	chr17:41447212-41466266	q1	q2	OK	0	0	0.153985	0.304063	0.333965	0.805408	no
TSS1132	XLOC_000950	PTPRC	chr1:198608136-198726545	q1	q2	OK	0	0	0.0714509	0.0397738	0.317985	0.787613	no
TSS11325	XLOC_009616	HDAC5	chr17:42154120-42201014	q1	q2	OK	0	0	0.0180822	0.851508	0.8523	0.999975	no
TSS11327	XLOC_009618	ATXN7L3	chr17:42269172-42275529	q1	q2	OK	0	0	0.0281736	0.603527	0.613285	0.981027	no
TSS11330	XLOC_009619	UBTF	chr17:42282400-42298994	q1	q2	OK	0	0	0.106074	1.06353e-05	0.006785	0.0930089	no
TSS11332	XLOC_009621	SLC25A39	chr17:42396992-42402217	q1	q2	OK	0	0	0.119798	0.16526	0.174125	0.58904	no
TSS11335	XLOC_009624	GPATCH8	chr17:42472644-42580957	q1	q2	OK	0	0	0.0265358	0.448779	0.468475	0.909952	no
TSS11336	XLOC_009625	CCDC43	chr17:42754804-42767165	q1	q2	OK	0	0	0.0641532	0.334735	0.34126	0.812231	no
TSS11339	XLOC_009627	EFTUD2	chr17:42925278-42976993	q1	q2	OK	0	0	0.0146718	0.37483	0.40389	0.866552	no
TSS11350	XLOC_009637	PLEKHM1	chr17:43513265-43568146	q1	q2	OK	0	0	0.0957073	0.180057	0.272205	0.733242	no
TSS11357	XLOC_009641	KANSL1	chr17:44107281-44302740	q1	q2	OK	0	0	0.226417	0.0106384	0.018945	0.160539	no
TSS11358	XLOC_009642	ARL17A,ARL17B	chr17:44372496-44439163	q1	q2	OK	0	0	0.180115	0.00160248	0.035255	0.230387	no
TSS11359	XLOC_009643	ARL17A	chr17:44590075-44657088	q1	q2	OK	0	0	0.0515042	0.302983	0.307965	0.776057	no
TSS11362	XLOC_009646	CDC27	chr17:45195310-45266665	q1	q2	OK	0	0	0.0367911	0.300317	0.32692	0.798117	no
TSS11365	XLOC_009649	MRPL10	chr17:45900637-45908907	q1	q2	OK	0	0	0.0772904	0.125204	0.20928	0.646568	no
TSS11366	XLOC_009650	SCRN2	chr17:45908992-45918699	q1	q2	OK	0	0	0.0318219	0.739023	0.741345	0.999975	no
TSS11373	XLOC_009656	SKAP1	chr17:46210801-46507594	q1	q2	OK	0	0	0.0395776	0.660878	0.66475	0.994557	no
TSS11395	XLOC_009676	PHOSPHO1	chr17:47300731-47308128	q1	q2	OK	0	0	0.246463	0.000456401	0.030785	0.211328	no
TSS11399	XLOC_009679	SPOP	chr17:47676245-47755525	q1	q2	OK	0	0	0.126295	0.0612428	0.22336	0.668407	no
TSS114	XLOC_000093	VPS13D	chr1:12290112-12572098	q1	q2	OK	0	0	0.00613628	0.917578	0.91843	0.999975	no
TSS11415	XLOC_009695	TOB1	chr17:48939586-48945732	q1	q2	OK	0	0	0.0422886	0.236463	0.26294	0.722221	no
TSS11418	XLOC_009696	SPAG9	chr17:49039534-49198226	q1	q2	OK	0	0	0.0699826	0.276583	0.28386	0.748263	no
TSS11423	XLOC_009699	COX11	chr17:52978051-53046064	q1	q2	OK	0	0	0.291887	4.56081e-07	0.000455	0.0154136	yes
TSS11435	XLOC_009709	SRSF1	chr17:56078279-56084707	q1	q2	OK	0	0	0.0711785	0.173899	0.500735	0.928421	no
TSS11439	XLOC_009712	BZRAP1	chr17:56378593-56494931	q1	q2	OK	0	0	0.0608685	0.510644	0.51642	0.936003	no
TSS11452	XLOC_009722	TRIM37	chr17:56833231-57184266	q1	q2	OK	0	0	0.0662298	0.0444754	0.06689	0.342785	no
TSS11453	XLOC_009723	SKA2	chr17:57187307-57232800	q1	q2	OK	0	0	0.0319108	0.610647	0.61996	0.983458	no
TSS11457	XLOC_009727	TUBD1	chr17:57936840-57970306	q1	q2	OK	0	0	0.289936	0.00233152	0.033925	0.225078	no
TSS1146	XLOC_000962	SHISA4	chr1:201857796-201861715	q1	q2	OK	0	0	0.167585	0.342127	0.341645	0.812456	no
TSS11469	XLOC_009739	INTS2	chr17:59942727-60005377	q1	q2	OK	0	0	0.122543	0.173482	0.18433	0.605891	no
TSS11478	XLOC_009745	STRADA	chr17:61780191-61819330	q1	q2	OK	0	0	0.303618	0	1e-05	0.000627069	yes
TSS11486	XLOC_009753	GH1	chr17:61994562-61996198	q1	q2	OK	0	0	0.157569	0.0603555	0.145425	0.537425	no
TSS11487	XLOC_009754	CD79B	chr17:62006097-62009704	q1	q2	OK	0	0	0.0379935	0.448304	0.843545	0.999975	no
TSS11490	XLOC_009756	ICAM2	chr17:62075710-62097994	q1	q2	OK	0	0	0.0615734	0.272798	0.54274	0.948933	no
TSS11512	XLOC_009773	PSMD12	chr17:65336618-65362721	q1	q2	OK	0	0	0.0441064	0.02931	0.0706	0.354336	no
TSS11513	XLOC_009774	C17orf58	chr17:65987216-65989765	q1	q2	OK	0	0	0.022123	0.798695	0.799045	0.999975	no
TSS11514	XLOC_009775	SLC16A6	chr17:66255322-66417000	q1	q2	OK	0	0	0.16442	0.0115616	0.02505	0.187259	no
TSS11529	XLOC_009787	SLC39A11	chr17:70642084-71088853	q1	q2	OK	0	0	0.0257233	0.806183	0.80425	0.999975	no
TSS11530	XLOC_009788	FAM104A	chr17:71189172-71228533	q1	q2	OK	0	0	0.0177006	0.84828	0.849405	0.999975	no
TSS1154	XLOC_000968	LGR6	chr1:202163117-202288889	q1	q2	OK	0	0	0.473727	0.876907	0.00562	0.0831403	no
TSS11544	XLOC_009802	FDXR	chr17:72858618-72869156	q1	q2	OK	0	0	0.0777741	1.3166e-05	0.008125	0.101947	no
TSS11548	XLOC_009806	ATP5H	chr17:73034954-73043074	q1	q2	OK	0	0	0.00138366	0.961028	0.96161	0.999975	no
TSS11549	XLOC_009807	NT5C	chr17:73106081-73127890	q1	q2	OK	0	0	0.0581628	0.352716	0.53485	0.946514	no
TSS1155	XLOC_000969	PPP1R12B	chr1:202317829-202557697	q1	q2	OK	0	0	0.269853	2.05889e-05	0.01137	0.121707	no
TSS11550	XLOC_009808	HN1	chr17:73131343-73150775	q1	q2	OK	0	0	0.0650735	0.0293815	0.10901	0.456864	no
TSS11551	XLOC_009809	SUMO2	chr17:73163824-73179098	q1	q2	OK	0	0	0.0414564	0.0683805	0.098365	0.430785	no
TSS11552	XLOC_009810	GGA3	chr17:73232693-73267311	q1	q2	OK	0	0	0.188811	1.99146e-06	0.01048	0.116659	no
TSS11555	XLOC_009811	MIF4GD	chr17:73232693-73267311	q1	q2	OK	0	0	0.107813	0.135045	0.199915	0.632786	no
TSS11556	XLOC_009812	SLC25A19	chr17:73267379-73285530	q1	q2	OK	0	0	0.09959	0.216228	0.47308	0.91393	no
TSS11557	XLOC_009813	GRB2	chr17:73314156-73401790	q1	q2	OK	0	0	0.0236182	0.256696	0.27469	0.735678	no
TSS11560	XLOC_009815	RECQL5	chr17:73584138-73663269	q1	q2	OK	0	0	0.0678427	0.0593777	0.208885	0.64623	no
TSS11567	XLOC_009822	TRIM65	chr17:73885040-73893084	q1	q2	OK	0	0	0.0570848	0.482091	0.49194	0.923933	no
TSS11570	XLOC_009825	ACOX1	chr17:73937588-74002080	q1	q2	OK	0	0	0.0497811	0.551877	0.74662	0.999975	no
TSS11574	XLOC_009828	EXOC7	chr17:74075262-74099868	q1	q2	OK	0	0	0.11581	0.102883	0.1121	0.464893	no
TSS1158	XLOC_000970	KDM5B-AS1	chr1:202780073-202781041	q1	q2	OK	0	0	0.0754407	0.549871	0.563265	0.9597	no
TSS11581	XLOC_009834	RHBDF2	chr17:74466974-74497509	q1	q2	OK	0	0	0.11877	0.150468	0.1705	0.582498	no
TSS11585	XLOC_009838	MXRA7	chr17:74671808-74707056	q1	q2	OK	0	0	0.00773043	0.908527	0.98927	0.999975	no
TSS11586	XLOC_009839	JMJD6	chr17:74708913-74722881	q1	q2	OK	0	0	0.00346455	0.937286	0.9378	0.999975	no
TSS11587	XLOC_009840	SRSF2	chr17:74730196-74775336	q1	q2	OK	0	0	0.122158	0.0441099	0.17758	0.594745	no
TSS11597	XLOC_009848	CYTH1	chr17:76670129-76778376	q1	q2	OK	0	0	0.0324087	0.499615	0.505335	0.929653	no
TSS11602	XLOC_009853	CANT1	chr17:76987797-77005899	q1	q2	OK	0	0	0.0773568	0.372414	0.44138	0.891261	no
TSS1161	XLOC_000973	TMEM183A	chr1:202976533-202993197	q1	q2	OK	0	0	0.331664	0.000142562	0.000785	0.0225592	yes
TSS11619	XLOC_009869	AZI1	chr17:79163392-79196751	q1	q2	OK	0	0	0.178307	0.0907265	0.10974	0.458712	no
TSS11621	XLOC_009871	SLC38A10	chr17:79218798-79269096	q1	q2	OK	0	0	0.0853596	0.267979	0.274125	0.735415	no
TSS11627	XLOC_009877	C17orf70	chr17:79506910-79519429	q1	q2	OK	0	0	0.0436524	0.644767	0.6487	0.991878	no
TSS11632	XLOC_009882	FAM195B	chr17:79780292-79791167	q1	q2	OK	0	0	0.0447499	0.470238	0.48524	0.919217	no
TSS11636	XLOC_009885	ARHGDIA	chr17:79825596-79829282	q1	q2	OK	0	0	0.00284727	0.671828	0.67681	0.996303	no
TSS11639	XLOC_009887	PCYT2	chr17:79860071-79869340	q1	q2	OK	0	0	0.0682838	0.0271566	0.308575	0.777003	no
TSS11643	XLOC_009890	PYCR1	chr17:79890266-79894968	q1	q2	OK	0	0	0.0664559	0.0436658	0.069855	0.352154	no
TSS11647	XLOC_009894	DCXR	chr17:79993756-79995573	q1	q2	OK	0	0	0.0795301	0.0742245	0.100265	0.435774	no
TSS11652	XLOC_009899	CSNK1D	chr17:80200536-80231594	q1	q2	OK	0	0	0.123602	0.134231	0.143355	0.53301	no
TSS11655	XLOC_009902	C17orf101	chr17:80347085-80408707	q1	q2	OK	0	0	0.106013	0.287816	0.50942	0.931759	no
TSS11657	XLOC_009903	C17orf62	chr17:80347085-80408707	q1	q2	OK	0	0	0.279021	1.99316e-10	0.00224	0.048345	yes
TSS1167	XLOC_000979	ATP2B4	chr1:203595914-203713209	q1	q2	OK	0	0	0.0124436	0.787431	0.789445	0.999975	no
TSS11692	XLOC_009931	USP14	chr18:158482-213739	q1	q2	OK	0	0	0.0237066	0.57136	0.57394	0.965142	no
TSS1170	XLOC_000982	LAX1	chr1:203734283-203745480	q1	q2	OK	0	0	0.044609	0.698608	0.70096	0.999975	no
TSS11710	XLOC_009941	TGIF1	chr18:3412071-3458406	q1	q2	OK	0	0	0.0853914	0.612842	0.63246	0.986731	no
TSS11721	XLOC_009951	PTPRM	chr18:7567313-8406859	q1	q2	OK	0	0	0.269282	0.000344536	0.028475	0.200877	no
TSS11725	XLOC_009955	ANKRD12	chr18:9136750-9285983	q1	q2	OK	0	0	0.0318578	0.649489	0.65168	0.992354	no
TSS11731	XLOC_009960	VAPA	chr18:9913954-9960018	q1	q2	OK	0	0	0.0023071	0.944586	0.94594	0.999975	no
TSS11740	XLOC_009968	SLMO1	chr18:12407894-12432236	q1	q2	OK	0	0	0.121038	0.276628	0.283285	0.747229	no
TSS11743	XLOC_009970	SEH1L	chr18:12947982-12987536	q1	q2	OK	0	0	0.0378267	0.161927	0.19572	0.626265	no
TSS11746	XLOC_009972	C18orf1	chr18:13218785-13652753	q1	q2	OK	0	0	0.0566145	0.667119	0.676045	0.996083	no
TSS1175	XLOC_000987	MDM4	chr1:204485506-204527248	q1	q2	OK	0	0	0.160888	0.00443314	0.05329	0.296149	no
TSS11761	XLOC_009985	RBBP8	chr18:20513294-20606449	q1	q2	OK	0	0	0.0581624	0.373085	0.388455	0.854163	no
TSS11762	XLOC_009986	CABLES1	chr18:20714527-20840434	q1	q2	OK	0	0	0.472474	0.00024835	0.00822	0.102653	no
TSS11770	XLOC_009990	TTC39C	chr18:21572736-21715574	q1	q2	OK	0	0	0.024036	0.872576	0.87909	0.999975	no
TSS11777	XLOC_009996	PSMA8	chr18:23713815-23773319	q1	q2	OK	0	0	0.252345	0.124899	0.13614	0.518466	no
TSS11787	XLOC_010006	RNF138	chr18:29671817-29711524	q1	q2	OK	0	0	0.00976307	0.845109	0.846605	0.999975	no
TSS11788	XLOC_010006	RNF138	chr18:29671817-29711524	q1	q2	OK	0	0	0.284439	0.00605223	0.035205	0.230173	no
TSS11800	XLOC_010011	MAPRE2	chr18:32556891-32723432	q1	q2	OK	0	0	0.275464	8.60114e-06	0.00136	0.033371	yes
TSS11802	XLOC_010012	ZNF397	chr18:32820993-32870196	q1	q2	OK	0	0	0.076024	0.330447	0.3521	0.822787	no
TSS11803	XLOC_010013	ZNF271	chr18:32870235-32890730	q1	q2	OK	0	0	0.121557	0.158783	0.16965	0.580938	no
TSS11806	XLOC_010016	C18orf21	chr18:33552587-33559250	q1	q2	OK	0	0	0.0614387	0.309419	0.60141	0.975622	no
TSS11807	XLOC_010017	ELP2	chr18:33709836-33754688	q1	q2	OK	0	0	0.0845348	0.101049	0.530775	0.94417	no
TSS1182	XLOC_000992	CDK18	chr1:205473683-205501921	q1	q2	OK	0	0	0.241812	0.0363605	0.1408	0.527726	no
TSS11821	XLOC_010028	HAUS1	chr18:43684297-43708299	q1	q2	OK	0	0	0.0430699	0.328959	0.33934	0.810883	no
TSS11822	XLOC_010029	C18orf25	chr18:43753987-43846955	q1	q2	OK	0	0	0.0016519	0.978599	0.978825	0.999975	no
TSS11830	XLOC_010036	SKA1	chr18:47901391-47920538	q1	q2	OK	0	0	0.0646963	0.494332	0.50023	0.92818	no
TSS11847	XLOC_010053	NEDD4L	chr18:55711609-56068772	q1	q2	OK	0	0	0.202806	3.45634e-05	0.007525	0.0981008	no
TSS11853	XLOC_010055	MALT1	chr18:56338617-56417370	q1	q2	OK	0	0	0.0139402	0.86033	0.86092	0.999975	no
TSS11857	XLOC_010059	GRP	chr18:56887399-56898002	q1	q2	OK	0	0	0.536237	0.616138	0.02331	0.180209	no
TSS11873	XLOC_010074	SERPINB8	chr18:61637262-61656608	q1	q2	OK	0	0	0.389615	5.48107e-08	0.00032	0.0117889	yes
TSS1188	XLOC_000998	SRGAP2	chr1:206516199-206637783	q1	q2	OK	0	0	0.217374	0.00150409	0.02614	0.191892	no
TSS1189	XLOC_000999	IKBKE	chr1:206643585-206670223	q1	q2	OK	0	0	0.192776	4.03396e-05	0.034895	0.228936	no
TSS11896	XLOC_010094	NFATC1	chr18:77155771-77289323	q1	q2	OK	0	0	0.255978	0.000167705	0.00229	0.0489068	yes
TSS11897	XLOC_010094	NFATC1	chr18:77155771-77289323	q1	q2	OK	0	0	0.068801	0.405687	0.414605	0.873127	no
TSS11898	XLOC_010095	CTDP1	chr18:77439800-77514510	q1	q2	OK	0	0	0.156977	0.112624	0.12596	0.496565	no
TSS11899	XLOC_010095	CTDP1	chr18:77439800-77514510	q1	q2	OK	0	0	0.25729	0.00107137	0.02288	0.17817	no
TSS11902	XLOC_010098	RBFA	chr18:77794345-77810652	q1	q2	OK	0	0	0.0583131	0.24886	0.2754	0.736571	no
TSS11909	XLOC_010104	ENOSF1	chr18:596997-712662	q1	q2	OK	0	0	0.0994005	0.163603	0.35341	0.823743	no
TSS1191	XLOC_001000	RASSF5	chr1:206680878-206762616	q1	q2	OK	0	0	0.0332201	0.602839	0.612475	0.981001	no
TSS1192	XLOC_001001	DYRK3	chr1:206808880-206822542	q1	q2	OK	0	0	0.00752521	0.929357	0.93153	0.999975	no
TSS11924	XLOC_010115	ZFP161	chr18:5289017-5297052	q1	q2	OK	0	0	0.113446	0.155462	0.18004	0.598441	no
TSS1193	XLOC_001002	MAPKAPK2	chr1:206858364-206907630	q1	q2	OK	0	0	0.0485618	0.35544	0.373105	0.841786	no
TSS11933	XLOC_010123	PPP4R1	chr18:9546791-9614600	q1	q2	OK	0	0	0.0359635	0.729094	0.727235	0.999975	no
TSS11935	XLOC_010125	MPPE1	chr18:11883471-11908796	q1	q2	OK	0	0	0.276077	0	0.00856	0.10502	no
TSS11940	XLOC_010129	PTPN2	chr18:12785476-12884334	q1	q2	OK	0	0	0.135485	0.0254797	1e-05	0.000627069	yes
TSS11942	XLOC_010131	FAM210A	chr18:13663345-13726591	q1	q2	OK	0	0	0.056643	0.271834	0.29489	0.761187	no
TSS11944	XLOC_010133	ZNF519	chr18:14075988-14132489	q1	q2	OK	0	0	0.00222805	0.982999	0.98356	0.999975	no
TSS11961	XLOC_010148	SS18	chr18:23596216-23670611	q1	q2	OK	0	0	0.0337654	0.654714	0.658105	0.9933	no
TSS11978	XLOC_010161	FAM59A	chr18:29843483-30050447	q1	q2	OK	0	0	0.546333	0.00436845	0.002245	0.0484033	yes
TSS1198	XLOC_001006	PFKFB2	chr1:207226619-207254368	q1	q2	OK	0	0	0.0223013	0.772394	0.778665	0.999975	no
TSS11985	XLOC_010165	ZSCAN30	chr18:32820993-32870196	q1	q2	OK	0	0	0.026501	0.568378	0.585335	0.96984	no
TSS11988	XLOC_010168	INO80C	chr18:33048290-33077955	q1	q2	OK	0	0	0.0632073	0.318577	0.34148	0.812355	no
TSS11991	XLOC_010171	SLC39A6	chr18:33688493-33709357	q1	q2	OK	0	0	0.0357789	0.683792	0.68341	0.99801	no
TSS12007	XLOC_010184	PIAS2	chr18:44390022-44497495	q1	q2	OK	0	0	0.0521123	0.489506	0.487815	0.920619	no
TSS12018	XLOC_010191	SMAD2	chr18:45359465-45457515	q1	q2	OK	0	0	0.187475	0.0102712	0.034025	0.225459	no
TSS1202	XLOC_001009	CD55	chr1:207494816-207534311	q1	q2	OK	0	0	0.0169062	0.795872	0.798825	0.999975	no
TSS12022	XLOC_010193	SMAD7	chr18:46446222-46477081	q1	q2	OK	0	0	0.0607243	0.57518	0.582765	0.968961	no
TSS12025	XLOC_010196	C18orf32	chr18:47007547-47018935	q1	q2	OK	0	0	0.0583071	0.54846	0.550085	0.953287	no
TSS12027	XLOC_010196	RPL17,RPL17-C18ORF32	chr18:47007547-47018935	q1	q2	OK	0	0	0.0526828	0.0244831	0.00056	0.0179396	yes
TSS12028	XLOC_010196	RPL17	chr18:47007547-47018935	q1	q2	OK	0	0	0.17225	0.0279023	0.049675	0.282692	no
TSS1203	XLOC_001010	CR2	chr1:207627644-207663240	q1	q2	OK	0	0	0.0523379	0.610414	0.60705	0.979143	no
TSS12036	XLOC_010203	MBD1	chr18:47793251-47808144	q1	q2	OK	0	0	0.303461	0	1e-05	0.000627069	yes
TSS12038	XLOC_010204	CXXC1	chr18:47808712-47814692	q1	q2	OK	0	0	0.00881791	0.839182	0.843765	0.999975	no
TSS12039	XLOC_010205	MRO	chr18:48321489-48351754	q1	q2	OK	0	0	0.463919	3.02378e-11	0.00445	0.0729971	no
TSS12040	XLOC_010205	MRO	chr18:48321489-48351754	q1	q2	OK	0	0	0.139566	0.170286	0.211445	0.649623	no
TSS12048	XLOC_010211	TCF4	chr18:52889561-53303188	q1	q2	OK	0	0	0.211535	1.10646e-08	0.001315	0.0325985	yes
TSS12052	XLOC_010211	TCF4	chr18:52889561-53303188	q1	q2	OK	0	0	0.29945	6.95e-14	0.00021	0.00854333	yes
TSS12053	XLOC_010211	TCF4	chr18:52889561-53303188	q1	q2	OK	0	0	0.277614	1.66291e-05	0.001335	0.0329097	yes
TSS12054	XLOC_010211	TCF4	chr18:52889561-53303188	q1	q2	OK	0	0	0.266781	6.79492e-07	0.004585	0.0742927	no
TSS12056	XLOC_010213	TXNL1	chr18:54270052-54305920	q1	q2	OK	0	0	0.0332319	0.372189	0.380085	0.848055	no
TSS12057	XLOC_010214	FECH	chr18:55212072-55253969	q1	q2	OK	0	0	0.053174	0.241949	0.26709	0.727606	no
TSS1206	XLOC_001013	CD46	chr1:207925382-207968861	q1	q2	OK	0	0	0.183826	0.000376621	0.01608	0.145467	no
TSS12068	XLOC_010225	PIGN	chr18:59711457-59854289	q1	q2	OK	0	0	0.0488001	0.615993	0.61783	0.982675	no
TSS12069	XLOC_010226	BCL2	chr18:60790578-60986613	q1	q2	OK	0	0	0.57067	1.55431e-15	1.5e-05	0.000902211	yes
TSS12097	XLOC_010251	PQLC1	chr18:77662419-77711653	q1	q2	OK	0	0	0.110635	0.121984	0.28413	0.748267	no
TSS12101	XLOC_010255	MADCAM1	chr19:496489-505343	q1	q2	OK	0	0	0.083693	0.712431	0.720095	0.999975	no
TSS12106	XLOC_010259	BSG	chr19:571324-583493	q1	q2	OK	0	0	0.0135684	0.500979	0.51323	0.933637	no
TSS12112	XLOC_010265	PTBP1	chr19:797391-812327	q1	q2	OK	0	0	0.143245	0.0266713	0.1196	0.481914	no
TSS12123	XLOC_010275	CNN2	chr19:1026297-1039064	q1	q2	OK	0	0	0.0691764	0.187765	0.201805	0.635759	no
TSS12126	XLOC_010278	GPX4	chr19:1103935-1106787	q1	q2	OK	0	0	0.00546166	0.823317	0.8273	0.999975	no
TSS12129	XLOC_010280	ATP5D	chr19:1241748-1244824	q1	q2	OK	0	0	0.0516549	0.574526	0.57817	0.967024	no
TSS12131	XLOC_010282	CIRBP	chr19:1267469-1274809	q1	q2	OK	0	0	0.175582	0.00804029	0.03344	0.223763	no
TSS12134	XLOC_010285	MUM1	chr19:1354975-1378430	q1	q2	OK	0	0	0.40065	1.45594e-10	5.5e-05	0.00272687	yes
TSS12137	XLOC_010287	DAZAP1	chr19:1407583-1435682	q1	q2	OK	0	0	0.0239508	0.520898	0.537775	0.947128	no
TSS12144	XLOC_010294	ADAT3,SCAMP4	chr19:1905372-1926012	q1	q2	OK	0	0	0.00998968	0.857922	0.86132	0.999975	no
TSS12146	XLOC_010296	IZUMO4	chr19:2096867-2099583	q1	q2	OK	0	0	0.0968448	0.454925	0.47253	0.913813	no
TSS12152	XLOC_010301	SPPL2B	chr19:2328628-2355100	q1	q2	OK	0	0	0.0506426	0.501699	0.500055	0.928134	no
TSS12157	XLOC_010306	ZNF555	chr19:2841432-2860472	q1	q2	OK	0	0	0.0463046	0.696631	0.70836	0.999975	no
TSS12168	XLOC_010315	NFIC	chr19:3359560-3469215	q1	q2	OK	0	0	0.330957	1.16842e-05	0.016	0.14518	no
TSS12169	XLOC_010316	FZR1	chr19:3506294-3536755	q1	q2	OK	0	0	0.176848	6.16554e-08	0.002015	0.0448012	yes
TSS12186	XLOC_010332	MPND	chr19:4343523-4360083	q1	q2	OK	0	0	0.0666757	0.584335	0.5929	0.973065	no
TSS12189	XLOC_010335	HDGFRP2	chr19:4472254-4517716	q1	q2	OK	0	0	0.0177783	0.833371	0.83557	0.999975	no
TSS12201	XLOC_010345	SAFB	chr19:5623045-5668489	q1	q2	OK	0	0	0.0752755	0.0333571	0.217375	0.658836	no
TSS12202	XLOC_010346	HSD11B1L	chr19:5681034-5688533	q1	q2	OK	0	0	0.300551	9.1538e-08	0.02078	0.168456	no
TSS12203	XLOC_010347	RPL36	chr19:5690271-5691678	q1	q2	OK	0	0	0.00917272	0.755979	0.76143	0.999975	no
TSS12207	XLOC_010351	CAPS	chr19:5914192-5978320	q1	q2	OK	0	0	0.167213	0.060778	0.087635	0.403072	no
TSS1221	XLOC_001024	RCOR3	chr1:211432707-211489725	q1	q2	OK	0	0	0.138926	0.111387	0.278555	0.740051	no
TSS12212	XLOC_010356	CRB3	chr19:6464259-6481798	q1	q2	OK	0	0	0.0442869	0.772433	0.78186	0.999975	no
TSS12219	XLOC_010363	ZNF557	chr19:7069470-7087978	q1	q2	OK	0	0	0.184685	0.00185601	0.130375	0.505752	no
TSS12225	XLOC_010368	PNPLA6	chr19:7599037-7626653	q1	q2	OK	0	0	0.110328	0.0126597	0.229675	0.676211	no
TSS12228	XLOC_010369	CAMSAP3	chr19:7660787-7683196	q1	q2	OK	0	0	0.118056	2.75904e-06	0.005375	0.0812375	no
TSS12229	XLOC_010370	C19orf79	chr19:7694670-7698570	q1	q2	OK	0	0	0.123137	0.0314435	0.05962	0.319608	no
TSS12230	XLOC_010371	STXBP2	chr19:7701990-7712759	q1	q2	OK	0	0	0.0520022	0.305485	0.312795	0.781619	no
TSS12233	XLOC_010374	TRAPPC5	chr19:7745706-7747748	q1	q2	OK	0	0	0.116496	0.00816495	0.22052	0.664571	no
TSS12236	XLOC_010377	EVI5L	chr19:7895160-7929862	q1	q2	OK	0	0	0.0853187	5.45836e-06	0.00651	0.0909309	no
TSS12243	XLOC_010382	CCL25	chr19:8117645-8127547	q1	q2	OK	0	0	0.16502	0.291863	0.321195	0.791108	no
TSS12248	XLOC_010387	2013-03-02	chr19:8478186-8503899	q1	q2	OK	0	0	0.227377	0.000271402	0.08178	0.386463	no
TSS12249	XLOC_010388	HNRNPM	chr19:8509802-8554002	q1	q2	OK	0	0	0.0767567	0.357727	0.366695	0.835519	no
TSS12253	XLOC_010392	ZNF317	chr19:9251055-9274091	q1	q2	OK	0	0	0.0769957	0.368482	0.3721	0.84107	no
TSS12256	XLOC_010395	ZNF559,ZNF559-ZNF177	chr19:9434447-9493293	q1	q2	OK	0	0	0.124879	0.211527	0.492385	0.92396	no
TSS12257	XLOC_010395	ZNF559,ZNF559-ZNF177	chr19:9434447-9493293	q1	q2	OK	0	0	0.102956	0.0451734	0.057635	0.311739	no
TSS12259	XLOC_010395	ZNF177,ZNF559-ZNF177	chr19:9434447-9493293	q1	q2	OK	0	0	0.357091	4.12717e-05	0.00925	0.109388	no
TSS12262	XLOC_010397	UBL5	chr19:9938555-9940797	q1	q2	OK	0	0	0.0311643	0.596641	0.60134	0.975617	no
TSS12263	XLOC_010398	PIN1	chr19:9945882-9960365	q1	q2	OK	0	0	0.0256143	0.538326	0.79376	0.999975	no
TSS12267	XLOC_010402	PPAN,PPAN-P2RY11	chr19:10216898-10230599	q1	q2	OK	0	0	0.131977	0.00114735	0.11426	0.469921	no
TSS12272	XLOC_010406	MRPL4	chr19:10362639-10370736	q1	q2	OK	0	0	0.0933821	0.191524	0.266225	0.726504	no
TSS12285	XLOC_010414	ILF3	chr19:10764936-10803095	q1	q2	OK	0	0	0.0893712	0.0862352	0.48443	0.918806	no
TSS12287	XLOC_010416	DNM2	chr19:10828728-10942586	q1	q2	OK	0	0	0.0948449	0.0806851	0.54751	0.951673	no
TSS12293	XLOC_010422	SMARCA4	chr19:11071597-11172958	q1	q2	OK	0	0	0.0505242	0.297472	0.810585	0.999975	no
TSS12296	XLOC_010423	LDLR	chr19:11200037-11244505	q1	q2	OK	0	0	0.143423	2.89015e-07	0.02256	0.176912	no
TSS12300	XLOC_010427	LPPR2	chr19:11466061-11476374	q1	q2	OK	0	0	0.0101082	0.944579	0.947175	0.999975	no
TSS12302	XLOC_010429	PRKCSH	chr19:11546268-11561782	q1	q2	OK	0	0	0.062666	0.4046	0.41565	0.8739	no
TSS12317	XLOC_010444	WDR83	chr19:12777617-12792701	q1	q2	OK	0	0	0.259059	2.69282e-05	0.00955	0.110957	no
TSS1232	XLOC_001031	NENF	chr1:212606228-212619721	q1	q2	OK	0	0	0.0227304	0.797677	0.80199	0.999975	no
TSS12324	XLOC_010450	GCDH	chr19:13001973-13030086	q1	q2	OK	0	0	0.0517005	0.351783	0.38222	0.849654	no
TSS12332	XLOC_010458	MRI1	chr19:13875336-13885096	q1	q2	OK	0	0	0.0140248	0.866823	0.87137	0.999975	no
TSS12344	XLOC_010470	CD97	chr19:14491955-14519537	q1	q2	OK	0	0	0.0461721	0.50878	0.848585	0.999975	no
TSS12347	XLOC_010472	MIR639,TECR	chr19:14640354-14676792	q1	q2	OK	0	0	0.0241016	0.38341	0.85122	0.999975	no
TSS12348	XLOC_010473	CLEC17A	chr19:14693895-14721956	q1	q2	OK	0	0	0.0714603	0.0902144	0.120275	0.483378	no
TSS1237	XLOC_001034	TATDN3	chr1:212965169-212990167	q1	q2	OK	0	0	0.0799629	0.263369	0.65583	0.993175	no
TSS12373	XLOC_010496	AP1M1	chr19:16308664-16346156	q1	q2	OK	0	0	0.04373	0.041627	0.065205	0.337607	no
TSS12380	XLOC_010503	MYO9B	chr19:17186590-17324104	q1	q2	OK	0	0	0.0126382	0.877472	0.879285	0.999975	no
TSS12383	XLOC_010506	BABAM1	chr19:17378231-17390162	q1	q2	OK	0	0	0.0943774	0.320366	0.32807	0.799014	no
TSS12387	XLOC_010510	GTPBP3	chr19:17445790-17453540	q1	q2	OK	0	0	0.294891	0.000185521	0.01179	0.123804	no
TSS12388	XLOC_010510	GTPBP3	chr19:17445790-17453540	q1	q2	OK	0	0	0.211174	0.0174587	0.074495	0.366941	no
TSS12392	XLOC_010514	FAM129C	chr19:17634109-17664648	q1	q2	OK	0	0	0.115822	0.38152	0.412195	0.871145	no
TSS12395	XLOC_010517	FCHO1	chr19:17858526-17899377	q1	q2	OK	0	0	0.218785	0.0530556	0.07993	0.381664	no
TSS12396	XLOC_010517	FCHO1	chr19:17858526-17899377	q1	q2	OK	0	0	0.106464	0.151136	0.170215	0.581824	no
TSS1240	XLOC_001037	RPS6KC1	chr1:213224587-213446808	q1	q2	OK	0	0	0.0155899	0.836126	0.834125	0.999975	no
TSS12414	XLOC_010533	SSBP4	chr19:18530145-18549111	q1	q2	OK	0	0	0.0473225	0.611209	0.616755	0.982135	no
TSS12415	XLOC_010534	KXD1	chr19:18668571-18680197	q1	q2	OK	0	0	0.0676721	0.0270056	0.235465	0.684461	no
TSS12416	XLOC_010535	UBA52	chr19:18682613-18688270	q1	q2	OK	0	0	0.0344496	0.705217	0.71009	0.999975	no
TSS12417	XLOC_010536	C19orf60	chr19:18699494-18703147	q1	q2	OK	0	0	0.0594168	0.530747	0.542935	0.948933	no
TSS12420	XLOC_010539	CRTC1	chr19:18794424-18893143	q1	q2	OK	0	0	0.165324	0.0528019	0.067545	0.34482	no
TSS12422	XLOC_010541	DDX49	chr19:19030483-19039442	q1	q2	OK	0	0	0.0157347	0.745292	0.74934	0.999975	no
TSS12423	XLOC_010542	ARMC6	chr19:19144386-19168987	q1	q2	OK	0	0	0.0552179	0.585391	0.587505	0.970318	no
TSS12425	XLOC_010544	RFXANK	chr19:19256375-19314238	q1	q2	OK	0	0	0.0447566	0.638129	0.640535	0.989124	no
TSS12430	XLOC_010549	YJEFN3	chr19:19639669-19648393	q1	q2	OK	0	0	0.0163716	0.882008	0.885465	0.999975	no
TSS12437	XLOC_010556	ZNF85	chr19:21106058-21133503	q1	q2	OK	0	0	0.204544	0.0256272	0.140645	0.527313	no
TSS12438	XLOC_010557	ZNF430	chr19:21203425-21242852	q1	q2	OK	0	0	0.00826525	0.930922	0.930095	0.999975	no
TSS12442	XLOC_010561	ZNF493	chr19:21579920-21610296	q1	q2	OK	0	0	0.115215	0.179901	0.506375	0.930497	no
TSS12456	XLOC_010575	POP4	chr19:30097169-30108162	q1	q2	OK	0	0	0.00536266	0.864935	0.867225	0.999975	no
TSS12460	XLOC_010578	URI1	chr19:30414550-30507519	q1	q2	OK	0	0	0.198516	3.14015e-12	0.03843	0.241553	no
TSS12464	XLOC_010582	ZNF507	chr19:32836513-32878573	q1	q2	OK	0	0	0.216447	0.0105291	0.02702	0.195234	no
TSS12481	XLOC_010596	LSM14A	chr19:34663351-34720420	q1	q2	OK	0	0	0.0291287	0.709023	0.713235	0.999975	no
TSS12483	XLOC_010598	GPI	chr19:34855644-34893318	q1	q2	OK	0	0	0.0808343	0.344428	0.367075	0.835822	no
TSS12489	XLOC_010603	ZNF302	chr19:35168566-35177302	q1	q2	OK	0	0	0.462612	0.00519691	0.005085	0.0791547	no
TSS12490	XLOC_010604	ZNF181	chr19:35225479-35233774	q1	q2	OK	0	0	0.120615	0.316993	0.317735	0.787435	no
TSS12492	XLOC_010606	GRAMD1A	chr19:35491245-35517373	q1	q2	OK	0	0	0.0256368	0.785004	0.78729	0.999975	no
TSS12493	XLOC_010607	SCN1B	chr19:35521591-35531353	q1	q2	OK	0	0	0.0727666	0.398584	0.411195	0.870467	no
TSS12494	XLOC_010608	HPN	chr19:35531409-35597208	q1	q2	OK	0	0	0.4901	0.00160959	0.008005	0.101497	no
TSS12499	XLOC_010612	FXYD5	chr19:35645624-35660788	q1	q2	OK	0	0	0.0825892	0.268278	0.39232	0.857012	no
TSS12501	XLOC_010613	LSR	chr19:35739558-35758867	q1	q2	OK	0	0	0.0386619	0.473748	0.85978	0.999975	no
TSS12502	XLOC_010614	USF2	chr19:35759895-35770718	q1	q2	OK	0	0	0.115806	0.142048	0.15175	0.548837	no
TSS12504	XLOC_010616	MAG	chr19:35782988-35804709	q1	q2	OK	0	0	0.185205	1.25427e-05	0.011525	0.122142	no
TSS12505	XLOC_010617	CD22	chr19:35820071-35838264	q1	q2	OK	0	0	0.0924108	0.158202	0.262475	0.721392	no
TSS12511	XLOC_010623	TMEM147	chr19:36024313-36038429	q1	q2	OK	0	0	0.081687	0.0725905	0.211455	0.649623	no
TSS12522	XLOC_010634	ARHGAP33	chr19:36266416-36279724	q1	q2	OK	0	0	0.0512992	0.613662	0.61409	0.981367	no
TSS12524	XLOC_010636	APLP1	chr19:36359400-36370699	q1	q2	OK	0	0	0.284162	2.70219e-05	0.01068	0.11784	no
TSS12525	XLOC_010637	HCST	chr19:36393381-36395173	q1	q2	OK	0	0	0.032665	0.759696	0.760865	0.999975	no
TSS12528	XLOC_010640	WDR62	chr19:36545782-36596012	q1	q2	OK	0	0	0.0840594	0.324832	0.342205	0.812986	no
TSS12531	XLOC_010643	ZNF146	chr19:36673186-36729675	q1	q2	OK	0	0	0.121214	0.0613964	0.21212	0.651229	no
TSS12539	XLOC_010650	ZNF345	chr19:37288451-37407193	q1	q2	OK	0	0	0.0779585	0.274579	0.436435	0.888309	no
TSS12541	XLOC_010651	ZNF568	chr19:37407230-37488834	q1	q2	OK	0	0	0.231434	0.00147713	0.036815	0.235792	no
TSS12549	XLOC_010658	LOC100507433,ZNF540	chr19:38039850-38105079	q1	q2	OK	0	0	0.343908	0.000900229	0.02068	0.167954	no
TSS12550	XLOC_010658	ZNF540	chr19:38039850-38105079	q1	q2	OK	0	0	0.169011	4.65227e-05	0.01061	0.117556	no
TSS12553	XLOC_010661	SPINT2	chr19:38755097-38783254	q1	q2	OK	0	0	0.0215315	0.489193	0.49511	0.925562	no
TSS12565	XLOC_010672	NFKBIB	chr19:39369194-39399534	q1	q2	OK	0	0	0.0394224	0.654845	0.65509	0.993175	no
TSS12567	XLOC_010673	MRPS12	chr19:39405903-39423659	q1	q2	OK	0	0	0.0451111	0.578594	0.5877	0.970335	no
TSS12569	XLOC_010675	PAK4	chr19:39616419-39670046	q1	q2	OK	0	0	0.46417	0	1e-05	0.000627069	yes
TSS12577	XLOC_010683	SUPT5H	chr19:39936185-39967308	q1	q2	OK	0	0	0.0838067	0.244487	0.25766	0.71437	no
TSS12580	XLOC_010685	DLL3	chr19:39989556-39999121	q1	q2	OK	0	0	0.140891	0.17043	0.19929	0.631688	no
TSS12588	XLOC_010693	PSMC4	chr19:40477072-40487353	q1	q2	OK	0	0	0.124267	0.00392956	0.031145	0.212918	no
TSS12591	XLOC_010696	PLD3	chr19:40826966-40884390	q1	q2	OK	0	0	0.117508	0.193788	0.20122	0.634934	no
TSS12600	XLOC_010702	MIA,RAB4B-EGLN2	chr19:41281081-41314346	q1	q2	OK	0	0	0.543472	0.000580217	0.00704	0.094838	no
TSS12603	XLOC_010702	RAB4B,RAB4B-EGLN2	chr19:41281081-41314346	q1	q2	OK	0	0	0.0283919	0.345286	0.376915	0.84542	no
TSS12617	XLOC_010712	TMEM91	chr19:41860321-41889987	q1	q2	OK	0	0	0.241078	2.47589e-05	0.092895	0.416857	no
TSS12619	XLOC_010713	BCKDHA	chr19:41903693-41930910	q1	q2	OK	0	0	0.038574	0.403442	0.423515	0.880318	no
TSS12627	XLOC_010721	CD79A	chr19:42381189-42385439	q1	q2	OK	0	0	0.00604866	0.912461	0.91412	0.999975	no
TSS12628	XLOC_010722	ARHGEF1	chr19:42387266-42411604	q1	q2	OK	0	0	0.0896305	0.004777	0.03193	0.216422	no
TSS12653	XLOC_010743	ZNF222	chr19:44529493-44537262	q1	q2	OK	0	0	0.138259	0.293978	0.30548	0.7731	no
TSS12659	XLOC_010749	ZNF226	chr19:44669214-44681838	q1	q2	OK	0	0	0.184201	1.56723e-05	1e-05	0.000627069	yes
TSS1266	XLOC_001061	FBXO28	chr1:224301790-224349749	q1	q2	OK	0	0	0.00957032	0.802484	0.80549	0.999975	no
TSS12670	XLOC_010759	PVRL2	chr19:45349392-45392485	q1	q2	OK	0	0	0.104441	0.42511	0.44546	0.893759	no
TSS12671	XLOC_010760	TOMM40	chr19:45394476-45406946	q1	q2	OK	0	0	0.0166489	0.797936	0.96616	0.999975	no
TSS12675	XLOC_010764	APOC4,APOC4-APOC2	chr19:45445494-45452822	q1	q2	OK	0	0	0.521298	0.926098	0.035325	0.230503	no
TSS12682	XLOC_010768	GEMIN7	chr19:45582517-45594782	q1	q2	OK	0	0	0.20423	0.015516	0.05989	0.320473	no
TSS12685	XLOC_010771	MARK4	chr19:45754515-45808541	q1	q2	OK	0	0	0.00151753	0.969797	0.97063	0.999975	no
TSS12694	XLOC_010780	QPCTL	chr19:46195740-46207248	q1	q2	OK	0	0	0.00735315	0.886449	0.88978	0.999975	no
TSS12706	XLOC_010789	PPP5C	chr19:46850250-46894232	q1	q2	OK	0	0	0.0208776	0.760683	0.765495	0.999975	no
TSS1271	XLOC_001066	SRP9	chr1:225965514-225978168	q1	q2	OK	0	0	0.00257971	0.9739	0.974445	0.999975	no
TSS12710	XLOC_010792	FKRP	chr19:47222767-47261832	q1	q2	OK	0	0	0.0273897	0.817488	0.815885	0.999975	no
TSS12713	XLOC_010795	SAE1	chr19:47634079-47713893	q1	q2	OK	0	0	0.0438672	0.10803	0.522355	0.939481	no
TSS12747	XLOC_010827	CYTH2	chr19:48972464-48985571	q1	q2	OK	0	0	0.0513305	0.618617	0.619805	0.98345	no
TSS12751	XLOC_010830	SPHK2	chr19:49122547-49133663	q1	q2	OK	0	0	0.255896	5.85884e-06	0.02121	0.170794	no
TSS12760	XLOC_010837	BAX	chr19:49458116-49465055	q1	q2	OK	0	0	0.118314	0.0334535	0.286895	0.751371	no
TSS12769	XLOC_010846	TRPM4	chr19:49661015-49715098	q1	q2	OK	0	0	0.427266	0.00146188	0.016645	0.148307	no
TSS1277	XLOC_001071	PSEN2	chr1:227058272-227083804	q1	q2	OK	0	0	0.0416181	0.710966	0.705495	0.999975	no
TSS12770	XLOC_010847	CD37	chr19:49838676-49865714	q1	q2	OK	0	0	0.0128359	0.819705	0.821935	0.999975	no
TSS12774	XLOC_010851	ALDH16A1	chr19:49956472-49974305	q1	q2	OK	0	0	0.0900349	0.18569	0.210415	0.648531	no
TSS12775	XLOC_010852	FLT3LG	chr19:49977465-49989488	q1	q2	OK	0	0	0.138035	0.105824	0.111615	0.463461	no
TSS12777	XLOC_010853	RPL13A	chr19:49990864-49995564	q1	q2	OK	0	0	0.058861	0.530324	0.532555	0.945164	no
TSS1279	XLOC_001073	ZNF678	chr1:227751219-227850164	q1	q2	OK	0	0	0.0700692	0.485374	0.48719	0.920356	no
TSS12790	XLOC_010865	BCL2L12	chr19:50162825-50177173	q1	q2	OK	0	0	0.0600529	0.331181	0.35215	0.822794	no
TSS12791	XLOC_010866	PRMT1	chr19:50180408-50191707	q1	q2	OK	0	0	0.0805143	0.184499	0.43459	0.886645	no
TSS12794	XLOC_010869	AP2A1	chr19:50270179-50316567	q1	q2	OK	0	0	0.00662876	0.744215	0.751045	0.999975	no
TSS12798	XLOC_010872	TBC1D17	chr19:50380681-50392007	q1	q2	OK	0	0	0.0892543	0.115508	0.14548	0.537425	no
TSS12804	XLOC_010875	ZNF473	chr19:50529211-50552031	q1	q2	OK	0	0	0.0811672	0.487045	0.483115	0.918348	no
TSS12809	XLOC_010880	SPIB	chr19:50922194-50934309	q1	q2	OK	0	0	0.045219	0.207435	0.73903	0.999975	no
TSS12811	XLOC_010882	C19orf63	chr19:50970044-50986608	q1	q2	OK	0	0	0.0414298	0.436063	0.452975	0.899084	no
TSS12823	XLOC_010894	CD33	chr19:51728334-51743274	q1	q2	OK	0	0	0.40426	0.000146042	0.012185	0.125762	no
TSS12836	XLOC_010906	ZNF613	chr19:52430687-52449011	q1	q2	OK	0	0	0.106058	0.224387	0.25659	0.71309	no
TSS12837	XLOC_010907	PPP2R1A	chr19:52693054-52729678	q1	q2	OK	0	0	0.171797	0.000713722	0.01021	0.115054	no
TSS1284	XLOC_001078	ARF1	chr1:228270360-228286913	q1	q2	OK	0	0	0.0308103	0.0725359	0.11037	0.460568	no
TSS1285	XLOC_001078	ARF1	chr1:228270360-228286913	q1	q2	OK	0	0	0.0680399	0.678476	0.690765	0.999469	no
TSS12859	XLOC_010926	LOC147804,ZNF761	chr19:53935226-53961515	q1	q2	OK	0	0	0.0692209	0.409277	0.417195	0.875239	no
TSS12863	XLOC_010928	ZNF331	chr19:54024176-54083523	q1	q2	OK	0	0	0.470362	2.83063e-05	0.004335	0.0716423	no
TSS1287	XLOC_001080	GUK1	chr1:228327784-228336655	q1	q2	OK	0	0	0.154726	0.0404932	0.055905	0.305434	no
TSS1288	XLOC_001080	GUK1	chr1:228327784-228336655	q1	q2	OK	0	0	0.0220724	0.699955	0.935345	0.999975	no
TSS12918	XLOC_010979	MYADM	chr19:54369610-54379689	q1	q2	OK	0	0	0.0350442	0.666174	0.67649	0.996303	no
TSS12959	XLOC_011013	RPL28	chr19:55897299-55903451	q1	q2	OK	0	0	0.01491	0.737999	0.95455	0.999975	no
TSS12966	XLOC_011019	ZNF580	chr19:56152391-56154836	q1	q2	OK	0	0	0.150727	0.180838	0.200775	0.634388	no
TSS12969	XLOC_011022	U2AF2	chr19:56165415-56186082	q1	q2	OK	0	0	0.0249293	0.681796	0.686205	0.999299	no
TSS12970	XLOC_011023	EPN1	chr19:56186560-56207133	q1	q2	OK	0	0	0.019423	0.76824	0.77106	0.999975	no
TSS12976	XLOC_011028	ZNF444	chr19:56652534-56672262	q1	q2	OK	0	0	0.085422	0.438622	0.438585	0.889756	no
TSS12979	XLOC_011031	LOC386758	chr19:56905044-56910544	q1	q2	OK	0	0	0.189861	0.134383	0.479935	0.916218	no
TSS12981	XLOC_011032	ZNF583	chr19:56915382-56936400	q1	q2	OK	0	0	0.079084	0.405614	0.43171	0.885	no
TSS1299	XLOC_001088	RAB4A	chr1:229406878-229441250	q1	q2	OK	0	0	0.254356	0.00464189	0.00845	0.104444	no
TSS12993	XLOC_011043	AURKC	chr19:57742376-57746916	q1	q2	OK	0	0	0.827852	4.2899e-13	1e-05	0.000627069	yes
TSS12994	XLOC_011044	ZNF805	chr19:57752052-57774106	q1	q2	OK	0	0	0.11476	0.119888	0.14685	0.540249	no
TSS12998	XLOC_011048	TRAPPC2P1,ZNF547	chr19:57874878-57890925	q1	q2	OK	0	0	0.0160321	0.851684	0.854985	0.999975	no
TSS12999	XLOC_011049	ZNF548	chr19:57901217-57913919	q1	q2	OK	0	0	0.111576	3.64244e-06	0.006125	0.0876771	no
TSS13002	XLOC_011052	ZNF419	chr19:57999078-58006048	q1	q2	OK	0	0	0.322162	2.61446e-06	0.00108	0.0281129	yes
TSS13008	XLOC_011058	ZNF211	chr19:58144534-58154147	q1	q2	OK	0	0	0.0846571	0.471212	0.47324	0.91393	no
TSS13012	XLOC_011062	ZNF586	chr19:58281019-58291984	q1	q2	OK	0	0	0.0962287	0.346545	0.35163	0.822097	no
TSS13014	XLOC_011064	ZNF587	chr19:58361180-58376491	q1	q2	OK	0	0	0.00284964	0.976813	0.97626	0.999975	no
TSS13018	XLOC_011068	ZNF274	chr19:58694395-58724927	q1	q2	OK	0	0	0.0868336	0.3419	0.347215	0.817915	no
TSS1303	XLOC_001091	COG2	chr1:230778201-230829731	q1	q2	OK	0	0	0.0569803	0.373503	0.374655	0.843436	no
TSS13036	XLOC_011085	PPAP2C	chr19:281043-291435	q1	q2	OK	0	0	0.623988	0.0603466	0.00276	0.0551273	no
TSS13048	XLOC_011097	C19orf6	chr19:1000436-1021141	q1	q2	OK	0	0	0.022572	0.456381	0.46527	0.907848	no
TSS13054	XLOC_011102	GAMT	chr19:1397024-1401569	q1	q2	OK	0	0	0.0415115	0.234626	0.25101	0.705848	no
TSS13058	XLOC_011106	MEX3D	chr19:1554667-1568057	q1	q2	OK	0	0	0.0270927	0.691751	0.700995	0.999975	no
TSS13062	XLOC_011109	TCF3	chr19:1609288-1652328	q1	q2	OK	0	0	0.0388475	0.666467	0.6696	0.995219	no
TSS13067	XLOC_011113	FAM108A1	chr19:1876974-1885518	q1	q2	OK	0	0	0.00435782	0.826199	0.825745	0.999975	no
TSS13070	XLOC_011116	MKNK2	chr19:2037469-2051243	q1	q2	OK	0	0	0.0297601	0.605273	0.614145	0.981396	no
TSS13072	XLOC_011118	AP3D1	chr19:2100992-2151556	q1	q2	OK	0	0	0.1546	0.0718777	0.08013	0.382077	no
TSS1308	XLOC_001096	C1orf124	chr1:231473681-231489989	q1	q2	OK	0	0	0.0268686	0.651518	0.652355	0.992494	no
TSS13083	XLOC_011129	SLC39A3	chr19:2732522-2740074	q1	q2	OK	0	0	0.147204	0.050562	0.078695	0.378781	no
TSS13089	XLOC_011133	AES	chr19:3052907-3062964	q1	q2	OK	0	0	0.00313829	0.943258	0.9442	0.999975	no
TSS1309	XLOC_001097	TSNAX,TSNAX-DISC1	chr1:231664398-232177019	q1	q2	OK	0	0	0.0647863	0.0158819	0.061815	0.326948	no
TSS13094	XLOC_011136	MFSD12	chr19:3538262-3557571	q1	q2	OK	0	0	0.0831569	0.187299	0.49365	0.924265	no
TSS13096	XLOC_011138	C19orf29	chr19:3607244-3626813	q1	q2	OK	0	0	0.146133	0.0610928	0.07889	0.379066	no
TSS13097	XLOC_011139	PIP5K1C	chr19:3630178-3700477	q1	q2	OK	0	0	0.0523282	0.477398	0.49304	0.924036	no
TSS13109	XLOC_011150	SIRT6	chr19:4174105-4182596	q1	q2	OK	0	0	0.127905	0.0210385	0.065875	0.33942	no
TSS13111	XLOC_011152	STAP2	chr19:4324039-4338847	q1	q2	OK	0	0	0.133701	0.408446	0.434755	0.886863	no
TSS13113	XLOC_011153	SH3GL1	chr19:4360363-4400565	q1	q2	OK	0	0	0.0219035	0.356816	0.38224	0.849654	no
TSS13123	XLOC_011162	PLIN3	chr19:4838345-4867780	q1	q2	OK	0	0	0.140496	1.13805e-09	0.00547	0.0820191	no
TSS13125	XLOC_011164	PTPRS	chr19:5205518-5340814	q1	q2	OK	0	0	0.131163	0.0842103	0.11974	0.482152	no
TSS13132	XLOC_011171	FUT6	chr19:5830636-5839742	q1	q2	OK	0	0	0.324688	0.000249978	0.01895	0.160539	no
TSS13135	XLOC_011174	NDUFA11	chr19:5891286-5904024	q1	q2	OK	0	0	0.0177158	0.681431	0.77628	0.999975	no
TSS13136	XLOC_011175	RANBP3	chr19:5914192-5978320	q1	q2	OK	0	0	0.0824365	0.306823	0.32012	0.790024	no
TSS13137	XLOC_011176	RFX2	chr19:5978413-6110664	q1	q2	OK	0	0	0.129914	0.000135035	0.019005	0.160903	no
TSS13163	XLOC_011200	FCER2	chr19:7753642-7767032	q1	q2	OK	0	0	0.0223504	0.879126	0.882825	0.999975	no
TSS13172	XLOC_011209	CD320	chr19:8367010-8373240	q1	q2	OK	0	0	0.0077542	0.78177	0.774615	0.999975	no
TSS13177	XLOC_011214	ZNF414	chr19:8575461-8579048	q1	q2	OK	0	0	0.0298466	0.763315	0.771855	0.999975	no
TSS13188	XLOC_011225	ZNF266	chr19:9523270-9546234	q1	q2	OK	0	0	0.0777904	0.399326	0.40835	0.869032	no
TSS13193	XLOC_011230	ZNF562	chr19:9759337-9785776	q1	q2	OK	0	0	0.314205	9.70641e-07	0.009455	0.110385	no
TSS13201	XLOC_011238	DNMT1	chr19:10244021-10305755	q1	q2	OK	0	0	0.0205282	0.81857	0.82058	0.999975	no
TSS13208	XLOC_011245	CDC37,MIR1181	chr19:10501808-10514271	q1	q2	OK	0	0	0.144511	0.118638	0.08336	0.391349	no
TSS13214	XLOC_011249	CDKN2D	chr19:10677137-10679655	q1	q2	OK	0	0	0.0227188	0.796315	0.801985	0.999975	no
TSS13225	XLOC_011259	TMEM205	chr19:11453451-11456981	q1	q2	OK	0	0	0.087625	0.297126	0.49814	0.927035	no
TSS13226	XLOC_011260	EPOR	chr19:11487880-11495018	q1	q2	OK	0	0	0.01225	0.893254	0.895595	0.999975	no
TSS13227	XLOC_011261	RGL3	chr19:11504731-11530018	q1	q2	OK	0	0	0.0477047	0.461481	0.47893	0.91556	no
TSS13232	XLOC_011264	ECSIT,ZNF653	chr19:11594241-11639987	q1	q2	OK	0	0	0.384307	5.93358e-10	1e-05	0.000627069	yes
TSS13236	XLOC_011266	ACP5	chr19:11685474-11689801	q1	q2	OK	0	0	0.527389	0.00248693	0.01179	0.123804	no
TSS1324	XLOC_001109	TBCE	chr1:235530727-235667781	q1	q2	OK	0	0	0.0768403	0.0830844	0.112465	0.46546	no
TSS13240	XLOC_011270	ZNF20	chr19:12242167-12267546	q1	q2	OK	0	0	0.102336	0.441005	0.452885	0.899084	no
TSS13242	XLOC_011271	ZNF44	chr19:12382624-12405714	q1	q2	OK	0	0	0.119158	0.270578	0.289465	0.7546	no
TSS13250	XLOC_011279	MAN2B1	chr19:12757321-12777591	q1	q2	OK	0	0	0.0779663	0.141259	0.16216	0.56709	no
TSS13253	XLOC_011281	DHPS	chr19:12777617-12792701	q1	q2	OK	0	0	0.0423298	0.350816	0.44721	0.895331	no
TSS13256	XLOC_011283	TNPO2	chr19:12810007-12834810	q1	q2	OK	0	0	0.0405691	0.668362	0.66854	0.995219	no
TSS13260	XLOC_011286	HOOK2	chr19:12873816-12886434	q1	q2	OK	0	0	0.0874302	0.156347	0.1808	0.599615	no
TSS13261	XLOC_011287	PRDX2	chr19:12907633-12912694	q1	q2	OK	0	0	0.00631256	0.640321	0.64895	0.991944	no
TSS13270	XLOC_011295	TRMT1	chr19:13215713-13227563	q1	q2	OK	0	0	0.0549508	0.298733	0.615565	0.982057	no
TSS13272	XLOC_011297	CACNA1A	chr19:13317255-13617274	q1	q2	OK	0	0	0.0909262	0.183126	0.21181	0.650487	no
TSS1328	XLOC_001112	LGALS8	chr1:236681513-236767841	q1	q2	OK	0	0	0.282828	7.1564e-05	0.012955	0.129477	no
TSS13285	XLOC_011308	LPHN1	chr19:14247963-14316997	q1	q2	OK	0	0	0.0540513	0.524414	0.53236	0.945164	no
TSS13287	XLOC_011309	DDX39A	chr19:14519609-14530195	q1	q2	OK	0	0	0.00742089	0.71518	0.72659	0.999975	no
TSS13289	XLOC_011311	GIPC1	chr19:14588570-14606944	q1	q2	OK	0	0	0.191905	2.54511e-06	0.08033	0.382472	no
TSS13293	XLOC_011315	EMR2	chr19:14843204-14889353	q1	q2	OK	0	0	0.189167	0.000205083	0.334925	0.806362	no
TSS13303	XLOC_011324	BRD4	chr19:15348300-15391262	q1	q2	OK	0	0	0.058121	0.456663	0.466075	0.908105	no
TSS13321	XLOC_011342	HAUS8	chr19:17160570-17186343	q1	q2	OK	0	0	0.024154	0.777485	0.783715	0.999975	no
TSS13333	XLOC_011354	IL12RB1	chr19:18170370-18197697	q1	q2	OK	0	0	0.0876694	0.455866	0.471595	0.913003	no
TSS13339	XLOC_011358	KIAA1683	chr19:18367905-18385319	q1	q2	OK	0	0	0.182011	0.000383271	0.026175	0.191952	no
TSS13341	XLOC_011360	LSM4	chr19:18417039-18434001	q1	q2	OK	0	0	0.00424934	0.864931	0.86896	0.999975	no
TSS13345	XLOC_011362	ISYNA1	chr19:18530145-18549111	q1	q2	OK	0	0	0.123183	0.00183352	0.044905	0.26528	no
TSS13350	XLOC_011367	CERS1	chr19:18979360-19006953	q1	q2	OK	0	0	0.112496	0.473223	0.499995	0.928134	no
TSS13351	XLOC_011368	COPE	chr19:19010322-19030199	q1	q2	OK	0	0	0.117873	0.0450232	0.09855	0.430862	no
TSS13354	XLOC_011369	HOMER3	chr19:19040009-19052041	q1	q2	OK	0	0	0.0168166	0.870308	0.877525	0.999975	no
TSS13355	XLOC_011369	HOMER3	chr19:19040009-19052041	q1	q2	OK	0	0	0.0169736	0.567948	0.584985	0.96984	no
TSS13356	XLOC_011370	SUGP2	chr19:19101696-19144380	q1	q2	OK	0	0	0.269867	1.91944e-05	0.00124	0.0310879	yes
TSS13357	XLOC_011371	TMEM161A	chr19:19230424-19249310	q1	q2	OK	0	0	0.113276	0.0117989	0.03359	0.224196	no
TSS13358	XLOC_011372	MEF2B,MEF2BNB-MEF2B	chr19:19256375-19314238	q1	q2	OK	0	0	0.136108	0.0845453	0.097665	0.429602	no
TSS13359	XLOC_011372	MEF2BNB,MEF2BNB-MEF2B	chr19:19256375-19314238	q1	q2	OK	0	0	0.411257	0	1e-05	0.000627069	yes
TSS13371	XLOC_011384	ZNF506	chr19:19903519-19932560	q1	q2	OK	0	0	0.0417364	0.259092	0.24743	0.700735	no
TSS13395	XLOC_011406	C19orf12	chr19:30189792-30206696	q1	q2	OK	0	0	0.143402	0.207901	0.225685	0.670898	no
TSS13396	XLOC_011406	C19orf12	chr19:30189792-30206696	q1	q2	OK	0	0	0.570507	6.67666e-12	0.001055	0.0275703	yes
TSS13397	XLOC_011406	C19orf12	chr19:30189792-30206696	q1	q2	OK	0	0	0.443416	5.14597e-06	0.00212	0.0463204	yes
TSS13406	XLOC_011415	PEPD	chr19:33877854-34012799	q1	q2	OK	0	0	0.0610047	0.0736855	0.198995	0.631003	no
TSS1341	XLOC_001123	EXO1	chr1:242011492-242053241	q1	q2	OK	0	0	0.100565	0.0604899	0.106655	0.451441	no
TSS13417	XLOC_011426	DMKN	chr19:35988118-36004560	q1	q2	OK	0	0	0.497439	0.00220885	0.02064	0.167824	no
TSS13418	XLOC_011426	DMKN	chr19:35988118-36004560	q1	q2	OK	0	0	0.122478	0.152464	0.62328	0.984324	no
TSS13419	XLOC_011426	DMKN	chr19:35988118-36004560	q1	q2	OK	0	0	0.101331	0.47573	0.787225	0.999975	no
TSS13420	XLOC_011427	SBSN	chr19:36014268-36019253	q1	q2	OK	0	0	0.13391	0.442469	0.65368	0.992558	no
TSS13424	XLOC_011431	U2AF1L4	chr19:36233427-36236336	q1	q2	OK	0	0	0.0101443	0.901533	0.90187	0.999975	no
TSS13429	XLOC_011436	TYROBP	chr19:36395302-36399211	q1	q2	OK	0	0	0.351582	0.000215495	0.02113	0.170253	no
TSS13431	XLOC_011438	ALKBH6	chr19:36500021-36505141	q1	q2	OK	0	0	0.118564	0.288829	0.300185	0.767461	no
TSS13443	XLOC_011447	ZNF566	chr19:36936020-36980463	q1	q2	OK	0	0	0.079769	0.464349	0.75214	0.999975	no
TSS13444	XLOC_011448	ZNF260	chr19:37001588-37019248	q1	q2	OK	0	0	0.149292	0.00032423	0.020645	0.167824	no
TSS13446	XLOC_011449	ZNF529	chr19:37034516-37096178	q1	q2	OK	0	0	0.144802	0.0741393	0.14916	0.544743	no
TSS13465	XLOC_011462	ZNF573	chr19:38229202-38270230	q1	q2	OK	0	0	0.240867	0.000133615	0.03245	0.218739	no
TSS13468	XLOC_011465	DPF1	chr19:38701648-38720317	q1	q2	OK	0	0	0.167114	0.00817438	0.053085	0.295381	no
TSS13469	XLOC_011465	DPF1	chr19:38701648-38720317	q1	q2	OK	0	0	0.611129	4.92174e-08	0.00073	0.0214908	yes
TSS13472	XLOC_011467	YIF1B	chr19:38794199-38806606	q1	q2	OK	0	0	0.0239334	0.794804	0.960045	0.999975	no
TSS13473	XLOC_011467	YIF1B	chr19:38794199-38806606	q1	q2	OK	0	0	0.246603	0.00200766	0.030525	0.210196	no
TSS13475	XLOC_011469	RASGRP4	chr19:38893774-38916945	q1	q2	OK	0	0	0.261096	0.0205295	0.006925	0.0939568	no
TSS13476	XLOC_011470	MAP4K1	chr19:39078280-39108643	q1	q2	OK	0	0	0.00127208	0.977125	0.977975	0.999975	no
TSS13483	XLOC_011476	RINL	chr19:39358471-39368919	q1	q2	OK	0	0	0.0329805	0.684023	0.690725	0.999469	no
TSS13484	XLOC_011477	SIRT2	chr19:39369194-39399534	q1	q2	OK	0	0	0.11069	0.290722	0.33317	0.804418	no
TSS13485	XLOC_011477	SIRT2	chr19:39369194-39399534	q1	q2	OK	0	0	0.037366	0.612228	0.620425	0.983458	no
TSS13487	XLOC_011479	SARS2	chr19:39405903-39423659	q1	q2	OK	0	0	0.0857134	0.0826036	0.11363	0.468163	no
TSS13501	XLOC_011492	DYRK1B	chr19:40315989-40324841	q1	q2	OK	0	0	0.0921119	0.286641	0.61402	0.981367	no
TSS13505	XLOC_011496	ZNF780A	chr19:40575058-40596845	q1	q2	OK	0	0	0.757651	0	1e-05	0.000627069	yes
TSS13508	XLOC_011499	AKT2	chr19:40736223-40791302	q1	q2	OK	0	0	0.0992604	0.107981	0.173805	0.588483	no
TSS13510	XLOC_011501	C19orf47	chr19:40826966-40884390	q1	q2	OK	0	0	0.0593297	0.337861	0.616525	0.982121	no
TSS13513	XLOC_011503	PRX	chr19:40899670-40919271	q1	q2	OK	0	0	0.0424712	0.339536	0.361785	0.831463	no
TSS13519	XLOC_011508	ADCK4	chr19:41197433-41222790	q1	q2	OK	0	0	0.114695	1.38132e-05	0.008395	0.10417	no
TSS1352	XLOC_001132	EFCAB2	chr1:245133170-245288530	q1	q2	OK	0	0	0.133753	4.061e-05	0.01419	0.135979	no
TSS13529	XLOC_011516	ATP5SL	chr19:41937222-41945843	q1	q2	OK	0	0	0.198451	1.11986e-05	0.01035	0.115935	no
TSS13536	XLOC_011522	ATP1A3	chr19:42470733-42498428	q1	q2	OK	0	0	0.0501837	0.265158	0.29416	0.760487	no
TSS13538	XLOC_011524	POU2F2	chr19:42590261-42636625	q1	q2	OK	0	0	0.0681202	0.102434	0.609605	0.98039	no
TSS13544	XLOC_011529	PAFAH1B3	chr19:42801184-42814973	q1	q2	OK	0	0	0.01502	0.890083	0.891325	0.999975	no
TSS13548	XLOC_011533	CEACAM1	chr19:43011457-43032661	q1	q2	OK	0	0	0.161936	0.00162408	0.07948	0.380474	no
TSS1356	XLOC_001134	CNST	chr1:246729638-246831884	q1	q2	OK	0	0	0.157234	6.79678e-06	0.012365	0.126732	no
TSS13591	XLOC_011575	ERCC2	chr19:45843997-45873845	q1	q2	OK	0	0	0.069825	2.5511e-06	0.02832	0.20037	no
TSS13594	XLOC_011577	ERCC1	chr19:45882891-45927177	q1	q2	OK	0	0	0.0279282	0.626483	0.63736	0.988769	no
TSS13597	XLOC_011578	RTN2	chr19:45988549-46000313	q1	q2	OK	0	0	0.0126472	0.903832	0.905325	0.999975	no
TSS13598	XLOC_011579	OPA3	chr19:46031024-46088122	q1	q2	OK	0	0	0.0155536	0.857867	0.86208	0.999975	no
TSS136	XLOC_000111	PRDM2	chr1:14026734-14151574	q1	q2	OK	0	0	0.147659	0.145723	0.16779	0.578154	no
TSS13600	XLOC_011581	EML2	chr19:46112657-46148775	q1	q2	OK	0	0	0.0681245	0.0469989	0.070795	0.354912	no
TSS13605	XLOC_011584	SNRPD2	chr19:46190711-46195443	q1	q2	OK	0	0	0.0157668	0.526092	0.546135	0.950807	no
TSS13608	XLOC_011587	DMPK	chr19:46272975-46285815	q1	q2	OK	0	0	0.558963	1.2254e-09	0.00013	0.00572799	yes
TSS13609	XLOC_011587	DMPK	chr19:46272975-46285815	q1	q2	OK	0	0	0.103448	0.214797	0.6175	0.982504	no
TSS13628	XLOC_011605	PRKD2	chr19:47150868-47220384	q1	q2	OK	0	0	0.169599	0.0252717	0.12814	0.500934	no
TSS13630	XLOC_011607	STRN4	chr19:47222767-47261832	q1	q2	OK	0	0	0.103079	0.160939	0.17244	0.585932	no
TSS13635	XLOC_011610	AP2S1	chr19:47341422-47354203	q1	q2	OK	0	0	0.0370413	0.388013	0.400595	0.863674	no
TSS13639	XLOC_011613	BBC3	chr19:47724078-47736023	q1	q2	OK	0	0	0.0468485	0.69566	0.90745	0.999975	no
TSS13644	XLOC_011618	NAPA	chr19:47987538-48018515	q1	q2	OK	0	0	0.203324	6.29627e-06	0.00791	0.100969	no
TSS13650	XLOC_011624	PLA2G4C	chr19:48551099-48614109	q1	q2	OK	0	0	0.47706	1.25611e-05	0.00657	0.091384	no
TSS13655	XLOC_011626	CARD8	chr19:48711342-48761450	q1	q2	OK	0	0	0.190629	2.96252e-05	0.129245	0.503189	no
TSS13671	XLOC_011640	BCAT2	chr19:49298318-49314320	q1	q2	OK	0	0	0.0596161	0.509574	0.685285	0.999174	no
TSS13673	XLOC_011642	PLEKHA4	chr19:49340353-49371884	q1	q2	OK	0	0	0.108677	0.120177	0.1571	0.558635	no
TSS13675	XLOC_011644	GYS1	chr19:49471381-49496610	q1	q2	OK	0	0	0.110573	4.48597e-12	1e-05	0.000627069	yes
TSS13689	XLOC_011657	TEAD2	chr19:49838676-49865714	q1	q2	OK	0	0	0.425267	2.28749e-07	0.00176	0.0404541	yes
TSS13696	XLOC_011664	IRF3	chr19:50162825-50177173	q1	q2	OK	0	0	0.269156	0	0.000625	0.0192769	yes
TSS13698	XLOC_011666	FUZ	chr19:50270179-50316567	q1	q2	OK	0	0	0.026293	0.559025	0.820105	0.999975	no
TSS13701	XLOC_011669	AKT1S1	chr19:50372296-50380644	q1	q2	OK	0	0	0.0400559	0.643307	0.89684	0.999975	no
TSS13703	XLOC_011670	IL4I1,NUP62	chr19:50392913-50437193	q1	q2	OK	0	0	0.0326853	0.512095	0.950705	0.999975	no
TSS13706	XLOC_011672	VRK3	chr19:50479723-50528805	q1	q2	OK	0	0	0.0210562	0.81329	0.811545	0.999975	no
TSS13731	XLOC_011695	C19orf48	chr19:51300960-51307974	q1	q2	OK	0	0	0.00670304	0.895221	0.897185	0.999975	no
TSS13763	XLOC_011720	SIGLEC10	chr19:51913274-51921057	q1	q2	OK	0	0	0.0634929	0.317521	0.74408	0.999975	no
TSS13772	XLOC_011728	FPR1	chr19:52249022-52255150	q1	q2	OK	0	0	0.197633	0.00159434	0.03928	0.245038	no
TSS13773	XLOC_011729	ZNF577	chr19:52359055-52391229	q1	q2	OK	0	0	0.077229	0.627581	0.600035	0.974888	no
TSS13776	XLOC_011732	ZNF615	chr19:52494586-52511483	q1	q2	OK	0	0	0.194987	0.142675	0.163905	0.570491	no
TSS13782	XLOC_011738	ZNF83	chr19:53115617-53193886	q1	q2	OK	0	0	0.265655	7.7647e-05	0.042615	0.257427	no
TSS13785	XLOC_011739	ZNF611	chr19:53206065-53238307	q1	q2	OK	0	0	0.162542	0.0590188	0.16735	0.577359	no
TSS13787	XLOC_011741	ZNF28	chr19:53300660-53324922	q1	q2	OK	0	0	0.125377	0.192745	0.42948	0.883735	no
TSS13788	XLOC_011742	ZNF468	chr19:53341784-53360902	q1	q2	OK	0	0	0.0209417	0.848462	0.84703	0.999975	no
TSS13791	XLOC_011744	ZNF816,ZNF816-ZNF321P	chr19:53430387-53466164	q1	q2	OK	0	0	0.0895013	0.000236956	0.246665	0.699614	no
TSS13793	XLOC_011746	ZNF160	chr19:53569866-53606687	q1	q2	OK	0	0	0.100373	0.00921766	0.363515	0.832338	no
TSS13795	XLOC_011748	ZNF347	chr19:53641956-53662322	q1	q2	OK	0	0	0.091246	0.389852	0.41854	0.875949	no
TSS13806	XLOC_011758	OSCAR	chr19:54597932-54604148	q1	q2	OK	0	0	0.31332	0.000108534	0.013425	0.132625	no
TSS13809	XLOC_011761	TMC4	chr19:54663833-54676944	q1	q2	OK	0	0	0.00283433	0.956951	0.956785	0.999975	no
TSS13810	XLOC_011762	MBOAT7	chr19:54677105-54693733	q1	q2	OK	0	0	0.124472	0.0316762	0.17542	0.591419	no
TSS13821	XLOC_011773	NLRP7	chr19:55434876-55458873	q1	q2	OK	0	0	0.0896578	0.043468	0.176125	0.592331	no
TSS13823	XLOC_011775	RDH13	chr19:55555691-55580914	q1	q2	OK	0	0	0.0381677	0.3306	0.720235	0.999975	no
TSS13826	XLOC_011777	TNNT1	chr19:55644160-55660606	q1	q2	OK	0	0	0.477759	1.33914e-05	0.002515	0.0517135	no
TSS13828	XLOC_011779	C19orf51	chr19:55670028-55678090	q1	q2	OK	0	0	0.279303	9.85196e-10	0.00371	0.0657366	no
TSS13830	XLOC_011781	PTPRH	chr19:55692614-55720874	q1	q2	OK	0	0	0.0108683	0.920726	0.92318	0.999975	no
TSS13833	XLOC_011784	HSPBP1	chr19:55773590-55791751	q1	q2	OK	0	0	0.0205493	0.741665	0.748145	0.999975	no
TSS13841	XLOC_011792	ISOC2	chr19:55964345-55973049	q1	q2	OK	0	0	0.138704	0.121493	0.21931	0.662611	no
TSS13878	XLOC_011827	ZNF497	chr19:58858171-58874214	q1	q2	OK	0	0	0.0320101	0.766533	0.77654	0.999975	no
TSS13879	XLOC_011828	ZNF837	chr19:58878989-58892389	q1	q2	OK	0	0	0.455178	5.24783e-07	0.00112	0.0288707	yes
TSS13887	XLOC_011835	MZF1	chr19:59070552-59086164	q1	q2	OK	0	0	0.392118	6.68651e-05	0.00752	0.0981008	no
TSS13896	XLOC_011844	ACP1	chr2:264868-278282	q1	q2	OK	0	0	0.091475	0.0328234	0.13254	0.509954	no
TSS1390	XLOC_001167	PGBD2	chr1:249200441-249213345	q1	q2	OK	0	0	0.0119835	0.919667	0.918025	0.999975	no
TSS13902	XLOC_011849	LOC100506054	chr2:3605975-3609340	q1	q2	OK	0	0	0.0719957	0.431102	0.68521	0.999131	no
TSS13906	XLOC_011851	COLEC11	chr2:3642421-3692234	q1	q2	OK	0	0	0.686782	0.000130172	0.000225	0.0090017	yes
TSS13928	XLOC_011869	ATP6V1C2	chr2:10861774-10952960	q1	q2	OK	0	0	0.0084464	0.925991	0.925475	0.999975	no
TSS13936	XLOC_011875	TRIB2	chr2:12856997-12882858	q1	q2	OK	0	0	0.14642	0.0335214	0.05486	0.301338	no
TSS13956	XLOC_011894	NCOA1	chr2:24807345-24993570	q1	q2	OK	0	0	0.136075	0.0392783	0.15996	0.562724	no
TSS13970	XLOC_011906	CENPA	chr2:27008881-27017455	q1	q2	OK	0	0	0.0281601	0.703643	0.71131	0.999975	no
TSS13975	XLOC_011909	TMEM214	chr2:27255773-27264565	q1	q2	OK	0	0	0.0960379	0.0223464	0.056405	0.307532	no
TSS13976	XLOC_011910	AGBL5	chr2:27274490-27294567	q1	q2	OK	0	0	0.0515535	0.568034	0.572265	0.964544	no
TSS13978	XLOC_011912	KHK	chr2:27309610-27341995	q1	q2	OK	0	0	0.0607959	7.03544e-05	0.013605	0.133508	no
TSS13982	XLOC_011915	C2orf28	chr2:27422454-27440046	q1	q2	OK	0	0	0.15928	0.0664749	0.08346	0.391566	no
TSS13989	XLOC_011922	KRTCAP3	chr2:27665232-27712571	q1	q2	OK	0	0	0.0842524	0.618904	0.62218	0.984324	no
TSS13993	XLOC_011926	GPN1	chr2:27848505-27917847	q1	q2	OK	0	0	0.234058	0.000321738	0.005305	0.080639	no
TSS13994	XLOC_011926	GPN1	chr2:27848505-27917847	q1	q2	OK	0	0	0.0280262	0.372021	0.397945	0.861441	no
TSS13996	XLOC_011928	MRPL33	chr2:27994583-28002608	q1	q2	OK	0	0	0.0134902	0.87246	0.87428	0.999975	no
TSS13997	XLOC_011929	BRE	chr2:28004265-28561767	q1	q2	OK	0	0	0.163664	4.71096e-06	0.045085	0.265515	no
TSS14001	XLOC_011933	PPP1CB	chr2:28974613-29025806	q1	q2	OK	0	0	0.101681	0.186538	0.19896	0.630968	no
TSS14009	XLOC_011940	YPEL5	chr2:30369749-30383399	q1	q2	OK	0	0	0.123173	0.145311	0.23269	0.68102	no
TSS14011	XLOC_011942	LCLAT1	chr2:30670122-30867091	q1	q2	OK	0	0	0.00987095	0.908586	0.9088	0.999975	no
TSS14013	XLOC_011944	SPAST	chr2:32288679-32382706	q1	q2	OK	0	0	0.0386995	0.589245	0.58966	0.970926	no
TSS14014	XLOC_011945	SLC30A6	chr2:32390909-32449181	q1	q2	OK	0	0	0.0638634	0.232246	0.21964	0.662944	no
TSS14018	XLOC_011949	TTC27	chr2:32853086-33046118	q1	q2	OK	0	0	0.162126	0.0150254	0.03773	0.238909	no
TSS14024	XLOC_011953	LTBP1	chr2:33172368-33624575	q1	q2	OK	0	0	0.216809	0.000111086	0.01503	0.140426	no
TSS14025	XLOC_011953	LTBP1	chr2:33172368-33624575	q1	q2	OK	0	0	0.190251	2.5005e-07	0.011115	0.120682	no
TSS14026	XLOC_011954	RASGRP3	chr2:33661415-33789798	q1	q2	OK	0	0	0.0388398	0.722695	0.74157	0.999975	no
TSS14027	XLOC_011954	RASGRP3	chr2:33661415-33789798	q1	q2	OK	0	0	0.0226819	0.767368	0.771605	0.999975	no
TSS14028	XLOC_011954	RASGRP3	chr2:33661415-33789798	q1	q2	OK	0	0	0.0458081	0.337954	0.36079	0.830019	no
TSS14032	XLOC_011958	LOC100505876	chr2:37423634-37458740	q1	q2	OK	0	0	0.00565719	0.925609	0.926485	0.999975	no
TSS14033	XLOC_011959	C2orf56	chr2:37458773-37476303	q1	q2	OK	0	0	0.0121914	0.801158	0.80794	0.999975	no
TSS14037	XLOC_011961	FAM82A1	chr2:38152461-38294285	q1	q2	OK	0	0	0.59965	9.66667e-05	0.000635	0.0194496	yes
TSS14049	XLOC_011972	EML4	chr2:42396489-42559688	q1	q2	OK	0	0	0.209004	0.00502173	0.017655	0.153843	no
TSS1405	XLOC_001182	TNFRSF18	chr1:1138887-1142089	q1	q2	OK	0	0	0.0832102	0.102549	0.37653	0.845106	no
TSS14053	XLOC_011976	DYNC2LI1	chr2:44001177-44037149	q1	q2	OK	0	0	0.125108	0.0387185	0.31192	0.780683	no
TSS14055	XLOC_011978	PPM1B	chr2:44395999-44461742	q1	q2	OK	0	0	0.0746766	0.00418952	0.22133	0.665787	no
TSS1407	XLOC_001184	SDF4	chr1:1152287-1167447	q1	q2	OK	0	0	0.0135146	0.762461	0.769095	0.999975	no
TSS14074	XLOC_011996	PPP1R21	chr2:48667907-48742531	q1	q2	OK	0	0	0.119232	0.190607	0.28808	0.752704	no
TSS14081	XLOC_011999	ERLEC1	chr2:53897116-54087170	q1	q2	OK	0	0	0.044516	0.532286	0.668015	0.995219	no
TSS1409	XLOC_001186	UBE2J2	chr1:1189291-1209234	q1	q2	OK	0	0	0.0802153	0.0754268	0.24029	0.691754	no
TSS14108	XLOC_012019	EHBP1	chr2:62900985-63275656	q1	q2	OK	0	0	0.0371322	0.543965	0.54395	0.949416	no
TSS1411	XLOC_001188	CPSF3L	chr1:1243993-1260067	q1	q2	OK	0	0	0.0564169	0.0323132	0.07885	0.379032	no
TSS14113	XLOC_012021	MDH1	chr2:63348534-63834330	q1	q2	OK	0	0	0.478534	0.000109357	0.00745	0.0977789	no
TSS14117	XLOC_012024	AFTPH	chr2:64751438-64820138	q1	q2	OK	0	0	0.0421458	0.529468	0.816085	0.999975	no
TSS14123	XLOC_012029	ACTR2	chr2:65454828-65498390	q1	q2	OK	0	0	0.0120184	0.142653	0.18543	0.608202	no
TSS14130	XLOC_012036	ARHGAP25	chr2:68961912-69053957	q1	q2	OK	0	0	0.479315	5.46648e-08	0.000615	0.0190794	yes
TSS14131	XLOC_012036	ARHGAP25	chr2:68961912-69053957	q1	q2	OK	0	0	0.0358522	0.639961	0.644225	0.990353	no
TSS14137	XLOC_012042	SNRNP27	chr2:70121074-70132368	q1	q2	OK	0	0	0.001564	0.979229	0.978945	0.999975	no
TSS14138	XLOC_012043	MXD1	chr2:70142172-70170076	q1	q2	OK	0	0	0.150408	0.00612757	0.05348	0.297018	no
TSS1414	XLOC_001191	AURKAIP1	chr1:1309109-1310818	q1	q2	OK	0	0	0.034851	0.707479	0.709455	0.999975	no
TSS14147	XLOC_012052	ZNF638	chr2:71558884-71662191	q1	q2	OK	0	0	0.0637143	0.0314685	0.579775	0.967402	no
TSS14154	XLOC_012058	CCT7	chr2:73461363-73480150	q1	q2	OK	0	0	0.0366334	0.0263669	0.543945	0.949416	no
TSS14158	XLOC_012062	STAMBP	chr2:74056042-74094295	q1	q2	OK	0	0	0.155414	0.0353055	0.138155	0.522389	no
TSS14159	XLOC_012063	ACTG2	chr2:74120092-74146780	q1	q2	OK	0	0	0.0261205	0.43021	0.45028	0.897356	no
TSS1416	XLOC_001192	CCNL2	chr1:1321090-1334718	q1	q2	OK	0	0	0.0617592	0.471045	0.48071	0.916752	no
TSS14160	XLOC_012064	DGUOK	chr2:74153952-74186088	q1	q2	OK	0	0	0.0617121	0.511851	0.51418	0.934152	no
TSS14162	XLOC_012066	BOLA3-AS1	chr2:74375107-74379516	q1	q2	OK	0	0	0.28676	0.00024092	0.019075	0.161186	no
TSS14163	XLOC_012067	MTHFD2	chr2:74425689-74442424	q1	q2	OK	0	0	0.0459924	0.419213	0.43497	0.886923	no
TSS14166	XLOC_012070	INO80B,INO80B-WBP1	chr2:74682149-74688018	q1	q2	OK	0	0	0.0457639	0.594474	0.604275	0.977401	no
TSS14168	XLOC_012071	TTC31	chr2:74699084-74721691	q1	q2	OK	0	0	0.00840815	0.930322	0.929465	0.999975	no
TSS14171	XLOC_012074	HTRA2	chr2:74753774-74784678	q1	q2	OK	0	0	0.00303924	0.923091	0.918455	0.999975	no
TSS14187	XLOC_012089	ELMOD3	chr2:85581842-85618875	q1	q2	OK	0	0	0.0948857	0.282589	0.717035	0.999975	no
TSS14194	XLOC_012095	USP39	chr2:85829964-85876407	q1	q2	OK	0	0	0.192844	0.000340158	0.03634	0.234074	no
TSS14195	XLOC_012095	USP39	chr2:85829964-85876407	q1	q2	OK	0	0	0.00806231	0.700632	0.970005	0.999975	no
TSS14201	XLOC_012101	MRPL35	chr2:86426555-86440477	q1	q2	OK	0	0	0.140603	0.0989713	0.116275	0.474042	no
TSS14208	XLOC_012106	LINC00152	chr2:87754973-87821030	q1	q2	OK	0	0	0.0353658	0.413556	0.538	0.947128	no
TSS1422	XLOC_001198	CDK11A,CDK11B	chr1:1571099-1655791	q1	q2	OK	0	0	0.162971	0.00181039	0.08315	0.390709	no
TSS14222	XLOC_012119	ZNF2	chr2:95831182-95850064	q1	q2	OK	0	0	0.0975177	0.409952	0.416555	0.874846	no
TSS14232	XLOC_012127	ITPRIPL1	chr2:96991061-96994091	q1	q2	OK	0	0	0.0909682	0.375281	0.393585	0.857854	no
TSS14239	XLOC_012133	CNNM3	chr2:97481990-97501121	q1	q2	OK	0	0	0.0247917	0.642427	0.648155	0.991727	no
TSS1424	XLOC_001200	SLC35E2	chr1:1656276-1677438	q1	q2	OK	0	0	0.1051	0.0212359	0.245685	0.699002	no
TSS14248	XLOC_012141	INPP4A	chr2:99061320-99207496	q1	q2	OK	0	0	0.197171	7.02012e-05	0.020915	0.169167	no
TSS14251	XLOC_012144	LIPT1	chr2:99771417-99779613	q1	q2	OK	0	0	0.175018	0.0639714	0.135075	0.515891	no
TSS14252	XLOC_012144	LIPT1	chr2:99771417-99779613	q1	q2	OK	0	0	0.0648274	0.668629	0.67328	0.995534	no
TSS14253	XLOC_012145	MRPL30	chr2:99797541-99816020	q1	q2	OK	0	0	0.0324209	0.440048	0.44399	0.892996	no
TSS14258	XLOC_012150	RPL31	chr2:101618690-101767846	q1	q2	OK	0	0	0.211327	0.000138969	0.00415	0.070139	no
TSS14260	XLOC_012152	MAP4K4	chr2:102314164-102511152	q1	q2	OK	0	0	0.0574181	0.399669	0.5826	0.968748	no
TSS14261	XLOC_012152	MAP4K4	chr2:102314164-102511152	q1	q2	OK	0	0	0.134661	6.16891e-08	0.00263	0.0530904	no
TSS14279	XLOC_012168	NCK2	chr2:106361519-106510730	q1	q2	OK	0	0	0.0478774	0.650879	0.650655	0.992346	no
TSS1428	XLOC_001201	NADK	chr1:1682670-1711508	q1	q2	OK	0	0	0.0750117	0.353629	0.38959	0.85486	no
TSS14289	XLOC_012177	GCC2	chr2:109065576-109125854	q1	q2	OK	0	0	0.0166121	0.707522	0.70988	0.999975	no
TSS14308	XLOC_012189	BCL2L11	chr2:111878490-111926022	q1	q2	OK	0	0	0.19774	2.21875e-08	1e-05	0.000627069	yes
TSS14314	XLOC_012195	POLR1B	chr2:113299491-113334727	q1	q2	OK	0	0	0.0429913	0.140893	0.16557	0.573652	no
TSS14333	XLOC_012210	RABL2A	chr2:114384816-114400975	q1	q2	OK	0	0	0.14442	9.67977e-05	0.014895	0.139706	no
TSS14345	XLOC_012218	DBI	chr2:120124503-120130122	q1	q2	OK	0	0	0.043201	0.0453351	0.02188	0.173555	no
TSS14350	XLOC_012221	TMEM177	chr2:120436742-120439694	q1	q2	OK	0	0	0.0222805	0.811137	0.9753	0.999975	no
TSS14352	XLOC_012223	EPB41L5	chr2:120770603-120936697	q1	q2	OK	0	0	0.0386	0.592441	0.84314	0.999975	no
TSS14358	XLOC_012228	LOC254128	chr2:122407229-122494503	q1	q2	OK	0	0	0.0206468	0.755618	0.761005	0.999975	no
TSS1436	XLOC_001208	PEX10	chr1:2323213-2344010	q1	q2	OK	0	0	0.0694134	0.364128	0.36548	0.83452	no
TSS14362	XLOC_012231	GYPC	chr2:127413510-127454251	q1	q2	OK	0	0	0.117564	0.0559667	0.077735	0.376194	no
TSS14367	XLOC_012236	UGGT1	chr2:128848753-128953249	q1	q2	OK	0	0	0.224933	0.00868179	0.013345	0.13213	no
TSS14372	XLOC_012241	PTPN18	chr2:131113579-131132982	q1	q2	OK	0	0	0.0593238	0.380669	0.395225	0.858516	no
TSS14382	XLOC_012248	PLEKHB2	chr2:131862419-131907425	q1	q2	OK	0	0	0.016016	0.801646	0.80418	0.999975	no
TSS14395	XLOC_012261	CCNT2	chr2:135676391-135716915	q1	q2	OK	0	0	0.0893193	0.335701	0.493215	0.924123	no
TSS14405	XLOC_012271	KYNU	chr2:143635194-143799885	q1	q2	OK	0	0	0.0664732	0.234138	0.430455	0.884485	no
TSS14417	XLOC_012282	RIF1	chr2:152266396-152333860	q1	q2	OK	0	0	0.252031	3.23741e-13	0.00056	0.0179396	yes
TSS14420	XLOC_012284	ARL6IP6	chr2:153574406-153617767	q1	q2	OK	0	0	0.0212998	0.819673	0.81949	0.999975	no
TSS14433	XLOC_012295	TANK	chr2:161993465-162092683	q1	q2	OK	0	0	0.100932	0.0515924	0.076515	0.37315	no
TSS14460	XLOC_012313	PHOSPHO2,PHOSPHO2-KLHL23	chr2:170550963-170608396	q1	q2	OK	0	0	0.219953	0.00875701	0.08827	0.4048	no
TSS14464	XLOC_012316	MYO3B	chr2:171034654-171511674	q1	q2	OK	0	0	0.0543073	0.496449	0.624445	0.984861	no
TSS14466	XLOC_012318	LOC100505695	chr2:171627603-171634757	q1	q2	OK	0	0	0.0323132	0.784041	0.785575	0.999975	no
TSS14468	XLOC_012320	GORASP2	chr2:171784947-171823643	q1	q2	OK	0	0	0.027391	0.675468	0.68285	0.997693	no
TSS14469	XLOC_012321	DCAF17	chr2:172173912-172341562	q1	q2	OK	0	0	0.0983126	0.188074	0.408255	0.869032	no
TSS14472	XLOC_012324	HAT1	chr2:172778934-172848600	q1	q2	OK	0	0	0.0488353	0.182122	0.21063	0.648818	no
TSS14475	XLOC_012327	ITGA6	chr2:173292313-173371181	q1	q2	OK	0	0	0.00256612	0.985376	0.985225	0.999975	no
TSS14479	XLOC_012330	ZAK	chr2:173940564-174146764	q1	q2	OK	0	0	0.00204517	0.980094	0.979665	0.999975	no
TSS1448	XLOC_001219	TP73-AS1	chr1:3569128-3663937	q1	q2	OK	0	0	0.194444	0.0313632	0.120335	0.483386	no
TSS14480	XLOC_012331	CDCA7	chr2:174219560-174233718	q1	q2	OK	0	0	0.0109962	0.834397	0.837435	0.999975	no
TSS14483	XLOC_012334	SCRN3	chr2:175260456-175294303	q1	q2	OK	0	0	0.0575799	0.494879	0.48654	0.91985	no
TSS14494	XLOC_012345	MTX2	chr2:177134122-177202753	q1	q2	OK	0	0	0.0230118	0.683426	0.69201	0.999922	no
TSS14498	XLOC_012349	OSBPL6	chr2:179059207-179672150	q1	q2	OK	0	0	0.17799	0.00754197	0.032835	0.220605	no
TSS14508	XLOC_012355	SSFA2	chr2:182756471-182795464	q1	q2	OK	0	0	0.0109595	0.823722	0.824985	0.999975	no
TSS14516	XLOC_012363	ITGAV	chr2:187454789-187545628	q1	q2	OK	0	0	0.10585	2.61964e-05	0.009325	0.109883	no
TSS14528	XLOC_012372	PMS1	chr2:190634992-190742355	q1	q2	OK	0	0	0.0741704	0.0707189	0.08431	0.393904	no
TSS14535	XLOC_012377	GLS	chr2:191745546-191830270	q1	q2	OK	0	0	0.00727766	0.869329	0.87296	0.999975	no
TSS14538	XLOC_012379	OBFC2A	chr2:192542797-192553248	q1	q2	OK	0	0	0.312678	1.65638e-06	0.02935	0.204744	no
TSS14544	XLOC_012384	HSPE1,HSPE1-MOB4	chr2:198351307-198418423	q1	q2	OK	0	0	0.00521477	0.678731	0.66886	0.995219	no
TSS14546	XLOC_012384	MOB4	chr2:198351307-198418423	q1	q2	OK	0	0	0.0836325	0.282159	0.28281	0.746496	no
TSS14553	XLOC_012390	SPATS2L	chr2:201170603-201346986	q1	q2	OK	0	0	0.124541	0.105813	0.124445	0.493227	no
TSS14556	XLOC_012391	SGOL2	chr2:201390864-201448818	q1	q2	OK	0	0	0.113501	0.00110454	0.043195	0.258984	no
TSS14559	XLOC_012394	BZW1	chr2:201676268-201688569	q1	q2	OK	0	0	0.0550064	0.198625	0.22629	0.671253	no
TSS14560	XLOC_012394	BZW1	chr2:201676268-201688569	q1	q2	OK	0	0	0.00567523	0.590209	0.60442	0.977516	no
TSS14562	XLOC_012395	NIF3L1	chr2:201754049-201768655	q1	q2	OK	0	0	0.140261	0.0918325	0.23543	0.684435	no
TSS14565	XLOC_012397	CFLAR	chr2:201980876-202037411	q1	q2	OK	0	0	0.00214008	0.882185	0.884905	0.999975	no
TSS14569	XLOC_012398	CASP10	chr2:202047620-202094129	q1	q2	OK	0	0	0.303083	9.9321e-06	0.021415	0.171819	no
TSS14570	XLOC_012399	CASP8	chr2:202098165-202152434	q1	q2	OK	0	0	0.276901	2.08859e-07	0.03101	0.212433	no
TSS14572	XLOC_012399	CASP8	chr2:202098165-202152434	q1	q2	OK	0	0	0.11776	3.01356e-05	0.009925	0.113133	no
TSS14573	XLOC_012400	STRADB	chr2:202316391-202345574	q1	q2	OK	0	0	0.0519144	2.81682e-05	0.010815	0.118737	no
TSS14590	XLOC_012416	PARD3B	chr2:205410515-206484886	q1	q2	OK	0	0	0.0963252	0.553274	0.567675	0.961364	no
TSS14591	XLOC_012417	NRP2	chr2:206547223-206662857	q1	q2	OK	0	0	0.202088	0.0414864	0.09315	0.417577	no
TSS14592	XLOC_012418	EEF1B2	chr2:207024317-207027653	q1	q2	OK	0	0	0.134033	0.0559607	0.091345	0.412553	no
TSS14598	XLOC_012424	FASTKD2	chr2:207630111-207660911	q1	q2	OK	0	0	0.11999	0.000410536	0.24001	0.691309	no
TSS14600	XLOC_012426	CREB1	chr2:208394615-208470284	q1	q2	OK	0	0	0.00478681	0.951944	0.952425	0.999975	no
TSS14601	XLOC_012427	CCNYL1	chr2:208576263-208620896	q1	q2	OK	0	0	0.0682429	0.548529	0.54793	0.951673	no
TSS14604	XLOC_012429	PIKFYVE	chr2:209130990-209223475	q1	q2	OK	0	0	0.289512	2.30303e-10	1e-05	0.000627069	yes
TSS14609	XLOC_012433	RPE	chr2:210867351-211036051	q1	q2	OK	0	0	0.0591614	0.502149	0.501615	0.928662	no
TSS14617	XLOC_012439	TMEM169	chr2:216946588-216967506	q1	q2	OK	0	0	0.306636	0.993068	0.018495	0.158448	no
TSS14631	XLOC_012449	PNKD	chr2:219135114-219211516	q1	q2	OK	0	0	0.00551942	0.795509	0.79657	0.999975	no
TSS14636	XLOC_012452	CTDSP1	chr2:219263060-219270664	q1	q2	OK	0	0	0.0465551	0.604602	0.608715	0.980002	no
TSS14641	XLOC_012457	BCS1L	chr2:219524378-219528166	q1	q2	OK	0	0	0.0674207	0.488502	0.48658	0.91985	no
TSS14642	XLOC_012458	STK36	chr2:219528586-219567440	q1	q2	OK	0	0	0.0426276	0.676902	0.670555	0.995437	no
TSS14654	XLOC_012469	STK16	chr2:220110191-220136910	q1	q2	OK	0	0	0.122089	0.248493	0.25459	0.710109	no
TSS14656	XLOC_012471	DNAJB2	chr2:220144039-220151622	q1	q2	OK	0	0	0.0801197	0.351286	0.358195	0.827552	no
TSS14658	XLOC_012473	SPEG	chr2:220299699-220358354	q1	q2	OK	0	0	0.140042	0.229526	0.24591	0.699267	no
TSS1466	XLOC_001232	PLEKHG5	chr1:6521213-6580069	q1	q2	OK	0	0	0.57954	7.4788e-07	0.0017	0.0395202	yes
TSS14660	XLOC_012474	GMPPA	chr2:220363586-220371718	q1	q2	OK	0	0	0.0915766	0.405444	0.4167	0.874846	no
TSS14669	XLOC_012483	ACSL3	chr2:223725731-223808119	q1	q2	OK	0	0	0.092742	0.301662	0.31271	0.78148	no
TSS1467	XLOC_001232	PLEKHG5	chr1:6521213-6580069	q1	q2	OK	0	0	0.722784	4.44089e-16	1e-05	0.000627069	yes
TSS14674	XLOC_012488	RHBDD1	chr2:227700670-227863923	q1	q2	OK	0	0	0.145712	0.185126	0.197895	0.629547	no
TSS14677	XLOC_012491	AGFG1	chr2:228336887-228425938	q1	q2	OK	0	0	0.0396539	0.396081	0.715695	0.999975	no
TSS14681	XLOC_012495	SP140	chr2:231090444-231177930	q1	q2	OK	0	0	0.00575558	0.957205	0.95801	0.999975	no
TSS14683	XLOC_012497	SP100	chr2:231280870-231410317	q1	q2	OK	0	0	0.244003	7.89415e-08	0.014395	0.137051	no
TSS14684	XLOC_012497	SP100	chr2:231280870-231410317	q1	q2	OK	0	0	0.220853	4.20405e-05	0.016065	0.14543	no
TSS14686	XLOC_012498	CAB39	chr2:231577556-231685790	q1	q2	OK	0	0	0.341175	0.00109586	0.010585	0.117329	no
TSS14691	XLOC_012503	PSMD1	chr2:231921577-232037540	q1	q2	OK	0	0	0.112294	1.73524e-07	0.02762	0.197632	no
TSS14696	XLOC_012508	PTMA	chr2:232573234-232578250	q1	q2	OK	0	0	0.00636189	0.913608	0.914255	0.999975	no
TSS14709	XLOC_012519	GIGYF2	chr2:233562014-233725289	q1	q2	OK	0	0	0.221082	3.55271e-15	0.006715	0.0925756	no
TSS14712	XLOC_012522	INPP5D	chr2:233925035-234116549	q1	q2	OK	0	0	0.0622198	0.477224	0.48412	0.918729	no
TSS14713	XLOC_012523	ATG16L1	chr2:234160216-234204320	q1	q2	OK	0	0	0.145582	0.0323711	0.09043	0.410588	no
TSS14734	XLOC_012534	COPS8	chr2:237994083-238007489	q1	q2	OK	0	0	0.00700107	0.870772	0.875015	0.999975	no
TSS14738	XLOC_012537	LRRFIP1	chr2:238536223-238690290	q1	q2	OK	0	0	0.210941	3.32501e-11	0.002445	0.0509856	no
TSS14741	XLOC_012540	UBE2F,UBE2F-SCLY	chr2:238875586-239008054	q1	q2	OK	0	0	0.102543	0.0271207	0.070415	0.353742	no
TSS14746	XLOC_012544	TRAF3IP1	chr2:239229184-239309541	q1	q2	OK	0	0	0.00368995	0.929961	0.93118	0.999975	no
TSS14755	XLOC_012553	CAPN10	chr2:241526132-241538526	q1	q2	OK	0	0	0.182809	0.032398	0.06737	0.344299	no
TSS14756	XLOC_012554	GPR35	chr2:241544824-241570676	q1	q2	OK	0	0	0.586614	2.92724e-06	0.00041	0.0140871	yes
TSS14763	XLOC_012560	2013-09-02	chr2:242166681-242293441	q1	q2	OK	0	0	0.0679432	0.44611	0.4455	0.893759	no
TSS14764	XLOC_012560	2013-09-02	chr2:242166681-242293441	q1	q2	OK	0	0	0.00152954	0.936951	0.939925	0.999975	no
TSS14767	XLOC_012563	ATG4B	chr2:242577026-242613271	q1	q2	OK	0	0	0.0853061	0.0662264	0.098815	0.431451	no
TSS14776	XLOC_012571	SH3YL1	chr2:218135-264068	q1	q2	OK	0	0	0.142432	0.501591	0.477395	0.915093	no
TSS1478	XLOC_001239	RERE	chr1:8412463-8877699	q1	q2	OK	0	0	0.0312706	0.618133	0.62305	0.984324	no
TSS14788	XLOC_012583	CMPK2	chr2:6980683-7006766	q1	q2	OK	0	0	0.0769706	0.0245586	0.079925	0.381664	no
TSS14795	XLOC_012589	ITGB1BP1	chr2:9545814-9563643	q1	q2	OK	0	0	0.0521561	0.334409	0.343965	0.815196	no
TSS14806	XLOC_012600	E2F6	chr2:11584500-11606297	q1	q2	OK	0	0	0.126711	0.0100039	0.375445	0.844027	no
TSS14815	XLOC_012609	SMC6	chr2:17845078-17935096	q1	q2	OK	0	0	0.00266197	0.967725	0.968035	0.999975	no
TSS14817	XLOC_012610	NT5C1B,NT5C1B-RDH14	chr2:18735988-18770846	q1	q2	OK	0	0	0.486236	0.00177369	0.002995	0.0581144	no
TSS1482	XLOC_001242	SLC2A5	chr1:9097004-9129887	q1	q2	OK	0	0	0.0445828	0.223142	0.24308	0.695241	no
TSS14830	XLOC_012622	ATAD2B	chr2:23971533-24149936	q1	q2	OK	0	0	0.0621532	0.466411	0.47539	0.914609	no
TSS14831	XLOC_012623	C2orf44	chr2:24252205-24270296	q1	q2	OK	0	0	0.029292	0.323431	0.351625	0.822097	no
TSS14834	XLOC_012625	TP53I3	chr2:24300302-24308085	q1	q2	OK	0	0	0.0142166	0.909709	0.91014	0.999975	no
TSS14836	XLOC_012627	ITSN2	chr2:24425734-24583397	q1	q2	OK	0	0	0.0403676	0.0490209	0.08224	0.387785	no
TSS14839	XLOC_012630	DNAJC27	chr2:25166504-25194963	q1	q2	OK	0	0	0.051956	0.663991	0.6621	0.993866	no
TSS14846	XLOC_012634	DTNB	chr2:25600066-25896516	q1	q2	OK	0	0	0.170494	0.0447145	0.243315	0.695617	no
TSS14862	XLOC_012645	SLC5A6	chr2:27422454-27440046	q1	q2	OK	0	0	0.123525	0.0285705	0.07643	0.372872	no
TSS14866	XLOC_012649	GTF3C2	chr2:27548720-27579868	q1	q2	OK	0	0	0.0735358	0.231942	0.25137	0.706088	no
TSS14868	XLOC_012650	EIF2B4	chr2:27587218-27593324	q1	q2	OK	0	0	0.0190255	0.840339	0.841475	0.999975	no
TSS1487	XLOC_001247	CTNNBIP1	chr1:9908333-9970316	q1	q2	OK	0	0	0.00508777	0.919512	0.921515	0.999975	no
TSS14886	XLOC_012664	GALNT14	chr2:31133330-31361592	q1	q2	OK	0	0	0.163986	0.0251048	0.071405	0.356555	no
TSS1489	XLOC_001249	DFFA	chr1:10520602-10532613	q1	q2	OK	0	0	0.0273324	0.650215	0.65619	0.993175	no
TSS14890	XLOC_012668	MEMO1	chr2:32092893-32235698	q1	q2	OK	0	0	0.044197	0.355408	0.35812	0.827451	no
TSS14898	XLOC_012674	FEZ2	chr2:36779403-36825332	q1	q2	OK	0	0	0.0266341	0.643648	0.652945	0.992558	no
TSS1490	XLOC_001250	CASZ1	chr1:10696665-10856707	q1	q2	OK	0	0	0.0413773	0.667238	0.6678	0.995219	no
TSS14902	XLOC_012677	EIF2AK2	chr2:37332283-37384190	q1	q2	OK	0	0	0.0654164	0.100557	0.126815	0.498484	no
TSS14908	XLOC_012683	ATL2	chr2:38522028-38604432	q1	q2	OK	0	0	0.186768	0.00179708	0.024975	0.187171	no
TSS14909	XLOC_012684	HNRPLL	chr2:38790327-38830178	q1	q2	OK	0	0	0.113774	0.207601	0.215145	0.655886	no
TSS14910	XLOC_012685	SRSF7	chr2:38970740-38978636	q1	q2	OK	0	0	0.0263045	0.674603	0.677975	0.996713	no
TSS14916	XLOC_012691	THUMPD2	chr2:39963199-40006416	q1	q2	OK	0	0	0.058511	0.466158	0.47645	0.915093	no
TSS14925	XLOC_012699	THADA	chr2:43457974-43823185	q1	q2	OK	0	0	0.119851	0.129882	0.145905	0.538341	no
TSS14931	XLOC_012703	PREPL	chr2:44502596-44589001	q1	q2	OK	0	0	0.0780716	0.341912	0.35392	0.824497	no
TSS14932	XLOC_012703	PREPL	chr2:44502596-44589001	q1	q2	OK	0	0	0.177627	0.0224211	0.05414	0.299055	no
TSS14938	XLOC_012709	PIGF	chr2:46769866-46844251	q1	q2	OK	0	0	0.0113729	0.842382	0.84631	0.999975	no
TSS14939	XLOC_012710	MCFD2	chr2:47129008-47303275	q1	q2	OK	0	0	0.00953919	0.876649	0.979345	0.999975	no
TSS1494	XLOC_001254	EXOSC10	chr1:11126675-11159938	q1	q2	OK	0	0	0.00576491	0.831899	0.837375	0.999975	no
TSS14940	XLOC_012710	MCFD2	chr2:47129008-47303275	q1	q2	OK	0	0	0.543311	2.68179e-11	0.00014	0.00608771	yes
TSS14941	XLOC_012710	MCFD2	chr2:47129008-47303275	q1	q2	OK	0	0	0.0389937	0.715387	0.707255	0.999975	no
TSS14952	XLOC_012718	ASB3	chr2:53897116-54087170	q1	q2	OK	0	0	0.117887	0.0527985	0.07553	0.370438	no
TSS14953	XLOC_012718	GPR75,GPR75-ASB3	chr2:53897116-54087170	q1	q2	OK	0	0	0.427912	4.18483e-07	0.001405	0.0342533	yes
TSS14959	XLOC_012722	RTN4	chr2:55199326-55277734	q1	q2	OK	0	0	0.0372671	0.333191	0.63891	0.988994	no
TSS14962	XLOC_012724	MTIF2	chr2:55463755-55496384	q1	q2	OK	0	0	0.0230038	0.694842	0.701265	0.999975	no
TSS14963	XLOC_012725	CCDC88A	chr2:55514977-55647057	q1	q2	OK	0	0	0.171102	2.66454e-15	0.04405	0.262332	no
TSS14964	XLOC_012726	SMEK2	chr2:55775513-55844796	q1	q2	OK	0	0	0.133072	0.0666399	0.081125	0.384807	no
TSS14972	XLOC_012734	BCL11A	chr2:60678301-60780633	q1	q2	OK	0	0	0.0621159	0.173651	0.61581	0.982069	no
TSS14979	XLOC_012741	FAM161A	chr2:62051982-62081278	q1	q2	OK	0	0	0.134158	0.102531	0.38707	0.852825	no
TSS14980	XLOC_012742	CCT4	chr2:62095261-62115806	q1	q2	OK	0	0	0.0543544	0.0832767	0.108885	0.456619	no
TSS14986	XLOC_012747	VPS54	chr2:64119666-64246214	q1	q2	OK	0	0	0.0356419	0.722195	0.722035	0.999975	no
TSS14991	XLOC_012752	RAB1A	chr2:65283494-65357435	q1	q2	OK	0	0	0.235663	2.67083e-05	0.00506	0.0790289	no
TSS14996	XLOC_012756	C1D	chr2:68269331-68290159	q1	q2	OK	0	0	0.302671	0.000349619	0.006045	0.0871433	no
TSS14997	XLOC_012757	WDR92	chr2:68357280-68384692	q1	q2	OK	0	0	0.141211	0.0717458	0.20658	0.643062	no
TSS15003	XLOC_012763	GFPT1	chr2:69546900-69614386	q1	q2	OK	0	0	0.0222239	0.356792	0.33954	0.810908	no
TSS15004	XLOC_012764	NFU1	chr2:69623244-69664760	q1	q2	OK	0	0	0.0922806	0.0272336	0.372595	0.841615	no
TSS15008	XLOC_012767	PCBP1-AS1	chr2:70187223-70314147	q1	q2	OK	0	0	0.131341	0.363666	0.3939	0.857854	no
TSS15011	XLOC_012770	TIA1	chr2:70436575-70475779	q1	q2	OK	0	0	0.0342097	0.649841	0.65647	0.993175	no
TSS15014	XLOC_012773	TGFA	chr2:70674411-70781147	q1	q2	OK	0	0	0.538504	0.000549249	0.00153	0.0365945	yes
TSS15034	XLOC_012792	BOLA3	chr2:74362527-74375039	q1	q2	OK	0	0	0.0426325	0.634926	0.64311	0.990333	no
TSS15036	XLOC_012794	SLC4A5	chr2:74443368-74570534	q1	q2	OK	0	0	0.0641024	3.01581e-05	0.01096	0.119685	no
TSS15040	XLOC_012795	DCTN1	chr2:74588280-74621008	q1	q2	OK	0	0	0.0525489	0.232133	0.40142	0.86475	no
TSS15042	XLOC_012797	RTKN	chr2:74652987-74669060	q1	q2	OK	0	0	0.0259156	0.790056	0.79485	0.999975	no
TSS15044	XLOC_012798	MOGS	chr2:74688183-74692537	q1	q2	OK	0	0	0.0802159	0.378611	0.37884	0.847279	no
TSS15057	XLOC_012808	GCFC2	chr2:75889831-75938111	q1	q2	OK	0	0	0.0966125	0.303127	0.351795	0.822291	no
TSS15058	XLOC_012809	LRRTM4	chr2:76974849-77749502	q1	q2	OK	0	0	0.0179456	0.850495	0.848915	0.999975	no
TSS15067	XLOC_012818	TGOLN2	chr2:85545140-85555419	q1	q2	OK	0	0	0.0231162	0.671661	0.88821	0.999975	no
TSS15070	XLOC_012820	CAPG	chr2:85621870-85641197	q1	q2	OK	0	0	0.219608	0.000111807	0.019775	0.163865	no
TSS15072	XLOC_012822	GGCX	chr2:85766100-85788657	q1	q2	OK	0	0	0.117666	0.257591	0.26132	0.719974	no
TSS15073	XLOC_012823	TMEM150A	chr2:85825669-85829822	q1	q2	OK	0	0	0.0327517	0.780458	0.781105	0.999975	no
TSS15080	XLOC_012829	IMMT	chr2:86371054-86422893	q1	q2	OK	0	0	0.109304	0.145757	0.31741	0.787035	no
TSS15084	XLOC_012832	CHMP3	chr2:86730552-87005164	q1	q2	OK	0	0	0.13558	0.0264098	0.1229	0.489157	no
TSS15085	XLOC_012832	RNF103,RNF103-CHMP3	chr2:86730552-87005164	q1	q2	OK	0	0	0.0868794	0.387039	0.503835	0.928919	no
TSS15090	XLOC_012835	PLGLB2	chr2:87140934-87248973	q1	q2	OK	0	0	0.807403	1.66622e-12	1e-05	0.000627069	yes
TSS15111	XLOC_012854	TMEM127	chr2:96915945-96931751	q1	q2	OK	0	0	0.0483741	0.640464	0.640755	0.989265	no
TSS15114	XLOC_012857	KANSL3	chr2:97258906-97304115	q1	q2	OK	0	0	0.0775629	0.379208	0.3891	0.85466	no
TSS15115	XLOC_012858	LMAN2L	chr2:97371666-97405813	q1	q2	OK	0	0	0.0712748	0.0575502	0.26773	0.728254	no
TSS15137	XLOC_012876	REV1	chr2:100016937-100106480	q1	q2	OK	0	0	0.0505787	0.616387	0.618425	0.982906	no
TSS15139	XLOC_012877	AFF3	chr2:100163715-100759037	q1	q2	OK	0	0	0.0459496	0.501657	0.51462	0.93476	no
TSS15151	XLOC_012889	TGFBRAP1	chr2:105883539-105946148	q1	q2	OK	0	0	0.023227	0.826348	0.82711	0.999975	no
TSS15157	XLOC_012892	UXS1	chr2:106709758-106810795	q1	q2	OK	0	0	0.0952419	0.0626948	0.3207	0.790488	no
TSS15170	XLOC_012904	NPHP1	chr2:110880913-110962639	q1	q2	OK	0	0	0.387353	4.25665e-06	0.0063	0.0896019	no
TSS15179	XLOC_012911	LOC541471	chr2:112124590-112252692	q1	q2	OK	0	0	0.0533585	0.394793	0.407145	0.869032	no
TSS15189	XLOC_012920	PAX8	chr2:113973573-114036498	q1	q2	OK	0	0	0.324093	5.5061e-05	0.03452	0.227489	no
TSS15192	XLOC_012922	RPL23AP7	chr2:114368815-114384715	q1	q2	OK	0	0	0.196018	0.000403257	0.179855	0.598426	no
TSS15205	XLOC_012935	CLASP1	chr2:122095351-122407052	q1	q2	OK	0	0	0.0547339	0.362068	0.747845	0.999975	no
TSS15217	XLOC_012944	WDR33	chr2:128461807-128568761	q1	q2	OK	0	0	0.146952	0.0505194	0.086015	0.398315	no
TSS15221	XLOC_012947	SAP130	chr2:128698790-128784869	q1	q2	OK	0	0	0.0987434	0.325803	0.33076	0.802299	no
TSS15228	XLOC_012954	SMPD4	chr2:130908964-130948300	q1	q2	OK	0	0	0.180167	0.0287189	0.04056	0.250199	no
TSS15229	XLOC_012954	SMPD4	chr2:130908964-130948300	q1	q2	OK	0	0	0.629947	0	3e-05	0.00163398	yes
TSS15232	XLOC_012957	LOC100216479	chr2:131174325-131186119	q1	q2	OK	0	0	0.1379	0.0837983	0.33302	0.804238	no
TSS15247	XLOC_012969	NCKAP5	chr2:133429371-134326031	q1	q2	OK	0	0	0.0329361	0.706678	0.712025	0.999975	no
TSS15259	XLOC_012980	GTDC1	chr2:144703580-145090083	q1	q2	OK	0	0	0.0979668	0.334829	0.35258	0.823328	no
TSS15260	XLOC_012980	GTDC1	chr2:144703580-145090083	q1	q2	OK	0	0	0.389754	9.35454e-09	0.000555	0.0178875	yes
TSS15262	XLOC_012981	ZEB2	chr2:145141941-145278466	q1	q2	OK	0	0	0.158831	0.158403	0.192675	0.621136	no
TSS15264	XLOC_012982	ORC4	chr2:148602569-149271044	q1	q2	OK	0	0	0.14446	0.0375875	0.155775	0.556051	no
TSS1527	XLOC_001283	ZBTB17	chr1:16268363-16302627	q1	q2	OK	0	0	0.0234686	0.59503	0.603775	0.977041	no
TSS15272	XLOC_012988	NEB	chr2:152341852-152591001	q1	q2	OK	0	0	0.166068	0.110555	0.274335	0.735415	no
TSS15273	XLOC_012989	ARL5A	chr2:152657479-152685009	q1	q2	OK	0	0	0.138174	0.0286536	0.046805	0.272109	no
TSS15275	XLOC_012990	CACNB4	chr2:152689285-152955593	q1	q2	OK	0	0	0.0484145	1.89262e-05	0.009705	0.111875	no
TSS15290	XLOC_013001	WDSUB1	chr2:160092303-160143236	q1	q2	OK	0	0	0.0701188	0.670821	0.641215	0.989311	no
TSS15297	XLOC_013006	RBMS1	chr2:161128661-161350318	q1	q2	OK	0	0	0.0960026	0.410264	0.408315	0.869032	no
TSS15335	XLOC_013040	SP3	chr2:174771186-174830430	q1	q2	OK	0	0	0.0725238	0.268373	0.288795	0.753669	no
TSS15336	XLOC_013041	OLA1	chr2:174937174-175113365	q1	q2	OK	0	0	0.0218062	0.612285	0.623325	0.984324	no
TSS15338	XLOC_013043	GPR155	chr2:175296374-175351811	q1	q2	OK	0	0	0.339028	0.00958465	0.02313	0.179393	no
TSS15345	XLOC_013047	ATF2	chr2:175936977-176032934	q1	q2	OK	0	0	0.213159	0.00764932	0.00852	0.104869	no
TSS15347	XLOC_013049	ATP5G3	chr2:176040985-176046490	q1	q2	OK	0	0	0.0218645	0.319918	0.60091	0.975302	no
TSS15354	XLOC_013056	NFE2L2	chr2:178095030-178129859	q1	q2	OK	0	0	0.151948	6.30349e-07	0.003145	0.0601884	no
TSS15367	XLOC_013063	FKBP7	chr2:179059207-179672150	q1	q2	OK	0	0	0.276669	0.0511007	0.084865	0.395336	no
TSS15377	XLOC_013071	CERKL	chr2:182321618-182521834	q1	q2	OK	0	0	0.641955	1.59411e-06	2.5e-05	0.00141391	yes
TSS15392	XLOC_013085	ORMDL1	chr2:190634992-190742355	q1	q2	OK	0	0	0.209623	0.0250251	0.034485	0.227371	no
TSS15394	XLOC_013087	HIBCH	chr2:191069359-191184771	q1	q2	OK	0	0	0.00718994	0.940499	0.940665	0.999975	no
TSS15396	XLOC_013089	STAT1	chr2:191833761-191878976	q1	q2	OK	0	0	0.027833	0.58995	0.60169	0.975648	no
TSS15405	XLOC_013097	GTF3C3	chr2:197627755-197664492	q1	q2	OK	0	0	0.0309969	0.325318	0.341895	0.812766	no
TSS15408	XLOC_013100	ANKRD44	chr2:197851385-198175521	q1	q2	OK	0	0	0.112774	0.188462	0.20063	0.63434	no
TSS15409	XLOC_013101	SF3B1	chr2:198256697-198299771	q1	q2	OK	0	0	0.0541977	0.00670669	0.03575	0.232256	no
TSS15419	XLOC_013107	TYW5	chr2:200793633-200828847	q1	q2	OK	0	0	0.150036	0.149249	0.17146	0.584194	no
TSS15423	XLOC_013110	CLK1	chr2:201717731-201729467	q1	q2	OK	0	0	0.166337	0.0278194	0.11101	0.462003	no
TSS15424	XLOC_013111	PPIL3	chr2:201735678-201753849	q1	q2	OK	0	0	0.0338728	0.617325	0.620675	0.983458	no
TSS15425	XLOC_013112	ORC2	chr2:201774893-201828424	q1	q2	OK	0	0	0.10613	0.207932	0.216315	0.657309	no
TSS15428	XLOC_013115	ALS2CR12	chr2:202153146-202222101	q1	q2	OK	0	0	0.127038	0.431794	0.390645	0.855658	no
TSS1543	XLOC_001298	ATP13A2	chr1:17312452-17338423	q1	q2	OK	0	0	0.175106	0.000273878	0.10534	0.448109	no
TSS15434	XLOC_013120	ALS2	chr2:202564985-202645895	q1	q2	OK	0	0	0.163779	0.102831	0.11815	0.478462	no
TSS15435	XLOC_013121	SUMO1	chr2:203070902-203103322	q1	q2	OK	0	0	0.0511271	0.290289	0.448105	0.895636	no
TSS15436	XLOC_013122	ICA1L	chr2:203637872-203736371	q1	q2	OK	0	0	0.00991817	0.952189	0.952725	0.999975	no
TSS15443	XLOC_013127	NDUFS1	chr2:206987802-207024243	q1	q2	OK	0	0	0.0826986	0.0688962	0.143205	0.532825	no
TSS15464	XLOC_013146	LANCL1	chr2:211295972-211341499	q1	q2	OK	0	0	0.176765	0.0664589	0.08435	0.393929	no
TSS15469	XLOC_013150	IKZF2	chr2:213864410-214016333	q1	q2	OK	0	0	0.0191033	0.888484	0.88972	0.999975	no
TSS15498	XLOC_013178	SLC23A3	chr2:220026180-220034817	q1	q2	OK	0	0	0.50873	0.0032052	0.014005	0.135183	no
TSS15501	XLOC_013181	ATG9A	chr2:220084101-220094361	q1	q2	OK	0	0	0.234374	0.0129975	0.018945	0.160539	no
TSS15522	XLOC_013199	FAM124B	chr2:225243414-225266711	q1	q2	OK	0	0	0.189307	0.274551	0.30358	0.770796	no
TSS15536	XLOC_013213	SP110	chr2:231033644-231090444	q1	q2	OK	0	0	0.110208	0.242833	0.44221	0.892183	no
TSS15537	XLOC_013213	SP110	chr2:231033644-231090444	q1	q2	OK	0	0	0.628003	1.55866e-10	6e-05	0.00293635	yes
TSS15566	XLOC_013241	COL6A3	chr2:238232654-238322850	q1	q2	OK	0	0	0.396338	0.00228463	0.015015	0.140385	no
TSS15567	XLOC_013242	RAB17	chr2:238482964-238499769	q1	q2	OK	0	0	0.830546	3.08931e-12	1e-05	0.000627069	yes
TSS15570	XLOC_013245	HES6	chr2:239146907-239148681	q1	q2	OK	0	0	0.0783671	0.00116561	0.033625	0.224196	no
TSS15587	XLOC_013262	ANKMY1	chr2:241418838-241497405	q1	q2	OK	0	0	0.114011	0.250918	0.47168	0.913065	no
TSS15593	XLOC_013267	MTERFD2	chr2:241938254-242041747	q1	q2	OK	0	0	0.307525	7.93736e-06	0.01252	0.127679	no
TSS15594	XLOC_013268	PASK	chr2:242045513-242089394	q1	q2	OK	0	0	0.063229	0.388048	0.65074	0.992346	no
TSS15596	XLOC_013269	HDLBP	chr2:242166681-242293441	q1	q2	OK	0	0	0.140755	0.000176809	0.033745	0.22433	no
TSS1560	XLOC_001311	CAPZB	chr1:19665266-19812066	q1	q2	OK	0	0	0.0454789	0.0121622	0.04561	0.267538	no
TSS15602	XLOC_013273	DTYMK	chr2:242615156-242626383	q1	q2	OK	0	0	0.060471	0.433005	0.55704	0.956531	no
TSS15613	XLOC_013284	RBCK1	chr20:388708-411610	q1	q2	OK	0	0	0.0430126	0.453279	0.453025	0.899084	no
TSS15622	XLOC_013290	LOC100507495	chr20:1290554-1373816	q1	q2	OK	0	0	0.123291	0.116248	0.36596	0.834947	no
TSS15630	XLOC_013296	NOP56	chr20:2633177-2639039	q1	q2	OK	0	0	0.0735585	0.368156	0.37566	0.844186	no
TSS15640	XLOC_013304	PTPRA,VPS16	chr20:2821372-3019315	q1	q2	OK	0	0	0.17089	0.00999884	0.030035	0.207956	no
TSS15644	XLOC_013305	GNRH2	chr20:3024267-3026391	q1	q2	OK	0	0	0.430876	0.0184666	0.024135	0.184051	no
TSS15648	XLOC_013309	ITPA	chr20:3190055-3204506	q1	q2	OK	0	0	0.0388182	0.358872	0.364325	0.833151	no
TSS15649	XLOC_013310	ATRN	chr20:3451664-3631769	q1	q2	OK	0	0	0.284638	3.94645e-09	0.00275	0.0550104	no
TSS15651	XLOC_013312	CDC25B	chr20:3776400-3786761	q1	q2	OK	0	0	0.0575572	0.158743	0.58458	0.96984	no
TSS15652	XLOC_013313	C20orf29	chr20:3801170-3805954	q1	q2	OK	0	0	0.0930879	0.267763	0.438295	0.889569	no
TSS15653	XLOC_013314	MAVS	chr20:3827445-3856770	q1	q2	OK	0	0	0.0473386	0.331667	0.48415	0.918729	no
TSS15660	XLOC_013319	PRNP	chr20:4666796-4682234	q1	q2	OK	0	0	0.135847	0.000491365	0.11918	0.480725	no
TSS15668	XLOC_013326	MCM8	chr20:5931297-5975831	q1	q2	OK	0	0	0.0146054	0.853394	0.855465	0.999975	no
TSS15672	XLOC_013329	PLCB1	chr20:8113295-8865547	q1	q2	OK	0	0	0.0225021	0.870859	0.873335	0.999975	no
TSS15677	XLOC_013332	ANKRD5	chr20:10004459-10288066	q1	q2	OK	0	0	0.0677866	0.395185	0.40781	0.869032	no
TSS15684	XLOC_013338	C20orf7	chr20:13765671-13799067	q1	q2	OK	0	0	0.111318	0.0512675	0.51854	0.93694	no
TSS15687	XLOC_013340	SNRPB2	chr20:16710608-16722417	q1	q2	OK	0	0	0.0684643	0.391968	0.398505	0.861673	no
TSS15691	XLOC_013343	DSTN	chr20:17550598-17588652	q1	q2	OK	0	0	0.0123652	0.634736	0.648325	0.991743	no
TSS15698	XLOC_013347	ZNF133	chr20:18269120-18297640	q1	q2	OK	0	0	0.135865	0.185891	0.2071	0.643939	no
TSS15702	XLOC_013351	SEC23B	chr20:18488187-18542059	q1	q2	OK	0	0	0.101397	0.041649	0.26922	0.729498	no
TSS15711	XLOC_013358	NAA20	chr20:19997933-20014273	q1	q2	OK	0	0	0.0309897	0.0418353	0.064645	0.33602	no
TSS15716	XLOC_013361	PLK1S1	chr20:21106623-21227258	q1	q2	OK	0	0	0.0394893	0.374385	0.5897	0.970926	no
TSS15729	XLOC_013374	ENTPD6	chr20:25176338-25207360	q1	q2	OK	0	0	0.0213837	0.821255	0.82284	0.999975	no
TSS15740	XLOC_013385	HM13	chr20:30102240-30157370	q1	q2	OK	0	0	0.0504301	0.012678	0.38309	0.850485	no
TSS15742	XLOC_013387	ID1	chr20:30193085-30194317	q1	q2	OK	0	0	0.018173	0.823062	0.825755	0.999975	no
TSS15750	XLOC_013395	HCK	chr20:30639990-30689657	q1	q2	OK	0	0	0.336187	0.00681859	0.01505	0.140564	no
TSS15752	XLOC_013397	POFUT1	chr20:30795695-30826467	q1	q2	OK	0	0	0.0486342	0.220141	0.234305	0.68281	no
TSS15754	XLOC_013399	ASXL1	chr20:30946146-31027122	q1	q2	OK	0	0	0.0163102	0.827527	0.831255	0.999975	no
TSS15756	XLOC_013401	DNMT3B	chr20:31350190-31397162	q1	q2	OK	0	0	0.196459	0.018138	0.026865	0.194645	no
TSS1576	XLOC_001325	EIF4G3	chr1:21132784-21503381	q1	q2	OK	0	0	0.201045	0.00228709	0.03757	0.238268	no
TSS1577	XLOC_001325	EIF4G3	chr1:21132784-21503381	q1	q2	OK	0	0	0.0706682	0.372915	0.37617	0.844778	no
TSS15774	XLOC_013417	RALY	chr20:32581457-32670991	q1	q2	OK	0	0	0.0507425	0.479075	0.484675	0.918871	no
TSS15790	XLOC_013431	ERGIC3	chr20:34129777-34145405	q1	q2	OK	0	0	0.0239632	0.372952	0.38048	0.848087	no
TSS15796	XLOC_013436	EPB41L1	chr20:34700347-34820721	q1	q2	OK	0	0	0.0166867	0.838349	0.841465	0.999975	no
TSS15802	XLOC_013440	TGIF2	chr20:35201875-35274619	q1	q2	OK	0	0	0.223212	0.0130305	0.030405	0.209806	no
TSS15804	XLOC_013440	TGIF2,TGIF2-C20ORF24	chr20:35201875-35274619	q1	q2	OK	0	0	0.145102	0.229828	0.268685	0.728793	no
TSS15805	XLOC_013440	C20orf24	chr20:35201875-35274619	q1	q2	OK	0	0	0.0211607	0.667261	0.940705	0.999975	no
TSS15807	XLOC_013442	RPN2	chr20:35729628-35870025	q1	q2	OK	0	0	0.0587626	0.204133	0.236495	0.6857	no
TSS15808	XLOC_013443	MANBAL	chr20:35918050-35945663	q1	q2	OK	0	0	0.150944	0.194903	0.208395	0.64538	no
TSS15826	XLOC_013460	PPP1R16B	chr20:37434347-37551667	q1	q2	OK	0	0	0.0715339	0.0121328	0.04765	0.275543	no
TSS15828	XLOC_013462	DHX35	chr20:37590980-37668366	q1	q2	OK	0	0	0.290519	0.00068112	0.030095	0.208317	no
TSS15830	XLOC_013464	PLCG1	chr20:39766160-39804357	q1	q2	OK	0	0	0.0240357	0.771019	0.773225	0.999975	no
TSS15832	XLOC_013466	SRSF6	chr20:42086503-42092244	q1	q2	OK	0	0	0.188674	0.0296509	0.035285	0.230503	no
TSS1584	XLOC_001328	USP48	chr1:22004791-22109688	q1	q2	OK	0	0	0.0419823	0.622669	0.626235	0.985751	no
TSS15841	XLOC_013471	TOX2	chr20:42543491-42698254	q1	q2	OK	0	0	0.0434342	0.725514	0.734855	0.999975	no
TSS15844	XLOC_013472	LOC100505783	chr20:42839599-42854667	q1	q2	OK	0	0	0.32239	0.0240571	0.06126	0.324854	no
TSS15851	XLOC_013477	TTPAL	chr20:43104546-43123244	q1	q2	OK	0	0	0.0430914	0.651116	0.651955	0.992476	no
TSS15852	XLOC_013478	PKIG	chr20:43160435-43247678	q1	q2	OK	0	0	0.151562	0.0305402	0.07552	0.370438	no
TSS15855	XLOC_013481	YWHAB	chr20:43514343-43537161	q1	q2	OK	0	0	0.0190024	0.715832	0.723225	0.999975	no
TSS15863	XLOC_013488	SYS1,SYS1-DBNDD2	chr20:43990576-44039250	q1	q2	OK	0	0	0.0274482	0.499526	0.82549	0.999975	no
TSS15868	XLOC_013489	PIGT	chr20:44044706-44054884	q1	q2	OK	0	0	0.129193	2.22045e-15	1e-05	0.000627069	yes
TSS15874	XLOC_013495	UBE2C	chr20:44441254-44445596	q1	q2	OK	0	0	0.0640302	0.00778204	0.140835	0.527783	no
TSS15876	XLOC_013496	SNX21	chr20:44462469-44486048	q1	q2	OK	0	0	0.661786	3.39728e-14	0.00036	0.0128003	yes
TSS15877	XLOC_013497	ZSWIM3	chr20:44486219-44507769	q1	q2	OK	0	0	0.127424	0.0278226	0.05582	0.305122	no
TSS15879	XLOC_013499	CTSA	chr20:44517266-44541003	q1	q2	OK	0	0	0.118466	0.0584805	0.125465	0.495822	no
TSS15884	XLOC_013503	CD40	chr20:44746905-44758384	q1	q2	OK	0	0	0.0387108	0.555113	0.560545	0.958946	no
TSS15889	XLOC_013508	NCOA3	chr20:46130600-46285621	q1	q2	OK	0	0	0.107782	0.122025	0.31989	0.789677	no
TSS1589	XLOC_001333	LUZP1	chr1:23410515-23495351	q1	q2	OK	0	0	0.186408	0.0691317	0.084415	0.394071	no
TSS15892	XLOC_013511	CSE1L	chr20:47662782-47713497	q1	q2	OK	0	0	0.0172791	0.299159	0.733405	0.999975	no
TSS15894	XLOC_013513	ZNFX1-AS1	chr20:47862438-47905795	q1	q2	OK	0	0	0.131193	0.000216739	0.177395	0.594718	no
TSS15907	XLOC_013525	BCAS4	chr20:49411466-49493714	q1	q2	OK	0	0	0.046483	0.380966	0.584005	0.969565	no
TSS1591	XLOC_001335	HNRNPR	chr1:23636275-23670853	q1	q2	OK	0	0	0.136932	0.0105626	0.106345	0.450535	no
TSS15928	XLOC_013541	RBM38	chr20:55904830-55998278	q1	q2	OK	0	0	0.108117	0.0494267	0.071795	0.357694	no
TSS15933	XLOC_013546	VAPB	chr20:56964174-57026156	q1	q2	OK	0	0	0.0386079	0.104333	0.39805	0.861441	no
TSS15935	XLOC_013548	STX16,STX16-NPEPL1	chr20:57226308-57290900	q1	q2	OK	0	0	0.167575	1.28921e-07	0.019395	0.16267	no
TSS15936	XLOC_013548	NPEPL1,STX16-NPEPL1	chr20:57226308-57290900	q1	q2	OK	0	0	0.138563	0.282541	0.55324	0.954636	no
TSS15937	XLOC_013548	NPEPL1,STX16-NPEPL1	chr20:57226308-57290900	q1	q2	OK	0	0	0.0525572	0.476153	0.50163	0.928662	no
TSS15941	XLOC_013549	GNAS	chr20:57393972-57486250	q1	q2	OK	0	0	0.05766	0.285728	0.75229	0.999975	no
TSS1595	XLOC_001338	ASAP3	chr1:23755055-23810750	q1	q2	OK	0	0	0.0883138	0.040846	0.103775	0.444475	no
TSS15951	XLOC_013555	FAM217B	chr20:58508818-58523702	q1	q2	OK	0	0	0.100025	0.247552	0.254195	0.709729	no
TSS15963	XLOC_013564	OSBPL2	chr20:60813579-60871269	q1	q2	OK	0	0	0.0163005	0.622179	0.637585	0.988791	no
TSS15964	XLOC_013565	ADRM1	chr20:60878026-60883918	q1	q2	OK	0	0	0.0516629	0.432517	0.43437	0.886486	no
TSS15981	XLOC_013581	BIRC7	chr20:61867275-61871854	q1	q2	OK	0	0	0.130114	0.312588	0.32742	0.79853	no
TSS15984	XLOC_013584	ARFGAP1	chr20:61904164-61921142	q1	q2	OK	0	0	0.0926324	0.0129543	0.051915	0.290946	no
TSS15989	XLOC_013589	RTEL1,RTEL1-TNFRSF6B	chr20:62289162-62367494	q1	q2	OK	0	0	0.0899927	0.00045799	0.18265	0.603111	no
TSS15992	XLOC_013590	ZGPAT	chr20:62289162-62367494	q1	q2	OK	0	0	0.350292	2.22045e-16	0.000225	0.0090017	yes
TSS15996	XLOC_013594	TPD52L2	chr20:62496580-62522898	q1	q2	OK	0	0	0.178162	5.21895e-06	1e-05	0.000627069	yes
TSS16005	XLOC_013601	LINC00176	chr20:62665696-62671315	q1	q2	OK	0	0	0.244074	0.000115835	0.01642	0.146943	no
TSS16008	XLOC_013603	OPRL1	chr20:62711470-62731996	q1	q2	OK	0	0	0.0521708	0.600578	0.598805	0.974888	no
TSS16011	XLOC_013605	PCMTD2	chr20:62887047-62907579	q1	q2	OK	0	0	0.0590891	0.353002	0.346755	0.817426	no
TSS16014	XLOC_013608	C20orf96	chr20:251503-271419	q1	q2	OK	0	0	0.223238	0.013909	0.02175	0.173093	no
TSS16016	XLOC_013610	CSNK2A1	chr20:463337-524482	q1	q2	OK	0	0	0.108906	0.084999	0.2332	0.681445	no
TSS1602	XLOC_001343	HMGCL	chr1:24128366-24151949	q1	q2	OK	0	0	0.173753	0.0281664	0.06253	0.32922	no
TSS16022	XLOC_013616	RSPO4	chr20:939095-982907	q1	q2	OK	0	0	0.177435	0.364571	0.374985	0.843708	no
TSS16027	XLOC_013618	FKBP1A,FKBP1A-SDCBP2	chr20:1290554-1373816	q1	q2	OK	0	0	0.0293036	0.219593	0.50373	0.92891	no
TSS16028	XLOC_013619	NSFL1C	chr20:1422806-1448337	q1	q2	OK	0	0	0.0491468	0.248402	0.362425	0.831792	no
TSS16031	XLOC_013622	SIRPB1	chr20:1545028-1600689	q1	q2	OK	0	0	0.154698	0.0220801	0.108835	0.456619	no
TSS16032	XLOC_013623	SIRPG	chr20:1609797-1638425	q1	q2	OK	0	0	0.0288469	0.875851	0.87858	0.999975	no
TSS16037	XLOC_013626	SNRPB	chr20:2442280-2451499	q1	q2	OK	0	0	0.0750721	0.384844	0.392465	0.857083	no
TSS16040	XLOC_013629	IDH3B	chr20:2639040-2644843	q1	q2	OK	0	0	0.0743369	0.114957	0.16308	0.568941	no
TSS16041	XLOC_013630	CPXM1	chr20:2774714-2781292	q1	q2	OK	0	0	0.0515775	0.375224	0.38472	0.850935	no
TSS16044	XLOC_013633	FASTKD5,UBOX5	chr20:3087556-3140540	q1	q2	OK	0	0	0.0691062	0.124975	0.30197	0.769281	no
TSS1605	XLOC_001346	SRSF10	chr1:24292936-24306953	q1	q2	OK	0	0	0.0894997	0.0329014	0.578435	0.967024	no
TSS16059	XLOC_013645	RNF24	chr20:3912068-3996216	q1	q2	OK	0	0	0.0908568	0.340654	0.352165	0.822794	no
TSS16066	XLOC_013650	C20orf30	chr20:5080483-5093733	q1	q2	OK	0	0	0.0120475	0.587176	0.942715	0.999975	no
TSS1608	XLOC_001349	IL28RA	chr1:24480646-24513765	q1	q2	OK	0	0	0.178311	0.000633525	0.054695	0.300681	no
TSS1609	XLOC_001350	C1orf201	chr1:24645811-24741587	q1	q2	OK	0	0	0.0225393	0.806938	0.810145	0.999975	no
TSS16090	XLOC_013672	KIF16B	chr20:16252748-16554079	q1	q2	OK	0	0	0.0958405	0.0746793	0.218265	0.660734	no
TSS16093	XLOC_013674	RRBP1	chr20:17594322-17662928	q1	q2	OK	0	0	0.126093	0.139543	0.152815	0.551258	no
TSS161	XLOC_000127	CLCNKA	chr1:16348485-16360545	q1	q2	OK	0	0	0.0573873	0.652982	0.66525	0.994617	no
TSS1611	XLOC_001351	RCAN3AS	chr1:24822822-24863510	q1	q2	OK	0	0	0.213862	0.00541837	0.10672	0.451475	no
TSS16132	XLOC_013707	ABHD12	chr20:25228705-25371618	q1	q2	OK	0	0	0.0360138	0.478686	0.49541	0.925861	no
TSS1614	XLOC_001353	SYF2	chr1:25548766-25559013	q1	q2	OK	0	0	0.0126335	0.687096	0.688075	0.999299	no
TSS16148	XLOC_013721	BCL2L1	chr20:30252260-30310656	q1	q2	OK	0	0	0.0516563	0.38962	0.39947	0.8623	no
TSS16159	XLOC_013729	COMMD7	chr20:31290492-31331814	q1	q2	OK	0	0	0.0168981	0.804477	0.80694	0.999975	no
TSS1616	XLOC_001355	RHCE	chr1:25664788-25747363	q1	q2	OK	0	0	0.161806	0.0286379	0.05136	0.288873	no
TSS16161	XLOC_013731	CDK5RAP1	chr20:31946644-31989337	q1	q2	OK	0	0	0.0268351	0.468356	0.491655	0.92365	no
TSS16163	XLOC_013733	NECAB3	chr20:32244892-32262264	q1	q2	OK	0	0	0.00449216	0.950577	0.95075	0.999975	no
TSS16165	XLOC_013735	PXMP4	chr20:32290549-32308136	q1	q2	OK	0	0	0.0823761	0.300945	0.31006	0.779265	no
TSS16170	XLOC_013739	NCOA6	chr20:33302577-33413433	q1	q2	OK	0	0	0.0184521	0.641045	0.6473	0.991559	no
TSS16175	XLOC_013744	TRPC4AP	chr20:33543703-33680618	q1	q2	OK	0	0	0.0467343	0.597524	0.599665	0.974888	no
TSS16176	XLOC_013745	EDEM2	chr20:33703159-33735161	q1	q2	OK	0	0	0.088486	0.00292601	0.10802	0.454492	no
TSS16177	XLOC_013746	EIF6	chr20:33866724-33872594	q1	q2	OK	0	0	0.0426193	0.202555	0.543145	0.94901	no
TSS16179	XLOC_013748	UQCC	chr20:33890368-33999945	q1	q2	OK	0	0	0.143676	0.00496243	0.047165	0.273574	no
TSS16184	XLOC_013752	CPNE1,RBM12	chr20:34213952-34252878	q1	q2	OK	0	0	0.267067	4.19913e-11	0.000845	0.0237181	yes
TSS16185	XLOC_013753	NFS1	chr20:34256609-34288902	q1	q2	OK	0	0	0.0275548	0.421364	0.795085	0.999975	no
TSS16186	XLOC_013754	RBM39	chr20:34291530-34330258	q1	q2	OK	0	0	0.281808	8.88061e-10	0.000265	0.0102316	yes
TSS16190	XLOC_013757	SLA2	chr20:35201875-35274619	q1	q2	OK	0	0	0.00118249	0.991001	0.99026	0.999975	no
TSS16191	XLOC_013758	NDRG3	chr20:35280168-35374541	q1	q2	OK	0	0	0.0926875	0.0981048	0.20424	0.639229	no
TSS16192	XLOC_013759	DSN1	chr20:35380193-35402230	q1	q2	OK	0	0	0.0971439	0.086534	0.267415	0.728008	no
TSS16196	XLOC_013762	RBL1	chr20:35626177-35724410	q1	q2	OK	0	0	0.0714868	0.0205778	0.068945	0.349694	no
TSS16197	XLOC_013763	C20orf132	chr20:35729628-35870025	q1	q2	OK	0	0	0.377184	0.000166626	0.002235	0.0482764	yes
TSS16200	XLOC_013765	BLCAP	chr20:36145818-36156333	q1	q2	OK	0	0	0.00561046	0.961515	0.96307	0.999975	no
TSS16201	XLOC_013765	BLCAP	chr20:36145818-36156333	q1	q2	OK	0	0	0.0842644	0.0530586	0.099865	0.434665	no
TSS16205	XLOC_013769	LOC388796	chr20:37049238-37064018	q1	q2	OK	0	0	0.021668	0.726733	0.933715	0.999975	no
TSS16215	XLOC_013779	PTPRT	chr20:40701391-41818557	q1	q2	OK	0	0	0.118259	3.69353e-09	0.002495	0.0514618	no
TSS16217	XLOC_013781	JPH2	chr20:42740336-42816218	q1	q2	OK	0	0	0.0200401	0.855462	0.85644	0.999975	no
TSS1622	XLOC_001359	STMN1	chr1:26210676-26233368	q1	q2	OK	0	0	0.125149	6.07554e-05	0.00966	0.111696	no
TSS16220	XLOC_013784	SERINC3	chr20:43124863-43150726	q1	q2	OK	0	0	0.0538199	0.0706222	0.10094	0.437346	no
TSS16250	XLOC_013812	SLC35C2	chr20:44978176-44993064	q1	q2	OK	0	0	0.0396359	0.591223	0.80058	0.999975	no
TSS16251	XLOC_013813	ELMO2	chr20:44994689-45035271	q1	q2	OK	0	0	0.249101	6.1263e-07	0.001405	0.0342533	yes
TSS16258	XLOC_013818	SLC13A3,TP53RK	chr20:45186461-45318276	q1	q2	OK	0	0	0.19728	1.90314e-06	0.00977	0.112155	no
TSS16259	XLOC_013819	ZMYND8	chr20:45838380-45985474	q1	q2	OK	0	0	0.262976	0	0.00712	0.0954793	no
TSS16263	XLOC_013822	STAU1	chr20:47729875-47804904	q1	q2	OK	0	0	0.0947807	3.6272e-07	0.443585	0.892937	no
TSS16271	XLOC_013828	TMEM189-UBE2V1,UBE2V1	chr20:48697660-48770335	q1	q2	OK	0	0	0.0437457	0.629554	0.940985	0.999975	no
TSS16272	XLOC_013828	TMEM189,TMEM189-UBE2V1	chr20:48697660-48770335	q1	q2	OK	0	0	0.0506387	0.463819	0.33852	0.810035	no
TSS16274	XLOC_013830	ADNP	chr20:49506882-49547527	q1	q2	OK	0	0	0.00112074	0.990177	0.989755	0.999975	no
TSS16277	XLOC_013833	NFATC2	chr20:50007764-50179168	q1	q2	OK	0	0	0.224774	0.000178206	0.01624	0.146153	no
TSS16278	XLOC_013833	NFATC2	chr20:50007764-50179168	q1	q2	OK	0	0	0.0406051	0.755613	0.769785	0.999975	no
TSS16282	XLOC_013837	ZFP64	chr20:50700549-50808524	q1	q2	OK	0	0	0.389224	1.57343e-11	0.001965	0.0439845	yes
TSS16289	XLOC_013844	AURKA	chr20:54944444-54967351	q1	q2	OK	0	0	0.154112	0.00906125	0.15873	0.561151	no
TSS16295	XLOC_013850	ZBP1	chr20:56178901-56195632	q1	q2	OK	0	0	0.413915	0.00352868	0.03439	0.226858	no
TSS16298	XLOC_013851	PMEPA1	chr20:56223447-56286592	q1	q2	OK	0	0	0.463845	5.33482e-05	0.005895	0.0857264	no
TSS16307	XLOC_013858	SLMO2,SLMO2-ATP5E	chr20:57603732-57617901	q1	q2	OK	0	0	0.0457672	0.039904	0.259985	0.717516	no
TSS16322	XLOC_013872	LOC100652730	chr20:61405472-61408208	q1	q2	OK	0	0	0.277311	0.108307	0.142505	0.531787	no
TSS16324	XLOC_013874	DIDO1	chr20:61509089-61569304	q1	q2	OK	0	0	0.219998	1.04168e-09	0.00265	0.0533722	no
TSS16325	XLOC_013874	DIDO1	chr20:61509089-61569304	q1	q2	OK	0	0	0.302654	5.88221e-05	0.00726	0.09666	no
TSS16340	XLOC_013888	ARFRP1	chr20:62289162-62367494	q1	q2	OK	0	0	0.0337675	0.578631	0.581105	0.968022	no
TSS16366	XLOC_013911	CXADR	chr21:18885223-18965897	q1	q2	OK	0	0	0.207866	0.00422309	0.047955	0.276704	no
TSS16376	XLOC_013918	GABPA	chr21:27096790-27144771	q1	q2	OK	0	0	0.182462	0.0560233	0.065505	0.338236	no
TSS16381	XLOC_013923	USP16	chr21:30396937-30426807	q1	q2	OK	0	0	0.0856056	0.000909878	0.451225	0.898186	no
TSS1639	XLOC_001375	WASF2	chr1:27730733-27816678	q1	q2	OK	0	0	0.147163	5.40523e-08	0.00246	0.0511776	no
TSS164	XLOC_000129	C1orf144	chr1:16693582-16724640	q1	q2	OK	0	0	0.0550286	0.501546	0.50799	0.931391	no
TSS16403	XLOC_013943	GCFC1-AS1	chr21:34100424-34144169	q1	q2	OK	0	0	0.158153	0.154526	0.18227	0.602248	no
TSS16404	XLOC_013944	C21orf49	chr21:34144410-34186053	q1	q2	OK	0	0	0.13165	0.458512	0.44337	0.892777	no
TSS16407	XLOC_013947	IFNAR2	chr21:34602230-34636820	q1	q2	OK	0	0	0.159214	0.0156206	0.227955	0.674231	no
TSS16411	XLOC_013951	SON	chr21:34915349-34949812	q1	q2	OK	0	0	0.0376159	0.570733	0.576915	0.966067	no
TSS16412	XLOC_013952	ITSN1	chr21:35014783-35261609	q1	q2	OK	0	0	0.0109831	0.859897	0.863945	0.999975	no
TSS16414	XLOC_013954	MRPS6,SLC5A3	chr21:35445822-35515334	q1	q2	OK	0	0	0.0280707	0.467966	0.47709	0.915093	no
TSS16415	XLOC_013955	LINC00310	chr21:35552977-35562220	q1	q2	OK	0	0	0.175047	0.379847	0.388965	0.854435	no
TSS16432	XLOC_013971	DYRK1A	chr21:38739858-38887679	q1	q2	OK	0	0	0.0228469	0.413995	0.4389	0.889756	no
TSS16434	XLOC_013971	DYRK1A	chr21:38739858-38887679	q1	q2	OK	0	0	0.171637	0.000165357	0.01072	0.11784	no
TSS1644	XLOC_001378	IFI6	chr1:27992571-27998724	q1	q2	OK	0	0	0.104197	4.67687e-05	0.134335	0.514175	no
TSS16446	XLOC_013978	B3GALT5	chr21:41029253-41034815	q1	q2	OK	0	0	0.202254	0.000295077	0.023665	0.18176	no
TSS16451	XLOC_013983	BACE2	chr21:42539727-42648524	q1	q2	OK	0	0	0.0741698	0.209536	0.35696	0.826262	no
TSS16470	XLOC_013995	NDUFV3	chr21:44313377-44329773	q1	q2	OK	0	0	0.0107345	0.906138	0.90719	0.999975	no
TSS1648	XLOC_001382	PTAFR	chr1:28473676-28520447	q1	q2	OK	0	0	0.000156561	0.997785	0.9978	0.999975	no
TSS16481	XLOC_014005	C21orf33	chr21:45553493-45565605	q1	q2	OK	0	0	0.0215421	0.533984	0.535325	0.946586	no
TSS16484	XLOC_014007	PFKL	chr21:45719924-45747261	q1	q2	OK	0	0	0.000519874	0.975298	0.975985	0.999975	no
TSS1649	XLOC_001382	PTAFR	chr1:28473676-28520447	q1	q2	OK	0	0	0.271475	0.000613831	0.00618	0.0882263	no
TSS16496	XLOC_014019	LOC100505746	chr21:46305867-46349595	q1	q2	OK	0	0	0.118308	0.0276799	0.294675	0.761002	no
TSS16498	XLOC_014021	ADARB1	chr21:46494492-46646478	q1	q2	OK	0	0	0.332072	3.9968e-15	0.00108	0.0281129	yes
TSS165	XLOC_000130	NECAP2	chr1:16767166-16786584	q1	q2	OK	0	0	0.0767497	0.0117441	0.094475	0.421522	no
TSS16506	XLOC_014028	YBEY	chr21:47706266-47717665	q1	q2	OK	0	0	0.079664	0.179554	0.490095	0.922297	no
TSS16508	XLOC_014030	DIP2A	chr21:47878861-47989926	q1	q2	OK	0	0	0.154898	0.00018376	0.04615	0.269691	no
TSS16509	XLOC_014031	PRMT2	chr21:48055506-48085155	q1	q2	OK	0	0	0.345327	0	1e-05	0.000627069	yes
TSS16510	XLOC_014032	TEKT4P2	chr21:9907188-9968593	q1	q2	OK	0	0	0.270632	0.00102811	0.02526	0.187966	no
TSS16522	XLOC_014043	BTG3	chr21:18965967-18985268	q1	q2	OK	0	0	0.0457233	0.624811	0.634795	0.987534	no
TSS16524	XLOC_014044	C21orf91	chr21:19149720-19191703	q1	q2	OK	0	0	0.0360837	0.454312	0.748205	0.999975	no
TSS16532	XLOC_014052	MRPL39	chr21:26957967-26979801	q1	q2	OK	0	0	0.0856197	0.0338697	0.059085	0.317446	no
TSS16533	XLOC_014053	ATP5J	chr21:27096790-27144771	q1	q2	OK	0	0	0.160813	0.0507046	0.094565	0.421591	no
TSS16540	XLOC_014058	N6AMT1	chr21:30244512-30257693	q1	q2	OK	0	0	0.0815105	0.460862	0.456605	0.901485	no
TSS16544	XLOC_014062	GRIK1	chr21:30909253-31312282	q1	q2	OK	0	0	0.385781	6.95668e-05	0.009895	0.112985	no
TSS1656	XLOC_001389	TAF12	chr1:28929608-28969604	q1	q2	OK	0	0	0.000430725	0.990713	0.990765	0.999975	no
TSS16574	XLOC_014092	SCAF4	chr21:33043312-33104431	q1	q2	OK	0	0	0.102417	0.0241267	0.255545	0.711486	no
TSS16580	XLOC_014098	C21orf59	chr21:33973983-33984918	q1	q2	OK	0	0	0.0126359	0.776732	0.78243	0.999975	no
TSS16583	XLOC_014100	GCFC1	chr21:34100424-34144169	q1	q2	OK	0	0	0.103241	0.00301384	0.376875	0.84542	no
TSS16587	XLOC_014104	TMEM50B	chr21:34775201-34852316	q1	q2	OK	0	0	0.18861	0.0896511	0.107125	0.452251	no
TSS16590	XLOC_014106	GART	chr21:34876237-34915198	q1	q2	OK	0	0	0.032237	0.701518	0.707385	0.999975	no
TSS16591	XLOC_014106	GART	chr21:34876237-34915198	q1	q2	OK	0	0	0.404476	1.57348e-09	0.005045	0.0790273	no
TSS1660	XLOC_001392	MECR	chr1:29519384-29557454	q1	q2	OK	0	0	0.069354	0.52772	0.531065	0.944389	no
TSS16601	XLOC_014112	RUNX1	chr21:36160097-36421595	q1	q2	OK	0	0	0.244834	0.0807453	0.12056	0.483717	no
TSS16604	XLOC_014114	SETD4	chr21:37406838-37432819	q1	q2	OK	0	0	0.136968	0.101149	0.17983	0.598426	no
TSS16616	XLOC_014119	PIGP	chr21:38437663-38445458	q1	q2	OK	0	0	0.0566766	0.62001	0.63129	0.986688	no
TSS16627	XLOC_014125	PSMG1	chr21:40547383-40555440	q1	q2	OK	0	0	0.0477234	0.548539	0.55204	0.954057	no
TSS16628	XLOC_014126	BRWD1	chr21:40557403-40685712	q1	q2	OK	0	0	0.227834	5.3008e-07	0.017805	0.154881	no
TSS16643	XLOC_014140	ZNF295	chr21:43406939-43430496	q1	q2	OK	0	0	0.192051	7.45456e-06	0.09715	0.428528	no
TSS1665	XLOC_001397	PUM1	chr1:31404352-31538564	q1	q2	OK	0	0	0.0649555	0.473116	0.47889	0.91556	no
TSS16652	XLOC_014147	WDR4	chr21:44263203-44299678	q1	q2	OK	0	0	0.0184706	0.830793	0.834135	0.999975	no
TSS16655	XLOC_014149	U2AF1	chr21:44513065-44527688	q1	q2	OK	0	0	0.0347353	0.586137	0.809875	0.999975	no
TSS16662	XLOC_014156	DNMT3L	chr21:45666222-45682099	q1	q2	OK	0	0	0.366373	0.00396618	0.02257	0.176912	no
TSS16673	XLOC_014167	UBE2G2	chr21:46188494-46221751	q1	q2	OK	0	0	0.0591451	0.0741953	0.157785	0.559899	no
TSS16678	XLOC_014171	C21orf67	chr21:46353198-46359828	q1	q2	OK	0	0	0.0669504	0.48145	0.49741	0.927035	no
TSS16682	XLOC_014175	POFUT2	chr21:46683842-46707811	q1	q2	OK	0	0	0.107225	0.160356	0.288865	0.753777	no
TSS16685	XLOC_014178	SLC19A1	chr21:46934628-46962385	q1	q2	OK	0	0	0.257341	0.000233435	0.027735	0.198116	no
TSS16686	XLOC_014178	SLC19A1	chr21:46934628-46962385	q1	q2	OK	0	0	0.166267	4.15508e-06	0.00516	0.0796676	no
TSS16688	XLOC_014180	FTCD	chr21:47556175-47575481	q1	q2	OK	0	0	0.362191	0.000268451	0.016965	0.149749	no
TSS16689	XLOC_014181	C21orf56	chr21:47581061-47604373	q1	q2	OK	0	0	0.0123805	0.678093	0.69116	0.999819	no
TSS16690	XLOC_014182	LSS	chr21:47608359-47648738	q1	q2	OK	0	0	0.243455	3.84735e-09	0.003515	0.0636419	no
TSS16698	XLOC_014190	CECR5-AS1	chr22:17618409-17646335	q1	q2	OK	0	0	0.297241	0.00195183	0.030255	0.209151	no
TSS16703	XLOC_014195	PEX26	chr22:18560685-18573797	q1	q2	OK	0	0	0.134553	0.00180202	0.139235	0.52507	no
TSS16704	XLOC_014196	TUBA8	chr22:18593452-18614498	q1	q2	OK	0	0	0.483486	2.68711e-06	0.003895	0.0673446	no
TSS16712	XLOC_014204	CDC45	chr22:19467413-19508135	q1	q2	OK	0	0	0.0303691	0.578033	0.799005	0.999975	no
TSS16717	XLOC_014206	TBX1	chr22:19744225-19771112	q1	q2	OK	0	0	0.197805	5.99662e-06	0.01036	0.115998	no
TSS16725	XLOC_014210	DGCR8	chr22:20067754-20104768	q1	q2	OK	0	0	0.0412439	0.368674	0.375435	0.844027	no
TSS16729	XLOC_014212	ZDHHC8	chr22:20119363-20135530	q1	q2	OK	0	0	0.0804325	0.183556	0.20572	0.641967	no
TSS1673	XLOC_001404	PEF1	chr1:32095462-32110838	q1	q2	OK	0	0	0.0658476	0.429453	0.43963	0.890119	no
TSS16734	XLOC_014217	MED15	chr22:20861885-20941919	q1	q2	OK	0	0	0.0983135	0.239914	0.24877	0.702879	no
TSS16743	XLOC_014225	THAP7-AS1	chr22:21354060-21368576	q1	q2	OK	0	0	0.0607474	0.306445	0.340425	0.811446	no
TSS16753	XLOC_014233	UBE2L3	chr22:21899957-21978323	q1	q2	OK	0	0	0.0247474	0.387152	0.39625	0.859617	no
TSS16754	XLOC_014233	UBE2L3	chr22:21899957-21978323	q1	q2	OK	0	0	0.162706	0.0914546	0.118715	0.479725	no
TSS16759	XLOC_014238	PPIL2	chr22:22020272-22090071	q1	q2	OK	0	0	0.0457545	0.585364	0.80715	0.999975	no
TSS16765	XLOC_014244	IGLL5	chr22:23229959-23238013	q1	q2	OK	0	0	0.0614777	0.391579	0.40383	0.866504	no
TSS16773	XLOC_014252	SMARCB1	chr22:24129149-24181199	q1	q2	OK	0	0	0.0656334	0.459866	0.46738	0.90909	no
TSS16774	XLOC_014253	SLC2A11	chr22:24199058-24227725	q1	q2	OK	0	0	0.0174422	0.894463	0.89789	0.999975	no
TSS16780	XLOC_014258	CABIN1	chr22:24407764-24574596	q1	q2	OK	0	0	0.105198	4.89785e-06	0.21538	0.65636	no
TSS16783	XLOC_014261	SPECC1L	chr22:24666789-24813708	q1	q2	OK	0	0	0.0831377	0.0224474	0.414645	0.873127	no
TSS16789	XLOC_014265	GGT1	chr22:24979717-25024972	q1	q2	OK	0	0	0.296214	0.00811067	0.04843	0.278415	no
TSS1679	XLOC_001409	PTP4A2	chr1:32372021-32403988	q1	q2	OK	0	0	0.156539	9.35481e-11	0.00457	0.0741856	no
TSS16798	XLOC_014273	CRYBB2P1	chr22:25844053-25857645	q1	q2	OK	0	0	0.12692	0.133188	0.15084	0.547412	no
TSS16805	XLOC_014280	MIAT	chr22:27053445-27072440	q1	q2	OK	0	0	0.686103	6.35541e-11	3e-05	0.00163398	yes
TSS16806	XLOC_014281	TTC28-AS1	chr22:28315363-29075853	q1	q2	OK	0	0	0.0428223	0.471648	0.491205	0.923365	no
TSS16814	XLOC_014288	EWSR1	chr22:29663997-29696515	q1	q2	OK	0	0	0.0795878	0.155949	0.42998	0.884057	no
TSS16818	XLOC_014292	NF2	chr22:29999544-30094589	q1	q2	OK	0	0	0.266736	4.40536e-13	0.000565	0.0180344	yes
TSS16820	XLOC_014294	UQCR10	chr22:30163357-30166402	q1	q2	OK	0	0	0.0232036	0.654061	0.65849	0.9933	no
TSS16821	XLOC_014295	MTMR3	chr22:30279157-30426857	q1	q2	OK	0	0	0.0791292	0.235798	0.43911	0.889756	no
TSS16824	XLOC_014298	SEC14L2	chr22:30792929-30821291	q1	q2	OK	0	0	0.0952744	0.401595	0.430955	0.884574	no
TSS16825	XLOC_014299	MTFP1	chr22:30821610-30825041	q1	q2	OK	0	0	0.000824661	0.984092	0.98445	0.999975	no
TSS16826	XLOC_014300	TCN2	chr22:31003069-31023047	q1	q2	OK	0	0	0.0933316	0.000310496	0.02281	0.178056	no
TSS16833	XLOC_014306	SMTN	chr22:31477281-31500610	q1	q2	OK	0	0	0.428025	0.00918122	0.02542	0.188817	no
TSS16836	XLOC_014308	RNF185	chr22:31556137-31603005	q1	q2	OK	0	0	0.195119	0.00635924	0.07771	0.376194	no
TSS16837	XLOC_014309	LIMK2	chr22:31608249-31676066	q1	q2	OK	0	0	0.0995025	0.0263029	0.066135	0.340297	no
TSS1684	XLOC_001414	BSDC1	chr1:32830704-32860062	q1	q2	OK	0	0	0.136085	0.032296	0.104815	0.446765	no
TSS16840	XLOC_014311	SFI1	chr22:31892260-32026810	q1	q2	OK	0	0	0.12577	0.194806	0.205115	0.640833	no
TSS16841	XLOC_014312	DEPDC5	chr22:32149936-32303020	q1	q2	OK	0	0	0.0672313	0.36806	0.776375	0.999975	no
TSS16855	XLOC_014322	HMGXB4	chr22:35653444-35691800	q1	q2	OK	0	0	0.127238	0.161779	0.175175	0.590934	no
TSS16857	XLOC_014323	TOM1	chr22:35695267-35743987	q1	q2	OK	0	0	0.215129	1.47463e-09	0.00325	0.0612767	no
TSS1686	XLOC_001416	SYNC	chr1:33116748-33168361	q1	q2	OK	0	0	0.167698	0.000137197	0.018875	0.160365	no
TSS16864	XLOC_014330	APOL1	chr22:36649116-36663577	q1	q2	OK	0	0	0.0723673	0.321593	0.681705	0.997621	no
TSS16865	XLOC_014331	NCF4	chr22:37257029-37274059	q1	q2	OK	0	0	0.05841	0.560143	0.55878	0.957223	no
TSS16868	XLOC_014334	MPST	chr22:37415682-37425863	q1	q2	OK	0	0	0.0539747	0.402815	0.663645	0.994216	no
TSS16873	XLOC_014338	GGA1	chr22:38004480-38029571	q1	q2	OK	0	0	0.201708	9.29286e-05	0.026465	0.192995	no
TSS16874	XLOC_014338	GGA1	chr22:38004480-38029571	q1	q2	OK	0	0	0.0881639	0.167363	0.18061	0.599492	no
TSS16879	XLOC_014343	TRIOBP	chr22:38092994-38172563	q1	q2	OK	0	0	0.825544	0	1e-05	0.000627069	yes
TSS16880	XLOC_014343	TRIOBP	chr22:38092994-38172563	q1	q2	OK	0	0	0.00756976	0.93759	0.937815	0.999975	no
TSS16882	XLOC_014345	GCAT	chr22:38203911-38213183	q1	q2	OK	0	0	0.0165548	0.787725	0.791595	0.999975	no
TSS16888	XLOC_014351	PICK1	chr22:38453261-38471708	q1	q2	OK	0	0	0.0320808	0.702243	0.93414	0.999975	no
TSS16889	XLOC_014352	MAFF	chr22:38597938-38612517	q1	q2	OK	0	0	0.0267979	0.525306	0.77755	0.999975	no
TSS16892	XLOC_014354	CBY1	chr22:39052657-39069855	q1	q2	OK	0	0	0.0966882	0.393346	0.415165	0.873364	no
TSS16895	XLOC_014357	APOBEC3A	chr22:39353526-39388783	q1	q2	OK	0	0	0.0405919	0.785396	0.79835	0.999975	no
TSS16899	XLOC_014360	APOBEC3F	chr22:39436672-39451975	q1	q2	OK	0	0	0.0440626	0.514742	0.4985	0.927222	no
TSS16901	XLOC_014362	APOBEC3H	chr22:39493228-39500072	q1	q2	OK	0	0	0.496128	7.88866e-06	0.003675	0.0653347	no
TSS16902	XLOC_014363	SYNGR1	chr22:39745953-39781593	q1	q2	OK	0	0	0.385111	0.0127401	0.00884	0.106631	no
TSS16904	XLOC_014364	TAB1	chr22:39795758-39833133	q1	q2	OK	0	0	0.0138441	0.62128	0.61916	0.983281	no
TSS16909	XLOC_014367	ATF4	chr22:39916568-39918691	q1	q2	OK	0	0	0.0170969	0.441356	0.447325	0.895359	no
TSS1691	XLOC_001420	RNF19B	chr1:33402049-33430286	q1	q2	OK	0	0	0.0145513	0.893313	0.89263	0.999975	no
TSS16914	XLOC_014372	TNRC6B	chr22:40440820-40731812	q1	q2	OK	0	0	0.165008	0.037553	0.133525	0.512184	no
TSS16915	XLOC_014372	TNRC6B	chr22:40440820-40731812	q1	q2	OK	0	0	0.238724	3.07958e-07	0.0117	0.123348	no
TSS16916	XLOC_014373	ADSL	chr22:40742503-40762575	q1	q2	OK	0	0	0.0110124	0.774217	0.77746	0.999975	no
TSS16919	XLOC_014376	XPNPEP3	chr22:41253084-41328823	q1	q2	OK	0	0	0.063196	0.397859	0.41938	0.876738	no
TSS1692	XLOC_001421	AK2	chr1:33473540-33502512	q1	q2	OK	0	0	0.150029	0.00418482	0.03673	0.235621	no
TSS16957	XLOC_014407	PARVG	chr22:44568835-44603035	q1	q2	OK	0	0	0.00154483	0.982855	0.98291	0.999975	no
TSS16971	XLOC_014415	ATXN10	chr22:46067677-46241187	q1	q2	OK	0	0	0.0045528	0.845654	0.849515	0.999975	no
TSS16980	XLOC_014421	PPARA	chr22:46546498-46639653	q1	q2	OK	0	0	0.0114961	0.91279	0.91013	0.999975	no
TSS1699	XLOC_001425	C1orf212	chr1:35315962-35325417	q1	q2	OK	0	0	0.168276	0.0354466	0.05128	0.288484	no
TSS17001	XLOC_014439	PPP6R2	chr22:50781745-50913464	q1	q2	OK	0	0	0.155605	0.0140469	0.10098	0.437377	no
TSS17005	XLOC_014442	NCAPH2	chr22:50946644-50968514	q1	q2	OK	0	0	0.0445704	0.372447	0.805865	0.999975	no
TSS17020	XLOC_014455	CECR6	chr22:17597188-17602257	q1	q2	OK	0	0	0.10403	0.477515	0.49974	0.928124	no
TSS17026	XLOC_014459	ATP6V1E1	chr22:18074902-18111588	q1	q2	OK	0	0	0.0823114	0.0512091	0.104795	0.446765	no
TSS17028	XLOC_014460	BID	chr22:18216905-18257431	q1	q2	OK	0	0	0.0922531	0.0613637	0.32586	0.79641	no
TSS17031	XLOC_014462	MICAL3	chr22:18270415-18507325	q1	q2	OK	0	0	0.170528	0.0185916	0.03066	0.210743	no
TSS17036	XLOC_014466	DGCR2	chr22:19023794-19109967	q1	q2	OK	0	0	0.0787925	0.131503	0.479025	0.91556	no
TSS17040	XLOC_014469	SLC25A1	chr22:19163087-19166338	q1	q2	OK	0	0	0.0721429	0.274318	0.300315	0.767561	no
TSS17041	XLOC_014469	SLC25A1	chr22:19163087-19166338	q1	q2	OK	0	0	0.00478444	0.801875	0.80851	0.999975	no
TSS17042	XLOC_014470	CLTCL1	chr22:19166986-19279239	q1	q2	OK	0	0	0.132816	0.134657	0.158495	0.560932	no
TSS17044	XLOC_014472	C22orf39	chr22:19428409-19435755	q1	q2	OK	0	0	0.0838945	0.287589	0.298915	0.76569	no
TSS17045	XLOC_014473	UFD1L	chr22:19437463-19466738	q1	q2	OK	0	0	0.012054	0.753314	0.762035	0.999975	no
TSS17048	XLOC_014476	C22orf29,GNB1L	chr22:19775933-19842462	q1	q2	OK	0	0	0.0105499	0.893033	0.894945	0.999975	no
TSS17051	XLOC_014479	TRMT2A	chr22:20067754-20104768	q1	q2	OK	0	0	0.192943	0.0238674	0.03414	0.225883	no
TSS17059	XLOC_014487	SCARF2	chr22:20778873-20792146	q1	q2	OK	0	0	0.206006	0.0657406	0.080055	0.381917	no
TSS17060	XLOC_014488	KLHL22	chr22:20795805-20850170	q1	q2	OK	0	0	0.00291818	0.956459	0.956555	0.999975	no
TSS17063	XLOC_014490	THAP7	chr22:21354060-21368576	q1	q2	OK	0	0	0.0368352	0.563626	0.564015	0.959938	no
TSS17072	XLOC_014498	MAPK1	chr22:22113946-22221970	q1	q2	OK	0	0	0.00983751	0.825899	0.832625	0.999975	no
TSS17077	XLOC_014503	PRAME	chr22:22890122-22901696	q1	q2	OK	0	0	0.406096	5.58133e-06	0.002735	0.054793	no
TSS17078	XLOC_014503	PRAME	chr22:22890122-22901696	q1	q2	OK	0	0	0.0324564	0.587159	0.938905	0.999975	no
TSS17089	XLOC_014514	DERL3	chr22:24129149-24181199	q1	q2	OK	0	0	0.0649301	0.412542	0.68859	0.999299	no
TSS17098	XLOC_014522	C22orf45	chr22:24823529-24890783	q1	q2	OK	0	0	0.187213	0.0835481	0.12845	0.501563	no
TSS1710	XLOC_001434	CLSPN	chr1:36197712-36235551	q1	q2	OK	0	0	0.0752033	0.0436267	0.080785	0.383949	no
TSS17109	XLOC_014531	TFIP11	chr22:26879849-26908437	q1	q2	OK	0	0	0.0218551	0.65631	0.667015	0.99477	no
TSS17118	XLOC_014539	CHEK2	chr22:29083730-29137822	q1	q2	OK	0	0	0.285289	2.65022e-10	0.00853	0.104944	no
TSS17119	XLOC_014540	XBP1	chr22:29190547-29196560	q1	q2	OK	0	0	0.105733	0.155141	0.176215	0.592408	no
TSS17123	XLOC_014544	AP1B1	chr22:29723668-29784572	q1	q2	OK	0	0	0.161555	9.31031e-11	0.03126	0.213484	no
TSS17126	XLOC_014547	THOC5	chr22:29904155-29949736	q1	q2	OK	0	0	0.141862	0.123351	0.156115	0.556626	no
TSS17129	XLOC_014549	ZMAT5	chr22:30116343-30162969	q1	q2	OK	0	0	0.0174756	0.855712	0.856195	0.999975	no
TSS17130	XLOC_014550	ASCC2	chr22:30184596-30234293	q1	q2	OK	0	0	0.0264157	0.54427	0.54885	0.952488	no
TSS17134	XLOC_014554	TBC1D10A	chr22:30687978-30722955	q1	q2	OK	0	0	0.000773679	0.985145	0.98516	0.999975	no
TSS17135	XLOC_014555	SF3A1	chr22:30727976-30773894	q1	q2	OK	0	0	0.0188379	0.622923	0.633485	0.987135	no
TSS17143	XLOC_014563	PES1	chr22:30972611-31003000	q1	q2	OK	0	0	0.0456037	0.392621	0.39853	0.861673	no
TSS17144	XLOC_014563	PES1	chr22:30972611-31003000	q1	q2	OK	0	0	0.811492	4.08562e-14	1e-05	0.000627069	yes
TSS17150	XLOC_014569	PIK3IP1	chr22:31677578-31688520	q1	q2	OK	0	0	0.114035	0.275631	0.28708	0.751633	no
TSS17151	XLOC_014570	PATZ1	chr22:31721789-31742249	q1	q2	OK	0	0	0.0974171	0.187699	0.473225	0.91393	no
TSS17152	XLOC_014571	EIF4ENIF1	chr22:31835344-31885874	q1	q2	OK	0	0	0.21712	0.0755434	0.120485	0.483583	no
TSS17153	XLOC_014571	EIF4ENIF1	chr22:31835344-31885874	q1	q2	OK	0	0	0.0399173	0.490333	0.64391	0.990333	no
TSS1716	XLOC_001440	OSCP1	chr1:36883506-36916086	q1	q2	OK	0	0	0.111014	0.446364	0.46731	0.90902	no
TSS17163	XLOC_014578	RFPL3-AS1	chr22:32750871-32767063	q1	q2	OK	0	0	0.0147913	0.92561	0.927885	0.999975	no
TSS17173	XLOC_014585	RBFOX2	chr22:36134782-36424585	q1	q2	OK	0	0	0.486897	3.26105e-09	0.000605	0.0188796	yes
TSS17174	XLOC_014585	RBFOX2	chr22:36134782-36424585	q1	q2	OK	0	0	0.251523	0.00227157	0.00346	0.0632505	no
TSS17175	XLOC_014586	APOL3	chr22:36536370-36562225	q1	q2	OK	0	0	0.637528	4.3201e-11	2e-05	0.00116338	yes
TSS17182	XLOC_014591	FOXRED2	chr22:36883232-36903148	q1	q2	OK	0	0	0.0608277	0.609437	0.60502	0.977913	no
TSS17186	XLOC_014594	IFT27	chr22:37154245-37172177	q1	q2	OK	0	0	0.0350352	0.510266	0.50588	0.930094	no
TSS17192	XLOC_014600	C1QTNF6	chr22:37576205-37584330	q1	q2	OK	0	0	0.0127112	0.930422	0.93214	0.999975	no
TSS17196	XLOC_014604	MFNG	chr22:37865100-37882478	q1	q2	OK	0	0	0.0656472	0.167514	0.223175	0.66829	no
TSS17199	XLOC_014607	ANKRD54,MIR658	chr22:38226861-38240378	q1	q2	OK	0	0	0.0284654	0.69425	0.700775	0.999975	no
TSS17201	XLOC_014609	C22orf23	chr22:38339056-38365319	q1	q2	OK	0	0	0.220165	0.097351	0.126505	0.497486	no
TSS17205	XLOC_014613	PLA2G6	chr22:38507501-38577836	q1	q2	OK	0	0	0.294997	4.44089e-16	0.017535	0.152948	no
TSS17213	XLOC_014618	DDX17	chr22:38864082-38902345	q1	q2	OK	0	0	0.0659481	0.482947	0.487655	0.920619	no
TSS17217	XLOC_014622	SUN2	chr22:39130718-39152024	q1	q2	OK	0	0	0.244186	0.00053194	0.029355	0.204744	no
TSS17218	XLOC_014622	SUN2	chr22:39130718-39152024	q1	q2	OK	0	0	0.0630637	4.17814e-05	0.007215	0.0962665	no
TSS17225	XLOC_014628	RPL3	chr22:39708886-39715670	q1	q2	OK	0	0	0.0560465	0.213554	0.23445	0.683037	no
TSS17241	XLOC_014644	POLR3H	chr22:41865128-41940479	q1	q2	OK	0	0	0.237577	0.000115877	0.012415	0.127146	no
TSS17249	XLOC_014650	CENPM	chr22:42334740-42343148	q1	q2	OK	0	0	0.0239394	0.522953	0.529585	0.943718	no
TSS17252	XLOC_014653	CYP2D6	chr22:42522500-42526883	q1	q2	OK	0	0	0.211466	0.118622	0.1371	0.520329	no
TSS17254	XLOC_014655	TCF20	chr22:42556018-42611445	q1	q2	OK	0	0	0.137511	0.126772	0.135105	0.515931	no
TSS17258	XLOC_014659	POLDIP3	chr22:42979726-43010962	q1	q2	OK	0	0	0.112888	0.170697	0.17974	0.598426	no
TSS1726	XLOC_001450	EPHA10	chr1:38181645-38230824	q1	q2	OK	0	0	0.0436249	0.755978	0.774165	0.999975	no
TSS17260	XLOC_014660	CYB5R3	chr22:43013845-43045405	q1	q2	OK	0	0	0.372726	6.31628e-05	0.006155	0.0880115	no
TSS17264	XLOC_014663	ARFGAP3	chr22:43192531-43253408	q1	q2	OK	0	0	0.107753	0.000106565	0.02333	0.180231	no
TSS17267	XLOC_014664	PACSIN2	chr22:43265771-43411184	q1	q2	OK	0	0	0.0629548	0.481494	0.485525	0.919298	no
TSS17268	XLOC_014665	TTLL1	chr22:43435522-43485434	q1	q2	OK	0	0	0.0990673	0.000708407	0.02928	0.20449	no
TSS17269	XLOC_014666	MCAT	chr22:43528211-43539403	q1	q2	OK	0	0	0.0262016	0.787128	0.7933	0.999975	no
TSS17305	XLOC_014696	HDAC10	chr22:50683612-50689834	q1	q2	OK	0	0	0.0782942	0.36692	0.369515	0.83751	no
TSS1731	XLOC_001455	FHL3	chr1:38462441-38471187	q1	q2	OK	0	0	0.03833	0.622284	0.63594	0.987621	no
TSS17312	XLOC_014703	SCO2	chr22:50946644-50968514	q1	q2	OK	0	0	0.059045	0.121265	0.15773	0.559889	no
TSS17315	XLOC_014703	TYMP	chr22:50946644-50968514	q1	q2	OK	0	0	0.0342894	0.811812	0.80822	0.999975	no
TSS17321	XLOC_014706	CHKB-CPT1B,CPT1B	chr22:51007289-51021428	q1	q2	OK	0	0	0.10323	0.240813	0.249285	0.703435	no
TSS17322	XLOC_014706	CHKB,CHKB-CPT1B	chr22:51007289-51021428	q1	q2	OK	0	0	0.0633202	0.46392	0.459915	0.904519	no
TSS17323	XLOC_014707	ARSA	chr22:51061181-51066601	q1	q2	OK	0	0	0.148224	0.0532952	0.35791	0.827288	no
TSS17324	XLOC_014708	RABL2B	chr22:51195513-51238065	q1	q2	OK	0	0	0.15173	0.00121135	0.15711	0.558635	no
TSS17325	XLOC_014709	CHL1	chr3:238278-451097	q1	q2	OK	0	0	0.2507	4.08269e-05	0.01421	0.136023	no
TSS17330	XLOC_014711	CNTN4	chr3:2140549-3099645	q1	q2	OK	0	0	0.000306952	0.998157	0.998235	0.999975	no
TSS17334	XLOC_014714	SETMAR	chr3:4344987-4358949	q1	q2	OK	0	0	0.210618	0.000280708	0.012195	0.125816	no
TSS17336	XLOC_014715	ITPR1	chr3:4535031-4889524	q1	q2	OK	0	0	0.108224	0.168071	0.370205	0.838644	no
TSS17344	XLOC_014723	THUMPD3	chr3:9404716-9428475	q1	q2	OK	0	0	0.175227	0.09776	0.110155	0.459846	no
TSS17346	XLOC_014725	MTMR14	chr3:9691116-9744078	q1	q2	OK	0	0	0.102826	0.253394	0.48858	0.921276	no
TSS17348	XLOC_014727	BRPF1	chr3:9773433-9789699	q1	q2	OK	0	0	0.0137568	0.893523	0.89357	0.999975	no
TSS17349	XLOC_014728	OGG1	chr3:9791627-9811668	q1	q2	OK	0	0	0.206243	0.00233603	0.04309	0.258764	no
TSS1735	XLOC_001459	MYCBP	chr1:39328161-39347298	q1	q2	OK	0	0	0.0448005	0.526622	0.52599	0.941868	no
TSS17350	XLOC_014729	ARPC4,ARPC4-TTLL3,TTLL3	chr3:9821653-9878040	q1	q2	OK	0	0	0.352045	4.23531e-10	8.5e-05	0.00396243	yes
TSS17352	XLOC_014729	TTLL3	chr3:9821653-9878040	q1	q2	OK	0	0	0.0881273	0.00138545	0.205995	0.642372	no
TSS17358	XLOC_014734	FANCD2	chr3:10068112-10149915	q1	q2	OK	0	0	0.00104271	0.976378	0.976905	0.999975	no
TSS1736	XLOC_001459	GJA9,GJA9-MYCBP	chr1:39328161-39347298	q1	q2	OK	0	0	0.346277	0.00092141	0.0261	0.191757	no
TSS17360	XLOC_014736	VHL	chr3:10183318-10195354	q1	q2	OK	0	0	0.0163611	0.648027	0.659705	0.993455	no
TSS17364	XLOC_014740	GHRLOS	chr3:10327433-10335133	q1	q2	OK	0	0	0.219684	0.166558	0.384295	0.850836	no
TSS17371	XLOC_014744	ATG7	chr3:11314009-11762220	q1	q2	OK	0	0	0.110366	8.83982e-05	0.01688	0.149292	no
TSS17376	XLOC_014747	TSEN2	chr3:12525930-12574820	q1	q2	OK	0	0	0.153352	0.00399958	0.112945	0.466646	no
TSS17388	XLOC_014757	SLC6A6	chr3:14444105-14583588	q1	q2	OK	0	0	0.11983	0.0209977	0.07276	0.360797	no
TSS1739	XLOC_001462	PABPC4	chr1:40026484-40042521	q1	q2	OK	0	0	0.13528	0.0450749	0.131455	0.507714	no
TSS17410	XLOC_014777	UBE2E1	chr3:23847383-23933131	q1	q2	OK	0	0	0.0481373	0.286658	0.294605	0.76096	no
TSS17412	XLOC_014778	RPL15	chr3:23933571-23965187	q1	q2	OK	0	0	0.0236508	0.040432	0.211585	0.649918	no
TSS17413	XLOC_014778	RPL15	chr3:23933571-23965187	q1	q2	OK	0	0	0.0278212	0.680672	0.68539	0.999174	no
TSS17419	XLOC_014782	OXSM	chr3:25831562-25836025	q1	q2	OK	0	0	0.203131	0.0169948	0.029345	0.204744	no
TSS17425	XLOC_014788	TGFBR2	chr3:30647993-30735633	q1	q2	OK	0	0	0.0831514	0.211594	0.238135	0.688	no
TSS17430	XLOC_014793	CMTM7	chr3:32433162-32496333	q1	q2	OK	0	0	0.165416	0.00197543	0.045845	0.268264	no
TSS17431	XLOC_014794	CNOT10	chr3:32726636-32815367	q1	q2	OK	0	0	0.119116	0.0217932	0.003875	0.0673446	no
TSS17432	XLOC_014794	CNOT10	chr3:32726636-32815367	q1	q2	OK	0	0	0.796339	1.58037e-10	2.5e-05	0.00141391	yes
TSS17437	XLOC_014799	PDCD6IP	chr3:33840062-33911199	q1	q2	OK	0	0	0.102469	0.0347212	0.292535	0.758652	no
TSS17440	XLOC_014800	ARPP21	chr3:35683848-35835988	q1	q2	OK	0	0	0.00241519	0.983248	0.982285	0.999975	no
TSS17445	XLOC_014803	MLH1	chr3:37034840-37092337	q1	q2	OK	0	0	0.116689	0.000496391	0.21144	0.649623	no
TSS17446	XLOC_014804	GOLGA4	chr3:37284681-37408370	q1	q2	OK	0	0	0.0264079	0.759749	0.76016	0.999975	no
TSS17453	XLOC_014811	MYD88	chr3:38179968-38184512	q1	q2	OK	0	0	0.0657495	0.0672945	0.5834	0.969362	no
TSS17459	XLOC_014817	EXOG	chr3:38537762-38567796	q1	q2	OK	0	0	0.156738	0.191363	0.203675	0.638578	no
TSS17461	XLOC_014819	TTC21A	chr3:39149151-39180394	q1	q2	OK	0	0	0.029757	0.837185	0.842955	0.999975	no
TSS1747	XLOC_001470	MYCL1	chr1:40361095-40367687	q1	q2	OK	0	0	0.0924742	0.381254	0.73087	0.999975	no
TSS17472	XLOC_014829	RPL14	chr3:40498800-40503859	q1	q2	OK	0	0	0.104691	0.0231051	0.063545	0.332517	no
TSS17473	XLOC_014830	ZNF619	chr3:40518603-40531728	q1	q2	OK	0	0	0.181968	0.000350028	0.0465	0.271198	no
TSS17474	XLOC_014831	ZNF620	chr3:40547529-40559712	q1	q2	OK	0	0	0.303084	0.000107801	0.036135	0.233605	no
TSS17475	XLOC_014832	ZNF621	chr3:40566375-40581043	q1	q2	OK	0	0	0.22346	0.0110652	0.032615	0.219628	no
TSS17476	XLOC_014833	CTNNB1	chr3:41240941-41281939	q1	q2	OK	0	0	0.117027	0.0610574	0.246315	0.699379	no
TSS1748	XLOC_001471	PPT1	chr1:40538381-40563142	q1	q2	OK	0	0	0.190057	0.0231673	0.038515	0.241801	no
TSS17490	XLOC_014844	SNRK	chr3:43328003-43392634	q1	q2	OK	0	0	0.0946329	0.222205	0.228415	0.674732	no
TSS17495	XLOC_014848	C3orf23	chr3:44379610-44450940	q1	q2	OK	0	0	0.0584914	0.568237	0.571405	0.963935	no
TSS17498	XLOC_014851	ZNF197	chr3:44666510-44689963	q1	q2	OK	0	0	0.0148708	0.880044	0.8801	0.999975	no
TSS17503	XLOC_014856	MIR564,TMEM42	chr3:44903379-44907154	q1	q2	OK	0	0	0.379631	0.00250986	0.026375	0.192657	no
TSS17505	XLOC_014858	EXOSC7	chr3:45017740-45054158	q1	q2	OK	0	0	0.174319	0.000358388	0.10135	0.438478	no
TSS17529	XLOC_014879	DHX30	chr3:47844398-47891686	q1	q2	OK	0	0	0.171211	0.0547142	0.060775	0.323187	no
TSS1753	XLOC_001476	SLFNL1	chr1:41480261-41707815	q1	q2	OK	0	0	0.200405	0.00157663	0.043235	0.259107	no
TSS17534	XLOC_014884	FBXW12	chr3:48413708-48436190	q1	q2	OK	0	0	0.586343	0.000863958	0.00645	0.0906657	no
TSS17536	XLOC_014886	ATRIP	chr3:48488217-48507054	q1	q2	OK	0	0	0.0867762	0.259644	0.275475	0.736571	no
TSS17537	XLOC_014887	TREX1	chr3:48507228-48509044	q1	q2	OK	0	0	0.0317408	0.694821	0.702125	0.999975	no
TSS17539	XLOC_014889	P4HTM	chr3:49027340-49044581	q1	q2	OK	0	0	0.0848595	0.232573	0.256225	0.712632	no
TSS17543	XLOC_014891	NDUFAF3	chr3:49044636-49060926	q1	q2	OK	0	0	0.0675249	0.0844004	0.12044	0.483583	no
TSS17550	XLOC_014896	DAG1	chr3:49506135-49573051	q1	q2	OK	0	0	0.376162	6.49398e-08	3.5e-05	0.00186047	yes
TSS17555	XLOC_014901	RBM6	chr3:49977476-50114685	q1	q2	OK	0	0	0.0416389	0.629545	0.635385	0.987621	no
TSS17556	XLOC_014902	RBM5	chr3:50126340-50156397	q1	q2	OK	0	0	0.146182	0.0761314	0.08728	0.402486	no
TSS1756	XLOC_001477	SCMH1	chr1:41480261-41707815	q1	q2	OK	0	0	0.141311	0.20368	0.237325	0.686601	no
TSS17562	XLOC_014907	SEMA3B	chr3:50305039-50314572	q1	q2	OK	0	0	0.194879	0.134778	0.16076	0.564565	no
TSS17567	XLOC_014911	MAPKAPK3	chr3:50649292-50686728	q1	q2	OK	0	0	0.00983401	0.921252	0.9209	0.999975	no
TSS1757	XLOC_001477	SCMH1	chr1:41480261-41707815	q1	q2	OK	0	0	0.135336	0.0227625	0.368205	0.836758	no
TSS17573	XLOC_014917	TEX264	chr3:51705221-51738339	q1	q2	OK	0	0	0.0750253	0.042586	0.647125	0.991516	no
TSS17574	XLOC_014918	GRM2	chr3:51741080-51752625	q1	q2	OK	0	0	0.254882	0.072364	0.105395	0.448157	no
TSS17578	XLOC_014922	PARP3	chr3:51976360-51982883	q1	q2	OK	0	0	0.200008	0.0489213	0.064125	0.334431	no
TSS17580	XLOC_014924	ABHD14A,ABHD14A-ACY1	chr3:52009041-52023218	q1	q2	OK	0	0	0.00698341	0.932487	0.9338	0.999975	no
TSS17581	XLOC_014924	ABHD14A-ACY1,ACY1	chr3:52009041-52023218	q1	q2	OK	0	0	0.132154	1.62731e-09	0.01467	0.138625	no
TSS17582	XLOC_014925	ALAS1	chr3:52232098-52248343	q1	q2	OK	0	0	0.026788	0.743533	0.74327	0.999975	no
TSS17585	XLOC_014927	GLYCTK	chr3:52321835-52329272	q1	q2	OK	0	0	0.0476813	0.578968	0.880905	0.999975	no
TSS17587	XLOC_014929	PHF7	chr3:52444526-52457657	q1	q2	OK	0	0	0.102703	0.369857	0.376195	0.844778	no
TSS1759	XLOC_001479	HIVEP3	chr1:41972035-42501596	q1	q2	OK	0	0	0.10327	2.08104e-07	0.003755	0.0663125	no
TSS17591	XLOC_014933	GNL3	chr3:52719935-52742197	q1	q2	OK	0	0	0.103443	0.0141023	0.079035	0.379532	no
TSS1760	XLOC_001479	HIVEP3	chr1:41972035-42501596	q1	q2	OK	0	0	0.284314	0.000887449	0.003855	0.067271	no
TSS17600	XLOC_014940	PRKCD	chr3:53195222-53226733	q1	q2	OK	0	0	0.00743546	0.932325	0.9328	0.999975	no
TSS17601	XLOC_014941	CACNA1D	chr3:53529030-53846492	q1	q2	OK	0	0	0.0754117	0.576531	0.589415	0.970926	no
TSS17604	XLOC_014944	CCDC66	chr3:56591183-56717135	q1	q2	OK	0	0	0.073161	0.302005	0.20552	0.641585	no
TSS17609	XLOC_014949	FLNB	chr3:57994126-58157982	q1	q2	OK	0	0	0.0548505	0.00301807	0.4751	0.914556	no
TSS17611	XLOC_014951	RPP14	chr3:58291971-58305920	q1	q2	OK	0	0	0.110362	0.206707	0.22276	0.667726	no
TSS1764	XLOC_001481	FOXJ3	chr1:42642209-42801548	q1	q2	OK	0	0	0.190003	0.00656916	0.0151	0.140635	no
TSS17657	XLOC_014983	CHMP2B	chr3:87276412-87304698	q1	q2	OK	0	0	0.036716	0.465725	0.473465	0.914003	no
TSS1766	XLOC_001482	ZMYND12	chr1:42896000-42921938	q1	q2	OK	0	0	0.43528	0.181006	0.031035	0.212474	no
TSS17662	XLOC_014988	ARL13B	chr3:93698982-93774522	q1	q2	OK	0	0	0.253967	0.000200063	0.0005	0.0165781	yes
TSS17667	XLOC_014992	ARL6	chr3:97483594-97517373	q1	q2	OK	0	0	0.28851	0.0277762	0.04583	0.268264	no
TSS1768	XLOC_001484	LEPRE1	chr1:43212005-43232755	q1	q2	OK	0	0	0.0681028	0.272043	0.62279	0.984324	no
TSS17684	XLOC_015008	TBC1D23	chr3:99979685-100044094	q1	q2	OK	0	0	0.00278636	0.978697	0.977465	0.999975	no
TSS17689	XLOC_015013	TFG	chr3:100428133-100467811	q1	q2	OK	0	0	0.481583	0	2.5e-05	0.00141391	yes
TSS17703	XLOC_015023	ALCAM	chr3:105085556-105295757	q1	q2	OK	0	0	0.0867613	0.00502715	0.312535	0.781264	no
TSS17704	XLOC_015024	LOC344595	chr3:106959538-107045811	q1	q2	OK	0	0	0.0435187	0.404659	0.41964	0.876867	no
TSS17706	XLOC_015026	BBX	chr3:107241782-107530049	q1	q2	OK	0	0	0.110998	0.221164	0.2304	0.677397	no
TSS17717	XLOC_015036	PHLDB2,PLCXD2	chr3:111393522-111695364	q1	q2	OK	0	0	0.133098	0.0282606	0.118645	0.479657	no
TSS17725	XLOC_015040	C3orf52	chr3:111805181-111837073	q1	q2	OK	0	0	0.333439	0.0358993	0.037725	0.238909	no
TSS17729	XLOC_015044	GTPBP8	chr3:112709799-112720221	q1	q2	OK	0	0	0.0148481	0.881688	0.884935	0.999975	no
TSS1774	XLOC_001489	ELOVL1	chr1:43829067-43833745	q1	q2	OK	0	0	0.303306	4.25223e-05	0.02075	0.168265	no
TSS17746	XLOC_015060	POGLUT1	chr3:119187784-119213554	q1	q2	OK	0	0	0.0172836	0.871637	0.869655	0.999975	no
TSS1775	XLOC_001489	ELOVL1	chr1:43829067-43833745	q1	q2	OK	0	0	0.166329	2.33672e-06	0.006805	0.0930426	no
TSS17753	XLOC_015066	NDUFB4	chr3:120315127-120321258	q1	q2	OK	0	0	0.0984996	0.00255644	0.02667	0.193814	no
TSS1776	XLOC_001490	MED8	chr1:43849587-43855483	q1	q2	OK	0	0	0.0120652	0.881744	0.882385	0.999975	no
TSS17760	XLOC_015073	CD86	chr3:121774208-121839988	q1	q2	OK	0	0	0.264945	0.00618229	0.042295	0.256136	no
TSS17761	XLOC_015073	CD86	chr3:121774208-121839988	q1	q2	OK	0	0	0.0703241	0.0857416	0.1256	0.49606	no
TSS1777	XLOC_001491	HYI	chr1:43855555-43919918	q1	q2	OK	0	0	0.488423	0.000130578	0.00589	0.0857264	no
TSS17772	XLOC_015082	PDIA5	chr3:122785855-122880953	q1	q2	OK	0	0	0.00478399	0.950546	0.951445	0.999975	no
TSS17777	XLOC_015086	UMPS	chr3:124449212-124468119	q1	q2	OK	0	0	0.0972803	0.00829316	0.148405	0.543426	no
TSS17778	XLOC_015087	LOC100125556	chr3:125635443-125655887	q1	q2	OK	0	0	0.118425	0.437302	0.447625	0.895419	no
TSS17787	XLOC_015096	ABTB1	chr3:127391780-127399769	q1	q2	OK	0	0	0.101266	0.143788	0.492935	0.92397	no
TSS17795	XLOC_015104	ACAD9	chr3:128598332-128631957	q1	q2	OK	0	0	0.068275	0.35409	0.378065	0.846485	no
TSS17812	XLOC_015119	ATP2C1	chr3:130569368-130745646	q1	q2	OK	0	0	0.324754	1.75104e-12	0.000145	0.00626405	yes
TSS17814	XLOC_015119	ATP2C1	chr3:130569368-130745646	q1	q2	OK	0	0	0.162304	0.149345	0.17341	0.587746	no
TSS17815	XLOC_015120	NEK11	chr3:130745693-131100319	q1	q2	OK	0	0	0.279502	0.0216979	0.02872	0.201888	no
TSS17817	XLOC_015122	NUDT16	chr3:131100514-131107674	q1	q2	OK	0	0	0.0966615	0.233659	0.263135	0.722451	no
TSS17819	XLOC_015123	ACPP	chr3:132036210-132087146	q1	q2	OK	0	0	0.128566	0.254272	0.269095	0.729309	no
TSS17828	XLOC_015130	CDV3	chr3:133292433-133309118	q1	q2	OK	0	0	0.121841	0.161046	0.170965	0.583185	no
TSS17833	XLOC_015134	CEP63	chr3:134196545-134293855	q1	q2	OK	0	0	0.121221	0.00696427	0.022995	0.178816	no
TSS17839	XLOC_015137	PCCB	chr3:135969166-136049013	q1	q2	OK	0	0	0.0490658	0.0167702	0.0387	0.242712	no
TSS17847	XLOC_015143	ARMC8	chr3:137906147-138048728	q1	q2	OK	0	0	0.178521	0.0509625	0.114385	0.46996	no
TSS1786	XLOC_001499	EIF2B3	chr1:45316193-45452361	q1	q2	OK	0	0	0.184098	0.0758606	0.087725	0.403277	no
TSS17860	XLOC_015152	SLC25A36	chr3:140660661-140698785	q1	q2	OK	0	0	0.0710614	0.00740471	0.02699	0.195124	no
TSS17865	XLOC_015157	RNF7	chr3:141457050-141465645	q1	q2	OK	0	0	0.103025	0.0223585	0.313665	0.782751	no
TSS17882	XLOC_015170	GYG1	chr3:148709194-148745456	q1	q2	OK	0	0	0.0577349	0.171928	0.302275	0.769393	no
TSS17886	XLOC_015174	RNF13	chr3:149530474-149679925	q1	q2	OK	0	0	0.0246257	0.670864	0.679785	0.997218	no
TSS1790	XLOC_001502	MUTYH	chr1:45794913-45956840	q1	q2	OK	0	0	0.481572	3.02434e-07	0.000765	0.0222009	yes
TSS17903	XLOC_015190	ARHGEF26	chr3:153742189-153975616	q1	q2	OK	0	0	0.339924	8.53545e-05	0.00978	0.112155	no
TSS1791	XLOC_001502	MUTYH	chr1:45794913-45956840	q1	q2	OK	0	0	0.0144669	0.853622	0.986975	0.999975	no
TSS17916	XLOC_015195	LEKR1	chr3:156544095-156763918	q1	q2	OK	0	0	0.0147354	0.907123	0.98269	0.999975	no
TSS17923	XLOC_015202	MFSD1	chr3:158519714-158547508	q1	q2	OK	0	0	0.0502828	0.362149	0.387595	0.853199	no
TSS1793	XLOC_001504	CCDC163P	chr1:45959597-45965751	q1	q2	OK	0	0	0.18951	0.0326331	0.19487	0.625118	no
TSS17938	XLOC_015214	SERPINI1	chr3:167453431-167543357	q1	q2	OK	0	0	0.0125538	0.868751	0.870905	0.999975	no
TSS1794	XLOC_001505	PRDX1	chr1:45965855-45988562	q1	q2	OK	0	0	0.00931795	0.505364	0.84276	0.999975	no
TSS17942	XLOC_015218	MYNN	chr3:169490852-169507504	q1	q2	OK	0	0	0.100819	0.033549	0.195035	0.62528	no
TSS17949	XLOC_015224	SKIL	chr3:170075472-170114637	q1	q2	OK	0	0	0.0623602	0.132226	0.2716	0.732478	no
TSS17950	XLOC_015224	SKIL	chr3:170075472-170114637	q1	q2	OK	0	0	0.1346	0.0157673	0.04992	0.283628	no
TSS1796	XLOC_001506	CCDC17	chr1:46085715-46089731	q1	q2	OK	0	0	0.574004	4.74082e-07	0.000405	0.014006	yes
TSS17965	XLOC_015236	ACTL6A	chr3:179280707-179306193	q1	q2	OK	0	0	0.0367542	0.661371	0.664015	0.994336	no
TSS17966	XLOC_015237	NDUFB5	chr3:179322574-179342288	q1	q2	OK	0	0	0.0509275	0.514129	0.56867	0.962172	no
TSS17968	XLOC_015239	TTC14	chr3:180319917-180328918	q1	q2	OK	0	0	0.129007	0.146524	0.162085	0.566984	no
TSS17969	XLOC_015240	FXR1	chr3:180630233-180700539	q1	q2	OK	0	0	0.166711	0.0102717	0.06138	0.325101	no
TSS17974	XLOC_015245	LOC100505687	chr3:183165395-183173800	q1	q2	OK	0	0	0.109137	0.0734554	0.09754	0.42937	no
TSS17985	XLOC_015253	AP2M1	chr3:183892633-183901879	q1	q2	OK	0	0	0.042058	0.281079	0.290215	0.755887	no
TSS17989	XLOC_015257	ECE2	chr3:183967444-184010819	q1	q2	OK	0	0	0.00720604	0.6059	0.594515	0.973859	no
TSS1799	XLOC_001509	IPP	chr1:46153846-46216485	q1	q2	OK	0	0	0.0550039	0.426815	0.451775	0.898586	no
TSS17992	XLOC_015259	EIF4G1	chr3:184032282-184053146	q1	q2	OK	0	0	0.157322	0.0074711	0.074925	0.368468	no
TSS18	XLOC_000017	SCNN1D	chr1:1215815-1227409	q1	q2	OK	0	0	0.149137	7.78561e-05	0.01626	0.146153	no
TSS18001	XLOC_015265	VPS8	chr3:184529930-184770402	q1	q2	OK	0	0	0.0613875	1.22601e-06	0.005445	0.0817366	no
TSS18003	XLOC_015267	MAP3K13	chr3:185000728-185206882	q1	q2	OK	0	0	0.0427756	1.2458e-05	0.03435	0.226815	no
TSS18015	XLOC_015278	MIR1248,SNORA81	chr3:186501360-186524484	q1	q2	OK	0	0	0.297109	0.0261597	0.07138	0.356497	no
TSS18019	XLOC_015282	ST6GAL1	chr3:186648314-186796341	q1	q2	OK	0	0	0.206992	0.00268024	0.00773	0.0996299	no
TSS1802	XLOC_001511	POMGNT1	chr1:46654352-46686928	q1	q2	OK	0	0	0.0136143	0.744293	0.75156	0.999975	no
TSS18029	XLOC_015289	TP63	chr3:189349215-189615068	q1	q2	OK	0	0	0.0616039	0.310432	0.488905	0.921458	no
TSS18036	XLOC_015295	CCDC50	chr3:190984943-191116459	q1	q2	OK	0	0	0.0391002	0.497567	0.51032	0.932117	no
TSS18040	XLOC_015299	OPA1	chr3:193310932-193415600	q1	q2	OK	0	0	0.0558636	0.0937391	0.450585	0.897752	no
TSS18053	XLOC_015311	PIGX	chr3:196439244-196462876	q1	q2	OK	0	0	0.0425041	0.32996	0.354755	0.824684	no
TSS1806	XLOC_001514	MKNK1	chr1:47004367-47069966	q1	q2	OK	0	0	0.224022	0.000123867	0.016305	0.146359	no
TSS18064	XLOC_015320	LMLN	chr3:197687070-197770591	q1	q2	OK	0	0	0.0172786	0.853386	0.855515	0.999975	no
TSS18067	XLOC_015323	CRBN	chr3:3191316-3221401	q1	q2	OK	0	0	0.0523189	0.296835	0.321635	0.791667	no
TSS18068	XLOC_015324	SUMF1	chr3:4402828-4508966	q1	q2	OK	0	0	0.190943	0.0011802	0.027825	0.198563	no
TSS18081	XLOC_015336	TADA3	chr3:9821653-9878040	q1	q2	OK	0	0	0.0403001	0.312016	0.32437	0.794159	no
TSS18082	XLOC_015337	RPUSD3	chr3:9879532-9885702	q1	q2	OK	0	0	0.0416368	0.436682	0.46462	0.9074	no
TSS1809	XLOC_001516	ATPAF1	chr1:47100710-47134099	q1	q2	OK	0	0	0.611304	1.0968e-06	0.00137	0.0335542	yes
TSS18094	XLOC_015345	SEC13	chr3:10342614-10362858	q1	q2	OK	0	0	0.0743392	0.197135	0.2418	0.693553	no
TSS18095	XLOC_015346	ATP2B2	chr3:10365706-10547268	q1	q2	OK	0	0	0.00119472	0.994695	0.994765	0.999975	no
TSS181	XLOC_000145	PQLC2	chr1:19638739-19655794	q1	q2	OK	0	0	0.0507003	0.457868	0.76724	0.999975	no
TSS1810	XLOC_001516	ATPAF1	chr1:47100710-47134099	q1	q2	OK	0	0	0.0390909	0.493763	0.49468	0.925279	no
TSS18108	XLOC_015355	RPL32	chr3:12876443-12883081	q1	q2	OK	0	0	0.00907996	0.634798	0.65058	0.992346	no
TSS18113	XLOC_015359	CHCHD4	chr3:14153576-14166371	q1	q2	OK	0	0	0.026995	0.711506	0.7143	0.999975	no
TSS18114	XLOC_015360	XPC	chr3:14186647-14220172	q1	q2	OK	0	0	0.0271249	0.156503	0.455345	0.900766	no
TSS18116	XLOC_015362	FGD5-AS1	chr3:14984285-15106816	q1	q2	OK	0	0	0.0248619	0.691666	0.89287	0.999975	no
TSS18132	XLOC_015372	DPH3	chr3:16298567-16306496	q1	q2	OK	0	0	0.0478942	0.594433	0.59681	0.974271	no
TSS18136	XLOC_015375	TBC1D5	chr3:17198653-17784240	q1	q2	OK	0	0	0.0199622	0.720563	0.727885	0.999975	no
TSS18139	XLOC_015376	SATB1	chr3:18389132-18480265	q1	q2	OK	0	0	0.827174	0	1e-05	0.000627069	yes
TSS18140	XLOC_015376	SATB1	chr3:18389132-18480265	q1	q2	OK	0	0	0.000830237	0.982733	0.98278	0.999975	no
TSS18144	XLOC_015380	SGOL1	chr3:20202084-20227724	q1	q2	OK	0	0	0.287728	7.42184e-12	0.00102	0.0268674	yes
TSS18152	XLOC_015388	NGLY1	chr3:25760434-25831530	q1	q2	OK	0	0	0.148607	0.0313012	0.07383	0.36478	no
TSS18158	XLOC_015393	AZI2	chr3:28363844-28390618	q1	q2	OK	0	0	0.0830536	0.231316	0.528315	0.943229	no
TSS1816	XLOC_001522	STIL	chr1:47715810-47779819	q1	q2	OK	0	0	0.112637	0.245235	0.256775	0.71317	no
TSS18160	XLOC_015395	OSBPL10	chr3:31702316-32033228	q1	q2	OK	0	0	0.0623687	0.116737	0.14332	0.532954	no
TSS18163	XLOC_015398	GLB1,TMPPE	chr3:33038099-33138694	q1	q2	OK	0	0	0.0666121	0.369108	0.67758	0.996559	no
TSS18164	XLOC_015398	GLB1	chr3:33038099-33138694	q1	q2	OK	0	0	0.0852377	0.0430552	0.09716	0.428528	no
TSS18166	XLOC_015400	UBP1	chr3:33429828-33481897	q1	q2	OK	0	0	0.120022	2.19818e-08	0.08633	0.399425	no
TSS18172	XLOC_015405	LRRFIP2	chr3:37094116-37217851	q1	q2	OK	0	0	0.0463626	0.541055	0.65949	0.993411	no
TSS18173	XLOC_015406	PLCD1	chr3:38048986-38071154	q1	q2	OK	0	0	0.2807	5.26253e-05	0.01275	0.128396	no
TSS18175	XLOC_015407	ACAA1	chr3:38080695-38178733	q1	q2	OK	0	0	0.155809	2.88031e-06	0.039035	0.244372	no
TSS18193	XLOC_015421	SEC22C	chr3:42589458-42690233	q1	q2	OK	0	0	0.151798	0.0179405	0.031825	0.215952	no
TSS18194	XLOC_015421	SEC22C	chr3:42589458-42690233	q1	q2	OK	0	0	0.832128	0	1e-05	0.000627069	yes
TSS18198	XLOC_015424	HIGD1A	chr3:42824399-42846027	q1	q2	OK	0	0	0.0378054	0.101261	0.39108	0.856032	no
TSS182	XLOC_000146	C1orf151-NBL1,MINOS1	chr1:19923470-19984949	q1	q2	OK	0	0	0.0584857	0.06162	0.40961	0.869322	no
TSS18201	XLOC_015427	ANO10	chr3:43407817-43663560	q1	q2	OK	0	0	0.187033	0.0188945	0.040805	0.250661	no
TSS18204	XLOC_015430	ZDHHC3	chr3:44956752-45017674	q1	q2	OK	0	0	0.0237072	0.79443	0.796535	0.999975	no
TSS18225	XLOC_015449	KIF9	chr3:47205859-47388306	q1	q2	OK	0	0	0.321543	4.52762e-05	0.00337	0.06251	no
TSS18231	XLOC_015454	MAP4	chr3:47892179-48130769	q1	q2	OK	0	0	0.0496761	2.37919e-06	0.00698	0.0944133	no
TSS18232	XLOC_015455	CDC25A	chr3:48198667-48229801	q1	q2	OK	0	0	0.0379473	0.608445	0.617045	0.982302	no
TSS18245	XLOC_015466	SLC26A6	chr3:48663155-48672926	q1	q2	OK	0	0	0.271155	0.0305181	0.071465	0.356703	no
TSS18246	XLOC_015466	SLC26A6	chr3:48663155-48672926	q1	q2	OK	0	0	0.102323	0.0245245	0.434085	0.886246	no
TSS18249	XLOC_015468	NCKIPSD	chr3:48711277-48723334	q1	q2	OK	0	0	0.0459714	0.645928	0.652575	0.992494	no
TSS18250	XLOC_015469	IP6K2	chr3:48725435-48754711	q1	q2	OK	0	0	0.132059	9.87733e-05	0.093255	0.417765	no
TSS18259	XLOC_015477	QRICH1	chr3:49067141-49131504	q1	q2	OK	0	0	0.087842	0.170025	0.189575	0.615497	no
TSS18261	XLOC_015479	USP19	chr3:49145478-49158371	q1	q2	OK	0	0	0.110108	0.102443	0.30825	0.776406	no
TSS18267	XLOC_015485	USP4	chr3:49314576-49377536	q1	q2	OK	0	0	0.00854584	0.872687	0.98064	0.999975	no
TSS18268	XLOC_015486	GPX1	chr3:49394608-49395791	q1	q2	OK	0	0	0.101476	8.68225e-05	0.014295	0.136588	no
TSS18275	XLOC_015492	GMPPB	chr3:49726949-49761384	q1	q2	OK	0	0	0.0143547	0.868171	0.87264	0.999975	no
TSS18277	XLOC_015493	IP6K1	chr3:49761727-49823973	q1	q2	OK	0	0	0.0511968	0.397432	0.41434	0.873014	no
TSS18282	XLOC_015498	MST1R	chr3:49924435-49941306	q1	q2	OK	0	0	0.0648309	0.654237	0.66127	0.993609	no
TSS18283	XLOC_015499	MON1A	chr3:49946301-49967445	q1	q2	OK	0	0	0.021856	0.809302	0.80697	0.999975	no
TSS18286	XLOC_015502	HYAL3,NAT6	chr3:50330258-50336899	q1	q2	OK	0	0	0.213926	0.064344	0.097	0.42825	no
TSS18287	XLOC_015502	HYAL3,NAT6	chr3:50330258-50336899	q1	q2	OK	0	0	0.180853	0.00769056	0.303725	0.770853	no
TSS18289	XLOC_015503	HYAL1	chr3:50337319-50349812	q1	q2	OK	0	0	0.756721	8.344e-09	9e-05	0.00418082	yes
TSS18290	XLOC_015504	HYAL2	chr3:50355220-50360281	q1	q2	OK	0	0	0.0526234	0.6718	0.670435	0.995437	no
TSS18298	XLOC_015510	CACNA2D2	chr3:50400230-50540892	q1	q2	OK	0	0	0.545542	0.00936588	0.003515	0.0636419	no
TSS18299	XLOC_015511	C3orf18	chr3:50595455-50622421	q1	q2	OK	0	0	0.328393	0.00241523	0.03623	0.233665	no
TSS18302	XLOC_015513	VPRBP	chr3:51428698-51534018	q1	q2	OK	0	0	0.176978	0.0616679	0.072785	0.360797	no
TSS18308	XLOC_015518	PCBP4	chr3:51989329-52001482	q1	q2	OK	0	0	0.147652	0.00234285	0.253595	0.708973	no
TSS18309	XLOC_015519	ABHD14B	chr3:52002525-52008646	q1	q2	OK	0	0	0.0515513	0.551852	0.74182	0.999975	no
TSS18313	XLOC_015523	POC1A	chr3:52109248-52188706	q1	q2	OK	0	0	0.241264	1.65665e-10	0.029135	0.204014	no
TSS18325	XLOC_015533	PBRM1	chr3:52579367-52719866	q1	q2	OK	0	0	0.388966	5.32907e-15	0.00019	0.00785008	yes
TSS18327	XLOC_015534	GLT8D1	chr3:52719935-52742197	q1	q2	OK	0	0	0.0319992	0.772443	0.77177	0.999975	no
TSS18328	XLOC_015535	NEK4	chr3:52744795-52804965	q1	q2	OK	0	0	0.0403287	0.261047	0.272795	0.733579	no
TSS18329	XLOC_015536	ITIH4	chr3:52847005-52864717	q1	q2	OK	0	0	0.0357569	0.730648	0.73697	0.999975	no
TSS18331	XLOC_015537	TMEM110,TMEM110-MUSTN1	chr3:52867130-52931597	q1	q2	OK	0	0	0.00827095	0.797276	0.797875	0.999975	no
TSS18333	XLOC_015538	SFMBT1	chr3:52937582-53080089	q1	q2	OK	0	0	0.0612485	0.397852	0.423485	0.880318	no
TSS18335	XLOC_015540	TKT	chr3:53258722-53290130	q1	q2	OK	0	0	0.0229177	0.431212	0.439315	0.889801	no
TSS1836	XLOC_001538	ORC1	chr1:52838500-52870143	q1	q2	OK	0	0	0.0603634	0.394606	0.5096	0.931959	no
TSS18360	XLOC_015560	PDHB	chr3:58413356-58419579	q1	q2	OK	0	0	0.106873	0.0104317	0.076325	0.372595	no
TSS18365	XLOC_015565	FHIT	chr3:59735035-61237133	q1	q2	OK	0	0	0.0380098	0.775463	0.7769	0.999975	no
TSS18369	XLOC_015569	CADPS	chr3:62384020-62861064	q1	q2	OK	0	0	0.302673	0.0045534	0.013595	0.133508	no
TSS1837	XLOC_001539	ZCCHC11	chr1:52888947-53018762	q1	q2	OK	0	0	0.000192347	0.998353	0.99831	0.999975	no
TSS18377	XLOC_015577	SUCLG2	chr3:67410883-67705038	q1	q2	OK	0	0	0.110928	0.00924706	0.0413	0.252562	no
TSS18382	XLOC_015582	UBA3	chr3:69103880-69129524	q1	q2	OK	0	0	0.0792144	0.132162	0.157765	0.559899	no
TSS1839	XLOC_001541	ECHDC2	chr1:53361581-53387446	q1	q2	OK	0	0	0.196426	0.00189063	0.04794	0.276704	no
TSS18391	XLOC_015585	FOXP1	chr3:71003864-71633140	q1	q2	OK	0	0	0.479926	5.08413e-11	6e-05	0.00293635	yes
TSS18404	XLOC_015595	ROBO1	chr3:78646387-79817059	q1	q2	OK	0	0	0.00420391	0.953465	0.95338	0.999975	no
TSS18405	XLOC_015595	ROBO1	chr3:78646387-79817059	q1	q2	OK	0	0	0.0912298	0.171683	0.19204	0.620628	no
TSS18411	XLOC_015601	CGGBP1	chr3:88101099-88207115	q1	q2	OK	0	0	0.0456696	0.55093	0.561185	0.959044	no
TSS18412	XLOC_015601	CGGBP1	chr3:88101099-88207115	q1	q2	OK	0	0	0.503997	8.55195e-08	0.000105	0.0047609	yes
TSS18417	XLOC_015605	MINA	chr3:97660660-97691295	q1	q2	OK	0	0	0.163303	0.0141772	0.133315	0.511767	no
TSS18419	XLOC_015607	CLDND1	chr3:98234316-98241910	q1	q2	OK	0	0	0.135943	0.000367961	0.096375	0.426698	no
TSS18429	XLOC_015616	SENP7	chr3:101043117-101232085	q1	q2	OK	0	0	0.0455718	0.663055	0.658545	0.9933	no
TSS1843	XLOC_001545	LRP8	chr1:53692563-53793821	q1	q2	OK	0	0	0.440291	0	1e-05	0.000627069	yes
TSS18436	XLOC_015623	CD47	chr3:107761940-107809935	q1	q2	OK	0	0	0.164671	0.0691871	0.08265	0.38898	no
TSS18447	XLOC_015634	GCET2	chr3:111839687-111852152	q1	q2	OK	0	0	0.0191574	0.616252	0.9256	0.999975	no
TSS18453	XLOC_015640	CD200R1	chr3:112641531-112693937	q1	q2	OK	0	0	0.475519	0.000849896	0.01391	0.135051	no
TSS18454	XLOC_015641	C3orf17	chr3:112721291-112738555	q1	q2	OK	0	0	0.0454441	0.608794	0.78988	0.999975	no
TSS18455	XLOC_015642	WDR52	chr3:112931374-113160361	q1	q2	OK	0	0	0.209587	9.23291e-06	0.005105	0.0792335	no
TSS1846	XLOC_001548	TMEM48	chr1:54231133-54304225	q1	q2	OK	0	0	0.145407	0.00474628	0.035455	0.231124	no
TSS1847	XLOC_001549	YIPF1	chr1:54317391-54355487	q1	q2	OK	0	0	0.413903	1.82365e-12	0.00239	0.0503533	no
TSS18473	XLOC_015654	B4GALT4	chr3:118930588-118959752	q1	q2	OK	0	0	0.0189622	0.840601	0.84192	0.999975	no
TSS18478	XLOC_015659	GSK3B	chr3:119540801-119813264	q1	q2	OK	0	0	0.0716334	0.214785	0.23668	0.685814	no
TSS18488	XLOC_015668	IQCB1	chr3:121488609-121553926	q1	q2	OK	0	0	0.0664372	0.328406	0.34642	0.81729	no
TSS18489	XLOC_015669	ILDR1	chr3:121706169-121741127	q1	q2	OK	0	0	0.073822	0.491397	0.489835	0.921957	no
TSS18492	XLOC_015672	KPNA1	chr3:122140747-122233786	q1	q2	OK	0	0	0.00590393	0.873791	0.877365	0.999975	no
TSS18493	XLOC_015673	PARP9	chr3:122246759-122294049	q1	q2	OK	0	0	0.193628	9.96492e-12	0.00508	0.0791547	no
TSS18494	XLOC_015673	PARP9	chr3:122246759-122294049	q1	q2	OK	0	0	0.0431039	0.555211	0.889525	0.999975	no
TSS18503	XLOC_015678	MYLK	chr3:123304402-123603149	q1	q2	OK	0	0	0.520878	0.0619974	0.007015	0.0946647	no
TSS18516	XLOC_015689	ALG1L	chr3:125635443-125655887	q1	q2	OK	0	0	0.0215283	0.94108	0.926965	0.999975	no
TSS18518	XLOC_015690	SLC41A3	chr3:125725199-125820391	q1	q2	OK	0	0	0.207453	0.000119524	0.045505	0.267158	no
TSS18522	XLOC_015693	ZXDC	chr3:126156443-126194762	q1	q2	OK	0	0	0.18715	0.0192375	0.037395	0.237652	no
TSS18528	XLOC_015697	TPRA1	chr3:127291907-127309568	q1	q2	OK	0	0	0.124644	0.130285	0.155875	0.556172	no
TSS1853	XLOC_001555	SSBP3	chr1:54692194-54872092	q1	q2	OK	0	0	0.228305	0.0129905	0.052315	0.292507	no
TSS18530	XLOC_015698	MGLL	chr3:127407904-127542093	q1	q2	OK	0	0	0.0332268	0.549348	0.55707	0.956531	no
TSS18543	XLOC_015706	ISY1,ISY1-RAB43	chr3:128806411-128880073	q1	q2	OK	0	0	0.0489975	0.392961	0.54887	0.952488	no
TSS18544	XLOC_015707	CNBP	chr3:128886657-128902810	q1	q2	OK	0	0	0.0331626	0.501956	0.968375	0.999975	no
TSS18562	XLOC_015722	NPHP3,NPHP3-ACAD11	chr3:132276981-132593050	q1	q2	OK	0	0	0.189049	0.0539606	0.078365	0.378095	no
TSS18567	XLOC_015727	RYK	chr3:133875977-133969586	q1	q2	OK	0	0	0.127919	0.285519	0.29009	0.755784	no
TSS18569	XLOC_015729	ANAPC13	chr3:134196545-134293855	q1	q2	OK	0	0	0.0652737	0.391454	0.440625	0.890553	no
TSS18587	XLOC_015744	COPB2	chr3:139076432-139108522	q1	q2	OK	0	0	0.0014695	0.972495	0.97315	0.999975	no
TSS18592	XLOC_015748	TFDP2	chr3:141663269-141868386	q1	q2	OK	0	0	0.0667885	0.472502	0.756165	0.999975	no
TSS18593	XLOC_015748	TFDP2	chr3:141663269-141868386	q1	q2	OK	0	0	0.173756	0.00187546	0.101585	0.438973	no
TSS18594	XLOC_015749	GK5	chr3:141876368-141944449	q1	q2	OK	0	0	0.117478	0.149015	0.161325	0.5658	no
TSS18595	XLOC_015750	XRN1	chr3:142025448-142166853	q1	q2	OK	0	0	0.0570419	0.120219	0.14978	0.546085	no
TSS18601	XLOC_015756	PLOD2	chr3:145787227-145879282	q1	q2	OK	0	0	0.323185	0.559966	0.047805	0.276138	no
TSS18612	XLOC_015762	HLTF	chr3:148747903-148804341	q1	q2	OK	0	0	0.0651685	0.470125	0.47648	0.915093	no
TSS18621	XLOC_015769	PFN2	chr3:149682690-149688741	q1	q2	OK	0	0	0.0354398	0.578903	0.586415	0.969923	no
TSS18636	XLOC_015780	LOC401093	chr3:151980404-152183569	q1	q2	OK	0	0	0.415318	3.50023e-05	0.00793	0.101175	no
TSS18639	XLOC_015783	DHX36	chr3:153993456-154042286	q1	q2	OK	0	0	0.0741956	0.185326	0.19591	0.626388	no
TSS18645	XLOC_015788	SLC33A1	chr3:155544300-155572248	q1	q2	OK	0	0	0.0433715	0.656972	0.6536	0.992558	no
TSS18660	XLOC_015799	IFT80	chr3:159974773-160117320	q1	q2	OK	0	0	0.0803475	0.40645	0.407125	0.869032	no
TSS18671	XLOC_015809	ZBBX	chr3:166958076-167098085	q1	q2	OK	0	0	0.511161	0.999623	0.004905	0.0776747	no
TSS18674	XLOC_015812	PDCD10	chr3:167401694-167452651	q1	q2	OK	0	0	0.138679	0.095672	0.127935	0.500734	no
TSS18684	XLOC_015819	LOC100128164	chr3:169661771-169684522	q1	q2	OK	0	0	0.39728	4.50531e-05	0.009295	0.109724	no
TSS18694	XLOC_015829	TNFSF10	chr3:172223297-172241297	q1	q2	OK	0	0	0.229992	1.34343e-05	0.032805	0.220459	no
TSS18695	XLOC_015830	NCEH1	chr3:172348434-172429008	q1	q2	OK	0	0	0.177116	2.13025e-06	0.003355	0.0623189	no
TSS18698	XLOC_015833	ZMAT3	chr3:178735010-178789656	q1	q2	OK	0	0	0.103712	0.216202	0.229485	0.676118	no
TSS18704	XLOC_015836	MRPL47	chr3:179306254-179322434	q1	q2	OK	0	0	0.0530042	0.170394	0.20077	0.634388	no
TSS18709	XLOC_015839	DNAJC19	chr3:180701497-180707562	q1	q2	OK	0	0	0.0876344	0.0611926	0.182275	0.602248	no
TSS18717	XLOC_015847	PARL	chr3:183547172-183602693	q1	q2	OK	0	0	0.0938384	0.21059	0.21782	0.659778	no
TSS18718	XLOC_015848	ABCC5	chr3:183637723-183735727	q1	q2	OK	0	0	0.0891077	0.314444	0.32256	0.792654	no
TSS18719	XLOC_015849	ALG3	chr3:183948316-183967313	q1	q2	OK	0	0	0.0981332	0.187408	0.25954	0.71689	no
TSS18722	XLOC_015851	CLCN2	chr3:184053716-184079391	q1	q2	OK	0	0	0.33741	2.49195e-07	1e-05	0.000627069	yes
TSS18729	XLOC_015858	IGF2BP2	chr3:185361526-185542827	q1	q2	OK	0	0	0.0750983	0.403213	0.407825	0.869032	no
TSS18730	XLOC_015859	TRA2B	chr3:185632357-185655924	q1	q2	OK	0	0	0.026025	0.407131	0.409645	0.869322	no
TSS18732	XLOC_015861	DGKG	chr3:185864989-186080023	q1	q2	OK	0	0	0.617972	5.89954e-07	0.000465	0.0156923	yes
TSS1876	XLOC_001577	ITGB3BP	chr1:63906440-63988944	q1	q2	OK	0	0	0.0397621	0.665703	0.774705	0.999975	no
TSS18765	XLOC_015888	TMEM44	chr3:194308401-194354150	q1	q2	OK	0	0	0.243733	1.0674e-07	0.015085	0.140635	no
TSS18772	XLOC_015895	TNK2	chr3:195590235-195635880	q1	q2	OK	0	0	0.333476	0	0.002005	0.0446913	yes
TSS18775	XLOC_015897	TFRC	chr3:195776154-195809032	q1	q2	OK	0	0	0.010171	0.692749	0.702125	0.999975	no
TSS18785	XLOC_015906	NCBP2	chr3:196662272-196669464	q1	q2	OK	0	0	0.0225922	0.492626	0.500045	0.928134	no
TSS18787	XLOC_015908	MFI2	chr3:196728611-196756687	q1	q2	OK	0	0	0.0867047	0.355521	0.38077	0.848377	no
TSS18789	XLOC_015909	DLG1	chr3:196769430-197030621	q1	q2	OK	0	0	0.0296312	0.638501	0.899185	0.999975	no
TSS18791	XLOC_015911	BDH1	chr3:197236653-197300194	q1	q2	OK	0	0	0.128922	0.167673	0.18703	0.610463	no
TSS18803	XLOC_015919	PIGG	chr4:419223-533320	q1	q2	OK	0	0	0.14446	0.183864	0.197545	0.628811	no
TSS1881	XLOC_001582	WDR78	chr1:67278571-67390570	q1	q2	OK	0	0	0.154599	0.309184	0.314755	0.783932	no
TSS18814	XLOC_015927	MAEA	chr4:1283671-1333925	q1	q2	OK	0	0	0.0674927	0.0805845	0.11805	0.47813	no
TSS18819	XLOC_015932	WHSC1	chr4:1873122-1983934	q1	q2	OK	0	0	0.0649858	0.112891	0.13982	0.526026	no
TSS18820	XLOC_015932	WHSC1	chr4:1873122-1983934	q1	q2	OK	0	0	0.746815	0	1e-05	0.000627069	yes
TSS18823	XLOC_015934	C4orf48	chr4:2043719-2045697	q1	q2	OK	0	0	0.00912185	0.898425	0.900975	0.999975	no
TSS18826	XLOC_015937	RNF4	chr4:2470794-2517586	q1	q2	OK	0	0	0.026422	0.445368	0.450975	0.898124	no
TSS18828	XLOC_015938	FAM193A	chr4:2627158-2734302	q1	q2	OK	0	0	0.0495298	0.0778064	0.7962	0.999975	no
TSS18833	XLOC_015940	ADD1	chr4:2845583-2931802	q1	q2	OK	0	0	0.0856347	0.00479255	0.25344	0.708973	no
TSS18835	XLOC_015942	GRK4	chr4:2965342-3042474	q1	q2	OK	0	0	0.158812	0.170614	0.30069	0.768012	no
TSS1884	XLOC_001585	SERBP1	chr1:67873492-67896123	q1	q2	OK	0	0	0.0256568	0.645079	0.97344	0.999975	no
TSS18845	XLOC_015951	D4S234E	chr4:4387982-4543775	q1	q2	OK	0	0	0.100915	0.476011	0.49526	0.925646	no
TSS18852	XLOC_015958	WFS1	chr4:6271576-6304992	q1	q2	OK	0	0	0.338028	1.45063e-07	0.00094	0.0254164	yes
TSS18858	XLOC_015964	KIAA0232	chr4:6784458-6885899	q1	q2	OK	0	0	0.0627261	0.274184	0.29702	0.763368	no
TSS18893	XLOC_015996	CPEB2	chr4:15004297-15071777	q1	q2	OK	0	0	0.323213	6.43019e-12	0.0109	0.119275	no
TSS1890	XLOC_001591	DEPDC1	chr1:68939834-68962799	q1	q2	OK	0	0	0.0961766	0.22125	0.238435	0.688596	no
TSS18901	XLOC_016002	FLJ39653	chr4:16228285-16259810	q1	q2	OK	0	0	0.261055	0.0281621	0.044635	0.264391	no
TSS18909	XLOC_016010	PACRGL	chr4:20702035-20729980	q1	q2	OK	0	0	0.279843	0.0190387	0.04204	0.255525	no
TSS18910	XLOC_016011	GBA3	chr4:22694547-22821192	q1	q2	OK	0	0	0.0117217	0.886868	0.88717	0.999975	no
TSS18919	XLOC_016019	RBPJ	chr4:26321331-26436752	q1	q2	OK	0	0	0.280011	0.00186714	0.00656	0.091384	no
TSS18920	XLOC_016019	RBPJ	chr4:26321331-26436752	q1	q2	OK	0	0	0.0538114	0.543582	0.549425	0.952836	no
TSS18922	XLOC_016021	STIM2	chr4:26862312-27027003	q1	q2	OK	0	0	0.113739	0.0853408	0.18206	0.601912	no
TSS18931	XLOC_016028	TBC1D1	chr4:37892704-38140796	q1	q2	OK	0	0	0.0380561	0.441903	0.45572	0.900775	no
TSS18939	XLOC_016033	KLHL5	chr4:39046450-39127853	q1	q2	OK	0	0	0.0636455	0.107171	0.411145	0.87043	no
TSS1894	XLOC_001595	ZRANB2	chr1:71318035-71546972	q1	q2	OK	0	0	0.191637	0.0268441	0.033965	0.225174	no
TSS18943	XLOC_016036	LIAS	chr4:39460664-39479271	q1	q2	OK	0	0	0.0211044	0.574176	0.56928	0.962431	no
TSS18945	XLOC_016038	UBE2K	chr4:39699663-39784410	q1	q2	OK	0	0	0.0825547	0.0352912	0.0916	0.413072	no
TSS18965	XLOC_016057	OCIAD1	chr4:48833059-48863834	q1	q2	OK	0	0	0.0562311	0.0676022	0.31372	0.782751	no
TSS18968	XLOC_016059	DCUN1D4	chr4:52709275-52783003	q1	q2	OK	0	0	0.0109052	0.926322	0.9249	0.999975	no
TSS18975	XLOC_016066	FIP1L1	chr4:54243819-54326103	q1	q2	OK	0	0	0.0623724	0.353113	0.67164	0.995446	no
TSS18982	XLOC_016073	EXOC1	chr4:56719815-56771244	q1	q2	OK	0	0	0.250184	0.000532955	0.02859	0.201296	no
TSS18985	XLOC_016076	PAICS	chr4:57301914-57327534	q1	q2	OK	0	0	0.0605207	2.1307e-06	0.006675	0.0921678	no
TSS18986	XLOC_016076	PAICS	chr4:57301914-57327534	q1	q2	OK	0	0	0.02596	0.000258529	0.01255	0.127792	no
TSS1900	XLOC_001601	CRYZ	chr1:75171171-75232360	q1	q2	OK	0	0	0.103577	0.0473109	0.19656	0.627288	no
TSS19003	XLOC_016092	UGT2B28	chr4:70146216-70160768	q1	q2	OK	0	0	0.18176	0.000242902	0.02432	0.184809	no
TSS19026	XLOC_016112	RUFY3	chr4:71570653-71674336	q1	q2	OK	0	0	0.0414626	0.542063	0.54608	0.950807	no
TSS19027	XLOC_016113	MOB1B	chr4:71768056-71853891	q1	q2	OK	0	0	0.123015	0.0305825	0.09523	0.423253	no
TSS19049	XLOC_016133	C4orf26	chr4:76481257-76491103	q1	q2	OK	0	0	0.145767	0.0898479	0.13385	0.513059	no
TSS19065	XLOC_016146	BMP2K	chr4:79697531-79833341	q1	q2	OK	0	0	0.0296092	0.695097	0.701145	0.999975	no
TSS19072	XLOC_016152	C4orf22	chr4:81256873-81884910	q1	q2	OK	0	0	0.296795	0.000324623	0.021625	0.172776	no
TSS19087	XLOC_016163	PTPN13	chr4:87515467-87736328	q1	q2	OK	0	0	0.187013	0.000546492	0.06623	0.340558	no
TSS19090	XLOC_016165	NUDT9	chr4:88343727-88380606	q1	q2	OK	0	0	0.135543	0.0616485	0.10941	0.458178	no
TSS19097	XLOC_016171	SPP1	chr4:88896801-88904563	q1	q2	OK	0	0	0.154086	0.310513	0.342975	0.814256	no
TSS19110	XLOC_016183	SMARCAD1	chr4:95128758-95212443	q1	q2	OK	0	0	0.0791162	0.434957	0.43099	0.884574	no
TSS19111	XLOC_016183	SMARCAD1	chr4:95128758-95212443	q1	q2	OK	0	0	0.279779	0.00341955	0.0107	0.11784	no
TSS19114	XLOC_016184	PDLIM5	chr4:95373007-95589378	q1	q2	OK	0	0	0.224055	1.39709e-10	1e-05	0.000627069	yes
TSS19120	XLOC_016187	RAP1GDS1	chr4:99182526-99365012	q1	q2	OK	0	0	0.161184	0.000102934	0.12034	0.483386	no
TSS19129	XLOC_016196	BANK1	chr4:102711763-102995969	q1	q2	OK	0	0	0.0639874	0.497445	0.50481	0.929397	no
TSS1913	XLOC_001614	SSX2IP	chr1:85109389-85156240	q1	q2	OK	0	0	0.103031	0.166872	0.467775	0.909469	no
TSS19131	XLOC_016197	NFKB1	chr4:103422485-103538459	q1	q2	OK	0	0	0.253279	0.00426519	0.006835	0.0931978	no
TSS19135	XLOC_016200	ARHGEF38	chr4:106473776-106602070	q1	q2	OK	0	0	0.2421	0.0420369	0.0701	0.352879	no
TSS19139	XLOC_016203	AIMP1	chr4:106967232-107270381	q1	q2	OK	0	0	0.224083	5.67222e-06	0.00538	0.0812668	no
TSS19144	XLOC_016206	HADH	chr4:108910869-108956331	q1	q2	OK	0	0	0.0170028	0.384354	0.39584	0.859008	no
TSS19147	XLOC_016208	RPL34	chr4:109541721-109551639	q1	q2	OK	0	0	0.00730992	0.859216	0.86229	0.999975	no
TSS19149	XLOC_016210	SEC24B	chr4:110351118-110461615	q1	q2	OK	0	0	0.0239181	0.801352	0.80207	0.999975	no
TSS19151	XLOC_016212	GAR1	chr4:110736665-110745893	q1	q2	OK	0	0	0.193843	0.0578925	0.078265	0.377794	no
TSS19157	XLOC_016218	AP1AR	chr4:113152894-113191211	q1	q2	OK	0	0	0.0586988	0.312498	0.333605	0.804955	no
TSS19158	XLOC_016219	ALPK1	chr4:113218498-113363764	q1	q2	OK	0	0	0.182047	3.68038e-06	0.017815	0.154881	no
TSS19162	XLOC_016221	ANK2	chr4:113739238-114304896	q1	q2	OK	0	0	0.345299	0.000153011	0.00567	0.0837865	no
TSS19169	XLOC_016227	SNHG8	chr4:119199916-119200978	q1	q2	OK	0	0	0.137664	0.0251691	0.15436	0.553896	no
TSS19178	XLOC_016236	EXOSC9	chr4:122722471-122745088	q1	q2	OK	0	0	0.066952	0.405906	0.406525	0.86861	no
TSS1918	XLOC_001619	C1orf52	chr1:85715636-85725355	q1	q2	OK	0	0	0.00640774	0.9517	0.950305	0.999975	no
TSS19194	XLOC_016249	PLK4	chr4:128802015-128820377	q1	q2	OK	0	0	0.059957	0.0427802	0.08898	0.406811	no
TSS19197	XLOC_016251	LARP1B	chr4:128982502-129132289	q1	q2	OK	0	0	0.093014	0.198065	0.425235	0.88118	no
TSS19198	XLOC_016252	PHF17	chr4:129730778-129796379	q1	q2	OK	0	0	0.0893767	0.308426	0.31612	0.785414	no
TSS19206	XLOC_016259	MGST2	chr4:140586921-141075233	q1	q2	OK	0	0	0.0742171	0.198177	0.41645	0.874846	no
TSS19218	XLOC_016269	ABCE1	chr4:145915726-146050676	q1	q2	OK	0	0	0.0256915	0.638441	0.647735	0.991727	no
TSS1922	XLOC_001622	ZNHIT6	chr1:86115105-86174116	q1	q2	OK	0	0	0.00195502	0.943611	0.945485	0.999975	no
TSS19236	XLOC_016286	ARFIP1	chr4:153701111-153833063	q1	q2	OK	0	0	0.0286066	0.719423	0.90573	0.999975	no
TSS1924	XLOC_001624	ODF2L	chr1:86812506-86862025	q1	q2	OK	0	0	0.319318	0.000427602	0.00097	0.0259891	yes
TSS19240	XLOC_016289	MND1	chr4:154265800-154336247	q1	q2	OK	0	0	0.0302177	0.314377	0.557405	0.956721	no
TSS19241	XLOC_016290	KIAA0922	chr4:154387497-154557862	q1	q2	OK	0	0	0.0531397	0.506078	0.511895	0.933092	no
TSS19247	XLOC_016296	GUCY1A3	chr4:156587861-156658214	q1	q2	OK	0	0	0.0251752	0.73446	0.740695	0.999975	no
TSS19248	XLOC_016296	GUCY1A3	chr4:156587861-156658214	q1	q2	OK	0	0	0.213564	0.00635087	0.015375	0.141802	no
TSS19249	XLOC_016296	GUCY1A3	chr4:156587861-156658214	q1	q2	OK	0	0	0.0919271	0.37051	0.38955	0.85486	no
TSS1925	XLOC_001625	2013-09-15	chr1:87328127-87380107	q1	q2	OK	0	0	0.0589181	0.270102	0.29253	0.758652	no
TSS19269	XLOC_016314	KLHL2	chr4:166128769-166244308	q1	q2	OK	0	0	0.631494	2.09641e-10	0.000135	0.0059188	yes
TSS19270	XLOC_016315	MSMO1	chr4:166248817-166264314	q1	q2	OK	0	0	0.000811742	0.988325	0.98846	0.999975	no
TSS19278	XLOC_016321	CLCN3	chr4:170541671-170644338	q1	q2	OK	0	0	0.130996	0.0123392	0.13405	0.513529	no
TSS1928	XLOC_001628	CCBL2,RBMXL1	chr1:89401455-89458643	q1	q2	OK	0	0	0.140782	0.022595	0.24437	0.696979	no
TSS19289	XLOC_016330	WDR17	chr4:176986984-177103979	q1	q2	OK	0	0	0.0262475	0.650789	0.66246	0.993919	no
TSS19299	XLOC_016340	TRAPPC11	chr4:184580419-184634747	q1	q2	OK	0	0	0.0729108	1.13022e-06	0.005095	0.079171	no
TSS19329	XLOC_016368	ATP5I	chr4:666224-668127	q1	q2	OK	0	0	0.0776491	0.0467056	0.07117	0.356051	no
TSS19331	XLOC_016370	LOC100129917	chr4:773936-775636	q1	q2	OK	0	0	0.09721	0.399728	0.425295	0.88118	no
TSS19335	XLOC_016374	SLC26A1	chr4:972862-998317	q1	q2	OK	0	0	0.0583611	0.612717	0.860925	0.999975	no
TSS19341	XLOC_016378	CTBP1	chr4:1205227-1242908	q1	q2	OK	0	0	0.00745362	0.926064	0.926695	0.999975	no
TSS19345	XLOC_016381	TMEM129	chr4:1717678-1723084	q1	q2	OK	0	0	0.0197491	0.837877	0.837275	0.999975	no
TSS19354	XLOC_016386	ZFYVE28	chr4:2271323-2420370	q1	q2	OK	0	0	0.179609	0.00565882	0.048235	0.277595	no
TSS19387	XLOC_016411	ABLIM2	chr4:7967036-8160559	q1	q2	OK	0	0	0.288948	0.743934	0.079295	0.380137	no
TSS19388	XLOC_016412	ACOX3	chr4:8368008-8442452	q1	q2	OK	0	0	0.0436572	0.649749	0.657445	0.993193	no
TSS19393	XLOC_016416	WDR1	chr4:10075962-10118573	q1	q2	OK	0	0	0.0378195	0.184967	0.21473	0.655391	no
TSS19398	XLOC_016421	RAB28	chr4:13369346-13485989	q1	q2	OK	0	0	0.138786	0.0918249	0.132165	0.509362	no
TSS19404	XLOC_016427	FBXL5	chr4:15606006-15657035	q1	q2	OK	0	0	0.151074	0.00993354	0.05596	0.305608	no
TSS19408	XLOC_016430	PROM1	chr4:15969848-16085623	q1	q2	OK	0	0	0.135474	0.0193181	0.097545	0.42937	no
TSS1941	XLOC_001640	TGFBR3	chr1:92145899-92371559	q1	q2	OK	0	0	0.2437	0.00231298	0.009545	0.110957	no
TSS19414	XLOC_016436	LCORL	chr4:17812524-18023483	q1	q2	OK	0	0	0.0882998	0.32945	0.337455	0.809336	no
TSS1942	XLOC_001640	TGFBR3	chr1:92145899-92371559	q1	q2	OK	0	0	0.042423	0.717389	0.727905	0.999975	no
TSS19438	XLOC_016454	TLR10	chr4:38773859-38784611	q1	q2	OK	0	0	0.182894	0.0063194	0.01536	0.141802	no
TSS19442	XLOC_016458	RFC1	chr4:39289068-39368001	q1	q2	OK	0	0	0.0763354	0.35236	0.362875	0.832142	no
TSS19447	XLOC_016462	PDS5A	chr4:39824482-39979576	q1	q2	OK	0	0	0.0434236	0.210301	0.242815	0.695101	no
TSS19449	XLOC_016464	RBM47	chr4:40425271-40631883	q1	q2	OK	0	0	0.065368	0.311758	0.32221	0.792234	no
TSS19453	XLOC_016466	APBB2	chr4:40812043-41216635	q1	q2	OK	0	0	0.0265419	0.799732	0.79606	0.999975	no
TSS19455	XLOC_016468	BEND4	chr4:42112869-42154895	q1	q2	OK	0	0	0.0566451	0.526943	0.53361	0.945843	no
TSS19456	XLOC_016469	ATP8A1	chr4:42410391-42659122	q1	q2	OK	0	0	0.0231392	0.597002	0.60006	0.974888	no
TSS1949	XLOC_001644	FAM69A	chr1:93297593-93427079	q1	q2	OK	0	0	0.404389	1.33294e-07	1e-05	0.000627069	yes
TSS19499	XLOC_016506	EPHA5	chr4:66185280-66535653	q1	q2	OK	0	0	0.0255756	0.680897	0.689485	0.999414	no
TSS1950	XLOC_001645	TMED5	chr1:93615298-93646246	q1	q2	OK	0	0	0.0179337	0.55212	0.921035	0.999975	no
TSS19510	XLOC_016517	YTHDC1	chr4:69176104-69215824	q1	q2	OK	0	0	0.0352846	0.38242	0.387855	0.85348	no
TSS19530	XLOC_016533	ANKRD17	chr4:73940501-74124502	q1	q2	OK	0	0	0.0304344	0.726945	0.731095	0.999975	no
TSS19540	XLOC_016542	RCHY1	chr4:76404246-76439640	q1	q2	OK	0	0	0.0607195	0.0208318	0.0986	0.431009	no
TSS19543	XLOC_016544	G3BP2	chr4:76567952-76598667	q1	q2	OK	0	0	0.0243434	0.44317	0.462855	0.906578	no
TSS19559	XLOC_016560	ANTXR2	chr4:80822770-80994477	q1	q2	OK	0	0	0.131411	0.209879	0.243585	0.695863	no
TSS19563	XLOC_016564	HNRPDL	chr4:83343716-83351378	q1	q2	OK	0	0	0.225714	0.00475973	0.00986	0.112731	no
TSS19568	XLOC_016569	SEC31A	chr4:83739813-83812419	q1	q2	OK	0	0	0.129885	7.76529e-05	0.166395	0.575816	no
TSS19569	XLOC_016570	LOC100499177	chr4:83814604-83841284	q1	q2	OK	0	0	0.0627805	0.3613	0.69721	0.999975	no
TSS19570	XLOC_016571	LIN54	chr4:83845755-83934040	q1	q2	OK	0	0	0.0247529	0.69741	0.706355	0.999975	no
TSS19583	XLOC_016579	MAPK10	chr4:86936275-87374283	q1	q2	OK	0	0	0.161381	0.0802441	0.348385	0.818939	no
TSS19606	XLOC_016598	EIF4E	chr4:99799606-99851786	q1	q2	OK	0	0	0.0253332	0.687504	0.691965	0.999911	no
TSS19617	XLOC_016607	RG9MTD2	chr4:100467863-100485189	q1	q2	OK	0	0	0.130761	0.230222	0.23693	0.686088	no
TSS19618	XLOC_016608	LAMTOR3	chr4:100799494-100815703	q1	q2	OK	0	0	0.0577601	0.00269068	0.199685	0.63236	no
TSS19623	XLOC_016613	PPP3CA	chr4:101944586-102268628	q1	q2	OK	0	0	0.0434627	0.180132	0.55649	0.956464	no
TSS19625	XLOC_016614	SLC39A8	chr4:103172197-103266655	q1	q2	OK	0	0	0.0153755	0.659803	0.67313	0.995534	no
TSS19628	XLOC_016616	UBE2D3	chr4:103717132-103790032	q1	q2	OK	0	0	0.0367218	0.624736	0.62557	0.985519	no
TSS19629	XLOC_016616	UBE2D3	chr4:103717132-103790032	q1	q2	OK	0	0	0.0213741	0.421587	0.429445	0.883735	no
TSS19630	XLOC_016616	UBE2D3	chr4:103717132-103790032	q1	q2	OK	0	0	0.0844103	0.000304808	0.04205	0.255527	no
TSS19631	XLOC_016616	UBE2D3	chr4:103717132-103790032	q1	q2	OK	0	0	0.258908	7.86296e-09	0.00346	0.0632505	no
TSS19632	XLOC_016616	UBE2D3	chr4:103717132-103790032	q1	q2	OK	0	0	0.209585	6.47218e-08	0.00672	0.0925964	no
TSS19633	XLOC_016617	SLC9B1	chr4:103790134-103940896	q1	q2	OK	0	0	0.074364	0.516889	0.536445	0.946783	no
TSS19639	XLOC_016623	PPA2	chr4:106290233-106395227	q1	q2	OK	0	0	0.0522476	0.305067	0.4513	0.898186	no
TSS19640	XLOC_016624	INTS12	chr4:106603784-106629881	q1	q2	OK	0	0	0.0396471	0.703306	0.703585	0.999975	no
TSS19641	XLOC_016625	TBCK	chr4:106967232-107270381	q1	q2	OK	0	0	0.409614	0.000234583	0.007155	0.095755	no
TSS19642	XLOC_016625	TBCK	chr4:106967232-107270381	q1	q2	OK	0	0	0.130422	0.000592351	0.035625	0.231866	no
TSS19646	XLOC_016629	LEF1	chr4:108968700-109097586	q1	q2	OK	0	0	0.0881992	0.387709	0.71647	0.999975	no
TSS19647	XLOC_016629	LEF1	chr4:108968700-109097586	q1	q2	OK	0	0	0.11664	0.020557	0.23609	0.68557	no
TSS19653	XLOC_016634	CASP6	chr4:110609784-110624629	q1	q2	OK	0	0	0.00989086	0.816586	0.802945	0.999975	no
TSS19656	XLOC_016637	ELOVL6	chr4:110970228-111119820	q1	q2	OK	0	0	0.0394044	0.656022	0.65739	0.993193	no
TSS19667	XLOC_016647	CAMK2D	chr4:114372187-114683083	q1	q2	OK	0	0	0.117785	0.00297494	0.102895	0.442133	no
TSS1968	XLOC_001662	LRRC39	chr1:100598705-100643829	q1	q2	OK	0	0	0.226107	0.00231288	0.005705	0.0841162	no
TSS19690	XLOC_016665	BBS7	chr4:122745483-122791652	q1	q2	OK	0	0	0.0231899	0.796684	0.798655	0.999975	no
TSS19698	XLOC_016671	ANKRD50	chr4:125585203-125633887	q1	q2	OK	0	0	0.0622018	0.0970325	0.121335	0.485931	no
TSS19706	XLOC_016679	ELF2	chr4:139978870-140060606	q1	q2	OK	0	0	0.000820514	0.992075	0.992315	0.999975	no
TSS19709	XLOC_016681	NDUFC1	chr4:140211070-140311935	q1	q2	OK	0	0	0.201457	0.0105368	0.104665	0.446484	no
TSS1971	XLOC_001665	EXTL2	chr1:101337940-101360418	q1	q2	OK	0	0	0.0538171	0.612983	0.61017	0.980556	no
TSS19710	XLOC_016681	NDUFC1	chr4:140211070-140311935	q1	q2	OK	0	0	0.202068	0.000237705	0.00434	0.0716803	no
TSS19714	XLOC_016685	CLGN	chr4:141309606-141348815	q1	q2	OK	0	0	0.0875067	0.084276	0.13092	0.506626	no
TSS1972	XLOC_001666	DPH5	chr1:101455179-101491362	q1	q2	OK	0	0	0.257311	2.12147e-10	0.006645	0.091993	no
TSS19724	XLOC_016695	ANAPC10	chr4:145915726-146050676	q1	q2	OK	0	0	0.25396	1.81388e-10	0.003375	0.0625153	no
TSS19751	XLOC_016714	PLRG1	chr4:155456148-155471585	q1	q2	OK	0	0	0.0260421	0.624308	0.620685	0.983458	no
TSS19765	XLOC_016727	NAF1	chr4:164047859-164088073	q1	q2	OK	0	0	0.0132193	0.766448	0.773305	0.999975	no
TSS19780	XLOC_016740	NEK1	chr4:170314420-170533778	q1	q2	OK	0	0	0.30531	2.2056e-10	0.008075	0.101849	no
TSS19789	XLOC_016746	HMGB2	chr4:174252526-174255595	q1	q2	OK	0	0	0.0256172	0.56773	0.578715	0.967024	no
TSS19794	XLOC_016751	GLRA3	chr4:175563197-175750465	q1	q2	OK	0	0	0.243628	3.86372e-05	0.010475	0.116659	no
TSS19796	XLOC_016752	GPM6A	chr4:176554087-176923648	q1	q2	OK	0	0	0.0945666	0.324537	0.337395	0.809315	no
TSS198	XLOC_000157	NBPF3	chr1:21766620-21811393	q1	q2	OK	0	0	0.251152	3.21667e-06	0.01157	0.122366	no
TSS19800	XLOC_016756	AGA	chr4:178351928-178363657	q1	q2	OK	0	0	0.105543	0.025482	0.13949	0.525639	no
TSS19803	XLOC_016759	DCTD	chr4:183811243-183838630	q1	q2	OK	0	0	0.0580726	0.604274	0.60623	0.978772	no
TSS19812	XLOC_016768	CASP3	chr4:185548849-185570629	q1	q2	OK	0	0	0.00863899	0.92593	0.926005	0.999975	no
TSS19821	XLOC_016777	UFSP2	chr4:186317839-186347139	q1	q2	OK	0	0	0.0200015	0.500592	0.49587	0.926059	no
TSS19822	XLOC_016778	CCDC110	chr4:186350544-186392913	q1	q2	OK	0	0	0.00702435	0.889697	0.884405	0.999975	no
TSS19827	XLOC_016780	SORBS2	chr4:186506597-186877870	q1	q2	OK	0	0	0.105404	2.32479e-05	0.00827	0.103132	no
TSS19828	XLOC_016780	SORBS2	chr4:186506597-186877870	q1	q2	OK	0	0	0.0125624	0.903632	0.90517	0.999975	no
TSS19849	XLOC_016799	AHRR,PDCD6	chr5:271735-438405	q1	q2	OK	0	0	0.0160948	0.265428	0.485295	0.919217	no
TSS1985	XLOC_001675	CLCC1	chr1:109419602-109506111	q1	q2	OK	0	0	0.00510282	0.951033	0.95071	0.999975	no
TSS19853	XLOC_016802	TRIP13	chr5:892968-918164	q1	q2	OK	0	0	0.0392923	0.186647	0.209425	0.646804	no
TSS1986	XLOC_001676	WDR47	chr1:109512837-109584850	q1	q2	OK	0	0	0.146102	0.185069	0.200075	0.633073	no
TSS19867	XLOC_016815	PAPD7	chr5:6714717-6757161	q1	q2	OK	0	0	0.0124234	0.830165	0.835395	0.999975	no
TSS19868	XLOC_016815	PAPD7	chr5:6714717-6757161	q1	q2	OK	0	0	0.186447	0.00294325	0.0276	0.197632	no
TSS19870	XLOC_016817	MTRR	chr5:7869216-7901235	q1	q2	OK	0	0	0.0044498	0.958469	0.95792	0.999975	no
TSS19886	XLOC_016832	GUSBP1	chr5:21459588-21589481	q1	q2	OK	0	0	0.0860322	0.29388	0.362445	0.831792	no
TSS1989	XLOC_001679	PSRC1	chr1:109822175-109825790	q1	q2	OK	0	0	0.122726	0.085191	0.37781	0.846188	no
TSS19906	XLOC_016848	DNAJC21	chr5:34929697-34959069	q1	q2	OK	0	0	0.0400061	0.476021	0.47844	0.91556	no
TSS19909	XLOC_016851	SKP2	chr5:36152144-36184142	q1	q2	OK	0	0	0.128571	0.117377	0.162575	0.567782	no
TSS19912	XLOC_016853	NIPBL	chr5:36876860-37065921	q1	q2	OK	0	0	0.121902	0.16137	0.169355	0.580455	no
TSS19923	XLOC_016861	FBXO4	chr5:41925355-41941672	q1	q2	OK	0	0	0.04087	0.427167	0.409405	0.869322	no
TSS1993	XLOC_001682	PSMA5	chr1:109941652-109969108	q1	q2	OK	0	0	0.0574836	0.0149106	0.29174	0.757924	no
TSS19941	XLOC_016869	PARP8	chr5:49961732-50142356	q1	q2	OK	0	0	0.0380173	0.438068	0.430395	0.88443	no
TSS19947	XLOC_016874	FST	chr5:52776263-52782304	q1	q2	OK	0	0	0.204503	0.00256622	0.039915	0.247718	no
TSS19950	XLOC_016877	SNX18	chr5:53813588-53842416	q1	q2	OK	0	0	0.118374	2.45204e-06	0.00662	0.091908	no
TSS19960	XLOC_016885	SETD9	chr5:56205086-56247954	q1	q2	OK	0	0	0.0198283	0.796193	0.771355	0.999975	no
TSS19961	XLOC_016886	GPBP1	chr5:56469774-56560506	q1	q2	OK	0	0	0.270367	1.06567e-10	0.00059	0.0185424	yes
TSS19971	XLOC_016893	KIF2A	chr5:61601988-61683011	q1	q2	OK	0	0	0.0705565	0.365059	0.45564	0.900775	no
TSS19975	XLOC_016896	RNF180	chr5:63461670-63668696	q1	q2	OK	0	0	0.0169901	0.872233	0.87128	0.999975	no
TSS19979	XLOC_016900	PPWD1	chr5:64859062-64883376	q1	q2	OK	0	0	0.0313745	0.0349458	0.330665	0.802167	no
TSS19980	XLOC_016901	C5orf44	chr5:64920557-65017941	q1	q2	OK	0	0	0.217917	4.8606e-06	0.10992	0.459217	no
TSS19982	XLOC_016903	ERBB2IP	chr5:65222381-65376851	q1	q2	OK	0	0	0.170689	1.02607e-12	0.06136	0.325086	no
TSS19985	XLOC_016905	MAST4	chr5:65892175-66465423	q1	q2	OK	0	0	0.187621	0.14904	0.18179	0.601569	no
TSS19986	XLOC_016905	MAST4	chr5:65892175-66465423	q1	q2	OK	0	0	0.109572	0.479683	0.43583	0.887554	no
TSS19991	XLOC_016907	SLC30A5	chr5:68389775-68426899	q1	q2	OK	0	0	0.339203	0	1e-05	0.000627069	yes
TSS19997	XLOC_016912	RAD17	chr5:68647552-68710630	q1	q2	OK	0	0	0.136052	1.2718e-05	0.01083	0.118754	no
TSS19999	XLOC_016912	RAD17	chr5:68647552-68710630	q1	q2	OK	0	0	0.0485697	0.458334	0.47354	0.914003	no
TSS2000	XLOC_001689	SLC16A4	chr1:110905472-110933704	q1	q2	OK	0	0	0.479949	1.12206e-05	0.00164	0.0385989	yes
TSS20001	XLOC_016913	MARVELD2	chr5:68710938-68737890	q1	q2	OK	0	0	0.611213	0.072086	0.003255	0.0612767	no
TSS20005	XLOC_016915	GTF2H2C,GTF2H2D	chr5:68856050-68888729	q1	q2	OK	0	0	0.139428	0.109977	0.12771	0.50036	no
TSS20006	XLOC_016916	SERF1A	chr5:69321071-69338940	q1	q2	OK	0	0	0.132171	0.078131	0.292105	0.758172	no
TSS20007	XLOC_016917	SMN2	chr5:69345349-69373422	q1	q2	OK	0	0	0.0836359	0.000897444	0.343135	0.814466	no
TSS20009	XLOC_016919	SERF1A	chr5:70196489-70214357	q1	q2	OK	0	0	0.36207	9.99979e-09	0.00795	0.101236	no
TSS20010	XLOC_016920	SMN2	chr5:70220767-70248842	q1	q2	OK	0	0	0.440701	1.23594e-11	5.5e-05	0.00272687	yes
TSS20024	XLOC_016933	BTF3	chr5:72794249-72801448	q1	q2	OK	0	0	0.0208291	0.510711	0.52047	0.938637	no
TSS20030	XLOC_016938	HMGCR	chr5:74632992-74657926	q1	q2	OK	0	0	0.0219598	0.733854	0.736835	0.999975	no
TSS20041	XLOC_016949	PDE8B	chr5:76506705-76724080	q1	q2	OK	0	0	0.229609	0.000289199	0.02527	0.187966	no
TSS20046	XLOC_016954	PAPD4	chr5:78908242-78982471	q1	q2	OK	0	0	0.117136	0.0809576	0.32103	0.790872	no
TSS20050	XLOC_016958	ZFYVE16	chr5:79703837-79775498	q1	q2	OK	0	0	0.0540757	0.310747	0.337825	0.80948	no
TSS20056	XLOC_016964	ZCCHC9	chr5:80256507-81047072	q1	q2	OK	0	0	0.165577	0.0974301	0.141375	0.529059	no
TSS20057	XLOC_016965	ATG10	chr5:81267843-81551216	q1	q2	OK	0	0	0.00818298	0.94201	0.942215	0.999975	no
TSS2006	XLOC_001694	LRIF1	chr1:111489811-111506566	q1	q2	OK	0	0	0.0681684	0.482645	0.48631	0.919743	no
TSS20060	XLOC_016968	XRCC4	chr5:82373316-82649579	q1	q2	OK	0	0	0.0788747	0.318867	0.650765	0.992346	no
TSS20082	XLOC_016987	CAST	chr5:95997740-96149848	q1	q2	OK	0	0	0.137357	0.00566938	0.12459	0.493541	no
TSS20086	XLOC_016988	ERAP2	chr5:96211643-96255406	q1	q2	OK	0	0	0.181967	0.015509	0.02587	0.190877	no
TSS20092	XLOC_016993	PAM	chr5:102201526-102366808	q1	q2	OK	0	0	0.0943747	0.128666	0.651805	0.992431	no
TSS20109	XLOC_017008	APC	chr5:112043201-112181936	q1	q2	OK	0	0	0.336562	0.000178902	0.0107	0.11784	no
TSS20110	XLOC_017008	APC	chr5:112043201-112181936	q1	q2	OK	0	0	0.187139	0.00528311	0.01326	0.131436	no
TSS20111	XLOC_017009	SRP19	chr5:112196884-112258031	q1	q2	OK	0	0	0.127707	0.122527	0.211265	0.649581	no
TSS20112	XLOC_017010	DCP2	chr5:112312406-112824527	q1	q2	OK	0	0	0.124831	1.14294e-08	0.04088	0.250947	no
TSS20125	XLOC_017021	HSD17B4	chr5:118788137-118878030	q1	q2	OK	0	0	0.108754	0.00143973	0.0753	0.369671	no
TSS20136	XLOC_017032	CSNK1G3	chr5:122847792-122952464	q1	q2	OK	0	0	0.0374858	0.379232	0.680505	0.997218	no
TSS20138	XLOC_017033	GRAMD3	chr5:125695787-125829853	q1	q2	OK	0	0	0.243678	2.05417e-06	0.006295	0.0895788	no
TSS20148	XLOC_017040	SLC12A2	chr5:127419482-127525380	q1	q2	OK	0	0	0.215931	1.17757e-06	0.00202	0.0448748	yes
TSS20155	XLOC_017047	CDC42SE2	chr5:130599701-130730382	q1	q2	OK	0	0	0.0650186	0.154095	0.181925	0.601691	no
TSS20175	XLOC_017066	SEC24A	chr5:133984474-134063601	q1	q2	OK	0	0	0.206492	6.97344e-11	0.000625	0.0192769	yes
TSS20187	XLOC_017077	SMAD5	chr5:135465202-135518422	q1	q2	OK	0	0	0.129702	0.015876	0.09062	0.411099	no
TSS2019	XLOC_001705	ST7L	chr1:113066140-113162040	q1	q2	OK	0	0	0.144735	0.0226113	0.400015	0.862915	no
TSS20199	XLOC_017088	MATR3,SNHG4	chr5:138609440-138667366	q1	q2	OK	0	0	0.123777	0.0254417	0.31026	0.779447	no
TSS20201	XLOC_017088	MATR3	chr5:138609440-138667366	q1	q2	OK	0	0	0.0669792	0.360279	0.375125	0.843842	no
TSS20205	XLOC_017091	UBE2D2	chr5:138940750-139008018	q1	q2	OK	0	0	0.00867986	0.865025	0.868095	0.999975	no
TSS2021	XLOC_001706	RHOC	chr1:113243748-113250025	q1	q2	OK	0	0	0.0306479	0.818993	0.82564	0.999975	no
TSS20212	XLOC_017098	ANKHD1,ANKHD1-EIF4EBP3	chr5:139781398-139929163	q1	q2	OK	0	0	0.0916892	0.0734227	0.27078	0.731274	no
TSS20216	XLOC_017101	IK,MIR3655	chr5:140027383-140042065	q1	q2	OK	0	0	0.0503206	0.085152	0.085875	0.397991	no
TSS20258	XLOC_017128	PCDHGA1	chr5:140710251-140892548	q1	q2	OK	0	0	0.395288	0.0039391	0.012615	0.128115	no
TSS20261	XLOC_017128	PCDHGB1	chr5:140710251-140892548	q1	q2	OK	0	0	0.134823	0.378947	0.407295	0.869032	no
TSS20263	XLOC_017128	PCDHGB2	chr5:140710251-140892548	q1	q2	OK	0	0	0.46409	0.00037141	0.004465	0.0731979	no
TSS20264	XLOC_017128	PCDHGA5	chr5:140710251-140892548	q1	q2	OK	0	0	0.31895	0.000588584	0.01668	0.148469	no
TSS20265	XLOC_017128	PCDHGB3	chr5:140710251-140892548	q1	q2	OK	0	0	0.69249	6.47246e-10	0.00014	0.0060877	yes
TSS20266	XLOC_017128	PCDHGA6	chr5:140710251-140892548	q1	q2	OK	0	0	0.0730436	0.47625	0.503895	0.928919	no
TSS20268	XLOC_017128	PCDHGB4	chr5:140710251-140892548	q1	q2	OK	0	0	0.0610085	0.684806	0.68848	0.999299	no
TSS20269	XLOC_017128	PCDHGA8	chr5:140710251-140892548	q1	q2	OK	0	0	0.392329	7.77011e-05	0.00866	0.105456	no
TSS20271	XLOC_017128	PCDHGA9	chr5:140710251-140892548	q1	q2	OK	0	0	0.418419	0.00153163	0.00914	0.108571	no
TSS20272	XLOC_017128	PCDHGB6	chr5:140710251-140892548	q1	q2	OK	0	0	0.49087	0.00256487	0.011525	0.122142	no
TSS20273	XLOC_017128	PCDHGA10	chr5:140710251-140892548	q1	q2	OK	0	0	0.518486	3.58906e-06	0.001215	0.0306058	yes
TSS20274	XLOC_017128	PCDHGB7	chr5:140710251-140892548	q1	q2	OK	0	0	0.539493	2.73984e-05	0.001445	0.0348759	yes
TSS20276	XLOC_017128	PCDHGA12	chr5:140710251-140892548	q1	q2	OK	0	0	0.206416	0.0764582	0.101945	0.439618	no
TSS20277	XLOC_017128	PCDHGC3	chr5:140710251-140892548	q1	q2	OK	0	0	0.0501523	0.569173	0.570475	0.963383	no
TSS20278	XLOC_017128	PCDHGC4	chr5:140710251-140892548	q1	q2	OK	0	0	0.184092	0.000710556	0.03048	0.210104	no
TSS2028	XLOC_001712	PTPN22	chr1:114356432-114447741	q1	q2	OK	0	0	0.111919	0.00274367	0.086275	0.399379	no
TSS20282	XLOC_017131	RELL2	chr5:141016516-141030986	q1	q2	OK	0	0	0.0741327	0.518953	0.522145	0.939429	no
TSS20283	XLOC_017132	KIAA0141	chr5:141303384-141321612	q1	q2	OK	0	0	0.200436	0.0233191	0.03178	0.215736	no
TSS20284	XLOC_017133	RNF14	chr5:141346401-141369856	q1	q2	OK	0	0	0.39239	0.000216259	0.002905	0.0568672	no
TSS20285	XLOC_017133	RNF14	chr5:141346401-141369856	q1	q2	OK	0	0	0.27823	2.60219e-10	0.000235	0.00926207	yes
TSS20294	XLOC_017141	TCERG1	chr5:145826872-145891069	q1	q2	OK	0	0	0.00163113	0.97245	0.97273	0.999975	no
TSS20304	XLOC_017151	FBXO38	chr5:147763545-147822399	q1	q2	OK	0	0	0.076261	0.424641	0.43152	0.885	no
TSS2031	XLOC_001714	AP4B1	chr1:114356432-114447741	q1	q2	OK	0	0	0.229901	0.0242601	0.070285	0.35329	no
TSS20314	XLOC_017159	PPARGC1B	chr5:149109814-149234585	q1	q2	OK	0	0	0.0187545	0.864369	0.86332	0.999975	no
TSS20320	XLOC_017164	TCOF1	chr5:149737201-149779871	q1	q2	OK	0	0	0.0234472	0.607986	0.99098	0.999975	no
TSS20329	XLOC_017171	GM2A	chr5:150632612-150649953	q1	q2	OK	0	0	0.0531094	0.0470969	0.0795	0.380501	no
TSS20331	XLOC_017173	G3BP1	chr5:151151475-151184915	q1	q2	OK	0	0	0.00663213	0.938226	0.938685	0.999975	no
TSS20333	XLOC_017175	MFAP3	chr5:153418518-153437014	q1	q2	OK	0	0	0.169254	0.00998825	0.07722	0.374933	no
TSS20335	XLOC_017177	SAP30L	chr5:153825516-153840613	q1	q2	OK	0	0	0.0361102	0.369511	0.90268	0.999975	no
TSS20338	XLOC_017180	MRPL22	chr5:154320632-154348971	q1	q2	OK	0	0	0.107962	0.199497	0.208915	0.64623	no
TSS2034	XLOC_001716	TRIM33	chr1:114935398-115053781	q1	q2	OK	0	0	0.0118738	0.897474	0.898435	0.999975	no
TSS20343	XLOC_017185	CYFIP2	chr5:156693090-156822606	q1	q2	OK	0	0	0.0953736	0.262485	0.27057	0.730991	no
TSS20368	XLOC_017201	CCNG1	chr5:162864576-162872022	q1	q2	OK	0	0	0.118394	0.159436	0.16875	0.579314	no
TSS20369	XLOC_017202	HMMR	chr5:162887516-162918953	q1	q2	OK	0	0	0.138114	0.000156546	0.14483	0.536613	no
TSS20373	XLOC_017205	WWC1	chr5:167719064-167899308	q1	q2	OK	0	0	0.137703	0.0723346	0.27102	0.731611	no
TSS20388	XLOC_017219	NPM1	chr5:170814707-170837888	q1	q2	OK	0	0	0.03566	0.166313	0.63743	0.988791	no
TSS2039	XLOC_001720	CSDE1	chr1:115247084-115300671	q1	q2	OK	0	0	0.230947	0.000146322	1e-05	0.000627069	yes
TSS20396	XLOC_017227	C5orf41	chr5:172483354-172566291	q1	q2	OK	0	0	0.232577	0.00118293	0.019635	0.163298	no
TSS20397	XLOC_017228	BNIP1	chr5:172571444-172591390	q1	q2	OK	0	0	0.14127	0.00287567	0.124455	0.493227	no
TSS2040	XLOC_001721	SIKE1	chr1:115312104-115323308	q1	q2	OK	0	0	0.023316	0.627143	0.637235	0.988691	no
TSS20418	XLOC_017246	TSPAN17	chr5:176074387-176086059	q1	q2	OK	0	0	0.0448954	0.480797	0.742455	0.999975	no
TSS20421	XLOC_017249	FGFR4	chr5:176513920-176525126	q1	q2	OK	0	0	0.077345	0.459293	0.47085	0.912351	no
TSS20428	XLOC_017254	GRK6	chr5:176853686-176883287	q1	q2	OK	0	0	0.123871	0.102791	0.175575	0.591531	no
TSS20429	XLOC_017255	PRR7	chr5:176853686-176883287	q1	q2	OK	0	0	0.0926723	0.292969	0.310825	0.779559	no
TSS20437	XLOC_017262	HNRNPAB	chr5:177631507-177659803	q1	q2	OK	0	0	0.0653588	0.36633	0.378155	0.846528	no
TSS20444	XLOC_017268	RUFY1	chr5:178977561-179037027	q1	q2	OK	0	0	0.0152428	0.777845	0.791525	0.999975	no
TSS20445	XLOC_017269	CANX	chr5:179125929-179158639	q1	q2	OK	0	0	0.218986	0.00157774	0.00715	0.0957364	no
TSS20452	XLOC_017274	LOC729678	chr5:180256953-180262726	q1	q2	OK	0	0	0.16803	0.0288793	0.184005	0.605475	no
TSS20458	XLOC_017279	TRIM41	chr5:180650262-180662808	q1	q2	OK	0	0	0.0216456	0.739381	0.911715	0.999975	no
TSS2046	XLOC_001726	ATP1A1OS	chr1:116915794-116961244	q1	q2	OK	0	0	0.226147	0.00464006	0.07129	0.356206	no
TSS20469	XLOC_017289	BRD9	chr5:863849-892939	q1	q2	OK	0	0	0.0849117	0.32465	0.327795	0.798784	no
TSS2047	XLOC_001727	CD58	chr1:117057155-117113715	q1	q2	OK	0	0	0.0436156	0.746409	0.7523	0.999975	no
TSS20487	XLOC_017307	NSUN2	chr5:6599351-6633473	q1	q2	OK	0	0	0.0803525	0.159255	0.264575	0.724259	no
TSS2049	XLOC_001729	TRIM45	chr1:117653676-117664411	q1	q2	OK	0	0	0.0249421	0.740737	0.742865	0.999975	no
TSS20492	XLOC_017312	FASTKD3	chr5:7859271-7869150	q1	q2	OK	0	0	0.0808819	0.439128	0.44476	0.893326	no
TSS205	XLOC_000163	CDC42	chr1:22379119-22419436	q1	q2	OK	0	0	0.107813	1.17684e-14	0.0025	0.0514849	no
TSS20512	XLOC_017331	CDH18	chr5:19473154-19988353	q1	q2	OK	0	0	0.695674	5.68233e-08	0.000325	0.0119069	yes
TSS20517	XLOC_017336	DROSHA	chr5:31400601-31532282	q1	q2	OK	0	0	0.286982	2.09697e-05	0.00184	0.0418218	yes
TSS2052	XLOC_001731	GDAP2	chr1:118406106-118472302	q1	q2	OK	0	0	0.0193124	0.852217	0.850565	0.999975	no
TSS20524	XLOC_017343	AMACR,C1QTNF3-AMACR	chr5:33987090-34124633	q1	q2	OK	0	0	0.0602821	0.475337	0.717305	0.999975	no
TSS20526	XLOC_017343	C1QTNF3-AMACR	chr5:33987090-34124633	q1	q2	OK	0	0	0.194605	0.000175391	0.021905	0.173597	no
TSS20527	XLOC_017344	RAD1	chr5:34905365-34915780	q1	q2	OK	0	0	0.0711252	0.392643	0.390755	0.855658	no
TSS20540	XLOC_017353	RANBP3L	chr5:36249103-36302011	q1	q2	OK	0	0	0.0272638	0.890406	0.89274	0.999975	no
TSS2055	XLOC_001734	WARS2	chr1:119573838-119683295	q1	q2	OK	0	0	0.111067	0.270587	0.28813	0.752748	no
TSS20558	XLOC_017366	PRKAA1	chr5:40759480-40798297	q1	q2	OK	0	0	0.0169774	0.761628	0.760865	0.999975	no
TSS20568	XLOC_017375	LOC648987	chr5:43014830-43018913	q1	q2	OK	0	0	0.0744586	0.60467	0.62033	0.983458	no
TSS20571	XLOC_017378	HMGCS1	chr5:43289492-43313595	q1	q2	OK	0	0	0.0124836	0.887685	0.88867	0.999975	no
TSS20575	XLOC_017382	PAIP1	chr5:43526369-43557521	q1	q2	OK	0	0	0.00593655	0.943468	0.944155	0.999975	no
TSS20593	XLOC_017398	PPAP2A	chr5:54603575-54830873	q1	q2	OK	0	0	0.00702484	0.931232	0.93316	0.999975	no
TSS20596	XLOC_017401	IL6ST	chr5:55230924-55290821	q1	q2	OK	0	0	0.110797	0.0861854	0.179945	0.598441	no
TSS206	XLOC_000164	ZBTB40	chr1:22778343-22857650	q1	q2	OK	0	0	0.000149575	0.997588	0.997525	0.999975	no
TSS20602	XLOC_017406	PDE4D	chr5:58264865-59843484	q1	q2	OK	0	0	0.0580508	0.574682	0.587375	0.970318	no
TSS20609	XLOC_017407	DEPDC1B	chr5:59892738-59995993	q1	q2	OK	0	0	0.00310255	0.971126	0.97056	0.999975	no
TSS20610	XLOC_017408	ELOVL7	chr5:60047615-60140101	q1	q2	OK	0	0	0.270979	2.01552e-06	0.003195	0.0607508	no
TSS20624	XLOC_017421	TAF9	chr5:68647552-68710630	q1	q2	OK	0	0	0.057916	0.412592	0.416525	0.874846	no
TSS20625	XLOC_017421	TAF9	chr5:68647552-68710630	q1	q2	OK	0	0	0.109559	0.331055	0.3597	0.829189	no
TSS20641	XLOC_017435	GFM2	chr5:73980968-74063042	q1	q2	OK	0	0	0.0491989	0.478934	0.57925	0.967179	no
TSS20646	XLOC_017439	COL4A3BP	chr5:74666927-74895646	q1	q2	OK	0	0	0.120255	0.225326	0.250995	0.705848	no
TSS20661	XLOC_017452	MTX3	chr5:79272538-79287088	q1	q2	OK	0	0	0.161231	1.45886e-10	0.0339	0.225024	no
TSS20662	XLOC_017453	SERINC5	chr5:79407049-79551898	q1	q2	OK	0	0	0.111821	1.82123e-07	0.004705	0.0753624	no
TSS20668	XLOC_017459	LOC100131067	chr5:80256507-81047072	q1	q2	OK	0	0	0.0337409	0.587443	0.900915	0.999975	no
TSS20670	XLOC_017461	SSBP2	chr5:80256507-81047072	q1	q2	OK	0	0	0.257191	2.22231e-11	0.01594	0.144797	no
TSS20685	XLOC_017471	MEF2C	chr5:88014057-88199922	q1	q2	OK	0	0	0.124473	0.0537916	0.263835	0.723181	no
TSS20686	XLOC_017471	MEF2C	chr5:88014057-88199922	q1	q2	OK	0	0	0.193543	0.00106253	0.005845	0.0854207	no
[truncated: 168,971 more rows]

## Sheet: 1vs2-OK
test_id	gene_id	gene	locus	sample_1	sample_2	status	value_1	value_2	sqrt(JS)	test_stat	p_value	q_value	significant		Comparison BJAB-EBNA1-EBER1/2 vs BJAB-EBNA1 (PCEP4)
TSS10049	XLOC_008525	ZNF821	chr16:71879898-71919174	q1	q2	OK	0	0	0.583518	9.48458e-10	0.000575	0.0182221	yes		1- BJAB-EBNA1 first replicate
TSS10071	XLOC_008539	BCAR1	chr16:75262927-75301951	q1	q2	OK	0	0	0.149076	5.2897e-08	0.00052	0.0169447	yes		2 -BJAB-EBNA1-EBER1/2 first replicate
TSS1020	XLOC_000850	POU2F1	chr1:167190065-167396582	q1	q2	OK	0	0	0.368761	3.98664e-10	0.000225	0.0090017	yes		3 -BJAB-EBNA1 second replicate
TSS10206	XLOC_008658	XAF1	chr17:6659155-6678964	q1	q2	OK	0	0	0.257394	1.27021e-06	0.00226	0.0485397	yes		4 -BJAB-EBNA1-EBER1/2 second replicate
TSS10210	XLOC_008662	RNASEK,RNASEK-C17ORF49	chr17:6915735-6922973	q1	q2	OK	0	0	0.127676	1.97367e-11	1e-05	0.000627069	yes
TSS10301	XLOC_008736	C17orf76-AS1	chr17:16342300-16395480	q1	q2	OK	0	0	0.167306	1.70974e-14	1e-05	0.000627069	yes
TSS10480	XLOC_008895	THRA	chr17:38218445-38256973	q1	q2	OK	0	0	0.830575	8.68838e-12	1e-05	0.000627069	yes
TSS10569	XLOC_008974	MAPT	chr17:43920721-44105699	q1	q2	OK	0	0	0.431611	2.22045e-16	3e-05	0.00163398	yes
TSS10882	XLOC_009228	SCARF1	chr17:1537151-1549041	q1	q2	OK	0	0	0.475072	5.83398e-06	0.00027	0.0103494	yes
TSS11033	XLOC_009358	ELAC2	chr17:12692828-12921381	q1	q2	OK	0	0	0.216472	8.65974e-15	0.00093	0.0252748	yes
TSS11068	XLOC_009385	FLII	chr17:18128935-18162230	q1	q2	OK	0	0	0.377346	1.80522e-13	3.5e-05	0.00186047	yes
TSS1118	XLOC_000937	TROVE2	chr1:192981495-193060906	q1	q2	OK	0	0	0.454827	7.46428e-09	0.00031	0.0115488	yes
TSS11216	XLOC_009516	GSDMB	chr17:38060847-38074903	q1	q2	OK	0	0	0.462104	0	0.00028	0.0106404	yes
TSS11423	XLOC_009699	COX11	chr17:52978051-53046064	q1	q2	OK	0	0	0.291887	4.56081e-07	0.000455	0.0154136	yes
TSS11478	XLOC_009745	STRADA	chr17:61780191-61819330	q1	q2	OK	0	0	0.303618	0	1e-05	0.000627069	yes
TSS1161	XLOC_000973	TMEM183A	chr1:202976533-202993197	q1	q2	OK	0	0	0.331664	0.000142562	0.000785	0.0225592	yes
TSS11657	XLOC_009903	C17orf62	chr17:80347085-80408707	q1	q2	OK	0	0	0.279021	1.99316e-10	0.00224	0.048345	yes
TSS11800	XLOC_010011	MAPRE2	chr18:32556891-32723432	q1	q2	OK	0	0	0.275464	8.60114e-06	0.00136	0.033371	yes
TSS11873	XLOC_010074	SERPINB8	chr18:61637262-61656608	q1	q2	OK	0	0	0.389615	5.48107e-08	0.00032	0.0117889	yes
TSS11896	XLOC_010094	NFATC1	chr18:77155771-77289323	q1	q2	OK	0	0	0.255978	0.000167705	0.00229	0.0489068	yes
TSS11940	XLOC_010129	PTPN2	chr18:12785476-12884334	q1	q2	OK	0	0	0.135485	0.0254797	1e-05	0.000627069	yes
TSS11978	XLOC_010161	FAM59A	chr18:29843483-30050447	q1	q2	OK	0	0	0.546333	0.00436845	0.002245	0.0484033	yes
TSS12027	XLOC_010196	RPL17,RPL17-C18ORF32	chr18:47007547-47018935	q1	q2	OK	0	0	0.0526828	0.0244831	0.00056	0.0179396	yes
TSS12036	XLOC_010203	MBD1	chr18:47793251-47808144	q1	q2	OK	0	0	0.303461	0	1e-05	0.000627069	yes
TSS12048	XLOC_010211	TCF4	chr18:52889561-53303188	q1	q2	OK	0	0	0.211535	1.10646e-08	0.001315	0.0325985	yes
TSS12052	XLOC_010211	TCF4	chr18:52889561-53303188	q1	q2	OK	0	0	0.29945	6.95e-14	0.00021	0.00854333	yes
TSS12053	XLOC_010211	TCF4	chr18:52889561-53303188	q1	q2	OK	0	0	0.277614	1.66291e-05	0.001335	0.0329097	yes
TSS12069	XLOC_010226	BCL2	chr18:60790578-60986613	q1	q2	OK	0	0	0.57067	1.55431e-15	1.5e-05	0.000902211	yes
TSS12134	XLOC_010285	MUM1	chr19:1354975-1378430	q1	q2	OK	0	0	0.40065	1.45594e-10	5.5e-05	0.00272687	yes
TSS12169	XLOC_010316	FZR1	chr19:3506294-3536755	q1	q2	OK	0	0	0.176848	6.16554e-08	0.002015	0.0448012	yes
TSS12569	XLOC_010675	PAK4	chr19:39616419-39670046	q1	q2	OK	0	0	0.46417	0	1e-05	0.000627069	yes
TSS12659	XLOC_010749	ZNF226	chr19:44669214-44681838	q1	q2	OK	0	0	0.184201	1.56723e-05	1e-05	0.000627069	yes
TSS12993	XLOC_011043	AURKC	chr19:57742376-57746916	q1	q2	OK	0	0	0.827852	4.2899e-13	1e-05	0.000627069	yes
TSS13002	XLOC_011052	ZNF419	chr19:57999078-58006048	q1	q2	OK	0	0	0.322162	2.61446e-06	0.00108	0.0281129	yes
TSS13232	XLOC_011264	ECSIT,ZNF653	chr19:11594241-11639987	q1	q2	OK	0	0	0.384307	5.93358e-10	1e-05	0.000627069	yes
TSS13356	XLOC_011370	SUGP2	chr19:19101696-19144380	q1	q2	OK	0	0	0.269867	1.91944e-05	0.00124	0.0310879	yes
TSS13359	XLOC_011372	MEF2BNB,MEF2BNB-MEF2B	chr19:19256375-19314238	q1	q2	OK	0	0	0.411257	0	1e-05	0.000627069	yes
TSS13396	XLOC_011406	C19orf12	chr19:30189792-30206696	q1	q2	OK	0	0	0.570507	6.67666e-12	0.001055	0.0275703	yes
TSS13397	XLOC_011406	C19orf12	chr19:30189792-30206696	q1	q2	OK	0	0	0.443416	5.14597e-06	0.00212	0.0463204	yes
TSS13469	XLOC_011465	DPF1	chr19:38701648-38720317	q1	q2	OK	0	0	0.611129	4.92174e-08	0.00073	0.0214908	yes
TSS13505	XLOC_011496	ZNF780A	chr19:40575058-40596845	q1	q2	OK	0	0	0.757651	0	1e-05	0.000627069	yes
TSS13608	XLOC_011587	DMPK	chr19:46272975-46285815	q1	q2	OK	0	0	0.558963	1.2254e-09	0.00013	0.00572799	yes
TSS13675	XLOC_011644	GYS1	chr19:49471381-49496610	q1	q2	OK	0	0	0.110573	4.48597e-12	1e-05	0.000627069	yes
TSS13689	XLOC_011657	TEAD2	chr19:49838676-49865714	q1	q2	OK	0	0	0.425267	2.28749e-07	0.00176	0.0404541	yes
TSS13696	XLOC_011664	IRF3	chr19:50162825-50177173	q1	q2	OK	0	0	0.269156	0	0.000625	0.0192769	yes
TSS13879	XLOC_011828	ZNF837	chr19:58878989-58892389	q1	q2	OK	0	0	0.455178	5.24783e-07	0.00112	0.0288707	yes
TSS13906	XLOC_011851	COLEC11	chr2:3642421-3692234	q1	q2	OK	0	0	0.686782	0.000130172	0.000225	0.0090017	yes
TSS14037	XLOC_011961	FAM82A1	chr2:38152461-38294285	q1	q2	OK	0	0	0.59965	9.66667e-05	0.000635	0.0194496	yes
TSS14130	XLOC_012036	ARHGAP25	chr2:68961912-69053957	q1	q2	OK	0	0	0.479315	5.46648e-08	0.000615	0.0190794	yes
TSS14308	XLOC_012189	BCL2L11	chr2:111878490-111926022	q1	q2	OK	0	0	0.19774	2.21875e-08	1e-05	0.000627069	yes
TSS14417	XLOC_012282	RIF1	chr2:152266396-152333860	q1	q2	OK	0	0	0.252031	3.23741e-13	0.00056	0.0179396	yes
TSS14604	XLOC_012429	PIKFYVE	chr2:209130990-209223475	q1	q2	OK	0	0	0.289512	2.30303e-10	1e-05	0.000627069	yes
TSS1466	XLOC_001232	PLEKHG5	chr1:6521213-6580069	q1	q2	OK	0	0	0.57954	7.4788e-07	0.0017	0.0395202	yes
TSS1467	XLOC_001232	PLEKHG5	chr1:6521213-6580069	q1	q2	OK	0	0	0.722784	4.44089e-16	1e-05	0.000627069	yes
TSS14756	XLOC_012554	GPR35	chr2:241544824-241570676	q1	q2	OK	0	0	0.586614	2.92724e-06	0.00041	0.0140871	yes
TSS14940	XLOC_012710	MCFD2	chr2:47129008-47303275	q1	q2	OK	0	0	0.543311	2.68179e-11	0.00014	0.00608771	yes
TSS14953	XLOC_012718	GPR75,GPR75-ASB3	chr2:53897116-54087170	q1	q2	OK	0	0	0.427912	4.18483e-07	0.001405	0.0342533	yes
TSS15014	XLOC_012773	TGFA	chr2:70674411-70781147	q1	q2	OK	0	0	0.538504	0.000549249	0.00153	0.0365945	yes
TSS15090	XLOC_012835	PLGLB2	chr2:87140934-87248973	q1	q2	OK	0	0	0.807403	1.66622e-12	1e-05	0.000627069	yes
TSS15229	XLOC_012954	SMPD4	chr2:130908964-130948300	q1	q2	OK	0	0	0.629947	0	3e-05	0.00163398	yes
TSS15260	XLOC_012980	GTDC1	chr2:144703580-145090083	q1	q2	OK	0	0	0.389754	9.35454e-09	0.000555	0.0178875	yes
TSS15377	XLOC_013071	CERKL	chr2:182321618-182521834	q1	q2	OK	0	0	0.641955	1.59411e-06	2.5e-05	0.00141391	yes
TSS15537	XLOC_013213	SP110	chr2:231033644-231090444	q1	q2	OK	0	0	0.628003	1.55866e-10	6e-05	0.00293635	yes
TSS15567	XLOC_013242	RAB17	chr2:238482964-238499769	q1	q2	OK	0	0	0.830546	3.08931e-12	1e-05	0.000627069	yes
TSS15868	XLOC_013489	PIGT	chr20:44044706-44054884	q1	q2	OK	0	0	0.129193	2.22045e-15	1e-05	0.000627069	yes
TSS15876	XLOC_013496	SNX21	chr20:44462469-44486048	q1	q2	OK	0	0	0.661786	3.39728e-14	0.00036	0.0128003	yes
TSS15992	XLOC_013590	ZGPAT	chr20:62289162-62367494	q1	q2	OK	0	0	0.350292	2.22045e-16	0.000225	0.0090017	yes
TSS15996	XLOC_013594	TPD52L2	chr20:62496580-62522898	q1	q2	OK	0	0	0.178162	5.21895e-06	1e-05	0.000627069	yes
TSS16184	XLOC_013752	CPNE1,RBM12	chr20:34213952-34252878	q1	q2	OK	0	0	0.267067	4.19913e-11	0.000845	0.0237181	yes
TSS16186	XLOC_013754	RBM39	chr20:34291530-34330258	q1	q2	OK	0	0	0.281808	8.88061e-10	0.000265	0.0102316	yes
TSS16197	XLOC_013763	C20orf132	chr20:35729628-35870025	q1	q2	OK	0	0	0.377184	0.000166626	0.002235	0.0482764	yes
TSS16251	XLOC_013813	ELMO2	chr20:44994689-45035271	q1	q2	OK	0	0	0.249101	6.1263e-07	0.001405	0.0342533	yes
TSS16282	XLOC_013837	ZFP64	chr20:50700549-50808524	q1	q2	OK	0	0	0.389224	1.57343e-11	0.001965	0.0439845	yes
TSS16498	XLOC_014021	ADARB1	chr21:46494492-46646478	q1	q2	OK	0	0	0.332072	3.9968e-15	0.00108	0.0281129	yes
TSS16509	XLOC_014031	PRMT2	chr21:48055506-48085155	q1	q2	OK	0	0	0.345327	0	1e-05	0.000627069	yes
TSS16805	XLOC_014280	MIAT	chr22:27053445-27072440	q1	q2	OK	0	0	0.686103	6.35541e-11	3e-05	0.00163398	yes
TSS16818	XLOC_014292	NF2	chr22:29999544-30094589	q1	q2	OK	0	0	0.266736	4.40536e-13	0.000565	0.0180344	yes
TSS16879	XLOC_014343	TRIOBP	chr22:38092994-38172563	q1	q2	OK	0	0	0.825544	0	1e-05	0.000627069	yes
TSS17144	XLOC_014563	PES1	chr22:30972611-31003000	q1	q2	OK	0	0	0.811492	4.08562e-14	1e-05	0.000627069	yes
TSS17173	XLOC_014585	RBFOX2	chr22:36134782-36424585	q1	q2	OK	0	0	0.486897	3.26105e-09	0.000605	0.0188796	yes
TSS17175	XLOC_014586	APOL3	chr22:36536370-36562225	q1	q2	OK	0	0	0.637528	4.3201e-11	2e-05	0.00116338	yes
TSS17350	XLOC_014729	ARPC4,ARPC4-TTLL3,TTLL3	chr3:9821653-9878040	q1	q2	OK	0	0	0.352045	4.23531e-10	8.5e-05	0.00396243	yes
TSS17432	XLOC_014794	CNOT10	chr3:32726636-32815367	q1	q2	OK	0	0	0.796339	1.58037e-10	2.5e-05	0.00141391	yes
TSS17550	XLOC_014896	DAG1	chr3:49506135-49573051	q1	q2	OK	0	0	0.376162	6.49398e-08	3.5e-05	0.00186047	yes
TSS17662	XLOC_014988	ARL13B	chr3:93698982-93774522	q1	q2	OK	0	0	0.253967	0.000200063	0.0005	0.0165781	yes
TSS17689	XLOC_015013	TFG	chr3:100428133-100467811	q1	q2	OK	0	0	0.481583	0	2.5e-05	0.00141391	yes
TSS17812	XLOC_015119	ATP2C1	chr3:130569368-130745646	q1	q2	OK	0	0	0.324754	1.75104e-12	0.000145	0.00626405	yes
TSS1790	XLOC_001502	MUTYH	chr1:45794913-45956840	q1	q2	OK	0	0	0.481572	3.02434e-07	0.000765	0.0222009	yes
TSS1796	XLOC_001506	CCDC17	chr1:46085715-46089731	q1	q2	OK	0	0	0.574004	4.74082e-07	0.000405	0.014006	yes
TSS1809	XLOC_001516	ATPAF1	chr1:47100710-47134099	q1	q2	OK	0	0	0.611304	1.0968e-06	0.00137	0.0335542	yes
TSS18139	XLOC_015376	SATB1	chr3:18389132-18480265	q1	q2	OK	0	0	0.827174	0	1e-05	0.000627069	yes
TSS18144	XLOC_015380	SGOL1	chr3:20202084-20227724	q1	q2	OK	0	0	0.287728	7.42184e-12	0.00102	0.0268674	yes
TSS18194	XLOC_015421	SEC22C	chr3:42589458-42690233	q1	q2	OK	0	0	0.832128	0	1e-05	0.000627069	yes
TSS18289	XLOC_015503	HYAL1	chr3:50337319-50349812	q1	q2	OK	0	0	0.756721	8.344e-09	9e-05	0.00418082	yes
TSS18325	XLOC_015533	PBRM1	chr3:52579367-52719866	q1	q2	OK	0	0	0.388966	5.32907e-15	0.00019	0.00785008	yes
TSS18391	XLOC_015585	FOXP1	chr3:71003864-71633140	q1	q2	OK	0	0	0.479926	5.08413e-11	6e-05	0.00293635	yes
TSS18412	XLOC_015601	CGGBP1	chr3:88101099-88207115	q1	q2	OK	0	0	0.503997	8.55195e-08	0.000105	0.0047609	yes
TSS1843	XLOC_001545	LRP8	chr1:53692563-53793821	q1	q2	OK	0	0	0.440291	0	1e-05	0.000627069	yes
TSS18722	XLOC_015851	CLCN2	chr3:184053716-184079391	q1	q2	OK	0	0	0.33741	2.49195e-07	1e-05	0.000627069	yes
TSS18732	XLOC_015861	DGKG	chr3:185864989-186080023	q1	q2	OK	0	0	0.617972	5.89954e-07	0.000465	0.0156923	yes
TSS18772	XLOC_015895	TNK2	chr3:195590235-195635880	q1	q2	OK	0	0	0.333476	0	0.002005	0.0446913	yes
TSS18820	XLOC_015932	WHSC1	chr4:1873122-1983934	q1	q2	OK	0	0	0.746815	0	1e-05	0.000627069	yes
TSS18852	XLOC_015958	WFS1	chr4:6271576-6304992	q1	q2	OK	0	0	0.338028	1.45063e-07	0.00094	0.0254164	yes
TSS19114	XLOC_016184	PDLIM5	chr4:95373007-95589378	q1	q2	OK	0	0	0.224055	1.39709e-10	1e-05	0.000627069	yes
TSS1924	XLOC_001624	ODF2L	chr1:86812506-86862025	q1	q2	OK	0	0	0.319318	0.000427602	0.00097	0.0259891	yes
TSS19269	XLOC_016314	KLHL2	chr4:166128769-166244308	q1	q2	OK	0	0	0.631494	2.09641e-10	0.000135	0.0059188	yes
TSS1949	XLOC_001644	FAM69A	chr1:93297593-93427079	q1	q2	OK	0	0	0.404389	1.33294e-07	1e-05	0.000627069	yes
TSS19961	XLOC_016886	GPBP1	chr5:56469774-56560506	q1	q2	OK	0	0	0.270367	1.06567e-10	0.00059	0.0185424	yes
TSS19991	XLOC_016907	SLC30A5	chr5:68389775-68426899	q1	q2	OK	0	0	0.339203	0	1e-05	0.000627069	yes
TSS2000	XLOC_001689	SLC16A4	chr1:110905472-110933704	q1	q2	OK	0	0	0.479949	1.12206e-05	0.00164	0.0385989	yes
TSS20010	XLOC_016920	SMN2	chr5:70220767-70248842	q1	q2	OK	0	0	0.440701	1.23594e-11	5.5e-05	0.00272687	yes
TSS20148	XLOC_017040	SLC12A2	chr5:127419482-127525380	q1	q2	OK	0	0	0.215931	1.17757e-06	0.00202	0.0448748	yes
TSS20175	XLOC_017066	SEC24A	chr5:133984474-134063601	q1	q2	OK	0	0	0.206492	6.97344e-11	0.000625	0.0192769	yes
TSS20265	XLOC_017128	PCDHGB3	chr5:140710251-140892548	q1	q2	OK	0	0	0.69249	6.47246e-10	0.00014	0.0060877	yes
TSS20273	XLOC_017128	PCDHGA10	chr5:140710251-140892548	q1	q2	OK	0	0	0.518486	3.58906e-06	0.001215	0.0306058	yes
TSS20274	XLOC_017128	PCDHGB7	chr5:140710251-140892548	q1	q2	OK	0	0	0.539493	2.73984e-05	0.001445	0.0348759	yes
TSS20285	XLOC_017133	RNF14	chr5:141346401-141369856	q1	q2	OK	0	0	0.27823	2.60219e-10	0.000235	0.00926207	yes
TSS2039	XLOC_001720	CSDE1	chr1:115247084-115300671	q1	q2	OK	0	0	0.230947	0.000146322	1e-05	0.000627069	yes
TSS20512	XLOC_017331	CDH18	chr5:19473154-19988353	q1	q2	OK	0	0	0.695674	5.68233e-08	0.000325	0.0119069	yes
TSS20517	XLOC_017336	DROSHA	chr5:31400601-31532282	q1	q2	OK	0	0	0.286982	2.09697e-05	0.00184	0.0418218	yes
TSS20761	XLOC_017529	RAPGEF6	chr5:130759613-130970929	q1	q2	OK	0	0	0.131485	6.29376e-06	0.000855	0.0238977	yes
TSS20793	XLOC_017554	H2AFY	chr5:134670070-134735577	q1	q2	OK	0	0	0.640838	1.1627e-09	0.00053	0.0172494	yes
TSS20809	XLOC_017570	FAM13B	chr5:137225124-137368802	q1	q2	OK	0	0	0.324608	1.01317e-11	0.00125	0.0312795	yes
TSS20833	XLOC_017592	APBB3	chr5:139937852-139944189	q1	q2	OK	0	0	0.33367	1.3981e-08	0.000125	0.00555381	yes
TSS20857	XLOC_017609	NR3C1	chr5:142657495-142815077	q1	q2	OK	0	0	0.832555	1.59872e-14	1e-05	0.000627069	yes
TSS21050	XLOC_017772	RREB1	chr6:7107829-7252213	q1	q2	OK	0	0	0.645736	8.38341e-10	0.00036	0.0128003	yes
TSS21203	XLOC_017907	ATAT1	chr6:30594612-30614598	q1	q2	OK	0	0	0.192617	0.000634079	1e-05	0.000627069	yes
TSS21206	XLOC_017910	DDR1	chr6:30851860-30867933	q1	q2	OK	0	0	0.29747	4.68167e-08	0.001055	0.0275703	yes
TSS21228	XLOC_017926	NFKBIL1	chr6:31514627-31526606	q1	q2	OK	0	0	0.65054	5.12479e-09	0.000265	0.0102316	yes
TSS2123	XLOC_001789	ENSA	chr1:150594598-150602098	q1	q2	OK	0	0	0.247142	1.09325e-09	0.001655	0.0387115	yes
TSS2124	XLOC_001789	ENSA	chr1:150594598-150602098	q1	q2	OK	0	0	0.505147	0	1e-05	0.000627069	yes
TSS21247	XLOC_017939	MSH5,MSH5-SAPCD1	chr6:31707724-31732624	q1	q2	OK	0	0	0.49782	0	1e-05	0.000627069	yes
TSS21393	XLOC_018060	RUNX2	chr6:44796469-45518819	q1	q2	OK	0	0	0.616671	1.59126e-07	0.00057	0.0181069	yes
TSS2143	XLOC_001805	POGZ	chr1:151375199-151431941	q1	q2	OK	0	0	0.255672	0	0.00171	0.0397178	yes
TSS21471	XLOC_018128	C6orf162	chr6:87992696-88052043	q1	q2	OK	0	0	0.357864	7.20119e-06	0.001275	0.031815	yes
TSS21571	XLOC_018218	RNF146	chr6:127587826-127609705	q1	q2	OK	0	0	0.667356	4.44089e-16	1e-05	0.000627069	yes
TSS21599	XLOC_018242	MYB	chr6:135502452-135540311	q1	q2	OK	0	0	0.158073	2.62194e-05	1e-05	0.000627069	yes
TSS21676	XLOC_018307	WTAP	chr6:160148151-160177351	q1	q2	OK	0	0	0.292161	2.1601e-09	0.000895	0.0246009	yes
TSS21879	XLOC_018481	ATP6V1G2,ATP6V1G2-DDX39B	chr6:31496738-31514625	q1	q2	OK	0	0	0.44426	0	1e-05	0.000627069	yes
TSS21918	XLOC_018512	LOC100507547	chr6:32120578-32145888	q1	q2	OK	0	0	0.450659	9.24479e-05	0.00228	0.0487718	yes
TSS2211	XLOC_001863	KCNN3	chr1:154669941-154842754	q1	q2	OK	0	0	0.292179	0.000284697	0.00233	0.0493242	yes
TSS22220	XLOC_018763	FYN	chr6:111981534-112194655	q1	q2	OK	0	0	0.678415	0.00124734	9.5e-05	0.00435212	yes
TSS22240	XLOC_018780	MCM9	chr6:119134611-119256327	q1	q2	OK	0	0	0.518967	5.18555e-07	0.00211	0.046178	yes
TSS22264	XLOC_018797	EPB41L2	chr6:131160487-131384462	q1	q2	OK	0	0	0.400667	0	1e-05	0.000627069	yes
TSS22279	XLOC_018810	VNN2	chr6:133065008-133084598	q1	q2	OK	0	0	0.385979	6.26358e-08	0.001345	0.0330641	yes
TSS2237	XLOC_001882	YY1AP1	chr1:155629232-155658823	q1	q2	OK	0	0	0.336	3.67528e-12	2e-05	0.00116338	yes
TSS22411	XLOC_018922	PDCD2	chr6:170884659-170893780	q1	q2	OK	0	0	0.174546	2.76123e-07	1e-05	0.000627069	yes
TSS2311	XLOC_001947	SLAMF6	chr1:160454819-160493052	q1	q2	OK	0	0	0.317597	2.32782e-10	4e-05	0.00207632	yes
TSS2321	XLOC_001957	ARHGAP30	chr1:161016731-161039760	q1	q2	OK	0	0	0.216333	4.4552e-10	0.00095	0.0256085	yes
TSS23773	XLOC_020042	SUN1	chr7:855193-914557	q1	q2	OK	0	0	0.338091	3.16085e-06	0.000785	0.0225592	yes
TSS23804	XLOC_020064	WIPI2	chr7:5229834-5273486	q1	q2	OK	0	0	0.304464	1.66223e-12	0.00035	0.0125287	yes
TSS23833	XLOC_020090	BZW2	chr7:16685758-16746148	q1	q2	OK	0	0	0.376943	0	5e-05	0.00253585	yes
TSS23927	XLOC_020164	C7orf10	chr7:40174574-40900366	q1	q2	OK	0	0	0.681302	2.08192e-09	4e-05	0.00207632	yes
TSS23946	XLOC_020180	CCM2	chr7:45039344-45116069	q1	q2	OK	0	0	0.763776	7.4265e-12	4e-05	0.00207632	yes
TSS23962	XLOC_020193	IKZF1	chr7:50344377-50472798	q1	q2	OK	0	0	0.199594	0	1e-05	0.000627069	yes
TSS23974	XLOC_020205	SUMF2	chr7:56131916-56148365	q1	q2	OK	0	0	0.109798	0.00839354	1e-05	0.000627069	yes
TSS24051	XLOC_020279	DTX2	chr7:76090971-76135312	q1	q2	OK	0	0	0.265239	1.58068e-10	0.001635	0.0385497	yes
TSS24086	XLOC_020303	C7orf63	chr7:89874487-89940377	q1	q2	OK	0	0	0.500881	3.53511e-05	0.001565	0.0372302	yes
TSS2418	XLOC_002042	ABL2	chr1:179068461-179198819	q1	q2	OK	0	0	0.612758	0	1e-05	0.000627069	yes
TSS24193	XLOC_020400	BCAP29	chr7:107220421-107263762	q1	q2	OK	0	0	0.284586	7.1542e-09	0.000495	0.0164329	yes
TSS242	XLOC_000194	FAM54B	chr1:26146396-26159433	q1	q2	OK	0	0	0.299453	4.25327e-09	0.00047	0.0158409	yes
TSS24252	XLOC_020445	CALU	chr7:128379345-128415844	q1	q2	OK	0	0	0.243521	3.61083e-07	0.002055	0.0454241	yes
TSS24260	XLOC_020450	IRF5	chr7:128577993-128590088	q1	q2	OK	0	0	0.528536	8.01882e-08	0.00113	0.0290438	yes
TSS244	XLOC_000194	FAM54B	chr1:26146396-26159433	q1	q2	OK	0	0	0.579659	9.92714e-09	0.00052	0.0169447	yes
TSS24420	XLOC_020580	LOC100132707	chr7:154720226-154794682	q1	q2	OK	0	0	0.684458	1.79311e-10	8e-05	0.00374912	yes
TSS24481	XLOC_020636	ICA1	chr7:8152814-8302185	q1	q2	OK	0	0	0.320309	5.56427e-08	0.001105	0.0285118	yes
TSS24578	XLOC_020715	KIAA0895	chr7:36363758-36493400	q1	q2	OK	0	0	0.424401	3.08975e-10	0.00044	0.014982	yes
TSS24662	XLOC_020784	ERV3-1,ZNF117	chr7:64434829-64467124	q1	q2	OK	0	0	0.45094	3.62554e-12	1e-05	0.000627069	yes
TSS24769	XLOC_020880	ASNS	chr7:97481428-97501854	q1	q2	OK	0	0	0.567013	2.88658e-15	1e-05	0.000627069	yes
TSS24791	XLOC_020900	MCM7	chr7:99690403-99723128	q1	q2	OK	0	0	0.678313	0	1e-05	0.000627069	yes
TSS24865	XLOC_020962	PNPLA8	chr7:108110865-108168605	q1	q2	OK	0	0	0.346338	2.31837e-12	5e-05	0.00253585	yes
TSS24941	XLOC_021027	C7orf49	chr7:134832765-134855578	q1	q2	OK	0	0	0.535726	9.56573e-11	0.00057	0.0181069	yes
TSS25150	XLOC_021202	BMP1	chr8:22022652-22069840	q1	q2	OK	0	0	0.490886	1.70107e-07	0.001815	0.041431	yes
TSS25188	XLOC_021228	PTK2B	chr8:27168998-27316908	q1	q2	OK	0	0	0.562427	9.10383e-15	1e-05	0.000627069	yes
TSS25226	XLOC_021256	DDHD2	chr8:38089008-38120287	q1	q2	OK	0	0	0.831578	4.44089e-16	1e-05	0.000627069	yes
TSS25338	XLOC_021353	E2F5	chr8:86089618-86132643	q1	q2	OK	0	0	0.578963	1.11022e-15	1.5e-05	0.000902211	yes
TSS25339	XLOC_021353	E2F5	chr8:86089618-86132643	q1	q2	OK	0	0	0.674442	0	1e-05	0.000627069	yes
TSS25734	XLOC_021699	ASPH	chr8:62200524-62627199	q1	q2	OK	0	0	0.530842	6.9722e-14	0.00028	0.0106404	yes
TSS25773	XLOC_021734	STAU2	chr8:74332308-74659943	q1	q2	OK	0	0	0.34791	0	1e-05	0.000627069	yes
TSS25872	XLOC_021812	ZNF706	chr8:102209265-102217960	q1	q2	OK	0	0	0.625194	4.44089e-16	1e-05	0.000627069	yes
TSS25895	XLOC_021829	SYBU	chr8:110586404-110704020	q1	q2	OK	0	0	0.615849	7.94793e-11	1e-05	0.000627069	yes
TSS25930	XLOC_021855	TATDN1	chr8:125487007-125551329	q1	q2	OK	0	0	0.176763	7.94653e-12	1e-05	0.000627069	yes
TSS26097	XLOC_021992	IFT74	chr9:26903367-27062931	q1	q2	OK	0	0	0.481892	6.27765e-09	0.00012	0.00537669	yes
TSS26211	XLOC_022087	VPS13A	chr9:79791671-80032399	q1	q2	OK	0	0	0.32129	4.77171e-10	0.00055	0.0177479	yes
TSS26403	XLOC_022246	PBX3	chr9:128509616-128729655	q1	q2	OK	0	0	0.707962	0	1e-05	0.000627069	yes
TSS26407	XLOC_022249	ZBTB43	chr9:129567284-129600487	q1	q2	OK	0	0	0.362954	3.81692e-05	0.000285	0.0107229	yes
TSS26429	XLOC_022266	DNM1	chr9:130928343-131017527	q1	q2	OK	0	0	0.541665	4.41236e-07	0.000815	0.0231703	yes
TSS26437	XLOC_022273	ODF2	chr9:131217433-131263571	q1	q2	OK	0	0	0.221721	7.01661e-14	1e-05	0.000627069	yes
TSS26438	XLOC_022273	ODF2	chr9:131217433-131263571	q1	q2	OK	0	0	0.832555	3.37508e-14	1e-05	0.000627069	yes
TSS26457	XLOC_022286	PPP2R4	chr9:131873227-131911225	q1	q2	OK	0	0	0.234998	1.52491e-11	0.000315	0.0116532	yes
TSS26458	XLOC_022286	PPP2R4	chr9:131873227-131911225	q1	q2	OK	0	0	0.208544	7.90171e-09	0.00173	0.0400421	yes
TSS26555	XLOC_022373	SLC34A3	chr9:140125208-140131006	q1	q2	OK	0	0	0.828173	7.2685e-08	1e-05	0.000627069	yes
TSS26606	XLOC_022415	PSIP1	chr9:15464064-15511003	q1	q2	OK	0	0	0.277758	8.36173e-11	0.000595	0.0186553	yes
TSS26793	XLOC_022582	HNRNPK	chr9:86582997-86595569	q1	q2	OK	0	0	0.461399	4.59632e-14	1e-05	0.000627069	yes
TSS26849	XLOC_022631	PTCH1	chr9:98205263-98279247	q1	q2	OK	0	0	0.832555	0	1e-05	0.000627069	yes
TSS26923	XLOC_022691	PTBP3	chr9:114758831-115112545	q1	q2	OK	0	0	0.70384	3.33067e-14	1e-05	0.000627069	yes
TSS26995	XLOC_022754	MAPKAP1	chr9:128199672-128469513	q1	q2	OK	0	0	0.130972	0.00166657	1e-05	0.000627069	yes
TSS27005	XLOC_022763	SH2D3C	chr9:130500595-130541048	q1	q2	OK	0	0	0.832555	1.0562e-11	1e-05	0.000627069	yes
TSS27232	XLOC_022959	REPS2	chrX:16964813-17171403	q1	q2	OK	0	0	0.346522	2.21573e-06	0.002365	0.0499456	yes
TSS27251	XLOC_022976	SAT1	chrX:23801274-23804327	q1	q2	OK	0	0	0.289191	0.000351632	0.001285	0.0319743	yes
TSS27456	XLOC_023140	NONO	chrX:70430034-70948962	q1	q2	OK	0	0	0.259008	3.806e-11	0.00184	0.0418218	yes
TSS27602	XLOC_023258	WDR44	chrX:117480035-117583923	q1	q2	OK	0	0	0.138731	0.000262879	0.001145	0.0292875	yes
TSS27625	XLOC_023278	STAG2	chrX:123094474-123236505	q1	q2	OK	0	0	0.280942	1.39813e-11	0.00026	0.0100826	yes
TSS27648	XLOC_023298	FAM122C	chrX:133903595-133988641	q1	q2	OK	0	0	0.444479	2.76671e-10	0.000125	0.00555381	yes
TSS27695	XLOC_023335	AFF2	chrX:147582138-148082193	q1	q2	OK	0	0	0.342298	0.00029725	0.001815	0.041431	yes
TSS27749	XLOC_023374	AVPR2	chrX:153167984-153172620	q1	q2	OK	0	0	0.506631	1.35837e-06	0.00101	0.0266835	yes
TSS27805	XLOC_023423	HDHD1	chrX:6966960-7066231	q1	q2	OK	0	0	0.104244	1.25251e-08	1e-05	0.000627069	yes
TSS2788	XLOC_002359	MLLT10	chr10:21823100-22032559	q1	q2	OK	0	0	0.399341	1.55233e-09	0.001835	0.0418156	yes
TSS27881	XLOC_023478	DMD	chrX:31137344-33357726	q1	q2	OK	0	0	0.313837	7.99262e-08	0.00054	0.017489	yes
TSS27907	XLOC_023498	ZNF674	chrX:46357159-46404892	q1	q2	OK	0	0	0.473872	1.23743e-08	0.00021	0.00854333	yes
TSS27978	XLOC_023554	PHF8	chrX:53963112-54071569	q1	q2	OK	0	0	0.30458	1.08502e-07	0.000215	0.00871999	yes
TSS27986	XLOC_023561	FAM104B	chrX:55169534-55187628	q1	q2	OK	0	0	0.417297	5.13567e-12	1e-05	0.000627069	yes
TSS28012	XLOC_023583	PJA1	chrX:68380580-68385365	q1	q2	OK	0	0	0.245587	1.00586e-13	1e-05	0.000627069	yes
TSS28105	XLOC_023665	MORF4L2	chrX:102930425-102947484	q1	q2	OK	0	0	0.395065	1.3789e-13	6.5e-05	0.00312341	yes
TSS28205	XLOC_023747	MBNL3	chrX:131503342-131623996	q1	q2	OK	0	0	0.362322	4.71374e-10	0.00011	0.00497061	yes
TSS28207	XLOC_023747	MBNL3	chrX:131503342-131623996	q1	q2	OK	0	0	0.628192	3.47722e-13	0.00016	0.00680128	yes
TSS28242	XLOC_023780	RBMX	chrX:135951352-135962939	q1	q2	OK	0	0	0.166785	7.81229e-07	1e-05	0.000627069	yes
TSS28288	XLOC_023820	IDS	chrX:148560294-148586884	q1	q2	OK	0	0	0.235312	5.55112e-15	0.00083	0.0234709	yes
TSS28341	XLOC_023864	FAM3A	chrX:153733326-153744566	q1	q2	OK	0	0	0.264474	4.69522e-11	0.0019	0.0428915	yes
TSS29	XLOC_000027	MIB2	chr1:1550794-1565990	q1	q2	OK	0	0	0.550695	0	1e-05	0.000627069	yes
TSS3037	XLOC_002564	PCGF5	chr10:92979907-93044088	q1	q2	OK	0	0	0.631256	0	1e-05	0.000627069	yes
TSS3038	XLOC_002564	PCGF5	chr10:92979907-93044088	q1	q2	OK	0	0	0.542916	4.28546e-14	1e-05	0.000627069	yes
TSS3118	XLOC_002635	NFKB2	chr10:104154228-104162281	q1	q2	OK	0	0	0.520996	2.31593e-13	2.5e-05	0.00141391	yes
TSS3467	XLOC_002923	ANK3	chr10:61786055-62493284	q1	q2	OK	0	0	0.45456	2.39673e-06	0.00096	0.0258518	yes
TSS3485	XLOC_002935	RUFY2	chr10:70103274-70167051	q1	q2	OK	0	0	0.64145	1.19487e-07	0.00069	0.0206572	yes
TSS3664	XLOC_003091	CALHM2	chr10:105206542-105212162	q1	q2	OK	0	0	0.508314	6.66134e-15	0.00049	0.0163282	yes
TSS3762	XLOC_003174	TUBGCP2	chr10:135092133-135126666	q1	q2	OK	0	0	0.156142	1.80444e-08	0.000965	0.0259075	yes
TSS3837	XLOC_003233	PGAP2	chr11:3696239-3847601	q1	q2	OK	0	0	0.350919	0	1e-05	0.000627069	yes
TSS4054	XLOC_003408	MADD	chr11:47290926-47351582	q1	q2	OK	0	0	0.719725	2.10571e-10	1e-05	0.000627069	yes
TSS4055	XLOC_003408	MADD	chr11:47290926-47351582	q1	q2	OK	0	0	0.249771	4.043e-09	0.002105	0.0461447	yes
TSS4056	XLOC_003408	MADD	chr11:47290926-47351582	q1	q2	OK	0	0	0.202739	2.18949e-09	0.001285	0.0319743	yes
TSS4113	XLOC_003463	CTNND1	chr11:57479994-57586652	q1	q2	OK	0	0	0.347188	4.44089e-16	0.002145	0.0467127	yes
TSS4281	XLOC_003613	RBM14,RBM14-RBM4	chr11:66384052-66445275	q1	q2	OK	0	0	0.287265	1.99005e-05	0.000945	0.0255256	yes
TSS4478	XLOC_003782	BCO2	chr11:112046207-112089649	q1	q2	OK	0	0	0.832555	1.27749e-11	1e-05	0.000627069	yes
TSS45	XLOC_000037	FAM213B	chr1:2517898-2564481	q1	q2	OK	0	0	0.671923	1.48939e-09	1e-05	0.000627069	yes
TSS4508	XLOC_003810	TMEM25	chr11:118401802-118436791	q1	q2	OK	0	0	0.547128	0	1e-05	0.000627069	yes
TSS4535	XLOC_003831	TMEM136	chr11:120195837-120204388	q1	q2	OK	0	0	0.520098	4.44089e-16	1e-05	0.000627069	yes
TSS4569	XLOC_003863	CHEK1	chr11:125495030-125550793	q1	q2	OK	0	0	0.546302	2.18559e-12	1.5e-05	0.000902211	yes
TSS4593	XLOC_003880	APLP2	chr11:129939715-130014706	q1	q2	OK	0	0	0.207097	7.38664e-06	1e-05	0.000627069	yes
TSS505	XLOC_000418	FGGY	chr1:59762624-60228402	q1	q2	OK	0	0	0.625351	7.817e-08	0.000485	0.0162432	yes
TSS5066	XLOC_004284	RELA	chr11:65421066-65430443	q1	q2	OK	0	0	0.170407	1.77636e-15	0.00027	0.0103493	yes
TSS5136	XLOC_004349	PDE2A	chr11:72287183-72385497	q1	q2	OK	0	0	0.691273	4.1488e-10	0.000155	0.00663125	yes
TSS5203	XLOC_004399	SYTL2	chr11:85405264-85522178	q1	q2	OK	0	0	0.453592	1.30207e-09	1e-05	0.000627069	yes
TSS5289	XLOC_004477	ALG9	chr11:111652918-111742305	q1	q2	OK	0	0	0.642731	3.77476e-15	1e-05	0.000627069	yes
TSS5409	XLOC_004580	NFRKB	chr11:129733669-129765490	q1	q2	OK	0	0	0.429609	1.36046e-09	8e-05	0.00374912	yes
TSS5436	XLOC_004602	CACNA1C	chr12:2162415-2807115	q1	q2	OK	0	0	0.431437	2.49678e-07	0.00032	0.0117889	yes
TSS5625	XLOC_004756	PPHLN1	chr12:42719946-42842422	q1	q2	OK	0	0	0.289606	6.66134e-16	1e-05	0.000627069	yes
TSS5786	XLOC_004888	SHMT2	chr12:57623355-57634475	q1	q2	OK	0	0	0.328299	2.54637e-08	8.5e-05	0.00396243	yes
TSS5839	XLOC_004936	CNOT2	chr12:70636773-70748773	q1	q2	OK	0	0	0.370295	1.29324e-05	0.000235	0.00926207	yes
TSS5878	XLOC_004971	NUDT4,NUDT4P1	chr12:93771700-93797024	q1	q2	OK	0	0	0.316453	6.51514e-11	0.000925	0.0252165	yes
TSS6080	XLOC_005154	ZNF268	chr12:133757994-133783697	q1	q2	OK	0	0	0.3781	2.64329e-07	3.5e-05	0.00186047	yes
TSS625	XLOC_000510	MTF2	chr1:93544791-93604638	q1	q2	OK	0	0	0.321548	2.22045e-16	5.5e-05	0.00272687	yes
TSS6357	XLOC_005388	SLC11A2	chr12:51373565-51422058	q1	q2	OK	0	0	0.551283	4.60113e-07	0.001195	0.0301593	yes
TSS6359	XLOC_005388	SLC11A2	chr12:51373565-51422058	q1	q2	OK	0	0	0.499731	1.13021e-13	1e-05	0.000627069	yes
TSS6419	XLOC_005436	SMUG1	chr12:54574141-54582778	q1	q2	OK	0	0	0.209528	0.000113938	1e-05	0.000627069	yes
TSS6454	XLOC_005461	PAN2	chr12:56704212-56727837	q1	q2	OK	0	0	0.412367	1.54818e-07	0.00128	0.0319098	yes
TSS6482	XLOC_005484	ARHGAP9	chr12:57853917-57873633	q1	q2	OK	0	0	0.800308	6.59074e-09	1.5e-05	0.000902211	yes
TSS6585	XLOC_005563	BTG1,LOC256021	chr12:92378751-92539673	q1	q2	OK	0	0	0.0764174	8.88178e-16	1e-05	0.000627069	yes
TSS6664	XLOC_005631	GIT2	chr12:110367606-110434194	q1	q2	OK	0	0	0.221093	0.000124017	0.002105	0.0461447	yes
TSS6887	XLOC_005825	CDADC1	chr13:49822046-49867622	q1	q2	OK	0	0	0.381685	1.67586e-11	0.000685	0.0206005	yes
TSS7145	XLOC_006034	INTS6	chr13:51915167-52027275	q1	q2	OK	0	0	0.473066	2.357e-12	1.5e-05	0.000902211	yes
TSS7149	XLOC_006037	ATP7B	chr13:52506805-52585630	q1	q2	OK	0	0	0.204289	0.00405199	0.0011	0.0284381	yes
TSS7323	XLOC_006188	NFATC4	chr14:24836144-24848810	q1	q2	OK	0	0	0.804873	8.19345e-14	1e-05	0.000627069	yes
TSS7361	XLOC_006217	CTAGE5	chr14:39734475-39820397	q1	q2	OK	0	0	0.727311	1.99751e-12	1.5e-05	0.000902211	yes
TSS7446	XLOC_006286	FUT8	chr14:65877309-66210839	q1	q2	OK	0	0	0.692089	0	1e-05	0.000627069	yes
TSS7488	XLOC_006322	ZNF410	chr14:74353317-74398991	q1	q2	OK	0	0	0.29632	7.11792e-07	0.000595	0.0186553	yes
TSS7692	XLOC_006512	WDR20	chr14:102606188-102690010	q1	q2	OK	0	0	0.42968	0	1e-05	0.000627069	yes
TSS7731	XLOC_006548	C14orf80	chr14:105956191-105965585	q1	q2	OK	0	0	0.832555	9.92333e-11	1e-05	0.000627069	yes
TSS7979	XLOC_006760	NUMB	chr14:73741917-73925286	q1	q2	OK	0	0	0.322509	0.00037371	0.001535	0.036648	yes
TSS8046	XLOC_006815	ATXN3	chr14:92524895-92572965	q1	q2	OK	0	0	0.242906	3.14945e-07	0.000635	0.0194496	yes
TSS8246	XLOC_006994	ARHGAP11A	chr15:32907690-32931868	q1	q2	OK	0	0	0.181391	1.2609e-11	0.001735	0.0400879	yes
TSS8452	XLOC_007169	PML	chr15:74287013-74340155	q1	q2	OK	0	0	0.320378	1.72285e-08	0.000185	0.00766738	yes
TSS8581	XLOC_007278	FES	chr15:91427664-91439006	q1	q2	OK	0	0	0.377852	1.80078e-13	0.0008	0.0229158	yes
TSS8701	XLOC_007373	BMF	chr15:40380091-40401075	q1	q2	OK	0	0	0.448069	2.97069e-08	0.00016	0.00680128	yes
TSS8770	XLOC_007439	GABPB1	chr15:50569388-50650503	q1	q2	OK	0	0	0.418056	0	0.00036	0.0128003	yes
TSS8797	XLOC_007460	CCPG1	chr15:55611132-55800432	q1	q2	OK	0	0	0.381649	2.18375e-08	0.002055	0.0454241	yes
TSS881	XLOC_000730	UBAP2L	chr1:154179182-154243329	q1	q2	OK	0	0	0.329404	8.49387e-12	9.5e-05	0.00435212	yes
TSS8853	XLOC_007507	C15orf44	chr15:65871095-65903627	q1	q2	OK	0	0	0.323387	2.10957e-06	0.000115	0.00518771	yes
TSS8985	XLOC_007614	C15orf40	chr15:83654954-83680393	q1	q2	OK	0	0	0.356172	0	1e-05	0.000627069	yes
TSS921	XLOC_000764	SEMA4A	chr1:156119734-156147542	q1	q2	OK	0	0	0.541612	6.79456e-14	1e-05	0.000627069	yes
TSS9247	XLOC_007837	ACSM3	chr16:20775311-20860990	q1	q2	OK	0	0	0.576503	0.000643667	0.001335	0.0329097	yes
TSS9297	XLOC_007881	ATXN2L	chr16:28834413-28848558	q1	q2	OK	0	0	0.301744	2.33342e-06	5e-05	0.00253585	yes
TSS9298	XLOC_007882	SH2B1	chr16:28875077-28885534	q1	q2	OK	0	0	0.265206	2.08423e-07	0.00023	0.00911921	yes
TSS985	XLOC_000822	FCGR2A	chr1:161475204-161489360	q1	q2	OK	0	0	0.490564	9.22254e-07	0.00082	0.0232626	yes
TSS989	XLOC_000826	FCGR2B	chr1:161632904-161648444	q1	q2	OK	0	0	0.794027	4.6436e-11	1e-05	0.000627069	yes
TSS10004	XLOC_008486	ACD	chr16:67679029-67694718	q1	q2	OK	0	0	0.0852509	0.0116178	0.127745	0.50036	no
TSS10006	XLOC_008488	GFOD2	chr16:67708435-67753273	q1	q2	OK	0	0	0.119421	0.12944	0.06354	0.332517	no
TSS1001	XLOC_000835	UHMK1	chr1:162466963-162499419	q1	q2	OK	0	0	0.0642428	0.0854211	0.112905	0.466646	no
TSS10014	XLOC_008493	SLC12A4	chr16:67973786-68002597	q1	q2	OK	0	0	0.128017	0.00763893	0.06322	0.331445	no
TSS10022	XLOC_008500	CHTF8	chr16:69139466-69166493	q1	q2	OK	0	0	0.117218	0.022939	0.052785	0.294391	no
TSS10028	XLOC_008505	NQO1	chr16:69743303-69760533	q1	q2	OK	0	0	0.068769	0.603204	0.563095	0.959595	no
TSS10036	XLOC_008513	COG4	chr16:70514471-70557457	q1	q2	OK	0	0	5.57617e-05	0.998856	0.998695	0.999975	no
TSS10047	XLOC_008523	AP1G1	chr16:71762904-71842976	q1	q2	OK	0	0	0.0253962	0.522358	0.53835	0.947128	no
TSS10050	XLOC_008525	ZNF821	chr16:71879898-71919174	q1	q2	OK	0	0	0.0419638	0.652005	0.88283	0.999975	no
TSS10055	XLOC_008528	PMFBP1	chr16:72152995-72206349	q1	q2	OK	0	0	0.240263	0.000110492	0.020165	0.165525	no
TSS10061	XLOC_008532	GLG1	chr16:74481325-74641042	q1	q2	OK	0	0	0.0927468	5.94411e-07	0.14136	0.529059	no
TSS10063	XLOC_008534	MLKL	chr16:74705752-74734789	q1	q2	OK	0	0	0.02292	0.869761	0.87727	0.999975	no
TSS10078	XLOC_008544	TMEM231	chr16:75572014-75590170	q1	q2	OK	0	0	0.0482187	0.496671	0.794945	0.999975	no
TSS10079	XLOC_008545	ADAT1	chr16:75632246-75657221	q1	q2	OK	0	0	0.0169192	0.762108	0.768005	0.999975	no
TSS10080	XLOC_008546	KARS	chr16:75661621-75681585	q1	q2	OK	0	0	0.0515857	0.411308	0.4213	0.877915	no
TSS10085	XLOC_008551	C16orf46	chr16:81087101-81110872	q1	q2	OK	0	0	0.351022	4.29629e-07	0.005715	0.0842169	no
TSS10086	XLOC_008552	GCSH	chr16:81115551-81129980	q1	q2	OK	0	0	0.0564578	0.157236	0.18921	0.614688	no
TSS1009	XLOC_000840	NUF2	chr1:163291722-163325553	q1	q2	OK	0	0	0.214452	0.027411	0.036545	0.234825	no
TSS10092	XLOC_008558	HSDL1	chr16:84155743-84178800	q1	q2	OK	0	0	0.0126958	0.814417	0.82039	0.999975	no
TSS10093	XLOC_008559	TAF1C	chr16:84178864-84220676	q1	q2	OK	0	0	0.115396	0.0207852	0.1416	0.529677	no
TSS10097	XLOC_008563	ZDHHC7	chr16:85008066-85045141	q1	q2	OK	0	0	0.211004	0.0225799	0.02947	0.205384	no
TSS101	XLOC_000083	FBXO44	chr1:11708417-11723384	q1	q2	OK	0	0	0.117945	0.153606	0.426645	0.882454	no
TSS10103	XLOC_008569	COX4NB	chr16:85812230-85833148	q1	q2	OK	0	0	0.0282231	0.619417	0.619115	0.983281	no
TSS10107	XLOC_008573	C16orf95	chr16:87336403-87351026	q1	q2	OK	0	0	0.0319104	0.638188	0.64715	0.991516	no
TSS10111	XLOC_008576	KLHDC4	chr16:87741417-87799598	q1	q2	OK	0	0	0.138643	0.000247597	0.07385	0.36478	no
TSS10118	XLOC_008582	RNF166	chr16:88762902-88772829	q1	q2	OK	0	0	0.0430481	0.046909	0.09707	0.428384	no
TSS10121	XLOC_008585	APRT	chr16:88875876-88878342	q1	q2	OK	0	0	0.0320972	0.581338	0.59118	0.971685	no
TSS10127	XLOC_008590	ANKRD11	chr16:89334028-89556969	q1	q2	OK	0	0	0.179269	1.39888e-14	0.07653	0.373154	no
TSS10128	XLOC_008591	CHMP1A	chr16:89710843-89724129	q1	q2	OK	0	0	0.155751	2.34469e-07	0.00288	0.0565448	no
TSS10131	XLOC_008594	FANCA	chr16:89773540-89883065	q1	q2	OK	0	0	0.0680984	0.339171	0.347395	0.818062	no
TSS10149	XLOC_008609	WDR81	chr17:1619816-1641893	q1	q2	OK	0	0	0.19725	1.45253e-05	0.00799	0.101497	no
TSS10152	XLOC_008610	SERPINF2	chr17:1646129-1658559	q1	q2	OK	0	0	0.37176	0.000988623	0.019525	0.162997	no
TSS10161	XLOC_008616	SGSM2	chr17:2240805-2284348	q1	q2	OK	0	0	0.0456558	0.598091	0.604135	0.977339	no
TSS10163	XLOC_008618	RAP1GAP2	chr17:2699731-2941035	q1	q2	OK	0	0	0.0762004	0.447865	0.452835	0.899084	no
TSS10171	XLOC_008625	CTNS	chr17:3539761-3599698	q1	q2	OK	0	0	0.181294	1.14961e-05	0.015135	0.140856	no
TSS10172	XLOC_008626	TMEM93	chr17:3539761-3599698	q1	q2	OK	0	0	0.00737663	0.928762	0.92857	0.999975	no
TSS10174	XLOC_008628	CYB5D2	chr17:4046461-4060995	q1	q2	OK	0	0	0.031746	0.782777	0.78259	0.999975	no
TSS10180	XLOC_008632	ARRB2	chr17:4613788-4624795	q1	q2	OK	0	0	0.0125309	0.803188	0.807165	0.999975	no
TSS10186	XLOC_008638	PLD2	chr17:4710395-4726727	q1	q2	OK	0	0	0.139686	0.307271	0.31958	0.789647	no
TSS10187	XLOC_008639	MINK1	chr17:4736634-4806369	q1	q2	OK	0	0	0.055974	0.0256874	0.31352	0.782682	no
TSS10191	XLOC_008643	ENO3	chr17:4854383-4860426	q1	q2	OK	0	0	0.335473	0.00614761	0.015455	0.142144	no
TSS10196	XLOC_008648	RABEP1	chr17:5185557-5289132	q1	q2	OK	0	0	0.0528774	0.0274713	0.054985	0.301587	no
TSS10197	XLOC_008649	RPAIN	chr17:5289345-5342471	q1	q2	OK	0	0	0.196233	3.96464e-05	0.13684	0.519937	no
TSS10214	XLOC_008665	ACADVL	chr17:7093209-7128585	q1	q2	OK	0	0	0.00359751	0.913763	0.91584	0.999975	no
TSS10215	XLOC_008666	C17orf81	chr17:7155371-7166512	q1	q2	OK	0	0	0.0448972	0.259548	0.29081	0.756518	no
TSS10216	XLOC_008666	C17orf81	chr17:7155371-7166512	q1	q2	OK	0	0	0.0815059	0.352284	0.57735	0.966379	no
TSS1023	XLOC_000852	MPZL1	chr1:167691186-167761156	q1	q2	OK	0	0	0.115566	0.223859	0.30782	0.775912	no
TSS10235	XLOC_008681	TNFSF12-TNFSF13,TNFSF13	chr17:7452374-7464925	q1	q2	OK	0	0	0.477371	7.7679e-10	0.0045	0.0734991	no
TSS10238	XLOC_008682	EIF4A1	chr17:7465308-7482324	q1	q2	OK	0	0	0.015996	0.534728	0.54299	0.948933	no
TSS1024	XLOC_000853	DCAF6	chr1:167885912-168045083	q1	q2	OK	0	0	0.0899721	0.000418138	0.17011	0.58169	no
TSS10242	XLOC_008685	CD68	chr17:7482804-7485429	q1	q2	OK	0	0	0.0291196	0.737242	0.74953	0.999975	no
TSS10243	XLOC_008686	MPDU1	chr17:7486964-7493488	q1	q2	OK	0	0	0.166507	6.76195e-06	0.006545	0.0912756	no
TSS1025	XLOC_000854	TIPRL	chr1:168148170-168171351	q1	q2	OK	0	0	0.0136109	0.659327	0.670455	0.995437	no
TSS10250	XLOC_008689	WRAP53	chr17:7571719-7606820	q1	q2	OK	0	0	0.0214349	0.781799	0.787175	0.999975	no
TSS10257	XLOC_008696	CHD3	chr17:7788122-7816075	q1	q2	OK	0	0	0.202537	0.0198006	0.023715	0.181961	no
TSS10258	XLOC_008696	CHD3	chr17:7788122-7816075	q1	q2	OK	0	0	0.228102	0.0105132	0.04189	0.254936	no
TSS10260	XLOC_008698	CNTROB	chr17:7835441-7853237	q1	q2	OK	0	0	0.122192	0.0076958	0.0402	0.248904	no
TSS10267	XLOC_008705	RANGRF	chr17:8191081-8198170	q1	q2	OK	0	0	0.0384017	0.645865	0.833225	0.999975	no
TSS10271	XLOC_008708	NDEL1	chr17:8339178-8371481	q1	q2	OK	0	0	0.0701002	1.48632e-05	0.009105	0.108446	no
TSS10291	XLOC_008726	ZNF286A	chr17:15602890-15624100	q1	q2	OK	0	0	0.0457949	0.61803	0.629085	0.986453	no
TSS10296	XLOC_008731	TTC19	chr17:15879874-15932723	q1	q2	OK	0	0	0.0355693	0.698027	0.69786	0.999975	no
TSS10308	XLOC_008742	MPRIP	chr17:16946073-17095962	q1	q2	OK	0	0	0.0882046	0.131436	0.153405	0.552187	no
TSS10313	XLOC_008747	LRRC48	chr17:17876126-17920189	q1	q2	OK	0	0	0.249326	0.491742	0.220345	0.66424	no
TSS10319	XLOC_008753	SMCR7	chr17:18163847-18169095	q1	q2	OK	0	0	0.077122	0.312758	0.321725	0.791667	no
TSS10328	XLOC_008761	PRPSAP2	chr17:18759611-18834599	q1	q2	OK	0	0	0.0507112	0.407662	0.412595	0.871483	no
TSS10329	XLOC_008761	PRPSAP2	chr17:18759611-18834599	q1	q2	OK	0	0	0.0101069	0.83976	0.843595	0.999975	no
TSS10333	XLOC_008764	EPN2	chr17:19140689-19240028	q1	q2	OK	0	0	0.0800406	0.405736	0.4033	0.866127	no
TSS10334	XLOC_008765	MAPK7	chr17:19240866-19290532	q1	q2	OK	0	0	0.437744	1.21814e-06	0.002845	0.0562472	no
TSS10335	XLOC_008765	MAPK7	chr17:19240866-19290532	q1	q2	OK	0	0	0.150786	0.219589	0.24552	0.698757	no
TSS10339	XLOC_008769	ALDH3A2	chr17:19552063-19580908	q1	q2	OK	0	0	0.00913788	0.890341	0.891475	0.999975	no
TSS10342	XLOC_008770	SPECC1	chr17:19912648-20218072	q1	q2	OK	0	0	0.302902	0.000245523	0.008	0.101497	no
TSS1035	XLOC_000864	GORAB	chr1:170501262-170522974	q1	q2	OK	0	0	0.0363111	0.752858	0.862915	0.999975	no
TSS10353	XLOC_008779	WSB1	chr17:25621105-25640645	q1	q2	OK	0	0	0.0558489	0.324422	0.336165	0.807387	no
TSS10356	XLOC_008782	LGALS9	chr17:25958173-25976586	q1	q2	OK	0	0	0.0342763	0.737218	0.913105	0.999975	no
TSS10381	XLOC_008806	TAOK1	chr17:27717942-27878921	q1	q2	OK	0	0	0.093986	0.157676	0.177805	0.595114	no
TSS10390	XLOC_008813	GOSR1	chr17:28804425-28853832	q1	q2	OK	0	0	0.124027	3.93481e-10	0.08205	0.387256	no
TSS10397	XLOC_008820	RNF135	chr17:29297955-29326929	q1	q2	OK	0	0	0.0755137	0.218268	0.630635	0.986688	no
TSS10399	XLOC_008822	NF1	chr17:29421944-29704695	q1	q2	OK	0	0	0.122251	0.0218531	0.1493	0.545029	no
TSS104	XLOC_000086	AGTRAP	chr1:11796141-11810828	q1	q2	OK	0	0	0.120206	0.000885522	0.3924	0.857012	no
TSS10408	XLOC_008830	RHOT1	chr17:30469472-30552746	q1	q2	OK	0	0	0.0879548	0.291672	0.45696	0.901716	no
TSS10410	XLOC_008832	MIR632,ZNF207	chr17:30677127-30697468	q1	q2	OK	0	0	0.053461	0.173307	0.640825	0.989284	no
TSS10422	XLOC_008844	LIG3	chr17:33307516-33332088	q1	q2	OK	0	0	0.00203865	0.965228	0.965885	0.999975	no
TSS10427	XLOC_008849	AP2B1	chr17:33914281-34053436	q1	q2	OK	0	0	0.030924	0.716398	0.72031	0.999975	no
TSS10430	XLOC_008852	TAF15	chr17:34136487-34174238	q1	q2	OK	0	0	0.0253931	0.703128	0.70935	0.999975	no
TSS10445	XLOC_008866	TADA2A	chr17:35766976-35837226	q1	q2	OK	0	0	0.0460109	0.732417	0.742275	0.999975	no
TSS1045	XLOC_000874	METTL13	chr1:171750760-171766856	q1	q2	OK	0	0	0.0930086	0.0309257	0.186645	0.610229	no
TSS10461	XLOC_008882	CDK12	chr17:37617738-37690800	q1	q2	OK	0	0	0.0502015	0.592337	0.59673	0.974271	no
TSS10464	XLOC_008884	STARD3	chr17:37793332-37820454	q1	q2	OK	0	0	0.102839	0.0084552	0.149895	0.546202	no
TSS10481	XLOC_008895	THRA	chr17:38218445-38256973	q1	q2	OK	0	0	0.238535	0.00662709	0.07022	0.35303	no
TSS10487	XLOC_008901	RARA	chr17:38465422-38513895	q1	q2	OK	0	0	0.0433317	0.369981	0.386135	0.852003	no
TSS1049	XLOC_000878	C1orf9	chr1:172502259-172580973	q1	q2	OK	0	0	0.123368	0.230369	0.234715	0.683209	no
TSS10491	XLOC_008903	TMEM99	chr17:38974368-38992526	q1	q2	OK	0	0	0.0353555	0.603145	0.613585	0.981211	no
TSS105	XLOC_000087	CLCN6	chr1:11866206-11907840	q1	q2	OK	0	0	0.103032	0.00903863	0.35927	0.828912	no
TSS10507	XLOC_008919	NKIRAS2	chr17:40118758-40190044	q1	q2	OK	0	0	0.270966	6.4772e-06	0.009465	0.110404	no
TSS10508	XLOC_008919	NKIRAS2	chr17:40118758-40190044	q1	q2	OK	0	0	0.177611	0.00232069	0.012365	0.126732	no
TSS10511	XLOC_008922	ATP6V0A1	chr17:40610861-40674597	q1	q2	OK	0	0	0.0120861	0.885204	0.88485	0.999975	no
TSS10514	XLOC_008925	COASY	chr17:40714091-40718295	q1	q2	OK	0	0	0.143229	0.0396762	0.18246	0.602784	no
TSS10515	XLOC_008926	MLX	chr17:40719077-40729849	q1	q2	OK	0	0	0.119564	0.0133789	0.179195	0.59778	no
TSS10523	XLOC_008934	PSME3	chr17:40985422-40995777	q1	q2	OK	0	0	0.0228824	0.252367	0.267135	0.727606	no
TSS10524	XLOC_008935	AOC2	chr17:40996608-41002724	q1	q2	OK	0	0	0.0195096	0.857518	0.8601	0.999975	no
TSS10533	XLOC_008944	NBR1	chr17:41322497-41363707	q1	q2	OK	0	0	0.148251	7.34454e-07	0.00257	0.052237	no
TSS10543	XLOC_008953	G6PC3	chr17:42148097-42153712	q1	q2	OK	0	0	0.049407	0.268248	0.617985	0.982796	no
TSS10544	XLOC_008954	C17orf53	chr17:42219273-42239844	q1	q2	OK	0	0	0.195484	8.22695e-06	0.0073	0.0967554	no
TSS10546	XLOC_008956	TMUB2	chr17:42264353-42269099	q1	q2	OK	0	0	0.094036	0.454252	0.464305	0.907275	no
TSS10548	XLOC_008957	RUNDC3A	chr17:42385926-42396038	q1	q2	OK	0	0	0.247626	0.577748	0.16053	0.564056	no
TSS10552	XLOC_008961	DBF4B	chr17:42785975-42829636	q1	q2	OK	0	0	0.133054	0.135522	0.16883	0.579398	no
TSS10558	XLOC_008966	ACBD4	chr17:43209966-43221543	q1	q2	OK	0	0	0.127688	0.165044	0.456205	0.901097	no
TSS1056	XLOC_000885	ZBTB37	chr1:173837492-173855774	q1	q2	OK	0	0	0.118295	0.0137964	0.430135	0.88417	no
TSS10567	XLOC_008972	C17orf69	chr17:43697709-43913194	q1	q2	OK	0	0	0.157658	0.249593	0.28572	0.75022	no
TSS10576	XLOC_008981	NSF,NSFP1	chr17:44668034-44834828	q1	q2	OK	0	0	0.0308809	0.306257	0.31771	0.787435	no
TSS10578	XLOC_008983	GOSR2	chr17:45000485-45018733	q1	q2	OK	0	0	0.101738	0.0103758	0.162245	0.56709	no
TSS10592	XLOC_008996	SNX11	chr17:46184919-46200105	q1	q2	OK	0	0	0.0986937	0.321353	0.32368	0.793495	no
TSS10594	XLOC_008997	HOXB-AS3	chr17:46667822-46683774	q1	q2	OK	0	0	0.259398	0.0123664	0.04888	0.27991	no
TSS10598	XLOC_009000	ATP5G1	chr17:46970147-46973232	q1	q2	OK	0	0	0.0118272	0.870943	0.871765	0.999975	no
TSS10600	XLOC_009002	IGF2BP1	chr17:47074773-47133507	q1	q2	OK	0	0	0.0205279	0.13549	0.17116	0.583659	no
TSS10604	XLOC_009004	ABI3	chr17:47283595-47300587	q1	q2	OK	0	0	0.0433356	0.408533	0.41551	0.873744	no
TSS10608	XLOC_009008	KAT7	chr17:47865980-47906458	q1	q2	OK	0	0	0.10059	8.00826e-12	0.12117	0.485504	no
TSS10612	XLOC_009011	ITGA3	chr17:48133339-48167849	q1	q2	OK	0	0	0.0225741	0.432644	0.397015	0.860643	no
TSS10614	XLOC_009012	PDK2	chr17:48172100-48188733	q1	q2	OK	0	0	0.0413931	0.535703	0.52949	0.943692	no
TSS10616	XLOC_009013	SGCA	chr17:48243365-48253293	q1	q2	OK	0	0	0.203953	0.341184	0.35317	0.823743	no
TSS10620	XLOC_009016	EME1	chr17:48450580-48474914	q1	q2	OK	0	0	0.0184629	0.741824	0.75261	0.999975	no
TSS10629	XLOC_009024	LUC7L3	chr17:48796925-48830072	q1	q2	OK	0	0	0.00943551	0.901305	0.9028	0.999975	no
TSS10632	XLOC_009027	NME1,NME1-NME2	chr17:49230896-49249105	q1	q2	OK	0	0	0.0700894	0.000314127	0.099595	0.434043	no
TSS10634	XLOC_009027	NME2	chr17:49230896-49249105	q1	q2	OK	0	0	0.021602	0.563349	0.576875	0.966067	no
TSS10651	XLOC_009040	AKAP1	chr17:55162552-55198710	q1	q2	OK	0	0	0.0578877	0.647233	0.66541	0.994617	no
TSS10663	XLOC_009048	LOC100506779	chr17:56378593-56494931	q1	q2	OK	0	0	0.127797	0.00479744	0.41581	0.874167	no
TSS10664	XLOC_009049	RAD51C	chr17:56769962-56811692	q1	q2	OK	0	0	0.117488	0.190657	0.213255	0.653186	no
TSS10668	XLOC_009053	GDPD1	chr17:57297827-57353330	q1	q2	OK	0	0	0.000619397	0.995884	0.995875	0.999975	no
TSS10671	XLOC_009056	DHX40	chr17:57642885-57685713	q1	q2	OK	0	0	0.0122762	0.725415	0.727575	0.999975	no
TSS10679	XLOC_009064	BCAS3	chr17:58755171-59470199	q1	q2	OK	0	0	0.0820303	0.000107758	0.015115	0.140725	no
TSS10686	XLOC_009070	TLK2	chr17:60556385-60692841	q1	q2	OK	0	0	0.145651	0.093149	0.10257	0.44138	no
TSS10695	XLOC_009078	MAP3K3	chr17:61699800-61777519	q1	q2	OK	0	0	0.201977	0.0218124	0.030455	0.209987	no
TSS10697	XLOC_009080	DDX42	chr17:61851566-61896677	q1	q2	OK	0	0	0.101143	0.0779843	0.101105	0.437704	no
TSS10701	XLOC_009083	C17orf72	chr17:62075710-62097994	q1	q2	OK	0	0	0.254719	0.00183457	0.138115	0.52235	no
TSS10706	XLOC_009088	RGS9	chr17:63133455-63223821	q1	q2	OK	0	0	0.169399	0.332791	0.34819	0.818626	no
TSS10712	XLOC_009094	PITPNC1	chr17:65373923-65689647	q1	q2	OK	0	0	0.00430432	0.910388	0.912175	0.999975	no
TSS10715	XLOC_009097	BPTF	chr17:65821779-65980494	q1	q2	OK	0	0	0.0195565	0.824872	0.826905	0.999975	no
TSS10719	XLOC_009101	AMZ2	chr17:66244144-66253305	q1	q2	OK	0	0	0.165317	0.00262768	0.131525	0.507875	no
TSS10722	XLOC_009103	PRKAR1A	chr17:66508109-66528910	q1	q2	OK	0	0	0.0217109	0.440359	0.46336	0.906789	no
TSS10730	XLOC_009110	C17orf80	chr17:71228775-71258019	q1	q2	OK	0	0	0.039938	0.22783	0.72458	0.999975	no
TSS10732	XLOC_009112	RPL38	chr17:72199794-72206019	q1	q2	OK	0	0	0.12625	0.0329905	0.050215	0.28491	no
TSS10744	XLOC_009120	RAB37	chr17:72667255-72743474	q1	q2	OK	0	0	0.222717	0.0911074	0.01826	0.157358	no
TSS1076	XLOC_000899	SOAT1	chr1:179262848-179327814	q1	q2	OK	0	0	0.0685752	0.137114	0.267435	0.728008	no
TSS10760	XLOC_009136	LLGL2	chr17:73521782-73571290	q1	q2	OK	0	0	0.0950673	0.222636	0.56536	0.960079	no
TSS10766	XLOC_009141	ITGB4	chr17:73717515-73753899	q1	q2	OK	0	0	0.0156023	0.868547	0.86917	0.999975	no
TSS10768	XLOC_009142	UNK	chr17:73780919-73821886	q1	q2	OK	0	0	0.102599	0.199685	0.216185	0.657229	no
TSS10769	XLOC_009143	TEN1,TEN1-CDK3	chr17:73937588-74002080	q1	q2	OK	0	0	0.0394439	0.629396	0.6288	0.986429	no
TSS10775	XLOC_009148	SPHK1	chr17:74380689-74383941	q1	q2	OK	0	0	0.0786357	0.614175	0.608735	0.980002	no
TSS10781	XLOC_009151	LOC100507246	chr17:74553845-74561430	q1	q2	OK	0	0	0.186179	0.0340151	0.045975	0.268906	no
TSS10785	XLOC_009155	METTL23	chr17:74722911-74729962	q1	q2	OK	0	0	0.170861	0.0251311	0.192195	0.620628	no
TSS10787	XLOC_009156	MFSD11	chr17:74730196-74775336	q1	q2	OK	0	0	0.190689	0.0051414	0.03916	0.244635	no
TSS10792	XLOC_009158	SEC14L1	chr17:75084724-75213181	q1	q2	OK	0	0	0.0522377	0.116079	0.53472	0.946514	no
TSS108	XLOC_000089	MFN2	chr1:12040237-12073572	q1	q2	OK	0	0	0.119215	0.166519	0.17454	0.589326	no
TSS10807	XLOC_009166	AFMID	chr17:76183397-76203782	q1	q2	OK	0	0	0.144848	0.072601	0.132875	0.510798	no
TSS10808	XLOC_009167	BIRC5	chr17:76210276-76221716	q1	q2	OK	0	0	0.0850336	0.21208	0.287015	0.751537	no
TSS10815	XLOC_009173	CBX2	chr17:77751976-77761449	q1	q2	OK	0	0	0.0158664	0.731828	0.732065	0.999975	no
TSS10817	XLOC_009175	GAA	chr17:78075354-78093679	q1	q2	OK	0	0	0.30674	0.000126164	0.004635	0.0747376	no
TSS10820	XLOC_009177	SLC26A11	chr17:78194199-78227308	q1	q2	OK	0	0	0.324483	0.00104834	0.024875	0.187028	no
TSS10821	XLOC_009178	RNF213	chr17:78234659-78411884	q1	q2	OK	0	0	0.0352787	0.592407	0.5956	0.974069	no
TSS10822	XLOC_009179	ENDOV	chr17:78234659-78411884	q1	q2	OK	0	0	0.275281	0.000656578	0.040705	0.250483	no
TSS10824	XLOC_009181	RPTOR	chr17:78518624-78940173	q1	q2	OK	0	0	0.19762	2.45794e-07	0.003395	0.0625364	no
TSS10831	XLOC_009188	FSCN2	chr17:79495416-79504156	q1	q2	OK	0	0	0.00494167	0.975595	0.976425	0.999975	no
TSS10838	XLOC_009195	ANAPC11	chr17:79849598-79858363	q1	q2	OK	0	0	0.0871296	0.122837	0.772345	0.999975	no
TSS1084	XLOC_000905	QSOX1	chr1:180123967-180169859	q1	q2	OK	0	0	0.330385	0	0.003135	0.0600403	no
TSS10842	XLOC_009198	ASPSCR1	chr17:79935425-79975282	q1	q2	OK	0	0	0.0109724	0.734803	0.9303	0.999975	no
TSS10845	XLOC_009201	GPS1	chr17:80009762-80015346	q1	q2	OK	0	0	0.0490541	0.548295	0.556775	0.956484	no
TSS10846	XLOC_009202	SLC16A3	chr17:80186281-80197375	q1	q2	OK	0	0	0.0150272	0.848127	0.852555	0.999975	no
TSS10855	XLOC_009206	NARF	chr17:80416059-80446143	q1	q2	OK	0	0	0.0740703	0.0748116	0.18634	0.610013	no
TSS10863	XLOC_009214	RPH3AL	chr17:62179-202633	q1	q2	OK	0	0	0.390547	0.00599557	0.00527	0.0803672	no
TSS10865	XLOC_009216	VPS53	chr17:411907-618096	q1	q2	OK	0	0	0.0350342	0.727957	0.73237	0.999975	no
TSS1087	XLOC_000907	XPR1	chr1:180601145-180859415	q1	q2	OK	0	0	0.0337841	0.456642	0.45589	0.900811	no
TSS10874	XLOC_009222	YWHAE	chr17:1247833-1303556	q1	q2	OK	0	0	0.0248823	0.493415	0.507625	0.931053	no
TSS10875	XLOC_009223	CRK	chr17:1324646-1359561	q1	q2	OK	0	0	0.0631127	0.486034	0.486285	0.919743	no
TSS10879	XLOC_009225	INPP5K	chr17:1397870-1420182	q1	q2	OK	0	0	0.0484223	0.445845	0.593865	0.973624	no
TSS1089	XLOC_000909	MR1	chr1:181002560-181031074	q1	q2	OK	0	0	0.202589	0.0458105	0.07063	0.354377	no
TSS10915	XLOC_009255	SHPK,TRPV1	chr17:3468739-3539616	q1	q2	OK	0	0	0.0917347	0.0193061	0.206515	0.643062	no
TSS10916	XLOC_009256	TAX1BP3	chr17:3539761-3599698	q1	q2	OK	0	0	0.0639699	0.305338	0.31983	0.789677	no
TSS10917	XLOC_009256	P2RX5,P2RX5-TAX1BP3	chr17:3539761-3599698	q1	q2	OK	0	0	0.212896	4.65865e-05	0.017975	0.155915	no
TSS10920	XLOC_009259	CAMKK1	chr17:3763616-3796337	q1	q2	OK	0	0	0.110565	0.0592615	0.08125	0.385193	no
TSS10921	XLOC_009259	CAMKK1	chr17:3763616-3796337	q1	q2	OK	0	0	0.158209	0.0444537	0.06444	0.335612	no
TSS10923	XLOC_009261	ATP2A3	chr17:3827162-3867758	q1	q2	OK	0	0	0.0267147	0.210867	0.89341	0.999975	no
TSS10925	XLOC_009263	ANKFY1	chr17:4066664-4167274	q1	q2	OK	0	0	0.0107834	0.845663	0.85098	0.999975	no
TSS10927	XLOC_009265	MYBBP1A	chr17:4402128-4458681	q1	q2	OK	0	0	0.0300599	0.52225	0.537725	0.947128	no
TSS10931	XLOC_009269	CXCL16	chr17:4634722-4643223	q1	q2	OK	0	0	0.0541299	0.58295	0.567945	0.961654	no
TSS10934	XLOC_009272	SLC25A11	chr17:4840425-4843462	q1	q2	OK	0	0	0.0769966	0.0480333	0.016015	0.14518	no
TSS10937	XLOC_009275	CAMTA2	chr17:4871286-4890960	q1	q2	OK	0	0	0.114699	0.250036	0.25992	0.717516	no
TSS10938	XLOC_009275	CAMTA2	chr17:4871286-4890960	q1	q2	OK	0	0	0.0891037	6.49457e-07	0.052865	0.294713	no
TSS10946	XLOC_009283	DHX33	chr17:5344231-5372380	q1	q2	OK	0	0	0.0303841	0.757303	0.757505	0.999975	no
TSS10949	XLOC_009286	NLRP1	chr17:5404718-5487832	q1	q2	OK	0	0	0.41793	2.37955e-05	0.01045	0.116563	no
TSS1096	XLOC_000916	NPL	chr1:182758583-182799519	q1	q2	OK	0	0	0.251423	5.85308e-05	0.00719	0.096078	no
TSS10965	XLOC_009301	ASGR1	chr17:7076750-7082883	q1	q2	OK	0	0	0.480519	0.202535	0.01949	0.162919	no
TSS1097	XLOC_000917	DHX9	chr1:182808438-182857117	q1	q2	OK	0	0	0.0311986	0.570633	0.576335	0.966067	no
TSS10978	XLOC_009311	NEURL4	chr17:7218950-7232638	q1	q2	OK	0	0	0.071174	0.408507	0.419765	0.876921	no
TSS10979	XLOC_009312	PLSCR3	chr17:7284292-7307450	q1	q2	OK	0	0	0.0415398	0.690234	0.69838	0.999975	no
TSS10980	XLOC_009312	C17orf61,C17orf61-PLSCR3	chr17:7284292-7307450	q1	q2	OK	0	0	0.00122065	0.977297	0.977415	0.999975	no
TSS10987	XLOC_009317	TP53	chr17:7571719-7606820	q1	q2	OK	0	0	0.166499	4.53996e-08	0.00288	0.0565448	no
TSS10991	XLOC_009321	TRAPPC1	chr17:7833662-7835317	q1	q2	OK	0	0	0.205605	0.00751771	0.02438	0.184977	no
TSS10998	XLOC_009327	TMEM107	chr17:8076296-8079714	q1	q2	OK	0	0	0.0723408	0.383292	0.390175	0.855355	no
TSS1100	XLOC_000920	SMG7	chr1:183441505-183523328	q1	q2	OK	0	0	0.21133	8.21565e-15	0.006285	0.0895326	no
TSS11008	XLOC_009337	MYH10	chr17:8377522-8534079	q1	q2	OK	0	0	0.0732307	5.71173e-06	0.007445	0.0977617	no
TSS11009	XLOC_009338	CCDC42	chr17:8633245-8648154	q1	q2	OK	0	0	0.0545817	0.819971	0.8162	0.999975	no
TSS11015	XLOC_009343	STX8	chr17:9153787-9479275	q1	q2	OK	0	0	0.00697497	0.858338	0.862425	0.999975	no
TSS1102	XLOC_000922	TSEN15	chr1:184020810-184043344	q1	q2	OK	0	0	0.0111951	0.909985	0.96514	0.999975	no
TSS11042	XLOC_009364	FAM18B2,FAM18B2-CDRT4	chr17:15339331-15466945	q1	q2	OK	0	0	0.00152881	0.98413	0.984945	0.999975	no
TSS11045	XLOC_009367	ZSWIM7	chr17:15879874-15932723	q1	q2	OK	0	0	0.0549697	0.622001	0.63429	0.987395	no
TSS11047	XLOC_009368	NCOR1	chr17:15933407-16118874	q1	q2	OK	0	0	0.0772684	0.330182	0.38194	0.849556	no
TSS1105	XLOC_000925	SWT1	chr1:185087217-185260913	q1	q2	OK	0	0	0.0731525	0.608464	0.616285	0.982094	no
TSS11055	XLOC_009376	FLCN	chr17:17115526-17140502	q1	q2	OK	0	0	0.262104	0.00109921	0.009185	0.108862	no
TSS11063	XLOC_009381	SREBF1	chr17:17584786-17740325	q1	q2	OK	0	0	0.0279326	0.699343	0.702615	0.999975	no
TSS11065	XLOC_009383	TOM1L2	chr17:17746821-17875784	q1	q2	OK	0	0	0.124296	3.11436e-06	0.00542	0.0816849	no
TSS11070	XLOC_009387	SHMT1	chr17:18218593-18266856	q1	q2	OK	0	0	0.157105	0.120984	0.133165	0.511691	no
TSS11075	XLOC_009392	ZNF286B	chr17:18561741-18585572	q1	q2	OK	0	0	0.226413	0.00293876	0.034735	0.228169	no
TSS11079	XLOC_009395	B9D1	chr17:19240866-19290532	q1	q2	OK	0	0	0.236473	1.48061e-06	0.015405	0.141927	no
TSS1108	XLOC_000928	C1orf27	chr1:185703682-186446655	q1	q2	OK	0	0	0.0601692	0.227972	0.397085	0.860654	no
TSS11082	XLOC_009397	MFAP4	chr17:19240866-19290532	q1	q2	OK	0	0	0.109184	0.000167458	0.01319	0.130986	no
TSS11093	XLOC_009406	TMEM11	chr17:21101262-21117908	q1	q2	OK	0	0	0.0101686	0.91711	0.917455	0.999975	no
TSS11105	XLOC_009418	UNC119	chr17:26873724-26879646	q1	q2	OK	0	0	0.0350491	0.638796	0.63842	0.988791	no
TSS11111	XLOC_009424	SDF2	chr17:26975373-26989207	q1	q2	OK	0	0	0.0113278	0.920801	0.919975	0.999975	no
TSS11114	XLOC_009426	RAB34	chr17:27041298-27045286	q1	q2	OK	0	0	0.544057	0.402111	0.003625	0.0649245	no
TSS11117	XLOC_009428	C17orf63	chr17:27082995-27169841	q1	q2	OK	0	0	0.0290998	0.780554	0.77984	0.999975	no
TSS11123	XLOC_009434	PHF12	chr17:27232270-27278508	q1	q2	OK	0	0	0.000782212	0.977285	0.97754	0.999975	no
TSS11129	XLOC_009439	GIT1	chr17:27900486-27916610	q1	q2	OK	0	0	0.0237906	0.552697	0.557935	0.95685	no
TSS11141	XLOC_009451	EVI2A	chr17:29421944-29704695	q1	q2	OK	0	0	0.0869363	0.272234	0.27338	0.734535	no
TSS1115	XLOC_000935	RGS13	chr1:192605267-192629440	q1	q2	OK	0	0	0.0883925	0.280858	0.28896	0.753842	no
TSS11152	XLOC_009461	CCT6B	chr17:33254877-33288528	q1	q2	OK	0	0	0.208621	0.0243875	0.083475	0.391566	no
TSS11153	XLOC_009462	RFFL	chr17:33336130-33448541	q1	q2	OK	0	0	0.0212712	0.853182	0.857735	0.999975	no
TSS11155	XLOC_009462	RAD51D	chr17:33336130-33448541	q1	q2	OK	0	0	0.103164	0.214988	0.70807	0.999975	no
TSS11157	XLOC_009463	NLE1	chr17:33458367-33469322	q1	q2	OK	0	0	0.02509	0.698041	0.6994	0.999975	no
TSS1117	XLOC_000937	TROVE2	chr1:192981495-193060906	q1	q2	OK	0	0	0.0542917	0.172441	0.2859	0.750396	no
TSS11170	XLOC_009475	RDM1	chr17:34245084-34257780	q1	q2	OK	0	0	0.189281	0.0367235	0.22532	0.670503	no
TSS11176	XLOC_009479	CCL23	chr17:34340096-34345005	q1	q2	OK	0	0	0.586163	0.000923798	0.00382	0.0669699	no
TSS11184	XLOC_009487	MYO19	chr17:34842472-34891305	q1	q2	OK	0	0	0.0565865	0.51825	0.522335	0.939481	no
TSS11187	XLOC_009488	ACACA	chr17:35441926-35766902	q1	q2	OK	0	0	0.0256672	0.644557	0.65642	0.993175	no
TSS11188	XLOC_009489	SYNRG	chr17:35874899-35969486	q1	q2	OK	0	0	0.0714657	0.273274	0.813245	0.999975	no
TSS11207	XLOC_009508	CACNB1	chr17:37329708-37353956	q1	q2	OK	0	0	0.037837	0.511015	0.536325	0.946783	no
TSS11209	XLOC_009510	FBXL20	chr17:37408896-37557909	q1	q2	OK	0	0	0.114257	0.110565	0.13538	0.516758	no
TSS1121	XLOC_000940	CFH	chr1:196621007-196716634	q1	q2	OK	0	0	0.140744	0.392028	0.411625	0.870687	no
TSS11214	XLOC_009515	IKZF3	chr17:37921198-38020441	q1	q2	OK	0	0	0.190462	0.00168104	0.01414	0.135794	no
TSS11218	XLOC_009518	MED24	chr17:38175349-38210889	q1	q2	OK	0	0	0.0632381	0.398382	0.4017	0.865072	no
TSS11276	XLOC_009576	HAP1	chr17:39878890-39890898	q1	q2	OK	0	0	0.520635	2.30262e-09	0.002545	0.0519678	no
TSS11277	XLOC_009577	JUP	chr17:39910858-39942964	q1	q2	OK	0	0	0.0184754	0.833867	0.835825	0.999975	no
TSS11279	XLOC_009579	NT5C3L	chr17:39981333-39992523	q1	q2	OK	0	0	0.0460444	0.440586	0.740745	0.999975	no
TSS11281	XLOC_009581	ACLY	chr17:40023178-40075272	q1	q2	OK	0	0	0.0839434	0.153237	0.171195	0.583669	no
TSS11283	XLOC_009582	DNAJC7	chr17:40118758-40190044	q1	q2	OK	0	0	0.0882178	0.0144009	0.050475	0.285713	no
TSS11287	XLOC_009586	RAB5C	chr17:40276993-40307062	q1	q2	OK	0	0	0.0264191	0.505963	0.69807	0.999975	no
TSS11291	XLOC_009589	GHDC	chr17:40341104-40346550	q1	q2	OK	0	0	0.165453	0.0508074	0.119615	0.481914	no
TSS11294	XLOC_009591	STAT3	chr17:40465342-40540513	q1	q2	OK	0	0	0.181919	0.000191568	0.05369	0.297685	no
TSS11296	XLOC_009593	PSMC3IP	chr17:40719077-40729849	q1	q2	OK	0	0	0.25638	0.00992106	0.035855	0.232475	no
TSS11297	XLOC_009593	PSMC3IP	chr17:40719077-40729849	q1	q2	OK	0	0	0.319479	1.27177e-06	0.02134	0.171476	no
TSS11298	XLOC_009594	FAM134C	chr17:40731525-40767256	q1	q2	OK	0	0	0.094907	0.18668	0.196845	0.627713	no
TSS11302	XLOC_009598	LOC100190938	chr17:40905946-40915060	q1	q2	OK	0	0	0.110609	0.589901	0.605125	0.977913	no
TSS11307	XLOC_009602	AARSD1	chr17:41102542-41132545	q1	q2	OK	0	0	0.304912	4.0145e-05	0.011805	0.123913	no
TSS11311	XLOC_009604	BRCA1	chr17:41196311-41277500	q1	q2	OK	0	0	0.126982	0.0205177	0.231855	0.679478	no
TSS11312	XLOC_009605	LOC100130581	chr17:41447212-41466266	q1	q2	OK	0	0	0.153985	0.304063	0.333965	0.805408	no
TSS1132	XLOC_000950	PTPRC	chr1:198608136-198726545	q1	q2	OK	0	0	0.0714509	0.0397738	0.317985	0.787613	no
TSS11325	XLOC_009616	HDAC5	chr17:42154120-42201014	q1	q2	OK	0	0	0.0180822	0.851508	0.8523	0.999975	no
TSS11327	XLOC_009618	ATXN7L3	chr17:42269172-42275529	q1	q2	OK	0	0	0.0281736	0.603527	0.613285	0.981027	no
TSS11330	XLOC_009619	UBTF	chr17:42282400-42298994	q1	q2	OK	0	0	0.106074	1.06353e-05	0.006785	0.0930089	no
TSS11332	XLOC_009621	SLC25A39	chr17:42396992-42402217	q1	q2	OK	0	0	0.119798	0.16526	0.174125	0.58904	no
TSS11335	XLOC_009624	GPATCH8	chr17:42472644-42580957	q1	q2	OK	0	0	0.0265358	0.448779	0.468475	0.909952	no
TSS11336	XLOC_009625	CCDC43	chr17:42754804-42767165	q1	q2	OK	0	0	0.0641532	0.334735	0.34126	0.812231	no
TSS11339	XLOC_009627	EFTUD2	chr17:42925278-42976993	q1	q2	OK	0	0	0.0146718	0.37483	0.40389	0.866552	no
TSS11350	XLOC_009637	PLEKHM1	chr17:43513265-43568146	q1	q2	OK	0	0	0.0957073	0.180057	0.272205	0.733242	no
TSS11357	XLOC_009641	KANSL1	chr17:44107281-44302740	q1	q2	OK	0	0	0.226417	0.0106384	0.018945	0.160539	no
TSS11358	XLOC_009642	ARL17A,ARL17B	chr17:44372496-44439163	q1	q2	OK	0	0	0.180115	0.00160248	0.035255	0.230387	no
TSS11359	XLOC_009643	ARL17A	chr17:44590075-44657088	q1	q2	OK	0	0	0.0515042	0.302983	0.307965	0.776057	no
TSS11362	XLOC_009646	CDC27	chr17:45195310-45266665	q1	q2	OK	0	0	0.0367911	0.300317	0.32692	0.798117	no
TSS11365	XLOC_009649	MRPL10	chr17:45900637-45908907	q1	q2	OK	0	0	0.0772904	0.125204	0.20928	0.646568	no
TSS11366	XLOC_009650	SCRN2	chr17:45908992-45918699	q1	q2	OK	0	0	0.0318219	0.739023	0.741345	0.999975	no
TSS11373	XLOC_009656	SKAP1	chr17:46210801-46507594	q1	q2	OK	0	0	0.0395776	0.660878	0.66475	0.994557	no
TSS11395	XLOC_009676	PHOSPHO1	chr17:47300731-47308128	q1	q2	OK	0	0	0.246463	0.000456401	0.030785	0.211328	no
TSS11399	XLOC_009679	SPOP	chr17:47676245-47755525	q1	q2	OK	0	0	0.126295	0.0612428	0.22336	0.668407	no
TSS114	XLOC_000093	VPS13D	chr1:12290112-12572098	q1	q2	OK	0	0	0.00613628	0.917578	0.91843	0.999975	no
TSS11415	XLOC_009695	TOB1	chr17:48939586-48945732	q1	q2	OK	0	0	0.0422886	0.236463	0.26294	0.722221	no
TSS11418	XLOC_009696	SPAG9	chr17:49039534-49198226	q1	q2	OK	0	0	0.0699826	0.276583	0.28386	0.748263	no
TSS11435	XLOC_009709	SRSF1	chr17:56078279-56084707	q1	q2	OK	0	0	0.0711785	0.173899	0.500735	0.928421	no
TSS11439	XLOC_009712	BZRAP1	chr17:56378593-56494931	q1	q2	OK	0	0	0.0608685	0.510644	0.51642	0.936003	no
TSS11452	XLOC_009722	TRIM37	chr17:56833231-57184266	q1	q2	OK	0	0	0.0662298	0.0444754	0.06689	0.342785	no
TSS11453	XLOC_009723	SKA2	chr17:57187307-57232800	q1	q2	OK	0	0	0.0319108	0.610647	0.61996	0.983458	no
TSS11457	XLOC_009727	TUBD1	chr17:57936840-57970306	q1	q2	OK	0	0	0.289936	0.00233152	0.033925	0.225078	no
TSS1146	XLOC_000962	SHISA4	chr1:201857796-201861715	q1	q2	OK	0	0	0.167585	0.342127	0.341645	0.812456	no
TSS11469	XLOC_009739	INTS2	chr17:59942727-60005377	q1	q2	OK	0	0	0.122543	0.173482	0.18433	0.605891	no
TSS11486	XLOC_009753	GH1	chr17:61994562-61996198	q1	q2	OK	0	0	0.157569	0.0603555	0.145425	0.537425	no
TSS11487	XLOC_009754	CD79B	chr17:62006097-62009704	q1	q2	OK	0	0	0.0379935	0.448304	0.843545	0.999975	no
TSS11490	XLOC_009756	ICAM2	chr17:62075710-62097994	q1	q2	OK	0	0	0.0615734	0.272798	0.54274	0.948933	no
TSS11512	XLOC_009773	PSMD12	chr17:65336618-65362721	q1	q2	OK	0	0	0.0441064	0.02931	0.0706	0.354336	no
TSS11513	XLOC_009774	C17orf58	chr17:65987216-65989765	q1	q2	OK	0	0	0.022123	0.798695	0.799045	0.999975	no
TSS11514	XLOC_009775	SLC16A6	chr17:66255322-66417000	q1	q2	OK	0	0	0.16442	0.0115616	0.02505	0.187259	no
TSS11529	XLOC_009787	SLC39A11	chr17:70642084-71088853	q1	q2	OK	0	0	0.0257233	0.806183	0.80425	0.999975	no
TSS11530	XLOC_009788	FAM104A	chr17:71189172-71228533	q1	q2	OK	0	0	0.0177006	0.84828	0.849405	0.999975	no
TSS1154	XLOC_000968	LGR6	chr1:202163117-202288889	q1	q2	OK	0	0	0.473727	0.876907	0.00562	0.0831403	no
TSS11544	XLOC_009802	FDXR	chr17:72858618-72869156	q1	q2	OK	0	0	0.0777741	1.3166e-05	0.008125	0.101947	no
TSS11548	XLOC_009806	ATP5H	chr17:73034954-73043074	q1	q2	OK	0	0	0.00138366	0.961028	0.96161	0.999975	no
TSS11549	XLOC_009807	NT5C	chr17:73106081-73127890	q1	q2	OK	0	0	0.0581628	0.352716	0.53485	0.946514	no
TSS1155	XLOC_000969	PPP1R12B	chr1:202317829-202557697	q1	q2	OK	0	0	0.269853	2.05889e-05	0.01137	0.121707	no
TSS11550	XLOC_009808	HN1	chr17:73131343-73150775	q1	q2	OK	0	0	0.0650735	0.0293815	0.10901	0.456864	no
TSS11551	XLOC_009809	SUMO2	chr17:73163824-73179098	q1	q2	OK	0	0	0.0414564	0.0683805	0.098365	0.430785	no
TSS11552	XLOC_009810	GGA3	chr17:73232693-73267311	q1	q2	OK	0	0	0.188811	1.99146e-06	0.01048	0.116659	no
TSS11555	XLOC_009811	MIF4GD	chr17:73232693-73267311	q1	q2	OK	0	0	0.107813	0.135045	0.199915	0.632786	no
TSS11556	XLOC_009812	SLC25A19	chr17:73267379-73285530	q1	q2	OK	0	0	0.09959	0.216228	0.47308	0.91393	no
TSS11557	XLOC_009813	GRB2	chr17:73314156-73401790	q1	q2	OK	0	0	0.0236182	0.256696	0.27469	0.735678	no
TSS11560	XLOC_009815	RECQL5	chr17:73584138-73663269	q1	q2	OK	0	0	0.0678427	0.0593777	0.208885	0.64623	no
TSS11567	XLOC_009822	TRIM65	chr17:73885040-73893084	q1	q2	OK	0	0	0.0570848	0.482091	0.49194	0.923933	no
TSS11570	XLOC_009825	ACOX1	chr17:73937588-74002080	q1	q2	OK	0	0	0.0497811	0.551877	0.74662	0.999975	no
TSS11574	XLOC_009828	EXOC7	chr17:74075262-74099868	q1	q2	OK	0	0	0.11581	0.102883	0.1121	0.464893	no
TSS1158	XLOC_000970	KDM5B-AS1	chr1:202780073-202781041	q1	q2	OK	0	0	0.0754407	0.549871	0.563265	0.9597	no
TSS11581	XLOC_009834	RHBDF2	chr17:74466974-74497509	q1	q2	OK	0	0	0.11877	0.150468	0.1705	0.582498	no
TSS11585	XLOC_009838	MXRA7	chr17:74671808-74707056	q1	q2	OK	0	0	0.00773043	0.908527	0.98927	0.999975	no
TSS11586	XLOC_009839	JMJD6	chr17:74708913-74722881	q1	q2	OK	0	0	0.00346455	0.937286	0.9378	0.999975	no
TSS11587	XLOC_009840	SRSF2	chr17:74730196-74775336	q1	q2	OK	0	0	0.122158	0.0441099	0.17758	0.594745	no
TSS11597	XLOC_009848	CYTH1	chr17:76670129-76778376	q1	q2	OK	0	0	0.0324087	0.499615	0.505335	0.929653	no
TSS11602	XLOC_009853	CANT1	chr17:76987797-77005899	q1	q2	OK	0	0	0.0773568	0.372414	0.44138	0.891261	no
TSS11619	XLOC_009869	AZI1	chr17:79163392-79196751	q1	q2	OK	0	0	0.178307	0.0907265	0.10974	0.458712	no
TSS11621	XLOC_009871	SLC38A10	chr17:79218798-79269096	q1	q2	OK	0	0	0.0853596	0.267979	0.274125	0.735415	no
TSS11627	XLOC_009877	C17orf70	chr17:79506910-79519429	q1	q2	OK	0	0	0.0436524	0.644767	0.6487	0.991878	no
TSS11632	XLOC_009882	FAM195B	chr17:79780292-79791167	q1	q2	OK	0	0	0.0447499	0.470238	0.48524	0.919217	no
TSS11636	XLOC_009885	ARHGDIA	chr17:79825596-79829282	q1	q2	OK	0	0	0.00284727	0.671828	0.67681	0.996303	no
TSS11639	XLOC_009887	PCYT2	chr17:79860071-79869340	q1	q2	OK	0	0	0.0682838	0.0271566	0.308575	0.777003	no
TSS11643	XLOC_009890	PYCR1	chr17:79890266-79894968	q1	q2	OK	0	0	0.0664559	0.0436658	0.069855	0.352154	no
TSS11647	XLOC_009894	DCXR	chr17:79993756-79995573	q1	q2	OK	0	0	0.0795301	0.0742245	0.100265	0.435774	no
TSS11652	XLOC_009899	CSNK1D	chr17:80200536-80231594	q1	q2	OK	0	0	0.123602	0.134231	0.143355	0.53301	no
TSS11655	XLOC_009902	C17orf101	chr17:80347085-80408707	q1	q2	OK	0	0	0.106013	0.287816	0.50942	0.931759	no
TSS1167	XLOC_000979	ATP2B4	chr1:203595914-203713209	q1	q2	OK	0	0	0.0124436	0.787431	0.789445	0.999975	no
TSS11692	XLOC_009931	USP14	chr18:158482-213739	q1	q2	OK	0	0	0.0237066	0.57136	0.57394	0.965142	no
TSS1170	XLOC_000982	LAX1	chr1:203734283-203745480	q1	q2	OK	0	0	0.044609	0.698608	0.70096	0.999975	no
TSS11710	XLOC_009941	TGIF1	chr18:3412071-3458406	q1	q2	OK	0	0	0.0853914	0.612842	0.63246	0.986731	no
TSS11721	XLOC_009951	PTPRM	chr18:7567313-8406859	q1	q2	OK	0	0	0.269282	0.000344536	0.028475	0.200877	no
TSS11725	XLOC_009955	ANKRD12	chr18:9136750-9285983	q1	q2	OK	0	0	0.0318578	0.649489	0.65168	0.992354	no
TSS11731	XLOC_009960	VAPA	chr18:9913954-9960018	q1	q2	OK	0	0	0.0023071	0.944586	0.94594	0.999975	no
TSS11740	XLOC_009968	SLMO1	chr18:12407894-12432236	q1	q2	OK	0	0	0.121038	0.276628	0.283285	0.747229	no
TSS11743	XLOC_009970	SEH1L	chr18:12947982-12987536	q1	q2	OK	0	0	0.0378267	0.161927	0.19572	0.626265	no
TSS11746	XLOC_009972	C18orf1	chr18:13218785-13652753	q1	q2	OK	0	0	0.0566145	0.667119	0.676045	0.996083	no
TSS1175	XLOC_000987	MDM4	chr1:204485506-204527248	q1	q2	OK	0	0	0.160888	0.00443314	0.05329	0.296149	no
TSS11761	XLOC_009985	RBBP8	chr18:20513294-20606449	q1	q2	OK	0	0	0.0581624	0.373085	0.388455	0.854163	no
TSS11762	XLOC_009986	CABLES1	chr18:20714527-20840434	q1	q2	OK	0	0	0.472474	0.00024835	0.00822	0.102653	no
TSS11770	XLOC_009990	TTC39C	chr18:21572736-21715574	q1	q2	OK	0	0	0.024036	0.872576	0.87909	0.999975	no
TSS11777	XLOC_009996	PSMA8	chr18:23713815-23773319	q1	q2	OK	0	0	0.252345	0.124899	0.13614	0.518466	no
TSS11787	XLOC_010006	RNF138	chr18:29671817-29711524	q1	q2	OK	0	0	0.00976307	0.845109	0.846605	0.999975	no
TSS11788	XLOC_010006	RNF138	chr18:29671817-29711524	q1	q2	OK	0	0	0.284439	0.00605223	0.035205	0.230173	no
TSS11802	XLOC_010012	ZNF397	chr18:32820993-32870196	q1	q2	OK	0	0	0.076024	0.330447	0.3521	0.822787	no
TSS11803	XLOC_010013	ZNF271	chr18:32870235-32890730	q1	q2	OK	0	0	0.121557	0.158783	0.16965	0.580938	no
TSS11806	XLOC_010016	C18orf21	chr18:33552587-33559250	q1	q2	OK	0	0	0.0614387	0.309419	0.60141	0.975622	no
TSS11807	XLOC_010017	ELP2	chr18:33709836-33754688	q1	q2	OK	0	0	0.0845348	0.101049	0.530775	0.94417	no
TSS1182	XLOC_000992	CDK18	chr1:205473683-205501921	q1	q2	OK	0	0	0.241812	0.0363605	0.1408	0.527726	no
TSS11821	XLOC_010028	HAUS1	chr18:43684297-43708299	q1	q2	OK	0	0	0.0430699	0.328959	0.33934	0.810883	no
TSS11822	XLOC_010029	C18orf25	chr18:43753987-43846955	q1	q2	OK	0	0	0.0016519	0.978599	0.978825	0.999975	no
TSS11830	XLOC_010036	SKA1	chr18:47901391-47920538	q1	q2	OK	0	0	0.0646963	0.494332	0.50023	0.92818	no
TSS11847	XLOC_010053	NEDD4L	chr18:55711609-56068772	q1	q2	OK	0	0	0.202806	3.45634e-05	0.007525	0.0981008	no
TSS11853	XLOC_010055	MALT1	chr18:56338617-56417370	q1	q2	OK	0	0	0.0139402	0.86033	0.86092	0.999975	no
TSS11857	XLOC_010059	GRP	chr18:56887399-56898002	q1	q2	OK	0	0	0.536237	0.616138	0.02331	0.180209	no
TSS1188	XLOC_000998	SRGAP2	chr1:206516199-206637783	q1	q2	OK	0	0	0.217374	0.00150409	0.02614	0.191892	no
TSS1189	XLOC_000999	IKBKE	chr1:206643585-206670223	q1	q2	OK	0	0	0.192776	4.03396e-05	0.034895	0.228936	no
TSS11897	XLOC_010094	NFATC1	chr18:77155771-77289323	q1	q2	OK	0	0	0.068801	0.405687	0.414605	0.873127	no
TSS11898	XLOC_010095	CTDP1	chr18:77439800-77514510	q1	q2	OK	0	0	0.156977	0.112624	0.12596	0.496565	no
TSS11899	XLOC_010095	CTDP1	chr18:77439800-77514510	q1	q2	OK	0	0	0.25729	0.00107137	0.02288	0.17817	no
TSS11902	XLOC_010098	RBFA	chr18:77794345-77810652	q1	q2	OK	0	0	0.0583131	0.24886	0.2754	0.736571	no
TSS11909	XLOC_010104	ENOSF1	chr18:596997-712662	q1	q2	OK	0	0	0.0994005	0.163603	0.35341	0.823743	no
TSS1191	XLOC_001000	RASSF5	chr1:206680878-206762616	q1	q2	OK	0	0	0.0332201	0.602839	0.612475	0.981001	no
TSS1192	XLOC_001001	DYRK3	chr1:206808880-206822542	q1	q2	OK	0	0	0.00752521	0.929357	0.93153	0.999975	no
TSS11924	XLOC_010115	ZFP161	chr18:5289017-5297052	q1	q2	OK	0	0	0.113446	0.155462	0.18004	0.598441	no
TSS1193	XLOC_001002	MAPKAPK2	chr1:206858364-206907630	q1	q2	OK	0	0	0.0485618	0.35544	0.373105	0.841786	no
TSS11933	XLOC_010123	PPP4R1	chr18:9546791-9614600	q1	q2	OK	0	0	0.0359635	0.729094	0.727235	0.999975	no
TSS11935	XLOC_010125	MPPE1	chr18:11883471-11908796	q1	q2	OK	0	0	0.276077	0	0.00856	0.10502	no
TSS11942	XLOC_010131	FAM210A	chr18:13663345-13726591	q1	q2	OK	0	0	0.056643	0.271834	0.29489	0.761187	no
TSS11944	XLOC_010133	ZNF519	chr18:14075988-14132489	q1	q2	OK	0	0	0.00222805	0.982999	0.98356	0.999975	no
TSS11961	XLOC_010148	SS18	chr18:23596216-23670611	q1	q2	OK	0	0	0.0337654	0.654714	0.658105	0.9933	no
TSS1198	XLOC_001006	PFKFB2	chr1:207226619-207254368	q1	q2	OK	0	0	0.0223013	0.772394	0.778665	0.999975	no
TSS11985	XLOC_010165	ZSCAN30	chr18:32820993-32870196	q1	q2	OK	0	0	0.026501	0.568378	0.585335	0.96984	no
TSS11988	XLOC_010168	INO80C	chr18:33048290-33077955	q1	q2	OK	0	0	0.0632073	0.318577	0.34148	0.812355	no
TSS11991	XLOC_010171	SLC39A6	chr18:33688493-33709357	q1	q2	OK	0	0	0.0357789	0.683792	0.68341	0.99801	no
TSS12007	XLOC_010184	PIAS2	chr18:44390022-44497495	q1	q2	OK	0	0	0.0521123	0.489506	0.487815	0.920619	no
TSS12018	XLOC_010191	SMAD2	chr18:45359465-45457515	q1	q2	OK	0	0	0.187475	0.0102712	0.034025	0.225459	no
TSS1202	XLOC_001009	CD55	chr1:207494816-207534311	q1	q2	OK	0	0	0.0169062	0.795872	0.798825	0.999975	no
TSS12022	XLOC_010193	SMAD7	chr18:46446222-46477081	q1	q2	OK	0	0	0.0607243	0.57518	0.582765	0.968961	no
TSS12025	XLOC_010196	C18orf32	chr18:47007547-47018935	q1	q2	OK	0	0	0.0583071	0.54846	0.550085	0.953287	no
TSS12028	XLOC_010196	RPL17	chr18:47007547-47018935	q1	q2	OK	0	0	0.17225	0.0279023	0.049675	0.282692	no
TSS1203	XLOC_001010	CR2	chr1:207627644-207663240	q1	q2	OK	0	0	0.0523379	0.610414	0.60705	0.979143	no
TSS12038	XLOC_010204	CXXC1	chr18:47808712-47814692	q1	q2	OK	0	0	0.00881791	0.839182	0.843765	0.999975	no
TSS12039	XLOC_010205	MRO	chr18:48321489-48351754	q1	q2	OK	0	0	0.463919	3.02378e-11	0.00445	0.0729971	no
TSS12040	XLOC_010205	MRO	chr18:48321489-48351754	q1	q2	OK	0	0	0.139566	0.170286	0.211445	0.649623	no
TSS12054	XLOC_010211	TCF4	chr18:52889561-53303188	q1	q2	OK	0	0	0.266781	6.79492e-07	0.004585	0.0742927	no
TSS12056	XLOC_010213	TXNL1	chr18:54270052-54305920	q1	q2	OK	0	0	0.0332319	0.372189	0.380085	0.848055	no
TSS12057	XLOC_010214	FECH	chr18:55212072-55253969	q1	q2	OK	0	0	0.053174	0.241949	0.26709	0.727606	no
TSS1206	XLOC_001013	CD46	chr1:207925382-207968861	q1	q2	OK	0	0	0.183826	0.000376621	0.01608	0.145467	no
TSS12068	XLOC_010225	PIGN	chr18:59711457-59854289	q1	q2	OK	0	0	0.0488001	0.615993	0.61783	0.982675	no
TSS12097	XLOC_010251	PQLC1	chr18:77662419-77711653	q1	q2	OK	0	0	0.110635	0.121984	0.28413	0.748267	no
TSS12101	XLOC_010255	MADCAM1	chr19:496489-505343	q1	q2	OK	0	0	0.083693	0.712431	0.720095	0.999975	no
TSS12106	XLOC_010259	BSG	chr19:571324-583493	q1	q2	OK	0	0	0.0135684	0.500979	0.51323	0.933637	no
TSS12112	XLOC_010265	PTBP1	chr19:797391-812327	q1	q2	OK	0	0	0.143245	0.0266713	0.1196	0.481914	no
TSS12123	XLOC_010275	CNN2	chr19:1026297-1039064	q1	q2	OK	0	0	0.0691764	0.187765	0.201805	0.635759	no
TSS12126	XLOC_010278	GPX4	chr19:1103935-1106787	q1	q2	OK	0	0	0.00546166	0.823317	0.8273	0.999975	no
TSS12129	XLOC_010280	ATP5D	chr19:1241748-1244824	q1	q2	OK	0	0	0.0516549	0.574526	0.57817	0.967024	no
TSS12131	XLOC_010282	CIRBP	chr19:1267469-1274809	q1	q2	OK	0	0	0.175582	0.00804029	0.03344	0.223763	no
TSS12137	XLOC_010287	DAZAP1	chr19:1407583-1435682	q1	q2	OK	0	0	0.0239508	0.520898	0.537775	0.947128	no
TSS12144	XLOC_010294	ADAT3,SCAMP4	chr19:1905372-1926012	q1	q2	OK	0	0	0.00998968	0.857922	0.86132	0.999975	no
TSS12146	XLOC_010296	IZUMO4	chr19:2096867-2099583	q1	q2	OK	0	0	0.0968448	0.454925	0.47253	0.913813	no
TSS12152	XLOC_010301	SPPL2B	chr19:2328628-2355100	q1	q2	OK	0	0	0.0506426	0.501699	0.500055	0.928134	no
TSS12157	XLOC_010306	ZNF555	chr19:2841432-2860472	q1	q2	OK	0	0	0.0463046	0.696631	0.70836	0.999975	no
TSS12168	XLOC_010315	NFIC	chr19:3359560-3469215	q1	q2	OK	0	0	0.330957	1.16842e-05	0.016	0.14518	no
TSS12186	XLOC_010332	MPND	chr19:4343523-4360083	q1	q2	OK	0	0	0.0666757	0.584335	0.5929	0.973065	no
TSS12189	XLOC_010335	HDGFRP2	chr19:4472254-4517716	q1	q2	OK	0	0	0.0177783	0.833371	0.83557	0.999975	no
TSS12201	XLOC_010345	SAFB	chr19:5623045-5668489	q1	q2	OK	0	0	0.0752755	0.0333571	0.217375	0.658836	no
TSS12202	XLOC_010346	HSD11B1L	chr19:5681034-5688533	q1	q2	OK	0	0	0.300551	9.1538e-08	0.02078	0.168456	no
TSS12203	XLOC_010347	RPL36	chr19:5690271-5691678	q1	q2	OK	0	0	0.00917272	0.755979	0.76143	0.999975	no
TSS12207	XLOC_010351	CAPS	chr19:5914192-5978320	q1	q2	OK	0	0	0.167213	0.060778	0.087635	0.403072	no
TSS1221	XLOC_001024	RCOR3	chr1:211432707-211489725	q1	q2	OK	0	0	0.138926	0.111387	0.278555	0.740051	no
TSS12212	XLOC_010356	CRB3	chr19:6464259-6481798	q1	q2	OK	0	0	0.0442869	0.772433	0.78186	0.999975	no
TSS12219	XLOC_010363	ZNF557	chr19:7069470-7087978	q1	q2	OK	0	0	0.184685	0.00185601	0.130375	0.505752	no
TSS12225	XLOC_010368	PNPLA6	chr19:7599037-7626653	q1	q2	OK	0	0	0.110328	0.0126597	0.229675	0.676211	no
TSS12228	XLOC_010369	CAMSAP3	chr19:7660787-7683196	q1	q2	OK	0	0	0.118056	2.75904e-06	0.005375	0.0812375	no
TSS12229	XLOC_010370	C19orf79	chr19:7694670-7698570	q1	q2	OK	0	0	0.123137	0.0314435	0.05962	0.319608	no
TSS12230	XLOC_010371	STXBP2	chr19:7701990-7712759	q1	q2	OK	0	0	0.0520022	0.305485	0.312795	0.781619	no
TSS12233	XLOC_010374	TRAPPC5	chr19:7745706-7747748	q1	q2	OK	0	0	0.116496	0.00816495	0.22052	0.664571	no
TSS12236	XLOC_010377	EVI5L	chr19:7895160-7929862	q1	q2	OK	0	0	0.0853187	5.45836e-06	0.00651	0.0909309	no
TSS12243	XLOC_010382	CCL25	chr19:8117645-8127547	q1	q2	OK	0	0	0.16502	0.291863	0.321195	0.791108	no
TSS12248	XLOC_010387	2013-03-02	chr19:8478186-8503899	q1	q2	OK	0	0	0.227377	0.000271402	0.08178	0.386463	no
TSS12249	XLOC_010388	HNRNPM	chr19:8509802-8554002	q1	q2	OK	0	0	0.0767567	0.357727	0.366695	0.835519	no
TSS12253	XLOC_010392	ZNF317	chr19:9251055-9274091	q1	q2	OK	0	0	0.0769957	0.368482	0.3721	0.84107	no
TSS12256	XLOC_010395	ZNF559,ZNF559-ZNF177	chr19:9434447-9493293	q1	q2	OK	0	0	0.124879	0.211527	0.492385	0.92396	no
TSS12257	XLOC_010395	ZNF559,ZNF559-ZNF177	chr19:9434447-9493293	q1	q2	OK	0	0	0.102956	0.0451734	0.057635	0.311739	no
TSS12259	XLOC_010395	ZNF177,ZNF559-ZNF177	chr19:9434447-9493293	q1	q2	OK	0	0	0.357091	4.12717e-05	0.00925	0.109388	no
TSS12262	XLOC_010397	UBL5	chr19:9938555-9940797	q1	q2	OK	0	0	0.0311643	0.596641	0.60134	0.975617	no
TSS12263	XLOC_010398	PIN1	chr19:9945882-9960365	q1	q2	OK	0	0	0.0256143	0.538326	0.79376	0.999975	no
TSS12267	XLOC_010402	PPAN,PPAN-P2RY11	chr19:10216898-10230599	q1	q2	OK	0	0	0.131977	0.00114735	0.11426	0.469921	no
TSS12272	XLOC_010406	MRPL4	chr19:10362639-10370736	q1	q2	OK	0	0	0.0933821	0.191524	0.266225	0.726504	no
TSS12285	XLOC_010414	ILF3	chr19:10764936-10803095	q1	q2	OK	0	0	0.0893712	0.0862352	0.48443	0.918806	no
TSS12287	XLOC_010416	DNM2	chr19:10828728-10942586	q1	q2	OK	0	0	0.0948449	0.0806851	0.54751	0.951673	no
TSS12293	XLOC_010422	SMARCA4	chr19:11071597-11172958	q1	q2	OK	0	0	0.0505242	0.297472	0.810585	0.999975	no
TSS12296	XLOC_010423	LDLR	chr19:11200037-11244505	q1	q2	OK	0	0	0.143423	2.89015e-07	0.02256	0.176912	no
TSS12300	XLOC_010427	LPPR2	chr19:11466061-11476374	q1	q2	OK	0	0	0.0101082	0.944579	0.947175	0.999975	no
TSS12302	XLOC_010429	PRKCSH	chr19:11546268-11561782	q1	q2	OK	0	0	0.062666	0.4046	0.41565	0.8739	no
TSS12317	XLOC_010444	WDR83	chr19:12777617-12792701	q1	q2	OK	0	0	0.259059	2.69282e-05	0.00955	0.110957	no
TSS1232	XLOC_001031	NENF	chr1:212606228-212619721	q1	q2	OK	0	0	0.0227304	0.797677	0.80199	0.999975	no
TSS12324	XLOC_010450	GCDH	chr19:13001973-13030086	q1	q2	OK	0	0	0.0517005	0.351783	0.38222	0.849654	no
TSS12332	XLOC_010458	MRI1	chr19:13875336-13885096	q1	q2	OK	0	0	0.0140248	0.866823	0.87137	0.999975	no
TSS12344	XLOC_010470	CD97	chr19:14491955-14519537	q1	q2	OK	0	0	0.0461721	0.50878	0.848585	0.999975	no
TSS12347	XLOC_010472	MIR639,TECR	chr19:14640354-14676792	q1	q2	OK	0	0	0.0241016	0.38341	0.85122	0.999975	no
TSS12348	XLOC_010473	CLEC17A	chr19:14693895-14721956	q1	q2	OK	0	0	0.0714603	0.0902144	0.120275	0.483378	no
TSS1237	XLOC_001034	TATDN3	chr1:212965169-212990167	q1	q2	OK	0	0	0.0799629	0.263369	0.65583	0.993175	no
TSS12373	XLOC_010496	AP1M1	chr19:16308664-16346156	q1	q2	OK	0	0	0.04373	0.041627	0.065205	0.337607	no
TSS12380	XLOC_010503	MYO9B	chr19:17186590-17324104	q1	q2	OK	0	0	0.0126382	0.877472	0.879285	0.999975	no
TSS12383	XLOC_010506	BABAM1	chr19:17378231-17390162	q1	q2	OK	0	0	0.0943774	0.320366	0.32807	0.799014	no
TSS12387	XLOC_010510	GTPBP3	chr19:17445790-17453540	q1	q2	OK	0	0	0.294891	0.000185521	0.01179	0.123804	no
TSS12388	XLOC_010510	GTPBP3	chr19:17445790-17453540	q1	q2	OK	0	0	0.211174	0.0174587	0.074495	0.366941	no
TSS12392	XLOC_010514	FAM129C	chr19:17634109-17664648	q1	q2	OK	0	0	0.115822	0.38152	0.412195	0.871145	no
TSS12395	XLOC_010517	FCHO1	chr19:17858526-17899377	q1	q2	OK	0	0	0.218785	0.0530556	0.07993	0.381664	no
TSS12396	XLOC_010517	FCHO1	chr19:17858526-17899377	q1	q2	OK	0	0	0.106464	0.151136	0.170215	0.581824	no
TSS1240	XLOC_001037	RPS6KC1	chr1:213224587-213446808	q1	q2	OK	0	0	0.0155899	0.836126	0.834125	0.999975	no
TSS12414	XLOC_010533	SSBP4	chr19:18530145-18549111	q1	q2	OK	0	0	0.0473225	0.611209	0.616755	0.982135	no
TSS12415	XLOC_010534	KXD1	chr19:18668571-18680197	q1	q2	OK	0	0	0.0676721	0.0270056	0.235465	0.684461	no
TSS12416	XLOC_010535	UBA52	chr19:18682613-18688270	q1	q2	OK	0	0	0.0344496	0.705217	0.71009	0.999975	no
TSS12417	XLOC_010536	C19orf60	chr19:18699494-18703147	q1	q2	OK	0	0	0.0594168	0.530747	0.542935	0.948933	no
TSS12420	XLOC_010539	CRTC1	chr19:18794424-18893143	q1	q2	OK	0	0	0.165324	0.0528019	0.067545	0.34482	no
TSS12422	XLOC_010541	DDX49	chr19:19030483-19039442	q1	q2	OK	0	0	0.0157347	0.745292	0.74934	0.999975	no
TSS12423	XLOC_010542	ARMC6	chr19:19144386-19168987	q1	q2	OK	0	0	0.0552179	0.585391	0.587505	0.970318	no
TSS12425	XLOC_010544	RFXANK	chr19:19256375-19314238	q1	q2	OK	0	0	0.0447566	0.638129	0.640535	0.989124	no
TSS12430	XLOC_010549	YJEFN3	chr19:19639669-19648393	q1	q2	OK	0	0	0.0163716	0.882008	0.885465	0.999975	no
TSS12437	XLOC_010556	ZNF85	chr19:21106058-21133503	q1	q2	OK	0	0	0.204544	0.0256272	0.140645	0.527313	no
TSS12438	XLOC_010557	ZNF430	chr19:21203425-21242852	q1	q2	OK	0	0	0.00826525	0.930922	0.930095	0.999975	no
TSS12442	XLOC_010561	ZNF493	chr19:21579920-21610296	q1	q2	OK	0	0	0.115215	0.179901	0.506375	0.930497	no
TSS12456	XLOC_010575	POP4	chr19:30097169-30108162	q1	q2	OK	0	0	0.00536266	0.864935	0.867225	0.999975	no
TSS12460	XLOC_010578	URI1	chr19:30414550-30507519	q1	q2	OK	0	0	0.198516	3.14015e-12	0.03843	0.241553	no
TSS12464	XLOC_010582	ZNF507	chr19:32836513-32878573	q1	q2	OK	0	0	0.216447	0.0105291	0.02702	0.195234	no
TSS12481	XLOC_010596	LSM14A	chr19:34663351-34720420	q1	q2	OK	0	0	0.0291287	0.709023	0.713235	0.999975	no
TSS12483	XLOC_010598	GPI	chr19:34855644-34893318	q1	q2	OK	0	0	0.0808343	0.344428	0.367075	0.835822	no
TSS12489	XLOC_010603	ZNF302	chr19:35168566-35177302	q1	q2	OK	0	0	0.462612	0.00519691	0.005085	0.0791547	no
TSS12490	XLOC_010604	ZNF181	chr19:35225479-35233774	q1	q2	OK	0	0	0.120615	0.316993	0.317735	0.787435	no
TSS12492	XLOC_010606	GRAMD1A	chr19:35491245-35517373	q1	q2	OK	0	0	0.0256368	0.785004	0.78729	0.999975	no
TSS12493	XLOC_010607	SCN1B	chr19:35521591-35531353	q1	q2	OK	0	0	0.0727666	0.398584	0.411195	0.870467	no
TSS12494	XLOC_010608	HPN	chr19:35531409-35597208	q1	q2	OK	0	0	0.4901	0.00160959	0.008005	0.101497	no
TSS12499	XLOC_010612	FXYD5	chr19:35645624-35660788	q1	q2	OK	0	0	0.0825892	0.268278	0.39232	0.857012	no
TSS12501	XLOC_010613	LSR	chr19:35739558-35758867	q1	q2	OK	0	0	0.0386619	0.473748	0.85978	0.999975	no
TSS12502	XLOC_010614	USF2	chr19:35759895-35770718	q1	q2	OK	0	0	0.115806	0.142048	0.15175	0.548837	no
TSS12504	XLOC_010616	MAG	chr19:35782988-35804709	q1	q2	OK	0	0	0.185205	1.25427e-05	0.011525	0.122142	no
TSS12505	XLOC_010617	CD22	chr19:35820071-35838264	q1	q2	OK	0	0	0.0924108	0.158202	0.262475	0.721392	no
TSS12511	XLOC_010623	TMEM147	chr19:36024313-36038429	q1	q2	OK	0	0	0.081687	0.0725905	0.211455	0.649623	no
TSS12522	XLOC_010634	ARHGAP33	chr19:36266416-36279724	q1	q2	OK	0	0	0.0512992	0.613662	0.61409	0.981367	no
TSS12524	XLOC_010636	APLP1	chr19:36359400-36370699	q1	q2	OK	0	0	0.284162	2.70219e-05	0.01068	0.11784	no
TSS12525	XLOC_010637	HCST	chr19:36393381-36395173	q1	q2	OK	0	0	0.032665	0.759696	0.760865	0.999975	no
TSS12528	XLOC_010640	WDR62	chr19:36545782-36596012	q1	q2	OK	0	0	0.0840594	0.324832	0.342205	0.812986	no
TSS12531	XLOC_010643	ZNF146	chr19:36673186-36729675	q1	q2	OK	0	0	0.121214	0.0613964	0.21212	0.651229	no
TSS12539	XLOC_010650	ZNF345	chr19:37288451-37407193	q1	q2	OK	0	0	0.0779585	0.274579	0.436435	0.888309	no
TSS12541	XLOC_010651	ZNF568	chr19:37407230-37488834	q1	q2	OK	0	0	0.231434	0.00147713	0.036815	0.235792	no
TSS12549	XLOC_010658	LOC100507433,ZNF540	chr19:38039850-38105079	q1	q2	OK	0	0	0.343908	0.000900229	0.02068	0.167954	no
TSS12550	XLOC_010658	ZNF540	chr19:38039850-38105079	q1	q2	OK	0	0	0.169011	4.65227e-05	0.01061	0.117556	no
TSS12553	XLOC_010661	SPINT2	chr19:38755097-38783254	q1	q2	OK	0	0	0.0215315	0.489193	0.49511	0.925562	no
TSS12565	XLOC_010672	NFKBIB	chr19:39369194-39399534	q1	q2	OK	0	0	0.0394224	0.654845	0.65509	0.993175	no
TSS12567	XLOC_010673	MRPS12	chr19:39405903-39423659	q1	q2	OK	0	0	0.0451111	0.578594	0.5877	0.970335	no
TSS12577	XLOC_010683	SUPT5H	chr19:39936185-39967308	q1	q2	OK	0	0	0.0838067	0.244487	0.25766	0.71437	no
TSS12580	XLOC_010685	DLL3	chr19:39989556-39999121	q1	q2	OK	0	0	0.140891	0.17043	0.19929	0.631688	no
TSS12588	XLOC_010693	PSMC4	chr19:40477072-40487353	q1	q2	OK	0	0	0.124267	0.00392956	0.031145	0.212918	no
TSS12591	XLOC_010696	PLD3	chr19:40826966-40884390	q1	q2	OK	0	0	0.117508	0.193788	0.20122	0.634934	no
TSS12600	XLOC_010702	MIA,RAB4B-EGLN2	chr19:41281081-41314346	q1	q2	OK	0	0	0.543472	0.000580217	0.00704	0.094838	no
TSS12603	XLOC_010702	RAB4B,RAB4B-EGLN2	chr19:41281081-41314346	q1	q2	OK	0	0	0.0283919	0.345286	0.376915	0.84542	no
TSS12617	XLOC_010712	TMEM91	chr19:41860321-41889987	q1	q2	OK	0	0	0.241078	2.47589e-05	0.092895	0.416857	no
TSS12619	XLOC_010713	BCKDHA	chr19:41903693-41930910	q1	q2	OK	0	0	0.038574	0.403442	0.423515	0.880318	no
TSS12627	XLOC_010721	CD79A	chr19:42381189-42385439	q1	q2	OK	0	0	0.00604866	0.912461	0.91412	0.999975	no
TSS12628	XLOC_010722	ARHGEF1	chr19:42387266-42411604	q1	q2	OK	0	0	0.0896305	0.004777	0.03193	0.216422	no
TSS12653	XLOC_010743	ZNF222	chr19:44529493-44537262	q1	q2	OK	0	0	0.138259	0.293978	0.30548	0.7731	no
TSS1266	XLOC_001061	FBXO28	chr1:224301790-224349749	q1	q2	OK	0	0	0.00957032	0.802484	0.80549	0.999975	no
TSS12670	XLOC_010759	PVRL2	chr19:45349392-45392485	q1	q2	OK	0	0	0.104441	0.42511	0.44546	0.893759	no
TSS12671	XLOC_010760	TOMM40	chr19:45394476-45406946	q1	q2	OK	0	0	0.0166489	0.797936	0.96616	0.999975	no
TSS12675	XLOC_010764	APOC4,APOC4-APOC2	chr19:45445494-45452822	q1	q2	OK	0	0	0.521298	0.926098	0.035325	0.230503	no
TSS12682	XLOC_010768	GEMIN7	chr19:45582517-45594782	q1	q2	OK	0	0	0.20423	0.015516	0.05989	0.320473	no
TSS12685	XLOC_010771	MARK4	chr19:45754515-45808541	q1	q2	OK	0	0	0.00151753	0.969797	0.97063	0.999975	no
TSS12694	XLOC_010780	QPCTL	chr19:46195740-46207248	q1	q2	OK	0	0	0.00735315	0.886449	0.88978	0.999975	no
TSS12706	XLOC_010789	PPP5C	chr19:46850250-46894232	q1	q2	OK	0	0	0.0208776	0.760683	0.765495	0.999975	no
TSS1271	XLOC_001066	SRP9	chr1:225965514-225978168	q1	q2	OK	0	0	0.00257971	0.9739	0.974445	0.999975	no
TSS12710	XLOC_010792	FKRP	chr19:47222767-47261832	q1	q2	OK	0	0	0.0273897	0.817488	0.815885	0.999975	no
TSS12713	XLOC_010795	SAE1	chr19:47634079-47713893	q1	q2	OK	0	0	0.0438672	0.10803	0.522355	0.939481	no
TSS12747	XLOC_010827	CYTH2	chr19:48972464-48985571	q1	q2	OK	0	0	0.0513305	0.618617	0.619805	0.98345	no
TSS12751	XLOC_010830	SPHK2	chr19:49122547-49133663	q1	q2	OK	0	0	0.255896	5.85884e-06	0.02121	0.170794	no
TSS12760	XLOC_010837	BAX	chr19:49458116-49465055	q1	q2	OK	0	0	0.118314	0.0334535	0.286895	0.751371	no
TSS12769	XLOC_010846	TRPM4	chr19:49661015-49715098	q1	q2	OK	0	0	0.427266	0.00146188	0.016645	0.148307	no
TSS1277	XLOC_001071	PSEN2	chr1:227058272-227083804	q1	q2	OK	0	0	0.0416181	0.710966	0.705495	0.999975	no
TSS12770	XLOC_010847	CD37	chr19:49838676-49865714	q1	q2	OK	0	0	0.0128359	0.819705	0.821935	0.999975	no
TSS12774	XLOC_010851	ALDH16A1	chr19:49956472-49974305	q1	q2	OK	0	0	0.0900349	0.18569	0.210415	0.648531	no
TSS12775	XLOC_010852	FLT3LG	chr19:49977465-49989488	q1	q2	OK	0	0	0.138035	0.105824	0.111615	0.463461	no
TSS12777	XLOC_010853	RPL13A	chr19:49990864-49995564	q1	q2	OK	0	0	0.058861	0.530324	0.532555	0.945164	no
TSS1279	XLOC_001073	ZNF678	chr1:227751219-227850164	q1	q2	OK	0	0	0.0700692	0.485374	0.48719	0.920356	no
TSS12790	XLOC_010865	BCL2L12	chr19:50162825-50177173	q1	q2	OK	0	0	0.0600529	0.331181	0.35215	0.822794	no
TSS12791	XLOC_010866	PRMT1	chr19:50180408-50191707	q1	q2	OK	0	0	0.0805143	0.184499	0.43459	0.886645	no
TSS12794	XLOC_010869	AP2A1	chr19:50270179-50316567	q1	q2	OK	0	0	0.00662876	0.744215	0.751045	0.999975	no
TSS12798	XLOC_010872	TBC1D17	chr19:50380681-50392007	q1	q2	OK	0	0	0.0892543	0.115508	0.14548	0.537425	no
TSS12804	XLOC_010875	ZNF473	chr19:50529211-50552031	q1	q2	OK	0	0	0.0811672	0.487045	0.483115	0.918348	no
TSS12809	XLOC_010880	SPIB	chr19:50922194-50934309	q1	q2	OK	0	0	0.045219	0.207435	0.73903	0.999975	no
TSS12811	XLOC_010882	C19orf63	chr19:50970044-50986608	q1	q2	OK	0	0	0.0414298	0.436063	0.452975	0.899084	no
TSS12823	XLOC_010894	CD33	chr19:51728334-51743274	q1	q2	OK	0	0	0.40426	0.000146042	0.012185	0.125762	no
TSS12836	XLOC_010906	ZNF613	chr19:52430687-52449011	q1	q2	OK	0	0	0.106058	0.224387	0.25659	0.71309	no
TSS12837	XLOC_010907	PPP2R1A	chr19:52693054-52729678	q1	q2	OK	0	0	0.171797	0.000713722	0.01021	0.115054	no
TSS1284	XLOC_001078	ARF1	chr1:228270360-228286913	q1	q2	OK	0	0	0.0308103	0.0725359	0.11037	0.460568	no
TSS1285	XLOC_001078	ARF1	chr1:228270360-228286913	q1	q2	OK	0	0	0.0680399	0.678476	0.690765	0.999469	no
TSS12859	XLOC_010926	LOC147804,ZNF761	chr19:53935226-53961515	q1	q2	OK	0	0	0.0692209	0.409277	0.417195	0.875239	no
TSS12863	XLOC_010928	ZNF331	chr19:54024176-54083523	q1	q2	OK	0	0	0.470362	2.83063e-05	0.004335	0.0716423	no
TSS1287	XLOC_001080	GUK1	chr1:228327784-228336655	q1	q2	OK	0	0	0.154726	0.0404932	0.055905	0.305434	no
TSS1288	XLOC_001080	GUK1	chr1:228327784-228336655	q1	q2	OK	0	0	0.0220724	0.699955	0.935345	0.999975	no
TSS12918	XLOC_010979	MYADM	chr19:54369610-54379689	q1	q2	OK	0	0	0.0350442	0.666174	0.67649	0.996303	no
TSS12959	XLOC_011013	RPL28	chr19:55897299-55903451	q1	q2	OK	0	0	0.01491	0.737999	0.95455	0.999975	no
TSS12966	XLOC_011019	ZNF580	chr19:56152391-56154836	q1	q2	OK	0	0	0.150727	0.180838	0.200775	0.634388	no
TSS12969	XLOC_011022	U2AF2	chr19:56165415-56186082	q1	q2	OK	0	0	0.0249293	0.681796	0.686205	0.999299	no
TSS12970	XLOC_011023	EPN1	chr19:56186560-56207133	q1	q2	OK	0	0	0.019423	0.76824	0.77106	0.999975	no
TSS12976	XLOC_011028	ZNF444	chr19:56652534-56672262	q1	q2	OK	0	0	0.085422	0.438622	0.438585	0.889756	no
TSS12979	XLOC_011031	LOC386758	chr19:56905044-56910544	q1	q2	OK	0	0	0.189861	0.134383	0.479935	0.916218	no
TSS12981	XLOC_011032	ZNF583	chr19:56915382-56936400	q1	q2	OK	0	0	0.079084	0.405614	0.43171	0.885	no
TSS1299	XLOC_001088	RAB4A	chr1:229406878-229441250	q1	q2	OK	0	0	0.254356	0.00464189	0.00845	0.104444	no
TSS12994	XLOC_011044	ZNF805	chr19:57752052-57774106	q1	q2	OK	0	0	0.11476	0.119888	0.14685	0.540249	no
TSS12998	XLOC_011048	TRAPPC2P1,ZNF547	chr19:57874878-57890925	q1	q2	OK	0	0	0.0160321	0.851684	0.854985	0.999975	no
TSS12999	XLOC_011049	ZNF548	chr19:57901217-57913919	q1	q2	OK	0	0	0.111576	3.64244e-06	0.006125	0.0876771	no
TSS13008	XLOC_011058	ZNF211	chr19:58144534-58154147	q1	q2	OK	0	0	0.0846571	0.471212	0.47324	0.91393	no
TSS13012	XLOC_011062	ZNF586	chr19:58281019-58291984	q1	q2	OK	0	0	0.0962287	0.346545	0.35163	0.822097	no
TSS13014	XLOC_011064	ZNF587	chr19:58361180-58376491	q1	q2	OK	0	0	0.00284964	0.976813	0.97626	0.999975	no
TSS13018	XLOC_011068	ZNF274	chr19:58694395-58724927	q1	q2	OK	0	0	0.0868336	0.3419	0.347215	0.817915	no
TSS1303	XLOC_001091	COG2	chr1:230778201-230829731	q1	q2	OK	0	0	0.0569803	0.373503	0.374655	0.843436	no
TSS13036	XLOC_011085	PPAP2C	chr19:281043-291435	q1	q2	OK	0	0	0.623988	0.0603466	0.00276	0.0551273	no
TSS13048	XLOC_011097	C19orf6	chr19:1000436-1021141	q1	q2	OK	0	0	0.022572	0.456381	0.46527	0.907848	no
TSS13054	XLOC_011102	GAMT	chr19:1397024-1401569	q1	q2	OK	0	0	0.0415115	0.234626	0.25101	0.705848	no
TSS13058	XLOC_011106	MEX3D	chr19:1554667-1568057	q1	q2	OK	0	0	0.0270927	0.691751	0.700995	0.999975	no
TSS13062	XLOC_011109	TCF3	chr19:1609288-1652328	q1	q2	OK	0	0	0.0388475	0.666467	0.6696	0.995219	no
TSS13067	XLOC_011113	FAM108A1	chr19:1876974-1885518	q1	q2	OK	0	0	0.00435782	0.826199	0.825745	0.999975	no
TSS13070	XLOC_011116	MKNK2	chr19:2037469-2051243	q1	q2	OK	0	0	0.0297601	0.605273	0.614145	0.981396	no
TSS13072	XLOC_011118	AP3D1	chr19:2100992-2151556	q1	q2	OK	0	0	0.1546	0.0718777	0.08013	0.382077	no
TSS1308	XLOC_001096	C1orf124	chr1:231473681-231489989	q1	q2	OK	0	0	0.0268686	0.651518	0.652355	0.992494	no
TSS13083	XLOC_011129	SLC39A3	chr19:2732522-2740074	q1	q2	OK	0	0	0.147204	0.050562	0.078695	0.378781	no
TSS13089	XLOC_011133	AES	chr19:3052907-3062964	q1	q2	OK	0	0	0.00313829	0.943258	0.9442	0.999975	no
TSS1309	XLOC_001097	TSNAX,TSNAX-DISC1	chr1:231664398-232177019	q1	q2	OK	0	0	0.0647863	0.0158819	0.061815	0.326948	no
TSS13094	XLOC_011136	MFSD12	chr19:3538262-3557571	q1	q2	OK	0	0	0.0831569	0.187299	0.49365	0.924265	no
TSS13096	XLOC_011138	C19orf29	chr19:3607244-3626813	q1	q2	OK	0	0	0.146133	0.0610928	0.07889	0.379066	no
TSS13097	XLOC_011139	PIP5K1C	chr19:3630178-3700477	q1	q2	OK	0	0	0.0523282	0.477398	0.49304	0.924036	no
TSS13109	XLOC_011150	SIRT6	chr19:4174105-4182596	q1	q2	OK	0	0	0.127905	0.0210385	0.065875	0.33942	no
TSS13111	XLOC_011152	STAP2	chr19:4324039-4338847	q1	q2	OK	0	0	0.133701	0.408446	0.434755	0.886863	no
TSS13113	XLOC_011153	SH3GL1	chr19:4360363-4400565	q1	q2	OK	0	0	0.0219035	0.356816	0.38224	0.849654	no
TSS13123	XLOC_011162	PLIN3	chr19:4838345-4867780	q1	q2	OK	0	0	0.140496	1.13805e-09	0.00547	0.0820191	no
TSS13125	XLOC_011164	PTPRS	chr19:5205518-5340814	q1	q2	OK	0	0	0.131163	0.0842103	0.11974	0.482152	no
TSS13132	XLOC_011171	FUT6	chr19:5830636-5839742	q1	q2	OK	0	0	0.324688	0.000249978	0.01895	0.160539	no
TSS13135	XLOC_011174	NDUFA11	chr19:5891286-5904024	q1	q2	OK	0	0	0.0177158	0.681431	0.77628	0.999975	no
TSS13136	XLOC_011175	RANBP3	chr19:5914192-5978320	q1	q2	OK	0	0	0.0824365	0.306823	0.32012	0.790024	no
TSS13137	XLOC_011176	RFX2	chr19:5978413-6110664	q1	q2	OK	0	0	0.129914	0.000135035	0.019005	0.160903	no
TSS13163	XLOC_011200	FCER2	chr19:7753642-7767032	q1	q2	OK	0	0	0.0223504	0.879126	0.882825	0.999975	no
TSS13172	XLOC_011209	CD320	chr19:8367010-8373240	q1	q2	OK	0	0	0.0077542	0.78177	0.774615	0.999975	no
TSS13177	XLOC_011214	ZNF414	chr19:8575461-8579048	q1	q2	OK	0	0	0.0298466	0.763315	0.771855	0.999975	no
TSS13188	XLOC_011225	ZNF266	chr19:9523270-9546234	q1	q2	OK	0	0	0.0777904	0.399326	0.40835	0.869032	no
TSS13193	XLOC_011230	ZNF562	chr19:9759337-9785776	q1	q2	OK	0	0	0.314205	9.70641e-07	0.009455	0.110385	no
TSS13201	XLOC_011238	DNMT1	chr19:10244021-10305755	q1	q2	OK	0	0	0.0205282	0.81857	0.82058	0.999975	no
TSS13208	XLOC_011245	CDC37,MIR1181	chr19:10501808-10514271	q1	q2	OK	0	0	0.144511	0.118638	0.08336	0.391349	no
TSS13214	XLOC_011249	CDKN2D	chr19:10677137-10679655	q1	q2	OK	0	0	0.0227188	0.796315	0.801985	0.999975	no
TSS13225	XLOC_011259	TMEM205	chr19:11453451-11456981	q1	q2	OK	0	0	0.087625	0.297126	0.49814	0.927035	no
TSS13226	XLOC_011260	EPOR	chr19:11487880-11495018	q1	q2	OK	0	0	0.01225	0.893254	0.895595	0.999975	no
TSS13227	XLOC_011261	RGL3	chr19:11504731-11530018	q1	q2	OK	0	0	0.0477047	0.461481	0.47893	0.91556	no
TSS13236	XLOC_011266	ACP5	chr19:11685474-11689801	q1	q2	OK	0	0	0.527389	0.00248693	0.01179	0.123804	no
TSS1324	XLOC_001109	TBCE	chr1:235530727-235667781	q1	q2	OK	0	0	0.0768403	0.0830844	0.112465	0.46546	no
TSS13240	XLOC_011270	ZNF20	chr19:12242167-12267546	q1	q2	OK	0	0	0.102336	0.441005	0.452885	0.899084	no
TSS13242	XLOC_011271	ZNF44	chr19:12382624-12405714	q1	q2	OK	0	0	0.119158	0.270578	0.289465	0.7546	no
TSS13250	XLOC_011279	MAN2B1	chr19:12757321-12777591	q1	q2	OK	0	0	0.0779663	0.141259	0.16216	0.56709	no
TSS13253	XLOC_011281	DHPS	chr19:12777617-12792701	q1	q2	OK	0	0	0.0423298	0.350816	0.44721	0.895331	no
TSS13256	XLOC_011283	TNPO2	chr19:12810007-12834810	q1	q2	OK	0	0	0.0405691	0.668362	0.66854	0.995219	no
TSS13260	XLOC_011286	HOOK2	chr19:12873816-12886434	q1	q2	OK	0	0	0.0874302	0.156347	0.1808	0.599615	no
TSS13261	XLOC_011287	PRDX2	chr19:12907633-12912694	q1	q2	OK	0	0	0.00631256	0.640321	0.64895	0.991944	no
TSS13270	XLOC_011295	TRMT1	chr19:13215713-13227563	q1	q2	OK	0	0	0.0549508	0.298733	0.615565	0.982057	no
TSS13272	XLOC_011297	CACNA1A	chr19:13317255-13617274	q1	q2	OK	0	0	0.0909262	0.183126	0.21181	0.650487	no
TSS1328	XLOC_001112	LGALS8	chr1:236681513-236767841	q1	q2	OK	0	0	0.282828	7.1564e-05	0.012955	0.129477	no
TSS13285	XLOC_011308	LPHN1	chr19:14247963-14316997	q1	q2	OK	0	0	0.0540513	0.524414	0.53236	0.945164	no
TSS13287	XLOC_011309	DDX39A	chr19:14519609-14530195	q1	q2	OK	0	0	0.00742089	0.71518	0.72659	0.999975	no
TSS13289	XLOC_011311	GIPC1	chr19:14588570-14606944	q1	q2	OK	0	0	0.191905	2.54511e-06	0.08033	0.382472	no
TSS13293	XLOC_011315	EMR2	chr19:14843204-14889353	q1	q2	OK	0	0	0.189167	0.000205083	0.334925	0.806362	no
TSS13303	XLOC_011324	BRD4	chr19:15348300-15391262	q1	q2	OK	0	0	0.058121	0.456663	0.466075	0.908105	no
TSS13321	XLOC_011342	HAUS8	chr19:17160570-17186343	q1	q2	OK	0	0	0.024154	0.777485	0.783715	0.999975	no
TSS13333	XLOC_011354	IL12RB1	chr19:18170370-18197697	q1	q2	OK	0	0	0.0876694	0.455866	0.471595	0.913003	no
TSS13339	XLOC_011358	KIAA1683	chr19:18367905-18385319	q1	q2	OK	0	0	0.182011	0.000383271	0.026175	0.191952	no
TSS13341	XLOC_011360	LSM4	chr19:18417039-18434001	q1	q2	OK	0	0	0.00424934	0.864931	0.86896	0.999975	no
TSS13345	XLOC_011362	ISYNA1	chr19:18530145-18549111	q1	q2	OK	0	0	0.123183	0.00183352	0.044905	0.26528	no
TSS13350	XLOC_011367	CERS1	chr19:18979360-19006953	q1	q2	OK	0	0	0.112496	0.473223	0.499995	0.928134	no
TSS13351	XLOC_011368	COPE	chr19:19010322-19030199	q1	q2	OK	0	0	0.117873	0.0450232	0.09855	0.430862	no
TSS13354	XLOC_011369	HOMER3	chr19:19040009-19052041	q1	q2	OK	0	0	0.0168166	0.870308	0.877525	0.999975	no
TSS13355	XLOC_011369	HOMER3	chr19:19040009-19052041	q1	q2	OK	0	0	0.0169736	0.567948	0.584985	0.96984	no
TSS13357	XLOC_011371	TMEM161A	chr19:19230424-19249310	q1	q2	OK	0	0	0.113276	0.0117989	0.03359	0.224196	no
TSS13358	XLOC_011372	MEF2B,MEF2BNB-MEF2B	chr19:19256375-19314238	q1	q2	OK	0	0	0.136108	0.0845453	0.097665	0.429602	no
TSS13371	XLOC_011384	ZNF506	chr19:19903519-19932560	q1	q2	OK	0	0	0.0417364	0.259092	0.24743	0.700735	no
TSS13395	XLOC_011406	C19orf12	chr19:30189792-30206696	q1	q2	OK	0	0	0.143402	0.207901	0.225685	0.670898	no
TSS13406	XLOC_011415	PEPD	chr19:33877854-34012799	q1	q2	OK	0	0	0.0610047	0.0736855	0.198995	0.631003	no
TSS1341	XLOC_001123	EXO1	chr1:242011492-242053241	q1	q2	OK	0	0	0.100565	0.0604899	0.106655	0.451441	no
TSS13417	XLOC_011426	DMKN	chr19:35988118-36004560	q1	q2	OK	0	0	0.497439	0.00220885	0.02064	0.167824	no
TSS13418	XLOC_011426	DMKN	chr19:35988118-36004560	q1	q2	OK	0	0	0.122478	0.152464	0.62328	0.984324	no
TSS13419	XLOC_011426	DMKN	chr19:35988118-36004560	q1	q2	OK	0	0	0.101331	0.47573	0.787225	0.999975	no
TSS13420	XLOC_011427	SBSN	chr19:36014268-36019253	q1	q2	OK	0	0	0.13391	0.442469	0.65368	0.992558	no
TSS13424	XLOC_011431	U2AF1L4	chr19:36233427-36236336	q1	q2	OK	0	0	0.0101443	0.901533	0.90187	0.999975	no
TSS13429	XLOC_011436	TYROBP	chr19:36395302-36399211	q1	q2	OK	0	0	0.351582	0.000215495	0.02113	0.170253	no
TSS13431	XLOC_011438	ALKBH6	chr19:36500021-36505141	q1	q2	OK	0	0	0.118564	0.288829	0.300185	0.767461	no
TSS13443	XLOC_011447	ZNF566	chr19:36936020-36980463	q1	q2	OK	0	0	0.079769	0.464349	0.75214	0.999975	no
TSS13444	XLOC_011448	ZNF260	chr19:37001588-37019248	q1	q2	OK	0	0	0.149292	0.00032423	0.020645	0.167824	no
TSS13446	XLOC_011449	ZNF529	chr19:37034516-37096178	q1	q2	OK	0	0	0.144802	0.0741393	0.14916	0.544743	no
TSS13465	XLOC_011462	ZNF573	chr19:38229202-38270230	q1	q2	OK	0	0	0.240867	0.000133615	0.03245	0.218739	no
TSS13468	XLOC_011465	DPF1	chr19:38701648-38720317	q1	q2	OK	0	0	0.167114	0.00817438	0.053085	0.295381	no
TSS13472	XLOC_011467	YIF1B	chr19:38794199-38806606	q1	q2	OK	0	0	0.0239334	0.794804	0.960045	0.999975	no
TSS13473	XLOC_011467	YIF1B	chr19:38794199-38806606	q1	q2	OK	0	0	0.246603	0.00200766	0.030525	0.210196	no
TSS13475	XLOC_011469	RASGRP4	chr19:38893774-38916945	q1	q2	OK	0	0	0.261096	0.0205295	0.006925	0.0939568	no
TSS13476	XLOC_011470	MAP4K1	chr19:39078280-39108643	q1	q2	OK	0	0	0.00127208	0.977125	0.977975	0.999975	no
TSS13483	XLOC_011476	RINL	chr19:39358471-39368919	q1	q2	OK	0	0	0.0329805	0.684023	0.690725	0.999469	no
TSS13484	XLOC_011477	SIRT2	chr19:39369194-39399534	q1	q2	OK	0	0	0.11069	0.290722	0.33317	0.804418	no
TSS13485	XLOC_011477	SIRT2	chr19:39369194-39399534	q1	q2	OK	0	0	0.037366	0.612228	0.620425	0.983458	no
TSS13487	XLOC_011479	SARS2	chr19:39405903-39423659	q1	q2	OK	0	0	0.0857134	0.0826036	0.11363	0.468163	no
TSS13501	XLOC_011492	DYRK1B	chr19:40315989-40324841	q1	q2	OK	0	0	0.0921119	0.286641	0.61402	0.981367	no
TSS13508	XLOC_011499	AKT2	chr19:40736223-40791302	q1	q2	OK	0	0	0.0992604	0.107981	0.173805	0.588483	no
TSS13510	XLOC_011501	C19orf47	chr19:40826966-40884390	q1	q2	OK	0	0	0.0593297	0.337861	0.616525	0.982121	no
TSS13513	XLOC_011503	PRX	chr19:40899670-40919271	q1	q2	OK	0	0	0.0424712	0.339536	0.361785	0.831463	no
TSS13519	XLOC_011508	ADCK4	chr19:41197433-41222790	q1	q2	OK	0	0	0.114695	1.38132e-05	0.008395	0.10417	no
TSS1352	XLOC_001132	EFCAB2	chr1:245133170-245288530	q1	q2	OK	0	0	0.133753	4.061e-05	0.01419	0.135979	no
TSS13529	XLOC_011516	ATP5SL	chr19:41937222-41945843	q1	q2	OK	0	0	0.198451	1.11986e-05	0.01035	0.115935	no
TSS13536	XLOC_011522	ATP1A3	chr19:42470733-42498428	q1	q2	OK	0	0	0.0501837	0.265158	0.29416	0.760487	no
TSS13538	XLOC_011524	POU2F2	chr19:42590261-42636625	q1	q2	OK	0	0	0.0681202	0.102434	0.609605	0.98039	no
TSS13544	XLOC_011529	PAFAH1B3	chr19:42801184-42814973	q1	q2	OK	0	0	0.01502	0.890083	0.891325	0.999975	no
TSS13548	XLOC_011533	CEACAM1	chr19:43011457-43032661	q1	q2	OK	0	0	0.161936	0.00162408	0.07948	0.380474	no
TSS1356	XLOC_001134	CNST	chr1:246729638-246831884	q1	q2	OK	0	0	0.157234	6.79678e-06	0.012365	0.126732	no
TSS13591	XLOC_011575	ERCC2	chr19:45843997-45873845	q1	q2	OK	0	0	0.069825	2.5511e-06	0.02832	0.20037	no
TSS13594	XLOC_011577	ERCC1	chr19:45882891-45927177	q1	q2	OK	0	0	0.0279282	0.626483	0.63736	0.988769	no
TSS13597	XLOC_011578	RTN2	chr19:45988549-46000313	q1	q2	OK	0	0	0.0126472	0.903832	0.905325	0.999975	no
TSS13598	XLOC_011579	OPA3	chr19:46031024-46088122	q1	q2	OK	0	0	0.0155536	0.857867	0.86208	0.999975	no
TSS136	XLOC_000111	PRDM2	chr1:14026734-14151574	q1	q2	OK	0	0	0.147659	0.145723	0.16779	0.578154	no
TSS13600	XLOC_011581	EML2	chr19:46112657-46148775	q1	q2	OK	0	0	0.0681245	0.0469989	0.070795	0.354912	no
TSS13605	XLOC_011584	SNRPD2	chr19:46190711-46195443	q1	q2	OK	0	0	0.0157668	0.526092	0.546135	0.950807	no
TSS13609	XLOC_011587	DMPK	chr19:46272975-46285815	q1	q2	OK	0	0	0.103448	0.214797	0.6175	0.982504	no
TSS13628	XLOC_011605	PRKD2	chr19:47150868-47220384	q1	q2	OK	0	0	0.169599	0.0252717	0.12814	0.500934	no
TSS13630	XLOC_011607	STRN4	chr19:47222767-47261832	q1	q2	OK	0	0	0.103079	0.160939	0.17244	0.585932	no
TSS13635	XLOC_011610	AP2S1	chr19:47341422-47354203	q1	q2	OK	0	0	0.0370413	0.388013	0.400595	0.863674	no
TSS13639	XLOC_011613	BBC3	chr19:47724078-47736023	q1	q2	OK	0	0	0.0468485	0.69566	0.90745	0.999975	no
TSS13644	XLOC_011618	NAPA	chr19:47987538-48018515	q1	q2	OK	0	0	0.203324	6.29627e-06	0.00791	0.100969	no
TSS13650	XLOC_011624	PLA2G4C	chr19:48551099-48614109	q1	q2	OK	0	0	0.47706	1.25611e-05	0.00657	0.091384	no
TSS13655	XLOC_011626	CARD8	chr19:48711342-48761450	q1	q2	OK	0	0	0.190629	2.96252e-05	0.129245	0.503189	no
TSS13671	XLOC_011640	BCAT2	chr19:49298318-49314320	q1	q2	OK	0	0	0.0596161	0.509574	0.685285	0.999174	no
TSS13673	XLOC_011642	PLEKHA4	chr19:49340353-49371884	q1	q2	OK	0	0	0.108677	0.120177	0.1571	0.558635	no
TSS13698	XLOC_011666	FUZ	chr19:50270179-50316567	q1	q2	OK	0	0	0.026293	0.559025	0.820105	0.999975	no
TSS13701	XLOC_011669	AKT1S1	chr19:50372296-50380644	q1	q2	OK	0	0	0.0400559	0.643307	0.89684	0.999975	no
TSS13703	XLOC_011670	IL4I1,NUP62	chr19:50392913-50437193	q1	q2	OK	0	0	0.0326853	0.512095	0.950705	0.999975	no
TSS13706	XLOC_011672	VRK3	chr19:50479723-50528805	q1	q2	OK	0	0	0.0210562	0.81329	0.811545	0.999975	no
TSS13731	XLOC_011695	C19orf48	chr19:51300960-51307974	q1	q2	OK	0	0	0.00670304	0.895221	0.897185	0.999975	no
TSS13763	XLOC_011720	SIGLEC10	chr19:51913274-51921057	q1	q2	OK	0	0	0.0634929	0.317521	0.74408	0.999975	no
TSS13772	XLOC_011728	FPR1	chr19:52249022-52255150	q1	q2	OK	0	0	0.197633	0.00159434	0.03928	0.245038	no
TSS13773	XLOC_011729	ZNF577	chr19:52359055-52391229	q1	q2	OK	0	0	0.077229	0.627581	0.600035	0.974888	no
TSS13776	XLOC_011732	ZNF615	chr19:52494586-52511483	q1	q2	OK	0	0	0.194987	0.142675	0.163905	0.570491	no
TSS13782	XLOC_011738	ZNF83	chr19:53115617-53193886	q1	q2	OK	0	0	0.265655	7.7647e-05	0.042615	0.257427	no
TSS13785	XLOC_011739	ZNF611	chr19:53206065-53238307	q1	q2	OK	0	0	0.162542	0.0590188	0.16735	0.577359	no
TSS13787	XLOC_011741	ZNF28	chr19:53300660-53324922	q1	q2	OK	0	0	0.125377	0.192745	0.42948	0.883735	no
TSS13788	XLOC_011742	ZNF468	chr19:53341784-53360902	q1	q2	OK	0	0	0.0209417	0.848462	0.84703	0.999975	no
TSS13791	XLOC_011744	ZNF816,ZNF816-ZNF321P	chr19:53430387-53466164	q1	q2	OK	0	0	0.0895013	0.000236956	0.246665	0.699614	no
TSS13793	XLOC_011746	ZNF160	chr19:53569866-53606687	q1	q2	OK	0	0	0.100373	0.00921766	0.363515	0.832338	no
TSS13795	XLOC_011748	ZNF347	chr19:53641956-53662322	q1	q2	OK	0	0	0.091246	0.389852	0.41854	0.875949	no
TSS13806	XLOC_011758	OSCAR	chr19:54597932-54604148	q1	q2	OK	0	0	0.31332	0.000108534	0.013425	0.132625	no
TSS13809	XLOC_011761	TMC4	chr19:54663833-54676944	q1	q2	OK	0	0	0.00283433	0.956951	0.956785	0.999975	no
TSS13810	XLOC_011762	MBOAT7	chr19:54677105-54693733	q1	q2	OK	0	0	0.124472	0.0316762	0.17542	0.591419	no
TSS13821	XLOC_011773	NLRP7	chr19:55434876-55458873	q1	q2	OK	0	0	0.0896578	0.043468	0.176125	0.592331	no
TSS13823	XLOC_011775	RDH13	chr19:55555691-55580914	q1	q2	OK	0	0	0.0381677	0.3306	0.720235	0.999975	no
TSS13826	XLOC_011777	TNNT1	chr19:55644160-55660606	q1	q2	OK	0	0	0.477759	1.33914e-05	0.002515	0.0517135	no
TSS13828	XLOC_011779	C19orf51	chr19:55670028-55678090	q1	q2	OK	0	0	0.279303	9.85196e-10	0.00371	0.0657366	no
TSS13830	XLOC_011781	PTPRH	chr19:55692614-55720874	q1	q2	OK	0	0	0.0108683	0.920726	0.92318	0.999975	no
TSS13833	XLOC_011784	HSPBP1	chr19:55773590-55791751	q1	q2	OK	0	0	0.0205493	0.741665	0.748145	0.999975	no
TSS13841	XLOC_011792	ISOC2	chr19:55964345-55973049	q1	q2	OK	0	0	0.138704	0.121493	0.21931	0.662611	no
TSS13878	XLOC_011827	ZNF497	chr19:58858171-58874214	q1	q2	OK	0	0	0.0320101	0.766533	0.77654	0.999975	no
TSS13887	XLOC_011835	MZF1	chr19:59070552-59086164	q1	q2	OK	0	0	0.392118	6.68651e-05	0.00752	0.0981008	no
TSS13896	XLOC_011844	ACP1	chr2:264868-278282	q1	q2	OK	0	0	0.091475	0.0328234	0.13254	0.509954	no
TSS1390	XLOC_001167	PGBD2	chr1:249200441-249213345	q1	q2	OK	0	0	0.0119835	0.919667	0.918025	0.999975	no
TSS13902	XLOC_011849	LOC100506054	chr2:3605975-3609340	q1	q2	OK	0	0	0.0719957	0.431102	0.68521	0.999131	no
TSS13928	XLOC_011869	ATP6V1C2	chr2:10861774-10952960	q1	q2	OK	0	0	0.0084464	0.925991	0.925475	0.999975	no
TSS13936	XLOC_011875	TRIB2	chr2:12856997-12882858	q1	q2	OK	0	0	0.14642	0.0335214	0.05486	0.301338	no
TSS13956	XLOC_011894	NCOA1	chr2:24807345-24993570	q1	q2	OK	0	0	0.136075	0.0392783	0.15996	0.562724	no
TSS13970	XLOC_011906	CENPA	chr2:27008881-27017455	q1	q2	OK	0	0	0.0281601	0.703643	0.71131	0.999975	no
TSS13975	XLOC_011909	TMEM214	chr2:27255773-27264565	q1	q2	OK	0	0	0.0960379	0.0223464	0.056405	0.307532	no
TSS13976	XLOC_011910	AGBL5	chr2:27274490-27294567	q1	q2	OK	0	0	0.0515535	0.568034	0.572265	0.964544	no
TSS13978	XLOC_011912	KHK	chr2:27309610-27341995	q1	q2	OK	0	0	0.0607959	7.03544e-05	0.013605	0.133508	no
TSS13982	XLOC_011915	C2orf28	chr2:27422454-27440046	q1	q2	OK	0	0	0.15928	0.0664749	0.08346	0.391566	no
TSS13989	XLOC_011922	KRTCAP3	chr2:27665232-27712571	q1	q2	OK	0	0	0.0842524	0.618904	0.62218	0.984324	no
TSS13993	XLOC_011926	GPN1	chr2:27848505-27917847	q1	q2	OK	0	0	0.234058	0.000321738	0.005305	0.080639	no
TSS13994	XLOC_011926	GPN1	chr2:27848505-27917847	q1	q2	OK	0	0	0.0280262	0.372021	0.397945	0.861441	no
TSS13996	XLOC_011928	MRPL33	chr2:27994583-28002608	q1	q2	OK	0	0	0.0134902	0.87246	0.87428	0.999975	no
TSS13997	XLOC_011929	BRE	chr2:28004265-28561767	q1	q2	OK	0	0	0.163664	4.71096e-06	0.045085	0.265515	no
TSS14001	XLOC_011933	PPP1CB	chr2:28974613-29025806	q1	q2	OK	0	0	0.101681	0.186538	0.19896	0.630968	no
TSS14009	XLOC_011940	YPEL5	chr2:30369749-30383399	q1	q2	OK	0	0	0.123173	0.145311	0.23269	0.68102	no
TSS14011	XLOC_011942	LCLAT1	chr2:30670122-30867091	q1	q2	OK	0	0	0.00987095	0.908586	0.9088	0.999975	no
TSS14013	XLOC_011944	SPAST	chr2:32288679-32382706	q1	q2	OK	0	0	0.0386995	0.589245	0.58966	0.970926	no
TSS14014	XLOC_011945	SLC30A6	chr2:32390909-32449181	q1	q2	OK	0	0	0.0638634	0.232246	0.21964	0.662944	no
TSS14018	XLOC_011949	TTC27	chr2:32853086-33046118	q1	q2	OK	0	0	0.162126	0.0150254	0.03773	0.238909	no
TSS14024	XLOC_011953	LTBP1	chr2:33172368-33624575	q1	q2	OK	0	0	0.216809	0.000111086	0.01503	0.140426	no
TSS14025	XLOC_011953	LTBP1	chr2:33172368-33624575	q1	q2	OK	0	0	0.190251	2.5005e-07	0.011115	0.120682	no
TSS14026	XLOC_011954	RASGRP3	chr2:33661415-33789798	q1	q2	OK	0	0	0.0388398	0.722695	0.74157	0.999975	no
TSS14027	XLOC_011954	RASGRP3	chr2:33661415-33789798	q1	q2	OK	0	0	0.0226819	0.767368	0.771605	0.999975	no
TSS14028	XLOC_011954	RASGRP3	chr2:33661415-33789798	q1	q2	OK	0	0	0.0458081	0.337954	0.36079	0.830019	no
TSS14032	XLOC_011958	LOC100505876	chr2:37423634-37458740	q1	q2	OK	0	0	0.00565719	0.925609	0.926485	0.999975	no
TSS14033	XLOC_011959	C2orf56	chr2:37458773-37476303	q1	q2	OK	0	0	0.0121914	0.801158	0.80794	0.999975	no
TSS14049	XLOC_011972	EML4	chr2:42396489-42559688	q1	q2	OK	0	0	0.209004	0.00502173	0.017655	0.153843	no
TSS1405	XLOC_001182	TNFRSF18	chr1:1138887-1142089	q1	q2	OK	0	0	0.0832102	0.102549	0.37653	0.845106	no
TSS14053	XLOC_011976	DYNC2LI1	chr2:44001177-44037149	q1	q2	OK	0	0	0.125108	0.0387185	0.31192	0.780683	no
TSS14055	XLOC_011978	PPM1B	chr2:44395999-44461742	q1	q2	OK	0	0	0.0746766	0.00418952	0.22133	0.665787	no
TSS1407	XLOC_001184	SDF4	chr1:1152287-1167447	q1	q2	OK	0	0	0.0135146	0.762461	0.769095	0.999975	no
TSS14074	XLOC_011996	PPP1R21	chr2:48667907-48742531	q1	q2	OK	0	0	0.119232	0.190607	0.28808	0.752704	no
TSS14081	XLOC_011999	ERLEC1	chr2:53897116-54087170	q1	q2	OK	0	0	0.044516	0.532286	0.668015	0.995219	no
TSS1409	XLOC_001186	UBE2J2	chr1:1189291-1209234	q1	q2	OK	0	0	0.0802153	0.0754268	0.24029	0.691754	no
TSS14108	XLOC_012019	EHBP1	chr2:62900985-63275656	q1	q2	OK	0	0	0.0371322	0.543965	0.54395	0.949416	no
TSS1411	XLOC_001188	CPSF3L	chr1:1243993-1260067	q1	q2	OK	0	0	0.0564169	0.0323132	0.07885	0.379032	no
TSS14113	XLOC_012021	MDH1	chr2:63348534-63834330	q1	q2	OK	0	0	0.478534	0.000109357	0.00745	0.0977789	no
TSS14117	XLOC_012024	AFTPH	chr2:64751438-64820138	q1	q2	OK	0	0	0.0421458	0.529468	0.816085	0.999975	no
TSS14123	XLOC_012029	ACTR2	chr2:65454828-65498390	q1	q2	OK	0	0	0.0120184	0.142653	0.18543	0.608202	no
TSS14131	XLOC_012036	ARHGAP25	chr2:68961912-69053957	q1	q2	OK	0	0	0.0358522	0.639961	0.644225	0.990353	no
TSS14137	XLOC_012042	SNRNP27	chr2:70121074-70132368	q1	q2	OK	0	0	0.001564	0.979229	0.978945	0.999975	no
TSS14138	XLOC_012043	MXD1	chr2:70142172-70170076	q1	q2	OK	0	0	0.150408	0.00612757	0.05348	0.297018	no
TSS1414	XLOC_001191	AURKAIP1	chr1:1309109-1310818	q1	q2	OK	0	0	0.034851	0.707479	0.709455	0.999975	no
TSS14147	XLOC_012052	ZNF638	chr2:71558884-71662191	q1	q2	OK	0	0	0.0637143	0.0314685	0.579775	0.967402	no
TSS14154	XLOC_012058	CCT7	chr2:73461363-73480150	q1	q2	OK	0	0	0.0366334	0.0263669	0.543945	0.949416	no
TSS14158	XLOC_012062	STAMBP	chr2:74056042-74094295	q1	q2	OK	0	0	0.155414	0.0353055	0.138155	0.522389	no
TSS14159	XLOC_012063	ACTG2	chr2:74120092-74146780	q1	q2	OK	0	0	0.0261205	0.43021	0.45028	0.897356	no
TSS1416	XLOC_001192	CCNL2	chr1:1321090-1334718	q1	q2	OK	0	0	0.0617592	0.471045	0.48071	0.916752	no
TSS14160	XLOC_012064	DGUOK	chr2:74153952-74186088	q1	q2	OK	0	0	0.0617121	0.511851	0.51418	0.934152	no
TSS14162	XLOC_012066	BOLA3-AS1	chr2:74375107-74379516	q1	q2	OK	0	0	0.28676	0.00024092	0.019075	0.161186	no
TSS14163	XLOC_012067	MTHFD2	chr2:74425689-74442424	q1	q2	OK	0	0	0.0459924	0.419213	0.43497	0.886923	no
TSS14166	XLOC_012070	INO80B,INO80B-WBP1	chr2:74682149-74688018	q1	q2	OK	0	0	0.0457639	0.594474	0.604275	0.977401	no
TSS14168	XLOC_012071	TTC31	chr2:74699084-74721691	q1	q2	OK	0	0	0.00840815	0.930322	0.929465	0.999975	no
TSS14171	XLOC_012074	HTRA2	chr2:74753774-74784678	q1	q2	OK	0	0	0.00303924	0.923091	0.918455	0.999975	no
TSS14187	XLOC_012089	ELMOD3	chr2:85581842-85618875	q1	q2	OK	0	0	0.0948857	0.282589	0.717035	0.999975	no
TSS14194	XLOC_012095	USP39	chr2:85829964-85876407	q1	q2	OK	0	0	0.192844	0.000340158	0.03634	0.234074	no
TSS14195	XLOC_012095	USP39	chr2:85829964-85876407	q1	q2	OK	0	0	0.00806231	0.700632	0.970005	0.999975	no
TSS14201	XLOC_012101	MRPL35	chr2:86426555-86440477	q1	q2	OK	0	0	0.140603	0.0989713	0.116275	0.474042	no
TSS14208	XLOC_012106	LINC00152	chr2:87754973-87821030	q1	q2	OK	0	0	0.0353658	0.413556	0.538	0.947128	no
TSS1422	XLOC_001198	CDK11A,CDK11B	chr1:1571099-1655791	q1	q2	OK	0	0	0.162971	0.00181039	0.08315	0.390709	no
TSS14222	XLOC_012119	ZNF2	chr2:95831182-95850064	q1	q2	OK	0	0	0.0975177	0.409952	0.416555	0.874846	no
TSS14232	XLOC_012127	ITPRIPL1	chr2:96991061-96994091	q1	q2	OK	0	0	0.0909682	0.375281	0.393585	0.857854	no
TSS14239	XLOC_012133	CNNM3	chr2:97481990-97501121	q1	q2	OK	0	0	0.0247917	0.642427	0.648155	0.991727	no
TSS1424	XLOC_001200	SLC35E2	chr1:1656276-1677438	q1	q2	OK	0	0	0.1051	0.0212359	0.245685	0.699002	no
TSS14248	XLOC_012141	INPP4A	chr2:99061320-99207496	q1	q2	OK	0	0	0.197171	7.02012e-05	0.020915	0.169167	no
TSS14251	XLOC_012144	LIPT1	chr2:99771417-99779613	q1	q2	OK	0	0	0.175018	0.0639714	0.135075	0.515891	no
TSS14252	XLOC_012144	LIPT1	chr2:99771417-99779613	q1	q2	OK	0	0	0.0648274	0.668629	0.67328	0.995534	no
TSS14253	XLOC_012145	MRPL30	chr2:99797541-99816020	q1	q2	OK	0	0	0.0324209	0.440048	0.44399	0.892996	no
TSS14258	XLOC_012150	RPL31	chr2:101618690-101767846	q1	q2	OK	0	0	0.211327	0.000138969	0.00415	0.070139	no
TSS14260	XLOC_012152	MAP4K4	chr2:102314164-102511152	q1	q2	OK	0	0	0.0574181	0.399669	0.5826	0.968748	no
TSS14261	XLOC_012152	MAP4K4	chr2:102314164-102511152	q1	q2	OK	0	0	0.134661	6.16891e-08	0.00263	0.0530904	no
TSS14279	XLOC_012168	NCK2	chr2:106361519-106510730	q1	q2	OK	0	0	0.0478774	0.650879	0.650655	0.992346	no
TSS1428	XLOC_001201	NADK	chr1:1682670-1711508	q1	q2	OK	0	0	0.0750117	0.353629	0.38959	0.85486	no
TSS14289	XLOC_012177	GCC2	chr2:109065576-109125854	q1	q2	OK	0	0	0.0166121	0.707522	0.70988	0.999975	no
TSS14314	XLOC_012195	POLR1B	chr2:113299491-113334727	q1	q2	OK	0	0	0.0429913	0.140893	0.16557	0.573652	no
TSS14333	XLOC_012210	RABL2A	chr2:114384816-114400975	q1	q2	OK	0	0	0.14442	9.67977e-05	0.014895	0.139706	no
TSS14345	XLOC_012218	DBI	chr2:120124503-120130122	q1	q2	OK	0	0	0.043201	0.0453351	0.02188	0.173555	no
TSS14350	XLOC_012221	TMEM177	chr2:120436742-120439694	q1	q2	OK	0	0	0.0222805	0.811137	0.9753	0.999975	no
TSS14352	XLOC_012223	EPB41L5	chr2:120770603-120936697	q1	q2	OK	0	0	0.0386	0.592441	0.84314	0.999975	no
TSS14358	XLOC_012228	LOC254128	chr2:122407229-122494503	q1	q2	OK	0	0	0.0206468	0.755618	0.761005	0.999975	no
TSS1436	XLOC_001208	PEX10	chr1:2323213-2344010	q1	q2	OK	0	0	0.0694134	0.364128	0.36548	0.83452	no
TSS14362	XLOC_012231	GYPC	chr2:127413510-127454251	q1	q2	OK	0	0	0.117564	0.0559667	0.077735	0.376194	no
TSS14367	XLOC_012236	UGGT1	chr2:128848753-128953249	q1	q2	OK	0	0	0.224933	0.00868179	0.013345	0.13213	no
TSS14372	XLOC_012241	PTPN18	chr2:131113579-131132982	q1	q2	OK	0	0	0.0593238	0.380669	0.395225	0.858516	no
TSS14382	XLOC_012248	PLEKHB2	chr2:131862419-131907425	q1	q2	OK	0	0	0.016016	0.801646	0.80418	0.999975	no
TSS14395	XLOC_012261	CCNT2	chr2:135676391-135716915	q1	q2	OK	0	0	0.0893193	0.335701	0.493215	0.924123	no
TSS14405	XLOC_012271	KYNU	chr2:143635194-143799885	q1	q2	OK	0	0	0.0664732	0.234138	0.430455	0.884485	no
TSS14420	XLOC_012284	ARL6IP6	chr2:153574406-153617767	q1	q2	OK	0	0	0.0212998	0.819673	0.81949	0.999975	no
TSS14433	XLOC_012295	TANK	chr2:161993465-162092683	q1	q2	OK	0	0	0.100932	0.0515924	0.076515	0.37315	no
TSS14460	XLOC_012313	PHOSPHO2,PHOSPHO2-KLHL23	chr2:170550963-170608396	q1	q2	OK	0	0	0.219953	0.00875701	0.08827	0.4048	no
TSS14464	XLOC_012316	MYO3B	chr2:171034654-171511674	q1	q2	OK	0	0	0.0543073	0.496449	0.624445	0.984861	no
TSS14466	XLOC_012318	LOC100505695	chr2:171627603-171634757	q1	q2	OK	0	0	0.0323132	0.784041	0.785575	0.999975	no
TSS14468	XLOC_012320	GORASP2	chr2:171784947-171823643	q1	q2	OK	0	0	0.027391	0.675468	0.68285	0.997693	no
TSS14469	XLOC_012321	DCAF17	chr2:172173912-172341562	q1	q2	OK	0	0	0.0983126	0.188074	0.408255	0.869032	no
TSS14472	XLOC_012324	HAT1	chr2:172778934-172848600	q1	q2	OK	0	0	0.0488353	0.182122	0.21063	0.648818	no
TSS14475	XLOC_012327	ITGA6	chr2:173292313-173371181	q1	q2	OK	0	0	0.00256612	0.985376	0.985225	0.999975	no
TSS14479	XLOC_012330	ZAK	chr2:173940564-174146764	q1	q2	OK	0	0	0.00204517	0.980094	0.979665	0.999975	no
TSS1448	XLOC_001219	TP73-AS1	chr1:3569128-3663937	q1	q2	OK	0	0	0.194444	0.0313632	0.120335	0.483386	no
TSS14480	XLOC_012331	CDCA7	chr2:174219560-174233718	q1	q2	OK	0	0	0.0109962	0.834397	0.837435	0.999975	no
TSS14483	XLOC_012334	SCRN3	chr2:175260456-175294303	q1	q2	OK	0	0	0.0575799	0.494879	0.48654	0.91985	no
TSS14494	XLOC_012345	MTX2	chr2:177134122-177202753	q1	q2	OK	0	0	0.0230118	0.683426	0.69201	0.999922	no
TSS14498	XLOC_012349	OSBPL6	chr2:179059207-179672150	q1	q2	OK	0	0	0.17799	0.00754197	0.032835	0.220605	no
TSS14508	XLOC_012355	SSFA2	chr2:182756471-182795464	q1	q2	OK	0	0	0.0109595	0.823722	0.824985	0.999975	no
TSS14516	XLOC_012363	ITGAV	chr2:187454789-187545628	q1	q2	OK	0	0	0.10585	2.61964e-05	0.009325	0.109883	no
TSS14528	XLOC_012372	PMS1	chr2:190634992-190742355	q1	q2	OK	0	0	0.0741704	0.0707189	0.08431	0.393904	no
TSS14535	XLOC_012377	GLS	chr2:191745546-191830270	q1	q2	OK	0	0	0.00727766	0.869329	0.87296	0.999975	no
TSS14538	XLOC_012379	OBFC2A	chr2:192542797-192553248	q1	q2	OK	0	0	0.312678	1.65638e-06	0.02935	0.204744	no
TSS14544	XLOC_012384	HSPE1,HSPE1-MOB4	chr2:198351307-198418423	q1	q2	OK	0	0	0.00521477	0.678731	0.66886	0.995219	no
TSS14546	XLOC_012384	MOB4	chr2:198351307-198418423	q1	q2	OK	0	0	0.0836325	0.282159	0.28281	0.746496	no
TSS14553	XLOC_012390	SPATS2L	chr2:201170603-201346986	q1	q2	OK	0	0	0.124541	0.105813	0.124445	0.493227	no
TSS14556	XLOC_012391	SGOL2	chr2:201390864-201448818	q1	q2	OK	0	0	0.113501	0.00110454	0.043195	0.258984	no
TSS14559	XLOC_012394	BZW1	chr2:201676268-201688569	q1	q2	OK	0	0	0.0550064	0.198625	0.22629	0.671253	no
TSS14560	XLOC_012394	BZW1	chr2:201676268-201688569	q1	q2	OK	0	0	0.00567523	0.590209	0.60442	0.977516	no
TSS14562	XLOC_012395	NIF3L1	chr2:201754049-201768655	q1	q2	OK	0	0	0.140261	0.0918325	0.23543	0.684435	no
TSS14565	XLOC_012397	CFLAR	chr2:201980876-202037411	q1	q2	OK	0	0	0.00214008	0.882185	0.884905	0.999975	no
TSS14569	XLOC_012398	CASP10	chr2:202047620-202094129	q1	q2	OK	0	0	0.303083	9.9321e-06	0.021415	0.171819	no
TSS14570	XLOC_012399	CASP8	chr2:202098165-202152434	q1	q2	OK	0	0	0.276901	2.08859e-07	0.03101	0.212433	no
TSS14572	XLOC_012399	CASP8	chr2:202098165-202152434	q1	q2	OK	0	0	0.11776	3.01356e-05	0.009925	0.113133	no
TSS14573	XLOC_012400	STRADB	chr2:202316391-202345574	q1	q2	OK	0	0	0.0519144	2.81682e-05	0.010815	0.118737	no
TSS14590	XLOC_012416	PARD3B	chr2:205410515-206484886	q1	q2	OK	0	0	0.0963252	0.553274	0.567675	0.961364	no
TSS14591	XLOC_012417	NRP2	chr2:206547223-206662857	q1	q2	OK	0	0	0.202088	0.0414864	0.09315	0.417577	no
TSS14592	XLOC_012418	EEF1B2	chr2:207024317-207027653	q1	q2	OK	0	0	0.134033	0.0559607	0.091345	0.412553	no
TSS14598	XLOC_012424	FASTKD2	chr2:207630111-207660911	q1	q2	OK	0	0	0.11999	0.000410536	0.24001	0.691309	no
TSS14600	XLOC_012426	CREB1	chr2:208394615-208470284	q1	q2	OK	0	0	0.00478681	0.951944	0.952425	0.999975	no
TSS14601	XLOC_012427	CCNYL1	chr2:208576263-208620896	q1	q2	OK	0	0	0.0682429	0.548529	0.54793	0.951673	no
TSS14609	XLOC_012433	RPE	chr2:210867351-211036051	q1	q2	OK	0	0	0.0591614	0.502149	0.501615	0.928662	no
TSS14617	XLOC_012439	TMEM169	chr2:216946588-216967506	q1	q2	OK	0	0	0.306636	0.993068	0.018495	0.158448	no
TSS14631	XLOC_012449	PNKD	chr2:219135114-219211516	q1	q2	OK	0	0	0.00551942	0.795509	0.79657	0.999975	no
TSS14636	XLOC_012452	CTDSP1	chr2:219263060-219270664	q1	q2	OK	0	0	0.0465551	0.604602	0.608715	0.980002	no
TSS14641	XLOC_012457	BCS1L	chr2:219524378-219528166	q1	q2	OK	0	0	0.0674207	0.488502	0.48658	0.91985	no
TSS14642	XLOC_012458	STK36	chr2:219528586-219567440	q1	q2	OK	0	0	0.0426276	0.676902	0.670555	0.995437	no
TSS14654	XLOC_012469	STK16	chr2:220110191-220136910	q1	q2	OK	0	0	0.122089	0.248493	0.25459	0.710109	no
TSS14656	XLOC_012471	DNAJB2	chr2:220144039-220151622	q1	q2	OK	0	0	0.0801197	0.351286	0.358195	0.827552	no
TSS14658	XLOC_012473	SPEG	chr2:220299699-220358354	q1	q2	OK	0	0	0.140042	0.229526	0.24591	0.699267	no
TSS14660	XLOC_012474	GMPPA	chr2:220363586-220371718	q1	q2	OK	0	0	0.0915766	0.405444	0.4167	0.874846	no
TSS14669	XLOC_012483	ACSL3	chr2:223725731-223808119	q1	q2	OK	0	0	0.092742	0.301662	0.31271	0.78148	no
TSS14674	XLOC_012488	RHBDD1	chr2:227700670-227863923	q1	q2	OK	0	0	0.145712	0.185126	0.197895	0.629547	no
TSS14677	XLOC_012491	AGFG1	chr2:228336887-228425938	q1	q2	OK	0	0	0.0396539	0.396081	0.715695	0.999975	no
TSS14681	XLOC_012495	SP140	chr2:231090444-231177930	q1	q2	OK	0	0	0.00575558	0.957205	0.95801	0.999975	no
TSS14683	XLOC_012497	SP100	chr2:231280870-231410317	q1	q2	OK	0	0	0.244003	7.89415e-08	0.014395	0.137051	no
TSS14684	XLOC_012497	SP100	chr2:231280870-231410317	q1	q2	OK	0	0	0.220853	4.20405e-05	0.016065	0.14543	no
TSS14686	XLOC_012498	CAB39	chr2:231577556-231685790	q1	q2	OK	0	0	0.341175	0.00109586	0.010585	0.117329	no
TSS14691	XLOC_012503	PSMD1	chr2:231921577-232037540	q1	q2	OK	0	0	0.112294	1.73524e-07	0.02762	0.197632	no
TSS14696	XLOC_012508	PTMA	chr2:232573234-232578250	q1	q2	OK	0	0	0.00636189	0.913608	0.914255	0.999975	no
TSS14709	XLOC_012519	GIGYF2	chr2:233562014-233725289	q1	q2	OK	0	0	0.221082	3.55271e-15	0.006715	0.0925756	no
TSS14712	XLOC_012522	INPP5D	chr2:233925035-234116549	q1	q2	OK	0	0	0.0622198	0.477224	0.48412	0.918729	no
TSS14713	XLOC_012523	ATG16L1	chr2:234160216-234204320	q1	q2	OK	0	0	0.145582	0.0323711	0.09043	0.410588	no
TSS14734	XLOC_012534	COPS8	chr2:237994083-238007489	q1	q2	OK	0	0	0.00700107	0.870772	0.875015	0.999975	no
TSS14738	XLOC_012537	LRRFIP1	chr2:238536223-238690290	q1	q2	OK	0	0	0.210941	3.32501e-11	0.002445	0.0509856	no
TSS14741	XLOC_012540	UBE2F,UBE2F-SCLY	chr2:238875586-239008054	q1	q2	OK	0	0	0.102543	0.0271207	0.070415	0.353742	no
TSS14746	XLOC_012544	TRAF3IP1	chr2:239229184-239309541	q1	q2	OK	0	0	0.00368995	0.929961	0.93118	0.999975	no
TSS14755	XLOC_012553	CAPN10	chr2:241526132-241538526	q1	q2	OK	0	0	0.182809	0.032398	0.06737	0.344299	no
TSS14763	XLOC_012560	2013-09-02	chr2:242166681-242293441	q1	q2	OK	0	0	0.0679432	0.44611	0.4455	0.893759	no
TSS14764	XLOC_012560	2013-09-02	chr2:242166681-242293441	q1	q2	OK	0	0	0.00152954	0.936951	0.939925	0.999975	no
TSS14767	XLOC_012563	ATG4B	chr2:242577026-242613271	q1	q2	OK	0	0	0.0853061	0.0662264	0.098815	0.431451	no
TSS14776	XLOC_012571	SH3YL1	chr2:218135-264068	q1	q2	OK	0	0	0.142432	0.501591	0.477395	0.915093	no
TSS1478	XLOC_001239	RERE	chr1:8412463-8877699	q1	q2	OK	0	0	0.0312706	0.618133	0.62305	0.984324	no
TSS14788	XLOC_012583	CMPK2	chr2:6980683-7006766	q1	q2	OK	0	0	0.0769706	0.0245586	0.079925	0.381664	no
TSS14795	XLOC_012589	ITGB1BP1	chr2:9545814-9563643	q1	q2	OK	0	0	0.0521561	0.334409	0.343965	0.815196	no
TSS14806	XLOC_012600	E2F6	chr2:11584500-11606297	q1	q2	OK	0	0	0.126711	0.0100039	0.375445	0.844027	no
TSS14815	XLOC_012609	SMC6	chr2:17845078-17935096	q1	q2	OK	0	0	0.00266197	0.967725	0.968035	0.999975	no
TSS14817	XLOC_012610	NT5C1B,NT5C1B-RDH14	chr2:18735988-18770846	q1	q2	OK	0	0	0.486236	0.00177369	0.002995	0.0581144	no
TSS1482	XLOC_001242	SLC2A5	chr1:9097004-9129887	q1	q2	OK	0	0	0.0445828	0.223142	0.24308	0.695241	no
TSS14830	XLOC_012622	ATAD2B	chr2:23971533-24149936	q1	q2	OK	0	0	0.0621532	0.466411	0.47539	0.914609	no
TSS14831	XLOC_012623	C2orf44	chr2:24252205-24270296	q1	q2	OK	0	0	0.029292	0.323431	0.351625	0.822097	no
TSS14834	XLOC_012625	TP53I3	chr2:24300302-24308085	q1	q2	OK	0	0	0.0142166	0.909709	0.91014	0.999975	no
TSS14836	XLOC_012627	ITSN2	chr2:24425734-24583397	q1	q2	OK	0	0	0.0403676	0.0490209	0.08224	0.387785	no
TSS14839	XLOC_012630	DNAJC27	chr2:25166504-25194963	q1	q2	OK	0	0	0.051956	0.663991	0.6621	0.993866	no
TSS14846	XLOC_012634	DTNB	chr2:25600066-25896516	q1	q2	OK	0	0	0.170494	0.0447145	0.243315	0.695617	no
TSS14862	XLOC_012645	SLC5A6	chr2:27422454-27440046	q1	q2	OK	0	0	0.123525	0.0285705	0.07643	0.372872	no
TSS14866	XLOC_012649	GTF3C2	chr2:27548720-27579868	q1	q2	OK	0	0	0.0735358	0.231942	0.25137	0.706088	no
TSS14868	XLOC_012650	EIF2B4	chr2:27587218-27593324	q1	q2	OK	0	0	0.0190255	0.840339	0.841475	0.999975	no
TSS1487	XLOC_001247	CTNNBIP1	chr1:9908333-9970316	q1	q2	OK	0	0	0.00508777	0.919512	0.921515	0.999975	no
TSS14886	XLOC_012664	GALNT14	chr2:31133330-31361592	q1	q2	OK	0	0	0.163986	0.0251048	0.071405	0.356555	no
TSS1489	XLOC_001249	DFFA	chr1:10520602-10532613	q1	q2	OK	0	0	0.0273324	0.650215	0.65619	0.993175	no
TSS14890	XLOC_012668	MEMO1	chr2:32092893-32235698	q1	q2	OK	0	0	0.044197	0.355408	0.35812	0.827451	no
TSS14898	XLOC_012674	FEZ2	chr2:36779403-36825332	q1	q2	OK	0	0	0.0266341	0.643648	0.652945	0.992558	no
TSS1490	XLOC_001250	CASZ1	chr1:10696665-10856707	q1	q2	OK	0	0	0.0413773	0.667238	0.6678	0.995219	no
TSS14902	XLOC_012677	EIF2AK2	chr2:37332283-37384190	q1	q2	OK	0	0	0.0654164	0.100557	0.126815	0.498484	no
TSS14908	XLOC_012683	ATL2	chr2:38522028-38604432	q1	q2	OK	0	0	0.186768	0.00179708	0.024975	0.187171	no
TSS14909	XLOC_012684	HNRPLL	chr2:38790327-38830178	q1	q2	OK	0	0	0.113774	0.207601	0.215145	0.655886	no
TSS14910	XLOC_012685	SRSF7	chr2:38970740-38978636	q1	q2	OK	0	0	0.0263045	0.674603	0.677975	0.996713	no
TSS14916	XLOC_012691	THUMPD2	chr2:39963199-40006416	q1	q2	OK	0	0	0.058511	0.466158	0.47645	0.915093	no
TSS14925	XLOC_012699	THADA	chr2:43457974-43823185	q1	q2	OK	0	0	0.119851	0.129882	0.145905	0.538341	no
TSS14931	XLOC_012703	PREPL	chr2:44502596-44589001	q1	q2	OK	0	0	0.0780716	0.341912	0.35392	0.824497	no
TSS14932	XLOC_012703	PREPL	chr2:44502596-44589001	q1	q2	OK	0	0	0.177627	0.0224211	0.05414	0.299055	no
TSS14938	XLOC_012709	PIGF	chr2:46769866-46844251	q1	q2	OK	0	0	0.0113729	0.842382	0.84631	0.999975	no
TSS14939	XLOC_012710	MCFD2	chr2:47129008-47303275	q1	q2	OK	0	0	0.00953919	0.876649	0.979345	0.999975	no
TSS1494	XLOC_001254	EXOSC10	chr1:11126675-11159938	q1	q2	OK	0	0	0.00576491	0.831899	0.837375	0.999975	no
TSS14941	XLOC_012710	MCFD2	chr2:47129008-47303275	q1	q2	OK	0	0	0.0389937	0.715387	0.707255	0.999975	no
TSS14952	XLOC_012718	ASB3	chr2:53897116-54087170	q1	q2	OK	0	0	0.117887	0.0527985	0.07553	0.370438	no
TSS14959	XLOC_012722	RTN4	chr2:55199326-55277734	q1	q2	OK	0	0	0.0372671	0.333191	0.63891	0.988994	no
TSS14962	XLOC_012724	MTIF2	chr2:55463755-55496384	q1	q2	OK	0	0	0.0230038	0.694842	0.701265	0.999975	no
TSS14963	XLOC_012725	CCDC88A	chr2:55514977-55647057	q1	q2	OK	0	0	0.171102	2.66454e-15	0.04405	0.262332	no
TSS14964	XLOC_012726	SMEK2	chr2:55775513-55844796	q1	q2	OK	0	0	0.133072	0.0666399	0.081125	0.384807	no
TSS14972	XLOC_012734	BCL11A	chr2:60678301-60780633	q1	q2	OK	0	0	0.0621159	0.173651	0.61581	0.982069	no
TSS14979	XLOC_012741	FAM161A	chr2:62051982-62081278	q1	q2	OK	0	0	0.134158	0.102531	0.38707	0.852825	no
TSS14980	XLOC_012742	CCT4	chr2:62095261-62115806	q1	q2	OK	0	0	0.0543544	0.0832767	0.108885	0.456619	no
TSS14986	XLOC_012747	VPS54	chr2:64119666-64246214	q1	q2	OK	0	0	0.0356419	0.722195	0.722035	0.999975	no
TSS14991	XLOC_012752	RAB1A	chr2:65283494-65357435	q1	q2	OK	0	0	0.235663	2.67083e-05	0.00506	0.0790289	no
TSS14996	XLOC_012756	C1D	chr2:68269331-68290159	q1	q2	OK	0	0	0.302671	0.000349619	0.006045	0.0871433	no
TSS14997	XLOC_012757	WDR92	chr2:68357280-68384692	q1	q2	OK	0	0	0.141211	0.0717458	0.20658	0.643062	no
TSS15003	XLOC_012763	GFPT1	chr2:69546900-69614386	q1	q2	OK	0	0	0.0222239	0.356792	0.33954	0.810908	no
TSS15004	XLOC_012764	NFU1	chr2:69623244-69664760	q1	q2	OK	0	0	0.0922806	0.0272336	0.372595	0.841615	no
TSS15008	XLOC_012767	PCBP1-AS1	chr2:70187223-70314147	q1	q2	OK	0	0	0.131341	0.363666	0.3939	0.857854	no
TSS15011	XLOC_012770	TIA1	chr2:70436575-70475779	q1	q2	OK	0	0	0.0342097	0.649841	0.65647	0.993175	no
TSS15034	XLOC_012792	BOLA3	chr2:74362527-74375039	q1	q2	OK	0	0	0.0426325	0.634926	0.64311	0.990333	no
TSS15036	XLOC_012794	SLC4A5	chr2:74443368-74570534	q1	q2	OK	0	0	0.0641024	3.01581e-05	0.01096	0.119685	no
TSS15040	XLOC_012795	DCTN1	chr2:74588280-74621008	q1	q2	OK	0	0	0.0525489	0.232133	0.40142	0.86475	no
TSS15042	XLOC_012797	RTKN	chr2:74652987-74669060	q1	q2	OK	0	0	0.0259156	0.790056	0.79485	0.999975	no
TSS15044	XLOC_012798	MOGS	chr2:74688183-74692537	q1	q2	OK	0	0	0.0802159	0.378611	0.37884	0.847279	no
TSS15057	XLOC_012808	GCFC2	chr2:75889831-75938111	q1	q2	OK	0	0	0.0966125	0.303127	0.351795	0.822291	no
TSS15058	XLOC_012809	LRRTM4	chr2:76974849-77749502	q1	q2	OK	0	0	0.0179456	0.850495	0.848915	0.999975	no
TSS15067	XLOC_012818	TGOLN2	chr2:85545140-85555419	q1	q2	OK	0	0	0.0231162	0.671661	0.88821	0.999975	no
TSS15070	XLOC_012820	CAPG	chr2:85621870-85641197	q1	q2	OK	0	0	0.219608	0.000111807	0.019775	0.163865	no
TSS15072	XLOC_012822	GGCX	chr2:85766100-85788657	q1	q2	OK	0	0	0.117666	0.257591	0.26132	0.719974	no
TSS15073	XLOC_012823	TMEM150A	chr2:85825669-85829822	q1	q2	OK	0	0	0.0327517	0.780458	0.781105	0.999975	no
TSS15080	XLOC_012829	IMMT	chr2:86371054-86422893	q1	q2	OK	0	0	0.109304	0.145757	0.31741	0.787035	no
TSS15084	XLOC_012832	CHMP3	chr2:86730552-87005164	q1	q2	OK	0	0	0.13558	0.0264098	0.1229	0.489157	no
TSS15085	XLOC_012832	RNF103,RNF103-CHMP3	chr2:86730552-87005164	q1	q2	OK	0	0	0.0868794	0.387039	0.503835	0.928919	no
TSS15111	XLOC_012854	TMEM127	chr2:96915945-96931751	q1	q2	OK	0	0	0.0483741	0.640464	0.640755	0.989265	no
TSS15114	XLOC_012857	KANSL3	chr2:97258906-97304115	q1	q2	OK	0	0	0.0775629	0.379208	0.3891	0.85466	no
TSS15115	XLOC_012858	LMAN2L	chr2:97371666-97405813	q1	q2	OK	0	0	0.0712748	0.0575502	0.26773	0.728254	no
TSS15137	XLOC_012876	REV1	chr2:100016937-100106480	q1	q2	OK	0	0	0.0505787	0.616387	0.618425	0.982906	no
TSS15139	XLOC_012877	AFF3	chr2:100163715-100759037	q1	q2	OK	0	0	0.0459496	0.501657	0.51462	0.93476	no
TSS15151	XLOC_012889	TGFBRAP1	chr2:105883539-105946148	q1	q2	OK	0	0	0.023227	0.826348	0.82711	0.999975	no
TSS15157	XLOC_012892	UXS1	chr2:106709758-106810795	q1	q2	OK	0	0	0.0952419	0.0626948	0.3207	0.790488	no
TSS15170	XLOC_012904	NPHP1	chr2:110880913-110962639	q1	q2	OK	0	0	0.387353	4.25665e-06	0.0063	0.0896019	no
TSS15179	XLOC_012911	LOC541471	chr2:112124590-112252692	q1	q2	OK	0	0	0.0533585	0.394793	0.407145	0.869032	no
TSS15189	XLOC_012920	PAX8	chr2:113973573-114036498	q1	q2	OK	0	0	0.324093	5.5061e-05	0.03452	0.227489	no
TSS15192	XLOC_012922	RPL23AP7	chr2:114368815-114384715	q1	q2	OK	0	0	0.196018	0.000403257	0.179855	0.598426	no
TSS15205	XLOC_012935	CLASP1	chr2:122095351-122407052	q1	q2	OK	0	0	0.0547339	0.362068	0.747845	0.999975	no
TSS15217	XLOC_012944	WDR33	chr2:128461807-128568761	q1	q2	OK	0	0	0.146952	0.0505194	0.086015	0.398315	no
TSS15221	XLOC_012947	SAP130	chr2:128698790-128784869	q1	q2	OK	0	0	0.0987434	0.325803	0.33076	0.802299	no
TSS15228	XLOC_012954	SMPD4	chr2:130908964-130948300	q1	q2	OK	0	0	0.180167	0.0287189	0.04056	0.250199	no
TSS15232	XLOC_012957	LOC100216479	chr2:131174325-131186119	q1	q2	OK	0	0	0.1379	0.0837983	0.33302	0.804238	no
TSS15247	XLOC_012969	NCKAP5	chr2:133429371-134326031	q1	q2	OK	0	0	0.0329361	0.706678	0.712025	0.999975	no
TSS15259	XLOC_012980	GTDC1	chr2:144703580-145090083	q1	q2	OK	0	0	0.0979668	0.334829	0.35258	0.823328	no
TSS15262	XLOC_012981	ZEB2	chr2:145141941-145278466	q1	q2	OK	0	0	0.158831	0.158403	0.192675	0.621136	no
TSS15264	XLOC_012982	ORC4	chr2:148602569-149271044	q1	q2	OK	0	0	0.14446	0.0375875	0.155775	0.556051	no
TSS1527	XLOC_001283	ZBTB17	chr1:16268363-16302627	q1	q2	OK	0	0	0.0234686	0.59503	0.603775	0.977041	no
TSS15272	XLOC_012988	NEB	chr2:152341852-152591001	q1	q2	OK	0	0	0.166068	0.110555	0.274335	0.735415	no
TSS15273	XLOC_012989	ARL5A	chr2:152657479-152685009	q1	q2	OK	0	0	0.138174	0.0286536	0.046805	0.272109	no
TSS15275	XLOC_012990	CACNB4	chr2:152689285-152955593	q1	q2	OK	0	0	0.0484145	1.89262e-05	0.009705	0.111875	no
TSS15290	XLOC_013001	WDSUB1	chr2:160092303-160143236	q1	q2	OK	0	0	0.0701188	0.670821	0.641215	0.989311	no
TSS15297	XLOC_013006	RBMS1	chr2:161128661-161350318	q1	q2	OK	0	0	0.0960026	0.410264	0.408315	0.869032	no
TSS15335	XLOC_013040	SP3	chr2:174771186-174830430	q1	q2	OK	0	0	0.0725238	0.268373	0.288795	0.753669	no
TSS15336	XLOC_013041	OLA1	chr2:174937174-175113365	q1	q2	OK	0	0	0.0218062	0.612285	0.623325	0.984324	no
TSS15338	XLOC_013043	GPR155	chr2:175296374-175351811	q1	q2	OK	0	0	0.339028	0.00958465	0.02313	0.179393	no
TSS15345	XLOC_013047	ATF2	chr2:175936977-176032934	q1	q2	OK	0	0	0.213159	0.00764932	0.00852	0.104869	no
TSS15347	XLOC_013049	ATP5G3	chr2:176040985-176046490	q1	q2	OK	0	0	0.0218645	0.319918	0.60091	0.975302	no
TSS15354	XLOC_013056	NFE2L2	chr2:178095030-178129859	q1	q2	OK	0	0	0.151948	6.30349e-07	0.003145	0.0601884	no
TSS15367	XLOC_013063	FKBP7	chr2:179059207-179672150	q1	q2	OK	0	0	0.276669	0.0511007	0.084865	0.395336	no
TSS15392	XLOC_013085	ORMDL1	chr2:190634992-190742355	q1	q2	OK	0	0	0.209623	0.0250251	0.034485	0.227371	no
TSS15394	XLOC_013087	HIBCH	chr2:191069359-191184771	q1	q2	OK	0	0	0.00718994	0.940499	0.940665	0.999975	no
TSS15396	XLOC_013089	STAT1	chr2:191833761-191878976	q1	q2	OK	0	0	0.027833	0.58995	0.60169	0.975648	no
TSS15405	XLOC_013097	GTF3C3	chr2:197627755-197664492	q1	q2	OK	0	0	0.0309969	0.325318	0.341895	0.812766	no
TSS15408	XLOC_013100	ANKRD44	chr2:197851385-198175521	q1	q2	OK	0	0	0.112774	0.188462	0.20063	0.63434	no
TSS15409	XLOC_013101	SF3B1	chr2:198256697-198299771	q1	q2	OK	0	0	0.0541977	0.00670669	0.03575	0.232256	no
TSS15419	XLOC_013107	TYW5	chr2:200793633-200828847	q1	q2	OK	0	0	0.150036	0.149249	0.17146	0.584194	no
TSS15423	XLOC_013110	CLK1	chr2:201717731-201729467	q1	q2	OK	0	0	0.166337	0.0278194	0.11101	0.462003	no
TSS15424	XLOC_013111	PPIL3	chr2:201735678-201753849	q1	q2	OK	0	0	0.0338728	0.617325	0.620675	0.983458	no
TSS15425	XLOC_013112	ORC2	chr2:201774893-201828424	q1	q2	OK	0	0	0.10613	0.207932	0.216315	0.657309	no
TSS15428	XLOC_013115	ALS2CR12	chr2:202153146-202222101	q1	q2	OK	0	0	0.127038	0.431794	0.390645	0.855658	no
TSS1543	XLOC_001298	ATP13A2	chr1:17312452-17338423	q1	q2	OK	0	0	0.175106	0.000273878	0.10534	0.448109	no
TSS15434	XLOC_013120	ALS2	chr2:202564985-202645895	q1	q2	OK	0	0	0.163779	0.102831	0.11815	0.478462	no
TSS15435	XLOC_013121	SUMO1	chr2:203070902-203103322	q1	q2	OK	0	0	0.0511271	0.290289	0.448105	0.895636	no
TSS15436	XLOC_013122	ICA1L	chr2:203637872-203736371	q1	q2	OK	0	0	0.00991817	0.952189	0.952725	0.999975	no
TSS15443	XLOC_013127	NDUFS1	chr2:206987802-207024243	q1	q2	OK	0	0	0.0826986	0.0688962	0.143205	0.532825	no
TSS15464	XLOC_013146	LANCL1	chr2:211295972-211341499	q1	q2	OK	0	0	0.176765	0.0664589	0.08435	0.393929	no
TSS15469	XLOC_013150	IKZF2	chr2:213864410-214016333	q1	q2	OK	0	0	0.0191033	0.888484	0.88972	0.999975	no
TSS15498	XLOC_013178	SLC23A3	chr2:220026180-220034817	q1	q2	OK	0	0	0.50873	0.0032052	0.014005	0.135183	no
TSS15501	XLOC_013181	ATG9A	chr2:220084101-220094361	q1	q2	OK	0	0	0.234374	0.0129975	0.018945	0.160539	no
TSS15522	XLOC_013199	FAM124B	chr2:225243414-225266711	q1	q2	OK	0	0	0.189307	0.274551	0.30358	0.770796	no
TSS15536	XLOC_013213	SP110	chr2:231033644-231090444	q1	q2	OK	0	0	0.110208	0.242833	0.44221	0.892183	no
TSS15566	XLOC_013241	COL6A3	chr2:238232654-238322850	q1	q2	OK	0	0	0.396338	0.00228463	0.015015	0.140385	no
TSS15570	XLOC_013245	HES6	chr2:239146907-239148681	q1	q2	OK	0	0	0.0783671	0.00116561	0.033625	0.224196	no
TSS15587	XLOC_013262	ANKMY1	chr2:241418838-241497405	q1	q2	OK	0	0	0.114011	0.250918	0.47168	0.913065	no
TSS15593	XLOC_013267	MTERFD2	chr2:241938254-242041747	q1	q2	OK	0	0	0.307525	7.93736e-06	0.01252	0.127679	no
TSS15594	XLOC_013268	PASK	chr2:242045513-242089394	q1	q2	OK	0	0	0.063229	0.388048	0.65074	0.992346	no
TSS15596	XLOC_013269	HDLBP	chr2:242166681-242293441	q1	q2	OK	0	0	0.140755	0.000176809	0.033745	0.22433	no
TSS1560	XLOC_001311	CAPZB	chr1:19665266-19812066	q1	q2	OK	0	0	0.0454789	0.0121622	0.04561	0.267538	no
TSS15602	XLOC_013273	DTYMK	chr2:242615156-242626383	q1	q2	OK	0	0	0.060471	0.433005	0.55704	0.956531	no
TSS15613	XLOC_013284	RBCK1	chr20:388708-411610	q1	q2	OK	0	0	0.0430126	0.453279	0.453025	0.899084	no
TSS15622	XLOC_013290	LOC100507495	chr20:1290554-1373816	q1	q2	OK	0	0	0.123291	0.116248	0.36596	0.834947	no
TSS15630	XLOC_013296	NOP56	chr20:2633177-2639039	q1	q2	OK	0	0	0.0735585	0.368156	0.37566	0.844186	no
TSS15640	XLOC_013304	PTPRA,VPS16	chr20:2821372-3019315	q1	q2	OK	0	0	0.17089	0.00999884	0.030035	0.207956	no
TSS15644	XLOC_013305	GNRH2	chr20:3024267-3026391	q1	q2	OK	0	0	0.430876	0.0184666	0.024135	0.184051	no
TSS15648	XLOC_013309	ITPA	chr20:3190055-3204506	q1	q2	OK	0	0	0.0388182	0.358872	0.364325	0.833151	no
TSS15649	XLOC_013310	ATRN	chr20:3451664-3631769	q1	q2	OK	0	0	0.284638	3.94645e-09	0.00275	0.0550104	no
TSS15651	XLOC_013312	CDC25B	chr20:3776400-3786761	q1	q2	OK	0	0	0.0575572	0.158743	0.58458	0.96984	no
TSS15652	XLOC_013313	C20orf29	chr20:3801170-3805954	q1	q2	OK	0	0	0.0930879	0.267763	0.438295	0.889569	no
TSS15653	XLOC_013314	MAVS	chr20:3827445-3856770	q1	q2	OK	0	0	0.0473386	0.331667	0.48415	0.918729	no
TSS15660	XLOC_013319	PRNP	chr20:4666796-4682234	q1	q2	OK	0	0	0.135847	0.000491365	0.11918	0.480725	no
TSS15668	XLOC_013326	MCM8	chr20:5931297-5975831	q1	q2	OK	0	0	0.0146054	0.853394	0.855465	0.999975	no
TSS15672	XLOC_013329	PLCB1	chr20:8113295-8865547	q1	q2	OK	0	0	0.0225021	0.870859	0.873335	0.999975	no
TSS15677	XLOC_013332	ANKRD5	chr20:10004459-10288066	q1	q2	OK	0	0	0.0677866	0.395185	0.40781	0.869032	no
TSS15684	XLOC_013338	C20orf7	chr20:13765671-13799067	q1	q2	OK	0	0	0.111318	0.0512675	0.51854	0.93694	no
TSS15687	XLOC_013340	SNRPB2	chr20:16710608-16722417	q1	q2	OK	0	0	0.0684643	0.391968	0.398505	0.861673	no
TSS15691	XLOC_013343	DSTN	chr20:17550598-17588652	q1	q2	OK	0	0	0.0123652	0.634736	0.648325	0.991743	no
TSS15698	XLOC_013347	ZNF133	chr20:18269120-18297640	q1	q2	OK	0	0	0.135865	0.185891	0.2071	0.643939	no
TSS15702	XLOC_013351	SEC23B	chr20:18488187-18542059	q1	q2	OK	0	0	0.101397	0.041649	0.26922	0.729498	no
TSS15711	XLOC_013358	NAA20	chr20:19997933-20014273	q1	q2	OK	0	0	0.0309897	0.0418353	0.064645	0.33602	no
TSS15716	XLOC_013361	PLK1S1	chr20:21106623-21227258	q1	q2	OK	0	0	0.0394893	0.374385	0.5897	0.970926	no
TSS15729	XLOC_013374	ENTPD6	chr20:25176338-25207360	q1	q2	OK	0	0	0.0213837	0.821255	0.82284	0.999975	no
TSS15740	XLOC_013385	HM13	chr20:30102240-30157370	q1	q2	OK	0	0	0.0504301	0.012678	0.38309	0.850485	no
TSS15742	XLOC_013387	ID1	chr20:30193085-30194317	q1	q2	OK	0	0	0.018173	0.823062	0.825755	0.999975	no
TSS15750	XLOC_013395	HCK	chr20:30639990-30689657	q1	q2	OK	0	0	0.336187	0.00681859	0.01505	0.140564	no
TSS15752	XLOC_013397	POFUT1	chr20:30795695-30826467	q1	q2	OK	0	0	0.0486342	0.220141	0.234305	0.68281	no
TSS15754	XLOC_013399	ASXL1	chr20:30946146-31027122	q1	q2	OK	0	0	0.0163102	0.827527	0.831255	0.999975	no
TSS15756	XLOC_013401	DNMT3B	chr20:31350190-31397162	q1	q2	OK	0	0	0.196459	0.018138	0.026865	0.194645	no
TSS1576	XLOC_001325	EIF4G3	chr1:21132784-21503381	q1	q2	OK	0	0	0.201045	0.00228709	0.03757	0.238268	no
TSS1577	XLOC_001325	EIF4G3	chr1:21132784-21503381	q1	q2	OK	0	0	0.0706682	0.372915	0.37617	0.844778	no
TSS15774	XLOC_013417	RALY	chr20:32581457-32670991	q1	q2	OK	0	0	0.0507425	0.479075	0.484675	0.918871	no
TSS15790	XLOC_013431	ERGIC3	chr20:34129777-34145405	q1	q2	OK	0	0	0.0239632	0.372952	0.38048	0.848087	no
TSS15796	XLOC_013436	EPB41L1	chr20:34700347-34820721	q1	q2	OK	0	0	0.0166867	0.838349	0.841465	0.999975	no
TSS15802	XLOC_013440	TGIF2	chr20:35201875-35274619	q1	q2	OK	0	0	0.223212	0.0130305	0.030405	0.209806	no
TSS15804	XLOC_013440	TGIF2,TGIF2-C20ORF24	chr20:35201875-35274619	q1	q2	OK	0	0	0.145102	0.229828	0.268685	0.728793	no
TSS15805	XLOC_013440	C20orf24	chr20:35201875-35274619	q1	q2	OK	0	0	0.0211607	0.667261	0.940705	0.999975	no
TSS15807	XLOC_013442	RPN2	chr20:35729628-35870025	q1	q2	OK	0	0	0.0587626	0.204133	0.236495	0.6857	no
TSS15808	XLOC_013443	MANBAL	chr20:35918050-35945663	q1	q2	OK	0	0	0.150944	0.194903	0.208395	0.64538	no
TSS15826	XLOC_013460	PPP1R16B	chr20:37434347-37551667	q1	q2	OK	0	0	0.0715339	0.0121328	0.04765	0.275543	no
TSS15828	XLOC_013462	DHX35	chr20:37590980-37668366	q1	q2	OK	0	0	0.290519	0.00068112	0.030095	0.208317	no
TSS15830	XLOC_013464	PLCG1	chr20:39766160-39804357	q1	q2	OK	0	0	0.0240357	0.771019	0.773225	0.999975	no
TSS15832	XLOC_013466	SRSF6	chr20:42086503-42092244	q1	q2	OK	0	0	0.188674	0.0296509	0.035285	0.230503	no
TSS1584	XLOC_001328	USP48	chr1:22004791-22109688	q1	q2	OK	0	0	0.0419823	0.622669	0.626235	0.985751	no
TSS15841	XLOC_013471	TOX2	chr20:42543491-42698254	q1	q2	OK	0	0	0.0434342	0.725514	0.734855	0.999975	no
TSS15844	XLOC_013472	LOC100505783	chr20:42839599-42854667	q1	q2	OK	0	0	0.32239	0.0240571	0.06126	0.324854	no
TSS15851	XLOC_013477	TTPAL	chr20:43104546-43123244	q1	q2	OK	0	0	0.0430914	0.651116	0.651955	0.992476	no
TSS15852	XLOC_013478	PKIG	chr20:43160435-43247678	q1	q2	OK	0	0	0.151562	0.0305402	0.07552	0.370438	no
TSS15855	XLOC_013481	YWHAB	chr20:43514343-43537161	q1	q2	OK	0	0	0.0190024	0.715832	0.723225	0.999975	no
TSS15863	XLOC_013488	SYS1,SYS1-DBNDD2	chr20:43990576-44039250	q1	q2	OK	0	0	0.0274482	0.499526	0.82549	0.999975	no
TSS15874	XLOC_013495	UBE2C	chr20:44441254-44445596	q1	q2	OK	0	0	0.0640302	0.00778204	0.140835	0.527783	no
TSS15877	XLOC_013497	ZSWIM3	chr20:44486219-44507769	q1	q2	OK	0	0	0.127424	0.0278226	0.05582	0.305122	no
TSS15879	XLOC_013499	CTSA	chr20:44517266-44541003	q1	q2	OK	0	0	0.118466	0.0584805	0.125465	0.495822	no
TSS15884	XLOC_013503	CD40	chr20:44746905-44758384	q1	q2	OK	0	0	0.0387108	0.555113	0.560545	0.958946	no
TSS15889	XLOC_013508	NCOA3	chr20:46130600-46285621	q1	q2	OK	0	0	0.107782	0.122025	0.31989	0.789677	no
TSS1589	XLOC_001333	LUZP1	chr1:23410515-23495351	q1	q2	OK	0	0	0.186408	0.0691317	0.084415	0.394071	no
TSS15892	XLOC_013511	CSE1L	chr20:47662782-47713497	q1	q2	OK	0	0	0.0172791	0.299159	0.733405	0.999975	no
TSS15894	XLOC_013513	ZNFX1-AS1	chr20:47862438-47905795	q1	q2	OK	0	0	0.131193	0.000216739	0.177395	0.594718	no
TSS15907	XLOC_013525	BCAS4	chr20:49411466-49493714	q1	q2	OK	0	0	0.046483	0.380966	0.584005	0.969565	no
TSS1591	XLOC_001335	HNRNPR	chr1:23636275-23670853	q1	q2	OK	0	0	0.136932	0.0105626	0.106345	0.450535	no
TSS15928	XLOC_013541	RBM38	chr20:55904830-55998278	q1	q2	OK	0	0	0.108117	0.0494267	0.071795	0.357694	no
TSS15933	XLOC_013546	VAPB	chr20:56964174-57026156	q1	q2	OK	0	0	0.0386079	0.104333	0.39805	0.861441	no
TSS15935	XLOC_013548	STX16,STX16-NPEPL1	chr20:57226308-57290900	q1	q2	OK	0	0	0.167575	1.28921e-07	0.019395	0.16267	no
TSS15936	XLOC_013548	NPEPL1,STX16-NPEPL1	chr20:57226308-57290900	q1	q2	OK	0	0	0.138563	0.282541	0.55324	0.954636	no
TSS15937	XLOC_013548	NPEPL1,STX16-NPEPL1	chr20:57226308-57290900	q1	q2	OK	0	0	0.0525572	0.476153	0.50163	0.928662	no
TSS15941	XLOC_013549	GNAS	chr20:57393972-57486250	q1	q2	OK	0	0	0.05766	0.285728	0.75229	0.999975	no
TSS1595	XLOC_001338	ASAP3	chr1:23755055-23810750	q1	q2	OK	0	0	0.0883138	0.040846	0.103775	0.444475	no
TSS15951	XLOC_013555	FAM217B	chr20:58508818-58523702	q1	q2	OK	0	0	0.100025	0.247552	0.254195	0.709729	no
TSS15963	XLOC_013564	OSBPL2	chr20:60813579-60871269	q1	q2	OK	0	0	0.0163005	0.622179	0.637585	0.988791	no
TSS15964	XLOC_013565	ADRM1	chr20:60878026-60883918	q1	q2	OK	0	0	0.0516629	0.432517	0.43437	0.886486	no
TSS15981	XLOC_013581	BIRC7	chr20:61867275-61871854	q1	q2	OK	0	0	0.130114	0.312588	0.32742	0.79853	no
TSS15984	XLOC_013584	ARFGAP1	chr20:61904164-61921142	q1	q2	OK	0	0	0.0926324	0.0129543	0.051915	0.290946	no
TSS15989	XLOC_013589	RTEL1,RTEL1-TNFRSF6B	chr20:62289162-62367494	q1	q2	OK	0	0	0.0899927	0.00045799	0.18265	0.603111	no
TSS16005	XLOC_013601	LINC00176	chr20:62665696-62671315	q1	q2	OK	0	0	0.244074	0.000115835	0.01642	0.146943	no
TSS16008	XLOC_013603	OPRL1	chr20:62711470-62731996	q1	q2	OK	0	0	0.0521708	0.600578	0.598805	0.974888	no
TSS16011	XLOC_013605	PCMTD2	chr20:62887047-62907579	q1	q2	OK	0	0	0.0590891	0.353002	0.346755	0.817426	no
TSS16014	XLOC_013608	C20orf96	chr20:251503-271419	q1	q2	OK	0	0	0.223238	0.013909	0.02175	0.173093	no
TSS16016	XLOC_013610	CSNK2A1	chr20:463337-524482	q1	q2	OK	0	0	0.108906	0.084999	0.2332	0.681445	no
TSS1602	XLOC_001343	HMGCL	chr1:24128366-24151949	q1	q2	OK	0	0	0.173753	0.0281664	0.06253	0.32922	no
TSS16022	XLOC_013616	RSPO4	chr20:939095-982907	q1	q2	OK	0	0	0.177435	0.364571	0.374985	0.843708	no
TSS16027	XLOC_013618	FKBP1A,FKBP1A-SDCBP2	chr20:1290554-1373816	q1	q2	OK	0	0	0.0293036	0.219593	0.50373	0.92891	no
TSS16028	XLOC_013619	NSFL1C	chr20:1422806-1448337	q1	q2	OK	0	0	0.0491468	0.248402	0.362425	0.831792	no
TSS16031	XLOC_013622	SIRPB1	chr20:1545028-1600689	q1	q2	OK	0	0	0.154698	0.0220801	0.108835	0.456619	no
TSS16032	XLOC_013623	SIRPG	chr20:1609797-1638425	q1	q2	OK	0	0	0.0288469	0.875851	0.87858	0.999975	no
TSS16037	XLOC_013626	SNRPB	chr20:2442280-2451499	q1	q2	OK	0	0	0.0750721	0.384844	0.392465	0.857083	no
TSS16040	XLOC_013629	IDH3B	chr20:2639040-2644843	q1	q2	OK	0	0	0.0743369	0.114957	0.16308	0.568941	no
TSS16041	XLOC_013630	CPXM1	chr20:2774714-2781292	q1	q2	OK	0	0	0.0515775	0.375224	0.38472	0.850935	no
TSS16044	XLOC_013633	FASTKD5,UBOX5	chr20:3087556-3140540	q1	q2	OK	0	0	0.0691062	0.124975	0.30197	0.769281	no
TSS1605	XLOC_001346	SRSF10	chr1:24292936-24306953	q1	q2	OK	0	0	0.0894997	0.0329014	0.578435	0.967024	no
TSS16059	XLOC_013645	RNF24	chr20:3912068-3996216	q1	q2	OK	0	0	0.0908568	0.340654	0.352165	0.822794	no
TSS16066	XLOC_013650	C20orf30	chr20:5080483-5093733	q1	q2	OK	0	0	0.0120475	0.587176	0.942715	0.999975	no
TSS1608	XLOC_001349	IL28RA	chr1:24480646-24513765	q1	q2	OK	0	0	0.178311	0.000633525	0.054695	0.300681	no
TSS1609	XLOC_001350	C1orf201	chr1:24645811-24741587	q1	q2	OK	0	0	0.0225393	0.806938	0.810145	0.999975	no
TSS16090	XLOC_013672	KIF16B	chr20:16252748-16554079	q1	q2	OK	0	0	0.0958405	0.0746793	0.218265	0.660734	no
TSS16093	XLOC_013674	RRBP1	chr20:17594322-17662928	q1	q2	OK	0	0	0.126093	0.139543	0.152815	0.551258	no
TSS161	XLOC_000127	CLCNKA	chr1:16348485-16360545	q1	q2	OK	0	0	0.0573873	0.652982	0.66525	0.994617	no
TSS1611	XLOC_001351	RCAN3AS	chr1:24822822-24863510	q1	q2	OK	0	0	0.213862	0.00541837	0.10672	0.451475	no
TSS16132	XLOC_013707	ABHD12	chr20:25228705-25371618	q1	q2	OK	0	0	0.0360138	0.478686	0.49541	0.925861	no
TSS1614	XLOC_001353	SYF2	chr1:25548766-25559013	q1	q2	OK	0	0	0.0126335	0.687096	0.688075	0.999299	no
TSS16148	XLOC_013721	BCL2L1	chr20:30252260-30310656	q1	q2	OK	0	0	0.0516563	0.38962	0.39947	0.8623	no
TSS16159	XLOC_013729	COMMD7	chr20:31290492-31331814	q1	q2	OK	0	0	0.0168981	0.804477	0.80694	0.999975	no
TSS1616	XLOC_001355	RHCE	chr1:25664788-25747363	q1	q2	OK	0	0	0.161806	0.0286379	0.05136	0.288873	no
TSS16161	XLOC_013731	CDK5RAP1	chr20:31946644-31989337	q1	q2	OK	0	0	0.0268351	0.468356	0.491655	0.92365	no
TSS16163	XLOC_013733	NECAB3	chr20:32244892-32262264	q1	q2	OK	0	0	0.00449216	0.950577	0.95075	0.999975	no
TSS16165	XLOC_013735	PXMP4	chr20:32290549-32308136	q1	q2	OK	0	0	0.0823761	0.300945	0.31006	0.779265	no
TSS16170	XLOC_013739	NCOA6	chr20:33302577-33413433	q1	q2	OK	0	0	0.0184521	0.641045	0.6473	0.991559	no
TSS16175	XLOC_013744	TRPC4AP	chr20:33543703-33680618	q1	q2	OK	0	0	0.0467343	0.597524	0.599665	0.974888	no
TSS16176	XLOC_013745	EDEM2	chr20:33703159-33735161	q1	q2	OK	0	0	0.088486	0.00292601	0.10802	0.454492	no
TSS16177	XLOC_013746	EIF6	chr20:33866724-33872594	q1	q2	OK	0	0	0.0426193	0.202555	0.543145	0.94901	no
TSS16179	XLOC_013748	UQCC	chr20:33890368-33999945	q1	q2	OK	0	0	0.143676	0.00496243	0.047165	0.273574	no
TSS16185	XLOC_013753	NFS1	chr20:34256609-34288902	q1	q2	OK	0	0	0.0275548	0.421364	0.795085	0.999975	no
TSS16190	XLOC_013757	SLA2	chr20:35201875-35274619	q1	q2	OK	0	0	0.00118249	0.991001	0.99026	0.999975	no
TSS16191	XLOC_013758	NDRG3	chr20:35280168-35374541	q1	q2	OK	0	0	0.0926875	0.0981048	0.20424	0.639229	no
TSS16192	XLOC_013759	DSN1	chr20:35380193-35402230	q1	q2	OK	0	0	0.0971439	0.086534	0.267415	0.728008	no
TSS16196	XLOC_013762	RBL1	chr20:35626177-35724410	q1	q2	OK	0	0	0.0714868	0.0205778	0.068945	0.349694	no
TSS16200	XLOC_013765	BLCAP	chr20:36145818-36156333	q1	q2	OK	0	0	0.00561046	0.961515	0.96307	0.999975	no
TSS16201	XLOC_013765	BLCAP	chr20:36145818-36156333	q1	q2	OK	0	0	0.0842644	0.0530586	0.099865	0.434665	no
TSS16205	XLOC_013769	LOC388796	chr20:37049238-37064018	q1	q2	OK	0	0	0.021668	0.726733	0.933715	0.999975	no
TSS16215	XLOC_013779	PTPRT	chr20:40701391-41818557	q1	q2	OK	0	0	0.118259	3.69353e-09	0.002495	0.0514618	no
TSS16217	XLOC_013781	JPH2	chr20:42740336-42816218	q1	q2	OK	0	0	0.0200401	0.855462	0.85644	0.999975	no
TSS1622	XLOC_001359	STMN1	chr1:26210676-26233368	q1	q2	OK	0	0	0.125149	6.07554e-05	0.00966	0.111696	no
TSS16220	XLOC_013784	SERINC3	chr20:43124863-43150726	q1	q2	OK	0	0	0.0538199	0.0706222	0.10094	0.437346	no
TSS16250	XLOC_013812	SLC35C2	chr20:44978176-44993064	q1	q2	OK	0	0	0.0396359	0.591223	0.80058	0.999975	no
TSS16258	XLOC_013818	SLC13A3,TP53RK	chr20:45186461-45318276	q1	q2	OK	0	0	0.19728	1.90314e-06	0.00977	0.112155	no
TSS16259	XLOC_013819	ZMYND8	chr20:45838380-45985474	q1	q2	OK	0	0	0.262976	0	0.00712	0.0954793	no
TSS16263	XLOC_013822	STAU1	chr20:47729875-47804904	q1	q2	OK	0	0	0.0947807	3.6272e-07	0.443585	0.892937	no
TSS16271	XLOC_013828	TMEM189-UBE2V1,UBE2V1	chr20:48697660-48770335	q1	q2	OK	0	0	0.0437457	0.629554	0.940985	0.999975	no
TSS16272	XLOC_013828	TMEM189,TMEM189-UBE2V1	chr20:48697660-48770335	q1	q2	OK	0	0	0.0506387	0.463819	0.33852	0.810035	no
TSS16274	XLOC_013830	ADNP	chr20:49506882-49547527	q1	q2	OK	0	0	0.00112074	0.990177	0.989755	0.999975	no
TSS16277	XLOC_013833	NFATC2	chr20:50007764-50179168	q1	q2	OK	0	0	0.224774	0.000178206	0.01624	0.146153	no
TSS16278	XLOC_013833	NFATC2	chr20:50007764-50179168	q1	q2	OK	0	0	0.0406051	0.755613	0.769785	0.999975	no
TSS16289	XLOC_013844	AURKA	chr20:54944444-54967351	q1	q2	OK	0	0	0.154112	0.00906125	0.15873	0.561151	no
TSS16295	XLOC_013850	ZBP1	chr20:56178901-56195632	q1	q2	OK	0	0	0.413915	0.00352868	0.03439	0.226858	no
TSS16298	XLOC_013851	PMEPA1	chr20:56223447-56286592	q1	q2	OK	0	0	0.463845	5.33482e-05	0.005895	0.0857264	no
TSS16307	XLOC_013858	SLMO2,SLMO2-ATP5E	chr20:57603732-57617901	q1	q2	OK	0	0	0.0457672	0.039904	0.259985	0.717516	no
TSS16322	XLOC_013872	LOC100652730	chr20:61405472-61408208	q1	q2	OK	0	0	0.277311	0.108307	0.142505	0.531787	no
TSS16324	XLOC_013874	DIDO1	chr20:61509089-61569304	q1	q2	OK	0	0	0.219998	1.04168e-09	0.00265	0.0533722	no
TSS16325	XLOC_013874	DIDO1	chr20:61509089-61569304	q1	q2	OK	0	0	0.302654	5.88221e-05	0.00726	0.09666	no
TSS16340	XLOC_013888	ARFRP1	chr20:62289162-62367494	q1	q2	OK	0	0	0.0337675	0.578631	0.581105	0.968022	no
TSS16366	XLOC_013911	CXADR	chr21:18885223-18965897	q1	q2	OK	0	0	0.207866	0.00422309	0.047955	0.276704	no
TSS16376	XLOC_013918	GABPA	chr21:27096790-27144771	q1	q2	OK	0	0	0.182462	0.0560233	0.065505	0.338236	no
TSS16381	XLOC_013923	USP16	chr21:30396937-30426807	q1	q2	OK	0	0	0.0856056	0.000909878	0.451225	0.898186	no
TSS1639	XLOC_001375	WASF2	chr1:27730733-27816678	q1	q2	OK	0	0	0.147163	5.40523e-08	0.00246	0.0511776	no
TSS164	XLOC_000129	C1orf144	chr1:16693582-16724640	q1	q2	OK	0	0	0.0550286	0.501546	0.50799	0.931391	no
TSS16403	XLOC_013943	GCFC1-AS1	chr21:34100424-34144169	q1	q2	OK	0	0	0.158153	0.154526	0.18227	0.602248	no
TSS16404	XLOC_013944	C21orf49	chr21:34144410-34186053	q1	q2	OK	0	0	0.13165	0.458512	0.44337	0.892777	no
TSS16407	XLOC_013947	IFNAR2	chr21:34602230-34636820	q1	q2	OK	0	0	0.159214	0.0156206	0.227955	0.674231	no
TSS16411	XLOC_013951	SON	chr21:34915349-34949812	q1	q2	OK	0	0	0.0376159	0.570733	0.576915	0.966067	no
TSS16412	XLOC_013952	ITSN1	chr21:35014783-35261609	q1	q2	OK	0	0	0.0109831	0.859897	0.863945	0.999975	no
TSS16414	XLOC_013954	MRPS6,SLC5A3	chr21:35445822-35515334	q1	q2	OK	0	0	0.0280707	0.467966	0.47709	0.915093	no
TSS16415	XLOC_013955	LINC00310	chr21:35552977-35562220	q1	q2	OK	0	0	0.175047	0.379847	0.388965	0.854435	no
TSS16432	XLOC_013971	DYRK1A	chr21:38739858-38887679	q1	q2	OK	0	0	0.0228469	0.413995	0.4389	0.889756	no
TSS16434	XLOC_013971	DYRK1A	chr21:38739858-38887679	q1	q2	OK	0	0	0.171637	0.000165357	0.01072	0.11784	no
TSS1644	XLOC_001378	IFI6	chr1:27992571-27998724	q1	q2	OK	0	0	0.104197	4.67687e-05	0.134335	0.514175	no
TSS16446	XLOC_013978	B3GALT5	chr21:41029253-41034815	q1	q2	OK	0	0	0.202254	0.000295077	0.023665	0.18176	no
TSS16451	XLOC_013983	BACE2	chr21:42539727-42648524	q1	q2	OK	0	0	0.0741698	0.209536	0.35696	0.826262	no
TSS16470	XLOC_013995	NDUFV3	chr21:44313377-44329773	q1	q2	OK	0	0	0.0107345	0.906138	0.90719	0.999975	no
TSS1648	XLOC_001382	PTAFR	chr1:28473676-28520447	q1	q2	OK	0	0	0.000156561	0.997785	0.9978	0.999975	no
TSS16481	XLOC_014005	C21orf33	chr21:45553493-45565605	q1	q2	OK	0	0	0.0215421	0.533984	0.535325	0.946586	no
TSS16484	XLOC_014007	PFKL	chr21:45719924-45747261	q1	q2	OK	0	0	0.000519874	0.975298	0.975985	0.999975	no
TSS1649	XLOC_001382	PTAFR	chr1:28473676-28520447	q1	q2	OK	0	0	0.271475	0.000613831	0.00618	0.0882263	no
TSS16496	XLOC_014019	LOC100505746	chr21:46305867-46349595	q1	q2	OK	0	0	0.118308	0.0276799	0.294675	0.761002	no
TSS165	XLOC_000130	NECAP2	chr1:16767166-16786584	q1	q2	OK	0	0	0.0767497	0.0117441	0.094475	0.421522	no
TSS16506	XLOC_014028	YBEY	chr21:47706266-47717665	q1	q2	OK	0	0	0.079664	0.179554	0.490095	0.922297	no
TSS16508	XLOC_014030	DIP2A	chr21:47878861-47989926	q1	q2	OK	0	0	0.154898	0.00018376	0.04615	0.269691	no
TSS16510	XLOC_014032	TEKT4P2	chr21:9907188-9968593	q1	q2	OK	0	0	0.270632	0.00102811	0.02526	0.187966	no
TSS16522	XLOC_014043	BTG3	chr21:18965967-18985268	q1	q2	OK	0	0	0.0457233	0.624811	0.634795	0.987534	no
TSS16524	XLOC_014044	C21orf91	chr21:19149720-19191703	q1	q2	OK	0	0	0.0360837	0.454312	0.748205	0.999975	no
TSS16532	XLOC_014052	MRPL39	chr21:26957967-26979801	q1	q2	OK	0	0	0.0856197	0.0338697	0.059085	0.317446	no
TSS16533	XLOC_014053	ATP5J	chr21:27096790-27144771	q1	q2	OK	0	0	0.160813	0.0507046	0.094565	0.421591	no
TSS16540	XLOC_014058	N6AMT1	chr21:30244512-30257693	q1	q2	OK	0	0	0.0815105	0.460862	0.456605	0.901485	no
TSS16544	XLOC_014062	GRIK1	chr21:30909253-31312282	q1	q2	OK	0	0	0.385781	6.95668e-05	0.009895	0.112985	no
TSS1656	XLOC_001389	TAF12	chr1:28929608-28969604	q1	q2	OK	0	0	0.000430725	0.990713	0.990765	0.999975	no
TSS16574	XLOC_014092	SCAF4	chr21:33043312-33104431	q1	q2	OK	0	0	0.102417	0.0241267	0.255545	0.711486	no
TSS16580	XLOC_014098	C21orf59	chr21:33973983-33984918	q1	q2	OK	0	0	0.0126359	0.776732	0.78243	0.999975	no
TSS16583	XLOC_014100	GCFC1	chr21:34100424-34144169	q1	q2	OK	0	0	0.103241	0.00301384	0.376875	0.84542	no
TSS16587	XLOC_014104	TMEM50B	chr21:34775201-34852316	q1	q2	OK	0	0	0.18861	0.0896511	0.107125	0.452251	no
TSS16590	XLOC_014106	GART	chr21:34876237-34915198	q1	q2	OK	0	0	0.032237	0.701518	0.707385	0.999975	no
TSS16591	XLOC_014106	GART	chr21:34876237-34915198	q1	q2	OK	0	0	0.404476	1.57348e-09	0.005045	0.0790273	no
TSS1660	XLOC_001392	MECR	chr1:29519384-29557454	q1	q2	OK	0	0	0.069354	0.52772	0.531065	0.944389	no
TSS16601	XLOC_014112	RUNX1	chr21:36160097-36421595	q1	q2	OK	0	0	0.244834	0.0807453	0.12056	0.483717	no
TSS16604	XLOC_014114	SETD4	chr21:37406838-37432819	q1	q2	OK	0	0	0.136968	0.101149	0.17983	0.598426	no
TSS16616	XLOC_014119	PIGP	chr21:38437663-38445458	q1	q2	OK	0	0	0.0566766	0.62001	0.63129	0.986688	no
TSS16627	XLOC_014125	PSMG1	chr21:40547383-40555440	q1	q2	OK	0	0	0.0477234	0.548539	0.55204	0.954057	no
TSS16628	XLOC_014126	BRWD1	chr21:40557403-40685712	q1	q2	OK	0	0	0.227834	5.3008e-07	0.017805	0.154881	no
TSS16643	XLOC_014140	ZNF295	chr21:43406939-43430496	q1	q2	OK	0	0	0.192051	7.45456e-06	0.09715	0.428528	no
TSS1665	XLOC_001397	PUM1	chr1:31404352-31538564	q1	q2	OK	0	0	0.0649555	0.473116	0.47889	0.91556	no
TSS16652	XLOC_014147	WDR4	chr21:44263203-44299678	q1	q2	OK	0	0	0.0184706	0.830793	0.834135	0.999975	no
TSS16655	XLOC_014149	U2AF1	chr21:44513065-44527688	q1	q2	OK	0	0	0.0347353	0.586137	0.809875	0.999975	no
TSS16662	XLOC_014156	DNMT3L	chr21:45666222-45682099	q1	q2	OK	0	0	0.366373	0.00396618	0.02257	0.176912	no
TSS16673	XLOC_014167	UBE2G2	chr21:46188494-46221751	q1	q2	OK	0	0	0.0591451	0.0741953	0.157785	0.559899	no
TSS16678	XLOC_014171	C21orf67	chr21:46353198-46359828	q1	q2	OK	0	0	0.0669504	0.48145	0.49741	0.927035	no
TSS16682	XLOC_014175	POFUT2	chr21:46683842-46707811	q1	q2	OK	0	0	0.107225	0.160356	0.288865	0.753777	no
TSS16685	XLOC_014178	SLC19A1	chr21:46934628-46962385	q1	q2	OK	0	0	0.257341	0.000233435	0.027735	0.198116	no
TSS16686	XLOC_014178	SLC19A1	chr21:46934628-46962385	q1	q2	OK	0	0	0.166267	4.15508e-06	0.00516	0.0796676	no
TSS16688	XLOC_014180	FTCD	chr21:47556175-47575481	q1	q2	OK	0	0	0.362191	0.000268451	0.016965	0.149749	no
TSS16689	XLOC_014181	C21orf56	chr21:47581061-47604373	q1	q2	OK	0	0	0.0123805	0.678093	0.69116	0.999819	no
TSS16690	XLOC_014182	LSS	chr21:47608359-47648738	q1	q2	OK	0	0	0.243455	3.84735e-09	0.003515	0.0636419	no
TSS16698	XLOC_014190	CECR5-AS1	chr22:17618409-17646335	q1	q2	OK	0	0	0.297241	0.00195183	0.030255	0.209151	no
TSS16703	XLOC_014195	PEX26	chr22:18560685-18573797	q1	q2	OK	0	0	0.134553	0.00180202	0.139235	0.52507	no
TSS16704	XLOC_014196	TUBA8	chr22:18593452-18614498	q1	q2	OK	0	0	0.483486	2.68711e-06	0.003895	0.0673446	no
TSS16712	XLOC_014204	CDC45	chr22:19467413-19508135	q1	q2	OK	0	0	0.0303691	0.578033	0.799005	0.999975	no
TSS16717	XLOC_014206	TBX1	chr22:19744225-19771112	q1	q2	OK	0	0	0.197805	5.99662e-06	0.01036	0.115998	no
TSS16725	XLOC_014210	DGCR8	chr22:20067754-20104768	q1	q2	OK	0	0	0.0412439	0.368674	0.375435	0.844027	no
TSS16729	XLOC_014212	ZDHHC8	chr22:20119363-20135530	q1	q2	OK	0	0	0.0804325	0.183556	0.20572	0.641967	no
TSS1673	XLOC_001404	PEF1	chr1:32095462-32110838	q1	q2	OK	0	0	0.0658476	0.429453	0.43963	0.890119	no
TSS16734	XLOC_014217	MED15	chr22:20861885-20941919	q1	q2	OK	0	0	0.0983135	0.239914	0.24877	0.702879	no
TSS16743	XLOC_014225	THAP7-AS1	chr22:21354060-21368576	q1	q2	OK	0	0	0.0607474	0.306445	0.340425	0.811446	no
TSS16753	XLOC_014233	UBE2L3	chr22:21899957-21978323	q1	q2	OK	0	0	0.0247474	0.387152	0.39625	0.859617	no
TSS16754	XLOC_014233	UBE2L3	chr22:21899957-21978323	q1	q2	OK	0	0	0.162706	0.0914546	0.118715	0.479725	no
TSS16759	XLOC_014238	PPIL2	chr22:22020272-22090071	q1	q2	OK	0	0	0.0457545	0.585364	0.80715	0.999975	no
TSS16765	XLOC_014244	IGLL5	chr22:23229959-23238013	q1	q2	OK	0	0	0.0614777	0.391579	0.40383	0.866504	no
TSS16773	XLOC_014252	SMARCB1	chr22:24129149-24181199	q1	q2	OK	0	0	0.0656334	0.459866	0.46738	0.90909	no
TSS16774	XLOC_014253	SLC2A11	chr22:24199058-24227725	q1	q2	OK	0	0	0.0174422	0.894463	0.89789	0.999975	no
TSS16780	XLOC_014258	CABIN1	chr22:24407764-24574596	q1	q2	OK	0	0	0.105198	4.89785e-06	0.21538	0.65636	no
TSS16783	XLOC_014261	SPECC1L	chr22:24666789-24813708	q1	q2	OK	0	0	0.0831377	0.0224474	0.414645	0.873127	no
TSS16789	XLOC_014265	GGT1	chr22:24979717-25024972	q1	q2	OK	0	0	0.296214	0.00811067	0.04843	0.278415	no
TSS1679	XLOC_001409	PTP4A2	chr1:32372021-32403988	q1	q2	OK	0	0	0.156539	9.35481e-11	0.00457	0.0741856	no
TSS16798	XLOC_014273	CRYBB2P1	chr22:25844053-25857645	q1	q2	OK	0	0	0.12692	0.133188	0.15084	0.547412	no
TSS16806	XLOC_014281	TTC28-AS1	chr22:28315363-29075853	q1	q2	OK	0	0	0.0428223	0.471648	0.491205	0.923365	no
TSS16814	XLOC_014288	EWSR1	chr22:29663997-29696515	q1	q2	OK	0	0	0.0795878	0.155949	0.42998	0.884057	no
TSS16820	XLOC_014294	UQCR10	chr22:30163357-30166402	q1	q2	OK	0	0	0.0232036	0.654061	0.65849	0.9933	no
TSS16821	XLOC_014295	MTMR3	chr22:30279157-30426857	q1	q2	OK	0	0	0.0791292	0.235798	0.43911	0.889756	no
TSS16824	XLOC_014298	SEC14L2	chr22:30792929-30821291	q1	q2	OK	0	0	0.0952744	0.401595	0.430955	0.884574	no
TSS16825	XLOC_014299	MTFP1	chr22:30821610-30825041	q1	q2	OK	0	0	0.000824661	0.984092	0.98445	0.999975	no
TSS16826	XLOC_014300	TCN2	chr22:31003069-31023047	q1	q2	OK	0	0	0.0933316	0.000310496	0.02281	0.178056	no
TSS16833	XLOC_014306	SMTN	chr22:31477281-31500610	q1	q2	OK	0	0	0.428025	0.00918122	0.02542	0.188817	no
TSS16836	XLOC_014308	RNF185	chr22:31556137-31603005	q1	q2	OK	0	0	0.195119	0.00635924	0.07771	0.376194	no
TSS16837	XLOC_014309	LIMK2	chr22:31608249-31676066	q1	q2	OK	0	0	0.0995025	0.0263029	0.066135	0.340297	no
TSS1684	XLOC_001414	BSDC1	chr1:32830704-32860062	q1	q2	OK	0	0	0.136085	0.032296	0.104815	0.446765	no
TSS16840	XLOC_014311	SFI1	chr22:31892260-32026810	q1	q2	OK	0	0	0.12577	0.194806	0.205115	0.640833	no
TSS16841	XLOC_014312	DEPDC5	chr22:32149936-32303020	q1	q2	OK	0	0	0.0672313	0.36806	0.776375	0.999975	no
TSS16855	XLOC_014322	HMGXB4	chr22:35653444-35691800	q1	q2	OK	0	0	0.127238	0.161779	0.175175	0.590934	no
TSS16857	XLOC_014323	TOM1	chr22:35695267-35743987	q1	q2	OK	0	0	0.215129	1.47463e-09	0.00325	0.0612767	no
TSS1686	XLOC_001416	SYNC	chr1:33116748-33168361	q1	q2	OK	0	0	0.167698	0.000137197	0.018875	0.160365	no
TSS16864	XLOC_014330	APOL1	chr22:36649116-36663577	q1	q2	OK	0	0	0.0723673	0.321593	0.681705	0.997621	no
TSS16865	XLOC_014331	NCF4	chr22:37257029-37274059	q1	q2	OK	0	0	0.05841	0.560143	0.55878	0.957223	no
TSS16868	XLOC_014334	MPST	chr22:37415682-37425863	q1	q2	OK	0	0	0.0539747	0.402815	0.663645	0.994216	no
TSS16873	XLOC_014338	GGA1	chr22:38004480-38029571	q1	q2	OK	0	0	0.201708	9.29286e-05	0.026465	0.192995	no
TSS16874	XLOC_014338	GGA1	chr22:38004480-38029571	q1	q2	OK	0	0	0.0881639	0.167363	0.18061	0.599492	no
TSS16880	XLOC_014343	TRIOBP	chr22:38092994-38172563	q1	q2	OK	0	0	0.00756976	0.93759	0.937815	0.999975	no
TSS16882	XLOC_014345	GCAT	chr22:38203911-38213183	q1	q2	OK	0	0	0.0165548	0.787725	0.791595	0.999975	no
TSS16888	XLOC_014351	PICK1	chr22:38453261-38471708	q1	q2	OK	0	0	0.0320808	0.702243	0.93414	0.999975	no
TSS16889	XLOC_014352	MAFF	chr22:38597938-38612517	q1	q2	OK	0	0	0.0267979	0.525306	0.77755	0.999975	no
TSS16892	XLOC_014354	CBY1	chr22:39052657-39069855	q1	q2	OK	0	0	0.0966882	0.393346	0.415165	0.873364	no
TSS16895	XLOC_014357	APOBEC3A	chr22:39353526-39388783	q1	q2	OK	0	0	0.0405919	0.785396	0.79835	0.999975	no
TSS16899	XLOC_014360	APOBEC3F	chr22:39436672-39451975	q1	q2	OK	0	0	0.0440626	0.514742	0.4985	0.927222	no
TSS16901	XLOC_014362	APOBEC3H	chr22:39493228-39500072	q1	q2	OK	0	0	0.496128	7.88866e-06	0.003675	0.0653347	no
TSS16902	XLOC_014363	SYNGR1	chr22:39745953-39781593	q1	q2	OK	0	0	0.385111	0.0127401	0.00884	0.106631	no
TSS16904	XLOC_014364	TAB1	chr22:39795758-39833133	q1	q2	OK	0	0	0.0138441	0.62128	0.61916	0.983281	no
TSS16909	XLOC_014367	ATF4	chr22:39916568-39918691	q1	q2	OK	0	0	0.0170969	0.441356	0.447325	0.895359	no
TSS1691	XLOC_001420	RNF19B	chr1:33402049-33430286	q1	q2	OK	0	0	0.0145513	0.893313	0.89263	0.999975	no
TSS16914	XLOC_014372	TNRC6B	chr22:40440820-40731812	q1	q2	OK	0	0	0.165008	0.037553	0.133525	0.512184	no
TSS16915	XLOC_014372	TNRC6B	chr22:40440820-40731812	q1	q2	OK	0	0	0.238724	3.07958e-07	0.0117	0.123348	no
TSS16916	XLOC_014373	ADSL	chr22:40742503-40762575	q1	q2	OK	0	0	0.0110124	0.774217	0.77746	0.999975	no
TSS16919	XLOC_014376	XPNPEP3	chr22:41253084-41328823	q1	q2	OK	0	0	0.063196	0.397859	0.41938	0.876738	no
TSS1692	XLOC_001421	AK2	chr1:33473540-33502512	q1	q2	OK	0	0	0.150029	0.00418482	0.03673	0.235621	no
TSS16957	XLOC_014407	PARVG	chr22:44568835-44603035	q1	q2	OK	0	0	0.00154483	0.982855	0.98291	0.999975	no
TSS16971	XLOC_014415	ATXN10	chr22:46067677-46241187	q1	q2	OK	0	0	0.0045528	0.845654	0.849515	0.999975	no
TSS16980	XLOC_014421	PPARA	chr22:46546498-46639653	q1	q2	OK	0	0	0.0114961	0.91279	0.91013	0.999975	no
TSS1699	XLOC_001425	C1orf212	chr1:35315962-35325417	q1	q2	OK	0	0	0.168276	0.0354466	0.05128	0.288484	no
TSS17001	XLOC_014439	PPP6R2	chr22:50781745-50913464	q1	q2	OK	0	0	0.155605	0.0140469	0.10098	0.437377	no
TSS17005	XLOC_014442	NCAPH2	chr22:50946644-50968514	q1	q2	OK	0	0	0.0445704	0.372447	0.805865	0.999975	no
TSS17020	XLOC_014455	CECR6	chr22:17597188-17602257	q1	q2	OK	0	0	0.10403	0.477515	0.49974	0.928124	no
TSS17026	XLOC_014459	ATP6V1E1	chr22:18074902-18111588	q1	q2	OK	0	0	0.0823114	0.0512091	0.104795	0.446765	no
TSS17028	XLOC_014460	BID	chr22:18216905-18257431	q1	q2	OK	0	0	0.0922531	0.0613637	0.32586	0.79641	no
TSS17031	XLOC_014462	MICAL3	chr22:18270415-18507325	q1	q2	OK	0	0	0.170528	0.0185916	0.03066	0.210743	no
TSS17036	XLOC_014466	DGCR2	chr22:19023794-19109967	q1	q2	OK	0	0	0.0787925	0.131503	0.479025	0.91556	no
TSS17040	XLOC_014469	SLC25A1	chr22:19163087-19166338	q1	q2	OK	0	0	0.0721429	0.274318	0.300315	0.767561	no
TSS17041	XLOC_014469	SLC25A1	chr22:19163087-19166338	q1	q2	OK	0	0	0.00478444	0.801875	0.80851	0.999975	no
TSS17042	XLOC_014470	CLTCL1	chr22:19166986-19279239	q1	q2	OK	0	0	0.132816	0.134657	0.158495	0.560932	no
TSS17044	XLOC_014472	C22orf39	chr22:19428409-19435755	q1	q2	OK	0	0	0.0838945	0.287589	0.298915	0.76569	no
TSS17045	XLOC_014473	UFD1L	chr22:19437463-19466738	q1	q2	OK	0	0	0.012054	0.753314	0.762035	0.999975	no
TSS17048	XLOC_014476	C22orf29,GNB1L	chr22:19775933-19842462	q1	q2	OK	0	0	0.0105499	0.893033	0.894945	0.999975	no
TSS17051	XLOC_014479	TRMT2A	chr22:20067754-20104768	q1	q2	OK	0	0	0.192943	0.0238674	0.03414	0.225883	no
TSS17059	XLOC_014487	SCARF2	chr22:20778873-20792146	q1	q2	OK	0	0	0.206006	0.0657406	0.080055	0.381917	no
TSS17060	XLOC_014488	KLHL22	chr22:20795805-20850170	q1	q2	OK	0	0	0.00291818	0.956459	0.956555	0.999975	no
TSS17063	XLOC_014490	THAP7	chr22:21354060-21368576	q1	q2	OK	0	0	0.0368352	0.563626	0.564015	0.959938	no
TSS17072	XLOC_014498	MAPK1	chr22:22113946-22221970	q1	q2	OK	0	0	0.00983751	0.825899	0.832625	0.999975	no
TSS17077	XLOC_014503	PRAME	chr22:22890122-22901696	q1	q2	OK	0	0	0.406096	5.58133e-06	0.002735	0.054793	no
TSS17078	XLOC_014503	PRAME	chr22:22890122-22901696	q1	q2	OK	0	0	0.0324564	0.587159	0.938905	0.999975	no
TSS17089	XLOC_014514	DERL3	chr22:24129149-24181199	q1	q2	OK	0	0	0.0649301	0.412542	0.68859	0.999299	no
TSS17098	XLOC_014522	C22orf45	chr22:24823529-24890783	q1	q2	OK	0	0	0.187213	0.0835481	0.12845	0.501563	no
TSS1710	XLOC_001434	CLSPN	chr1:36197712-36235551	q1	q2	OK	0	0	0.0752033	0.0436267	0.080785	0.383949	no
TSS17109	XLOC_014531	TFIP11	chr22:26879849-26908437	q1	q2	OK	0	0	0.0218551	0.65631	0.667015	0.99477	no
TSS17118	XLOC_014539	CHEK2	chr22:29083730-29137822	q1	q2	OK	0	0	0.285289	2.65022e-10	0.00853	0.104944	no
TSS17119	XLOC_014540	XBP1	chr22:29190547-29196560	q1	q2	OK	0	0	0.105733	0.155141	0.176215	0.592408	no
TSS17123	XLOC_014544	AP1B1	chr22:29723668-29784572	q1	q2	OK	0	0	0.161555	9.31031e-11	0.03126	0.213484	no
TSS17126	XLOC_014547	THOC5	chr22:29904155-29949736	q1	q2	OK	0	0	0.141862	0.123351	0.156115	0.556626	no
TSS17129	XLOC_014549	ZMAT5	chr22:30116343-30162969	q1	q2	OK	0	0	0.0174756	0.855712	0.856195	0.999975	no
TSS17130	XLOC_014550	ASCC2	chr22:30184596-30234293	q1	q2	OK	0	0	0.0264157	0.54427	0.54885	0.952488	no
TSS17134	XLOC_014554	TBC1D10A	chr22:30687978-30722955	q1	q2	OK	0	0	0.000773679	0.985145	0.98516	0.999975	no
TSS17135	XLOC_014555	SF3A1	chr22:30727976-30773894	q1	q2	OK	0	0	0.0188379	0.622923	0.633485	0.987135	no
TSS17143	XLOC_014563	PES1	chr22:30972611-31003000	q1	q2	OK	0	0	0.0456037	0.392621	0.39853	0.861673	no
TSS17150	XLOC_014569	PIK3IP1	chr22:31677578-31688520	q1	q2	OK	0	0	0.114035	0.275631	0.28708	0.751633	no
TSS17151	XLOC_014570	PATZ1	chr22:31721789-31742249	q1	q2	OK	0	0	0.0974171	0.187699	0.473225	0.91393	no
TSS17152	XLOC_014571	EIF4ENIF1	chr22:31835344-31885874	q1	q2	OK	0	0	0.21712	0.0755434	0.120485	0.483583	no
TSS17153	XLOC_014571	EIF4ENIF1	chr22:31835344-31885874	q1	q2	OK	0	0	0.0399173	0.490333	0.64391	0.990333	no
TSS1716	XLOC_001440	OSCP1	chr1:36883506-36916086	q1	q2	OK	0	0	0.111014	0.446364	0.46731	0.90902	no
TSS17163	XLOC_014578	RFPL3-AS1	chr22:32750871-32767063	q1	q2	OK	0	0	0.0147913	0.92561	0.927885	0.999975	no
TSS17174	XLOC_014585	RBFOX2	chr22:36134782-36424585	q1	q2	OK	0	0	0.251523	0.00227157	0.00346	0.0632505	no
TSS17182	XLOC_014591	FOXRED2	chr22:36883232-36903148	q1	q2	OK	0	0	0.0608277	0.609437	0.60502	0.977913	no
TSS17186	XLOC_014594	IFT27	chr22:37154245-37172177	q1	q2	OK	0	0	0.0350352	0.510266	0.50588	0.930094	no
TSS17192	XLOC_014600	C1QTNF6	chr22:37576205-37584330	q1	q2	OK	0	0	0.0127112	0.930422	0.93214	0.999975	no
TSS17196	XLOC_014604	MFNG	chr22:37865100-37882478	q1	q2	OK	0	0	0.0656472	0.167514	0.223175	0.66829	no
TSS17199	XLOC_014607	ANKRD54,MIR658	chr22:38226861-38240378	q1	q2	OK	0	0	0.0284654	0.69425	0.700775	0.999975	no
TSS17201	XLOC_014609	C22orf23	chr22:38339056-38365319	q1	q2	OK	0	0	0.220165	0.097351	0.126505	0.497486	no
TSS17205	XLOC_014613	PLA2G6	chr22:38507501-38577836	q1	q2	OK	0	0	0.294997	4.44089e-16	0.017535	0.152948	no
TSS17213	XLOC_014618	DDX17	chr22:38864082-38902345	q1	q2	OK	0	0	0.0659481	0.482947	0.487655	0.920619	no
TSS17217	XLOC_014622	SUN2	chr22:39130718-39152024	q1	q2	OK	0	0	0.244186	0.00053194	0.029355	0.204744	no
TSS17218	XLOC_014622	SUN2	chr22:39130718-39152024	q1	q2	OK	0	0	0.0630637	4.17814e-05	0.007215	0.0962665	no
TSS17225	XLOC_014628	RPL3	chr22:39708886-39715670	q1	q2	OK	0	0	0.0560465	0.213554	0.23445	0.683037	no
TSS17241	XLOC_014644	POLR3H	chr22:41865128-41940479	q1	q2	OK	0	0	0.237577	0.000115877	0.012415	0.127146	no
TSS17249	XLOC_014650	CENPM	chr22:42334740-42343148	q1	q2	OK	0	0	0.0239394	0.522953	0.529585	0.943718	no
TSS17252	XLOC_014653	CYP2D6	chr22:42522500-42526883	q1	q2	OK	0	0	0.211466	0.118622	0.1371	0.520329	no
TSS17254	XLOC_014655	TCF20	chr22:42556018-42611445	q1	q2	OK	0	0	0.137511	0.126772	0.135105	0.515931	no
TSS17258	XLOC_014659	POLDIP3	chr22:42979726-43010962	q1	q2	OK	0	0	0.112888	0.170697	0.17974	0.598426	no
TSS1726	XLOC_001450	EPHA10	chr1:38181645-38230824	q1	q2	OK	0	0	0.0436249	0.755978	0.774165	0.999975	no
TSS17260	XLOC_014660	CYB5R3	chr22:43013845-43045405	q1	q2	OK	0	0	0.372726	6.31628e-05	0.006155	0.0880115	no
TSS17264	XLOC_014663	ARFGAP3	chr22:43192531-43253408	q1	q2	OK	0	0	0.107753	0.000106565	0.02333	0.180231	no
TSS17267	XLOC_014664	PACSIN2	chr22:43265771-43411184	q1	q2	OK	0	0	0.0629548	0.481494	0.485525	0.919298	no
TSS17268	XLOC_014665	TTLL1	chr22:43435522-43485434	q1	q2	OK	0	0	0.0990673	0.000708407	0.02928	0.20449	no
TSS17269	XLOC_014666	MCAT	chr22:43528211-43539403	q1	q2	OK	0	0	0.0262016	0.787128	0.7933	0.999975	no
TSS17305	XLOC_014696	HDAC10	chr22:50683612-50689834	q1	q2	OK	0	0	0.0782942	0.36692	0.369515	0.83751	no
TSS1731	XLOC_001455	FHL3	chr1:38462441-38471187	q1	q2	OK	0	0	0.03833	0.622284	0.63594	0.987621	no
TSS17312	XLOC_014703	SCO2	chr22:50946644-50968514	q1	q2	OK	0	0	0.059045	0.121265	0.15773	0.559889	no
TSS17315	XLOC_014703	TYMP	chr22:50946644-50968514	q1	q2	OK	0	0	0.0342894	0.811812	0.80822	0.999975	no
TSS17321	XLOC_014706	CHKB-CPT1B,CPT1B	chr22:51007289-51021428	q1	q2	OK	0	0	0.10323	0.240813	0.249285	0.703435	no
TSS17322	XLOC_014706	CHKB,CHKB-CPT1B	chr22:51007289-51021428	q1	q2	OK	0	0	0.0633202	0.46392	0.459915	0.904519	no
TSS17323	XLOC_014707	ARSA	chr22:51061181-51066601	q1	q2	OK	0	0	0.148224	0.0532952	0.35791	0.827288	no
TSS17324	XLOC_014708	RABL2B	chr22:51195513-51238065	q1	q2	OK	0	0	0.15173	0.00121135	0.15711	0.558635	no
TSS17325	XLOC_014709	CHL1	chr3:238278-451097	q1	q2	OK	0	0	0.2507	4.08269e-05	0.01421	0.136023	no
TSS17330	XLOC_014711	CNTN4	chr3:2140549-3099645	q1	q2	OK	0	0	0.000306952	0.998157	0.998235	0.999975	no
TSS17334	XLOC_014714	SETMAR	chr3:4344987-4358949	q1	q2	OK	0	0	0.210618	0.000280708	0.012195	0.125816	no
TSS17336	XLOC_014715	ITPR1	chr3:4535031-4889524	q1	q2	OK	0	0	0.108224	0.168071	0.370205	0.838644	no
TSS17344	XLOC_014723	THUMPD3	chr3:9404716-9428475	q1	q2	OK	0	0	0.175227	0.09776	0.110155	0.459846	no
TSS17346	XLOC_014725	MTMR14	chr3:9691116-9744078	q1	q2	OK	0	0	0.102826	0.253394	0.48858	0.921276	no
TSS17348	XLOC_014727	BRPF1	chr3:9773433-9789699	q1	q2	OK	0	0	0.0137568	0.893523	0.89357	0.999975	no
TSS17349	XLOC_014728	OGG1	chr3:9791627-9811668	q1	q2	OK	0	0	0.206243	0.00233603	0.04309	0.258764	no
TSS1735	XLOC_001459	MYCBP	chr1:39328161-39347298	q1	q2	OK	0	0	0.0448005	0.526622	0.52599	0.941868	no
TSS17352	XLOC_014729	TTLL3	chr3:9821653-9878040	q1	q2	OK	0	0	0.0881273	0.00138545	0.205995	0.642372	no
TSS17358	XLOC_014734	FANCD2	chr3:10068112-10149915	q1	q2	OK	0	0	0.00104271	0.976378	0.976905	0.999975	no
TSS1736	XLOC_001459	GJA9,GJA9-MYCBP	chr1:39328161-39347298	q1	q2	OK	0	0	0.346277	0.00092141	0.0261	0.191757	no
TSS17360	XLOC_014736	VHL	chr3:10183318-10195354	q1	q2	OK	0	0	0.0163611	0.648027	0.659705	0.993455	no
TSS17364	XLOC_014740	GHRLOS	chr3:10327433-10335133	q1	q2	OK	0	0	0.219684	0.166558	0.384295	0.850836	no
TSS17371	XLOC_014744	ATG7	chr3:11314009-11762220	q1	q2	OK	0	0	0.110366	8.83982e-05	0.01688	0.149292	no
TSS17376	XLOC_014747	TSEN2	chr3:12525930-12574820	q1	q2	OK	0	0	0.153352	0.00399958	0.112945	0.466646	no
TSS17388	XLOC_014757	SLC6A6	chr3:14444105-14583588	q1	q2	OK	0	0	0.11983	0.0209977	0.07276	0.360797	no
TSS1739	XLOC_001462	PABPC4	chr1:40026484-40042521	q1	q2	OK	0	0	0.13528	0.0450749	0.131455	0.507714	no
TSS17410	XLOC_014777	UBE2E1	chr3:23847383-23933131	q1	q2	OK	0	0	0.0481373	0.286658	0.294605	0.76096	no
TSS17412	XLOC_014778	RPL15	chr3:23933571-23965187	q1	q2	OK	0	0	0.0236508	0.040432	0.211585	0.649918	no
TSS17413	XLOC_014778	RPL15	chr3:23933571-23965187	q1	q2	OK	0	0	0.0278212	0.680672	0.68539	0.999174	no
TSS17419	XLOC_014782	OXSM	chr3:25831562-25836025	q1	q2	OK	0	0	0.203131	0.0169948	0.029345	0.204744	no
TSS17425	XLOC_014788	TGFBR2	chr3:30647993-30735633	q1	q2	OK	0	0	0.0831514	0.211594	0.238135	0.688	no
TSS17430	XLOC_014793	CMTM7	chr3:32433162-32496333	q1	q2	OK	0	0	0.165416	0.00197543	0.045845	0.268264	no
TSS17431	XLOC_014794	CNOT10	chr3:32726636-32815367	q1	q2	OK	0	0	0.119116	0.0217932	0.003875	0.0673446	no
TSS17437	XLOC_014799	PDCD6IP	chr3:33840062-33911199	q1	q2	OK	0	0	0.102469	0.0347212	0.292535	0.758652	no
TSS17440	XLOC_014800	ARPP21	chr3:35683848-35835988	q1	q2	OK	0	0	0.00241519	0.983248	0.982285	0.999975	no
TSS17445	XLOC_014803	MLH1	chr3:37034840-37092337	q1	q2	OK	0	0	0.116689	0.000496391	0.21144	0.649623	no
TSS17446	XLOC_014804	GOLGA4	chr3:37284681-37408370	q1	q2	OK	0	0	0.0264079	0.759749	0.76016	0.999975	no
TSS17453	XLOC_014811	MYD88	chr3:38179968-38184512	q1	q2	OK	0	0	0.0657495	0.0672945	0.5834	0.969362	no
TSS17459	XLOC_014817	EXOG	chr3:38537762-38567796	q1	q2	OK	0	0	0.156738	0.191363	0.203675	0.638578	no
TSS17461	XLOC_014819	TTC21A	chr3:39149151-39180394	q1	q2	OK	0	0	0.029757	0.837185	0.842955	0.999975	no
TSS1747	XLOC_001470	MYCL1	chr1:40361095-40367687	q1	q2	OK	0	0	0.0924742	0.381254	0.73087	0.999975	no
TSS17472	XLOC_014829	RPL14	chr3:40498800-40503859	q1	q2	OK	0	0	0.104691	0.0231051	0.063545	0.332517	no
TSS17473	XLOC_014830	ZNF619	chr3:40518603-40531728	q1	q2	OK	0	0	0.181968	0.000350028	0.0465	0.271198	no
TSS17474	XLOC_014831	ZNF620	chr3:40547529-40559712	q1	q2	OK	0	0	0.303084	0.000107801	0.036135	0.233605	no
TSS17475	XLOC_014832	ZNF621	chr3:40566375-40581043	q1	q2	OK	0	0	0.22346	0.0110652	0.032615	0.219628	no
TSS17476	XLOC_014833	CTNNB1	chr3:41240941-41281939	q1	q2	OK	0	0	0.117027	0.0610574	0.246315	0.699379	no
TSS1748	XLOC_001471	PPT1	chr1:40538381-40563142	q1	q2	OK	0	0	0.190057	0.0231673	0.038515	0.241801	no
TSS17490	XLOC_014844	SNRK	chr3:43328003-43392634	q1	q2	OK	0	0	0.0946329	0.222205	0.228415	0.674732	no
TSS17495	XLOC_014848	C3orf23	chr3:44379610-44450940	q1	q2	OK	0	0	0.0584914	0.568237	0.571405	0.963935	no
TSS17498	XLOC_014851	ZNF197	chr3:44666510-44689963	q1	q2	OK	0	0	0.0148708	0.880044	0.8801	0.999975	no
TSS17503	XLOC_014856	MIR564,TMEM42	chr3:44903379-44907154	q1	q2	OK	0	0	0.379631	0.00250986	0.026375	0.192657	no
TSS17505	XLOC_014858	EXOSC7	chr3:45017740-45054158	q1	q2	OK	0	0	0.174319	0.000358388	0.10135	0.438478	no
TSS17529	XLOC_014879	DHX30	chr3:47844398-47891686	q1	q2	OK	0	0	0.171211	0.0547142	0.060775	0.323187	no
TSS1753	XLOC_001476	SLFNL1	chr1:41480261-41707815	q1	q2	OK	0	0	0.200405	0.00157663	0.043235	0.259107	no
TSS17534	XLOC_014884	FBXW12	chr3:48413708-48436190	q1	q2	OK	0	0	0.586343	0.000863958	0.00645	0.0906657	no
TSS17536	XLOC_014886	ATRIP	chr3:48488217-48507054	q1	q2	OK	0	0	0.0867762	0.259644	0.275475	0.736571	no
TSS17537	XLOC_014887	TREX1	chr3:48507228-48509044	q1	q2	OK	0	0	0.0317408	0.694821	0.702125	0.999975	no
TSS17539	XLOC_014889	P4HTM	chr3:49027340-49044581	q1	q2	OK	0	0	0.0848595	0.232573	0.256225	0.712632	no
TSS17543	XLOC_014891	NDUFAF3	chr3:49044636-49060926	q1	q2	OK	0	0	0.0675249	0.0844004	0.12044	0.483583	no
TSS17555	XLOC_014901	RBM6	chr3:49977476-50114685	q1	q2	OK	0	0	0.0416389	0.629545	0.635385	0.987621	no
TSS17556	XLOC_014902	RBM5	chr3:50126340-50156397	q1	q2	OK	0	0	0.146182	0.0761314	0.08728	0.402486	no
TSS1756	XLOC_001477	SCMH1	chr1:41480261-41707815	q1	q2	OK	0	0	0.141311	0.20368	0.237325	0.686601	no
TSS17562	XLOC_014907	SEMA3B	chr3:50305039-50314572	q1	q2	OK	0	0	0.194879	0.134778	0.16076	0.564565	no
TSS17567	XLOC_014911	MAPKAPK3	chr3:50649292-50686728	q1	q2	OK	0	0	0.00983401	0.921252	0.9209	0.999975	no
TSS1757	XLOC_001477	SCMH1	chr1:41480261-41707815	q1	q2	OK	0	0	0.135336	0.0227625	0.368205	0.836758	no
TSS17573	XLOC_014917	TEX264	chr3:51705221-51738339	q1	q2	OK	0	0	0.0750253	0.042586	0.647125	0.991516	no
TSS17574	XLOC_014918	GRM2	chr3:51741080-51752625	q1	q2	OK	0	0	0.254882	0.072364	0.105395	0.448157	no
TSS17578	XLOC_014922	PARP3	chr3:51976360-51982883	q1	q2	OK	0	0	0.200008	0.0489213	0.064125	0.334431	no
TSS17580	XLOC_014924	ABHD14A,ABHD14A-ACY1	chr3:52009041-52023218	q1	q2	OK	0	0	0.00698341	0.932487	0.9338	0.999975	no
TSS17581	XLOC_014924	ABHD14A-ACY1,ACY1	chr3:52009041-52023218	q1	q2	OK	0	0	0.132154	1.62731e-09	0.01467	0.138625	no
TSS17582	XLOC_014925	ALAS1	chr3:52232098-52248343	q1	q2	OK	0	0	0.026788	0.743533	0.74327	0.999975	no
TSS17585	XLOC_014927	GLYCTK	chr3:52321835-52329272	q1	q2	OK	0	0	0.0476813	0.578968	0.880905	0.999975	no
TSS17587	XLOC_014929	PHF7	chr3:52444526-52457657	q1	q2	OK	0	0	0.102703	0.369857	0.376195	0.844778	no
TSS1759	XLOC_001479	HIVEP3	chr1:41972035-42501596	q1	q2	OK	0	0	0.10327	2.08104e-07	0.003755	0.0663125	no
TSS17591	XLOC_014933	GNL3	chr3:52719935-52742197	q1	q2	OK	0	0	0.103443	0.0141023	0.079035	0.379532	no
TSS1760	XLOC_001479	HIVEP3	chr1:41972035-42501596	q1	q2	OK	0	0	0.284314	0.000887449	0.003855	0.067271	no
TSS17600	XLOC_014940	PRKCD	chr3:53195222-53226733	q1	q2	OK	0	0	0.00743546	0.932325	0.9328	0.999975	no
TSS17601	XLOC_014941	CACNA1D	chr3:53529030-53846492	q1	q2	OK	0	0	0.0754117	0.576531	0.589415	0.970926	no
TSS17604	XLOC_014944	CCDC66	chr3:56591183-56717135	q1	q2	OK	0	0	0.073161	0.302005	0.20552	0.641585	no
TSS17609	XLOC_014949	FLNB	chr3:57994126-58157982	q1	q2	OK	0	0	0.0548505	0.00301807	0.4751	0.914556	no
TSS17611	XLOC_014951	RPP14	chr3:58291971-58305920	q1	q2	OK	0	0	0.110362	0.206707	0.22276	0.667726	no
TSS1764	XLOC_001481	FOXJ3	chr1:42642209-42801548	q1	q2	OK	0	0	0.190003	0.00656916	0.0151	0.140635	no
TSS17657	XLOC_014983	CHMP2B	chr3:87276412-87304698	q1	q2	OK	0	0	0.036716	0.465725	0.473465	0.914003	no
TSS1766	XLOC_001482	ZMYND12	chr1:42896000-42921938	q1	q2	OK	0	0	0.43528	0.181006	0.031035	0.212474	no
TSS17667	XLOC_014992	ARL6	chr3:97483594-97517373	q1	q2	OK	0	0	0.28851	0.0277762	0.04583	0.268264	no
TSS1768	XLOC_001484	LEPRE1	chr1:43212005-43232755	q1	q2	OK	0	0	0.0681028	0.272043	0.62279	0.984324	no
TSS17684	XLOC_015008	TBC1D23	chr3:99979685-100044094	q1	q2	OK	0	0	0.00278636	0.978697	0.977465	0.999975	no
TSS17703	XLOC_015023	ALCAM	chr3:105085556-105295757	q1	q2	OK	0	0	0.0867613	0.00502715	0.312535	0.781264	no
TSS17704	XLOC_015024	LOC344595	chr3:106959538-107045811	q1	q2	OK	0	0	0.0435187	0.404659	0.41964	0.876867	no
TSS17706	XLOC_015026	BBX	chr3:107241782-107530049	q1	q2	OK	0	0	0.110998	0.221164	0.2304	0.677397	no
TSS17717	XLOC_015036	PHLDB2,PLCXD2	chr3:111393522-111695364	q1	q2	OK	0	0	0.133098	0.0282606	0.118645	0.479657	no
TSS17725	XLOC_015040	C3orf52	chr3:111805181-111837073	q1	q2	OK	0	0	0.333439	0.0358993	0.037725	0.238909	no
TSS17729	XLOC_015044	GTPBP8	chr3:112709799-112720221	q1	q2	OK	0	0	0.0148481	0.881688	0.884935	0.999975	no
TSS1774	XLOC_001489	ELOVL1	chr1:43829067-43833745	q1	q2	OK	0	0	0.303306	4.25223e-05	0.02075	0.168265	no
TSS17746	XLOC_015060	POGLUT1	chr3:119187784-119213554	q1	q2	OK	0	0	0.0172836	0.871637	0.869655	0.999975	no
TSS1775	XLOC_001489	ELOVL1	chr1:43829067-43833745	q1	q2	OK	0	0	0.166329	2.33672e-06	0.006805	0.0930426	no
TSS17753	XLOC_015066	NDUFB4	chr3:120315127-120321258	q1	q2	OK	0	0	0.0984996	0.00255644	0.02667	0.193814	no
TSS1776	XLOC_001490	MED8	chr1:43849587-43855483	q1	q2	OK	0	0	0.0120652	0.881744	0.882385	0.999975	no
TSS17760	XLOC_015073	CD86	chr3:121774208-121839988	q1	q2	OK	0	0	0.264945	0.00618229	0.042295	0.256136	no
TSS17761	XLOC_015073	CD86	chr3:121774208-121839988	q1	q2	OK	0	0	0.0703241	0.0857416	0.1256	0.49606	no
TSS1777	XLOC_001491	HYI	chr1:43855555-43919918	q1	q2	OK	0	0	0.488423	0.000130578	0.00589	0.0857264	no
TSS17772	XLOC_015082	PDIA5	chr3:122785855-122880953	q1	q2	OK	0	0	0.00478399	0.950546	0.951445	0.999975	no
TSS17777	XLOC_015086	UMPS	chr3:124449212-124468119	q1	q2	OK	0	0	0.0972803	0.00829316	0.148405	0.543426	no
TSS17778	XLOC_015087	LOC100125556	chr3:125635443-125655887	q1	q2	OK	0	0	0.118425	0.437302	0.447625	0.895419	no
TSS17787	XLOC_015096	ABTB1	chr3:127391780-127399769	q1	q2	OK	0	0	0.101266	0.143788	0.492935	0.92397	no
TSS17795	XLOC_015104	ACAD9	chr3:128598332-128631957	q1	q2	OK	0	0	0.068275	0.35409	0.378065	0.846485	no
TSS17814	XLOC_015119	ATP2C1	chr3:130569368-130745646	q1	q2	OK	0	0	0.162304	0.149345	0.17341	0.587746	no
TSS17815	XLOC_015120	NEK11	chr3:130745693-131100319	q1	q2	OK	0	0	0.279502	0.0216979	0.02872	0.201888	no
TSS17817	XLOC_015122	NUDT16	chr3:131100514-131107674	q1	q2	OK	0	0	0.0966615	0.233659	0.263135	0.722451	no
TSS17819	XLOC_015123	ACPP	chr3:132036210-132087146	q1	q2	OK	0	0	0.128566	0.254272	0.269095	0.729309	no
TSS17828	XLOC_015130	CDV3	chr3:133292433-133309118	q1	q2	OK	0	0	0.121841	0.161046	0.170965	0.583185	no
TSS17833	XLOC_015134	CEP63	chr3:134196545-134293855	q1	q2	OK	0	0	0.121221	0.00696427	0.022995	0.178816	no
TSS17839	XLOC_015137	PCCB	chr3:135969166-136049013	q1	q2	OK	0	0	0.0490658	0.0167702	0.0387	0.242712	no
TSS17847	XLOC_015143	ARMC8	chr3:137906147-138048728	q1	q2	OK	0	0	0.178521	0.0509625	0.114385	0.46996	no
TSS1786	XLOC_001499	EIF2B3	chr1:45316193-45452361	q1	q2	OK	0	0	0.184098	0.0758606	0.087725	0.403277	no
TSS17860	XLOC_015152	SLC25A36	chr3:140660661-140698785	q1	q2	OK	0	0	0.0710614	0.00740471	0.02699	0.195124	no
TSS17865	XLOC_015157	RNF7	chr3:141457050-141465645	q1	q2	OK	0	0	0.103025	0.0223585	0.313665	0.782751	no
TSS17882	XLOC_015170	GYG1	chr3:148709194-148745456	q1	q2	OK	0	0	0.0577349	0.171928	0.302275	0.769393	no
TSS17886	XLOC_015174	RNF13	chr3:149530474-149679925	q1	q2	OK	0	0	0.0246257	0.670864	0.679785	0.997218	no
TSS17903	XLOC_015190	ARHGEF26	chr3:153742189-153975616	q1	q2	OK	0	0	0.339924	8.53545e-05	0.00978	0.112155	no
TSS1791	XLOC_001502	MUTYH	chr1:45794913-45956840	q1	q2	OK	0	0	0.0144669	0.853622	0.986975	0.999975	no
TSS17916	XLOC_015195	LEKR1	chr3:156544095-156763918	q1	q2	OK	0	0	0.0147354	0.907123	0.98269	0.999975	no
TSS17923	XLOC_015202	MFSD1	chr3:158519714-158547508	q1	q2	OK	0	0	0.0502828	0.362149	0.387595	0.853199	no
TSS1793	XLOC_001504	CCDC163P	chr1:45959597-45965751	q1	q2	OK	0	0	0.18951	0.0326331	0.19487	0.625118	no
TSS17938	XLOC_015214	SERPINI1	chr3:167453431-167543357	q1	q2	OK	0	0	0.0125538	0.868751	0.870905	0.999975	no
TSS1794	XLOC_001505	PRDX1	chr1:45965855-45988562	q1	q2	OK	0	0	0.00931795	0.505364	0.84276	0.999975	no
TSS17942	XLOC_015218	MYNN	chr3:169490852-169507504	q1	q2	OK	0	0	0.100819	0.033549	0.195035	0.62528	no
TSS17949	XLOC_015224	SKIL	chr3:170075472-170114637	q1	q2	OK	0	0	0.0623602	0.132226	0.2716	0.732478	no
TSS17950	XLOC_015224	SKIL	chr3:170075472-170114637	q1	q2	OK	0	0	0.1346	0.0157673	0.04992	0.283628	no
TSS17965	XLOC_015236	ACTL6A	chr3:179280707-179306193	q1	q2	OK	0	0	0.0367542	0.661371	0.664015	0.994336	no
TSS17966	XLOC_015237	NDUFB5	chr3:179322574-179342288	q1	q2	OK	0	0	0.0509275	0.514129	0.56867	0.962172	no
TSS17968	XLOC_015239	TTC14	chr3:180319917-180328918	q1	q2	OK	0	0	0.129007	0.146524	0.162085	0.566984	no
TSS17969	XLOC_015240	FXR1	chr3:180630233-180700539	q1	q2	OK	0	0	0.166711	0.0102717	0.06138	0.325101	no
TSS17974	XLOC_015245	LOC100505687	chr3:183165395-183173800	q1	q2	OK	0	0	0.109137	0.0734554	0.09754	0.42937	no
TSS17985	XLOC_015253	AP2M1	chr3:183892633-183901879	q1	q2	OK	0	0	0.042058	0.281079	0.290215	0.755887	no
TSS17989	XLOC_015257	ECE2	chr3:183967444-184010819	q1	q2	OK	0	0	0.00720604	0.6059	0.594515	0.973859	no
TSS1799	XLOC_001509	IPP	chr1:46153846-46216485	q1	q2	OK	0	0	0.0550039	0.426815	0.451775	0.898586	no
TSS17992	XLOC_015259	EIF4G1	chr3:184032282-184053146	q1	q2	OK	0	0	0.157322	0.0074711	0.074925	0.368468	no
TSS18	XLOC_000017	SCNN1D	chr1:1215815-1227409	q1	q2	OK	0	0	0.149137	7.78561e-05	0.01626	0.146153	no
TSS18001	XLOC_015265	VPS8	chr3:184529930-184770402	q1	q2	OK	0	0	0.0613875	1.22601e-06	0.005445	0.0817366	no
TSS18003	XLOC_015267	MAP3K13	chr3:185000728-185206882	q1	q2	OK	0	0	0.0427756	1.2458e-05	0.03435	0.226815	no
TSS18015	XLOC_015278	MIR1248,SNORA81	chr3:186501360-186524484	q1	q2	OK	0	0	0.297109	0.0261597	0.07138	0.356497	no
TSS18019	XLOC_015282	ST6GAL1	chr3:186648314-186796341	q1	q2	OK	0	0	0.206992	0.00268024	0.00773	0.0996299	no
TSS1802	XLOC_001511	POMGNT1	chr1:46654352-46686928	q1	q2	OK	0	0	0.0136143	0.744293	0.75156	0.999975	no
TSS18029	XLOC_015289	TP63	chr3:189349215-189615068	q1	q2	OK	0	0	0.0616039	0.310432	0.488905	0.921458	no
TSS18036	XLOC_015295	CCDC50	chr3:190984943-191116459	q1	q2	OK	0	0	0.0391002	0.497567	0.51032	0.932117	no
TSS18040	XLOC_015299	OPA1	chr3:193310932-193415600	q1	q2	OK	0	0	0.0558636	0.0937391	0.450585	0.897752	no
TSS18053	XLOC_015311	PIGX	chr3:196439244-196462876	q1	q2	OK	0	0	0.0425041	0.32996	0.354755	0.824684	no
TSS1806	XLOC_001514	MKNK1	chr1:47004367-47069966	q1	q2	OK	0	0	0.224022	0.000123867	0.016305	0.146359	no
TSS18064	XLOC_015320	LMLN	chr3:197687070-197770591	q1	q2	OK	0	0	0.0172786	0.853386	0.855515	0.999975	no
TSS18067	XLOC_015323	CRBN	chr3:3191316-3221401	q1	q2	OK	0	0	0.0523189	0.296835	0.321635	0.791667	no
TSS18068	XLOC_015324	SUMF1	chr3:4402828-4508966	q1	q2	OK	0	0	0.190943	0.0011802	0.027825	0.198563	no
TSS18081	XLOC_015336	TADA3	chr3:9821653-9878040	q1	q2	OK	0	0	0.0403001	0.312016	0.32437	0.794159	no
TSS18082	XLOC_015337	RPUSD3	chr3:9879532-9885702	q1	q2	OK	0	0	0.0416368	0.436682	0.46462	0.9074	no
TSS18094	XLOC_015345	SEC13	chr3:10342614-10362858	q1	q2	OK	0	0	0.0743392	0.197135	0.2418	0.693553	no
TSS18095	XLOC_015346	ATP2B2	chr3:10365706-10547268	q1	q2	OK	0	0	0.00119472	0.994695	0.994765	0.999975	no
TSS181	XLOC_000145	PQLC2	chr1:19638739-19655794	q1	q2	OK	0	0	0.0507003	0.457868	0.76724	0.999975	no
TSS1810	XLOC_001516	ATPAF1	chr1:47100710-47134099	q1	q2	OK	0	0	0.0390909	0.493763	0.49468	0.925279	no
TSS18108	XLOC_015355	RPL32	chr3:12876443-12883081	q1	q2	OK	0	0	0.00907996	0.634798	0.65058	0.992346	no
TSS18113	XLOC_015359	CHCHD4	chr3:14153576-14166371	q1	q2	OK	0	0	0.026995	0.711506	0.7143	0.999975	no
TSS18114	XLOC_015360	XPC	chr3:14186647-14220172	q1	q2	OK	0	0	0.0271249	0.156503	0.455345	0.900766	no
TSS18116	XLOC_015362	FGD5-AS1	chr3:14984285-15106816	q1	q2	OK	0	0	0.0248619	0.691666	0.89287	0.999975	no
TSS18132	XLOC_015372	DPH3	chr3:16298567-16306496	q1	q2	OK	0	0	0.0478942	0.594433	0.59681	0.974271	no
TSS18136	XLOC_015375	TBC1D5	chr3:17198653-17784240	q1	q2	OK	0	0	0.0199622	0.720563	0.727885	0.999975	no
TSS18140	XLOC_015376	SATB1	chr3:18389132-18480265	q1	q2	OK	0	0	0.000830237	0.982733	0.98278	0.999975	no
TSS18152	XLOC_015388	NGLY1	chr3:25760434-25831530	q1	q2	OK	0	0	0.148607	0.0313012	0.07383	0.36478	no
TSS18158	XLOC_015393	AZI2	chr3:28363844-28390618	q1	q2	OK	0	0	0.0830536	0.231316	0.528315	0.943229	no
TSS1816	XLOC_001522	STIL	chr1:47715810-47779819	q1	q2	OK	0	0	0.112637	0.245235	0.256775	0.71317	no
TSS18160	XLOC_015395	OSBPL10	chr3:31702316-32033228	q1	q2	OK	0	0	0.0623687	0.116737	0.14332	0.532954	no
TSS18163	XLOC_015398	GLB1,TMPPE	chr3:33038099-33138694	q1	q2	OK	0	0	0.0666121	0.369108	0.67758	0.996559	no
TSS18164	XLOC_015398	GLB1	chr3:33038099-33138694	q1	q2	OK	0	0	0.0852377	0.0430552	0.09716	0.428528	no
TSS18166	XLOC_015400	UBP1	chr3:33429828-33481897	q1	q2	OK	0	0	0.120022	2.19818e-08	0.08633	0.399425	no
TSS18172	XLOC_015405	LRRFIP2	chr3:37094116-37217851	q1	q2	OK	0	0	0.0463626	0.541055	0.65949	0.993411	no
TSS18173	XLOC_015406	PLCD1	chr3:38048986-38071154	q1	q2	OK	0	0	0.2807	5.26253e-05	0.01275	0.128396	no
TSS18175	XLOC_015407	ACAA1	chr3:38080695-38178733	q1	q2	OK	0	0	0.155809	2.88031e-06	0.039035	0.244372	no
TSS18193	XLOC_015421	SEC22C	chr3:42589458-42690233	q1	q2	OK	0	0	0.151798	0.0179405	0.031825	0.215952	no
TSS18198	XLOC_015424	HIGD1A	chr3:42824399-42846027	q1	q2	OK	0	0	0.0378054	0.101261	0.39108	0.856032	no
TSS182	XLOC_000146	C1orf151-NBL1,MINOS1	chr1:19923470-19984949	q1	q2	OK	0	0	0.0584857	0.06162	0.40961	0.869322	no
TSS18201	XLOC_015427	ANO10	chr3:43407817-43663560	q1	q2	OK	0	0	0.187033	0.0188945	0.040805	0.250661	no
TSS18204	XLOC_015430	ZDHHC3	chr3:44956752-45017674	q1	q2	OK	0	0	0.0237072	0.79443	0.796535	0.999975	no
TSS18225	XLOC_015449	KIF9	chr3:47205859-47388306	q1	q2	OK	0	0	0.321543	4.52762e-05	0.00337	0.06251	no
TSS18231	XLOC_015454	MAP4	chr3:47892179-48130769	q1	q2	OK	0	0	0.0496761	2.37919e-06	0.00698	0.0944133	no
TSS18232	XLOC_015455	CDC25A	chr3:48198667-48229801	q1	q2	OK	0	0	0.0379473	0.608445	0.617045	0.982302	no
TSS18245	XLOC_015466	SLC26A6	chr3:48663155-48672926	q1	q2	OK	0	0	0.271155	0.0305181	0.071465	0.356703	no
TSS18246	XLOC_015466	SLC26A6	chr3:48663155-48672926	q1	q2	OK	0	0	0.102323	0.0245245	0.434085	0.886246	no
TSS18249	XLOC_015468	NCKIPSD	chr3:48711277-48723334	q1	q2	OK	0	0	0.0459714	0.645928	0.652575	0.992494	no
TSS18250	XLOC_015469	IP6K2	chr3:48725435-48754711	q1	q2	OK	0	0	0.132059	9.87733e-05	0.093255	0.417765	no
TSS18259	XLOC_015477	QRICH1	chr3:49067141-49131504	q1	q2	OK	0	0	0.087842	0.170025	0.189575	0.615497	no
TSS18261	XLOC_015479	USP19	chr3:49145478-49158371	q1	q2	OK	0	0	0.110108	0.102443	0.30825	0.776406	no
TSS18267	XLOC_015485	USP4	chr3:49314576-49377536	q1	q2	OK	0	0	0.00854584	0.872687	0.98064	0.999975	no
TSS18268	XLOC_015486	GPX1	chr3:49394608-49395791	q1	q2	OK	0	0	0.101476	8.68225e-05	0.014295	0.136588	no
TSS18275	XLOC_015492	GMPPB	chr3:49726949-49761384	q1	q2	OK	0	0	0.0143547	0.868171	0.87264	0.999975	no
TSS18277	XLOC_015493	IP6K1	chr3:49761727-49823973	q1	q2	OK	0	0	0.0511968	0.397432	0.41434	0.873014	no
TSS18282	XLOC_015498	MST1R	chr3:49924435-49941306	q1	q2	OK	0	0	0.0648309	0.654237	0.66127	0.993609	no
TSS18283	XLOC_015499	MON1A	chr3:49946301-49967445	q1	q2	OK	0	0	0.021856	0.809302	0.80697	0.999975	no
TSS18286	XLOC_015502	HYAL3,NAT6	chr3:50330258-50336899	q1	q2	OK	0	0	0.213926	0.064344	0.097	0.42825	no
TSS18287	XLOC_015502	HYAL3,NAT6	chr3:50330258-50336899	q1	q2	OK	0	0	0.180853	0.00769056	0.303725	0.770853	no
TSS18290	XLOC_015504	HYAL2	chr3:50355220-50360281	q1	q2	OK	0	0	0.0526234	0.6718	0.670435	0.995437	no
[truncated: 2,755 more rows]

## Sheet: 1vs2-sign
test_id	gene_id	gene	locus	sample_1	sample_2	status	value_1	value_2	sqrt(JS)	test_stat	p_value	q_value	significant		Comparison BJAB-EBNA1-EBER1/2 vs BJAB-EBNA1 (PCEP4)
[truncated: 285 more rows]

[truncated: 2 more sheets: 3vs4-OK, 3vs4-sign]
