# Supplementary material for: Proteomics and Transcriptomics of BJAB Cells Expressing the Epstein-Barr Virus Noncoding RNAs EBER1 and EBER2
Source: PLoS One. 2015 Jun 29;10(6):e0124638. doi: 10.1371/journal.pone.0124638 (PMC4487896; doi:10.1371/journal.pone.0124638)
Supplement: S12 File — This file contains the complete dataset of the changes in alternative promoter usage in the PCEP4 dataset. (XLSX) [file pone.0124638.s017.xlsx]

## Sheet: 1vs2-3vs4-PCEP4-promoter
test_id	gene_id	gene	locus	sample_1	sample_2	status	value_1	value_2	sqrt(JS)	test_stat	p_value	q_value	significant		Comparison BJAB-EBNA1-EBER1/2 vs BJAB-EBNA1 (PCEP4)
XLOC_000026	XLOC_000026	ATAD3A	chr1:1447522-1470067	q1	q2	OK	0	0	0.17119	0.00408928	0.02129	0.133499	no		1- BJAB-EBNA1 first replicate
XLOC_000027	XLOC_000027	MIB2	chr1:1550794-1565990	q1	q2	OK	0	0	0.128639	0.0583306	0.069835	0.283011	no		2 -BJAB-EBNA1-EBER1/2 first replicate
XLOC_000037	XLOC_000037	FAM213B	chr1:2517898-2564481	q1	q2	OK	0	0	0.22855	0.0126912	0.02487	0.148192	no		3 -BJAB-EBNA1 second replicate
XLOC_000052	XLOC_000052	KCNAB2	chr1:5922869-6161253	q1	q2	OK	0	0	0.0382754	0.238383	0.807255	0.963871	no		4 -BJAB-EBNA1-EBER1/2 second replicate
XLOC_000059	XLOC_000059	THAP3	chr1:6684924-6761966	q1	q2	OK	0	0	0.196015	0.0366173	0.060465	0.26069	no
XLOC_000077	XLOC_000077	APITD1,APITD1-CORT,CORT	chr1:10490158-10512060	q1	q2	OK	0	0	0.0692751	0.417832	0.507095	0.837069	no
XLOC_000087	XLOC_000087	CLCN6,NPPA-AS1	chr1:11866206-11907840	q1	q2	OK	0	0	0.0529914	0.276754	0.28295	0.631636	no
XLOC_000111	XLOC_000111	PRDM2	chr1:14026734-14151574	q1	q2	OK	0	0	0.0148474	0.751698	0.911605	0.986874	no
XLOC_000120	XLOC_000120	DDI2,RSC1A1	chr1:15943952-15988217	q1	q2	OK	0	0	0.102317	0.2555	0.265835	0.611267	no
XLOC_000124	XLOC_000124	FBLIM1	chr1:16085254-16113084	q1	q2	OK	0	0	0.0472329	0.734214	0.749825	0.944951	no
XLOC_000162	XLOC_000162	LINC00339	chr1:22351706-22357715	q1	q2	OK	0	0	0.096636	0.0569541	0.109385	0.373672	no
XLOC_000173	XLOC_000173	C1orf213	chr1:23685940-23698330	q1	q2	OK	0	0	0.0933801	0.371905	0.388665	0.738352	no
XLOC_000184	XLOC_000184	RCAN3	chr1:24822822-24863510	q1	q2	OK	0	0	0.190156	2.75909e-05	0.00948	0.0829187	no
XLOC_000194	XLOC_000194	FAM54B	chr1:26146396-26159433	q1	q2	OK	0	0	0.060775	0.244328	0.51814	0.843941	no
XLOC_000196	XLOC_000196	PDIK1L	chr1:26437655-26452039	q1	q2	OK	0	0	0.103815	0.130942	0.150615	0.450351	no
XLOC_000207	XLOC_000207	RPS6KA1	chr1:26856248-26901520	q1	q2	OK	0	0	0.000740191	0.991526	0.991885	0.997991	no
XLOC_000210	XLOC_000210	PIGV	chr1:27114453-27124894	q1	q2	OK	0	0	0.0197667	0.823138	0.822525	0.965106	no
XLOC_000230	XLOC_000230	PHACTR4	chr1:28696092-28826881	q1	q2	OK	0	0	0.0682455	0.174494	0.200785	0.524188	no
XLOC_000231	XLOC_000231	RCC1,SNHG3	chr1:28832454-28865708	q1	q2	OK	0	0	0.0537389	0.338484	0.341995	0.69678	no
XLOC_000236	XLOC_000236	YTHDF2	chr1:29063132-29096287	q1	q2	OK	0	0	0.120232	0.0740929	0.08613	0.32211	no
XLOC_000238	XLOC_000238	EPB41	chr1:29213602-29450421	q1	q2	OK	0	0	0.0266959	0.580533	0.586995	0.883031	no
XLOC_000243	XLOC_000243	SERINC2	chr1:31882411-31907527	q1	q2	OK	0	0	0.0619668	0.0903263	0.133095	0.419716	no
XLOC_000257	XLOC_000257	LCK	chr1:32716839-32751766	q1	q2	OK	0	0	0.13709	0.0390631	0.05438	0.244268	no
XLOC_000287	XLOC_000287	SH3D21	chr1:36771993-36786948	q1	q2	OK	0	0	0.189658	0.0876092	0.12075	0.397241	no
XLOC_000292	XLOC_000292	MANEAL	chr1:38259773-38267278	q1	q2	OK	0	0	0.0401752	0.414414	0.412215	0.760712	no
XLOC_000307	XLOC_000307	SMAP2	chr1:40839377-40888998	q1	q2	OK	0	0	0.51316	0	1e-05	0.00130855	yes
XLOC_000312	XLOC_000312	NFYC	chr1:41154751-41237275	q1	q2	OK	0	0	0.0120994	0.437597	0.43972	0.781958	no
XLOC_000326	XLOC_000326	ERMAP	chr1:43272722-43310660	q1	q2	OK	0	0	0.0451288	0.719444	0.72472	0.939067	no
XLOC_000343	XLOC_000343	B4GALT2	chr1:44444873-44456843	q1	q2	OK	0	0	0.125112	0.174888	0.190275	0.508542	no
XLOC_000370	XLOC_000370	NSUN4	chr1:46805848-46830824	q1	q2	OK	0	0	0.102578	0.270576	0.271215	0.616872	no
XLOC_000386	XLOC_000386	CDKN2C	chr1:51434366-51440309	q1	q2	OK	0	0	0.0640189	0.403595	0.41275	0.760993	no
XLOC_000389	XLOC_000389	OSBPL9	chr1:52082545-52344609	q1	q2	OK	0	0	0.0135775	0.791315	0.79243	0.959216	no
XLOC_000397	XLOC_000397	SCP2	chr1:53392900-53517289	q1	q2	OK	0	0	0.0360401	0.327502	0.338995	0.69397	no
XLOC_000418	XLOC_000418	FGGY	chr1:59762624-60228402	q1	q2	OK	0	0	0.177754	0.101164	0.128715	0.41266	no
XLOC_000420	XLOC_000420	NFIA	chr1:61542945-61928460	q1	q2	OK	0	0	0.0838027	0.448478	0.595345	0.886997	no
XLOC_000423	XLOC_000423	USP1	chr1:62901974-62917475	q1	q2	OK	0	0	0.0755698	0.297373	0.306935	0.660683	no
XLOC_000430	XLOC_000430	PGM1	chr1:64058946-64125916	q1	q2	OK	0	0	0.194759	0.000654431	0.00963	0.0840091	no
XLOC_000436	XLOC_000436	AK4	chr1:65613231-65697828	q1	q2	OK	0	0	0.288187	6.14547e-05	0.00272	0.0453106	yes
XLOC_000438	XLOC_000438	LEPR,LEPROT	chr1:65886130-66103176	q1	q2	OK	0	0	0.28054	8.45915e-05	0.001145	0.0283966	yes
XLOC_000439	XLOC_000439	PDE4B	chr1:66258192-66840262	q1	q2	OK	0	0	0.198625	0.0325592	0.10657	0.367286	no
XLOC_000443	XLOC_000443	MIER1	chr1:67390577-67454302	q1	q2	OK	0	0	0.103708	0.0865921	0.09708	0.345301	no
XLOC_000476	XLOC_000476	PRKACB	chr1:84543744-84704181	q1	q2	OK	0	0	0.146557	0.00169558	0.010435	0.087521	no
XLOC_000477	XLOC_000477	SAMD13	chr1:84764048-84816481	q1	q2	OK	0	0	0.192775	2.43313e-06	0.061555	0.263226	no
XLOC_000495	XLOC_000495	LRRC8B	chr1:89990396-90063420	q1	q2	OK	0	0	0.230444	9.74305e-08	0.00105	0.026913	yes
XLOC_000497	XLOC_000497	LRRC8D	chr1:90286572-90401989	q1	q2	OK	0	0	0.0945695	0.273363	0.28144	0.629992	no
XLOC_000499	XLOC_000499	CDC7	chr1:91966403-91991321	q1	q2	OK	0	0	0.0222389	0.71714	0.71993	0.937257	no
XLOC_000519	XLOC_000519	RWDD3,TMEM56,TMEM56-RWDD3	chr1:95558072-95712781	q1	q2	OK	0	0	0.0631262	0.0951542	0.05418	0.244031	no
XLOC_000527	XLOC_000527	AGL	chr1:100315639-100389579	q1	q2	OK	0	0	0.208652	1.03593e-07	0.002075	0.0393064	yes
XLOC_000539	XLOC_000539	AMY2B,RNPC3	chr1:104068577-104122149	q1	q2	OK	0	0	0.0552941	0.362579	0.38859	0.738351	no
XLOC_000565	XLOC_000565	AMPD2	chr1:110162458-110174677	q1	q2	OK	0	0	0.0860221	0.0469889	0.21373	0.542874	no
XLOC_000571	XLOC_000571	AHCYL1	chr1:110527386-110566364	q1	q2	OK	0	0	0.34365	3.21134e-06	0.000205	0.0101936	yes
XLOC_000579	XLOC_000579	CD53	chr1:111413820-111442558	q1	q2	OK	0	0	0.358167	1.18998e-06	0.00026	0.011861	yes
XLOC_000580	XLOC_000580	CEPT1	chr1:111659953-111727724	q1	q2	OK	0	0	0.0383425	0.280276	0.29573	0.647322	no
XLOC_000581	XLOC_000581	CHI3L2	chr1:111770280-111786062	q1	q2	OK	0	0	0.00432946	0.974391	0.97518	0.997571	no
XLOC_000600	XLOC_000600	HIPK1	chr1:114471995-114520491	q1	q2	OK	0	0	0.149729	0.0489161	0.062505	0.265859	no
XLOC_000607	XLOC_000607	ATP1A1	chr1:116915794-116961244	q1	q2	OK	0	0	0.280072	5.2828e-11	0.00017	0.0093925	yes
XLOC_000636	XLOC_000636	PEX11B	chr1:145516164-145523732	q1	q2	OK	0	0	0.152426	0.0936208	0.111295	0.377242	no
XLOC_000652	XLOC_000652	LOC645166	chr1:148928285-148953054	q1	q2	OK	0	0	0.00244735	0.985022	0.98514	0.997571	no
XLOC_000656	XLOC_000656	FAM91A2,LOC728855	chr1:149576261-149672733	q1	q2	OK	0	0	0.0466238	0.492607	0.48766	0.823577	no
XLOC_000682	XLOC_000682	SCNM1,TNFAIP8L2,TNFAIP8L2-SCNM1	chr1:151129104-151148547	q1	q2	OK	0	0	0.0140624	0.780461	0.782865	0.955725	no
XLOC_000692	XLOC_000692	OAZ3	chr1:151732122-151743806	q1	q2	OK	0	0	0.00873169	0.946718	0.950575	0.993012	no
XLOC_000728	XLOC_000728	CREB3L4	chr1:153940314-153950451	q1	q2	OK	0	0	0.0878169	0.063137	0.09855	0.3488	no
XLOC_000730	XLOC_000730	UBAP2L	chr1:154179182-154243329	q1	q2	OK	0	0	0.156318	0.0219675	0.031585	0.173351	no
XLOC_000733	XLOC_000733	ATP8B2	chr1:154298035-154323780	q1	q2	OK	0	0	0.0292191	0.687258	0.695445	0.927869	no
XLOC_000752	XLOC_000752	FDPS	chr1:155278538-155300909	q1	q2	OK	0	0	0.045738	0.276501	0.286375	0.635508	no
XLOC_000753	XLOC_000753	RUSC1	chr1:155278538-155300909	q1	q2	OK	0	0	0.10779	0.10657	0.20099	0.524494	no
XLOC_000764	XLOC_000764	SEMA4A	chr1:156119734-156147542	q1	q2	OK	0	0	0.358688	4.88014e-06	0.000745	0.0223163	yes
XLOC_000766	XLOC_000766	BGLAP,PMF1,PMF1-BGLAP	chr1:156182778-156213123	q1	q2	OK	0	0	0.0100467	0.653364	0.65225	0.911613	no
XLOC_000767	XLOC_000767	TMEM79	chr1:156252703-156262234	q1	q2	OK	0	0	0.0599633	1.7693e-05	0.008965	0.0801771	no
XLOC_000817	XLOC_000817	NDUFS2	chr1:161169104-161184184	q1	q2	OK	0	0	0.199548	0.000336159	0.006595	0.0675933	no
XLOC_000835	XLOC_000835	UHMK1	chr1:162466963-162499419	q1	q2	OK	0	0	0.301	1.65712e-05	0.0003	0.0128599	yes
XLOC_000850	XLOC_000850	POU2F1	chr1:167190065-167396582	q1	q2	OK	0	0	0.0575538	0.38124	0.38803	0.737795	no
XLOC_000886	XLOC_000886	RABGAP1L	chr1:174128551-174964445	q1	q2	OK	0	0	0.122255	0.0163871	0.152585	0.454601	no
XLOC_000888	XLOC_000888	CACYBP	chr1:174968570-174981163	q1	q2	OK	0	0	0.0126661	0.799481	0.802535	0.962723	no
XLOC_000937	XLOC_000937	TROVE2	chr1:192981495-193060906	q1	q2	OK	0	0	0.0728067	0.116941	0.1256	0.407268	no
XLOC_000959	XLOC_000959	NAV1	chr1:201617449-201796102	q1	q2	OK	0	0	0.0110447	0.921738	0.921555	0.989117	no
XLOC_000969	XLOC_000969	PPP1R12B	chr1:202317829-202557697	q1	q2	OK	0	0	0.167926	2.23638e-08	0.02998	0.167501	no
XLOC_000990	XLOC_000990	TMCC2	chr1:205197037-205242471	q1	q2	OK	0	0	0.0280551	0.780765	0.780655	0.954636	no
XLOC_001000	XLOC_001000	RASSF5	chr1:206680878-206762616	q1	q2	OK	0	0	0.0162476	0.546285	0.5596	0.868345	no
XLOC_001024	XLOC_001024	RCOR3	chr1:211432707-211489725	q1	q2	OK	0	0	0.0696114	0.236676	0.234545	0.570445	no
XLOC_001025	XLOC_001025	TRAF5	chr1:211499956-211548286	q1	q2	OK	0	0	0.164738	0.000205103	0.0008	0.0232632	yes
XLOC_001029	XLOC_001029	PPP2R5A	chr1:212458878-212535205	q1	q2	OK	0	0	0.458438	8.43769e-15	2.5e-05	0.00241383	yes
XLOC_001067	XLOC_001067	EPHX1	chr1:225997796-226070420	q1	q2	OK	0	0	0.229688	0.067068	0.105725	0.365913	no
XLOC_001078	XLOC_001078	ARF1	chr1:228270360-228286913	q1	q2	OK	0	0	0.00230449	0.774314	0.782935	0.955725	no
XLOC_001080	XLOC_001080	GUK1	chr1:228327784-228336655	q1	q2	OK	0	0	0.0740479	2.32051e-07	0.00064	0.0203348	yes
XLOC_001087	XLOC_001087	DUSP5P,RHOU	chr1:228780393-228882416	q1	q2	OK	0	0	0.189255	0.0705682	0.10657	0.367286	no
XLOC_001105	XLOC_001105	C1orf31	chr1:234509213-234519795	q1	q2	OK	0	0	0.15864	0.0375584	0.05438	0.244268	no
XLOC_001108	XLOC_001108	GGPS1	chr1:235491752-235507844	q1	q2	OK	0	0	0.0500271	0.42347	0.43884	0.78122	no
XLOC_001123	XLOC_001123	EXO1	chr1:242011492-242053241	q1	q2	OK	0	0	0.219632	5.71067e-08	0.002455	0.0424608	yes
XLOC_001127	XLOC_001127	ZNF238	chr1:244214560-244220778	q1	q2	OK	0	0	0.0143516	0.843748	0.842395	0.971685	no
XLOC_001132	XLOC_001132	EFCAB2	chr1:245133170-245288530	q1	q2	OK	0	0	0.118432	0.273829	0.39474	0.744489	no
XLOC_001191	XLOC_001191	AURKAIP1	chr1:1309109-1310818	q1	q2	OK	0	0	0.0793214	0.255918	0.264875	0.610014	no
XLOC_001201	XLOC_001201	NADK	chr1:1682670-1711508	q1	q2	OK	0	0	0.172569	0.000112983	0.01	0.0857756	no
XLOC_001205	XLOC_001205	C1orf86	chr1:1981908-2139172	q1	q2	OK	0	0	0.0102528	0.827769	0.83014	0.968626	no
XLOC_001229	XLOC_001229	ACOT7	chr1:6324331-6453826	q1	q2	OK	0	0	0.232881	0.0053948	0.01229	0.0965435	no
XLOC_001232	XLOC_001232	PLEKHG5,TNFRSF25	chr1:6521213-6580069	q1	q2	OK	0	0	0.374867	3.69501e-08	0.000255	0.0118504	yes
XLOC_001239	XLOC_001239	RERE	chr1:8412463-8877699	q1	q2	OK	0	0	0.0447349	0.501105	0.509095	0.838084	no
XLOC_001240	XLOC_001240	ENO1	chr1:8921058-8939943	q1	q2	OK	0	0	0.0540456	0.00612227	0.034855	0.18196	no
XLOC_001257	XLOC_001257	MAD2L2	chr1:11734536-11751678	q1	q2	OK	0	0	0.0492992	0.047114	0.084785	0.318619	no
XLOC_001279	XLOC_001279	CASP9	chr1:15818768-15851285	q1	q2	OK	0	0	0.118525	0.116227	0.14289	0.436706	no
XLOC_001301	XLOC_001301	RCC2	chr1:17733250-17766250	q1	q2	OK	0	0	0.0528753	0.332246	0.345115	0.699068	no
XLOC_001303	XLOC_001303	ALDH4A1,MIR4695	chr1:19197923-19229293	q1	q2	OK	0	0	0.474407	2.58388e-07	0.00287	0.04641	yes
XLOC_001311	XLOC_001311	CAPZB	chr1:19665266-19812066	q1	q2	OK	0	0	0.0140734	0.248818	0.266445	0.611821	no
XLOC_001325	XLOC_001325	EIF4G3	chr1:21132784-21503381	q1	q2	OK	0	0	0.0709314	0.103906	0.405125	0.754443	no
XLOC_001326	XLOC_001326	ECE1	chr1:21543739-21672034	q1	q2	OK	0	0	0.107647	2.02619e-06	0.074355	0.294371	no
XLOC_001342	XLOC_001342	GALE	chr1:24122088-24127294	q1	q2	OK	0	0	0.00678633	0.900034	0.90364	0.986582	no
XLOC_001352	XLOC_001352	RUNX3	chr1:25226001-25291501	q1	q2	OK	0	0	0.101404	0.0614729	0.079985	0.306769	no
XLOC_001359	XLOC_001359	MIR3917,STMN1	chr1:26210676-26233368	q1	q2	OK	0	0	0.114184	8.53466e-06	0.00579	0.0639085	no
XLOC_001363	XLOC_001363	UBXN11	chr1:26608772-26647014	q1	q2	OK	0	0	0.127031	0.0622237	0.07732	0.301055	no
XLOC_001377	XLOC_001377	FGR	chr1:27938800-27961727	q1	q2	OK	0	0	0.0752914	0.303478	0.333135	0.687617	no
XLOC_001382	XLOC_001382	PTAFR	chr1:28473676-28520447	q1	q2	OK	0	0	0.131378	0.0974518	0.108795	0.372963	no
XLOC_001404	XLOC_001404	PEF1	chr1:32095462-32110838	q1	q2	OK	0	0	0.262584	0.000329897	0.00242	0.0421487	yes
XLOC_001409	XLOC_001409	PTP4A2	chr1:32372021-32403988	q1	q2	OK	0	0	0.201948	8.49361e-11	0.000465	0.0168775	yes
XLOC_001423	XLOC_001423	MIR3605,PHC2	chr1:33789223-33841194	q1	q2	OK	0	0	0.0029613	0.894543	0.897305	0.986326	no
XLOC_001425	XLOC_001425	C1orf212	chr1:35315962-35325417	q1	q2	OK	0	0	0.0310624	0.415917	0.41464	0.762358	no
XLOC_001432	XLOC_001432	PSMB2	chr1:36065142-36107445	q1	q2	OK	0	0	0.0900014	0.00923515	0.062715	0.266425	no
XLOC_001459	XLOC_001459	GJA9,GJA9-MYCBP,MYCBP	chr1:39328161-39347298	q1	q2	OK	0	0	0.019834	0.398087	0.38069	0.731362	no
XLOC_001477	XLOC_001477	SCMH1	chr1:41480261-41707815	q1	q2	OK	0	0	0.11661	0.00043057	0.07642	0.298858	no
XLOC_001479	XLOC_001479	HIVEP3	chr1:41972035-42501596	q1	q2	OK	0	0	0.120737	0.0734263	0.08322	0.315341	no
XLOC_001481	XLOC_001481	FOXJ3	chr1:42642209-42801548	q1	q2	OK	0	0	0.284516	1.37083e-10	0.00037	0.015019	yes
XLOC_001487	XLOC_001487	EBNA1BP2	chr1:43629844-43720029	q1	q2	OK	0	0	0.0688055	0.0238682	0.06585	0.272918	no
XLOC_001489	XLOC_001489	ELOVL1	chr1:43829067-43833745	q1	q2	OK	0	0	0.0136242	0.831386	0.834	0.9696	no
XLOC_001493	XLOC_001493	SLC6A9	chr1:44457279-44497134	q1	q2	OK	0	0	0.137375	1.44233e-06	0.00253	0.0430443	yes
XLOC_001502	XLOC_001502	MUTYH	chr1:45794913-45956840	q1	q2	OK	0	0	0.0415394	0.502743	0.834005	0.9696	no
XLOC_001510	XLOC_001510	PIK3R3	chr1:46505811-46598708	q1	q2	OK	0	0	0.175985	0.1132	0.138165	0.429231	no
XLOC_001515	XLOC_001515	MOB3C	chr1:47073386-47082563	q1	q2	OK	0	0	0.0988588	0.16017	0.19297	0.51203	no
XLOC_001516	XLOC_001516	ATPAF1	chr1:47100710-47134099	q1	q2	OK	0	0	0.137564	0.00254823	0.02573	0.15186	no
XLOC_001532	XLOC_001532	EPS15	chr1:51819934-51984995	q1	q2	OK	0	0	0.201017	2.46125e-06	0.00195	0.0381747	yes
XLOC_001533	XLOC_001533	MIR761,NRD1	chr1:52082545-52344609	q1	q2	OK	0	0	0.107602	0.0735404	0.089825	0.329149	no
XLOC_001555	XLOC_001555	SSBP3	chr1:54692194-54872092	q1	q2	OK	0	0	0.0527434	0.398771	0.41251	0.760993	no
XLOC_001638	XLOC_001638	ZNF644	chr1:91380856-91487812	q1	q2	OK	0	0	0.082818	0.325998	0.329275	0.683965	no
XLOC_001640	XLOC_001640	TGFBR3	chr1:92145899-92371559	q1	q2	OK	0	0	0.129984	0.0600602	0.07969	0.306228	no
XLOC_001642	XLOC_001642	GFI1	chr1:92940317-92952433	q1	q2	OK	0	0	0.42871	3.27592e-06	0.00209	0.0395153	yes
XLOC_001644	XLOC_001644	FAM69A	chr1:93297593-93427079	q1	q2	OK	0	0	0.403946	1.9567e-10	0.00028	0.0123212	yes
XLOC_001670	XLOC_001670	VAV3	chr1:108113781-108507545	q1	q2	OK	0	0	0.00494285	0.948438	0.94988	0.993012	no
XLOC_001681	XLOC_001681	SORT1	chr1:109852187-109940563	q1	q2	OK	0	0	0.0115648	0.873607	0.87171	0.979751	no
XLOC_001702	XLOC_001702	FAM212B	chr1:112264685-112310199	q1	q2	OK	0	0	0.068323	0.270764	0.298865	0.651328	no
XLOC_001706	XLOC_001706	RHOC	chr1:113243748-113250025	q1	q2	OK	0	0	0.108752	0.279258	0.301185	0.653137	no
XLOC_001708	XLOC_001708	SLC16A1	chr1:113454469-113498975	q1	q2	OK	0	0	0.0062316	0.723103	0.729065	0.940297	no
XLOC_001714	XLOC_001714	AP4B1	chr1:114356432-114447741	q1	q2	OK	0	0	0.0803179	0.161197	0.180465	0.495699	no
XLOC_001720	XLOC_001720	CSDE1,NRAS	chr1:115247084-115300671	q1	q2	OK	0	0	0.293928	0	1e-05	0.00130855	yes
XLOC_001747	XLOC_001747	LOC728855,LOC728875	chr1:144300511-144341755	q1	q2	OK	0	0	0.115832	0.0129743	0.02326	0.141745	no
XLOC_001752	XLOC_001752	PDE4DIP	chr1:144851423-145076186	q1	q2	OK	0	0	0.056502	0.262947	0.67533	0.920823	no
XLOC_001760	XLOC_001760	NBPF11,NBPF24	chr1:146032541-146082765	q1	q2	OK	0	0	0.0516037	0.530113	0.54059	0.857883	no
XLOC_001768	XLOC_001768	NBPF11,NBPF24	chr1:147574322-147624601	q1	q2	OK	0	0	0.0998554	0.167929	0.192415	0.511619	no
XLOC_001786	XLOC_001786	ANP32E	chr1:150190716-150208504	q1	q2	OK	0	0	0.116516	0.0403917	0.058155	0.254824	no
XLOC_001789	XLOC_001789	ENSA	chr1:150594598-150602098	q1	q2	OK	0	0	0.163372	0.00465752	0.00903	0.080469	no
XLOC_001796	XLOC_001796	FAM63A	chr1:150969300-150980854	q1	q2	OK	0	0	0.00129559	0.988709	0.9889	0.997571	no
XLOC_001805	XLOC_001805	POGZ	chr1:151375199-151431941	q1	q2	OK	0	0	0.259537	1.26154e-05	0.000565	0.0187704	yes
XLOC_001847	XLOC_001847	S100A13	chr1:153591275-153618782	q1	q2	OK	0	0	0.180484	3.77531e-05	0.08664	0.323436	no
XLOC_001856	XLOC_001856	TPM3	chr1:154127779-154164609	q1	q2	OK	0	0	0.0145232	0.232763	0.251325	0.592445	no
XLOC_001862	XLOC_001862	ADAR	chr1:154554533-154600456	q1	q2	OK	0	0	0.20779	0.000443621	0.003205	0.0491878	yes
XLOC_001863	XLOC_001863	KCNN3	chr1:154669941-154842754	q1	q2	OK	0	0	0.037056	0.480351	0.48731	0.823577	no
XLOC_001867	XLOC_001867	SHC1	chr1:154934773-154946959	q1	q2	OK	0	0	0.0385406	0.424194	0.41596	0.763434	no
XLOC_001869	XLOC_001869	LOC100505666	chr1:155006281-155042029	q1	q2	OK	0	0	0.100037	0.223966	0.21768	0.548385	no
XLOC_001870	XLOC_001870	DPM3	chr1:155112366-155112996	q1	q2	OK	0	0	0.150828	0.0213818	0.067065	0.27631	no
XLOC_001875	XLOC_001875	GBA	chr1:155204238-155214653	q1	q2	OK	0	0	0.00456792	0.956194	0.95574	0.993985	no
XLOC_001879	XLOC_001879	PKLR	chr1:155247373-155271225	q1	q2	OK	0	0	0.282666	0.014043	0.020695	0.131185	no
XLOC_001882	XLOC_001882	YY1AP1	chr1:155629232-155658823	q1	q2	OK	0	0	0.125256	0.000725965	0.013855	0.103913	no
XLOC_001888	XLOC_001888	ARHGEF2	chr1:155916629-155948336	q1	q2	OK	0	0	0.00524535	0.751215	0.752605	0.945868	no
XLOC_001906	XLOC_001906	HDGF	chr1:156711898-156722240	q1	q2	OK	0	0	0.0523819	0.0749899	0.207945	0.534232	no
XLOC_001907	XLOC_001907	SH2D2A	chr1:156776034-156851642	q1	q2	OK	0	0	0.104868	0.315164	0.333445	0.687847	no
XLOC_001912	XLOC_001912	ETV3	chr1:157094458-157108383	q1	q2	OK	0	0	0.114414	0.0977309	0.1361	0.425774	no
XLOC_001943	XLOC_001943	IGSF8	chr1:160061128-160068618	q1	q2	OK	0	0	0.0429155	0.66758	0.6637	0.915591	no
XLOC_001960	XLOC_001960	DEDD	chr1:161070345-161102478	q1	q2	OK	0	0	0.167141	0.0240655	0.04727	0.221432	no
XLOC_001989	XLOC_001989	BRP44	chr1:167885912-168045083	q1	q2	OK	0	0	0.0161356	0.508745	0.51375	0.841135	no
XLOC_002017	XLOC_002017	CENPL	chr1:173768687-173793777	q1	q2	OK	0	0	0.0301638	0.734498	0.73014	0.940297	no
XLOC_002032	XLOC_002032	KIAA0040	chr1:175126122-175162229	q1	q2	OK	0	0	0.0126421	0.615925	0.620195	0.898082	no
XLOC_002042	XLOC_002042	ABL2	chr1:179068461-179198819	q1	q2	OK	0	0	0.269838	3.28116e-06	0.000305	0.0129625	yes
XLOC_002050	XLOC_002050	GLUL	chr1:182350838-182361341	q1	q2	OK	0	0	0.028552	0.640138	0.646725	0.909617	no
XLOC_002058	XLOC_002058	NCF2	chr1:183524696-183560056	q1	q2	OK	0	0	0.205706	0.0280453	0.061225	0.262627	no
XLOC_002064	XLOC_002064	TRMT1L	chr1:185087217-185260913	q1	q2	OK	0	0	0.0948892	0.0102677	0.048685	0.226037	no
XLOC_002072	XLOC_002072	UCHL5	chr1:192981495-193060906	q1	q2	OK	0	0	0.017997	0.151563	0.162895	0.471209	no
XLOC_002073	XLOC_002073	GLRX2	chr1:193065594-193075244	q1	q2	OK	0	0	0.0313406	0.313379	0.30404	0.656608	no
XLOC_002096	XLOC_002096	CSRP1	chr1:201452657-201476387	q1	q2	OK	0	0	0.0625477	0.0873774	0.129685	0.414812	no
XLOC_002099	XLOC_002099	PTPN7	chr1:202116140-202130716	q1	q2	OK	0	0	0.082051	0.138866	0.148655	0.447179	no
XLOC_002105	XLOC_002105	ADIPOR1	chr1:202909959-202927700	q1	q2	OK	0	0	0.324562	1.3993e-10	0.000125	0.00767361	yes
XLOC_002142	XLOC_002142	FAIM3	chr1:207070787-207095378	q1	q2	OK	0	0	0.172161	0.0463118	0.07065	0.28458	no
XLOC_002170	XLOC_002170	ESRRG	chr1:216676587-217311097	q1	q2	OK	0	0	0.321172	1.70637e-09	1e-05	0.00130855	yes
XLOC_002183	XLOC_002183	DUSP10	chr1:221874763-221915516	q1	q2	OK	0	0	0.0953388	0.0341838	0.06436	0.269583	no
XLOC_002195	XLOC_002195	LBR	chr1:225589203-225616557	q1	q2	OK	0	0	0.51427	4.44089e-16	1e-05	0.00130855	yes
XLOC_002223	XLOC_002223	C1orf198	chr1:230972864-231005335	q1	q2	OK	0	0	0.171973	6.85494e-07	1e-05	0.00130855	yes
XLOC_002241	XLOC_002241	ARID4B	chr1:235330209-235491532	q1	q2	OK	0	0	0.079762	0.0189303	0.04399	0.212084	no
XLOC_002266	XLOC_002266	SMYD3	chr1:245912641-246670644	q1	q2	OK	0	0	0.0465445	5.88522e-05	0.013695	0.103179	no
XLOC_002295	XLOC_002295	ZNF692	chr1:249144202-249153315	q1	q2	OK	0	0	0.0336743	0.509534	0.519255	0.845032	no
XLOC_002314	XLOC_002314	FBXO18	chr10:5932213-5979556	q1	q2	OK	0	0	0.0244127	0.704622	0.71147	0.935641	no
XLOC_002315	XLOC_002315	RBM17	chr10:6130948-6159422	q1	q2	OK	0	0	0.0237785	0.335789	0.353775	0.705776	no
XLOC_002316	XLOC_002316	PFKFB3	chr10:6186842-6277507	q1	q2	OK	0	0	0.0197799	0.789773	0.793795	0.959822	no
XLOC_002359	XLOC_002359	MLLT10	chr10:21823100-22032559	q1	q2	OK	0	0	0.135525	0.0597221	0.07343	0.291521	no
XLOC_002361	XLOC_002361	BMI1,COMMD3,COMMD3-BMI1	chr10:22605311-22620414	q1	q2	OK	0	0	0.0430822	0.614489	0.61162	0.894341	no
XLOC_002380	XLOC_002380	WAC	chr10:28821421-28912041	q1	q2	OK	0	0	0.0686045	0.141772	0.16234	0.470685	no
XLOC_002385	XLOC_002385	ZEB1	chr10:31608100-31818742	q1	q2	OK	0	0	0.204941	1.73874e-05	0.002015	0.0383892	yes
XLOC_002387	XLOC_002387	CREM	chr10:35415768-35501886	q1	q2	OK	0	0	0.168349	0.0026288	0.169	0.479531	no
XLOC_002388	XLOC_002388	CCNY	chr10:35535952-35860847	q1	q2	OK	0	0	0.0858182	6.98156e-05	0.018005	0.121396	no
XLOC_002436	XLOC_002436	NCOA4	chr10:51565107-51590734	q1	q2	OK	0	0	0.204932	1.45638e-07	0.001225	0.0293557	yes
XLOC_002438	XLOC_002438	FAM21A,FAM21B	chr10:51827683-51893269	q1	q2	OK	0	0	0.294137	9.41088e-09	0.00157	0.0335777	yes
XLOC_002450	XLOC_002450	CDK1	chr10:62538088-62554610	q1	q2	OK	0	0	0.0118854	0.540093	0.541645	0.858493	no
XLOC_002460	XLOC_002460	SIRT1	chr10:69644426-69678147	q1	q2	OK	0	0	0.194415	0.000529453	0.012495	0.0971562	no
XLOC_002466	XLOC_002466	STOX1	chr10:70587293-70655209	q1	q2	OK	0	0	0.278332	0.000954809	0.005025	0.0594924	no
XLOC_002474	XLOC_002474	HK1	chr10:71029755-71161637	q1	q2	OK	0	0	0.0523051	4.63033e-06	0.00784	0.0741148	no
XLOC_002501	XLOC_002501	ADK	chr10:75910942-76469061	q1	q2	OK	0	0	0.0673992	0.314115	0.32541	0.68016	no
XLOC_002504	XLOC_002504	VDAC2	chr10:76969911-76991207	q1	q2	OK	0	0	0.19522	0.00638789	0.00977	0.0847842	no
XLOC_002534	XLOC_002534	LDB3	chr10:88428205-88495824	q1	q2	OK	0	0	0.288378	0.000837803	0.017705	0.11978	no
XLOC_002544	XLOC_002544	MINPP1	chr10:89264222-89313218	q1	q2	OK	0	0	0.0904966	0.146169	0.1694	0.480514	no
XLOC_002557	XLOC_002557	IFIT3	chr10:91087601-91100725	q1	q2	OK	0	0	0.0202176	0.8565	0.857085	0.9756	no
XLOC_002564	XLOC_002564	PCGF5	chr10:92979907-93044088	q1	q2	OK	0	0	0.425121	1.65543e-10	1.5e-05	0.00169517	yes
XLOC_002571	XLOC_002571	EXOC6	chr10:94594469-94819251	q1	q2	OK	0	0	0.112201	0.15243	0.17117	0.481664	no
XLOC_002586	XLOC_002586	ENTPD1	chr10:97471535-97849992	q1	q2	OK	0	0	0.133359	1.92766e-07	0.00235	0.0419583	yes
XLOC_002592	XLOC_002592	LCOR	chr10:98592016-98724198	q1	q2	OK	0	0	0.00455925	0.883633	0.88454	0.983845	no
XLOC_002635	XLOC_002635	NFKB2	chr10:104154228-104162281	q1	q2	OK	0	0	0.210299	0.00191888	0.005845	0.0639478	no
XLOC_002653	XLOC_002653	SFR1	chr10:105881815-105886143	q1	q2	OK	0	0	0.0486413	0.652685	0.662805	0.915531	no
XLOC_002655	XLOC_002655	GSTO2	chr10:106028630-106059176	q1	q2	OK	0	0	0.0149347	0.909926	0.906435	0.986582	no
XLOC_002658	XLOC_002658	ADD3	chr10:111705316-111895323	q1	q2	OK	0	0	0.289345	5.15228e-05	0.00076	0.0224279	yes
XLOC_002659	XLOC_002659	MXI1	chr10:111967362-112047123	q1	q2	OK	0	0	0.426596	1.38877e-08	0.00013	0.00778825	yes
XLOC_002667	XLOC_002667	ACSL5	chr10:114133915-114188138	q1	q2	OK	0	0	0.164449	5.21008e-07	0.02246	0.13865	no
XLOC_002673	XLOC_002673	CASP7	chr10:115438934-115490664	q1	q2	OK	0	0	0.109357	0.191466	0.208125	0.534431	no
XLOC_002697	XLOC_002697	INPP5F	chr10:121485558-121588662	q1	q2	OK	0	0	0.0940259	0.320331	0.32935	0.683965	no
XLOC_002704	XLOC_002704	PLEKHA1	chr10:124134093-124191871	q1	q2	OK	0	0	0.109166	0.0770737	0.1181	0.391893	no
XLOC_002737	XLOC_002737	LRRC27	chr10:134145613-134195010	q1	q2	OK	0	0	0.0904615	0.174812	0.193875	0.512816	no
XLOC_002772	XLOC_002772	IL15RA	chr10:5994333-6020150	q1	q2	OK	0	0	0.0810458	0.451022	0.46388	0.804075	no
XLOC_002783	XLOC_002783	USP6NL	chr10:11502508-11653679	q1	q2	OK	0	0	0.049083	4.10455e-06	0.006735	0.0680687	no
XLOC_002785	XLOC_002785	UPF2	chr10:11962020-12085169	q1	q2	OK	0	0	0.0259263	0.433959	0.4591	0.800307	no
XLOC_002811	XLOC_002811	NEBL	chr10:21068902-21463852	q1	q2	OK	0	0	0.149498	0.130877	0.163645	0.471732	no
XLOC_002829	XLOC_002829	ACBD5	chr10:27484142-27531068	q1	q2	OK	0	0	0.224684	0.00908671	0.01816	0.121848	no
XLOC_002849	XLOC_002849	ITGB1	chr10:33189245-33247293	q1	q2	OK	0	0	0.357737	1.70849e-07	8e-05	0.00568286	yes
XLOC_002853	XLOC_002853	CUL2	chr10:35297478-35379570	q1	q2	OK	0	0	0.0409804	0.645566	0.647955	0.910106	no
XLOC_002863	XLOC_002863	HNRNPF	chr10:43881064-43904696	q1	q2	OK	0	0	0.123446	0.0283498	0.120685	0.397241	no
XLOC_002873	XLOC_002873	2013-03-08	chr10:45952816-46090354	q1	q2	OK	0	0	0.140073	0.112355	0.126015	0.407764	no
XLOC_002901	XLOC_002901	ERCC6,PGBD3	chr10:50664490-50747147	q1	q2	OK	0	0	0.084502	0.288559	0.29467	0.646622	no
XLOC_002923	XLOC_002923	ANK3	chr10:61786055-62493284	q1	q2	OK	0	0	0.080609	0.51142	0.47893	0.815575	no
XLOC_002928	XLOC_002928	JMJD1C	chr10:64926987-65226322	q1	q2	OK	0	0	0.104049	0.168485	0.180675	0.495809	no
XLOC_002935	XLOC_002935	RUFY2	chr10:70103274-70167051	q1	q2	OK	0	0	0.12002	0.103562	0.13934	0.430888	no
XLOC_002945	XLOC_002945	LRRC20	chr10:72058728-72142382	q1	q2	OK	0	0	0.0695424	0.144602	0.17177	0.482585	no
XLOC_002954	XLOC_002954	SPOCK2	chr10:73818791-73848790	q1	q2	OK	0	0	0.0200301	0.676351	0.68399	0.924504	no
XLOC_002955	XLOC_002955	ASCC1	chr10:73855789-73995618	q1	q2	OK	0	0	0.0971108	0.15138	0.25365	0.595925	no
XLOC_002958	XLOC_002958	MICU1	chr10:74119697-74385949	q1	q2	OK	0	0	0.0107399	0.885478	0.88796	0.984524	no
XLOC_003006	XLOC_003006	ACTA2	chr10:90694830-90775542	q1	q2	OK	0	0	0.191815	0.0019174	0.038755	0.19505	no
XLOC_003012	XLOC_003012	PANK1	chr10:91339253-91405329	q1	q2	OK	0	0	0.204483	0.002163	0.028805	0.163043	no
XLOC_003021	XLOC_003021	CPEB3	chr10:93808396-94050875	q1	q2	OK	0	0	0.0386255	0.574686	0.586835	0.883031	no
XLOC_003023	XLOC_003023	IDE	chr10:94211440-94333852	q1	q2	OK	0	0	0.121154	0.0428157	0.06858	0.280209	no
XLOC_003042	XLOC_003042	ARHGAP19,ARHGAP19-SLIT1,SLIT1	chr10:98757794-99052430	q1	q2	OK	0	0	0.0279077	0.27755	0.2996	0.651689	no
XLOC_003064	XLOC_003064	BLOC1S2	chr10:102033034-102046469	q1	q2	OK	0	0	0.137359	0.0631953	0.081835	0.311939	no
XLOC_003078	XLOC_003078	KCNIP2	chr10:103578824-103603677	q1	q2	OK	0	0	0.318746	5.5239e-05	0.00427	0.0557207	no
XLOC_003080	XLOC_003080	LDB1	chr10:103867324-103880210	q1	q2	OK	0	0	0.0325485	0.597613	0.600595	0.890012	no
XLOC_003106	XLOC_003106	BBIP1	chr10:112631552-112679124	q1	q2	OK	0	0	0.0490211	0.433086	0.42544	0.771254	no
XLOC_003116	XLOC_003116	ABLIM1	chr10:116190868-116444414	q1	q2	OK	0	0	0.0341985	0.599732	0.609095	0.894236	no
XLOC_003133	XLOC_003133	RGS10	chr10:121259338-121302222	q1	q2	OK	0	0	0.0663028	0.00016603	0.016975	0.117384	no
XLOC_003135	XLOC_003135	MCMBP	chr10:121588915-121633140	q1	q2	OK	0	0	0.0153743	0.436034	0.4078	0.756616	no
XLOC_003141	XLOC_003141	CUZD1,FAM24B,FAM24B-CUZD1	chr10:124591670-124658230	q1	q2	OK	0	0	0.0213329	0.78165	0.757075	0.947177	no
XLOC_003174	XLOC_003174	TUBGCP2	chr10:135092133-135126666	q1	q2	OK	0	0	0.0492301	0.32302	0.330795	0.685911	no
XLOC_003194	XLOC_003194	RASSF7	chr11:560970-564025	q1	q2	OK	0	0	0.135641	0.116051	0.14558	0.440728	no
XLOC_003206	XLOC_003206	TSPAN4	chr11:842823-867116	q1	q2	OK	0	0	0.0125297	0.896278	0.884895	0.983845	no
XLOC_003218	XLOC_003218	LSP1	chr11:1874199-1913493	q1	q2	OK	0	0	0.00201001	0.978102	0.978525	0.997571	no
XLOC_003228	XLOC_003228	SLC22A18	chr11:2909326-2946476	q1	q2	OK	0	0	0.0707339	7.93077e-05	0.01304	0.0996793	no
XLOC_003233	XLOC_003233	PGAP2	chr11:3696239-3847601	q1	q2	OK	0	0	0.129297	0.00139385	0.0248	0.148101	no
XLOC_003255	XLOC_003255	TRIM34,TRIM6,TRIM6-TRIM34,TRIM78P	chr11:5617330-5706339	q1	q2	OK	0	0	0.15191	0.00867334	0.002015	0.0383892	yes
XLOC_003270	XLOC_003270	ILK	chr11:6624963-6633475	q1	q2	OK	0	0	0.0800718	0.0147641	0.04077	0.201986	no
XLOC_003281	XLOC_003281	PPFIBP2	chr11:7534995-7674996	q1	q2	OK	0	0	0.183037	0.00530306	0.03812	0.193026	no
XLOC_003293	XLOC_003293	WEE1	chr11:9595227-9611313	q1	q2	OK	0	0	0.103528	0.0105158	0.033605	0.179678	no
XLOC_003297	XLOC_003297	AMPD3	chr11:10471867-10529126	q1	q2	OK	0	0	0.200088	0.00567131	0.12603	0.407764	no
XLOC_003324	XLOC_003324	LDHA	chr11:18415935-18429765	q1	q2	OK	0	0	0.0837796	9.61703e-05	0.00874	0.0791347	no
XLOC_003330	XLOC_003330	NAV2	chr11:19372270-20143147	q1	q2	OK	0	0	0.0447168	0.121583	0.141015	0.434043	no
XLOC_003357	XLOC_003357	TCP11L1	chr11:33060962-33095109	q1	q2	OK	0	0	0.0866686	0.317488	0.333945	0.688593	no
XLOC_003386	XLOC_003386	EXT2	chr11:44117098-44266980	q1	q2	OK	0	0	0.0931376	0.143364	0.164375	0.472869	no
XLOC_003392	XLOC_003392	SLC35C1	chr11:45825622-45834567	q1	q2	OK	0	0	0.0581151	0.000173644	0.0167	0.115886	no
XLOC_003393	XLOC_003393	CRY2	chr11:45868668-45904799	q1	q2	OK	0	0	0.283048	2.87788e-06	0.004255	0.0557207	no
XLOC_003397	XLOC_003397	DGKZ	chr11:46354454-46402104	q1	q2	OK	0	0	0.0855801	0.0887059	0.20928	0.535724	no
XLOC_003399	XLOC_003399	MDK	chr11:46402617-46405375	q1	q2	OK	0	0	0.0370886	0.626845	0.646915	0.909617	no
XLOC_003402	XLOC_003402	ZNF408	chr11:46722316-46727466	q1	q2	OK	0	0	0.117791	0.192081	0.209605	0.53628	no
XLOC_003407	XLOC_003407	NR1H3	chr11:47260852-47290584	q1	q2	OK	0	0	0.00189252	0.981509	0.981855	0.997571	no
XLOC_003408	XLOC_003408	MADD	chr11:47290926-47351582	q1	q2	OK	0	0	0.132725	8.92451e-06	0.03862	0.194666	no
XLOC_003463	XLOC_003463	CTNND1,TMX2,TMX2-CTNND1	chr11:57479994-57586652	q1	q2	OK	0	0	0.0549252	0.00352706	0.0126	0.0975911	no
XLOC_003469	XLOC_003469	CNTF,ZFP91,ZFP91-CNTF	chr11:58346586-58393205	q1	q2	OK	0	0	0.0493722	0.0260518	0.04617	0.218776	no
XLOC_003470	XLOC_003470	GLYATL1	chr11:58695101-58825925	q1	q2	OK	0	0	0.375639	0.000253611	0.004975	0.0591823	no
XLOC_003472	XLOC_003472	FAM111A	chr11:58910317-58922511	q1	q2	OK	0	0	0.0610515	0.0197118	0.027445	0.158468	no
XLOC_003535	XLOC_003535	SLC3A2	chr11:62623483-62656355	q1	q2	OK	0	0	0.106022	0.0473697	0.15282	0.454892	no
XLOC_003542	XLOC_003542	MARK2	chr11:63606399-63678492	q1	q2	OK	0	0	0.0232666	0.692301	0.69159	0.925314	no
XLOC_003552	XLOC_003552	FKBP2	chr11:64008412-64011607	q1	q2	OK	0	0	0.071807	0.24204	0.65748	0.9136	no
XLOC_003554	XLOC_003554	GPR137	chr11:64037299-64056972	q1	q2	OK	0	0	0.0300612	0.715283	0.870185	0.979751	no
XLOC_003565	XLOC_003565	ARL2,ARL2-SNX15,SNX15	chr11:64781584-64808044	q1	q2	OK	0	0	0.0472762	0.408234	0.420165	0.766447	no
XLOC_003572	XLOC_003572	CAPN1	chr11:64948685-64979477	q1	q2	OK	0	0	0.112827	0.0651564	0.16849	0.478914	no
XLOC_003588	XLOC_003588	SIPA1	chr11:65405577-65418391	q1	q2	OK	0	0	0.0227523	0.591645	0.604215	0.892193	no
XLOC_003603	XLOC_003603	KLC2	chr11:66024764-66035332	q1	q2	OK	0	0	0.0498716	0.325409	0.320615	0.67552	no
XLOC_003613	XLOC_003613	RBM14,RBM14-RBM4,RBM4	chr11:66384052-66445275	q1	q2	OK	0	0	0.0597538	0.241211	0.240275	0.577649	no
XLOC_003614	XLOC_003614	C11orf80,RCE1	chr11:66512206-66614003	q1	q2	OK	0	0	0.0549689	0.247229	0.25161	0.592953	no
XLOC_003619	XLOC_003619	KDM2A	chr11:66886739-67025550	q1	q2	OK	0	0	0.0442279	0.459612	0.466905	0.806841	no
XLOC_003624	XLOC_003624	RAD9A	chr11:67159422-67169376	q1	q2	OK	0	0	0.138287	0.0249454	0.07245	0.288959	no
XLOC_003632	XLOC_003632	ALDH3B1	chr11:67776047-67796743	q1	q2	OK	0	0	0.567136	2.3598e-09	0.00015	0.00862283	yes
XLOC_003635	XLOC_003635	TCIRG1	chr11:67806461-67818366	q1	q2	OK	0	0	0.0994504	0.25703	0.27234	0.617797	no
XLOC_003657	XLOC_003657	IL18BP	chr11:71709957-71823822	q1	q2	OK	0	0	0.0837991	0.316411	0.48051	0.816588	no
XLOC_003668	XLOC_003668	RELT	chr11:73087404-73108519	q1	q2	OK	0	0	0.00987419	0.806897	0.814845	0.965106	no
XLOC_003669	XLOC_003669	PLEKHB1	chr11:73357222-73373864	q1	q2	OK	0	0	0.0485765	0.000228847	0.018055	0.121569	no
XLOC_003706	XLOC_003706	C11orf73	chr11:86013252-86056985	q1	q2	OK	0	0	0.0241329	0.588743	0.58861	0.883812	no
XLOC_003743	XLOC_003743	CNTN5	chr11:98891705-100229616	q1	q2	OK	0	0	0.105825	9.88403e-06	0.006225	0.0654415	no
XLOC_003813	XLOC_003813	CXCR5	chr11:118754474-118781613	q1	q2	OK	0	0	0.0133797	0.537079	0.557325	0.866979	no
XLOC_003820	XLOC_003820	HMBS	chr11:118955586-118964259	q1	q2	OK	0	0	0.0455882	0.000278792	0.019195	0.125931	no
XLOC_003830	XLOC_003830	POU2F3	chr11:120107348-120190653	q1	q2	OK	0	0	0.277106	0.0111376	0.0264	0.154499	no
XLOC_003836	XLOC_003836	SC5DL	chr11:121163387-121184119	q1	q2	OK	0	0	0.0241326	0.603784	0.616465	0.896177	no
XLOC_003863	XLOC_003863	CHEK1	chr11:125495030-125550793	q1	q2	OK	0	0	0.0288715	0.611351	0.897345	0.986326	no
XLOC_003867	XLOC_003867	HYLS1	chr11:125753508-125773116	q1	q2	OK	0	0	0.346942	0.00369035	0.015555	0.111451	no
XLOC_003870	XLOC_003870	FOXRED1	chr11:126138934-126148027	q1	q2	OK	0	0	0.0288903	0.557447	0.57217	0.87569	no
XLOC_003873	XLOC_003873	ST3GAL4	chr11:126225539-126284536	q1	q2	OK	0	0	0.0118455	0.890498	0.884215	0.983845	no
XLOC_003880	XLOC_003880	APLP2	chr11:129939715-130014706	q1	q2	OK	0	0	0.020368	0.257133	0.277275	0.623728	no
XLOC_003898	XLOC_003898	RNH1	chr11:494511-507283	q1	q2	OK	0	0	0.0323419	0.506254	0.50379	0.834615	no
XLOC_003904	XLOC_003904	IRF7	chr11:612554-615999	q1	q2	OK	0	0	0.048565	0.552648	0.547265	0.862651	no
XLOC_003910	XLOC_003910	SLC25A22	chr11:790474-798269	q1	q2	OK	0	0	0.0674507	0.421087	0.57624	0.878368	no
XLOC_003916	XLOC_003916	MOB2	chr11:1490684-1785501	q1	q2	OK	0	0	0.0676249	0.449283	0.46031	0.801292	no
XLOC_003993	XLOC_003993	TRIM3	chr11:6469842-6495689	q1	q2	OK	0	0	0.149879	1.23027e-05	0.00825	0.0763683	no
XLOC_004017	XLOC_004017	ST5	chr11:8714898-8932498	q1	q2	OK	0	0	0.154663	0.0399422	0.168595	0.478914	no
XLOC_004032	XLOC_004032	EIF4G2	chr11:10818592-10830582	q1	q2	OK	0	0	0.0537291	0.00131041	0.01331	0.10143	no
XLOC_004042	XLOC_004042	RRAS2	chr11:14299465-14386052	q1	q2	OK	0	0	0.00424561	0.745933	0.715015	0.936116	no
XLOC_004044	XLOC_004044	PSMA1	chr11:14526421-14665180	q1	q2	OK	0	0	0.0120196	0.101468	0.1073	0.368983	no
XLOC_004051	XLOC_004051	KCNJ11	chr11:17406795-17410878	q1	q2	OK	0	0	0.156697	0.0595244	0.091875	0.333588	no
XLOC_004068	XLOC_004068	E2F8	chr11:19245609-19263202	q1	q2	OK	0	0	0.0697658	0.372404	0.378165	0.729554	no
XLOC_004081	XLOC_004081	BDNF	chr11:27528398-27743605	q1	q2	OK	0	0	0.17683	0.177745	0.2175	0.548298	no
XLOC_004095	XLOC_004095	LMO2	chr11:33880122-33913836	q1	q2	OK	0	0	0.19225	0.012498	0.03672	0.188043	no
XLOC_004130	XLOC_004130	CELF1	chr11:47487488-47574792	q1	q2	OK	0	0	0.108826	0.0449164	0.1733	0.48471	no
XLOC_004169	XLOC_004169	SLC43A3	chr11:57174426-57195053	q1	q2	OK	0	0	0.50135	1.82077e-14	2e-05	0.00207187	yes
XLOC_004170	XLOC_004170	SLC43A1	chr11:57252003-57283192	q1	q2	OK	0	0	0.0988978	0.198684	0.216525	0.546395	no
XLOC_004172	XLOC_004172	UBE2L6	chr11:57319127-57335803	q1	q2	OK	0	0	0.00600119	0.850428	0.854655	0.9756	no
XLOC_004185	XLOC_004185	LPXN	chr11:58294343-58345639	q1	q2	OK	0	0	0.00423828	0.868717	0.87274	0.979751	no
XLOC_004205	XLOC_004205	CYBASC3	chr11:61066918-61136975	q1	q2	OK	0	0	0.0762745	0.267561	0.280775	0.62904	no
XLOC_004227	XLOC_004227	BSCL2,HNRNPUL2,HNRNPUL2-BSCL2	chr11:62457733-62494857	q1	q2	OK	0	0	0.10496	0.0310883	0.07645	0.298858	no
XLOC_004255	XLOC_004255	TRPT1	chr11:63974151-63993726	q1	q2	OK	0	0	0.00289926	0.963264	0.963545	0.996475	no
XLOC_004260	XLOC_004260	RASGRP2	chr11:64494382-64512928	q1	q2	OK	0	0	0.324218	1.35581e-05	0.00789	0.0743754	no
XLOC_004262	XLOC_004262	SF1	chr11:64532075-64546316	q1	q2	OK	0	0	0.118188	0.000129103	0.00293	0.0467953	yes
XLOC_004264	XLOC_004264	MEN1	chr11:64570985-64578766	q1	q2	OK	0	0	0.123387	0.0416998	0.06447	0.269732	no
XLOC_004312	XLOC_004312	CORO1B	chr11:67205517-67211292	q1	q2	OK	0	0	0.151389	0.00763909	0.017705	0.11978	no
XLOC_004351	XLOC_004351	ARAP1	chr11:72396113-72463434	q1	q2	OK	0	0	0.0542224	0.329581	0.334675	0.689383	no
XLOC_004355	XLOC_004355	RAB6A	chr11:73386682-73472201	q1	q2	OK	0	0	0.0447918	0.493248	0.4961	0.829787	no
XLOC_004376	XLOC_004376	LRRC32	chr11:76368567-76381791	q1	q2	OK	0	0	0.0589358	0.0340037	0.059785	0.259521	no
XLOC_004396	XLOC_004396	DLG2	chr11:83166055-85338314	q1	q2	OK	0	0	0.127643	0.0375184	0.161105	0.469025	no
XLOC_004399	XLOC_004399	SYTL2	chr11:85405264-85522178	q1	q2	OK	0	0	0.266914	2.00711e-08	0.019255	0.125931	no
XLOC_004400	XLOC_004400	PICALM	chr11:85668213-85780923	q1	q2	OK	0	0	0.165304	0.0103253	0.01588	0.112554	no
XLOC_004477	XLOC_004477	ALG9	chr11:111652918-111742305	q1	q2	OK	0	0	0.0826471	0.255998	0.257335	0.599484	no
XLOC_004528	XLOC_004528	USP2	chr11:119225924-119252436	q1	q2	OK	0	0	0.0335275	0.486816	0.499155	0.830903	no
XLOC_004579	XLOC_004579	ARHGAP32	chr11:128834954-129062093	q1	q2	OK	0	0	0.120681	0.000405195	0.01615	0.113426	no
XLOC_004580	XLOC_004580	NFRKB	chr11:129733669-129765490	q1	q2	OK	0	0	0.343626	1.82635e-05	0.00359	0.0517428	no
XLOC_004581	XLOC_004581	PRDM10	chr11:129769600-129875381	q1	q2	OK	0	0	0.0921522	0.167812	0.17785	0.491613	no
XLOC_004594	XLOC_004594	CCDC77	chr12:389222-551806	q1	q2	OK	0	0	0.0703401	0.290097	0.29829	0.65069	no
XLOC_004628	XLOC_004628	GAPDH	chr12:6643584-6647537	q1	q2	OK	0	0	0.0112686	0.122333	0.17929	0.49441	no
XLOC_004629	XLOC_004629	COPS7A	chr12:6833149-6841041	q1	q2	OK	0	0	0.126853	0.0118163	0.01989	0.128445	no
XLOC_004637	XLOC_004637	TPI1	chr12:6976583-6982521	q1	q2	OK	0	0	0.0513136	0.0231804	0.08033	0.307518	no
XLOC_004642	XLOC_004642	ATN1	chr12:7033625-7051484	q1	q2	OK	0	0	0.0212464	0.432421	0.442915	0.785307	no
XLOC_004644	XLOC_004644	PTPN6	chr12:7055739-7070479	q1	q2	OK	0	0	0.0532034	0.188829	0.20385	0.528766	no
XLOC_004651	XLOC_004651	PEX5	chr12:7341758-7371169	q1	q2	OK	0	0	0.0583515	0.165288	0.198115	0.520268	no
XLOC_004711	XLOC_004711	PLEKHA5	chr12:19282625-19529333	q1	q2	OK	0	0	0.0633713	0.267827	0.267265	0.612782	no
XLOC_004745	XLOC_004745	METTL20	chr12:31800093-31822016	q1	q2	OK	0	0	0.369738	0.239651	0.03032	0.168737	no
XLOC_004759	XLOC_004759	ANO6	chr12:45566816-45834187	q1	q2	OK	0	0	0.460237	1.3749e-12	0.00018	0.00967622	yes
XLOC_004765	XLOC_004765	PFKM	chr12:48499655-48540187	q1	q2	OK	0	0	0.0930709	0.18522	0.3232	0.677963	no
XLOC_004772	XLOC_004772	CACNB3	chr12:49208214-49222726	q1	q2	OK	0	0	0.297817	0.00185558	0.009685	0.0842671	no
XLOC_004782	XLOC_004782	PRPF40B	chr12:50017402-50101197	q1	q2	OK	0	0	0.0985704	0.140665	0.17458	0.486305	no
XLOC_004783	XLOC_004783	TMBIM6	chr12:50135292-50158717	q1	q2	OK	0	0	0.00678185	0.660519	0.67544	0.920823	no
XLOC_004804	XLOC_004804	ACVR1B	chr12:52345450-52390863	q1	q2	OK	0	0	0.554605	1.42064e-12	0.000165	0.00921868	yes
XLOC_004806	XLOC_004806	NR4A1	chr12:52416615-52453291	q1	q2	OK	0	0	0.0708759	0.338178	0.3467	0.699275	no
XLOC_004817	XLOC_004817	MFSD5	chr12:53645369-53648190	q1	q2	OK	0	0	0.0307935	0.354202	0.33294	0.687617	no
XLOC_004821	XLOC_004821	SP1	chr12:53773978-53810226	q1	q2	OK	0	0	0.00648102	0.74218	0.74507	0.944268	no
XLOC_004825	XLOC_004825	TARBP2	chr12:53894704-53900215	q1	q2	OK	0	0	0.00870452	0.920473	0.920095	0.989117	no
XLOC_004834	XLOC_004834	HOXC4,HOXC5,HOXC6	chr12:54410641-54449814	q1	q2	OK	0	0	0.0722129	0.180057	0.50496	0.835742	no
XLOC_004842	XLOC_004842	NCKAP1L	chr12:54891494-54936899	q1	q2	OK	0	0	0.0260822	0.235207	0.264945	0.610014	no
XLOC_004843	XLOC_004843	PDE1B	chr12:54943176-54973023	q1	q2	OK	0	0	0.0904217	0.360568	0.37553	0.727151	no
XLOC_004859	XLOC_004859	BLOC1S1,BLOC1S1-RDH5,RDH5	chr12:56109817-56118526	q1	q2	OK	0	0	0.0975109	0.036103	0.04618	0.218776	no
XLOC_004863	XLOC_004863	DGKA	chr12:56324945-56347807	q1	q2	OK	0	0	0.0730206	0.324306	0.32569	0.680327	no
XLOC_004878	XLOC_004878	COQ10A	chr12:56660641-56664750	q1	q2	OK	0	0	0.0335032	0.731769	0.73388	0.940369	no
XLOC_004888	XLOC_004888	SHMT2	chr12:57623355-57634475	q1	q2	OK	0	0	0.30912	2.98166e-07	7.5e-05	0.00548438	yes
XLOC_004934	XLOC_004934	CCT2	chr12:69979207-69995357	q1	q2	OK	0	0	0.0189932	0.210728	0.230915	0.564932	no
XLOC_004935	XLOC_004935	RAB3IP	chr12:70132630-70216984	q1	q2	OK	0	0	0.0902071	0.203048	0.269625	0.615005	no
XLOC_004936	XLOC_004936	CNOT2	chr12:70636773-70748773	q1	q2	OK	0	0	0.238249	1.95226e-07	3.5e-05	0.00302674	yes
XLOC_004975	XLOC_004975	PLXNC1	chr12:94542498-94701451	q1	q2	OK	0	0	0.105737	0.239772	0.25423	0.596184	no
XLOC_004985	XLOC_004985	NEDD1	chr12:97301000-97347469	q1	q2	OK	0	0	0.0153998	0.550235	0.555115	0.866157	no
XLOC_005012	XLOC_005012	TXNRD1	chr12:104609558-104744062	q1	q2	OK	0	0	0.0233823	2.60316e-07	0.003305	0.0498759	yes
XLOC_005020	XLOC_005020	POLR3B	chr12:106751435-107283094	q1	q2	OK	0	0	0.0376488	0.347164	0.372975	0.724036	no
XLOC_005032	XLOC_005032	UNG	chr12:109535398-109548798	q1	q2	OK	0	0	0.0482105	0.201473	0.2352	0.571716	no
XLOC_005039	XLOC_005039	TCHP	chr12:110338078-110355874	q1	q2	OK	0	0	0.0240424	0.265934	0.288005	0.637625	no
XLOC_005085	XLOC_005085	DYNLL1	chr12:120907659-120936298	q1	q2	OK	0	0	0.0186758	0.511544	0.51039	0.838841	no
XLOC_005087	XLOC_005087	CABP1	chr12:121078421-121105127	q1	q2	OK	0	0	0.0459954	0.660518	0.673355	0.919598	no
XLOC_005112	XLOC_005112	C12orf65	chr12:123717843-123742506	q1	q2	OK	0	0	0.292741	0.000123025	0.006375	0.0664564	no
XLOC_005114	XLOC_005114	SNRNP35	chr12:123942650-123950941	q1	q2	OK	0	0	0.178009	0.0215187	0.041175	0.202816	no
XLOC_005151	XLOC_005151	ZNF84	chr12:133613877-133639885	q1	q2	OK	0	0	0.0805716	0.111183	0.14182	0.435174	no
XLOC_005188	XLOC_005188	LPAR5	chr12:6728000-6745297	q1	q2	OK	0	0	0.0195424	0.837846	0.84356	0.971845	no
XLOC_005191	XLOC_005191	ZNF384	chr12:6775642-6798738	q1	q2	OK	0	0	0.0297192	0.673616	0.676405	0.921827	no
XLOC_005193	XLOC_005193	MLF2	chr12:6857157-6862636	q1	q2	OK	0	0	0.00634287	0.932315	0.93331	0.990578	no
XLOC_005233	XLOC_005233	KLRC4,KLRC4-KLRK1,KLRK1	chr12:10524951-10562745	q1	q2	OK	0	0	0.151585	0.312145	0.337805	0.693472	no
XLOC_005245	XLOC_005245	PRH1,PRH1-PRR4,PRR4	chr12:10998447-11325723	q1	q2	OK	0	0	0.0671554	0.477817	0.48278	0.819325	no
XLOC_005293	XLOC_005293	SOX5	chr12:23685230-24715380	q1	q2	OK	0	0	0.0572839	0.383422	0.681175	0.92376	no
XLOC_005312	XLOC_005312	IPO8	chr12:30781914-30848929	q1	q2	OK	0	0	0.295926	1.55971e-05	0.00191	0.0376884	yes
XLOC_005360	XLOC_005360	CCNT1	chr12:49082240-49110781	q1	q2	OK	0	0	0.133987	0.0842141	0.095745	0.342266	no
XLOC_005364	XLOC_005364	FKBP11	chr12:49315741-49319330	q1	q2	OK	0	0	0.0158698	0.817696	0.81955	0.965106	no
XLOC_005376	XLOC_005376	MCRS1	chr12:49952085-49961911	q1	q2	OK	0	0	0.0435319	0.412848	0.43397	0.778362	no
XLOC_005385	XLOC_005385	LIMA1	chr12:50569562-50677353	q1	q2	OK	0	0	0.252706	1.76143e-05	0.002135	0.0400615	yes
XLOC_005388	XLOC_005388	SLC11A2	chr12:51373565-51422058	q1	q2	OK	0	0	0.4966	3.89844e-12	0.000305	0.0129625	yes
XLOC_005424	XLOC_005424	CSAD	chr12:53551446-53584654	q1	q2	OK	0	0	0.1997	0.0408101	0.114565	0.383878	no
XLOC_005426	XLOC_005426	RARG	chr12:53604349-53626040	q1	q2	OK	0	0	0.0748545	0.430456	0.448455	0.790199	no
XLOC_005431	XLOC_005431	ATF7	chr12:53905842-54020199	q1	q2	OK	0	0	0.0922818	0.156824	0.174915	0.486733	no
XLOC_005432	XLOC_005432	ATP5G2	chr12:54058943-54070512	q1	q2	OK	0	0	0.00309129	0.686726	0.647385	0.909906	no
XLOC_005437	XLOC_005437	CBX5,MIR3198-2	chr12:54624730-54673915	q1	q2	OK	0	0	0.272782	0.159091	0.066405	0.274594	no
XLOC_005440	XLOC_005440	ZNF385A	chr12:54762919-54785083	q1	q2	OK	0	0	0.0337108	0.200785	0.224365	0.55519	no
XLOC_005447	XLOC_005447	KIAA0748	chr12:55343864-55378456	q1	q2	OK	0	0	0.0990826	0.275946	0.29543	0.647181	no
XLOC_005450	XLOC_005450	ITGA7	chr12:56075329-56106089	q1	q2	OK	0	0	0.0334434	0.808918	0.81455	0.965106	no
XLOC_005455	XLOC_005455	WIBG	chr12:56295196-56321697	q1	q2	OK	0	0	0.0657398	0.460493	0.46871	0.808507	no
XLOC_005458	XLOC_005458	RNF41	chr12:56596287-56615753	q1	q2	OK	0	0	0.0404556	0.291732	0.303655	0.655951	no
XLOC_005461	XLOC_005461	CNPY2,PAN2	chr12:56704212-56727837	q1	q2	OK	0	0	0.123867	0.036937	0.05447	0.244451	no
XLOC_005472	XLOC_005472	NACA	chr12:57106210-57119326	q1	q2	OK	0	0	0.0430424	0.409676	0.42227	0.76829	no
XLOC_005480	XLOC_005480	STAT6	chr12:57482676-57505196	q1	q2	OK	0	0	0.0163309	0.545131	0.556655	0.866615	no
XLOC_005484	XLOC_005484	ARHGAP9	chr12:57853917-57873633	q1	q2	OK	0	0	0.101285	0.0443645	0.31391	0.668011	no
XLOC_005488	XLOC_005488	AGAP2	chr12:58118075-58135944	q1	q2	OK	0	0	0.0032733	0.938164	0.93896	0.990784	no
XLOC_005539	XLOC_005539	PPP1R12A	chr12:80167342-80329235	q1	q2	OK	0	0	0.0203963	0.787252	0.894515	0.986315	no
XLOC_005544	XLOC_005544	CCDC59	chr12:82746082-82873016	q1	q2	OK	0	0	0.0299239	0.608995	0.62045	0.898082	no
XLOC_005556	XLOC_005556	GALNT4,POC1B,POC1B-GALNT4	chr12:89813497-89920039	q1	q2	OK	0	0	0.169517	0.00179268	0.00894	0.0800976	no
XLOC_005562	XLOC_005562	DCN	chr12:91539034-91576806	q1	q2	OK	0	0	0.0558991	0.00013805	0.01585	0.112431	no
XLOC_005574	XLOC_005574	USP44	chr12:95910887-95945263	q1	q2	OK	0	0	0.177836	0.00167872	0.04011	0.199947	no
XLOC_005607	XLOC_005607	APPL2	chr12:105567074-105630008	q1	q2	OK	0	0	0.155548	0.0208203	0.0668	0.275425	no
XLOC_005635	XLOC_005635	GPN3	chr12:110890290-110928192	q1	q2	OK	0	0	0.0144242	0.558034	0.552215	0.864381	no
XLOC_005638	XLOC_005638	HVCN1	chr12:111051831-111127617	q1	q2	OK	0	0	0.105938	0.145904	0.16017	0.467118	no
XLOC_005649	XLOC_005649	RASAL1	chr12:113536623-113574044	q1	q2	OK	0	0	0.0787255	0.260979	0.26425	0.609313	no
XLOC_005676	XLOC_005676	PXN	chr12:120639093-120703574	q1	q2	OK	0	0	0.0385683	0.0592489	0.079395	0.305921	no
XLOC_005689	XLOC_005689	ANAPC5	chr12:121746047-121792012	q1	q2	OK	0	0	0.00962909	0.884094	0.88717	0.98437	no
XLOC_005690	XLOC_005690	KDM2B	chr12:121866899-122018920	q1	q2	OK	0	0	0.0465379	0.247709	0.265255	0.610178	no
XLOC_005733	XLOC_005733	GOLGA3	chr12:133345494-133405426	q1	q2	OK	0	0	0.0307759	0.40319	0.4163	0.763434	no
XLOC_005740	XLOC_005740	ZMYM2	chr13:20532809-20665968	q1	q2	OK	0	0	0.114463	0.066659	0.0848	0.318619	no
XLOC_005766	XLOC_005766	POLR1D	chr13:28194879-28241559	q1	q2	OK	0	0	0.0344309	0.321892	0.317855	0.672711	no
XLOC_005775	XLOC_005775	ALOX5AP	chr13:31287614-31338565	q1	q2	OK	0	0	0.0253597	0.0230824	0.063445	0.26787	no
XLOC_005786	XLOC_005786	NBEA	chr13:35516423-36705514	q1	q2	OK	0	0	0.0782831	0.391755	0.399865	0.749464	no
XLOC_005808	XLOC_005808	LACC1	chr13:44410488-44468068	q1	q2	OK	0	0	0.0799833	0.385279	0.39602	0.744982	no
XLOC_005823	XLOC_005823	FNDC3A	chr13:49550047-49783915	q1	q2	OK	0	0	0.035322	0.59049	0.59876	0.888889	no
XLOC_005826	XLOC_005826	SETDB2	chr13:50018428-50069139	q1	q2	OK	0	0	0.110285	1.39788e-08	0.001455	0.0322271	yes
XLOC_005827	XLOC_005827	PHF11	chr13:50069800-50103117	q1	q2	OK	0	0	0.106009	0.230444	0.24418	0.583173	no
XLOC_005830	XLOC_005830	KCNRG,TRIM13	chr13:50556687-50699677	q1	q2	OK	0	0	0.0297915	0.340163	0.31304	0.667778	no
XLOC_005852	XLOC_005852	TDRD3	chr13:60970590-61148013	q1	q2	OK	0	0	0.00622759	0.894785	0.89123	0.985408	no
XLOC_005864	XLOC_005864	SLAIN1	chr13:78271988-78338377	q1	q2	OK	0	0	0.423391	2.73009e-10	0.00066	0.0207969	yes
XLOC_005881	XLOC_005881	UBAC2	chr13:99848627-100058554	q1	q2	OK	0	0	0.0183439	0.73045	0.73666	0.940447	no
XLOC_005901	XLOC_005901	ING1	chr13:111365082-111373421	q1	q2	OK	0	0	0.0639013	0.416047	0.644805	0.909458	no
XLOC_005902	XLOC_005902	ARHGEF7	chr13:111767623-111958081	q1	q2	OK	0	0	0.235772	0.00294076	0.00837	0.0769521	no
XLOC_005952	XLOC_005952	RNF6	chr13:26786904-26796508	q1	q2	OK	0	0	0.111309	0.165684	0.192895	0.511967	no
XLOC_005955	XLOC_005955	MTIF3	chr13:27998680-28024739	q1	q2	OK	0	0	0.106605	0.22082	0.22555	0.557014	no
XLOC_005966	XLOC_005966	KATNAL1	chr13:30776766-30881584	q1	q2	OK	0	0	0.203676	0.00920968	0.020335	0.129969	no
XLOC_005996	XLOC_005996	ELF1	chr13:41506054-41593508	q1	q2	OK	0	0	0.0725314	0.0948308	0.11635	0.388159	no
XLOC_006004	XLOC_006004	TSC22D1	chr13:45006278-45154568	q1	q2	OK	0	0	0.137294	0.0163218	0.078255	0.30341	no
XLOC_006023	XLOC_006023	CAB39L	chr13:49882785-50018221	q1	q2	OK	0	0	0.0990146	0.240028	0.2543	0.596184	no
XLOC_006039	XLOC_006039	NEK3	chr13:52706778-52733996	q1	q2	OK	0	0	0.112016	0.012262	0.04689	0.220741	no
XLOC_006046	XLOC_006046	DIAPH3	chr13:60239722-60738119	q1	q2	OK	0	0	0.182604	3.94493e-06	0.0091	0.0806315	no
XLOC_006105	XLOC_006105	LIG4	chr13:108859791-108870716	q1	q2	OK	0	0	0.22036	0.00186383	0.05613	0.249247	no
XLOC_006116	XLOC_006116	ADPRHL1	chr13:114076259-114107839	q1	q2	OK	0	0	0.0868475	0.000490075	0.02572	0.15186	no
XLOC_006173	XLOC_006173	DHRS4L2	chr14:24439082-24475617	q1	q2	OK	0	0	0.12411	0.163027	0.313455	0.668011	no
XLOC_006178	XLOC_006178	DCAF11	chr14:24583905-24594451	q1	q2	OK	0	0	0.0103994	0.824214	0.821085	0.965106	no
XLOC_006185	XLOC_006185	GMPR2	chr14:24701647-24708447	q1	q2	OK	0	0	0.0624308	0.333018	0.32122	0.67552	no
XLOC_006187	XLOC_006187	LTB4R,LTB4R2	chr14:24774392-24787242	q1	q2	OK	0	0	0.0130009	0.54229	0.950625	0.993012	no
XLOC_006188	XLOC_006188	NFATC4	chr14:24836144-24848810	q1	q2	OK	0	0	0.223349	0.000158216	0.03485	0.18196	no
XLOC_006198	XLOC_006198	AP4S1	chr14:31363004-31565656	q1	q2	OK	0	0	0.0885077	0.236578	0.23358	0.568933	no
XLOC_006199	XLOC_006199	NUBPL	chr14:32030590-32330429	q1	q2	OK	0	0	0.216217	1.90022e-05	0.00251	0.0430378	yes
XLOC_006205	XLOC_006205	FAM177A1	chr14:35514112-35552589	q1	q2	OK	0	0	0.0484057	0.323607	0.35419	0.705832	no
XLOC_006206	XLOC_006206	KIAA0391	chr14:35591526-35743284	q1	q2	OK	0	0	0.0563957	0.461041	0.463855	0.804075	no
XLOC_006217	XLOC_006217	CTAGE5	chr14:39734475-39820397	q1	q2	OK	0	0	0.206752	0.000478795	0.020085	0.128702	no
XLOC_006244	XLOC_006244	SAMD4A	chr14:55034329-55260033	q1	q2	OK	0	0	0.269028	5.39354e-07	0.0049	0.0587114	no
XLOC_006260	XLOC_006260	KIAA0586	chr14:58862643-59015549	q1	q2	OK	0	0	0.0703631	0.261266	0.45591	0.797682	no
XLOC_006265	XLOC_006265	PPM1A	chr14:60712469-60765805	q1	q2	OK	0	0	0.00439077	0.702032	0.693445	0.926425	no
XLOC_006268	XLOC_006268	SLC38A6	chr14:61447831-61550451	q1	q2	OK	0	0	0.0212182	0.750973	0.74986	0.944951	no
XLOC_006271	XLOC_006271	HIF1A	chr14:62162118-62215807	q1	q2	OK	0	0	0.18513	1.48336e-06	0.002485	0.0428307	yes
XLOC_006276	XLOC_006276	SYNE2	chr14:64319682-64693167	q1	q2	OK	0	0	0.16	0.00165135	0.070015	0.283089	no
XLOC_006283	XLOC_006283	CHURC1,CHURC1-FNTB,FNTB	chr14:65381078-65569227	q1	q2	OK	0	0	0.130083	0.0284401	0.044355	0.213097	no
XLOC_006286	XLOC_006286	FUT8	chr14:65877309-66210839	q1	q2	OK	0	0	0.0326306	0.252394	0.271815	0.617596	no
XLOC_006296	XLOC_006296	EXD2	chr14:69658193-69710737	q1	q2	OK	0	0	0.152235	0.0104225	0.01668	0.115886	no
XLOC_006298	XLOC_006298	SLC39A9	chr14:69865095-69929107	q1	q2	OK	0	0	0.109846	0.11752	0.127085	0.409546	no
XLOC_006323	XLOC_006323	COQ6	chr14:74399694-74429813	q1	q2	OK	0	0	0.00732309	0.905047	0.90731	0.986582	no
XLOC_006336	XLOC_006336	JDP2	chr14:75894508-75939404	q1	q2	OK	0	0	0.123854	0.0193206	0.25581	0.598173	no
XLOC_006348	XLOC_006348	GSTZ1	chr14:77787229-77797940	q1	q2	OK	0	0	0.0428496	0.224609	0.25111	0.592336	no
XLOC_006362	XLOC_006362	ZC3H14	chr14:89029252-89079853	q1	q2	OK	0	0	0.0132712	0.808696	0.92102	0.989117	no
XLOC_006371	XLOC_006371	C14orf159	chr14:91580356-91691703	q1	q2	OK	0	0	0.0471727	0.473679	0.477125	0.813895	no
XLOC_006510	XLOC_006510	PPP2R5C	chr14:102228134-102394328	q1	q2	OK	0	0	0.127796	0.023468	0.032185	0.174811	no
XLOC_006521	XLOC_006521	EIF5	chr14:103800492-103811361	q1	q2	OK	0	0	0.0225385	0.475528	0.48384	0.820424	no
XLOC_006543	XLOC_006543	PACS2	chr14:105675622-105864484	q1	q2	OK	0	0	0.0243552	0.665998	0.671675	0.918764	no
XLOC_006548	XLOC_006548	C14orf80	chr14:105956191-105965585	q1	q2	OK	0	0	0.0243695	0.746244	0.932165	0.990578	no
XLOC_006559	XLOC_006559	CCNB1IP1	chr14:20779528-20801457	q1	q2	OK	0	0	0.0591541	0.000187059	0.018145	0.121845	no
XLOC_006572	XLOC_006572	ZNF219	chr14:21558204-21572863	q1	q2	OK	0	0	0.144776	0.0235486	0.062195	0.264781	no
XLOC_006574	XLOC_006574	LOC283624	chr14:21668237-21675059	q1	q2	OK	0	0	0.0157069	0.878626	0.88126	0.982967	no
XLOC_006577	XLOC_006577	CHD8	chr14:21853352-21905457	q1	q2	OK	0	0	0.0839774	0.2489	0.260365	0.603631	no
XLOC_006580	XLOC_006580	RAB2B	chr14:21927178-21945132	q1	q2	OK	0	0	0.147196	0.0315978	0.046415	0.219182	no
XLOC_006586	XLOC_006586	SLC7A7	chr14:23242431-23289020	q1	q2	OK	0	0	0.0955641	0.297194	0.298485	0.650972	no
XLOC_006589	XLOC_006589	HAUS4,MIR4707	chr14:23415436-23426351	q1	q2	OK	0	0	0.256604	0.34249	0.192815	0.511967	no
XLOC_006594	XLOC_006594	ACIN1	chr14:23527773-23569665	q1	q2	OK	0	0	0.00145037	0.964903	0.965425	0.997303	no
XLOC_006608	XLOC_006608	C14orf167	chr14:24407939-24438488	q1	q2	OK	0	0	0.168826	0.0463949	0.09051	0.330727	no
XLOC_006615	XLOC_006615	MDP1,NEDD8,NEDD8-MDP1	chr14:24683142-24701576	q1	q2	OK	0	0	0.0810991	0.0930423	0.111735	0.377961	no
XLOC_006645	XLOC_006645	CFL2	chr14:35179587-35184029	q1	q2	OK	0	0	0.470413	6.26948e-10	0.000865	0.0243695	yes
XLOC_006668	XLOC_006668	MDGA2	chr14:47308827-48144157	q1	q2	OK	0	0	0.401981	0.000350828	0.00359	0.0517428	no
XLOC_006726	XLOC_006726	WDR89	chr14:64063756-64108591	q1	q2	OK	0	0	0.191513	0.0171689	0.031215	0.171795	no
XLOC_006728	XLOC_006728	ESR2	chr14:64693750-64805268	q1	q2	OK	0	0	0.216951	0.0257785	0.088185	0.326722	no
XLOC_006744	XLOC_006744	ZFP36L1	chr14:69254371-69262960	q1	q2	OK	0	0	0.0710577	0.0301809	0.049505	0.22867	no
XLOC_006753	XLOC_006753	COX16,SYNJ2BP,SYNJ2BP-COX16	chr14:70791797-70883807	q1	q2	OK	0	0	0.0207152	0.801868	0.80079	0.961987	no
XLOC_006759	XLOC_006759	ZFYVE1	chr14:73436158-73493920	q1	q2	OK	0	0	0.0648053	0.376166	0.386615	0.736683	no
XLOC_006763	XLOC_006763	C14orf43	chr14:74181824-74253896	q1	q2	OK	0	0	0.089027	0.203616	0.215225	0.544862	no
XLOC_006799	XLOC_006799	GALC	chr14:88399357-88460009	q1	q2	OK	0	0	0.285256	0.00198319	0.02843	0.162205	no
XLOC_006803	XLOC_006803	FOXN3	chr14:89622515-90085494	q1	q2	OK	0	0	0.174094	0.00181889	0.00455	0.0572058	no
XLOC_006808	XLOC_006808	GPR68	chr14:91698875-91720224	q1	q2	OK	0	0	0.566206	5.12047e-06	0.001055	0.0269717	yes
XLOC_006824	XLOC_006824	ASB2	chr14:94400498-94443076	q1	q2	OK	0	0	0.0147794	0.789719	0.79521	0.959996	no
XLOC_006834	XLOC_006834	DICER1	chr14:95552564-95623759	q1	q2	OK	0	0	0.0271491	0.716311	0.72254	0.937831	no
XLOC_006849	XLOC_006849	WARS	chr14:100800124-100842680	q1	q2	OK	0	0	0.0894312	0.0958751	0.105905	0.366212	no
XLOC_006854	XLOC_006854	HSP90AA1	chr14:102547074-102606086	q1	q2	OK	0	0	0.0178806	0.119001	0.162065	0.470305	no
XLOC_006861	XLOC_006861	BAG5	chr14:104022880-104029151	q1	q2	OK	0	0	0.00519877	0.936645	0.936365	0.990784	no
XLOC_006868	XLOC_006868	AKT1	chr14:105235686-105262080	q1	q2	OK	0	0	0.0141584	0.785763	0.788155	0.957234	no
XLOC_006874	XLOC_006874	BRF1	chr14:105675622-105864484	q1	q2	OK	0	0	0.289932	4.58872e-09	0.000735	0.0220833	yes
XLOC_006990	XLOC_006990	LOC100288637	chr15:30938317-31065209	q1	q2	OK	0	0	0.0860253	0.149296	0.177085	0.49056	no
XLOC_007005	XLOC_007005	C15orf41	chr15:36871811-37110707	q1	q2	OK	0	0	0.0486144	0.602198	0.607065	0.893747	no
XLOC_007014	XLOC_007014	BUB1B,PAK6	chr15:40453209-40569688	q1	q2	OK	0	0	0.0265646	0.0946788	0.124475	0.40489	no
XLOC_007027	XLOC_007027	SPINT1	chr15:41136245-41149853	q1	q2	OK	0	0	0.0762545	0.355715	0.364095	0.715053	no
XLOC_007040	XLOC_007040	JMJD7,JMJD7-PLA2G4B,PLA2G4B	chr15:42120282-42186275	q1	q2	OK	0	0	0.0500075	0.603742	0.608275	0.894014	no
XLOC_007054	XLOC_007054	C15orf63,SERF2,SERF2-C15ORF63	chr15:44038589-44094769	q1	q2	OK	0	0	0.0426259	0.488911	0.821845	0.965106	no
XLOC_007076	XLOC_007076	DUT	chr15:48623620-48635570	q1	q2	OK	0	0	0.169404	0.00767158	0.01377	0.103506	no
XLOC_007078	XLOC_007078	GALK2	chr15:49447975-49913118	q1	q2	OK	0	0	0.0964257	0.288692	0.29947	0.65156	no
XLOC_007098	XLOC_007098	TCF12	chr15:57210832-57580714	q1	q2	OK	0	0	0.328734	9.53615e-12	8.5e-05	0.00599521	yes
XLOC_007114	XLOC_007114	TPM1	chr15:63334837-63364113	q1	q2	OK	0	0	0.0720498	0.548714	0.520325	0.846081	no
XLOC_007129	XLOC_007129	SLC24A1	chr15:65914269-65948598	q1	q2	OK	0	0	0.0179643	0.82283	0.82345	0.965106	no
XLOC_007132	XLOC_007132	DIS3L	chr15:66585632-66626236	q1	q2	OK	0	0	0.332117	8.77108e-07	0.00139	0.0313459	yes
XLOC_007135	XLOC_007135	SMAD6	chr15:66994673-67074337	q1	q2	OK	0	0	0.0855022	0.626198	0.61822	0.897154	no
XLOC_007136	XLOC_007136	SMAD3	chr15:67358194-67487533	q1	q2	OK	0	0	0.143265	0.0056596	0.038245	0.193167	no
XLOC_007139	XLOC_007139	MAP2K5	chr15:67835020-68099455	q1	q2	OK	0	0	0.170288	0.000586938	0.029425	0.165413	no
XLOC_007156	XLOC_007156	SENP8	chr15:72118360-72433311	q1	q2	OK	0	0	0.0837524	0.106848	0.15352	0.455847	no
XLOC_007176	XLOC_007176	CLK3	chr15:74900712-74922542	q1	q2	OK	0	0	0.0280717	0.592934	0.602785	0.891177	no
XLOC_007188	XLOC_007188	NEIL1	chr15:75639330-75647592	q1	q2	OK	0	0	0.0568463	0.244024	0.269575	0.615005	no
XLOC_007191	XLOC_007191	UBE2Q2	chr15:76135621-76193388	q1	q2	OK	0	0	0.0552451	0.296613	0.308175	0.66223	no
XLOC_007214	XLOC_007214	ZFAND6	chr15:80351909-80430735	q1	q2	OK	0	0	0.123332	0.00907335	0.049985	0.230459	no
XLOC_007221	XLOC_007221	IL16	chr15:81489218-81616524	q1	q2	OK	0	0	0.0147866	0.779354	0.784545	0.956231	no
XLOC_007244	XLOC_007244	LOC100506874	chr15:85070426-85123412	q1	q2	OK	0	0	0.346433	0.00046024	0.022455	0.13865	no
XLOC_007250	XLOC_007250	PDE8A	chr15:85523743-85682376	q1	q2	OK	0	0	0.149743	0.060958	0.08752	0.325378	no
XLOC_007251	XLOC_007251	AKAP13	chr15:85923870-86292586	q1	q2	OK	0	0	0.0270054	0.680591	0.68535	0.92506	no
XLOC_007269	XLOC_007269	SEMA4B	chr15:90728151-90772892	q1	q2	OK	0	0	0.0195417	0.847628	0.852285	0.97446	no
XLOC_007278	XLOC_007278	FES	chr15:91427664-91439006	q1	q2	OK	0	0	0.112295	0.0742935	0.08922	0.328038	no
XLOC_007280	XLOC_007280	UNC45A	chr15:91473409-91497323	q1	q2	OK	0	0	0.00989027	0.837011	0.84099	0.971337	no
XLOC_007287	XLOC_007287	LOC100507217	chr15:93426072-93441977	q1	q2	OK	0	0	0.00730194	0.693336	0.687085	0.92524	no
XLOC_007290	XLOC_007290	MCTP2	chr15:94841429-95027181	q1	q2	OK	0	0	0.11947	0.0367816	0.06341	0.26787	no
XLOC_007300	XLOC_007300	MEF2A	chr15:100106132-100256629	q1	q2	OK	0	0	0.0306156	0.114138	0.13127	0.417353	no
XLOC_007321	XLOC_007321	NIPA1	chr15:23043278-23086843	q1	q2	OK	0	0	0.310091	2.88802e-07	0.00124	0.0295727	yes
XLOC_007329	XLOC_007329	UBE3A	chr15:25582395-25684175	q1	q2	OK	0	0	0.168642	0.0192609	0.025475	0.150983	no
XLOC_007353	XLOC_007353	SLC12A6	chr15:34517244-34630265	q1	q2	OK	0	0	0.03172	0.642187	0.653465	0.911885	no
XLOC_007356	XLOC_007356	GOLGA8A	chr15:34671269-34729667	q1	q2	OK	0	0	0.118235	0.0385881	0.054935	0.246051	no
XLOC_007358	XLOC_007358	GOLGA8B	chr15:34817483-34875771	q1	q2	OK	0	0	0.0530463	0.391051	0.396125	0.744982	no
XLOC_007368	XLOC_007368	MEIS2	chr15:37183221-37393500	q1	q2	OK	0	0	0.0515358	0.484088	0.90997	0.98676	no
XLOC_007373	XLOC_007373	BMF	chr15:40380091-40401075	q1	q2	OK	0	0	0.291436	0.000100255	0.009315	0.0820529	no
XLOC_007410	XLOC_007410	TP53BP1	chr15:43699411-43802707	q1	q2	OK	0	0	0.0530969	0.25741	0.26809	0.613672	no
XLOC_007411	XLOC_007411	PPIP5K1	chr15:43825659-43882451	q1	q2	OK	0	0	0.241313	1.19047e-09	0.00084	0.0239364	yes
XLOC_007447	XLOC_007447	LYSMD2	chr15:52015260-52043650	q1	q2	OK	0	0	0.19399	0.00182423	0.00677	0.0682144	no
XLOC_007459	XLOC_007459	RAB27A	chr15:55495163-55582013	q1	q2	OK	0	0	0.493804	1.37588e-09	0.00047	0.0169353	yes
XLOC_007460	XLOC_007460	CCPG1,DYX1C1,DYX1C1-CCPG1	chr15:55611132-55800432	q1	q2	OK	0	0	0.172099	1.11298e-05	0.035595	0.184231	no
XLOC_007496	XLOC_007496	SPG21	chr15:65255362-65282251	q1	q2	OK	0	0	0.0306119	0.140715	0.163885	0.472143	no
XLOC_007506	XLOC_007506	DPP8	chr15:65737997-65810035	q1	q2	OK	0	0	0.0454807	0.350813	0.34302	0.697227	no
XLOC_007507	XLOC_007507	C15orf44	chr15:65871095-65903627	q1	q2	OK	0	0	0.105056	0.0878754	0.09954	0.351286	no
XLOC_007521	XLOC_007521	LOC100506686	chr15:67547137-67819641	q1	q2	OK	0	0	0.0824608	0.328625	0.342075	0.69678	no
XLOC_007536	XLOC_007536	PKM2	chr15:72491369-72523727	q1	q2	OK	0	0	0.189488	0.000225279	0.00196	0.0382951	yes
XLOC_007538	XLOC_007538	CELF6	chr15:72577067-72612525	q1	q2	OK	0	0	0.252373	0.00664269	0.0319	0.174119	no
XLOC_007546	XLOC_007546	STOML1	chr15:74275558-74286963	q1	q2	OK	0	0	0.241559	0.00144033	0.012385	0.0967569	no
XLOC_007551	XLOC_007551	SEMA7A	chr15:74701629-74726299	q1	q2	OK	0	0	0.0801161	3.56933e-07	0.00357	0.0516793	no
XLOC_007563	XLOC_007563	SIN3A	chr15:75661719-75748124	q1	q2	OK	0	0	0.0185359	0.690471	0.894895	0.986315	no
XLOC_007565	XLOC_007565	SNUPN	chr15:75890423-75918719	q1	q2	OK	0	0	0.036739	0.551207	0.55642	0.86652	no
XLOC_007589	XLOC_007589	RASGRF1	chr15:79252288-79383215	q1	q2	OK	0	0	0.00987958	0.747143	0.756115	0.947177	no
XLOC_007591	XLOC_007591	MTHFS,ST20,ST20-MTHFS	chr15:80135888-80217196	q1	q2	OK	0	0	0.135239	0.0288186	0.17121	0.481664	no
XLOC_007673	XLOC_007673	MPG	chr16:127017-188697	q1	q2	OK	0	0	0.0111001	0.671116	0.66795	0.917214	no
XLOC_007685	XLOC_007685	RAB11FIP3	chr16:475667-572481	q1	q2	OK	0	0	0.0670434	0.0144907	0.05447	0.244451	no
XLOC_007691	XLOC_007691	RAB40C	chr16:639356-679273	q1	q2	OK	0	0	0.208528	9.91555e-06	1e-05	0.00130855	yes
XLOC_007710	XLOC_007710	UBE2I	chr16:1359153-1377019	q1	q2	OK	0	0	0.00713733	0.810868	0.81411	0.965106	no
XLOC_007735	XLOC_007735	MLST8	chr16:2255177-2261069	q1	q2	OK	0	0	0.0207285	0.762557	0.761375	0.94784	no
XLOC_007746	XLOC_007746	ATP6V0C	chr16:2563726-2570224	q1	q2	OK	0	0	0.0631784	0.0641468	0.094535	0.339773	no
XLOC_007776	XLOC_007776	CLUAP1	chr16:3550962-3587669	q1	q2	OK	0	0	0.125517	0.0989268	0.133125	0.419716	no
XLOC_007781	XLOC_007781	HMOX2	chr16:4511694-4560348	q1	q2	OK	0	0	0.132517	0.000131049	0.02458	0.147199	no
XLOC_007787	XLOC_007787	UBN1	chr16:4897911-4932363	q1	q2	OK	0	0	0.0626119	0.00325715	0.03083	0.170336	no
XLOC_007793	XLOC_007793	ABAT	chr16:8768443-8878432	q1	q2	OK	0	0	0.0516014	7.28904e-05	0.05587	0.248492	no
XLOC_007819	XLOC_007819	MIR484,NDE1	chr16:15737123-15950887	q1	q2	OK	0	0	0.052668	0.208315	0.238545	0.57525	no
XLOC_007827	XLOC_007827	COQ7	chr16:19078916-19091417	q1	q2	OK	0	0	0.0417757	0.464407	0.47137	0.810571	no
XLOC_007839	XLOC_007839	LYRM1	chr16:20869395-20936328	q1	q2	OK	0	0	0.102004	0.176036	0.185765	0.503249	no
XLOC_007872	XLOC_007872	JMJD5	chr16:27214806-27233089	q1	q2	OK	0	0	0.0927599	0.2213	0.23866	0.575388	no
XLOC_007875	XLOC_007875	IL21R	chr16:27413482-27464714	q1	q2	OK	0	0	0.00199245	0.95268	0.95332	0.993985	no
XLOC_007880	XLOC_007880	EIF3C,EIF3CL	chr16:28699878-28747053	q1	q2	OK	0	0	0.0363194	0.0654949	0.09598	0.342562	no
XLOC_007882	XLOC_007882	SH2B1	chr16:28875077-28885534	q1	q2	OK	0	0	0.0522454	0.386738	0.387425	0.737405	no
XLOC_007892	XLOC_007892	SLX1A,SLX1B,SLX1B-SULT1A4,SULT1A3	chr16:29464913-29478899	q1	q2	OK	0	0	0.0389904	0.410687	0.68997	0.92524	no
XLOC_007896	XLOC_007896	KIF22	chr16:29802033-29816706	q1	q2	OK	0	0	0.0242913	0.161687	0.18607	0.503555	no
XLOC_007906	XLOC_007906	ALDOA	chr16:30064410-30081741	q1	q2	OK	0	0	0.0132483	0.761935	0.975575	0.997571	no
XLOC_007908	XLOC_007908	CORO1A,LOC606724	chr16:30194730-30200575	q1	q2	OK	0	0	0.0212344	0.17213	0.20043	0.523857	no
XLOC_007909	XLOC_007909	SLX1A,SLX1A-SULT1A3,SLX1B,SULT1A4	chr16:30204255-30218248	q1	q2	OK	0	0	0.0389341	0.435222	0.69941	0.929152	no
XLOC_007911	XLOC_007911	ZNF48	chr16:30389453-30411429	q1	q2	OK	0	0	0.109136	0.13367	0.37627	0.727782	no
XLOC_007949	XLOC_007949	GPT2	chr16:46918307-46965201	q1	q2	OK	0	0	0.0834223	8.43269e-08	0.00255	0.0430556	yes
XLOC_007990	XLOC_007990	NUP93	chr16:56764016-56878861	q1	q2	OK	0	0	0.0289408	0.00329202	0.04713	0.221055	no
XLOC_008014	XLOC_008014	NDRG4	chr16:58497548-58547523	q1	q2	OK	0	0	0.0752523	0.526039	0.544925	0.86075	no
XLOC_008019	XLOC_008019	CKLF,CKLF-CMTM1,CMTM1	chr16:66586465-66613038	q1	q2	OK	0	0	0.00249666	0.900671	0.8998	0.986326	no
XLOC_008021	XLOC_008021	CMTM3	chr16:66637934-66647795	q1	q2	OK	0	0	0.037507	0.146204	0.45829	0.800017	no
XLOC_008025	XLOC_008025	CES3	chr16:66995131-67009052	q1	q2	OK	0	0	0.0876456	0.293514	0.301835	0.653624	no
XLOC_008029	XLOC_008029	FBXL8,HSF4	chr16:67193890-67203848	q1	q2	OK	0	0	0.0915447	0.304254	0.318475	0.673402	no
XLOC_008030	XLOC_008030	NOL3	chr16:67204404-67217883	q1	q2	OK	0	0	0.0366243	0.727453	0.733795	0.940369	no
XLOC_008035	XLOC_008035	PLEKHG4	chr16:67311412-67360661	q1	q2	OK	0	0	0.180109	0.0173135	0.120335	0.396531	no
XLOC_008038	XLOC_008038	FAM65A	chr16:67562716-67580691	q1	q2	OK	0	0	0.067817	3.70312e-05	0.022245	0.137664	no
XLOC_008058	XLOC_008058	HAS3	chr16:69139466-69166493	q1	q2	OK	0	0	0.413636	0.000106107	0.00469	0.0577176	no
XLOC_008065	XLOC_008065	WWP2	chr16:69796273-69975643	q1	q2	OK	0	0	0.275253	2.3363e-10	0.000185	0.00979041	yes
XLOC_008080	XLOC_008080	CHST4	chr16:71560022-71572493	q1	q2	OK	0	0	0.124776	0.172731	0.20471	0.529753	no
XLOC_008096	XLOC_008096	CNTNAP4	chr16:76311175-76593135	q1	q2	OK	0	0	0.122453	0.0797557	0.09317	0.33666	no
XLOC_008098	XLOC_008098	MON1B,SYCE1L	chr16:77224835-77246976	q1	q2	OK	0	0	0.164178	2.37117e-08	0.001995	0.0383892	yes
XLOC_008109	XLOC_008109	CMIP	chr16:81478774-81745367	q1	q2	OK	0	0	0.197413	2.77483e-07	0.002005	0.0383892	yes
XLOC_008129	XLOC_008129	KIAA0182	chr16:85645028-85709812	q1	q2	OK	0	0	0.17172	0.00784967	0.015505	0.111253	no
XLOC_008139	XLOC_008139	BANP	chr16:87985037-88110924	q1	q2	OK	0	0	0.0687509	0.111436	0.3076	0.661423	no
XLOC_008148	XLOC_008148	ACSF3	chr16:89160216-89222171	q1	q2	OK	0	0	0.00567406	0.786845	0.784315	0.956231	no
XLOC_008162	XLOC_008162	ZNF276	chr16:89773540-89883065	q1	q2	OK	0	0	0.0420745	0.652781	0.66124	0.914886	no
XLOC_008166	XLOC_008166	TUBB3	chr16:89988416-90002505	q1	q2	OK	0	0	0.0889103	0.0164984	0.05234	0.238161	no
XLOC_008167	XLOC_008167	DEF8	chr16:90015138-90034468	q1	q2	OK	0	0	0.0611273	0.276457	0.274055	0.619567	no
XLOC_008188	XLOC_008188	LMF1	chr16:903634-1031318	q1	q2	OK	0	0	0.0464962	0.296747	0.295135	0.64694	no
XLOC_008194	XLOC_008194	UNKL	chr16:1401899-1464705	q1	q2	OK	0	0	0.292334	1.04232e-05	0.00354	0.0515451	no
XLOC_008224	XLOC_008224	RNPS1	chr16:2303099-2318413	q1	q2	OK	0	0	0.102618	0.148813	0.16396	0.472222	no
XLOC_008230	XLOC_008230	LOC100128788	chr16:2787076-2821413	q1	q2	OK	0	0	0.0663754	0.723232	0.706145	0.932765	no
XLOC_008241	XLOC_008241	ZNF200	chr16:3272324-3285457	q1	q2	OK	0	0	0.0341122	0.640691	0.641465	0.908109	no
XLOC_008256	XLOC_008256	CORO7,CORO7-PAM16,PAM16	chr16:4390251-4466962	q1	q2	OK	0	0	0.026577	0.740493	0.74366	0.94357	no
XLOC_008260	XLOC_008260	ANKS3	chr16:4746510-4799397	q1	q2	OK	0	0	0.232134	0.0013024	0.004985	0.059219	no
XLOC_008271	XLOC_008271	CARHSP1	chr16:8946801-8962863	q1	q2	OK	0	0	0.0637675	0.209024	0.235685	0.572068	no
XLOC_008283	XLOC_008283	LITAF	chr16:11641577-11681322	q1	q2	OK	0	0	0.041912	0.203059	0.22678	0.55908	no
XLOC_008288	XLOC_008288	GSPT1	chr16:11961984-12010519	q1	q2	OK	0	0	0.0342453	0.00830539	0.023745	0.14367	no
XLOC_008347	XLOC_008347	EIF3C,EIF3CL	chr16:28390899-28437775	q1	q2	OK	0	0	0.0453482	0.0196827	0.04407	0.21224	no
XLOC_008348	XLOC_008348	CLN3	chr16:28488599-28503623	q1	q2	OK	0	0	0.0322532	0.728478	0.72904	0.940297	no
XLOC_008352	XLOC_008352	SULT1A1	chr16:28616907-28634907	q1	q2	OK	0	0	0.0880726	0.232706	0.550025	0.863631	no
XLOC_008375	XLOC_008375	CD2BP2	chr16:30362086-30366682	q1	q2	OK	0	0	0.0388658	0.117787	0.146545	0.443021	no
XLOC_008392	XLOC_008392	ZNF668	chr16:31072163-31085641	q1	q2	OK	0	0	0.122164	0.135883	0.38973	0.739387	no
XLOC_008422	XLOC_008422	SIAH1	chr16:48274602-48420559	q1	q2	OK	0	0	0.00435304	0.899168	0.900725	0.986534	no
XLOC_008466	XLOC_008466	TK2	chr16:66541905-66584315	q1	q2	OK	0	0	0.0278649	0.728533	0.72644	0.939491	no
XLOC_008479	XLOC_008479	LRRC29	chr16:67241041-67260901	q1	q2	OK	0	0	0.143973	0.00232691	0.046495	0.219351	no
XLOC_008493	XLOC_008493	LCAT,SLC12A4	chr16:67973786-68002597	q1	q2	OK	0	0	0.272783	9.29245e-08	0.00364	0.052086	no
XLOC_008500	XLOC_008500	CHTF8	chr16:69139466-69166493	q1	q2	OK	0	0	0.0680139	0.137275	0.15014	0.44941	no
XLOC_008501	XLOC_008501	COG8,PDF	chr16:69362523-69377013	q1	q2	OK	0	0	0.0389871	0.620089	0.627655	0.901897	no
XLOC_008517	XLOC_008517	FTSJD1	chr16:71316202-71323509	q1	q2	OK	0	0	0.228849	0.00731175	0.016985	0.117384	no
XLOC_008525	XLOC_008525	ZNF821	chr16:71879898-71919174	q1	q2	OK	0	0	0.0383403	0.346113	0.353725	0.705776	no
XLOC_008527	XLOC_008527	TXNL4B	chr16:72118755-72146811	q1	q2	OK	0	0	0.106228	0.119833	0.03476	0.18196	no
XLOC_008529	XLOC_008529	ZFHX3	chr16:72816785-73092534	q1	q2	OK	0	0	0.119299	0.167023	0.18321	0.499443	no
XLOC_008539	XLOC_008539	BCAR1	chr16:75262927-75301951	q1	q2	OK	0	0	0.0403483	0.493053	0.684505	0.924785	no
XLOC_008574	XLOC_008574	FBXO31	chr16:87362941-87425708	q1	q2	OK	0	0	0.156388	0.0294166	0.04864	0.226038	no
XLOC_008582	XLOC_008582	RNF166	chr16:88762902-88772829	q1	q2	OK	0	0	0.011592	0.756233	0.75843	0.947467	no
XLOC_008588	XLOC_008588	CBFA2T3	chr16:88941262-89043504	q1	q2	OK	0	0	0.0159116	0.835867	0.8396	0.971135	no
XLOC_008596	XLOC_008596	DBNDD1	chr16:90071278-90085937	q1	q2	OK	0	0	0.254554	0.000892355	0.023355	0.142145	no
XLOC_008609	XLOC_008609	WDR81	chr17:1619816-1641893	q1	q2	OK	0	0	0.0281992	0.617765	0.876825	0.981306	no
XLOC_008613	XLOC_008613	DPH1,OVCA2	chr17:1933430-1946725	q1	q2	OK	0	0	0.0252708	0.766686	0.7682	0.94895	no
XLOC_008628	XLOC_008628	CYB5D2	chr17:4046461-4060995	q1	q2	OK	0	0	0.0440212	0.597072	0.595105	0.886997	no
XLOC_008662	XLOC_008662	C17orf49,RNASEK,RNASEK-C17ORF49	chr17:6915735-6922973	q1	q2	OK	0	0	0.0793201	0.100119	0.10964	0.373798	no
XLOC_008666	XLOC_008666	C17orf81	chr17:7155371-7166512	q1	q2	OK	0	0	0.00540047	0.939967	0.940225	0.990784	no
XLOC_008668	XLOC_008668	EIF5A	chr17:7210317-7215782	q1	q2	OK	0	0	0.0658183	0.163475	0.510185	0.838717	no
XLOC_008682	XLOC_008682	EIF4A1,SENP3,SENP3-EIF4A1,SNORA67	chr17:7465308-7482324	q1	q2	OK	0	0	0.0450114	0.376422	0.434445	0.778362	no
XLOC_008689	XLOC_008689	WRAP53	chr17:7571719-7606820	q1	q2	OK	0	0	0.1109	0.0120325	0.052165	0.237755	no
XLOC_008696	XLOC_008696	CHD3	chr17:7788122-7816075	q1	q2	OK	0	0	0.0560188	0.0365587	0.052065	0.237626	no
XLOC_008753	XLOC_008753	SMCR7	chr17:18163847-18169095	q1	q2	OK	0	0	0.166602	0.0324713	0.06992	0.283089	no
XLOC_008761	XLOC_008761	PRPSAP2	chr17:18759611-18834599	q1	q2	OK	0	0	0.0644889	0.233462	0.267365	0.612801	no
XLOC_008765	XLOC_008765	MAPK7	chr17:19240866-19290532	q1	q2	OK	0	0	0.135656	0.106479	0.12109	0.398063	no
XLOC_008770	XLOC_008770	SPECC1	chr17:19912648-20218072	q1	q2	OK	0	0	0.311323	1.82961e-10	0.000465	0.0168775	yes
XLOC_008774	XLOC_008774	MAP2K3	chr17:21187967-21218551	q1	q2	OK	0	0	0.0866363	0.276573	0.28641	0.635508	no
XLOC_008812	XLOC_008812	CPD	chr17:28705941-28796675	q1	q2	OK	0	0	0.383509	2.49737e-09	0.00115	0.0284496	yes
XLOC_008866	XLOC_008866	TADA2A	chr17:35766976-35837226	q1	q2	OK	0	0	0.0285275	0.660432	0.66534	0.916052	no
XLOC_008887	XLOC_008887	ERBB2,MIR4728	chr17:37844392-37884915	q1	q2	OK	0	0	0.0886438	5.42935e-05	0.01279	0.0984493	no
XLOC_008895	XLOC_008895	THRA	chr17:38218445-38256973	q1	q2	OK	0	0	0.108615	0.0303598	0.06851	0.280038	no
XLOC_008901	XLOC_008901	RARA	chr17:38465422-38513895	q1	q2	OK	0	0	0.089048	0.108043	0.40221	0.751029	no
XLOC_008919	XLOC_008919	NKIRAS2	chr17:40118758-40190044	q1	q2	OK	0	0	0.310553	1.72611e-08	0.00012	0.00741242	yes
XLOC_008944	XLOC_008944	NBR1	chr17:41322497-41363707	q1	q2	OK	0	0	0.143617	0.0247898	0.037745	0.192033	no
XLOC_008956	XLOC_008956	TMUB2	chr17:42264353-42269099	q1	q2	OK	0	0	0.175269	0.0318466	0.0476	0.22242	no
XLOC_008966	XLOC_008966	ACBD4	chr17:43209966-43221543	q1	q2	OK	0	0	0.0319134	0.408339	0.387875	0.737697	no
XLOC_008970	XLOC_008970	LOC100133991	chr17:43325302-43394414	q1	q2	OK	0	0	0.105372	0.327175	0.34902	0.701435	no
XLOC_008971	XLOC_008971	CRHR1,MGC57346	chr17:43697709-43913194	q1	q2	OK	0	0	0.0696229	0.277827	0.30316	0.655276	no
XLOC_009010	XLOC_009010	DLX4	chr17:48046561-48052323	q1	q2	OK	0	0	0.00358765	0.977439	0.97653	0.997571	no
XLOC_009012	XLOC_009012	PDK2	chr17:48172100-48188733	q1	q2	OK	0	0	0.0448951	1.85234e-05	0.00838	0.0769521	no
XLOC_009027	XLOC_009027	NME1,NME1-NME2,NME2	chr17:49230896-49249105	q1	q2	OK	0	0	0.0472991	0.28867	0.79121	0.958415	no
XLOC_009034	XLOC_009034	PCTP	chr17:53828339-53854748	q1	q2	OK	0	0	0.070353	0.0706433	0.099285	0.350635	no
XLOC_009040	XLOC_009040	AKAP1	chr17:55162552-55198710	q1	q2	OK	0	0	0.0180899	0.586306	0.594505	0.886909	no
XLOC_009041	XLOC_009041	MSI2	chr17:55333930-55757299	q1	q2	OK	0	0	0.0908406	0.115139	0.134695	0.423102	no
XLOC_009081	XLOC_009081	PSMC5	chr17:61896792-61909387	q1	q2	OK	0	0	0.00875516	0.807492	0.81122	0.964463	no
XLOC_009103	XLOC_009103	PRKAR1A	chr17:66508109-66528910	q1	q2	OK	0	0	0.0482625	0.279116	0.30006	0.652061	no
XLOC_009120	XLOC_009120	RAB37	chr17:72667255-72743474	q1	q2	OK	0	0	0.132203	0.340007	0.32374	0.678538	no
XLOC_009138	XLOC_009138	C17orf109	chr17:73584138-73663269	q1	q2	OK	0	0	0.0130955	0.926045	0.93077	0.990319	no
XLOC_009143	XLOC_009143	CDK3,TEN1,TEN1-CDK3	chr17:73937588-74002080	q1	q2	OK	0	0	0.0489762	0.520568	0.52311	0.848529	no
XLOC_009156	XLOC_009156	MFSD11	chr17:74730196-74775336	q1	q2	OK	0	0	0.0108552	0.870376	0.87013	0.979751	no
XLOC_009158	XLOC_009158	LINC00338,SEC14L1	chr17:75084724-75213181	q1	q2	OK	0	0	0.0284102	0.524462	0.608325	0.894014	no
XLOC_009160	XLOC_009160	2013-09-09	chr17:75277491-75496678	q1	q2	OK	0	0	0.039687	0.0127865	0.09088	0.331306	no
XLOC_009195	XLOC_009195	ANAPC11	chr17:79849598-79858363	q1	q2	OK	0	0	0.0403765	0.369033	0.377055	0.728601	no
XLOC_009202	XLOC_009202	SLC16A3	chr17:80186281-80197375	q1	q2	OK	0	0	0.347201	1.77636e-14	2.5e-05	0.00241383	yes
XLOC_009206	XLOC_009206	NARF	chr17:80416059-80446143	q1	q2	OK	0	0	0.116906	0.0231813	0.038795	0.195152	no
XLOC_009219	XLOC_009219	NXN	chr17:702552-882998	q1	q2	OK	0	0	0.0688483	0.670129	0.68198	0.92429	no
XLOC_009220	XLOC_009220	ABR	chr17:906758-1090616	q1	q2	OK	0	0	0.0153219	0.738246	0.95858	0.994878	no
XLOC_009224	XLOC_009224	MYO1C	chr17:1367479-1396001	q1	q2	OK	0	0	0.031526	0.677209	0.683735	0.924504	no
XLOC_009237	XLOC_009237	SMG6	chr17:1963132-2207069	q1	q2	OK	0	0	0.0631738	0.394536	0.397645	0.746805	no
XLOC_009255	XLOC_009255	SHPK,TRPV1	chr17:3468739-3539616	q1	q2	OK	0	0	0.142823	4.49834e-08	0.00167	0.0349222	yes
XLOC_009256	XLOC_009256	P2RX5,P2RX5-TAX1BP3,TAX1BP3	chr17:3539761-3599698	q1	q2	OK	0	0	0.0268435	0.592565	0.586935	0.883031	no
XLOC_009259	XLOC_009259	CAMKK1	chr17:3763616-3796337	q1	q2	OK	0	0	0.0420563	0.690814	0.692385	0.925547	no
XLOC_009275	XLOC_009275	CAMTA2	chr17:4871286-4890960	q1	q2	OK	0	0	0.176161	0.00390766	0.00761	0.0731956	no
XLOC_009302	XLOC_009302	DLG4	chr17:7093209-7128585	q1	q2	OK	0	0	0.0141347	0.837622	0.842655	0.971726	no
XLOC_009307	XLOC_009307	CTDNEP1	chr17:7146905-7155259	q1	q2	OK	0	0	0.00580601	0.901715	0.90436	0.986582	no
XLOC_009312	XLOC_009312	C17orf61,C17orf61-PLSCR3,PLSCR3	chr17:7284292-7307450	q1	q2	OK	0	0	0.0634528	0.211621	0.2279	0.56059	no
XLOC_009313	XLOC_009313	ZBTB4	chr17:7362684-7387568	q1	q2	OK	0	0	0.196728	0.0360638	0.054585	0.244814	no
XLOC_009317	XLOC_009317	TP53	chr17:7571719-7606820	q1	q2	OK	0	0	0.307936	1.19355e-08	0.00068	0.0211994	yes
XLOC_009342	XLOC_009342	PIK3R5	chr17:8782232-8869029	q1	q2	OK	0	0	0.517619	1.65455e-07	0.00106	0.02703	yes
XLOC_009368	XLOC_009368	NCOR1	chr17:15933407-16118874	q1	q2	OK	0	0	0.30175	0	1e-05	0.00130855	yes
XLOC_009379	XLOC_009379	PEMT	chr17:17408876-17494994	q1	q2	OK	0	0	0.0614164	0.0257628	0.075405	0.296874	no
XLOC_009385	XLOC_009385	FLII	chr17:18128935-18162230	q1	q2	OK	0	0	0.159449	0.0120179	0.023275	0.141745	no
XLOC_009392	XLOC_009392	FOXO3B,ZNF286B	chr17:18561741-18585572	q1	q2	OK	0	0	0.360037	4.10143e-09	0.00081	0.023417	yes
XLOC_009395	XLOC_009395	B9D1	chr17:19240866-19290532	q1	q2	OK	0	0	0.012021	0.791346	0.770465	0.949871	no
XLOC_009427	XLOC_009427	TLCD1	chr17:27046999-27053949	q1	q2	OK	0	0	0.00281445	0.971706	0.970425	0.997571	no
XLOC_009436	XLOC_009436	MYO18A,TIAF1	chr17:27400527-27507407	q1	q2	OK	0	0	0.0948378	0.22042	0.23436	0.570311	no
XLOC_009462	XLOC_009462	RAD51D,RAD51L3-RFFL,RFFL	chr17:33336130-33448541	q1	q2	OK	0	0	0.132191	0.00546734	0.080255	0.307518	no
XLOC_009475	XLOC_009475	RDM1	chr17:34245084-34257780	q1	q2	OK	0	0	0.0791149	0.136495	0.15233	0.454113	no
XLOC_009488	XLOC_009488	ACACA	chr17:35441926-35766902	q1	q2	OK	0	0	0.148624	0.00227221	0.02944	0.165413	no
XLOC_009516	XLOC_009516	GSDMB	chr17:38060847-38074903	q1	q2	OK	0	0	0.0146732	0.867903	0.86688	0.979751	no
XLOC_009582	XLOC_009582	DNAJC7	chr17:40118758-40190044	q1	q2	OK	0	0	0.00739399	0.921345	0.92297	0.989117	no
XLOC_009589	XLOC_009589	GHDC	chr17:40341104-40346550	q1	q2	OK	0	0	0.0139108	0.754332	0.75903	0.947631	no
XLOC_009591	XLOC_009591	STAT3	chr17:40465342-40540513	q1	q2	OK	0	0	0.220154	9.06808e-12	0.000205	0.0101936	yes
XLOC_009593	XLOC_009593	PSMC3IP	chr17:40719077-40729849	q1	q2	OK	0	0	0.00888934	0.881631	0.88385	0.983845	no
XLOC_009602	XLOC_009602	AARSD1	chr17:41102542-41132545	q1	q2	OK	0	0	0.0132802	0.779301	0.777325	0.953206	no
XLOC_009604	XLOC_009604	BRCA1	chr17:41196311-41277500	q1	q2	OK	0	0	0.109226	0.0726466	0.18819	0.505952	no
XLOC_009606	XLOC_009606	ETV4	chr17:41605210-41623762	q1	q2	OK	0	0	0.143866	0.0251364	0.05132	0.235414	no
XLOC_009619	XLOC_009619	UBTF	chr17:42282400-42298994	q1	q2	OK	0	0	0.0685508	0.191787	0.427855	0.772937	no
XLOC_009626	XLOC_009626	GJC1	chr17:42875815-42908179	q1	q2	OK	0	0	0.339982	0.000149369	0.007125	0.0700179	no
XLOC_009631	XLOC_009631	DCAKD	chr17:43100705-43138473	q1	q2	OK	0	0	0.0340356	0.713295	0.716995	0.936539	no
XLOC_009641	XLOC_009641	KANSL1	chr17:44107281-44302740	q1	q2	OK	0	0	0.0505243	0.311801	0.65258	0.911613	no
XLOC_009655	XLOC_009655	CBX1	chr17:46147413-46178883	q1	q2	OK	0	0	0.0270113	0.170805	0.20448	0.529571	no
XLOC_009675	XLOC_009675	GNGT2	chr17:47283595-47300587	q1	q2	OK	0	0	0.252541	0.0146908	0.06147	0.263046	no
XLOC_009677	XLOC_009677	ZNF652	chr17:47366567-47439835	q1	q2	OK	0	0	0.00981537	0.811983	0.814355	0.965106	no
XLOC_009695	XLOC_009695	TOB1	chr17:48939586-48945732	q1	q2	OK	0	0	0.022575	6.62586e-05	0.01398	0.104535	no
XLOC_009696	XLOC_009696	SPAG9	chr17:49039534-49198226	q1	q2	OK	0	0	0.0329501	0.163653	0.180545	0.495699	no
XLOC_009756	XLOC_009756	ICAM2	chr17:62075710-62097994	q1	q2	OK	0	0	0.0342293	0.0606649	0.09858	0.3488	no
XLOC_009761	XLOC_009761	DDX5,MIR3064	chr17:62494373-62502484	q1	q2	OK	0	0	0.0564595	0.237385	0.21184	0.540469	no
XLOC_009764	XLOC_009764	LOC146880	chr17:62745779-62778117	q1	q2	OK	0	0	0.0859112	0.226294	0.24602	0.585423	no
XLOC_009783	XLOC_009783	ABCA10,ABCA5	chr17:67144147-67323323	q1	q2	OK	0	0	0.12764	0.0212581	0.12246	0.401009	no
XLOC_009810	XLOC_009810	GGA3	chr17:73232693-73267311	q1	q2	OK	0	0	0.0579998	0.00637249	0.03797	0.192659	no
XLOC_009811	XLOC_009811	MIF4GD	chr17:73232693-73267311	q1	q2	OK	0	0	0.383925	1.44329e-10	3e-05	0.00278832	yes
XLOC_009814	XLOC_009814	CASKIN2	chr17:73452663-73511627	q1	q2	OK	0	0	0.292854	0.000313628	0.01941	0.126496	no
XLOC_009834	XLOC_009834	RHBDF2	chr17:74466974-74497509	q1	q2	OK	0	0	0.0787499	0.300161	0.303555	0.655951	no
XLOC_009840	XLOC_009840	MIR636,SRSF2	chr17:74730196-74775336	q1	q2	OK	0	0	0.0158374	0.690492	0.53435	0.855321	no
XLOC_009844	XLOC_009844	TMC6	chr17:76108998-76139049	q1	q2	OK	0	0	0.0295853	0.680157	0.68714	0.92524	no
XLOC_009885	XLOC_009885	ARHGDIA	chr17:79825596-79829282	q1	q2	OK	0	0	0.00848766	0.734572	0.74322	0.943252	no
XLOC_009887	XLOC_009887	PCYT2	chr17:79860071-79869340	q1	q2	OK	0	0	0.0144657	0.565099	0.56079	0.869118	no
XLOC_009889	XLOC_009889	MAFG	chr17:79876144-79885587	q1	q2	OK	0	0	0.0875614	0.0357815	0.06404	0.268653	no
XLOC_009903	XLOC_009903	C17orf62	chr17:80347085-80408707	q1	q2	OK	0	0	0.0752614	4.25756e-10	0.00057	0.0187704	yes
XLOC_009940	XLOC_009940	MYL12B	chr18:3262110-3278282	q1	q2	OK	0	0	0.00355629	0.821075	0.814145	0.965106	no
XLOC_009941	XLOC_009941	TGIF1	chr18:3412071-3458406	q1	q2	OK	0	0	0.129769	0.337813	0.348875	0.701435	no
XLOC_009955	XLOC_009955	ANKRD12	chr18:9136750-9285983	q1	q2	OK	0	0	0.015189	0.78472	0.788525	0.957234	no
XLOC_009969	XLOC_009969	PSMG2	chr18:12658737-12725739	q1	q2	OK	0	0	0.106059	0.0689275	0.09291	0.336105	no
XLOC_009985	XLOC_009985	MIR4741,RBBP8	chr18:20513294-20606449	q1	q2	OK	0	0	0.0314762	0.651385	0.656545	0.913194	no
XLOC_010006	XLOC_010006	RNF138	chr18:29671817-29711524	q1	q2	OK	0	0	0.191794	6.8075e-06	0.003385	0.0503135	no
XLOC_010011	XLOC_010011	MAPRE2	chr18:32556891-32723432	q1	q2	OK	0	0	0.0689195	6.19653e-08	0.002	0.0383892	yes
XLOC_010024	XLOC_010024	SETBP1	chr18:42260137-42648475	q1	q2	OK	0	0	0.075357	0.390459	0.40713	0.756162	no
XLOC_010053	XLOC_010053	NEDD4L	chr18:55711609-56068772	q1	q2	OK	0	0	0.206396	0.000346071	0.02528	0.150035	no
XLOC_010084	XLOC_010084	CNDP2	chr18:72163499-72190689	q1	q2	OK	0	0	0.00562908	0.880996	0.883675	0.983845	no
XLOC_010094	XLOC_010094	NFATC1	chr18:77155771-77289323	q1	q2	OK	0	0	0.0444363	0.344482	0.34826	0.700819	no
XLOC_010095	XLOC_010095	CTDP1	chr18:77439800-77514510	q1	q2	OK	0	0	0.288586	1.1547e-06	0.00099	0.0259777	yes
XLOC_010104	XLOC_010104	ENOSF1	chr18:596997-712662	q1	q2	OK	0	0	0.0881838	0.148154	0.166825	0.476746	no
XLOC_010115	XLOC_010115	ZFP161	chr18:5289017-5297052	q1	q2	OK	0	0	0.415481	4.81321e-07	0.00114	0.0283433	yes
XLOC_010149	XLOC_010149	KCTD1	chr18:24034874-24220308	q1	q2	OK	0	0	0.373611	3.45383e-06	0.009845	0.0851811	no
XLOC_010181	XLOC_010181	ATP5A1	chr18:43664109-43684199	q1	q2	OK	0	0	0.0997381	0.000410035	0.009415	0.0826409	no
XLOC_010191	XLOC_010191	SMAD2	chr18:45359465-45457515	q1	q2	OK	0	0	0.120027	0.0674467	0.080855	0.309151	no
XLOC_010193	XLOC_010193	SMAD7	chr18:46446222-46477081	q1	q2	OK	0	0	0.0135166	0.885909	0.88807	0.984524	no
XLOC_010196	XLOC_010196	C18orf32,RPL17,RPL17-C18ORF32,SNORD58B	chr18:47007547-47018935	q1	q2	OK	0	0	0.163187	0.000362355	0.00014	0.00819	yes
XLOC_010205	XLOC_010205	MRO	chr18:48321489-48351754	q1	q2	OK	0	0	0.37427	9.55863e-06	0.00166	0.0349021	yes
XLOC_010211	XLOC_010211	TCF4	chr18:52889561-53303188	q1	q2	OK	0	0	0.17093	3.73268e-09	0.00179	0.036182	yes
XLOC_010242	XLOC_010242	FBXO15	chr18:71740587-71815100	q1	q2	OK	0	0	0.211446	0.000111281	0.01765	0.11978	no
XLOC_010250	XLOC_010250	MBP	chr18:74690788-74844774	q1	q2	OK	0	0	0.0177681	0.514156	0.510615	0.838942	no
XLOC_010259	XLOC_010259	BSG	chr19:571324-583493	q1	q2	OK	0	0	0.00151756	0.915745	0.918335	0.989117	no
XLOC_010278	XLOC_010278	GPX4	chr19:1103935-1106787	q1	q2	OK	0	0	0.0188995	0.688289	0.697155	0.928067	no
XLOC_010285	XLOC_010285	MUM1	chr19:1354975-1378430	q1	q2	OK	0	0	0.297986	2.07402e-08	0.00366	0.0521471	no
XLOC_010316	XLOC_010316	FZR1	chr19:3506294-3536755	q1	q2	OK	0	0	0.141543	8.33151e-08	0.004275	0.0557207	no
XLOC_010341	XLOC_010341	UHRF1	chr19:4909509-4962165	q1	q2	OK	0	0	0.0474738	0.160802	0.181275	0.49677	no
XLOC_010364	XLOC_010364	ARHGEF18	chr19:7459998-7537371	q1	q2	OK	0	0	0.017155	0.72166	0.72576	0.939436	no
XLOC_010368	XLOC_010368	PNPLA6	chr19:7599037-7626653	q1	q2	OK	0	0	0.100565	4.69504e-07	0.22851	0.561396	no
XLOC_010381	XLOC_010381	SNAPC2	chr19:7985193-7988136	q1	q2	OK	0	0	0.113822	0.166322	0.18216	0.497482	no
XLOC_010395	XLOC_010395	ZNF177,ZNF559,ZNF559-ZNF177	chr19:9434447-9493293	q1	q2	OK	0	0	0.0741873	0.148152	0.68327	0.924504	no
XLOC_010402	XLOC_010402	P2RY11,PPAN,PPAN-P2RY11	chr19:10216898-10230599	q1	q2	OK	0	0	0.10704	0.0874306	0.100345	0.353	no
XLOC_010410	XLOC_010410	PDE4A	chr19:10527448-10580307	q1	q2	OK	0	0	0.139988	0.0402351	0.241155	0.578686	no
XLOC_010413	XLOC_010413	SLC44A2	chr19:10713120-10755235	q1	q2	OK	0	0	0.0352861	0.167749	0.199815	0.522524	no
XLOC_010422	XLOC_010422	SMARCA4	chr19:11071597-11172958	q1	q2	OK	0	0	0.0870673	0.0257356	0.075835	0.297389	no
XLOC_010444	XLOC_010444	WDR83	chr19:12777617-12792701	q1	q2	OK	0	0	0.124235	0.14993	0.175735	0.487907	no
XLOC_010471	XLOC_010471	PKN1	chr19:14544165-14582679	q1	q2	OK	0	0	0.0276864	0.653677	0.660665	0.914886	no
XLOC_010492	XLOC_010492	TPM4	chr19:16178316-16213813	q1	q2	OK	0	0	0.0297634	7.68591e-06	0.00908	0.0806315	no
XLOC_010510	XLOC_010510	GTPBP3	chr19:17445790-17453540	q1	q2	OK	0	0	0.298776	4.54157e-06	0.0014	0.0315	yes
XLOC_010517	XLOC_010517	FCHO1	chr19:17858526-17899377	q1	q2	OK	0	0	0.0331423	0.542416	0.551045	0.864006	no
XLOC_010522	XLOC_010522	CCDC124	chr19:18043823-18054794	q1	q2	OK	0	0	0.0499595	0.264553	0.28958	0.63983	no
XLOC_010524	XLOC_010524	ARRDC2	chr19:18111943-18124911	q1	q2	OK	0	0	0.0931294	0.243003	0.254215	0.596184	no
XLOC_010578	XLOC_010578	URI1	chr19:30414550-30507519	q1	q2	OK	0	0	0.371528	0	1e-05	0.00130855	yes
XLOC_010583	XLOC_010583	DPY19L3	chr19:32896654-32976799	q1	q2	OK	0	0	0.00603068	0.944634	0.94338	0.990951	no
XLOC_010593	XLOC_010593	CEBPG	chr19:33864574-33873592	q1	q2	OK	0	0	0.228691	0.000156648	0.007315	0.0712514	no
XLOC_010598	XLOC_010598	GPI	chr19:34855644-34893318	q1	q2	OK	0	0	0.000579202	0.984043	0.984475	0.997571	no
XLOC_010612	XLOC_010612	FXYD5	chr19:35645624-35660788	q1	q2	OK	0	0	0.0777201	1.89163e-05	0.00773	0.0735644	no
XLOC_010650	XLOC_010650	ZNF345	chr19:37288451-37407193	q1	q2	OK	0	0	0.143853	5.32498e-07	0.01861	0.123632	no
XLOC_010658	XLOC_010658	LOC100507433,ZNF540	chr19:38039850-38105079	q1	q2	OK	0	0	0.055973	0.421669	0.635005	0.905005	no
XLOC_010672	XLOC_010672	NFKBIB	chr19:39369194-39399534	q1	q2	OK	0	0	0.192128	3.63465e-07	0.00371	0.052331	no
XLOC_010673	XLOC_010673	MRPS12	chr19:39405903-39423659	q1	q2	OK	0	0	0.12542	0.133559	0.146005	0.441746	no
XLOC_010683	XLOC_010683	SUPT5H	chr19:39936185-39967308	q1	q2	OK	0	0	0.0397363	0.574409	0.58227	0.882283	no
XLOC_010697	XLOC_010697	SPTBN4	chr19:40973125-41082365	q1	q2	OK	0	0	0.202234	0.0735419	0.1009	0.354326	no
XLOC_010699	XLOC_010699	LTBP4	chr19:41099071-41135725	q1	q2	OK	0	0	0.0147874	0.773314	0.776925	0.953023	no
XLOC_010702	XLOC_010702	EGLN2,MIA,MIA-RAB4B,RAB4B,RAB4B-EGLN2	chr19:41281081-41314346	q1	q2	OK	0	0	0.0311079	0.660035	0.81299	0.965106	no
XLOC_010710	XLOC_010710	HNRNPUL1	chr19:41768390-41813811	q1	q2	OK	0	0	0.116016	0.115657	0.1263	0.408207	no
XLOC_010712	XLOC_010712	TMEM91	chr19:41860321-41889987	q1	q2	OK	0	0	0.135076	0.139609	0.328845	0.68389	no
XLOC_010722	XLOC_010722	ARHGEF1	chr19:42387266-42411604	q1	q2	OK	0	0	0.0514445	0.477096	0.487465	0.823577	no
XLOC_010736	XLOC_010736	ZNF576	chr19:44100543-44104587	q1	q2	OK	0	0	0.0443502	0.612971	0.61925	0.897914	no
XLOC_010749	XLOC_010749	ZNF226	chr19:44669214-44681838	q1	q2	OK	0	0	0.12883	1.10054e-06	0.00334	0.0500241	no
XLOC_010765	XLOC_010765	CLPTM1	chr19:45457841-45496604	q1	q2	OK	0	0	0.124675	0.0118813	0.06175	0.263869	no
XLOC_010791	XLOC_010791	LOC100506068	chr19:47150868-47220384	q1	q2	OK	0	0	0.352306	0.00997	0.035035	0.182612	no
XLOC_010798	XLOC_010798	PRR24	chr19:47777658-47778980	q1	q2	OK	0	0	0.110615	0.32484	0.350285	0.702761	no
XLOC_010826	XLOC_010826	KCNJ14	chr19:48958765-48969367	q1	q2	OK	0	0	0.0870552	0.562256	0.54154	0.858493	no
XLOC_010830	XLOC_010830	SPHK2	chr19:49122547-49133663	q1	q2	OK	0	0	0.0620258	0.449825	0.66443	0.915932	no
XLOC_010852	XLOC_010852	FLT3LG	chr19:49977465-49989488	q1	q2	OK	0	0	0.0774474	0.454426	0.45872	0.800142	no
XLOC_010860	XLOC_010860	FCGRT	chr19:50015535-50029685	q1	q2	OK	0	0	0.0111574	0.618279	0.56573	0.87179	no
XLOC_010873	XLOC_010873	ATF5,MIR4751	chr19:50392913-50437193	q1	q2	OK	0	0	0.0158667	0.545602	0.547765	0.863042	no
XLOC_010928	XLOC_010928	ZNF331	chr19:54024176-54083523	q1	q2	OK	0	0	0.256892	0.000653719	0.027895	0.160542	no
XLOC_010979	XLOC_010979	MYADM	chr19:54369610-54379689	q1	q2	OK	0	0	0.269264	0.000187098	0.0013	0.0303486	yes
XLOC_010987	XLOC_010987	TSEN34	chr19:54694118-54698394	q1	q2	OK	0	0	0.0378245	0.687226	0.68717	0.92524	no
XLOC_011009	XLOC_011009	EPS8L1	chr19:55587220-55599291	q1	q2	OK	0	0	0.0347711	0.75579	0.752565	0.945868	no
XLOC_011019	XLOC_011019	ZNF580	chr19:56152391-56154836	q1	q2	OK	0	0	0.0519528	0.49833	0.49041	0.825025	no
XLOC_011023	XLOC_011023	EPN1	chr19:56186560-56207133	q1	q2	OK	0	0	0.00681791	0.809308	0.811615	0.964463	no
XLOC_011099	XLOC_011099	SBNO2	chr19:1107632-1174282	q1	q2	OK	0	0	0.093125	0.0566718	0.088195	0.326722	no
XLOC_011133	XLOC_011133	AES	chr19:3052907-3062964	q1	q2	OK	0	0	0.0156855	0.493614	0.50087	0.832551	no
XLOC_011135	XLOC_011135	DOHH	chr19:3490818-3500938	q1	q2	OK	0	0	0.148777	0.0963293	0.119305	0.394313	no
XLOC_011153	XLOC_011153	SH3GL1	chr19:4360363-4400565	q1	q2	OK	0	0	0.145373	0.0505767	0.06778	0.278312	no
XLOC_011246	XLOC_011246	KEAP1	chr19:10596795-10614054	q1	q2	OK	0	0	0.0762553	0.344831	0.352585	0.704816	no
XLOC_011256	XLOC_011256	KANK2	chr19:11274942-11308243	q1	q2	OK	0	0	0.114301	0.222181	0.2424	0.580464	no
XLOC_011264	XLOC_011264	ECSIT,ZNF653	chr19:11594241-11639987	q1	q2	OK	0	0	0.198489	0.000183645	0.00424	0.0557207	no
XLOC_011266	XLOC_011266	ACP5	chr19:11685474-11689801	q1	q2	OK	0	0	0.517957	0.000207926	0.006605	0.0675933	no
XLOC_011270	XLOC_011270	ZNF20,ZNF625,ZNF625-ZNF20	chr19:12242167-12267546	q1	q2	OK	0	0	0.1383	0.00418623	0.01035	0.0874198	no
XLOC_011281	XLOC_011281	DHPS	chr19:12777617-12792701	q1	q2	OK	0	0	0.043161	0.115443	0.142695	0.436604	no
XLOC_011283	XLOC_011283	TNPO2	chr19:12810007-12834810	q1	q2	OK	0	0	0.0732468	0.251989	0.35922	0.710609	no
XLOC_011306	XLOC_011306	PRKACA	chr19:14202506-14228559	q1	q2	OK	0	0	0.0196245	0.790809	0.794765	0.959996	no
XLOC_011309	XLOC_011309	DDX39A	chr19:14519609-14530195	q1	q2	OK	0	0	0.00510285	0.803489	0.808475	0.963878	no
XLOC_011323	XLOC_011323	EPHX3	chr19:15337729-15343858	q1	q2	OK	0	0	0.372587	0.000507723	0.004585	0.0572118	no
XLOC_011362	XLOC_011362	ISYNA1	chr19:18530145-18549111	q1	q2	OK	0	0	0.0822368	0.141131	0.36686	0.717205	no
XLOC_011369	XLOC_011369	HOMER3	chr19:19040009-19052041	q1	q2	OK	0	0	0.063038	0.0879871	0.186805	0.504968	no
XLOC_011372	XLOC_011372	MEF2B,MEF2BNB,MEF2BNB-MEF2B	chr19:19256375-19314238	q1	q2	OK	0	0	0.0232717	0.144115	0.14989	0.449353	no
XLOC_011385	XLOC_011385	ZNF682	chr19:20115226-20150277	q1	q2	OK	0	0	0.137791	4.25874e-05	0.01114	0.0904792	no
XLOC_011406	XLOC_011406	C19orf12	chr19:30189792-30206696	q1	q2	OK	0	0	0.107953	0.0995472	0.18416	0.500661	no
XLOC_011426	XLOC_011426	DMKN	chr19:35988118-36004560	q1	q2	OK	0	0	0.0339237	0.304575	0.69174	0.925391	no
XLOC_011449	XLOC_011449	ZNF529	chr19:37034516-37096178	q1	q2	OK	0	0	0.0287998	0.730037	0.733	0.940369	no
XLOC_011452	XLOC_011452	ZNF790	chr19:37288451-37407193	q1	q2	OK	0	0	0.320017	2.49229e-05	0.02071	0.131185	no
XLOC_011453	XLOC_011453	ZNF829	chr19:37288451-37407193	q1	q2	OK	0	0	0.374074	1.16924e-07	0.000845	0.0240101	yes
XLOC_011461	XLOC_011461	ZNF607	chr19:38187263-38210691	q1	q2	OK	0	0	0.0769494	0.425349	0.43218	0.777221	no
XLOC_011465	XLOC_011465	DPF1	chr19:38701648-38720317	q1	q2	OK	0	0	0.04655	0.497566	0.516865	0.843212	no
XLOC_011467	XLOC_011467	YIF1B	chr19:38794199-38806606	q1	q2	OK	0	0	0.0525576	0.164897	0.396235	0.745048	no
XLOC_011475	XLOC_011475	HNRNPL	chr19:39327027-39342979	q1	q2	OK	0	0	0.0387716	0.524639	0.53473	0.855516	no
XLOC_011477	XLOC_011477	SIRT2	chr19:39369194-39399534	q1	q2	OK	0	0	0.10214	0.0438928	0.07144	0.286596	no
XLOC_011505	XLOC_011505	SERTAD3	chr19:40946747-40950282	q1	q2	OK	0	0	0.431546	1.88987e-06	0.00238	0.042041	yes
XLOC_011508	XLOC_011508	ADCK4	chr19:41197433-41222790	q1	q2	OK	0	0	0.0456418	0.597056	0.601435	0.890608	no
XLOC_011516	XLOC_011516	ATP5SL	chr19:41937222-41945843	q1	q2	OK	0	0	0.0256912	0.155488	0.1615	0.469762	no
XLOC_011522	XLOC_011522	ATP1A3	chr19:42470733-42498428	q1	q2	OK	0	0	0.0971363	0.119706	0.14071	0.433507	no
XLOC_011576	XLOC_011576	PPP1R13L	chr19:45882891-45927177	q1	q2	OK	0	0	0.1877	0.0396944	0.05994	0.259596	no
XLOC_011577	XLOC_011577	ERCC1	chr19:45882891-45927177	q1	q2	OK	0	0	0.0223861	0.762755	0.76539	0.947918	no
XLOC_011578	XLOC_011578	RTN2	chr19:45988549-46000313	q1	q2	OK	0	0	0.0728574	0.340953	0.344695	0.69902	no
XLOC_011581	XLOC_011581	EML2	chr19:46112657-46148775	q1	q2	OK	0	0	0.0486966	0.131524	0.197435	0.51958	no
XLOC_011587	XLOC_011587	DMPK	chr19:46272975-46285815	q1	q2	OK	0	0	0.0873842	0.140741	0.140675	0.433507	no
XLOC_011605	XLOC_011605	PRKD2	chr19:47150868-47220384	q1	q2	OK	0	0	0.131204	0.00887114	0.017395	0.119183	no
XLOC_011608	XLOC_011608	SLC1A5	chr19:47278139-47291842	q1	q2	OK	0	0	0.207721	5.00481e-05	0.01062	0.0880133	no
XLOC_011613	XLOC_011613	BBC3	chr19:47724078-47736023	q1	q2	OK	0	0	0.00984652	0.827683	0.82822	0.966932	no
XLOC_011626	XLOC_011626	CARD8	chr19:48711342-48761450	q1	q2	OK	0	0	0.194711	1.53219e-09	0.00066	0.0207969	yes
XLOC_011640	XLOC_011640	BCAT2	chr19:49298318-49314320	q1	q2	OK	0	0	0.0206591	0.760976	0.759725	0.947631	no
XLOC_011670	XLOC_011670	IL4I1,NUP62	chr19:50392913-50437193	q1	q2	OK	0	0	0.0884382	0.0321792	0.127315	0.409757	no
XLOC_011715	XLOC_011715	ETFB	chr19:51848408-51869672	q1	q2	OK	0	0	0.0356851	0.0852682	0.120735	0.397241	no
XLOC_011738	XLOC_011738	ZNF83	chr19:53115617-53193886	q1	q2	OK	0	0	0.0397625	0.478536	0.481165	0.817282	no
XLOC_011739	XLOC_011739	ZNF611	chr19:53206065-53238307	q1	q2	OK	0	0	0.0205322	0.641011	0.648945	0.910776	no
XLOC_011744	XLOC_011744	ZNF321P,ZNF816,ZNF816-ZNF321P	chr19:53430387-53466164	q1	q2	OK	0	0	0.035815	0.655269	0.65227	0.911613	no
XLOC_011775	XLOC_011775	RDH13	chr19:55555691-55580914	q1	q2	OK	0	0	0.090486	0.0283897	0.071635	0.286915	no
XLOC_011833	XLOC_011833	CHMP2A	chr19:59062932-59066486	q1	q2	OK	0	0	0.136725	0.0969108	0.114155	0.382891	no
XLOC_011866	XLOC_011866	RRM2	chr2:10262694-10271546	q1	q2	OK	0	0	0.181482	0.000620724	0.00536	0.0613409	no
XLOC_011868	XLOC_011868	HPCAL1	chr2:10443039-10567743	q1	q2	OK	0	0	0.0506979	0.290381	0.31164	0.665792	no
XLOC_011873	XLOC_011873	GREB1	chr2:11674241-11782912	q1	q2	OK	0	0	0.0230637	0.766259	0.77335	0.951264	no
XLOC_011881	XLOC_011881	GEN1	chr2:17935176-17966632	q1	q2	OK	0	0	0.345048	5.95882e-07	0.000875	0.024375	yes
XLOC_011895	XLOC_011895	CENPO	chr2:25013135-25142055	q1	q2	OK	0	0	0.0234753	0.79282	0.794135	0.959822	no
XLOC_011915	XLOC_011915	C2orf28	chr2:27422454-27440046	q1	q2	OK	0	0	0.0970153	0.101745	0.11855	0.392588	no
XLOC_011926	XLOC_011926	GPN1	chr2:27848505-27917847	q1	q2	OK	0	0	0.121237	8.29996e-06	0.00198	0.0383892	yes
XLOC_011934	XLOC_011934	SPDYA	chr2:29033699-29093175	q1	q2	OK	0	0	0.457577	0.00247158	0.00913	0.0806375	no
XLOC_011953	XLOC_011953	LTBP1	chr2:33172368-33624575	q1	q2	OK	0	0	0.169311	0.000286742	0.000965	0.0255237	yes
XLOC_011954	XLOC_011954	RASGRP3	chr2:33661415-33789798	q1	q2	OK	0	0	0.0686725	0.212656	0.30151	0.653413	no
XLOC_011961	XLOC_011961	FAM82A1	chr2:38152461-38294285	q1	q2	OK	0	0	0.299191	0.00156793	0.04407	0.21224	no
XLOC_011987	XLOC_011987	SOCS5	chr2:46926098-46989927	q1	q2	OK	0	0	0.314045	0.000211056	0.007085	0.0698318	no
XLOC_012002	XLOC_012002	SPTBN1	chr2:54683453-54898583	q1	q2	OK	0	0	0.117547	0.117591	0.129975	0.41536	no
XLOC_012005	XLOC_012005	MIR4426,RPS27A	chr2:55399686-55462989	q1	q2	OK	0	0	0.218224	0.00632816	0.012055	0.0951484	no
XLOC_012014	XLOC_012014	KIAA1841	chr2:61293005-61365169	q1	q2	OK	0	0	0.150874	0.0104492	0.02676	0.155904	no
XLOC_012015	XLOC_012015	C2orf74	chr2:61372242-61391964	q1	q2	OK	0	0	0.00798907	0.903788	0.904775	0.986582	no
XLOC_012019	XLOC_012019	EHBP1	chr2:62900985-63275656	q1	q2	OK	0	0	0.131056	0.0854483	0.198035	0.520261	no
XLOC_012021	XLOC_012021	MDH1	chr2:63348534-63834330	q1	q2	OK	0	0	0.11373	0.000210648	0.00593	0.0641404	no
XLOC_012022	XLOC_012022	UGP2	chr2:64068097-64118696	q1	q2	OK	0	0	0.0370852	0.574836	0.57557	0.877855	no
XLOC_012036	XLOC_012036	ARHGAP25	chr2:68961912-69053957	q1	q2	OK	0	0	0.0236981	0.537638	0.524445	0.849459	no
XLOC_012070	XLOC_012070	INO80B,INO80B-WBP1,WBP1	chr2:74682149-74688018	q1	q2	OK	0	0	0.0739379	0.282473	0.28629	0.635508	no
XLOC_012075	XLOC_012075	DOK1	chr2:74753774-74784678	q1	q2	OK	0	0	0.163641	0.0629346	0.08915	0.328038	no
XLOC_012095	XLOC_012095	USP39	chr2:85829964-85876407	q1	q2	OK	0	0	0.0683188	0.172629	0.34152	0.696446	no
XLOC_012102	XLOC_012102	KDM3A	chr2:86668270-86719839	q1	q2	OK	0	0	0.105625	0.0605695	0.078425	0.303634	no
XLOC_012105	XLOC_012105	RGPD1,RGPD2	chr2:87140934-87248973	q1	q2	OK	0	0	0.385551	8.61732e-06	0.00507	0.0598116	no
XLOC_012127	XLOC_012127	ITPRIPL1	chr2:96991061-96994091	q1	q2	OK	0	0	0.204871	1.88596e-05	0.008805	0.0794607	no
XLOC_012144	XLOC_012144	LIPT1	chr2:99771417-99779613	q1	q2	OK	0	0	0.249904	0.000545846	0.001945	0.0381519	yes
XLOC_012152	XLOC_012152	MAP4K4	chr2:102314164-102511152	q1	q2	OK	0	0	0.107514	0.0573444	0.06328	0.26787	no
XLOC_012168	XLOC_012168	NCK2	chr2:106361519-106510730	q1	q2	OK	0	0	0.0926213	7.15221e-07	0.002855	0.0462426	yes
XLOC_012178	XLOC_012178	LIMS1	chr2:109150810-109303702	q1	q2	OK	0	0	0.241273	0.00071391	0.005775	0.0639085	no
XLOC_012218	XLOC_012218	DBI	chr2:120124503-120130122	q1	q2	OK	0	0	0.0186315	0.213204	0.208645	0.535133	no
XLOC_012228	XLOC_012228	LOC254128	chr2:122407229-122494503	q1	q2	OK	0	0	0.00920462	0.928357	0.929305	0.989501	no
XLOC_012295	XLOC_012295	TANK	chr2:161993465-162092683	q1	q2	OK	0	0	0.0889493	0.160551	0.177395	0.491145	no
XLOC_012300	XLOC_012300	SCN2A	chr2:166095911-166248820	q1	q2	OK	0	0	0.561121	8.63572e-10	0.000315	0.0131625	yes
XLOC_012301	XLOC_012301	CSRNP3	chr2:166326156-166545917	q1	q2	OK	0	0	0.0511372	0.487791	0.4984	0.830806	no
XLOC_012313	XLOC_012313	KLHL23,PHOSPHO2,PHOSPHO2-KLHL23	chr2:170550963-170608396	q1	q2	OK	0	0	0.100142	0.184888	0.19232	0.511619	no
XLOC_012329	XLOC_012329	RAPGEF4	chr2:173587917-173917620	q1	q2	OK	0	0	0.0318092	0.407266	0.432885	0.777364	no
XLOC_012352	XLOC_012352	LOC100506866	chr2:179059207-179672150	q1	q2	OK	0	0	0.0542725	0.519069	0.541265	0.858295	no
XLOC_012353	XLOC_012353	UBE2E3	chr2:181845111-181928150	q1	q2	OK	0	0	0.0376129	0.606047	0.61557	0.895799	no
XLOC_012363	XLOC_012363	ITGAV	chr2:187454789-187545628	q1	q2	OK	0	0	0.40042	1.10598e-07	0.003765	0.0528109	no
XLOC_012378	XLOC_012378	MYO1B	chr2:192110106-192290115	q1	q2	OK	0	0	0.450533	0.272039	0.011745	0.0932939	no
XLOC_012381	XLOC_012381	SLC39A10	chr2:196521531-196602426	q1	q2	OK	0	0	0.00665615	0.862138	0.86359	0.977985	no
XLOC_012384	XLOC_012384	HSPE1,HSPE1-MOB4,MOB4	chr2:198351307-198418423	q1	q2	OK	0	0	0.0355586	0.497102	0.68982	0.92524	no
XLOC_012394	XLOC_012394	BZW1	chr2:201676268-201688569	q1	q2	OK	0	0	0.0382441	0.545397	0.556625	0.866615	no
XLOC_012395	XLOC_012395	NIF3L1	chr2:201754049-201768655	q1	q2	OK	0	0	0.0886813	7.54499e-05	0.01446	0.106764	no
XLOC_012397	XLOC_012397	CFLAR	chr2:201980876-202037411	q1	q2	OK	0	0	0.0485892	0.456788	0.55394	0.865776	no
XLOC_012399	XLOC_012399	CASP8	chr2:202098165-202152434	q1	q2	OK	0	0	0.110494	0.141594	0.27378	0.619368	no
XLOC_012409	XLOC_012409	ALS2CR8	chr2:203776977-203851060	q1	q2	OK	0	0	0.0143427	0.864826	0.86511	0.978674	no
XLOC_012442	XLOC_012442	SMARCAL1	chr2:217277136-217347774	q1	q2	OK	0	0	0.0347609	0.694858	0.696365	0.928067	no
XLOC_012447	XLOC_012447	ARPC2	chr2:219081873-219119071	q1	q2	OK	0	0	0.262623	0.00101317	0.00346	0.0508251	no
XLOC_012449	XLOC_012449	PNKD	chr2:219135114-219211516	q1	q2	OK	0	0	0.014953	0.85275	0.85419	0.975418	no
XLOC_012452	XLOC_012452	CTDSP1	chr2:219263060-219270664	q1	q2	OK	0	0	0.0121142	0.843314	0.841325	0.971337	no
XLOC_012468	XLOC_012468	ANKZF1	chr2:220094478-220101391	q1	q2	OK	0	0	0.107134	2.55787e-07	0.003345	0.0500241	no
XLOC_012473	XLOC_012473	SPEG	chr2:220299699-220358354	q1	q2	OK	0	0	0.00423226	0.967167	0.968115	0.997571	no
XLOC_012497	XLOC_012497	SP100	chr2:231280870-231410317	q1	q2	OK	0	0	0.0127402	0.753965	0.74819	0.944819	no
XLOC_012498	XLOC_012498	CAB39	chr2:231577556-231685790	q1	q2	OK	0	0	0.157222	0.00019197	0.00588	0.0640488	no
XLOC_012537	XLOC_012537	LRRFIP1	chr2:238536223-238690290	q1	q2	OK	0	0	0.00476236	0.813341	0.8185	0.965106	no
XLOC_012540	XLOC_012540	SCLY,UBE2F,UBE2F-SCLY	chr2:238875586-239008054	q1	q2	OK	0	0	0.063538	0.399534	0.4109	0.758849	no
XLOC_012560	XLOC_012560	2013-09-02	chr2:242166681-242293441	q1	q2	OK	0	0	0.00466617	0.907702	0.90884	0.986582	no
XLOC_012583	XLOC_012583	CMPK2	chr2:6980683-7006766	q1	q2	OK	0	0	0.0556254	0.583062	0.58112	0.881923	no
XLOC_012610	XLOC_012610	NT5C1B,NT5C1B-RDH14,RDH14	chr2:18735988-18770846	q1	q2	OK	0	0	0.0229121	0.0823944	0.1125	0.379516	no
XLOC_012616	XLOC_012616	SDC1	chr2:20400557-20425194	q1	q2	OK	0	0	0.0755929	0.515826	0.52885	0.852417	no
XLOC_012625	XLOC_012625	TP53I3	chr2:24300302-24308085	q1	q2	OK	0	0	0.0460627	0.56319	0.56778	0.872476	no
XLOC_012632	XLOC_012632	DNMT3A	chr2:25455829-25565459	q1	q2	OK	0	0	0.0534597	0.47281	0.77545	0.952551	no
XLOC_012642	XLOC_012642	CGREF1	chr2:27309610-27341995	q1	q2	OK	0	0	0.678006	7.15545e-09	0.000385	0.0154388	yes
XLOC_012650	XLOC_012650	EIF2B4	chr2:27587218-27593324	q1	q2	OK	0	0	0.0166626	0.728681	0.7305	0.940297	no
XLOC_012651	XLOC_012651	ZNF513	chr2:27600097-27603611	q1	q2	OK	0	0	0.0448439	0.656832	0.656915	0.913358	no
XLOC_012656	XLOC_012656	CCDC121	chr2:27848505-27917847	q1	q2	OK	0	0	0.0194254	0.847543	0.85494	0.9756	no
XLOC_012658	XLOC_012658	LOC100302650,RBKS	chr2:28004265-28561767	q1	q2	OK	0	0	0.185159	0.0372988	0.087265	0.325038	no
XLOC_012664	XLOC_012664	GALNT14	chr2:31133330-31361592	q1	q2	OK	0	0	0.162285	0.0505377	0.074845	0.295664	no
XLOC_012670	XLOC_012670	NLRC4	chr2:32449517-32490812	q1	q2	OK	0	0	0.130689	7.9958e-05	0.016055	0.11328	no
XLOC_012677	XLOC_012677	EIF2AK2	chr2:37332283-37384190	q1	q2	OK	0	0	0.198126	2.30739e-06	0.003085	0.0477887	yes
XLOC_012703	XLOC_012703	PREPL	chr2:44502596-44589001	q1	q2	OK	0	0	0.0667021	0.0169834	0.332865	0.687617	no
XLOC_012710	XLOC_012710	MCFD2	chr2:47129008-47303275	q1	q2	OK	0	0	0.366737	6.71685e-12	8e-05	0.00568286	yes
XLOC_012714	XLOC_012714	FBXO11	chr2:48010220-48132932	q1	q2	OK	0	0	0.179245	1.78897e-07	0.00199	0.0383892	yes
XLOC_012718	XLOC_012718	ASB3,GPR75,GPR75-ASB3	chr2:53897116-54087170	q1	q2	OK	0	0	0.0332051	0.347107	0.66404	0.915932	no
XLOC_012722	XLOC_012722	RTN4	chr2:55199326-55277734	q1	q2	OK	0	0	0.337482	1.72758e-07	3.5e-05	0.00302674	yes
XLOC_012723	XLOC_012723	C2orf63	chr2:55399686-55462989	q1	q2	OK	0	0	0.0484318	0.674237	0.67331	0.919598	no
XLOC_012753	XLOC_012753	SPRED2	chr2:65537984-65659656	q1	q2	OK	0	0	0.0754641	0.303156	0.31873	0.673501	no
XLOC_012795	XLOC_012795	DCTN1	chr2:74588280-74621008	q1	q2	OK	0	0	0.0330153	0.193778	0.30183	0.653624	no
XLOC_012799	XLOC_012799	CCDC142,MRPL53	chr2:74699084-74721691	q1	q2	OK	0	0	0.0232535	0.532001	0.54465	0.860725	no
XLOC_012808	XLOC_012808	GCFC2	chr2:75889831-75938111	q1	q2	OK	0	0	0.0957657	0.000460249	0.00647	0.0671651	no
XLOC_012820	XLOC_012820	CAPG	chr2:85621870-85641197	q1	q2	OK	0	0	0.128012	0.247223	0.278235	0.62518	no
XLOC_012832	XLOC_012832	CHMP3,RNF103,RNF103-CHMP3	chr2:86730552-87005164	q1	q2	OK	0	0	0.0743375	0.1778	0.220525	0.550745	no
XLOC_012862	XLOC_012862	FAM178B	chr2:97541618-97652301	q1	q2	OK	0	0	0.15986	0.00712532	0.28157	0.629992	no
XLOC_012869	XLOC_012869	MGAT4A	chr2:99235568-99347589	q1	q2	OK	0	0	0.0205443	0.788858	0.7841	0.956231	no
XLOC_012871	XLOC_012871	TSGA10	chr2:99613723-99771187	q1	q2	OK	0	0	0.0887494	0.393446	0.396985	0.746176	no
XLOC_012877	XLOC_012877	AFF3	chr2:100163715-100759037	q1	q2	OK	0	0	0.116888	9.25688e-07	0.00486	0.0585851	no
XLOC_012921	XLOC_012921	DDX11L2	chr2:114341229-114361294	q1	q2	OK	0	0	0.299178	0.000679492	0.021185	0.133008	no
XLOC_012943	XLOC_012943	LIMS2	chr2:128395995-128439360	q1	q2	OK	0	0	0.0985511	7.9728e-07	0.00577	0.0639085	no
XLOC_012946	XLOC_012946	AMMECR1L	chr2:128619206-128643514	q1	q2	OK	0	0	0.22405	0.000236772	0.01378	0.103506	no
XLOC_012954	XLOC_012954	SMPD4	chr2:130908964-130948300	q1	q2	OK	0	0	0.0209249	0.544028	0.5474	0.862651	no
XLOC_012968	XLOC_012968	LYPD1	chr2:133174146-133429070	q1	q2	OK	0	0	0.0126617	0.88746	0.886665	0.984075	no
XLOC_012977	XLOC_012977	CXCR4	chr2:136871918-136875725	q1	q2	OK	0	0	0.0258062	0.553112	0.55883	0.867769	no
XLOC_012980	XLOC_012980	GTDC1	chr2:144703580-145090083	q1	q2	OK	0	0	0.0744846	0.28776	0.557275	0.866979	no
XLOC_012981	XLOC_012981	ZEB2,ZEB2-AS1	chr2:145141941-145278466	q1	q2	OK	0	0	0.237208	3.69362e-05	0.011795	0.0933927	no
XLOC_012982	XLOC_012982	ORC4	chr2:148602569-149271044	q1	q2	OK	0	0	0.0769286	0.23858	0.43262	0.777327	no
XLOC_012996	XLOC_012996	ERMN	chr2:158175124-158184146	q1	q2	OK	0	0	0.832425	9.0983e-11	1e-05	0.00130855	yes
XLOC_013001	XLOC_013001	WDSUB1	chr2:160092303-160143236	q1	q2	OK	0	0	0.25839	0.00486279	0.017115	0.117873	no
XLOC_013003	XLOC_013003	CD302,LY75,LY75-CD302	chr2:160625138-160761267	q1	q2	OK	0	0	0.117965	0.364208	0.401815	0.750573	no
XLOC_013034	XLOC_013034	TLK1	chr2:171847332-172087824	q1	q2	OK	0	0	0.0554044	0.0239036	0.06253	0.265859	no
XLOC_013040	XLOC_013040	SP3	chr2:174771186-174830430	q1	q2	OK	0	0	0.0263691	0.694303	0.69986	0.929302	no
XLOC_013044	XLOC_013044	WIPF1	chr2:175424301-175547627	q1	q2	OK	0	0	0.0872318	0.202799	0.218845	0.548642	no
XLOC_013056	XLOC_013056	NFE2L2	chr2:178095030-178129859	q1	q2	OK	0	0	0.048896	0.547076	0.548605	0.863265	no
XLOC_013062	XLOC_013062	PRKRA	chr2:179059207-179672150	q1	q2	OK	0	0	0.283933	2.34377e-06	0.00385	0.0534006	no
XLOC_013102	XLOC_013102	HSPD1	chr2:198351307-198418423	q1	q2	OK	0	0	0.0471328	0.106521	0.144005	0.438765	no
XLOC_013110	XLOC_013110	CLK1	chr2:201717731-201729467	q1	q2	OK	0	0	0.0531693	0.0895142	0.11238	0.379368	no
XLOC_013118	XLOC_013118	TMEM237	chr2:202484906-202508252	q1	q2	OK	0	0	0.077331	0.256703	0.284525	0.634155	no
XLOC_013122	XLOC_013122	ICA1L	chr2:203637872-203736371	q1	q2	OK	0	0	0.0790698	0.325248	0.34596	0.699068	no
XLOC_013127	XLOC_013127	NDUFS1	chr2:206987802-207024243	q1	q2	OK	0	0	0.118481	5.16268e-05	0.00397	0.0545327	no
XLOC_013134	XLOC_013134	METTL21A	chr2:208473838-208489973	q1	q2	OK	0	0	0.0430806	0.569732	0.577895	0.87984	no
XLOC_013188	XLOC_013188	CHPF	chr2:220403668-220408487	q1	q2	OK	0	0	0.0667729	0.113323	0.14101	0.434043	no
XLOC_013213	XLOC_013213	SP110	chr2:231033644-231090444	q1	q2	OK	0	0	0.0209309	0.740879	0.730625	0.940297	no
XLOC_013268	XLOC_013268	PASK	chr2:242045513-242089394	q1	q2	OK	0	0	0.0237618	0.479559	0.49072	0.825149	no
XLOC_013269	XLOC_013269	HDLBP	chr2:242166681-242293441	q1	q2	OK	0	0	0.0417036	0.306418	0.31852	0.673402	no
XLOC_013272	XLOC_013272	THAP4	chr2:242523819-242576725	q1	q2	OK	0	0	0.0236619	0.741325	0.748175	0.944819	no
XLOC_013285	XLOC_013285	FAM110A	chr20:814355-826922	q1	q2	OK	0	0	0.431541	2.17604e-14	1e-05	0.00130855	yes
XLOC_013286	XLOC_013286	PSMF1	chr20:1093905-1148426	q1	q2	OK	0	0	0.0303828	1.71309e-06	0.00767	0.0732539	no
XLOC_013291	XLOC_013291	SIRPA	chr20:1874812-1920540	q1	q2	OK	0	0	0.0739346	0.316472	0.473205	0.811232	no
XLOC_013304	XLOC_013304	PTPRA,VPS16	chr20:2821372-3019315	q1	q2	OK	0	0	0.0590589	0.117133	0.5108	0.839099	no
XLOC_013315	XLOC_013315	PANK2	chr20:3869485-3904502	q1	q2	OK	0	0	0.21574	1.90496e-05	0.009925	0.0855322	no
XLOC_013319	XLOC_013319	PRNP	chr20:4666796-4682234	q1	q2	OK	0	0	0.621111	0	1e-05	0.00130855	yes
XLOC_013327	XLOC_013327	CRLS1	chr20:5986738-6020697	q1	q2	OK	0	0	0.0191962	3.7339e-05	0.013975	0.104535	no
XLOC_013346	XLOC_013346	CSRP2BP,PET117	chr20:18118498-18169031	q1	q2	OK	0	0	0.0111035	0.711481	0.965865	0.997303	no
XLOC_013351	XLOC_013351	SEC23B	chr20:18488187-18542059	q1	q2	OK	0	0	0.0371457	0.242704	0.256455	0.598729	no
XLOC_013358	XLOC_013358	NAA20	chr20:19997933-20014273	q1	q2	OK	0	0	0.00277371	0.848695	0.850655	0.973465	no
XLOC_013412	XLOC_013412	CBFA2T2	chr20:32077927-32237837	q1	q2	OK	0	0	0.0606939	0.274425	0.297395	0.64945	no
XLOC_013436	XLOC_013436	EPB41L1	chr20:34700347-34820721	q1	q2	OK	0	0	0.282905	1.58505e-07	0.000205	0.0101936	yes
XLOC_013438	XLOC_013438	DLGAP4	chr20:34995443-35157040	q1	q2	OK	0	0	0.0428473	0.618266	0.62257	0.899268	no
XLOC_013440	XLOC_013440	C20orf24,TGIF2,TGIF2-C20ORF24	chr20:35201875-35274619	q1	q2	OK	0	0	0.120035	0.000474774	0.092145	0.334202	no
XLOC_013471	XLOC_013471	TOX2	chr20:42543491-42698254	q1	q2	OK	0	0	0.185114	0.00326236	0.02318	0.141579	no
XLOC_013472	XLOC_013472	LOC100505783	chr20:42839599-42854667	q1	q2	OK	0	0	0.0846346	0.440317	0.44554	0.786875	no
XLOC_013488	XLOC_013488	DBNDD2,SYS1,SYS1-DBNDD2	chr20:43990576-44039250	q1	q2	OK	0	0	0.0343418	0.000400262	0.020075	0.128702	no
XLOC_013495	XLOC_013495	UBE2C	chr20:44441254-44445596	q1	q2	OK	0	0	0.0233283	0.341603	0.3675	0.717547	no
XLOC_013513	XLOC_013513	ZNFX1-AS1	chr20:47862438-47905795	q1	q2	OK	0	0	0.0691434	0.305797	0.293665	0.645271	no
XLOC_013532	XLOC_013532	CSTF1	chr20:54967426-54979582	q1	q2	OK	0	0	0.152351	0.0442359	0.081955	0.312176	no
XLOC_013540	XLOC_013540	RAE1	chr20:55904830-55998278	q1	q2	OK	0	0	0.0212319	0.349006	0.37665	0.728185	no
XLOC_013548	XLOC_013548	NPEPL1,STX16,STX16-NPEPL1	chr20:57226308-57290900	q1	q2	OK	0	0	0.0573585	0.0211751	0.07232	0.288613	no
XLOC_013549	XLOC_013549	GNAS	chr20:57393972-57486250	q1	q2	OK	0	0	0.140662	0.00071285	0.004375	0.0563507	no
XLOC_013589	XLOC_013589	RTEL1,RTEL1-TNFRSF6B,TNFRSF6B	chr20:62289162-62367494	q1	q2	OK	0	0	0.115718	0.139497	0.16507	0.473363	no
XLOC_013590	XLOC_013590	ZGPAT	chr20:62289162-62367494	q1	q2	OK	0	0	0.0965709	4.02573e-07	0.00234	0.0419583	yes
XLOC_013602	XLOC_013602	TCEA2	chr20:62688438-62703700	q1	q2	OK	0	0	0.0873948	3.88629e-06	0.005665	0.0635157	no
XLOC_013603	XLOC_013603	OPRL1	chr20:62711470-62731996	q1	q2	OK	0	0	0.0421501	0.15384	0.171185	0.481664	no
XLOC_013618	XLOC_013618	FKBP1A,FKBP1A-SDCBP2,SDCBP2	chr20:1290554-1373816	q1	q2	OK	0	0	0.0217453	0.0696277	0.1167	0.388935	no
XLOC_013645	XLOC_013645	RNF24	chr20:3912068-3996216	q1	q2	OK	0	0	0.00938323	0.832008	0.83443	0.969736	no
XLOC_013648	XLOC_013648	RASSF2	chr20:4760668-4804291	q1	q2	OK	0	0	0.0473889	0.473369	0.48257	0.819109	no
XLOC_013649	XLOC_013649	SLC23A2	chr20:4833001-4990939	q1	q2	OK	0	0	0.0758724	0.162115	0.17923	0.49441	no
XLOC_013651	XLOC_013651	PCNA	chr20:5095598-5107268	q1	q2	OK	0	0	0.0175124	0.124632	0.163515	0.471623	no
XLOC_013675	XLOC_013675	SNX5	chr20:17922243-17949490	q1	q2	OK	0	0	0.120487	0.0997904	0.113825	0.382288	no
XLOC_013680	XLOC_013680	HSPC072	chr20:18768614-18776709	q1	q2	OK	0	0	0.0783829	0.371586	0.35695	0.70914	no
XLOC_013727	XLOC_013727	C20orf112	chr20:31030861-31172875	q1	q2	OK	0	0	0.169137	0.0379786	0.06647	0.274748	no
XLOC_013737	XLOC_013737	AHCY	chr20:32868070-32899608	q1	q2	OK	0	0	0.0155857	0.231844	0.24938	0.589841	no
XLOC_013755	XLOC_013755	SCAND1	chr20:34541538-34543281	q1	q2	OK	0	0	0.0973417	0.197034	0.21477	0.544175	no
XLOC_013760	XLOC_013760	KIAA0889	chr20:35405844-35492087	q1	q2	OK	0	0	0.0746133	0.289349	0.31394	0.668011	no
XLOC_013765	XLOC_013765	BLCAP	chr20:36145818-36156333	q1	q2	OK	0	0	0.3192	7.16818e-08	0.000665	0.0207969	yes
XLOC_013808	XLOC_013808	PLTP	chr20:44517266-44541003	q1	q2	OK	0	0	0.0960045	2.299e-07	0.00236	0.042041	yes
XLOC_013818	XLOC_013818	SLC13A3,TP53RK	chr20:45186461-45318276	q1	q2	OK	0	0	0.110488	5.85885e-10	0.001125	0.0280404	yes
XLOC_013820	XLOC_013820	SULF2	chr20:46286149-46415360	q1	q2	OK	0	0	0.0142707	0.518599	0.539085	0.857792	no
XLOC_013828	XLOC_013828	TMEM189,TMEM189-UBE2V1,UBE2V1	chr20:48697660-48770335	q1	q2	OK	0	0	0.0840721	0.0903176	0.1328	0.419136	no
XLOC_013833	XLOC_013833	NFATC2	chr20:50007764-50179168	q1	q2	OK	0	0	0.155546	0.101559	0.129115	0.413691	no
XLOC_013851	XLOC_013851	PMEPA1	chr20:56223447-56286592	q1	q2	OK	0	0	0.0418306	0.6475	0.627905	0.902126	no
XLOC_013858	XLOC_013858	ATP5E,SLMO2,SLMO2-ATP5E	chr20:57603732-57617901	q1	q2	OK	0	0	0.0590531	0.448651	0.456925	0.798527	no
XLOC_013874	XLOC_013874	DIDO1	chr20:61509089-61569304	q1	q2	OK	0	0	0.0447027	0.394463	0.397695	0.746805	no
XLOC_013885	XLOC_013885	PRIC285	chr20:62189438-62205592	q1	q2	OK	0	0	0.145847	0.0588076	0.07517	0.296418	no
XLOC_013890	XLOC_013890	UCKL1	chr20:62571181-62601218	q1	q2	OK	0	0	0.00729093	0.843	0.84726	0.972596	no
XLOC_013896	XLOC_013896	RGS19	chr20:62704534-62711324	q1	q2	OK	0	0	0.0317393	0.517314	0.53264	0.854609	no
XLOC_013926	XLOC_013926	BACH1	chr21:30671219-30734217	q1	q2	OK	0	0	0.114975	0.0548122	0.088345	0.3271	no
XLOC_013969	XLOC_013969	TTC3	chr21:38445570-38575408	q1	q2	OK	0	0	0.0243912	0.461376	0.46915	0.808507	no
XLOC_013971	XLOC_013971	DYRK1A	chr21:38739858-38887679	q1	q2	OK	0	0	0.0786895	0.17476	0.40556	0.754451	no
XLOC_013975	XLOC_013975	ETS2	chr21:40177230-40196878	q1	q2	OK	0	0	0.0266163	0.271435	0.30187	0.653624	no
XLOC_013976	XLOC_013976	WRB	chr21:40752212-40769815	q1	q2	OK	0	0	0.123624	0.142794	0.16327	0.471536	no
XLOC_013977	XLOC_013977	SH3BGR	chr21:40817796-40887433	q1	q2	OK	0	0	0.115249	0.000142424	0.020875	0.131759	no
XLOC_013986	XLOC_013986	MX1	chr21:42792519-42831141	q1	q2	OK	0	0	0.142152	0.0556907	0.0856	0.320879	no
XLOC_014002	XLOC_014002	AGPAT3	chr21:45285115-45407475	q1	q2	OK	0	0	0.0430447	0.138772	0.16131	0.469347	no
XLOC_014040	XLOC_014040	SAMSN1	chr21:15857548-15955723	q1	q2	OK	0	0	0.0222769	0.11624	0.144255	0.438941	no
XLOC_014099	XLOC_014099	SYNJ1	chr21:34001068-34100351	q1	q2	OK	0	0	0.0555621	0.559724	0.56398	0.870898	no
XLOC_014105	XLOC_014105	DNAJC28	chr21:34860237-34864023	q1	q2	OK	0	0	0.0290297	0.829008	0.83355	0.96955	no
XLOC_014106	XLOC_014106	GART	chr21:34876237-34915198	q1	q2	OK	0	0	0.0186194	0.517233	0.524775	0.849459	no
XLOC_014111	XLOC_014111	RCAN1	chr21:35888783-35987382	q1	q2	OK	0	0	0.0338155	0.000357091	0.01976	0.128189	no
XLOC_014112	XLOC_014112	RUNX1	chr21:36160097-36421595	q1	q2	OK	0	0	0.0715891	0.0840344	0.107145	0.368577	no
XLOC_014114	XLOC_014114	SETD4	chr21:37406838-37432819	q1	q2	OK	0	0	0.0219116	0.808144	0.808175	0.963878	no
XLOC_014118	XLOC_014118	HLCS	chr21:38123188-38362545	q1	q2	OK	0	0	0.0998501	0.000342527	0.060265	0.260263	no
XLOC_014119	XLOC_014119	PIGP	chr21:38437663-38445458	q1	q2	OK	0	0	0.0261988	0.596489	0.59055	0.884485	no
XLOC_014170	XLOC_014170	ITGB2	chr21:46305867-46349595	q1	q2	OK	0	0	0.156297	0.00100187	0.009495	0.082977	no
XLOC_014178	XLOC_014178	SLC19A1	chr21:46934628-46962385	q1	q2	OK	0	0	0.215821	0.00187434	0.020795	0.131547	no
XLOC_014207	XLOC_014207	COMT,MIR4761	chr22:19863039-20004309	q1	q2	OK	0	0	0.0640223	0.0613509	0.27275	0.618163	no
XLOC_014233	XLOC_014233	UBE2L3	chr22:21899957-21978323	q1	q2	OK	0	0	0.034499	0.262085	0.419075	0.76584	no
XLOC_014253	XLOC_014253	SLC2A11	chr22:24199058-24227725	q1	q2	OK	0	0	0.0784036	0.227276	0.24278	0.581234	no
XLOC_014261	XLOC_014261	SPECC1L	chr22:24666789-24813708	q1	q2	OK	0	0	0.0691506	0.1768	0.1805	0.495699	no
XLOC_014265	XLOC_014265	GGT1	chr22:24979717-25024972	q1	q2	OK	0	0	0.369332	8.30688e-06	0.00527	0.0605772	no
XLOC_014306	XLOC_014306	SMTN	chr22:31477281-31500610	q1	q2	OK	0	0	0.0626426	0.0714749	0.31523	0.669864	no
XLOC_014309	XLOC_014309	LIMK2	chr22:31608249-31676066	q1	q2	OK	0	0	0.0280965	0.543504	0.551215	0.864097	no
XLOC_014318	XLOC_014318	FBXO7	chr22:32870706-32894818	q1	q2	OK	0	0	0.0041698	0.949577	0.95044	0.993012	no
XLOC_014323	XLOC_014323	TOM1	chr22:35695267-35743987	q1	q2	OK	0	0	0.153765	0.00160021	0.023935	0.14435	no
XLOC_014334	XLOC_014334	MPST	chr22:37415682-37425863	q1	q2	OK	0	0	0.225269	0.00586882	0.01533	0.110672	no
XLOC_014338	XLOC_014338	GGA1	chr22:38004480-38029571	q1	q2	OK	0	0	0.0455313	0.432894	0.438655	0.78122	no
XLOC_014343	XLOC_014343	TRIOBP	chr22:38092994-38172563	q1	q2	OK	0	0	0.0402824	0.156115	0.17057	0.481498	no
XLOC_014352	XLOC_014352	MAFF	chr22:38597938-38612517	q1	q2	OK	0	0	0.244794	7.45762e-07	0.006065	0.0644938	no
XLOC_014357	XLOC_014357	APOBEC3A,APOBEC3B	chr22:39353526-39388783	q1	q2	OK	0	0	0.0284036	0.44275	0.444565	0.785851	no
XLOC_014364	XLOC_014364	LOC100506472,TAB1	chr22:39795758-39833133	q1	q2	OK	0	0	0.00941064	0.838497	0.844085	0.971845	no
XLOC_014365	XLOC_014365	MGAT3	chr22:39853324-39888199	q1	q2	OK	0	0	0.429911	5.79557e-09	2e-05	0.00207187	yes
XLOC_014372	XLOC_014372	TNRC6B	chr22:40440820-40731812	q1	q2	OK	0	0	0.109348	0.0339704	0.040875	0.201986	no
XLOC_014382	XLOC_014382	TEF	chr22:41763336-41795332	q1	q2	OK	0	0	0.40443	1.87469e-07	0.00436	0.0563034	no
XLOC_014407	XLOC_014407	PARVG	chr22:44568835-44603035	q1	q2	OK	0	0	0.0597666	0.247296	0.31818	0.673255	no
XLOC_014409	XLOC_014409	ARHGAP8,PRR5,PRR5-ARHGAP8	chr22:45064426-45258664	q1	q2	OK	0	0	0.155408	0.308539	0.346705	0.699275	no
XLOC_014410	XLOC_014410	NUP50	chr22:45559725-45583890	q1	q2	OK	0	0	0.0689344	0.271739	0.28252	0.631101	no
XLOC_014448	XLOC_014448	RPL23AP82	chr22:51195513-51238065	q1	q2	OK	0	0	0.129853	0.16477	0.188325	0.505952	no
XLOC_014456	XLOC_014456	CECR5	chr22:17618409-17646335	q1	q2	OK	0	0	0.136222	0.00101939	0.012325	0.096742	no
XLOC_014457	XLOC_014457	CECR1	chr22:17660191-17690779	q1	q2	OK	0	0	0.0669606	0.506554	0.497635	0.830212	no
XLOC_014460	XLOC_014460	BID	chr22:18216905-18257431	q1	q2	OK	0	0	0.0707708	0.03429	0.124495	0.40489	no
XLOC_014466	XLOC_014466	DGCR11,DGCR2	chr22:19023794-19109967	q1	q2	OK	0	0	0.0552784	0.0593411	0.084655	0.318619	no
XLOC_014469	XLOC_014469	SLC25A1	chr22:19163087-19166338	q1	q2	OK	0	0	0.00597585	0.901456	0.9028	0.986582	no
XLOC_014489	XLOC_014489	PI4KA	chr22:21061978-21213100	q1	q2	OK	0	0	0.029344	0.689332	0.69506	0.927606	no
XLOC_014503	XLOC_014503	PRAME	chr22:22890122-22901696	q1	q2	OK	0	0	0.0824306	0.0193067	0.031995	0.174392	no
XLOC_014517	XLOC_014517	DDT	chr22:24309025-24322019	q1	q2	OK	0	0	0.106334	2.52172e-05	0.015505	0.111253	no
XLOC_014529	XLOC_014529	LRP5L	chr22:25747384-25777544	q1	q2	OK	0	0	0.0235522	0.839822	0.848265	0.973122	no
XLOC_014530	XLOC_014530	HPS4	chr22:26847445-26879820	q1	q2	OK	0	0	0.0945638	0.124928	0.142235	0.435775	no
XLOC_014548	XLOC_014548	NIPSNAP1	chr22:29950797-29977326	q1	q2	OK	0	0	0.137758	0.0639304	0.075705	0.297348	no
XLOC_014563	XLOC_014563	PES1	chr22:30972611-31003000	q1	q2	OK	0	0	0.00844986	0.621465	0.63604	0.905312	no
XLOC_014571	XLOC_014571	EIF4ENIF1	chr22:31835344-31885874	q1	q2	OK	0	0	0.10453	0.00179518	0.017085	0.117817	no
XLOC_014585	XLOC_014585	RBFOX2	chr22:36134782-36424585	q1	q2	OK	0	0	0.244043	9.32271e-05	0.00203	0.0386011	yes
XLOC_014588	XLOC_014588	APOL2	chr22:36622254-36636000	q1	q2	OK	0	0	0.18394	6.93875e-05	0.026145	0.153605	no
XLOC_014594	XLOC_014594	IFT27	chr22:37154245-37172177	q1	q2	OK	0	0	0.0958663	2.36182e-05	0.009095	0.0806315	no
XLOC_014614	XLOC_014614	TMEM184B	chr22:38615297-38669040	q1	q2	OK	0	0	0.0711749	0.0756505	0.104575	0.363255	no
XLOC_014615	XLOC_014615	CSNK1E	chr22:38686696-38714089	q1	q2	OK	0	0	0.313064	2.55906e-12	0.0001	0.0066745	yes
XLOC_014622	XLOC_014622	SUN2	chr22:39130718-39152024	q1	q2	OK	0	0	0.0568884	0.253511	0.271585	0.617493	no
XLOC_014647	XLOC_014647	NHP2L1	chr22:42069936-42084913	q1	q2	OK	0	0	0.149713	0.0258844	0.03737	0.19054	no
XLOC_014650	XLOC_014650	CENPM	chr22:42334740-42343148	q1	q2	OK	0	0	0.00365954	0.903197	0.90368	0.986582	no
XLOC_014660	XLOC_014660	CYB5R3	chr22:43013845-43045405	q1	q2	OK	0	0	0.0309255	0.071866	0.192105	0.511508	no
XLOC_014664	XLOC_014664	PACSIN2	chr22:43265771-43411184	q1	q2	OK	0	0	0.0289072	0.403784	0.41201	0.760475	no
XLOC_014675	XLOC_014675	PHF21B	chr22:45277042-45405809	q1	q2	OK	0	0	0.171451	0.00732303	0.12666	0.408603	no
XLOC_014676	XLOC_014676	LOC100506714	chr22:45529638-45559662	q1	q2	OK	0	0	0.160317	0.155479	0.178945	0.493787	no
XLOC_014677	XLOC_014677	KIAA0930	chr22:45588122-45636650	q1	q2	OK	0	0	0.0755181	0.00789934	0.034645	0.181731	no
XLOC_014691	XLOC_014691	BRD1,LOC90834	chr22:50166936-50218452	q1	q2	OK	0	0	0.0683563	0.203505	0.217955	0.548642	no
XLOC_014703	XLOC_014703	SCO2,TYMP	chr22:50946644-50968514	q1	q2	OK	0	0	0.0444551	0.217654	0.9284	0.989279	no
XLOC_014706	XLOC_014706	CHKB,CHKB-CPT1B,CPT1B	chr22:51007289-51021428	q1	q2	OK	0	0	0.0449817	0.108901	0.540935	0.858127	no
XLOC_014709	XLOC_014709	CHL1	chr3:238278-451097	q1	q2	OK	0	0	0.0128695	0.87953	0.880665	0.982719	no
XLOC_014714	XLOC_014714	SETMAR	chr3:4344987-4358949	q1	q2	OK	0	0	0.0157868	0.868166	0.87141	0.979751	no
XLOC_014729	XLOC_014729	ARPC4,ARPC4-TTLL3,TTLL3	chr3:9821653-9878040	q1	q2	OK	0	0	0.255419	9.44619e-05	0.00342	0.0503135	no
XLOC_014746	XLOC_014746	PPARG	chr3:12329348-12475855	q1	q2	OK	0	0	0.553642	6.46926e-09	0.00022	0.0106727	yes
XLOC_014750	XLOC_014750	HDAC11	chr3:13521714-13547924	q1	q2	OK	0	0	0.167888	1.4423e-05	0.006865	0.0687537	no
XLOC_014769	XLOC_014769	MIR3714,PLCL2	chr3:16926451-17132098	q1	q2	OK	0	0	0.339759	4.69738e-10	0.00057	0.0187704	yes
XLOC_014777	XLOC_014777	UBE2E1	chr3:23847383-23933131	q1	q2	OK	0	0	0.244127	2.39019e-06	0.000665	0.0207969	yes
XLOC_014778	XLOC_014778	RPL15	chr3:23933571-23965187	q1	q2	OK	0	0	0.142526	0.0614772	0.07397	0.29308	no
XLOC_014779	XLOC_014779	NR1D2	chr3:23986750-24022109	q1	q2	OK	0	0	0.366458	4.40616e-05	0.006905	0.0690153	no
XLOC_014794	XLOC_014794	CNOT10	chr3:32726636-32815367	q1	q2	OK	0	0	0.244595	2.0927e-07	0.001695	0.0350757	yes
XLOC_014799	XLOC_014799	PDCD6IP	chr3:33840062-33911199	q1	q2	OK	0	0	0.0179219	0.676631	0.679725	0.92355	no
XLOC_014800	XLOC_014800	ARPP21	chr3:35683848-35835988	q1	q2	OK	0	0	0.166675	0.0126163	0.05055	0.232633	no
XLOC_014803	XLOC_014803	MLH1	chr3:37034840-37092337	q1	q2	OK	0	0	0.112673	0.0898026	0.106575	0.367286	no
XLOC_014834	XLOC_014834	TRAK1	chr3:42132745-42267268	q1	q2	OK	0	0	0.022355	0.735802	0.740305	0.942294	no
XLOC_014848	XLOC_014848	C3orf23	chr3:44379610-44450940	q1	q2	OK	0	0	0.000934888	0.991232	0.990735	0.997571	no
XLOC_014891	XLOC_014891	NDUFAF3	chr3:49044636-49060926	q1	q2	OK	0	0	0.153471	2.7829e-05	0.009545	0.0833407	no
XLOC_014896	XLOC_014896	DAG1	chr3:49506135-49573051	q1	q2	OK	0	0	0.0906329	0.0183966	0.02872	0.162824	no
XLOC_014906	XLOC_014906	GNAI2	chr3:50273646-50296786	q1	q2	OK	0	0	0.240926	1.74909e-09	0.000495	0.0173337	yes
XLOC_014924	XLOC_014924	ABHD14A,ABHD14A-ACY1,ACY1	chr3:52009041-52023218	q1	q2	OK	0	0	0.0116667	0.86947	0.870125	0.979751	no
XLOC_014926	XLOC_014926	PPM1M	chr3:52279808-52284615	q1	q2	OK	0	0	0.0652112	0.380172	0.40419	0.753516	no
XLOC_014953	XLOC_014953	KCTD6	chr3:58477822-58488087	q1	q2	OK	0	0	0.0853808	0.162093	0.194415	0.513944	no
XLOC_014960	XLOC_014960	ATXN7	chr3:63850232-63989136	q1	q2	OK	0	0	0.0344041	0.621874	0.88334	0.983845	no
XLOC_014965	XLOC_014965	SLC25A26	chr3:66119284-66550845	q1	q2	OK	0	0	0.0103824	0.903456	0.90345	0.986582	no
XLOC_014979	XLOC_014979	LOC401074	chr3:75721431-75728454	q1	q2	OK	0	0	0.0137885	0.916624	0.91901	0.989117	no
XLOC_014981	XLOC_014981	ROBO2	chr3:77089293-77699114	q1	q2	OK	0	0	0.00471961	0.904774	0.90726	0.986582	no
XLOC_015006	XLOC_015006	C3orf26	chr3:99273152-99897476	q1	q2	OK	0	0	0.173535	0.0144099	0.038075	0.192897	no
XLOC_015013	XLOC_015013	TFG	chr3:100428133-100467811	q1	q2	OK	0	0	0.02733	0.604858	0.60452	0.89232	no
XLOC_015020	XLOC_015020	FAM55C,NFKBIZ	chr3:101498028-101579869	q1	q2	OK	0	0	0.281576	2.22648e-08	0.003765	0.0528109	no
XLOC_015036	XLOC_015036	PHLDB2,PLCXD2	chr3:111393522-111695364	q1	q2	OK	0	0	0.0610268	0.453607	0.471695	0.810571	no
XLOC_015049	XLOC_015049	GRAMD1C	chr3:113557680-113666021	q1	q2	OK	0	0	0.0261981	0.792051	0.78709	0.957155	no
XLOC_015073	XLOC_015073	CD86	chr3:121774208-121839988	q1	q2	OK	0	0	0.133934	0.0244987	0.043995	0.212084	no
XLOC_015078	XLOC_015078	PARP15	chr3:122296448-122355536	q1	q2	OK	0	0	0.059064	0.585151	0.6034	0.891784	no
XLOC_015108	XLOC_015108	C3orf37	chr3:128997683-129024135	q1	q2	OK	0	0	0.0242406	0.74953	0.754175	0.946306	no
XLOC_015119	XLOC_015119	ATP2C1	chr3:130569368-130745646	q1	q2	OK	0	0	0.115472	0.0391862	0.080945	0.309377	no
XLOC_015122	XLOC_015122	NUDT16	chr3:131100514-131107674	q1	q2	OK	0	0	0.0334497	0.458566	0.47343	0.811339	no
XLOC_015125	XLOC_015125	CCRL1	chr3:132276981-132593050	q1	q2	OK	0	0	0.106903	0.351926	0.385445	0.736214	no
XLOC_015126	XLOC_015126	UBA5	chr3:132276981-132593050	q1	q2	OK	0	0	0.159587	1.4025e-05	0.008925	0.0800353	no
XLOC_015130	XLOC_015130	CDV3	chr3:133292433-133309118	q1	q2	OK	0	0	0.0590274	0.200951	0.208935	0.535133	no
XLOC_015134	XLOC_015134	CEP63	chr3:134196545-134293855	q1	q2	OK	0	0	0.0547017	0.420232	0.63005	0.90312	no
XLOC_015146	XLOC_015146	FAIM	chr3:138327541-138352213	q1	q2	OK	0	0	0.37357	1.13148e-05	0.00471	0.0577176	no
XLOC_015160	XLOC_015160	PLS1	chr3:142315228-142432505	q1	q2	OK	0	0	0.143164	0.000395126	0.034315	0.181024	no
XLOC_015165	XLOC_015165	C3orf58	chr3:143690639-143711210	q1	q2	OK	0	0	0.260361	0.00272861	0.00943	0.0826996	no
XLOC_015186	XLOC_015186	MBNL1	chr3:151980404-152183569	q1	q2	OK	0	0	0.0516788	0.274624	0.27758	0.624131	no
XLOC_015190	XLOC_015190	ARHGEF26	chr3:153742189-153975616	q1	q2	OK	0	0	0.124501	0.142898	0.173335	0.48471	no
XLOC_015191	XLOC_015191	MME	chr3:154797435-154901518	q1	q2	OK	0	0	0.14431	0.0391034	0.031745	0.173874	no
XLOC_015194	XLOC_015194	TIPARP	chr3:156390959-156424557	q1	q2	OK	0	0	0.111035	0.199468	0.25613	0.598382	no
XLOC_015207	XLOC_015207	SMC4	chr3:160117429-160152741	q1	q2	OK	0	0	0.0370594	0.401527	0.41847	0.765642	no
XLOC_015218	XLOC_015218	MYNN	chr3:169490852-169507504	q1	q2	OK	0	0	0.156101	2.39381e-07	0.003245	0.0495722	yes
XLOC_015224	XLOC_015224	SKIL	chr3:170075472-170114637	q1	q2	OK	0	0	0.0580168	0.332959	0.34242	0.69678	no
XLOC_015259	XLOC_015259	EIF4G1	chr3:184032282-184053146	q1	q2	OK	0	0	0.161368	1.29688e-06	0.00117	0.0286592	yes
XLOC_015261	XLOC_015261	FAM131A	chr3:184053716-184079391	q1	q2	OK	0	0	0.119978	0.221175	0.24775	0.587348	no
XLOC_015267	XLOC_015267	MAP3K13	chr3:185000728-185206882	q1	q2	OK	0	0	0.0582577	0.0666105	0.100855	0.354326	no
XLOC_015282	XLOC_015282	ST6GAL1	chr3:186648314-186796341	q1	q2	OK	0	0	0.123143	0.052598	0.06826	0.279578	no
XLOC_015306	XLOC_015306	MUC20	chr3:195447752-195464540	q1	q2	OK	0	0	0.0114788	0.917236	0.919475	0.989117	no
XLOC_015317	XLOC_015317	FYTTD1	chr3:197398258-197511317	q1	q2	OK	0	0	0.0622033	0.00725826	0.137245	0.427869	no
XLOC_015345	XLOC_015345	SEC13	chr3:10342614-10362858	q1	q2	OK	0	0	0.0700199	1.11091e-06	0.00442	0.0566383	no
XLOC_015349	XLOC_015349	VGLL4	chr3:11314009-11762220	q1	q2	OK	0	0	0.168855	0.000743278	0.030605	0.169564	no
XLOC_015355	XLOC_015355	RPL32,SNORA7A	chr3:12876443-12883081	q1	q2	OK	0	0	0.0144489	0.302542	0.320205	0.675118	no
XLOC_015356	XLOC_015356	IQSEC1	chr3:12938718-13114617	q1	q2	OK	0	0	0.114262	0.00585956	0.027455	0.158468	no
XLOC_015362	XLOC_015362	FGD5-AS1	chr3:14984285-15106816	q1	q2	OK	0	0	0.158852	7.35088e-06	0.01982	0.128445	no
XLOC_015366	XLOC_015366	SH3BP5	chr3:15295690-15382901	q1	q2	OK	0	0	0.296634	6.30011e-07	0.000255	0.0118504	yes
XLOC_015371	XLOC_015371	ANKRD28	chr3:15708743-15901053	q1	q2	OK	0	0	0.238706	8.58578e-10	1e-05	0.00130855	yes
XLOC_015375	XLOC_015375	TBC1D5	chr3:17198653-17784240	q1	q2	OK	0	0	0.113863	0.0643908	0.083165	0.315341	no
XLOC_015376	XLOC_015376	SATB1	chr3:18389132-18480265	q1	q2	OK	0	0	0.0733035	0.0330488	0.053855	0.243123	no
XLOC_015388	XLOC_015388	NGLY1	chr3:25760434-25831530	q1	q2	OK	0	0	0.0132275	0.649222	0.65236	0.911613	no
XLOC_015398	XLOC_015398	GLB1,TMPPE	chr3:33038099-33138694	q1	q2	OK	0	0	0.017064	0.823856	0.824635	0.965504	no
XLOC_015401	XLOC_015401	CLASP2	chr3:33537738-33759705	q1	q2	OK	0	0	0.00695545	0.924481	0.9257	0.989117	no
XLOC_015421	XLOC_015421	SEC22C	chr3:42589458-42690233	q1	q2	OK	0	0	0.262274	9.03809e-07	0.00123	0.0294047	yes
XLOC_015458	XLOC_015458	PLXNB1	chr3:48445260-48471460	q1	q2	OK	0	0	0.0478223	0.692047	0.68591	0.92506	no
XLOC_015466	XLOC_015466	SLC26A6	chr3:48663155-48672926	q1	q2	OK	0	0	0.00122048	0.98351	0.98366	0.997571	no
XLOC_015473	XLOC_015473	DALRD3	chr3:49044636-49060926	q1	q2	OK	0	0	0.0450977	0.368456	0.3804	0.731312	no
XLOC_015488	XLOC_015488	AMT,NICN1	chr3:49454210-49466757	q1	q2	OK	0	0	0.00709286	0.907633	0.90698	0.986582	no
XLOC_015493	XLOC_015493	IP6K1	chr3:49761727-49823973	q1	q2	OK	0	0	0.0206087	0.246927	0.255065	0.597133	no
XLOC_015502	XLOC_015502	HYAL3,NAT6	chr3:50330258-50336899	q1	q2	OK	0	0	0.0746972	0.282619	0.277945	0.62467	no
XLOC_015503	XLOC_015503	HYAL1	chr3:50337319-50349812	q1	q2	OK	0	0	0.0128569	0.940752	0.941485	0.990788	no
XLOC_015506	XLOC_015506	RASSF1	chr3:50367216-50378367	q1	q2	OK	0	0	0.0245366	0.312083	0.85596	0.9756	no
XLOC_015511	XLOC_015511	C3orf18	chr3:50595455-50622421	q1	q2	OK	0	0	0.237648	0.0040369	0.02848	0.162219	no
XLOC_015518	XLOC_015518	PCBP4	chr3:51989329-52001482	q1	q2	OK	0	0	0.263891	1.28301e-08	0.00154	0.0332219	yes
XLOC_015532	XLOC_015532	NT5DC2	chr3:52529355-52569093	q1	q2	OK	0	0	0.0253213	0.20791	0.213925	0.543066	no
XLOC_015533	XLOC_015533	PBRM1	chr3:52579367-52719866	q1	q2	OK	0	0	0.324534	7.75738e-10	2e-05	0.00207187	yes
XLOC_015534	XLOC_015534	GLT8D1	chr3:52719935-52742197	q1	q2	OK	0	0	0.0412496	0.617805	0.608925	0.894236	no
XLOC_015537	XLOC_015537	MUSTN1,TMEM110,TMEM110-MUSTN1	chr3:52867130-52931597	q1	q2	OK	0	0	0.0402589	0.5975	0.61093	0.894274	no
XLOC_015551	XLOC_015551	FAM208A	chr3:56591183-56717135	q1	q2	OK	0	0	0.0405909	0.345904	0.34865	0.70132	no
XLOC_015552	XLOC_015552	ARHGEF3	chr3:56761445-57113336	q1	q2	OK	0	0	0.0486808	2.04987e-05	0.010405	0.087521	no
XLOC_015585	XLOC_015585	FOXP1	chr3:71003864-71633140	q1	q2	OK	0	0	0.272847	8.23011e-07	0.007375	0.0714857	no
XLOC_015595	XLOC_015595	ROBO1	chr3:78646387-79817059	q1	q2	OK	0	0	0.0186618	0.756739	0.760245	0.947816	no
XLOC_015601	XLOC_015601	CGGBP1	chr3:88101099-88207115	q1	q2	OK	0	0	0.0477324	0.0271592	0.043805	0.211651	no
XLOC_015604	XLOC_015604	DHFRL1	chr3:93776765-93845630	q1	q2	OK	0	0	0.188816	0.0535701	0.079825	0.306391	no
XLOC_015650	XLOC_015650	ZBTB20	chr3:114056946-114866127	q1	q2	OK	0	0	0.285647	4.63836e-05	0.0207	0.131185	no
XLOC_015653	XLOC_015653	IGSF11	chr3:118619478-118864898	q1	q2	OK	0	0	0.0321916	1.62686e-06	0.00701	0.0695059	no
XLOC_015673	XLOC_015673	PARP9	chr3:122246759-122294049	q1	q2	OK	0	0	0.00471472	0.882566	0.884155	0.983845	no
XLOC_015690	XLOC_015690	SLC41A3	chr3:125725199-125820391	q1	q2	OK	0	0	0.390949	9.31477e-12	1e-05	0.00130855	yes
XLOC_015697	XLOC_015697	TPRA1	chr3:127291907-127309568	q1	q2	OK	0	0	0.0555725	0.119529	0.1477	0.445384	no
XLOC_015698	XLOC_015698	MGLL	chr3:127407904-127542093	q1	q2	OK	0	0	0.0618685	0.0602572	0.086705	0.323436	no
XLOC_015706	XLOC_015706	ISY1,ISY1-RAB43,RAB43	chr3:128806411-128880073	q1	q2	OK	0	0	0.0513416	0.20533	0.218575	0.548642	no
XLOC_015714	XLOC_015714	TMCC1	chr3:129366634-129612419	q1	q2	OK	0	0	0.139965	0.0769093	0.19396	0.512877	no
XLOC_015722	XLOC_015722	ACAD11,NPHP3,NPHP3-ACAD11	chr3:132276981-132593050	q1	q2	OK	0	0	0.00400102	0.940123	0.939665	0.990784	no
XLOC_015731	XLOC_015731	MSL2	chr3:135867759-135914688	q1	q2	OK	0	0	0.165388	0.0228958	0.04217	0.20568	no
XLOC_015738	XLOC_015738	PIK3CB	chr3:138371539-138478201	q1	q2	OK	0	0	0.075901	0.0718354	0.114825	0.384607	no
XLOC_015748	XLOC_015748	TFDP2	chr3:141663269-141868386	q1	q2	OK	0	0	0.0169429	0.723988	0.70881	0.934913	no
XLOC_015778	XLOC_015778	P2RY12	chr3:150804675-151176497	q1	q2	OK	0	0	0.346932	5.54234e-06	0.010905	0.0893413	no
XLOC_015779	XLOC_015779	IGSF10	chr3:150804675-151176497	q1	q2	OK	0	0	0.221179	0.0253289	0.08906	0.328038	no
XLOC_015799	XLOC_015799	IFT80	chr3:159974773-160117320	q1	q2	OK	0	0	0.170437	0.0113971	0.02098	0.132138	no
XLOC_015839	XLOC_015839	DNAJC19	chr3:180701497-180707562	q1	q2	OK	0	0	0.016316	0.517189	0.50574	0.836119	no
XLOC_015849	XLOC_015849	ALG3	chr3:183948316-183967313	q1	q2	OK	0	0	0.0612386	0.162719	0.17873	0.493331	no
XLOC_015864	XLOC_015864	TBCCD1	chr3:186263855-186288332	q1	q2	OK	0	0	0.0299185	0.699794	0.70244	0.930443	no
XLOC_015865	XLOC_015865	RFC4	chr3:186501360-186524484	q1	q2	OK	0	0	0.00457028	0.917066	0.919705	0.989117	no
XLOC_015870	XLOC_015870	BCL6	chr3:187416046-187463513	q1	q2	OK	0	0	0.0505481	0.425767	0.60777	0.894014	no
XLOC_015895	XLOC_015895	TNK2	chr3:195590235-195635880	q1	q2	OK	0	0	0.0463205	0.458	0.46375	0.804075	no
XLOC_015900	XLOC_015900	TCTEX1D2,TM4SF19,TM4SF19-TCTEX1D2	chr3:196018089-196065291	q1	q2	OK	0	0	0.064582	0.0480675	0.109415	0.373672	no
XLOC_015909	XLOC_015909	DLG1	chr3:196769430-197030621	q1	q2	OK	0	0	0.0614441	0.00648303	0.02699	0.156872	no
XLOC_015913	XLOC_015913	KIAA0226,MIR922	chr3:197398258-197511317	q1	q2	OK	0	0	0.00663993	0.905917	0.909265	0.986718	no
XLOC_015914	XLOC_015914	IQCG	chr3:197615945-197686886	q1	q2	OK	0	0	0.0479505	0.620082	0.632035	0.904192	no
XLOC_015925	XLOC_015925	FGFRL1	chr4:1005609-1020686	q1	q2	OK	0	0	0.0432405	0.672853	0.67659	0.921864	no
XLOC_015932	XLOC_015932	WHSC1	chr4:1873122-1983934	q1	q2	OK	0	0	0.0778215	0.00135248	0.056595	0.250484	no
XLOC_015937	XLOC_015937	RNF4	chr4:2470794-2517586	q1	q2	OK	0	0	0.0165129	0.516313	0.536455	0.855983	no
XLOC_015939	XLOC_015939	SH3BP2	chr4:2794749-2842823	q1	q2	OK	0	0	0.0610756	0.000537049	0.03766	0.191771	no
XLOC_015965	XLOC_015965	TBC1D14	chr4:6911170-7059677	q1	q2	OK	0	0	0.122949	0.0283015	0.18748	0.505555	no
XLOC_016019	XLOC_016019	RBPJ	chr4:26321331-26436752	q1	q2	OK	0	0	0.0663753	0.182088	0.185815	0.503249	no
XLOC_016028	XLOC_016028	TBC1D1	chr4:37892704-38140796	q1	q2	OK	0	0	0.176984	0.000120117	0.00308	0.0477856	yes
XLOC_016033	XLOC_016033	KLHL5	chr4:39046450-39127853	q1	q2	OK	0	0	0.0210244	0.257386	0.257655	0.599948	no
XLOC_016057	XLOC_016057	OCIAD1	chr4:48833059-48863834	q1	q2	OK	0	0	0.0866655	0.053211	0.075005	0.296002	no
XLOC_016076	XLOC_016076	PAICS	chr4:57301914-57327534	q1	q2	OK	0	0	0.309932	1.56384e-05	0.00032	0.0133155	yes
XLOC_016080	XLOC_016080	REST	chr4:57774041-57802010	q1	q2	OK	0	0	0.0189751	0.804182	0.808325	0.963878	no
XLOC_016112	XLOC_016112	RUFY3	chr4:71570653-71674336	q1	q2	OK	0	0	0.0511862	0.445121	0.450665	0.792129	no
XLOC_016161	XLOC_016161	ARHGAP24	chr4:86396283-86923823	q1	q2	OK	0	0	0.0589859	0.24514	0.26886	0.614303	no
XLOC_016164	XLOC_016164	AFF1	chr4:87856153-88062206	q1	q2	OK	0	0	0.0909146	0.197143	0.22303	0.553402	no
XLOC_016183	XLOC_016183	SMARCAD1	chr4:95128758-95212443	q1	q2	OK	0	0	0.104669	0.0466174	0.2104	0.537761	no
XLOC_016196	XLOC_016196	BANK1	chr4:102711763-102995969	q1	q2	OK	0	0	0.21422	0.000210486	0.00412	0.0552872	no
XLOC_016199	XLOC_016199	TET2	chr4:106067031-106200960	q1	q2	OK	0	0	0.291056	3.30517e-06	0.00151	0.0327167	yes
XLOC_016201	XLOC_016201	GSTCD	chr4:106629940-106768882	q1	q2	OK	0	0	0.027901	0.758798	0.7574	0.947465	no
XLOC_016203	XLOC_016203	AIMP1	chr4:106967232-107270381	q1	q2	OK	0	0	0.0234721	0.545131	0.55634	0.86652	no
XLOC_016220	XLOC_016220	LARP7	chr4:113460488-113578742	q1	q2	OK	0	0	0.111302	0.14537	0.157875	0.463855	no
XLOC_016221	XLOC_016221	ANK2	chr4:113739238-114304896	q1	q2	OK	0	0	0.115346	0.186909	0.20738	0.533608	no
XLOC_016249	XLOC_016249	PLK4	chr4:128802015-128820377	q1	q2	OK	0	0	0.25244	2.48618e-07	0.00232	0.0419498	yes
XLOC_016253	XLOC_016253	C4orf33	chr4:130014828-130033843	q1	q2	OK	0	0	0.0266969	0.710479	0.71053	0.935641	no
XLOC_016296	XLOC_016296	GUCY1A3	chr4:156587861-156658214	q1	q2	OK	0	0	0.0620988	0.37259	0.650485	0.911613	no
XLOC_016314	XLOC_016314	KLHL2	chr4:166128769-166244308	q1	q2	OK	0	0	0.348579	1.01593e-06	0.001365	0.0311351	yes
XLOC_016320	XLOC_016320	PALLD	chr4:169418216-169849608	q1	q2	OK	0	0	0.0390231	0.640084	0.64406	0.909051	no
XLOC_016321	XLOC_016321	CLCN3	chr4:170541671-170644338	q1	q2	OK	0	0	0.00288772	0.954037	0.953675	0.993985	no
XLOC_016327	XLOC_016327	CEP44	chr4:175157809-175254531	q1	q2	OK	0	0	0.0108412	0.823004	0.827855	0.966932	no
XLOC_016367	XLOC_016367	ABCA11P,ZNF721	chr4:419223-533320	q1	q2	OK	0	0	0.0551797	0.513839	0.520175	0.845976	no
XLOC_016377	XLOC_016377	LOC100130872,SPON2	chr4:1160720-1202750	q1	q2	OK	0	0	0.160092	0.0234233	0.25397	0.596184	no
XLOC_016384	XLOC_016384	HAUS3,POLN	chr4:2073644-2243860	q1	q2	OK	0	0	0.0718677	6.17036e-06	0.00657	0.0675933	no
XLOC_016386	XLOC_016386	ZFYVE28	chr4:2271323-2420370	q1	q2	OK	0	0	0.00334205	0.960562	0.958465	0.994878	no
XLOC_016387	XLOC_016387	TNIP2	chr4:2743386-2758103	q1	q2	OK	0	0	0.136704	0.064119	0.08734	0.325195	no
XLOC_016388	XLOC_016388	MFSD10	chr4:2932287-2936586	q1	q2	OK	0	0	0.0358589	0.583146	0.59525	0.886997	no
XLOC_016396	XLOC_016396	LYAR	chr4:4269428-4291896	q1	q2	OK	0	0	0.0464347	0.242235	0.259445	0.602705	no
XLOC_016399	XLOC_016399	EVC2	chr4:5564145-5711275	q1	q2	OK	0	0	0.0920387	0.122741	0.137885	0.429057	no
XLOC_016430	XLOC_016430	PROM1	chr4:15969848-16085623	q1	q2	OK	0	0	0.137707	0.00533572	0.00814	0.0755152	no
XLOC_016445	XLOC_016445	CCDC149	chr4:24807738-24981826	q1	q2	OK	0	0	0.148272	7.80742e-05	0.01761	0.11978	no
XLOC_016459	XLOC_016459	RPL9	chr4:39455744-39460568	q1	q2	OK	0	0	0.0514575	0.144775	0.168155	0.478721	no
XLOC_016464	XLOC_016464	RBM47	chr4:40425271-40631883	q1	q2	OK	0	0	0.111696	4.98665e-07	0.00295	0.0467953	yes
XLOC_016529	XLOC_016529	GRSF1	chr4:71681498-71705627	q1	q2	OK	0	0	0.0421649	0.142438	0.163395	0.471623	no
XLOC_016534	XLOC_016534	RASSF6	chr4:74438861-74486340	q1	q2	OK	0	0	0.0718959	0.11359	0.14671	0.44325	no
XLOC_016544	XLOC_016544	G3BP2	chr4:76567952-76598667	q1	q2	OK	0	0	0.0470982	0.194022	0.221435	0.552172	no
XLOC_016571	XLOC_016571	LIN54	chr4:83845755-83934040	q1	q2	OK	0	0	0.0151098	0.846352	0.845695	0.972067	no
XLOC_016574	XLOC_016574	HPSE	chr4:84213613-84256306	q1	q2	OK	0	0	0.00998199	0.944418	0.944725	0.991169	no
XLOC_016579	XLOC_016579	MAPK10	chr4:86936275-87374283	q1	q2	OK	0	0	0.163022	3.03333e-06	0.015745	0.112006	no
XLOC_016591	XLOC_016591	FAM13A	chr4:89630939-89978323	q1	q2	OK	0	0	0.0221075	0.609602	0.58696	0.883031	no
XLOC_016598	XLOC_016598	EIF4E	chr4:99799606-99851786	q1	q2	OK	0	0	0.038837	0.473056	0.47986	0.816588	no
XLOC_016607	XLOC_016607	RG9MTD2	chr4:100467863-100485189	q1	q2	OK	0	0	0.0966504	0.144413	0.164055	0.472359	no
XLOC_016614	XLOC_016614	SLC39A8	chr4:103172197-103266655	q1	q2	OK	0	0	0.0993366	0.145809	0.27391	0.619521	no
XLOC_016616	XLOC_016616	UBE2D3	chr4:103717132-103790032	q1	q2	OK	0	0	0.0597411	0.054335	0.54177	0.858493	no
XLOC_016625	XLOC_016625	TBCK	chr4:106967232-107270381	q1	q2	OK	0	0	0.195708	0.00508679	0.012565	0.0973959	no
XLOC_016629	XLOC_016629	LEF1	chr4:108968700-109097586	q1	q2	OK	0	0	0.192473	0.00586973	0.019015	0.125401	no
XLOC_016656	XLOC_016656	PDE5A	chr4:120375937-120549981	q1	q2	OK	0	0	0.153304	0.0366781	0.09011	0.329586	no
XLOC_016670	XLOC_016670	NUDT6	chr4:123747862-123844159	q1	q2	OK	0	0	0.0142759	0.876659	0.881175	0.982967	no
XLOC_016679	XLOC_016679	ELF2	chr4:139978870-140060606	q1	q2	OK	0	0	0.0538962	0.500666	0.499105	0.830903	no
XLOC_016681	XLOC_016681	NDUFC1	chr4:140211070-140311935	q1	q2	OK	0	0	0.0385176	0.55066	0.552485	0.864589	no
XLOC_016696	XLOC_016696	OTUD4	chr4:146054801-146100832	q1	q2	OK	0	0	0.0107932	0.852576	0.85518	0.9756	no
XLOC_016706	XLOC_016706	FBXW7	chr4:153242409-153456172	q1	q2	OK	0	0	0.0478122	0.26797	0.28512	0.635055	no
XLOC_016746	XLOC_016746	HMGB2	chr4:174252526-174255595	q1	q2	OK	0	0	0.0178955	0.443672	0.449405	0.791172	no
XLOC_016780	XLOC_016780	SORBS2	chr4:186506597-186877870	q1	q2	OK	0	0	0.101934	0.0304486	0.1605	0.4674	no
XLOC_016799	XLOC_016799	AHRR,PDCD6	chr5:271735-438405	q1	q2	OK	0	0	0.0210681	0.149309	0.1804	0.495699	no
XLOC_016815	XLOC_016815	PAPD7	chr5:6714717-6757161	q1	q2	OK	0	0	0.11491	0.0709104	0.08477	0.318619	no
XLOC_016867	XLOC_016867	NNT	chr5:43602790-43705668	q1	q2	OK	0	0	0.0471855	0.422893	0.427345	0.772717	no
XLOC_016869	XLOC_016869	PARP8	chr5:49961732-50142356	q1	q2	OK	0	0	0.230673	0.00589857	0.020035	0.12863	no
XLOC_016886	XLOC_016886	GPBP1	chr5:56469774-56560506	q1	q2	OK	0	0	0.16492	0.00112563	0.010175	0.0867098	no
XLOC_016889	XLOC_016889	PART1	chr5:58264865-59843484	q1	q2	OK	0	0	0.208037	0.0854545	0.12828	0.411414	no
XLOC_016904	XLOC_016904	SREK1	chr5:65440084-65476714	q1	q2	OK	0	0	0.0234327	0.226428	0.258905	0.601591	no
XLOC_016905	XLOC_016905	MAST4	chr5:65892175-66465423	q1	q2	OK	0	0	0.0869466	0.356991	0.356765	0.70914	no
XLOC_016906	XLOC_016906	PIK3R1	chr5:67511583-67597649	q1	q2	OK	0	0	0.279564	1.999e-09	1e-05	0.00130855	yes
XLOC_016912	XLOC_016912	RAD17	chr5:68647552-68710630	q1	q2	OK	0	0	0.162204	0.00749248	0.03943	0.197846	no
XLOC_016928	XLOC_016928	TNPO1	chr5:72112417-72210215	q1	q2	OK	0	0	0.0168999	0.798003	0.801645	0.962458	no
XLOC_016973	XLOC_016973	RASA1	chr5:86564069-86687743	q1	q2	OK	0	0	0.200673	0.010564	0.01756	0.119612	no
XLOC_016974	XLOC_016974	LOC100505894	chr5:87564698-87732491	q1	q2	OK	0	0	0.00862817	0.923938	0.92763	0.989117	no
XLOC_016983	XLOC_016983	RFESD	chr5:94982480-94992849	q1	q2	OK	0	0	0.00149693	0.986142	0.986025	0.997571	no
XLOC_016987	XLOC_016987	CAST	chr5:95997740-96149848	q1	q2	OK	0	0	0.181372	5.4831e-07	0.019345	0.12632	no
XLOC_016989	XLOC_016989	LNPEP	chr5:96271345-96365115	q1	q2	OK	0	0	0.0216078	0.792987	0.79344	0.959713	no
XLOC_017001	XLOC_017001	TSLP	chr5:110405777-110413722	q1	q2	OK	0	0	0.0674565	0.00028788	0.020315	0.129925	no
XLOC_017008	XLOC_017008	APC	chr5:112043201-112181936	q1	q2	OK	0	0	0.0989737	0.0810277	0.08917	0.328038	no
XLOC_017020	XLOC_017020	TNFAIP8	chr5:118604417-118730294	q1	q2	OK	0	0	0.10706	0.0808148	0.10268	0.358425	no
XLOC_017033	XLOC_017033	GRAMD3	chr5:125695787-125829853	q1	q2	OK	0	0	0.187164	0.107865	0.13833	0.42946	no
XLOC_017036	XLOC_017036	LMNB1	chr5:126112314-126172712	q1	q2	OK	0	0	0.0915663	0.214168	0.224815	0.555889	no
XLOC_017069	XLOC_017069	C5orf24	chr5:134181369-134195425	q1	q2	OK	0	0	0.18295	3.98006e-06	0.005755	0.0639085	no
XLOC_017083	XLOC_017083	FAM53C	chr5:137673223-137685418	q1	q2	OK	0	0	0.0767108	0.0297563	0.055175	0.246614	no
XLOC_017088	XLOC_017088	MATR3,SNHG4	chr5:138609440-138667366	q1	q2	OK	0	0	0.0784423	0.188827	0.256995	0.599101	no
XLOC_017090	XLOC_017090	PAIP2	chr5:138677518-138719039	q1	q2	OK	0	0	0.0183148	0.0790157	0.113145	0.381174	no
XLOC_017098	XLOC_017098	ANKHD1,ANKHD1-EIF4EBP3,EIF4EBP3	chr5:139781398-139929163	q1	q2	OK	0	0	0.0523961	0.159434	0.179945	0.495092	no
XLOC_017128	XLOC_017128	PCDHGA1,PCDHGA10,PCDHGA11,PCDHGA12,PCDHGA2,PCDHGA3,PCDHGA4,PCDHGA5,PCDHGA6,PCDHGA7,PCDHGA8,PCDHGA9,PCDHGB1,PCDHGB2,PCDHGB3,PCDHGB4,PCDHGB5,PCDHGB6,PCDHGB7,PCDHGC3,PCDHGC4,PCDHGC5	chr5:140710251-140892548	q1	q2	OK	0	0	0.0896788	1.2348e-06	0.552915	0.864854	no
XLOC_017133	XLOC_017133	RNF14	chr5:141346401-141369856	q1	q2	OK	0	0	0.322285	4.69009e-10	0.000275	0.0123212	yes
XLOC_017185	XLOC_017185	CYFIP2	chr5:156693090-156822606	q1	q2	OK	0	0	0.037721	0.399622	0.40577	0.754482	no
XLOC_017194	XLOC_017194	FABP6	chr5:159614373-159665729	q1	q2	OK	0	0	0.0831213	0.34047	0.361605	0.713169	no
XLOC_017203	XLOC_017203	MAT2B	chr5:162930230-162946328	q1	q2	OK	0	0	0.0397642	0.557278	0.558035	0.867263	no
XLOC_017249	XLOC_017249	FGFR4	chr5:176513920-176525126	q1	q2	OK	0	0	0.131542	0.0246943	0.052405	0.238303	no
XLOC_017250	XLOC_017250	NSD1	chr5:176560079-176727214	q1	q2	OK	0	0	0.00576957	0.916476	0.918715	0.989117	no
XLOC_017255	XLOC_017255	PRR7	chr5:176853686-176883287	q1	q2	OK	0	0	0.0285316	0.717212	0.721835	0.937672	no
XLOC_017268	XLOC_017268	RUFY1	chr5:178977561-179037027	q1	q2	OK	0	0	0.16016	0.0214317	0.041325	0.20305	no
XLOC_017272	XLOC_017272	SQSTM1	chr5:179224597-179285840	q1	q2	OK	0	0	0.0619076	0.0809341	0.21444	0.544171	no
XLOC_017289	XLOC_017289	BRD9	chr5:863849-892939	q1	q2	OK	0	0	0.0773606	0.226708	0.2315	0.565946	no
XLOC_017327	XLOC_017327	FAM134B	chr5:16473146-16617167	q1	q2	OK	0	0	0.000452358	0.972653	0.97353	0.997571	no
XLOC_017343	XLOC_017343	AMACR,C1QTNF3,C1QTNF3-AMACR	chr5:33987090-34124633	q1	q2	OK	0	0	0.0867603	0.135983	0.345185	0.699068	no
XLOC_017352	XLOC_017352	NADKD1	chr5:36192693-36242258	q1	q2	OK	0	0	0.38262	4.04528e-06	0.001805	0.0364112	yes
XLOC_017356	XLOC_017356	NUP155	chr5:37291940-37371197	q1	q2	OK	0	0	0.0226041	0.59149	0.59609	0.887708	no
XLOC_017382	XLOC_017382	PAIP1	chr5:43526369-43557521	q1	q2	OK	0	0	0.0605028	0.331025	0.33299	0.687617	no
XLOC_017387	XLOC_017387	MOCS2	chr5:52393894-52405598	q1	q2	OK	0	0	0.00984938	0.819523	0.82499	0.965693	no
XLOC_017406	XLOC_017406	PDE4D	chr5:58264865-59843484	q1	q2	OK	0	0	0.300142	2.83845e-05	0.000505	0.0176218	yes
XLOC_017416	XLOC_017416	TRIM23	chr5:64885506-64920187	q1	q2	OK	0	0	0.2501	0.001088	0.02766	0.159466	no
XLOC_017421	XLOC_017421	TAF9	chr5:68647552-68710630	q1	q2	OK	0	0	0.0486753	0.102019	0.117225	0.390031	no
XLOC_017424	XLOC_017424	LOC100170939,SMA4	chr5:69423288-69586004	q1	q2	OK	0	0	0.00028354	0.996845	0.996865	0.999472	no
XLOC_017425	XLOC_017425	GUSBP9,SMA5	chr5:69776869-69881549	q1	q2	OK	0	0	0.11837	0.012761	0.06482	0.270329	no
XLOC_017439	XLOC_017439	COL4A3BP	chr5:74666927-74895646	q1	q2	OK	0	0	0.0203595	0.756242	0.755855	0.947177	no
XLOC_017440	XLOC_017440	POC5	chr5:74970023-75013313	q1	q2	OK	0	0	0.17544	0.0700295	0.10192	0.356325	no
XLOC_017449	XLOC_017449	ARSB	chr5:78073036-78282357	q1	q2	OK	0	0	0.035533	0.633065	0.64801	0.910106	no
XLOC_017468	XLOC_017468	CCNH	chr5:86690078-86708850	q1	q2	OK	0	0	0.0893577	0.0643737	0.103885	0.361489	no
XLOC_017471	XLOC_017471	MEF2C	chr5:88014057-88199922	q1	q2	OK	0	0	0.0696352	0.11117	0.120175	0.396135	no
XLOC_017487	XLOC_017487	ERAP1	chr5:95997740-96149848	q1	q2	OK	0	0	0.167073	0.0280226	0.03737	0.19054	no
XLOC_017504	XLOC_017504	NREP	chr5:110834021-111312628	q1	q2	OK	0	0	0.163452	0.000966191	0.013495	0.102293	no
XLOC_017513	XLOC_017513	TICAM2,TMED7,TMED7-TICAM2	chr5:114914338-114961876	q1	q2	OK	0	0	0.0261957	0.542678	0.543165	0.859198	no
XLOC_017539	XLOC_017539	SHROOM1	chr5:132157832-132166590	q1	q2	OK	0	0	0.0374895	0.728497	0.735455	0.940369	no
XLOC_017546	XLOC_017546	VDAC1	chr5:133307565-133340824	q1	q2	OK	0	0	0.170263	0.000204907	0.00178	0.0360532	yes
XLOC_017554	XLOC_017554	H2AFY	chr5:134670070-134735577	q1	q2	OK	0	0	0.134407	4.63092e-11	0.000135	0.00799152	yes
XLOC_017576	XLOC_017576	ETF1	chr5:137841781-137878989	q1	q2	OK	0	0	0.24984	4.27975e-10	0.00025	0.0118393	yes
XLOC_017591	XLOC_017591	SRA1	chr5:139929651-139937678	q1	q2	OK	0	0	0.137193	0.083065	0.09866	0.348924	no
XLOC_017609	XLOC_017609	NR3C1	chr5:142657495-142815077	q1	q2	OK	0	0	0.0685119	0.272763	0.355425	0.707365	no
XLOC_017626	XLOC_017626	TIGD6	chr5:149372685-149432706	q1	q2	OK	0	0	0.0223894	0.812138	0.82099	0.965106	no
XLOC_017634	XLOC_017634	DCTN4	chr5:150088308-150138657	q1	q2	OK	0	0	0.0260211	0.638928	0.638485	0.906199	no
XLOC_017637	XLOC_017637	TNIP1	chr5:150409503-150467221	q1	q2	OK	0	0	0.0534636	0.234678	0.236095	0.572207	no
XLOC_017638	XLOC_017638	ANXA6	chr5:150480266-150537443	q1	q2	OK	0	0	0.108158	0.0131324	0.0342	0.180994	no
XLOC_017656	XLOC_017656	MED7	chr5:156565450-156569921	q1	q2	OK	0	0	0.109085	0.17816	0.2043	0.52951	no
XLOC_017663	XLOC_017663	RNF145	chr5:158584416-158637061	q1	q2	OK	0	0	0.0721603	0.0413938	0.176905	0.490335	no
XLOC_017705	XLOC_017705	UIMC1	chr5:176332005-176433795	q1	q2	OK	0	0	0.0117198	0.660082	0.672285	0.918768	no
XLOC_017712	XLOC_017712	DBN1	chr5:176883613-176900694	q1	q2	OK	0	0	0.0103833	0.523291	0.54419	0.860464	no
XLOC_017714	XLOC_017714	DOK3	chr5:176928905-176937427	q1	q2	OK	0	0	0.0648872	0.193753	0.19833	0.52061	no
XLOC_017732	XLOC_017732	MGAT4B	chr5:179224597-179285840	q1	q2	OK	0	0	0.00129371	0.975543	0.9761	0.997571	no
XLOC_017744	XLOC_017744	MGAT1	chr5:180217540-180237137	q1	q2	OK	0	0	0.193988	8.24265e-05	0.00337	0.0502469	no
XLOC_017768	XLOC_017768	CDYL	chr6:4706392-4955778	q1	q2	OK	0	0	0.105591	0.0198077	0.05773	0.253925	no
XLOC_017772	XLOC_017772	RREB1	chr6:7107829-7252213	q1	q2	OK	0	0	0.0527384	0.031559	0.04509	0.215292	no
XLOC_017773	XLOC_017773	RIOK1	chr6:7390061-7418270	q1	q2	OK	0	0	0.202362	0.0065116	0.022885	0.140265	no
XLOC_017781	XLOC_017781	GCNT2	chr6:10521567-10629601	q1	q2	OK	0	0	0.0591563	0.330087	0.553675	0.865693	no
XLOC_017795	XLOC_017795	CD83	chr6:14117486-14137148	q1	q2	OK	0	0	0.117847	0.0541634	0.06665	0.275149	no
XLOC_017807	XLOC_017807	E2F3	chr6:20402136-20493945	q1	q2	OK	0	0	0.0487375	0.533527	0.54039	0.857883	no
XLOC_017817	XLOC_017817	GMNN	chr6:24775158-24786325	q1	q2	OK	0	0	0.0637504	0.0950438	0.11985	0.395326	no
XLOC_017840	XLOC_017840	BTN3A2	chr6:26365397-26378548	q1	q2	OK	0	0	0.0159705	0.793248	0.7951	0.959996	no
XLOC_017901	XLOC_017901	RPP21,TRIM39,TRIM39-RPP21	chr6:30255173-30314635	q1	q2	OK	0	0	0.0451076	0.294471	0.708965	0.934913	no
XLOC_017910	XLOC_017910	DDR1	chr6:30851860-30867933	q1	q2	OK	0	0	0.194869	0.00141162	0.03998	0.199849	no
XLOC_017913	XLOC_017913	VARS2	chr6:30881981-30894235	q1	q2	OK	0	0	0.00117704	0.979872	0.980085	0.997571	no
XLOC_017921	XLOC_017921	MICA	chr6:31367560-31383090	q1	q2	OK	0	0	0.096504	0.308965	0.65518	0.913032	no
XLOC_017926	XLOC_017926	NFKBIL1	chr6:31514627-31526606	q1	q2	OK	0	0	0.0316395	0.597737	0.597655	0.888442	no
XLOC_017927	XLOC_017927	LTA	chr6:31539875-31542098	q1	q2	OK	0	0	0.00709717	0.918607	0.920425	0.989117	no
XLOC_017929	XLOC_017929	LST1	chr6:31553955-31560762	q1	q2	OK	0	0	0.0344814	0.699782	0.92121	0.989117	no
XLOC_017930	XLOC_017930	AIF1	chr6:31582993-31584798	q1	q2	OK	0	0	0.292118	0.088964	0.12515	0.406339	no
XLOC_017933	XLOC_017933	APOM	chr6:31606804-31625987	q1	q2	OK	0	0	0.0253255	0.679161	0.667345	0.917184	no
XLOC_017939	XLOC_017939	MSH5,MSH5-SAPCD1,SAPCD1	chr6:31707724-31732624	q1	q2	OK	0	0	0.128695	0.0198723	0.03503	0.182612	no
XLOC_017945	XLOC_017945	C2	chr6:31867393-31913449	q1	q2	OK	0	0	0.0261239	0.818169	0.82234	0.965106	no
XLOC_017948	XLOC_017948	STK19	chr6:31937587-31949223	q1	q2	OK	0	0	0.147508	0.148267	0.168245	0.47874	no
XLOC_017954	XLOC_017954	EGFL8,PPT2,PPT2-EGFL8	chr6:32120578-32145888	q1	q2	OK	0	0	0.103923	0.0523502	0.21395	0.543066	no
XLOC_017963	XLOC_017963	BRD2	chr6:32936436-32949282	q1	q2	OK	0	0	0.0914798	0.122218	0.159425	0.46613	no
XLOC_017981	XLOC_017981	PACSIN1	chr6:34433852-34504039	q1	q2	OK	0	0	0.0316403	0.111369	0.13731	0.427937	no
XLOC_018016	XLOC_018016	LOC221442,NFYA	chr6:41040706-41108573	q1	q2	OK	0	0	0.00309213	0.921204	0.9226	0.989117	no
XLOC_018035	XLOC_018035	KLHDC3	chr6:42981840-42989036	q1	q2	OK	0	0	0.0553245	1.01671e-06	0.005135	0.0600431	no
XLOC_018037	XLOC_018037	KLC4	chr6:43027371-43042833	q1	q2	OK	0	0	0.11334	0.0525306	0.13586	0.425669	no
XLOC_018043	XLOC_018043	ABCC10	chr6:43395291-43423786	q1	q2	OK	0	0	0.325509	5.22664e-05	0.002785	0.0457043	yes
XLOC_018044	XLOC_018044	TJAP1	chr6:43445260-43474294	q1	q2	OK	0	0	0.0320147	3.22682e-05	0.00988	0.0852922	no
XLOC_018047	XLOC_018047	MAD2L1BP	chr6:43597278-43608688	q1	q2	OK	0	0	0.0319813	0.475316	0.496495	0.829872	no
XLOC_018054	XLOC_018054	SLC29A1	chr6:44187241-44201888	q1	q2	OK	0	0	0.0292937	0.520873	0.52576	0.84964	no
XLOC_018060	XLOC_018060	RUNX2	chr6:44796469-45518819	q1	q2	OK	0	0	0.665336	0	1.5e-05	0.00169517	yes
XLOC_018082	XLOC_018082	FBXO9	chr6:52929795-52965670	q1	q2	OK	0	0	0.0454072	0.168449	0.188945	0.506415	no
XLOC_018099	XLOC_018099	FAM135A	chr6:71123106-71270877	q1	q2	OK	0	0	0.0164505	0.818026	0.81121	0.964463	no
XLOC_018157	XLOC_018157	PRDM1	chr6:106534194-106557814	q1	q2	OK	0	0	0.239974	6.56277e-05	0.0192	0.125931	no
XLOC_018167	XLOC_018167	CEP57L1	chr6:109416355-109485115	q1	q2	OK	0	0	0.107299	0.162547	0.193715	0.512775	no
XLOC_018213	XLOC_018213	NCOA7	chr6:126102306-126253176	q1	q2	OK	0	0	0.240505	3.99769e-05	0.004545	0.0572058	no
XLOC_018218	XLOC_018218	RNF146	chr6:127587826-127609705	q1	q2	OK	0	0	0.0862836	0.154475	0.158145	0.463939	no
XLOC_018240	XLOC_018240	TBPL1	chr6:134273307-134308638	q1	q2	OK	0	0	0.01518	0.685064	0.664435	0.915932	no
XLOC_018285	XLOC_018285	MTHFD1L	chr6:151186814-151423023	q1	q2	OK	0	0	0.090507	0.0162502	0.041955	0.205033	no
XLOC_018294	XLOC_018294	TIAM2	chr6:155411422-155635617	q1	q2	OK	0	0	0.0107767	0.902187	0.90605	0.986582	no
XLOC_018307	XLOC_018307	WTAP	chr6:160148151-160177351	q1	q2	OK	0	0	0.051956	0.429777	0.43729	0.780483	no
XLOC_018339	XLOC_018339	GMDS	chr6:1624034-2245868	q1	q2	OK	0	0	0.0372123	0.551275	0.556165	0.86652	no
XLOC_018353	XLOC_018353	ECI2	chr6:4068592-4135831	q1	q2	OK	0	0	0.0515446	4.73812e-06	0.005955	0.064163	no
XLOC_018362	XLOC_018362	EEF1E1,EEF1E1-MUTED,MUTED,MUTED-TXNDC5,TXNDC5	chr6:7727010-8102828	q1	q2	OK	0	0	0.0761653	0.226414	0.40585	0.754482	no
XLOC_018367	XLOC_018367	C6orf52	chr6:10671650-10695030	q1	q2	OK	0	0	0.0280273	0.886141	0.85238	0.97446	no
XLOC_018372	XLOC_018372	NEDD9	chr6:11183530-11382581	q1	q2	OK	0	0	0.0360332	0.403675	0.412645	0.760993	no
XLOC_018376	XLOC_018376	GFOD1	chr6:13363586-13487869	q1	q2	OK	0	0	0.14714	0.00770188	0.03433	0.181024	no
XLOC_018394	XLOC_018394	FAM65B	chr6:24804512-24911195	q1	q2	OK	0	0	0.135512	0.0440409	0.05655	0.250396	no
XLOC_018467	XLOC_018467	PPP1R18	chr6:30644165-30655672	q1	q2	OK	0	0	0.0348647	0.578977	0.58712	0.883077	no
XLOC_018476	XLOC_018476	CCHCR1	chr6:31110215-31126015	q1	q2	OK	0	0	0.0617842	0.301674	0.324595	0.679599	no
XLOC_018481	XLOC_018481	ATP6V1G2,ATP6V1G2-DDX39B,DDX39B	chr6:31496738-31514625	q1	q2	OK	0	0	0.151338	4.55382e-07	6e-05	0.00459	yes
XLOC_018486	XLOC_018486	BAG6	chr6:31606804-31625987	q1	q2	OK	0	0	0.0894056	0.138338	0.147845	0.445657	no
XLOC_018488	XLOC_018488	GPANK1	chr6:31629005-31637843	q1	q2	OK	0	0	0.246395	0.000271161	0.019935	0.128518	no
XLOC_018490	XLOC_018490	ABHD16A	chr6:31654725-31671137	q1	q2	OK	0	0	0.0590314	0.13313	0.156145	0.460653	no
XLOC_018513	XLOC_018513	AGPAT1	chr6:32120578-32145888	q1	q2	OK	0	0	0.104093	0.0506774	0.076705	0.299384	no
XLOC_018516	XLOC_018516	GPSM3,NOTCH4	chr6:32158542-32191844	q1	q2	OK	0	0	0.00923223	0.78829	0.789	0.957487	no
XLOC_018526	XLOC_018526	PSMB8	chr6:32808493-32821748	q1	q2	OK	0	0	0.0461969	0.355946	0.376295	0.727782	no
XLOC_018531	XLOC_018531	HLA-DPA1	chr6:33032345-33057473	q1	q2	OK	0	0	0.0123313	0.656888	0.646575	0.909617	no
XLOC_018537	XLOC_018537	TAPBP,ZBTB22	chr6:33267471-33285719	q1	q2	OK	0	0	0.0423761	0.0732047	0.265045	0.610014	no
XLOC_018544	XLOC_018544	LEMD2	chr6:33738989-33756906	q1	q2	OK	0	0	0.247499	0.000154024	0.006595	0.0675933	no
XLOC_018550	XLOC_018550	NUDT3,RPS10,RPS10-NUDT3	chr6:34254972-34393902	q1	q2	OK	0	0	0.0441054	0.178175	0.19287	0.511967	no
XLOC_018557	XLOC_018557	FKBP5,LOC285847	chr6:35541361-35704724	q1	q2	OK	0	0	0.0604539	0.00027053	0.01091	0.0893413	no
XLOC_018569	XLOC_018569	TMEM217	chr6:37179953-37300746	q1	q2	OK	0	0	0.0792626	0.661792	0.65564	0.913138	no
XLOC_018573	XLOC_018573	BTBD9	chr6:38136226-38607924	q1	q2	OK	0	0	0.189135	0.00436809	0.028595	0.162594	no
XLOC_018591	XLOC_018591	TFEB	chr6:41651715-41703997	q1	q2	OK	0	0	0.0527943	0.420809	0.435075	0.778664	no
XLOC_018596	XLOC_018596	CCND3	chr6:41902670-42016610	q1	q2	OK	0	0	0.164626	0.0103054	0.01891	0.124957	no
XLOC_018664	XLOC_018664	RAB23	chr6:57053581-57087078	q1	q2	OK	0	0	0.162019	0.107675	0.133895	0.421388	no
XLOC_018677	XLOC_018677	C6orf147,KHDC1	chr6:73951037-74020088	q1	q2	OK	0	0	0.15868	0.0915994	0.27554	0.621039	no
XLOC_018703	XLOC_018703	SYNCRIP	chr6:86317501-86353043	q1	q2	OK	0	0	0.26509	2.76706e-09	2e-05	0.00207187	yes
XLOC_018718	XLOC_018718	LYRM2	chr6:90142896-90348474	q1	q2	OK	0	0	0.0073245	0.907322	0.906595	0.986582	no
XLOC_018721	XLOC_018721	MAP3K7	chr6:91225352-91296907	q1	q2	OK	0	0	0.0281218	0.680147	0.684665	0.924785	no
XLOC_018749	XLOC_018749	SESN1	chr6:109307639-109415708	q1	q2	OK	0	0	0.0615471	0.341809	0.62975	0.903081	no
XLOC_018762	XLOC_018762	TRAF3IP2	chr6:111804674-111927477	q1	q2	OK	0	0	0.0553624	0.605561	0.61438	0.895371	no
XLOC_018763	XLOC_018763	FYN	chr6:111981534-112194655	q1	q2	OK	0	0	0.106131	0.0853924	0.256275	0.598557	no
XLOC_018779	XLOC_018779	CEP85L	chr6:118781934-119031238	q1	q2	OK	0	0	0.187543	0.0284042	0.044255	0.212822	no
XLOC_018780	XLOC_018780	MCM9	chr6:119134611-119256327	q1	q2	OK	0	0	0.0746758	0.45847	0.471795	0.810571	no
XLOC_018781	XLOC_018781	FAM184A	chr6:119280995-119470358	q1	q2	OK	0	0	0.174785	0.028341	0.062895	0.266848	no
XLOC_018790	XLOC_018790	ECHDC1	chr6:127609856-127664754	q1	q2	OK	0	0	0.0476856	0.555964	0.55019	0.863631	no
XLOC_018797	XLOC_018797	EPB41L2	chr6:131160487-131384462	q1	q2	OK	0	0	0.209819	7.1118e-05	0.010915	0.0893413	no
XLOC_018810	XLOC_018810	VNN2	chr6:133065008-133084598	q1	q2	OK	0	0	0.0488133	0.477235	0.47502	0.812471	no
XLOC_018814	XLOC_018814	SGK1	chr6:134490383-134639196	q1	q2	OK	0	0	0.0523425	0.211112	0.478825	0.815575	no
XLOC_018835	XLOC_018835	CITED2	chr6:139693396-139695785	q1	q2	OK	0	0	0.272551	3.49712e-08	0.00185	0.0370932	yes
XLOC_018844	XLOC_018844	HYMAI,PLAGL1	chr6:144261436-144385735	q1	q2	OK	0	0	0.143751	1.80508e-06	0.002955	0.0467953	yes
XLOC_018865	XLOC_018865	SYNE1	chr6:152442818-152958534	q1	q2	OK	0	0	0.0232107	0.795749	0.79492	0.959996	no
XLOC_018866	XLOC_018866	FBXO5	chr6:153291657-153304740	q1	q2	OK	0	0	0.177459	0.0264717	0.04165	0.204145	no
XLOC_018878	XLOC_018878	EZR	chr6:159186772-159240456	q1	q2	OK	0	0	0.0724941	0.187583	0.20656	0.532794	no
XLOC_020042	XLOC_020042	SUN1	chr7:855193-914557	q1	q2	OK	0	0	0.351412	0	3e-05	0.00278832	yes
XLOC_020046	XLOC_020046	GPER	chr7:1036622-1177893	q1	q2	OK	0	0	0.0632857	0.339417	0.35114	0.703341	no
XLOC_020052	XLOC_020052	NUDT1	chr7:2281856-2290780	q1	q2	OK	0	0	0.0938682	5.91603e-07	0.002705	0.0451363	yes
XLOC_020063	XLOC_020063	LOC389458,RBAK,RBAK-LOC389458	chr7:5085451-5112854	q1	q2	OK	0	0	0.267581	0.000345818	0.00149	0.0325334	yes
XLOC_020064	XLOC_020064	WIPI2	chr7:5229834-5273486	q1	q2	OK	0	0	0.0154098	0.117108	0.13836	0.42946	no
XLOC_020087	XLOC_020087	ARL4A	chr7:12726451-12730558	q1	q2	OK	0	0	0.0146856	0.709917	0.71341	0.935641	no
XLOC_020093	XLOC_020093	HDAC9	chr7:18126571-19036992	q1	q2	OK	0	0	0.0619469	0.0162895	0.02651	0.154901	no
XLOC_020102	XLOC_020102	KLHL7	chr7:23145352-23215038	q1	q2	OK	0	0	0.0144145	0.602673	0.611765	0.894341	no
XLOC_020113	XLOC_020113	CBX3	chr7:26240830-26253227	q1	q2	OK	0	0	0.0111239	0.763444	0.76961	0.94948	no
XLOC_020114	XLOC_020114	SNX10	chr7:26331514-26413949	q1	q2	OK	0	0	0.217915	0.00305123	0.000385	0.0154388	yes
XLOC_020118	XLOC_020118	HOXA-AS3	chr7:27179982-27196296	q1	q2	OK	0	0	0.312459	0.00415191	0.01557	0.111479	no
XLOC_020122	XLOC_020122	TAX1BP1	chr7:27778991-27869386	q1	q2	OK	0	0	0.0134078	0.574719	0.566145	0.871881	no
XLOC_020124	XLOC_020124	CREB5	chr7:28338939-28865511	q1	q2	OK	0	0	0.419941	0.000235519	0.00329	0.0498759	yes
XLOC_020126	XLOC_020126	CHN2	chr7:29234120-29553944	q1	q2	OK	0	0	0.220158	2.00668e-06	0.004745	0.0577491	no
XLOC_020128	XLOC_020128	DPY19L2P3	chr7:29685537-29782019	q1	q2	OK	0	0	0.0383703	0.557521	0.535845	0.855983	no
XLOC_020135	XLOC_020135	FAM188B,INMT,INMT-FAM188B	chr7:30791750-30932002	q1	q2	OK	0	0	0.0431273	0.578051	0.601555	0.890645	no
XLOC_020173	XLOC_020173	FLJ35390	chr7:44068485-44082082	q1	q2	OK	0	0	0.0322495	0.473661	0.47891	0.815575	no
XLOC_020178	XLOC_020178	ZMIZ2	chr7:44788529-44809479	q1	q2	OK	0	0	0.298481	7.23865e-14	5.5e-05	0.0043758	yes
XLOC_020180	XLOC_020180	CCM2	chr7:45039344-45116069	q1	q2	OK	0	0	0.243084	0.00033448	0.002285	0.0414828	yes
XLOC_020188	XLOC_020188	UPP1	chr7:48128354-48148330	q1	q2	OK	0	0	0.0535054	0.26676	0.28043	0.628408	no
XLOC_020245	XLOC_020245	FKBP6	chr7:72742154-72772641	q1	q2	OK	0	0	0.0668212	0.658965	0.67761	0.922366	no
XLOC_020254	XLOC_020254	LIMK1	chr7:73498106-73536855	q1	q2	OK	0	0	0.0151915	0.819509	0.822315	0.965106	no
XLOC_020279	XLOC_020279	DTX2	chr7:76090971-76135312	q1	q2	OK	0	0	0.0890257	0.256894	0.2565	0.598729	no
XLOC_020285	XLOC_020285	PTPN12	chr7:77166772-77269388	q1	q2	OK	0	0	0.260433	0.000200018	0.00601	0.0643971	no
XLOC_020338	XLOC_020338	ZKSCAN5	chr7:99102272-99131445	q1	q2	OK	0	0	0.0647885	0.401562	0.40537	0.754443	no
XLOC_020339	XLOC_020339	ZNF655	chr7:99156044-99174076	q1	q2	OK	0	0	0.0349782	0.44634	0.45199	0.7931	no
XLOC_020354	XLOC_020354	PILRB	chr7:99905324-99965454	q1	q2	OK	0	0	0.0572166	0.382949	0.38405	0.735071	no
XLOC_020356	XLOC_020356	MEPCE	chr7:100026412-100031749	q1	q2	OK	0	0	0.01183	0.848772	0.85062	0.973465	no
XLOC_020359	XLOC_020359	FBXO24	chr7:100183955-100205798	q1	q2	OK	0	0	0.23683	0.146301	0.188375	0.505952	no
XLOC_020361	XLOC_020361	MOSPD3	chr7:100209724-100213000	q1	q2	OK	0	0	0.0547375	0.511027	0.50746	0.837069	no
XLOC_020377	XLOC_020377	CUX1	chr7:101459183-101927250	q1	q2	OK	0	0	0.109537	0.00017246	0.040435	0.201063	no
XLOC_020380	XLOC_020380	LOC100289561,LOC100630923,PRKRIP1	chr7:102004307-102067129	q1	q2	OK	0	0	0.0852692	0.192157	0.20082	0.524188	no
XLOC_020400	XLOC_020400	BCAP29	chr7:107220421-107263762	q1	q2	OK	0	0	0.181398	1.27274e-06	0.00908	0.0806315	no
XLOC_020407	XLOC_020407	IFRD1	chr7:112063198-112117258	q1	q2	OK	0	0	0.0629626	0.029158	0.093585	0.337564	no
XLOC_020412	XLOC_020412	TES	chr7:115850546-115898837	q1	q2	OK	0	0	0.112131	0.0698201	0.0885	0.327187	no
XLOC_020417	XLOC_020417	ST7,ST7-OT3	chr7:116592500-116870075	q1	q2	OK	0	0	0.00284354	0.92122	0.922295	0.989117	no
XLOC_020446	XLOC_020446	CCDC136	chr7:128431463-128462187	q1	q2	OK	0	0	0.058274	0.577747	0.584515	0.882898	no
XLOC_020450	XLOC_020450	IRF5	chr7:128577993-128590088	q1	q2	OK	0	0	0.0725808	0.37415	0.639255	0.906515	no
XLOC_020455	XLOC_020455	AHCYL2	chr7:128864854-129070052	q1	q2	OK	0	0	0.0333606	0.396408	0.379415	0.73042	no
XLOC_020458	XLOC_020458	NRF1	chr7:129251554-129396922	q1	q2	OK	0	0	0.284502	0.00153493	0.010605	0.0880132	no
XLOC_020465	XLOC_020465	MEST	chr7:130126015-130371406	q1	q2	OK	0	0	0.176322	0.0108575	0.00433	0.0561432	no
XLOC_020467	XLOC_020467	MKLN1	chr7:130794854-131181398	q1	q2	OK	0	0	0.108505	0.0328174	0.051515	0.236091	no
XLOC_020489	XLOC_020489	C7orf55,LUC7L2	chr7:139025104-139112272	q1	q2	OK	0	0	0.179899	1.89806e-05	0.021685	0.134932	no
XLOC_020499	XLOC_020499	SSBP1	chr7:141438120-141450288	q1	q2	OK	0	0	0.0016681	0.940951	0.941595	0.990788	no
XLOC_020518	XLOC_020518	CASP2	chr7:142985307-143004789	q1	q2	OK	0	0	0.0491472	0.446227	0.451335	0.792886	no
XLOC_020525	XLOC_020525	FAM115C	chr7:143318044-143427173	q1	q2	OK	0	0	0.036756	0.529014	0.85707	0.9756	no
XLOC_020543	XLOC_020543	ZNF398	chr7:148823507-148880118	q1	q2	OK	0	0	0.023909	0.680997	0.690605	0.92524	no
XLOC_020554	XLOC_020554	REPIN1	chr7:150065878-150071133	q1	q2	OK	0	0	0.140278	0.0120322	0.02068	0.131185	no
XLOC_020565	XLOC_020565	NOS3	chr7:150688143-150721586	q1	q2	OK	0	0	0.0489408	0.133135	0.16714	0.477234	no
XLOC_020568	XLOC_020568	SLC4A2	chr7:150755298-150773614	q1	q2	OK	0	0	0.275414	1.41708e-07	0.00135	0.0311351	yes
XLOC_020596	XLOC_020596	PRKAR1B	chr7:588833-826116	q1	q2	OK	0	0	0.103317	0.132215	0.164535	0.473005	no
XLOC_020678	XLOC_020678	HOXA3	chr7:27145808-27166639	q1	q2	OK	0	0	0.00836375	0.924902	0.92631	0.989117	no
XLOC_020683	XLOC_020683	HOXA10,HOXA10-HOXA9,HOXA9	chr7:27202056-27219880	q1	q2	OK	0	0	0.278118	0.0018221	0.01984	0.128445	no
XLOC_020691	XLOC_020691	LOC646762,ZNRF2P2	chr7:29685537-29782019	q1	q2	OK	0	0	0.0308725	0.541989	0.549855	0.863631	no
XLOC_020693	XLOC_020693	SCRN1	chr7:29959718-30029905	q1	q2	OK	0	0	0.0529157	1.97812e-05	0.00187	0.0373437	yes
XLOC_020703	XLOC_020703	LSM5	chr7:32524944-32534870	q1	q2	OK	0	0	0.0732793	0.0057567	0.11367	0.382272	no
XLOC_020708	XLOC_020708	NT5C3	chr7:33053741-33102409	q1	q2	OK	0	0	0.110523	0.0749397	0.090855	0.331306	no
XLOC_020715	XLOC_020715	KIAA0895	chr7:36363758-36493400	q1	q2	OK	0	0	0.164122	2.60421e-07	0.002045	0.0388121	yes
XLOC_020717	XLOC_020717	ELMO1	chr7:36892510-37488895	q1	q2	OK	0	0	0.13542	0.00764989	0.019385	0.126416	no
XLOC_020731	XLOC_020731	MRPS24,URGCP,URGCP-MRPS24	chr7:43906156-43965996	q1	q2	OK	0	0	0.0669872	0.109285	0.18496	0.502027	no
XLOC_020769	XLOC_020769	FKBP9L	chr7:55748766-55772260	q1	q2	OK	0	0	0.368059	3.61832e-05	0.0039	0.053794	no
XLOC_020784	XLOC_020784	ERV3-1,ZNF117	chr7:64434829-64467124	q1	q2	OK	0	0	0.0490755	0.538255	0.519465	0.845236	no
XLOC_020804	XLOC_020804	BCL7B	chr7:72950682-72972065	q1	q2	OK	0	0	0.151523	0.0311477	0.04301	0.208855	no
XLOC_020844	XLOC_020844	KIAA1324L	chr7:86506222-86689014	q1	q2	OK	0	0	0.0477087	0.562762	0.731975	0.940346	no
XLOC_020854	XLOC_020854	CYP51A1	chr7:91741462-91764059	q1	q2	OK	0	0	0.0162579	0.824845	0.828475	0.96704	no
XLOC_020856	XLOC_020856	KRIT1	chr7:91828282-91875414	q1	q2	OK	0	0	0.0174707	0.55838	0.56659	0.87225	no
XLOC_020859	XLOC_020859	CDK6	chr7:92234234-92465941	q1	q2	OK	0	0	0.288002	5.70787e-06	0.000465	0.0168775	yes
XLOC_020862	XLOC_020862	HEPACAM2	chr7:92817898-92855782	q1	q2	OK	0	0	0.0513918	1.19002e-07	0.00493	0.0588472	no
XLOC_020880	XLOC_020880	ASNS	chr7:97481428-97501854	q1	q2	OK	0	0	0.1121	0.00064373	0.0089	0.0799553	no
XLOC_020889	XLOC_020889	ATP5J2,ATP5J2-PTCD1,PTCD1	chr7:99006600-99063824	q1	q2	OK	0	0	0.00692286	0.734528	0.7378	0.94121	no
XLOC_020900	XLOC_020900	MCM7	chr7:99690403-99723128	q1	q2	OK	0	0	0.288664	9.24209e-10	0.000585	0.018889	yes
XLOC_020904	XLOC_020904	TAF6	chr7:99690403-99723128	q1	q2	OK	0	0	0.0044261	0.856385	0.85691	0.9756	no
XLOC_020917	XLOC_020917	TFR2	chr7:100218038-100239173	q1	q2	OK	0	0	0.088921	0.283841	0.30828	0.662274	no
XLOC_020927	XLOC_020927	CLDN15	chr7:100875372-100882101	q1	q2	OK	0	0	0.0956987	0.170329	0.183675	0.500177	no
XLOC_020936	XLOC_020936	POLR2J2,UPK3BL	chr7:102277194-102312176	q1	q2	OK	0	0	0.0304305	0.682314	0.68945	0.92524	no
XLOC_020940	XLOC_020940	DPY19L2P2	chr7:102815461-102920913	q1	q2	OK	0	0	0.276186	0.000638789	0.031985	0.174392	no
XLOC_020949	XLOC_020949	SRPK2	chr7:104756822-105029341	q1	q2	OK	0	0	0.150605	0.0467523	0.05734	0.252993	no
XLOC_020953	XLOC_020953	SYPL1	chr7:105730951-105753057	q1	q2	OK	0	0	0.0144577	0.528052	0.53608	0.855983	no
XLOC_020962	XLOC_020962	PNPLA8	chr7:108110865-108168605	q1	q2	OK	0	0	0.25373	1.60641e-05	0.00117	0.0286592	yes
XLOC_020963	XLOC_020963	THAP5	chr7:108202670-108210167	q1	q2	OK	0	0	0.0217799	0.692272	0.69841	0.928196	no
XLOC_020966	XLOC_020966	IMMP2L	chr7:110303105-111202573	q1	q2	OK	0	0	0.113834	0.109385	0.13499	0.423494	no
XLOC_021004	XLOC_021004	IMPDH1	chr7:128032330-128050036	q1	q2	OK	0	0	0.0573538	0.342204	0.35081	0.702963	no
XLOC_021027	XLOC_021027	C7orf49	chr7:134832765-134855578	q1	q2	OK	0	0	0.300105	1.2762e-11	3e-05	0.00278832	yes
XLOC_021052	XLOC_021052	MRPS33	chr7:140705960-140714781	q1	q2	OK	0	0	0.00390666	0.960327	0.960165	0.994878	no
XLOC_021070	XLOC_021070	FAM115A	chr7:143548460-143599278	q1	q2	OK	0	0	0.325039	1.04577e-06	0.000855	0.024225	yes
XLOC_021080	XLOC_021080	EZH2	chr7:148504463-148581441	q1	q2	OK	0	0	0.00664257	0.607624	0.60531	0.892484	no
XLOC_021089	XLOC_021089	ACTR3C	chr7:149944300-150035245	q1	q2	OK	0	0	0.255289	0.0380563	0.070515	0.28458	no
XLOC_021093	XLOC_021093	KCNH2	chr7:150642043-150675402	q1	q2	OK	0	0	0.0673219	0.160345	0.184915	0.502027	no
XLOC_021097	XLOC_021097	TMUB1	chr7:150778171-150780620	q1	q2	OK	0	0	0.00465175	0.883678	0.88628	0.983931	no
XLOC_021101	XLOC_021101	SMARCD3	chr7:150936058-150974231	q1	q2	OK	0	0	0.289558	0.0169258	0.04084	0.201986	no
XLOC_021106	XLOC_021106	PRKAG2	chr7:151253200-151576308	q1	q2	OK	0	0	0.024277	0.752944	0.75928	0.947631	no
XLOC_021124	XLOC_021124	ZNF596	chr8:158344-197339	q1	q2	OK	0	0	0.0112611	0.876451	0.870835	0.979751	no
XLOC_021168	XLOC_021168	C8orf12,TDH	chr8:11197145-11324276	q1	q2	OK	0	0	0.0887955	0.673789	0.64991	0.911506	no
XLOC_021205	XLOC_021205	SLC39A14	chr8:22224761-22291640	q1	q2	OK	0	0	0.0686762	3.36305e-06	0.00473	0.0577176	no
XLOC_021208	XLOC_021208	PDLIM2	chr8:22436253-22455538	q1	q2	OK	0	0	0.00946645	0.879683	0.88178	0.983216	no
XLOC_021210	XLOC_021210	KIAA1967	chr8:22462144-22526661	q1	q2	OK	0	0	0.0196171	0.760157	0.76475	0.947918	no
XLOC_021211	XLOC_021211	RHOBTB2	chr8:22844929-22941132	q1	q2	OK	0	0	0.11025	0.115374	0.06384	0.268498	no
XLOC_021213	XLOC_021213	LOC254896,TNFRSF10C	chr8:22941867-22974950	q1	q2	OK	0	0	0.0115477	0.937395	0.936945	0.990784	no
XLOC_021225	XLOC_021225	PPP2R2A	chr8:26149006-26230195	q1	q2	OK	0	0	0.338741	2.03117e-10	0.000385	0.0154388	yes
XLOC_021227	XLOC_021227	DPYSL2	chr8:26371708-26515693	q1	q2	OK	0	0	0.129912	3.01758e-06	0.004875	0.058613	no
XLOC_021228	XLOC_021228	PTK2B	chr8:27168998-27316908	q1	q2	OK	0	0	0.1522	0.000368311	0.013735	0.103324	no
XLOC_021237	XLOC_021237	HMBOX1	chr8:28747910-28910242	q1	q2	OK	0	0	0.000328785	0.992761	0.99314	0.997991	no
XLOC_021254	XLOC_021254	ASH2L	chr8:37963010-37997228	q1	q2	OK	0	0	0.0459882	0.519457	0.52437	0.849459	no
XLOC_021256	XLOC_021256	DDHD2	chr8:38089008-38120287	q1	q2	OK	0	0	0.0647044	0.0938204	0.12122	0.39826	no
XLOC_021257	XLOC_021257	LETM2	chr8:38243958-38266062	q1	q2	OK	0	0	0.0520498	0.627358	0.637145	0.905552	no
XLOC_021276	XLOC_021276	C8orf40	chr8:42273992-42408140	q1	q2	OK	0	0	0.015044	0.669496	0.934715	0.990784	no
XLOC_021316	XLOC_021316	MTFR1	chr8:66556887-66622798	q1	q2	OK	0	0	0.338084	1.98724e-07	0.005095	0.0598934	no
XLOC_021323	XLOC_021323	C8orf44,C8orf44-SGK3,SGK3	chr8:67579786-67774257	q1	q2	OK	0	0	0.204531	0.00622007	0.029745	0.166524	no
XLOC_021351	XLOC_021351	RALYL	chr8:85095452-85834078	q1	q2	OK	0	0	0.135938	0.0436448	0.086155	0.32211	no
XLOC_021353	XLOC_021353	E2F5	chr8:86089618-86132643	q1	q2	OK	0	0	0.0831411	0.221408	0.241155	0.578686	no
XLOC_021364	XLOC_021364	OSGIN2	chr8:90914095-90940095	q1	q2	OK	0	0	0.162324	0.00580842	0.01435	0.106263	no
XLOC_021374	XLOC_021374	PDP1	chr8:94929082-94938296	q1	q2	OK	0	0	0.0754841	0.100789	0.22661	0.558938	no
XLOC_021389	XLOC_021389	POP1	chr8:99129520-99172069	q1	q2	OK	0	0	0.123873	3.48005e-07	0.00224	0.0414828	yes
XLOC_021406	XLOC_021406	RIMS2	chr8:104512975-105266656	q1	q2	OK	0	0	0.0327369	0.740066	0.72709	0.939491	no
XLOC_021409	XLOC_021409	OXR1	chr8:107282405-107764921	q1	q2	OK	0	0	0.0967186	0.0160436	0.101655	0.355846	no
XLOC_021414	XLOC_021414	EBAG9	chr8:110551928-110577391	q1	q2	OK	0	0	0.0702947	0.274401	0.286	0.635508	no
XLOC_021459	XLOC_021459	CHRAC1	chr8:141521396-141527252	q1	q2	OK	0	0	0.225297	0.0124437	0.030385	0.168909	no
XLOC_021477	XLOC_021477	GSDMD	chr8:144635556-144645231	q1	q2	OK	0	0	0.198013	9.50652e-07	0.00314	0.0484144	yes
XLOC_021479	XLOC_021479	ZNF623	chr8:144718372-144735900	q1	q2	OK	0	0	0.271919	0.00541514	0.01661	0.115596	no
XLOC_021581	XLOC_021581	ASAH1	chr8:17913924-17942507	q1	q2	OK	0	0	0.118656	0.0315578	0.050165	0.231182	no
XLOC_021626	XLOC_021626	INTS9	chr8:28625174-28747698	q1	q2	OK	0	0	0.0855663	0.322625	0.329195	0.683965	no
XLOC_021681	XLOC_021681	ATP6V1H	chr8:54628114-54755850	q1	q2	OK	0	0	0.150239	0.0237887	0.05196	0.237473	no
XLOC_021695	XLOC_021695	NSMAF	chr8:59496063-59572404	q1	q2	OK	0	0	0.0801597	0.193878	0.215265	0.544862	no
XLOC_021699	XLOC_021699	ASPH	chr8:62200524-62627199	q1	q2	OK	0	0	0.0545488	0.248543	0.2321	0.566638	no
XLOC_021707	XLOC_021707	PDE7A	chr8:66626568-66753969	q1	q2	OK	0	0	0.0787433	0.0962428	0.128225	0.411414	no
XLOC_021734	XLOC_021734	STAU2	chr8:74332308-74659943	q1	q2	OK	0	0	0.0260354	0.140932	0.165	0.473363	no
XLOC_021736	XLOC_021736	TCEB1	chr8:74857372-74884522	q1	q2	OK	0	0	0.00987032	0.726455	0.7151	0.936116	no
XLOC_021739	XLOC_021739	PEX2	chr8:77892493-77913280	q1	q2	OK	0	0	0.00643691	0.910986	0.909665	0.986718	no
XLOC_021743	XLOC_021743	TPD52	chr8:80947104-81083836	q1	q2	OK	0	0	0.0356927	0.00417442	0.033395	0.178844	no
XLOC_021784	XLOC_021784	FSBP,RAD54B	chr8:95384187-95487343	q1	q2	OK	0	0	0.0253143	0.690151	0.68382	0.924504	no
XLOC_021801	XLOC_021801	STK3	chr8:99466858-99954799	q1	q2	OK	0	0	0.057204	0.00010811	0.01567	0.111712	no
XLOC_021807	XLOC_021807	RNF19A	chr8:101269287-101322327	q1	q2	OK	0	0	0.0146398	0.747047	0.75137	0.945511	no
XLOC_021811	XLOC_021811	YWHAZ	chr8:101930803-101965623	q1	q2	OK	0	0	0.148956	0.00192968	0.07403	0.293201	no
XLOC_021813	XLOC_021813	NCALD	chr8:102698769-103137135	q1	q2	OK	0	0	0.283144	3.40519e-05	0.003045	0.0475427	yes
XLOC_021814	XLOC_021814	RRM2B	chr8:103216728-103251346	q1	q2	OK	0	0	0.0863778	0.227344	0.233055	0.568091	no
XLOC_021816	XLOC_021816	KLF10	chr8:103661004-103667983	q1	q2	OK	0	0	0.118759	0.030305	0.053125	0.240916	no
XLOC_021828	XLOC_021828	NUDCD1	chr8:110253147-110346350	q1	q2	OK	0	0	0.12692	8.73948e-05	0.01657	0.115514	no
XLOC_021829	XLOC_021829	SYBU	chr8:110586404-110704020	q1	q2	OK	0	0	0.542955	5.12945e-10	0.001025	0.0264769	yes
XLOC_021848	XLOC_021848	C8orf76,ZHX1,ZHX1-C8ORF76	chr8:124232195-124287781	q1	q2	OK	0	0	0.0565988	2.77614e-09	0.136145	0.425774	no
XLOC_021863	XLOC_021863	FAM49B	chr8:130851838-131028897	q1	q2	OK	0	0	0.130449	0.0151788	0.01987	0.128445	no
XLOC_021874	XLOC_021874	SLA	chr8:133879204-134147143	q1	q2	OK	0	0	0.127782	0.195907	0.23487	0.571096	no
XLOC_021877	XLOC_021877	ZFAT	chr8:135490030-135725292	q1	q2	OK	0	0	0.0830139	0.157455	0.18593	0.503423	no
XLOC_021907	XLOC_021907	EEF1D	chr8:144661866-144679845	q1	q2	OK	0	0	0.00379732	0.919788	0.9204	0.989117	no
XLOC_021917	XLOC_021917	PLEC	chr8:144989320-145050913	q1	q2	OK	0	0	0.210833	8.22412e-05	0.00433	0.0561432	no
XLOC_021929	XLOC_021929	SLC39A4	chr8:145637797-145642273	q1	q2	OK	0	0	0.0743828	0.518898	0.522805	0.848172	no
XLOC_021932	XLOC_021932	CYHR1	chr8:145675314-145691031	q1	q2	OK	0	0	0.162774	0.0275187	0.142455	0.436181	no
XLOC_021935	XLOC_021935	C8orf82,LRRC24	chr8:145743362-145754458	q1	q2	OK	0	0	0.045965	0.635991	0.638015	0.906095	no
XLOC_021940	XLOC_021940	COMMD5	chr8:146075550-146078932	q1	q2	OK	0	0	0.0665521	0.20364	0.21881	0.548642	no
XLOC_021944	XLOC_021944	DOCK8	chr9:213107-465259	q1	q2	OK	0	0	0.167175	0.000713199	0.003715	0.052331	no
XLOC_021968	XLOC_021968	KDM4C	chr9:6720862-7175648	q1	q2	OK	0	0	0.159093	0.0506719	0.068285	0.279578	no
XLOC_021992	XLOC_021992	IFT74	chr9:26903367-27062931	q1	q2	OK	0	0	0.0844111	0.136494	0.2889	0.638895	no
XLOC_021996	XLOC_021996	LOC100129250	chr9:32540541-32553015	q1	q2	OK	0	0	0.00985301	0.591617	0.55596	0.86652	no
XLOC_022012	XLOC_022012	IL11RA	chr9:34652181-34661884	q1	q2	OK	0	0	0.0573409	0.569732	0.566755	0.872299	no
XLOC_022018	XLOC_022018	RUSC2	chr9:35490006-35563896	q1	q2	OK	0	0	0.063108	0.394156	0.41357	0.761517	no
XLOC_022025	XLOC_022025	TMEM8B	chr9:35829221-35854844	q1	q2	OK	0	0	0.138631	0.0382658	0.049135	0.227596	no
XLOC_022071	XLOC_022071	TJP2	chr9:71736179-71870124	q1	q2	OK	0	0	0.398781	4.57085e-11	1e-05	0.00130855	yes
XLOC_022084	XLOC_022084	GCNT1	chr9:79056581-79122332	q1	q2	OK	0	0	0.10154	0.0215988	0.13709	0.427754	no
XLOC_022115	XLOC_022115	SYK	chr9:93564011-93660842	q1	q2	OK	0	0	0.0991964	0.119368	0.24195	0.579666	no
XLOC_022122	XLOC_022122	FGD3	chr9:95709600-95798518	q1	q2	OK	0	0	0.128606	0.00275514	0.015645	0.111712	no
XLOC_022136	XLOC_022136	C9orf3	chr9:97488950-97849500	q1	q2	OK	0	0	0.200499	0.00982999	0.017405	0.119183	no
XLOC_022149	XLOC_022149	BDAG1,C9orf174,LOC100499484	chr9:100000707-100139577	q1	q2	OK	0	0	0.00912459	0.901155	0.899935	0.986326	no
XLOC_022163	XLOC_022163	C9orf30,C9orf30-TMEFF1,TMEFF1	chr9:103189494-103339918	q1	q2	OK	0	0	0.170967	0.0123776	0.109195	0.373562	no
XLOC_022169	XLOC_022169	SMC2	chr9:106856540-106903700	q1	q2	OK	0	0	0.0161335	0.695237	0.697645	0.928067	no
XLOC_022182	XLOC_022182	RAD23B	chr9:110045516-110094475	q1	q2	OK	0	0	0.345638	4.36462e-11	4e-05	0.0034	yes
XLOC_022185	XLOC_022185	AKAP2,PALM2,PALM2-AKAP2	chr9:112403067-112934791	q1	q2	OK	0	0	0.0374872	0.406966	0.691445	0.925314	no
XLOC_022188	XLOC_022188	DNAJC25,DNAJC25-GNG10,GNG10	chr9:114393631-114432526	q1	q2	OK	0	0	0.0217225	0.506285	0.49855	0.830903	no
XLOC_022200	XLOC_022200	RGS3	chr9:116207010-116360018	q1	q2	OK	0	0	0.190491	0.00267968	0.12579	0.407486	no
XLOC_022219	XLOC_022219	MRRF	chr9:125001833-125085742	q1	q2	OK	0	0	0.047578	0.495605	0.499095	0.830903	no
XLOC_022235	XLOC_022235	NEK6	chr9:127019884-127114719	q1	q2	OK	0	0	0.103838	0.0149066	0.068985	0.28071	no
XLOC_022251	XLOC_022251	RALGPS1	chr9:129677052-129985445	q1	q2	OK	0	0	0.0122597	0.799933	0.80337	0.962723	no
XLOC_022261	XLOC_022261	FPGS	chr9:130565153-130576556	q1	q2	OK	0	0	0.0303425	0.638515	0.64843	0.91031	no
XLOC_022262	XLOC_022262	SLC25A25	chr9:130830478-130871524	q1	q2	OK	0	0	0.0780401	0.015077	0.05141	0.235718	no
XLOC_022273	XLOC_022273	ODF2	chr9:131217433-131263571	q1	q2	OK	0	0	0.175717	6.72851e-07	0.00291	0.0466773	yes
XLOC_022276	XLOC_022276	SET	chr9:131445933-131458675	q1	q2	OK	0	0	0.299079	4.34874e-12	0.000915	0.0248625	yes
XLOC_022281	XLOC_022281	LRRC8A	chr9:131644390-131680317	q1	q2	OK	0	0	0.0336034	0.227795	0.256645	0.598729	no
XLOC_022286	XLOC_022286	PPP2R4	chr9:131873227-131911225	q1	q2	OK	0	0	0.107933	0.0367439	0.17	0.481306	no
XLOC_022299	XLOC_022299	ABL1	chr9:133589267-133763062	q1	q2	OK	0	0	0.0438293	0.567902	0.575615	0.877855	no
XLOC_022324	XLOC_022324	ADAMTS13	chr9:136243283-136324508	q1	q2	OK	0	0	0.010861	0.910886	0.90772	0.986582	no
XLOC_022329	XLOC_022329	WDR5	chr9:137001209-137025094	q1	q2	OK	0	0	0.0557146	0.00694076	0.045975	0.21814	no
XLOC_022397	XLOC_022397	AK3	chr9:4709556-4742043	q1	q2	OK	0	0	0.288365	5.39651e-07	0.00544	0.0618724	no
XLOC_022415	XLOC_022415	PSIP1	chr9:15464064-15511003	q1	q2	OK	0	0	0.260921	2.85738e-11	0.00039	0.0155765	yes
XLOC_022445	XLOC_022445	CDKN2A	chr9:21967137-21994490	q1	q2	OK	0	0	0.0209407	0.369945	0.56937	0.873415	no
XLOC_022455	XLOC_022455	C9orf72	chr9:27546542-27573864	q1	q2	OK	0	0	0.0686601	0.183053	0.19731	0.519388	no
XLOC_022511	XLOC_022511	RNF38	chr9:36336398-36401195	q1	q2	OK	0	0	0.328622	1.57916e-07	3e-05	0.00278832	yes
XLOC_022525	XLOC_022525	LOC653501,ZNF658B	chr9:39443813-39464526	q1	q2	OK	0	0	0.181741	0.10929	0.14439	0.438941	no
XLOC_022528	XLOC_022528	LOC653501,ZNF658B	chr9:41588832-41609544	q1	q2	OK	0	0	0.0896391	0.490149	0.503	0.83434	no
XLOC_022582	XLOC_022582	HNRNPK	chr9:86582997-86595569	q1	q2	OK	0	0	0.0583366	0.254776	0.26163	0.605657	no
XLOC_022630	XLOC_022630	FANCC	chr9:97861335-98079991	q1	q2	OK	0	0	0.114273	0.00497138	0.020365	0.130077	no
XLOC_022631	XLOC_022631	PTCH1	chr9:98205263-98279247	q1	q2	OK	0	0	0.404682	9.10383e-15	1e-05	0.00130855	yes
XLOC_022658	XLOC_022658	TEX10	chr9:103064356-103115259	q1	q2	OK	0	0	0.0661986	2.8815e-06	0.005995	0.0643847	no
XLOC_022691	XLOC_022691	MIR3134,PTBP3	chr9:114758831-115112545	q1	q2	OK	0	0	0.0101748	0.698486	0.688925	0.92524	no
XLOC_022708	XLOC_022708	DFNB31	chr9:117164359-117267736	q1	q2	OK	0	0	0.132009	0.0209786	0.028835	0.163119	no
XLOC_022714	XLOC_022714	ASTN2	chr9:119187503-120177317	q1	q2	OK	0	0	0.0647727	0.118648	0.143165	0.43704	no
XLOC_022723	XLOC_022723	TRAF1	chr9:123664670-123691451	q1	q2	OK	0	0	0.117654	0.191194	0.222805	0.553256	no
XLOC_022763	XLOC_022763	SH2D3C	chr9:130500595-130541048	q1	q2	OK	0	0	0.118718	0.00326916	0.220415	0.550745	no
XLOC_022769	XLOC_022769	PIP5KL1	chr9:130683807-130693076	q1	q2	OK	0	0	0.0848017	0.379998	0.405265	0.754443	no
XLOC_022771	XLOC_022771	FAM102A	chr9:130702860-130742812	q1	q2	OK	0	0	0.125485	0.000218902	0.00715	0.0701942	no
XLOC_022774	XLOC_022774	PTGES2	chr9:130882971-130890741	q1	q2	OK	0	0	0.0918874	0.108874	0.127235	0.409632	no
XLOC_022775	XLOC_022775	CIZ1	chr9:130928343-131017527	q1	q2	OK	0	0	0.0130212	0.538125	0.54903	0.863265	no
XLOC_022801	XLOC_022801	RAPGEF1	chr9:134452156-134612925	q1	q2	OK	0	0	0.221282	8.38391e-05	0.002285	0.0414828	yes
XLOC_022808	XLOC_022808	RALGDS	chr9:135973106-136024588	q1	q2	OK	0	0	0.132098	0.0205822	0.03655	0.187856	no
XLOC_022838	XLOC_022838	C9orf69	chr9:139006426-139010731	q1	q2	OK	0	0	0.0190832	0.744024	0.74811	0.944819	no
XLOC_022861	XLOC_022861	ABCA2	chr9:139901685-139931234	q1	q2	OK	0	0	0.140445	0.11212	0.133145	0.419716	no
XLOC_022910	XLOC_022910	PLCXD1	chrX:192990-220022	q1	q2	OK	0	0	0.143144	0.0122105	0.02696	0.156852	no
XLOC_022917	XLOC_022917	AKAP17A,ASMT	chrX:1710485-1761974	q1	q2	OK	0	0	0.00353811	0.897435	0.888465	0.984552	no
XLOC_022930	XLOC_022930	TBL1X	chrX:9431334-9687780	q1	q2	OK	0	0	0.0691216	0.216711	0.218475	0.548642	no
XLOC_022937	XLOC_022937	MSL3	chrX:11776277-11793872	q1	q2	OK	0	0	0.111469	0.114744	0.228765	0.561745	no
XLOC_022950	XLOC_022950	MOSPD2	chrX:14891526-14939459	q1	q2	OK	0	0	0.110261	0.000272433	0.03118	0.171697	no
XLOC_023008	XLOC_023008	MID1IP1	chrX:38660684-38665783	q1	q2	OK	0	0	0.0230039	0.73531	0.73013	0.940297	no
XLOC_023026	XLOC_023026	INE1,UBA1	chrX:47050198-47074527	q1	q2	OK	0	0	0.181227	0.0142918	0.020015	0.128585	no
XLOC_023027	XLOC_023027	CDK16	chrX:47077527-47089394	q1	q2	OK	0	0	0.0354255	0.177684	0.57425	0.876849	no
XLOC_023042	XLOC_023042	FTSJ1	chrX:48334548-48344752	q1	q2	OK	0	0	0.0293721	0.694159	0.695645	0.927869	no
XLOC_023047	XLOC_023047	WDR13	chrX:48455879-48463582	q1	q2	OK	0	0	0.0264268	0.720138	0.72018	0.937459	no
XLOC_023054	XLOC_023054	PQBP1	chrX:48750729-48760422	q1	q2	OK	0	0	0.0922437	0.0261374	0.04096	0.202057	no
XLOC_023071	XLOC_023071	CLCN5	chrX:49687224-49863892	q1	q2	OK	0	0	0.232121	2.64453e-08	0.001195	0.0291281	yes
XLOC_023085	XLOC_023085	MAGED1	chrX:51546154-51645450	q1	q2	OK	0	0	0.128068	9.25593e-06	0.00365	0.0521471	no
XLOC_023094	XLOC_023094	FAM156A,FAM156B	chrX:52926321-52937585	q1	q2	OK	0	0	0.152933	0.118685	0.144125	0.438941	no
XLOC_023100	XLOC_023100	MAGED2	chrX:54834170-54842445	q1	q2	OK	0	0	0.0568836	0.43431	0.674005	0.919854	no
XLOC_023135	XLOC_023135	DLG3	chrX:69664704-69725339	q1	q2	OK	0	0	0.174681	0.0161872	0.0295	0.16547	no
XLOC_023195	XLOC_023195	HNRNPH2,RPL36A,RPL36A-HNRNPH2	chrX:100645877-100669128	q1	q2	OK	0	0	0.0209031	0.516643	0.524805	0.849459	no
XLOC_023198	XLOC_023198	ARMCX3	chrX:100878119-100882831	q1	q2	OK	0	0	0.0345427	0.197858	0.213465	0.542527	no
XLOC_023235	XLOC_023235	NXT2	chrX:108779009-108787927	q1	q2	OK	0	0	0.131864	0.161958	0.047785	0.223109	no
XLOC_023236	XLOC_023236	TMEM164	chrX:109245862-109421016	q1	q2	OK	0	0	0.00645773	0.942416	0.94234	0.990862	no
XLOC_023242	XLOC_023242	ALG13	chrX:110924345-111003875	q1	q2	OK	0	0	0.0149343	0.58826	0.597225	0.88844	no
XLOC_023267	XLOC_023267	UBE2A	chrX:118708498-118718379	q1	q2	OK	0	0	0.0573166	0.156797	0.175865	0.488132	no
XLOC_023274	XLOC_023274	MCTS1	chrX:119737743-119755016	q1	q2	OK	0	0	0.0165318	0.498521	0.515635	0.842034	no
XLOC_023277	XLOC_023277	XIAP	chrX:122993661-123047829	q1	q2	OK	0	0	0.0105311	0.872299	0.872365	0.979751	no
XLOC_023278	XLOC_023278	STAG2	chrX:123094474-123236505	q1	q2	OK	0	0	0.0299545	0.588585	0.583	0.882283	no
XLOC_023293	XLOC_023293	MST4	chrX:131157244-131209971	q1	q2	OK	0	0	0.134716	0.0584184	0.07829	0.303427	no
XLOC_023298	XLOC_023298	FAM122C	chrX:133903595-133988641	q1	q2	OK	0	0	0.0998432	0.227031	0.233095	0.568091	no
XLOC_023305	XLOC_023305	CT45A2,CT45A3,CT45A4	chrX:134866213-134891519	q1	q2	OK	0	0	0.056496	0.707368	0.72669	0.939491	no
XLOC_023311	XLOC_023311	HTATSF1	chrX:135579237-135594503	q1	q2	OK	0	0	0.0658373	0.337458	0.353355	0.70562	no
XLOC_023336	XLOC_023336	CXorf40A	chrX:148622518-148632086	q1	q2	OK	0	0	0.115471	0.0807144	0.10643	0.367286	no
XLOC_023373	XLOC_023373	SSR4	chrX:153051220-153063967	q1	q2	OK	0	0	0.101301	0.0197475	0.21607	0.545939	no
XLOC_023374	XLOC_023374	AVPR2	chrX:153167984-153172620	q1	q2	OK	0	0	0.0198787	0.83281	0.82266	0.965106	no
XLOC_023389	XLOC_023389	IKBKG	chrX:153759605-153793261	q1	q2	OK	0	0	0.171475	0.00997411	0.04703	0.220817	no
XLOC_023411	XLOC_023411	ASMTL	chrX:1519423-1572655	q1	q2	OK	0	0	0.112655	0.0861082	0.12799	0.411264	no
XLOC_023413	XLOC_023413	DHRSX,ZBED1	chrX:2137554-2419015	q1	q2	OK	0	0	0.0376253	0.553623	0.554915	0.866153	no
XLOC_023420	XLOC_023420	NLGN4X	chrX:5808082-6146706	q1	q2	OK	0	0	0.0983342	0.000646325	0.011165	0.0905676	no
XLOC_023424	XLOC_023424	PNPLA4	chrX:7866803-7895780	q1	q2	OK	0	0	0.000753463	0.986906	0.987045	0.997571	no
XLOC_023447	XLOC_023447	CTPS2	chrX:16606121-16731059	q1	q2	OK	0	0	0.158102	0.00477343	0.01994	0.128518	no
XLOC_023448	XLOC_023448	RBBP7	chrX:16862774-16888534	q1	q2	OK	0	0	0.101327	0.010292	0.033815	0.18037	no
XLOC_023456	XLOC_023456	SH3KBP1	chrX:19552082-19905744	q1	q2	OK	0	0	0.217415	2.4923e-08	0.000795	0.0232538	yes
XLOC_023478	XLOC_023478	DMD	chrX:31137344-33357726	q1	q2	OK	0	0	0.188063	8.35987e-05	0.034815	0.18196	no
XLOC_023485	XLOC_023485	BCOR	chrX:39910498-40036582	q1	q2	OK	0	0	0.073461	0.0126865	0.022905	0.140265	no
XLOC_023515	XLOC_023515	SLC35A2	chrX:48760458-48769235	q1	q2	OK	0	0	0.0599797	0.46021	0.469415	0.808649	no
XLOC_023517	XLOC_023517	OTUD5	chrX:48779302-48815648	q1	q2	OK	0	0	0.0192217	0.759603	0.76192	0.94784	no
XLOC_023522	XLOC_023522	WDR45	chrX:48932091-48958059	q1	q2	OK	0	0	0.0138548	0.781214	0.784555	0.956231	no
XLOC_023546	XLOC_023546	FAM156A,FAM156B	chrX:52976463-53024651	q1	q2	OK	0	0	0.0805915	5.60236e-06	0.006035	0.0643971	no
XLOC_023554	XLOC_023554	PHF8	chrX:53963112-54071569	q1	q2	OK	0	0	0.167969	0.00885647	0.01974	0.128142	no
XLOC_023577	XLOC_023577	ZC4H2	chrX:64135681-64254624	q1	q2	OK	0	0	0.0625495	6.14632e-05	0.01179	0.0933927	no
XLOC_023589	XLOC_023589	SNX12	chrX:70279096-70293276	q1	q2	OK	0	0	0.186482	0.000425667	0.015165	0.109909	no
XLOC_023593	XLOC_023593	ZMYM3	chrX:70430034-70948962	q1	q2	OK	0	0	0.0858742	0.0596229	0.232125	0.566638	no
XLOC_023648	XLOC_023648	TIMM8A	chrX:100600643-100603957	q1	q2	OK	0	0	0.0151709	0.834268	0.839415	0.971135	no
XLOC_023665	XLOC_023665	MORF4L2	chrX:102930425-102947484	q1	q2	OK	0	0	0.0993325	0.00259603	0.007185	0.0704683	no
XLOC_023679	XLOC_023679	TSC22D3	chrX:106956451-107019017	q1	q2	OK	0	0	0.0651377	1.04831e-05	0.00667	0.0678068	no
XLOC_023703	XLOC_023703	NKRF	chrX:118722299-118739846	q1	q2	OK	0	0	0.182167	0.000182707	0.01224	0.0963028	no
XLOC_023716	XLOC_023716	CUL4B	chrX:119658445-119709684	q1	q2	OK	0	0	0.0116724	0.464242	0.461755	0.802824	no
XLOC_023737	XLOC_023737	ZDHHC9	chrX:128937263-128977910	q1	q2	OK	0	0	0.0478225	0.121284	0.153635	0.455847	no
XLOC_023738	XLOC_023738	ELF4	chrX:129198894-129244688	q1	q2	OK	0	0	0.183056	0.012076	0.017545	0.119612	no
XLOC_023739	XLOC_023739	AIFM1	chrX:129263337-129299861	q1	q2	OK	0	0	0.000283701	0.989071	0.98911	0.997571	no
XLOC_023747	XLOC_023747	MBNL3	chrX:131503342-131623996	q1	q2	OK	0	0	0.0778675	0.221538	0.367815	0.717661	no
XLOC_023766	XLOC_023766	FAM122B	chrX:133903595-133988641	q1	q2	OK	0	0	0.103987	1.34346e-06	0.005265	0.0605772	no
XLOC_023778	XLOC_023778	MAP7D3	chrX:135295378-135338641	q1	q2	OK	0	0	0.147374	0.0140668	0.044125	0.2123	no
XLOC_023846	XLOC_023846	BCAP31	chrX:152965946-152990201	q1	q2	OK	0	0	0.0547507	0.404029	0.60627	0.892973	no
XLOC_023865	XLOC_023865	G6PD	chrX:153759605-153793261	q1	q2	OK	0	0	0.0236611	0.770765	0.7746	0.951977	no
XLOC_023872	XLOC_023872	F8	chrX:154064063-154250998	q1	q2	OK	0	0	0.0487944	0.536897	0.54619	0.861834	no
XLOC_023882	XLOC_023882	PLCXD1	chrY:142990-170022	q1	q2	OK	0	0	0.120846	0.0495065	0.071425	0.286596	no
XLOC_023889	XLOC_023889	AKAP17A,ASMT	chrY:1660485-1711974	q1	q2	OK	0	0	0.00666188	0.803615	0.776225	0.952812	no
XLOC_023950	XLOC_023950	ASMTL	chrY:1469423-1522655	q1	q2	OK	0	0	0.143095	5.88678e-06	0.005865	0.0639555	no
XLOC_023952	XLOC_023952	DHRSX,ZBED1	chrY:2087554-2369015	q1	q2	OK	0	0	0.105425	0.0783952	0.095215	0.341353	no
XLOC_000026	XLOC_000026	ATAD3A	chr1:1447522-1470067	q1	q3	OK	0	0	0.0617429	0.0696285	0.093925	0.338559	no
XLOC_000027	XLOC_000027	MIB2	chr1:1550794-1565990	q1	q3	OK	0	0	0.0172651	0.734169	0.73606	0.940369	no
XLOC_000032	XLOC_000032	PRKCZ	chr1:1981908-2139172	q1	q3	OK	0	0	0.0393593	0.000413519	0.02453	0.147047	no
XLOC_000037	XLOC_000037	FAM213B	chr1:2517898-2564481	q1	q3	OK	0	0	0.0102318	0.89582	0.897035	0.986326	no
XLOC_000052	XLOC_000052	KCNAB2	chr1:5922869-6161253	q1	q3	OK	0	0	0.0288924	0.559747	0.92316	0.989117	no
XLOC_000059	XLOC_000059	THAP3	chr1:6684924-6761966	q1	q3	OK	0	0	0.00519698	0.946785	0.94785	0.992219	no
XLOC_000077	XLOC_000077	APITD1,APITD1-CORT,CORT	chr1:10490158-10512060	q1	q3	OK	0	0	0.0117916	0.869652	0.967265	0.997571	no
XLOC_000083	XLOC_000083	FBXO44	chr1:11708417-11723384	q1	q3	OK	0	0	0.0367022	0.0432933	0.063355	0.26787	no
XLOC_000087	XLOC_000087	CLCN6,NPPA-AS1	chr1:11866206-11907840	q1	q3	OK	0	0	0.00401292	0.920759	0.921615	0.989117	no
XLOC_000111	XLOC_000111	PRDM2	chr1:14026734-14151574	q1	q3	OK	0	0	0.0302939	0.19118	0.69684	0.928067	no
XLOC_000120	XLOC_000120	DDI2,RSC1A1	chr1:15943952-15988217	q1	q3	OK	0	0	0.0790338	0.285061	0.30248	0.65466	no
XLOC_000124	XLOC_000124	FBLIM1	chr1:16085254-16113084	q1	q3	OK	0	0	0.0330552	0.794458	0.807135	0.963871	no
XLOC_000162	XLOC_000162	LINC00339	chr1:22351706-22357715	q1	q3	OK	0	0	0.00397645	0.893286	0.897055	0.986326	no
XLOC_000173	XLOC_000173	C1orf213	chr1:23685940-23698330	q1	q3	OK	0	0	0.0304201	0.740633	0.747565	0.944819	no
XLOC_000182	XLOC_000182	GRHL3	chr1:24645811-24741587	q1	q3	OK	0	0	0.478895	5.72398e-06	0.003245	0.0495722	yes
XLOC_000184	XLOC_000184	RCAN3	chr1:24822822-24863510	q1	q3	OK	0	0	0.0366663	0.285189	0.540155	0.857883	no
XLOC_000194	XLOC_000194	FAM54B	chr1:26146396-26159433	q1	q3	OK	0	0	0.0494177	0.255462	0.56394	0.870898	no
XLOC_000196	XLOC_000196	PDIK1L	chr1:26437655-26452039	q1	q3	OK	0	0	0.00765151	0.902487	0.904515	0.986582	no
XLOC_000207	XLOC_000207	RPS6KA1	chr1:26856248-26901520	q1	q3	OK	0	0	0.0191288	0.7737	0.77774	0.953392	no
XLOC_000210	XLOC_000210	PIGV	chr1:27114453-27124894	q1	q3	OK	0	0	0.0121372	0.866197	0.87066	0.979751	no
XLOC_000230	XLOC_000230	PHACTR4	chr1:28696092-28826881	q1	q3	OK	0	0	0.0220672	0.672471	0.680805	0.92376	no
XLOC_000231	XLOC_000231	RCC1,SNHG3	chr1:28832454-28865708	q1	q3	OK	0	0	0.00439695	0.933054	0.93372	0.990578	no
XLOC_000236	XLOC_000236	YTHDF2	chr1:29063132-29096287	q1	q3	OK	0	0	0.0310941	0.591883	0.59677	0.888256	no
XLOC_000238	XLOC_000238	EPB41	chr1:29213602-29450421	q1	q3	OK	0	0	0.0133163	0.757425	0.76215	0.94784	no
XLOC_000257	XLOC_000257	LCK	chr1:32716839-32751766	q1	q3	OK	0	0	0.00645478	0.924574	0.926255	0.989117	no
XLOC_000262	XLOC_000262	RBBP4	chr1:33116748-33168361	q1	q3	OK	0	0	0.0108714	0.0986117	0.13268	0.419133	no
XLOC_000287	XLOC_000287	SH3D21	chr1:36771993-36786948	q1	q3	OK	0	0	0.0139015	0.923443	0.92469	0.989117	no
XLOC_000292	XLOC_000292	MANEAL	chr1:38259773-38267278	q1	q3	OK	0	0	0.0287633	0.400727	0.413315	0.761357	no
XLOC_000307	XLOC_000307	SMAP2	chr1:40839377-40888998	q1	q3	OK	0	0	0.0249453	0.410661	0.41712	0.764129	no
XLOC_000312	XLOC_000312	NFYC	chr1:41154751-41237275	q1	q3	OK	0	0	0.00531412	0.724416	0.724335	0.938968	no
XLOC_000326	XLOC_000326	ERMAP	chr1:43272722-43310660	q1	q3	OK	0	0	0.347441	5.78117e-07	0.002895	0.046587	yes
XLOC_000343	XLOC_000343	B4GALT2	chr1:44444873-44456843	q1	q3	OK	0	0	0.0560463	0.030163	0.23312	0.568091	no
XLOC_000370	XLOC_000370	NSUN4	chr1:46805848-46830824	q1	q3	OK	0	0	0.192588	0.0031046	0.007365	0.0714857	no
XLOC_000386	XLOC_000386	CDKN2C	chr1:51434366-51440309	q1	q3	OK	0	0	0.028621	0.681765	0.688135	0.92524	no
XLOC_000389	XLOC_000389	OSBPL9	chr1:52082545-52344609	q1	q3	OK	0	0	0.0238764	0.627987	0.631915	0.904192	no
XLOC_000397	XLOC_000397	SCP2	chr1:53392900-53517289	q1	q3	OK	0	0	0.00906214	0.787666	0.79029	0.958234	no
XLOC_000418	XLOC_000418	FGGY	chr1:59762624-60228402	q1	q3	OK	0	0	0.224164	0.0182719	0.029895	0.16712	no
XLOC_000420	XLOC_000420	NFIA	chr1:61542945-61928460	q1	q3	OK	0	0	0.140133	0.0761632	0.160445	0.467377	no
XLOC_000423	XLOC_000423	USP1	chr1:62901974-62917475	q1	q3	OK	0	0	0.00729927	0.915855	0.91704	0.9884	no
XLOC_000430	XLOC_000430	PGM1	chr1:64058946-64125916	q1	q3	OK	0	0	0.00634824	0.695658	0.96947	0.997571	no
XLOC_000436	XLOC_000436	AK4	chr1:65613231-65697828	q1	q3	OK	0	0	0.129668	0.0780756	0.225685	0.557209	no
XLOC_000438	XLOC_000438	LEPR,LEPROT	chr1:65886130-66103176	q1	q3	OK	0	0	0.00324119	0.95533	0.95604	0.993985	no
XLOC_000439	XLOC_000439	PDE4B	chr1:66258192-66840262	q1	q3	OK	0	0	0.0816631	0.368513	0.500555	0.832166	no
XLOC_000443	XLOC_000443	MIER1	chr1:67390577-67454302	q1	q3	OK	0	0	0.0217487	0.695162	0.697795	0.928067	no
XLOC_000476	XLOC_000476	PRKACB	chr1:84543744-84704181	q1	q3	OK	0	0	0.0555823	0.137338	0.53741	0.856634	no
XLOC_000477	XLOC_000477	SAMD13	chr1:84764048-84816481	q1	q3	OK	0	0	0.0850046	0.414737	0.62009	0.898082	no
XLOC_000495	XLOC_000495	LRRC8B	chr1:89990396-90063420	q1	q3	OK	0	0	0.0571535	0.344358	0.36502	0.715196	no
XLOC_000497	XLOC_000497	LRRC8D	chr1:90286572-90401989	q1	q3	OK	0	0	0.0592181	0.409089	0.419715	0.766447	no
XLOC_000499	XLOC_000499	CDC7	chr1:91966403-91991321	q1	q3	OK	0	0	0.00589337	0.909536	0.912345	0.987083	no
XLOC_000519	XLOC_000519	RWDD3,TMEM56,TMEM56-RWDD3	chr1:95558072-95712781	q1	q3	OK	0	0	0.0297313	0.24754	0.434565	0.778362	no
XLOC_000527	XLOC_000527	AGL	chr1:100315639-100389579	q1	q3	OK	0	0	0.0680283	0.000127038	0.015455	0.111253	no
XLOC_000539	XLOC_000539	AMY2B,RNPC3	chr1:104068577-104122149	q1	q3	OK	0	0	0.0134385	0.826732	0.833405	0.969495	no
XLOC_000565	XLOC_000565	AMPD2	chr1:110162458-110174677	q1	q3	OK	0	0	0.00377471	0.938327	0.993475	0.997991	no
XLOC_000571	XLOC_000571	AHCYL1	chr1:110527386-110566364	q1	q3	OK	0	0	0.027339	0.65444	0.661575	0.914886	no
XLOC_000579	XLOC_000579	CD53	chr1:111413820-111442558	q1	q3	OK	0	0	0.0232184	0.702331	0.70905	0.934913	no
XLOC_000580	XLOC_000580	CEPT1	chr1:111659953-111727724	q1	q3	OK	0	0	0.0299878	0.345682	0.36435	0.715053	no
XLOC_000581	XLOC_000581	CHI3L2	chr1:111770280-111786062	q1	q3	OK	0	0	0.0205968	0.865391	0.871395	0.979751	no
XLOC_000600	XLOC_000600	HIPK1	chr1:114471995-114520491	q1	q3	OK	0	0	0.068197	0.158351	0.17513	0.486733	no
XLOC_000607	XLOC_000607	ATP1A1	chr1:116915794-116961244	q1	q3	OK	0	0	0.0225843	0.0269552	0.33457	0.68931	no
XLOC_000636	XLOC_000636	PEX11B	chr1:145516164-145523732	q1	q3	OK	0	0	0.0358645	0.616401	0.62471	0.900846	no
XLOC_000652	XLOC_000652	LOC645166	chr1:148928285-148953054	q1	q3	OK	0	0	0.0575542	0.568872	0.58658	0.883031	no
XLOC_000656	XLOC_000656	FAM91A2,LOC728855	chr1:149576261-149672733	q1	q3	OK	0	0	0.0212952	0.709214	0.711225	0.935641	no
XLOC_000682	XLOC_000682	SCNM1,TNFAIP8L2,TNFAIP8L2-SCNM1	chr1:151129104-151148547	q1	q3	OK	0	0	0.00193451	0.966351	0.96695	0.997571	no
XLOC_000692	XLOC_000692	OAZ3	chr1:151732122-151743806	q1	q3	OK	0	0	0.0356922	0.757203	0.77648	0.952812	no
XLOC_000728	XLOC_000728	CREB3L4	chr1:153940314-153950451	q1	q3	OK	0	0	0.0330298	0.168204	0.18755	0.505576	no
XLOC_000730	XLOC_000730	UBAP2L	chr1:154179182-154243329	q1	q3	OK	0	0	0.0159561	0.800024	0.80236	0.962723	no
XLOC_000733	XLOC_000733	ATP8B2	chr1:154298035-154323780	q1	q3	OK	0	0	0.00362218	0.955546	0.9563	0.994084	no
XLOC_000752	XLOC_000752	FDPS	chr1:155278538-155300909	q1	q3	OK	0	0	0.0137794	0.739152	0.742405	0.94306	no
XLOC_000753	XLOC_000753	RUSC1	chr1:155278538-155300909	q1	q3	OK	0	0	0.0282608	0.589056	0.73604	0.940369	no
XLOC_000764	XLOC_000764	SEMA4A	chr1:156119734-156147542	q1	q3	OK	0	0	0.0189427	0.705935	0.70976	0.935405	no
XLOC_000766	XLOC_000766	BGLAP,PMF1,PMF1-BGLAP	chr1:156182778-156213123	q1	q3	OK	0	0	0.0212343	0.292741	0.316765	0.671404	no
XLOC_000767	XLOC_000767	TMEM79	chr1:156252703-156262234	q1	q3	OK	0	0	0.0417574	0.0159153	0.0458	0.217692	no
XLOC_000817	XLOC_000817	NDUFS2	chr1:161169104-161184184	q1	q3	OK	0	0	0.016003	0.646487	0.65805	0.91389	no
XLOC_000835	XLOC_000835	UHMK1	chr1:162466963-162499419	q1	q3	OK	0	0	0.0353646	0.530136	0.540395	0.857883	no
XLOC_000850	XLOC_000850	POU2F1	chr1:167190065-167396582	q1	q3	OK	0	0	0.0420676	0.489578	0.49637	0.829872	no
XLOC_000886	XLOC_000886	RABGAP1L	chr1:174128551-174964445	q1	q3	OK	0	0	0.0872123	0.105311	0.374085	0.725551	no
XLOC_000888	XLOC_000888	CACYBP	chr1:174968570-174981163	q1	q3	OK	0	0	0.0175604	0.68945	0.69753	0.928067	no
XLOC_000892	XLOC_000892	RASAL2	chr1:178060642-178448648	q1	q3	OK	0	0	0.0060241	0.962424	0.963395	0.99646	no
XLOC_000937	XLOC_000937	TROVE2	chr1:192981495-193060906	q1	q3	OK	0	0	0.00522464	0.867736	0.869455	0.979751	no
XLOC_000959	XLOC_000959	NAV1	chr1:201617449-201796102	q1	q3	OK	0	0	0.0293751	0.743924	0.747265	0.944649	no
XLOC_000969	XLOC_000969	PPP1R12B	chr1:202317829-202557697	q1	q3	OK	0	0	0.0063961	0.926678	0.927715	0.989117	no
XLOC_000990	XLOC_000990	TMCC2	chr1:205197037-205242471	q1	q3	OK	0	0	0.0224661	0.787481	0.79426	0.959822	no
XLOC_001000	XLOC_001000	RASSF5	chr1:206680878-206762616	q1	q3	OK	0	0	0.0196688	0.390593	0.4062	0.754935	no
XLOC_001024	XLOC_001024	RCOR3	chr1:211432707-211489725	q1	q3	OK	0	0	0.061135	0.150942	0.163245	0.471536	no
XLOC_001025	XLOC_001025	TRAF5	chr1:211499956-211548286	q1	q3	OK	0	0	0.0579224	0.0383843	0.195115	0.514836	no
XLOC_001029	XLOC_001029	PPP2R5A	chr1:212458878-212535205	q1	q3	OK	0	0	0.0535817	1.16765e-06	0.005715	0.0637171	no
XLOC_001067	XLOC_001067	EPHX1	chr1:225997796-226070420	q1	q3	OK	0	0	0.113061	0.334363	0.368545	0.718663	no
XLOC_001078	XLOC_001078	ARF1	chr1:228270360-228286913	q1	q3	OK	0	0	0.00493665	0.488092	0.505655	0.836119	no
XLOC_001080	XLOC_001080	GUK1	chr1:228327784-228336655	q1	q3	OK	0	0	0.0273494	0.114779	0.272065	0.617596	no
XLOC_001087	XLOC_001087	DUSP5P,RHOU	chr1:228780393-228882416	q1	q3	OK	0	0	0.0151973	0.889547	0.89685	0.986326	no
XLOC_001105	XLOC_001105	C1orf31	chr1:234509213-234519795	q1	q3	OK	0	0	0.0171854	0.817692	0.82185	0.965106	no
XLOC_001108	XLOC_001108	GGPS1	chr1:235491752-235507844	q1	q3	OK	0	0	0.0529578	0.375716	0.38993	0.739625	no
XLOC_001127	XLOC_001127	ZNF238	chr1:244214560-244220778	q1	q3	OK	0	0	0.0255085	0.655782	0.66555	0.916052	no
XLOC_001132	XLOC_001132	EFCAB2	chr1:245133170-245288530	q1	q3	OK	0	0	0.0465324	0.571906	0.793285	0.959642	no
XLOC_001191	XLOC_001191	AURKAIP1	chr1:1309109-1310818	q1	q3	OK	0	0	0.0357287	0.573316	0.57986	0.880817	no
XLOC_001201	XLOC_001201	NADK	chr1:1682670-1711508	q1	q3	OK	0	0	0.0287897	0.426725	0.66091	0.914886	no
XLOC_001205	XLOC_001205	C1orf86	chr1:1981908-2139172	q1	q3	OK	0	0	0.00104474	0.979801	0.98004	0.997571	no
XLOC_001229	XLOC_001229	ACOT7	chr1:6324331-6453826	q1	q3	OK	0	0	0.0744649	0.327156	0.343275	0.697399	no
XLOC_001232	XLOC_001232	PLEKHG5,TNFRSF25	chr1:6521213-6580069	q1	q3	OK	0	0	0.0372721	0.467407	0.92445	0.989117	no
XLOC_001239	XLOC_001239	RERE	chr1:8412463-8877699	q1	q3	OK	0	0	0.0213739	0.738105	0.742955	0.943252	no
XLOC_001240	XLOC_001240	ENO1	chr1:8921058-8939943	q1	q3	OK	0	0	0.00041501	0.975648	0.97632	0.997571	no
XLOC_001257	XLOC_001257	MAD2L2	chr1:11734536-11751678	q1	q3	OK	0	0	0.00603846	0.69855	0.71092	0.935641	no
XLOC_001279	XLOC_001279	CASP9	chr1:15818768-15851285	q1	q3	OK	0	0	0.00176989	0.974691	0.97571	0.997571	no
XLOC_001301	XLOC_001301	RCC2	chr1:17733250-17766250	q1	q3	OK	0	0	0.00311275	0.952805	0.95419	0.993985	no
XLOC_001311	XLOC_001311	CAPZB	chr1:19665266-19812066	q1	q3	OK	0	0	0.00294822	0.746293	0.756715	0.947177	no
XLOC_001325	XLOC_001325	EIF4G3	chr1:21132784-21503381	q1	q3	OK	0	0	0.00806477	0.890707	0.986075	0.997571	no
XLOC_001326	XLOC_001326	ECE1	chr1:21543739-21672034	q1	q3	OK	0	0	0.028694	0.298869	0.736315	0.940369	no
XLOC_001342	XLOC_001342	GALE	chr1:24122088-24127294	q1	q3	OK	0	0	0.0560112	0.0021487	0.156635	0.461551	no
XLOC_001352	XLOC_001352	RUNX3	chr1:25226001-25291501	q1	q3	OK	0	0	0.00340109	0.93851	0.93981	0.990784	no
XLOC_001359	XLOC_001359	MIR3917,STMN1	chr1:26210676-26233368	q1	q3	OK	0	0	0.0318737	0.3369	0.48308	0.819508	no
XLOC_001363	XLOC_001363	UBXN11	chr1:26608772-26647014	q1	q3	OK	0	0	0.0124994	0.852656	0.8555	0.9756	no
XLOC_001377	XLOC_001377	FGR	chr1:27938800-27961727	q1	q3	OK	0	0	0.0122061	0.879056	0.88412	0.983845	no
XLOC_001382	XLOC_001382	PTAFR	chr1:28473676-28520447	q1	q3	OK	0	0	0.0622848	0.355639	0.36501	0.715196	no
XLOC_001404	XLOC_001404	PEF1	chr1:32095462-32110838	q1	q3	OK	0	0	0.0732207	0.25756	0.268885	0.614303	no
XLOC_001423	XLOC_001423	MIR3605,PHC2	chr1:33789223-33841194	q1	q3	OK	0	0	0.00374026	0.851165	0.85654	0.9756	no
XLOC_001425	XLOC_001425	C1orf212	chr1:35315962-35325417	q1	q3	OK	0	0	0.020911	0.426531	0.438215	0.78116	no
XLOC_001432	XLOC_001432	PSMB2	chr1:36065142-36107445	q1	q3	OK	0	0	0.00356318	0.812741	0.981645	0.997571	no
XLOC_001459	XLOC_001459	GJA9,GJA9-MYCBP,MYCBP	chr1:39328161-39347298	q1	q3	OK	0	0	0.00836464	0.605299	0.61356	0.895072	no
XLOC_001477	XLOC_001477	SCMH1	chr1:41480261-41707815	q1	q3	OK	0	0	0.0132829	0.728765	0.93829	0.990784	no
XLOC_001479	XLOC_001479	HIVEP3	chr1:41972035-42501596	q1	q3	OK	0	0	0.0167241	0.805738	0.809355	0.964131	no
XLOC_001481	XLOC_001481	FOXJ3	chr1:42642209-42801548	q1	q3	OK	0	0	0.0556848	0.00317692	0.12188	0.399636	no
XLOC_001487	XLOC_001487	EBNA1BP2	chr1:43629844-43720029	q1	q3	OK	0	0	0.0176098	0.389368	0.414955	0.762655	no
XLOC_001489	XLOC_001489	ELOVL1	chr1:43829067-43833745	q1	q3	OK	0	0	0.00764657	0.891849	0.894255	0.986315	no
XLOC_001493	XLOC_001493	SLC6A9	chr1:44457279-44497134	q1	q3	OK	0	0	0.0251941	0.524551	0.53758	0.856768	no
XLOC_001502	XLOC_001502	MUTYH	chr1:45794913-45956840	q1	q3	OK	0	0	0.0260049	0.704017	0.906035	0.986582	no
XLOC_001505	XLOC_001505	PRDX1	chr1:45965855-45988562	q1	q3	OK	0	0	0.00454463	0.484426	0.50017	0.831804	no
XLOC_001510	XLOC_001510	PIK3R3	chr1:46505811-46598708	q1	q3	OK	0	0	0.0543519	0.591384	0.604645	0.89232	no
XLOC_001515	XLOC_001515	MOB3C	chr1:47073386-47082563	q1	q3	OK	0	0	0.0323127	0.464305	0.48424	0.820759	no
XLOC_001516	XLOC_001516	ATPAF1	chr1:47100710-47134099	q1	q3	OK	0	0	0.0176588	0.480118	0.49612	0.829787	no
XLOC_001532	XLOC_001532	EPS15	chr1:51819934-51984995	q1	q3	OK	0	0	0.0291887	0.0552442	0.08778	0.326053	no
XLOC_001533	XLOC_001533	MIR761,NRD1	chr1:52082545-52344609	q1	q3	OK	0	0	0.00732848	0.885179	0.887455	0.984417	no
XLOC_001555	XLOC_001555	SSBP3	chr1:54692194-54872092	q1	q3	OK	0	0	0.0316483	0.602598	0.611875	0.894341	no
XLOC_001638	XLOC_001638	ZNF644	chr1:91380856-91487812	q1	q3	OK	0	0	0.00347013	0.961659	0.962175	0.996131	no
XLOC_001640	XLOC_001640	TGFBR3	chr1:92145899-92371559	q1	q3	OK	0	0	0.123195	0.0148514	0.02046	0.130516	no
XLOC_001642	XLOC_001642	GFI1	chr1:92940317-92952433	q1	q3	OK	0	0	0.0745345	0.345007	0.610735	0.894274	no
XLOC_001670	XLOC_001670	VAV3	chr1:108113781-108507545	q1	q3	OK	0	0	0.0270739	0.704788	0.71225	0.935641	no
XLOC_001681	XLOC_001681	SORT1	chr1:109852187-109940563	q1	q3	OK	0	0	0.0201205	0.724047	0.73068	0.940297	no
XLOC_001702	XLOC_001702	FAM212B	chr1:112264685-112310199	q1	q3	OK	0	0	0.0253079	0.673326	0.685895	0.92506	no
XLOC_001706	XLOC_001706	RHOC	chr1:113243748-113250025	q1	q3	OK	0	0	0.0903723	0.334009	0.351765	0.703742	no
XLOC_001708	XLOC_001708	SLC16A1	chr1:113454469-113498975	q1	q3	OK	0	0	0.00332381	0.834038	0.840185	0.971337	no
XLOC_001714	XLOC_001714	AP4B1	chr1:114356432-114447741	q1	q3	OK	0	0	0.0655647	0.301433	0.31615	0.671054	no
XLOC_001720	XLOC_001720	CSDE1,NRAS	chr1:115247084-115300671	q1	q3	OK	0	0	0.0375756	0.544238	0.551655	0.864289	no
XLOC_001747	XLOC_001747	LOC728855,LOC728875	chr1:144300511-144341755	q1	q3	OK	0	0	0.0254583	0.617426	0.62484	0.900846	no
XLOC_001752	XLOC_001752	PDE4DIP	chr1:144851423-145076186	q1	q3	OK	0	0	0.0267508	0.426779	0.912615	0.987268	no
XLOC_001760	XLOC_001760	NBPF11,NBPF24	chr1:146032541-146082765	q1	q3	OK	0	0	0.0451189	0.556615	0.56774	0.872476	no
XLOC_001768	XLOC_001768	NBPF11,NBPF24	chr1:147574322-147624601	q1	q3	OK	0	0	0.00333165	0.963139	0.964485	0.996965	no
XLOC_001786	XLOC_001786	ANP32E	chr1:150190716-150208504	q1	q3	OK	0	0	0.00722971	0.906072	0.908275	0.986582	no
XLOC_001789	XLOC_001789	ENSA	chr1:150594598-150602098	q1	q3	OK	0	0	0.0269056	0.585903	0.58903	0.883812	no
XLOC_001796	XLOC_001796	FAM63A	chr1:150969300-150980854	q1	q3	OK	0	0	0.0170248	0.809282	0.939105	0.990784	no
XLOC_001805	XLOC_001805	POGZ	chr1:151375199-151431941	q1	q3	OK	0	0	0.000490944	0.990703	0.99063	0.997571	no
XLOC_001847	XLOC_001847	S100A13	chr1:153591275-153618782	q1	q3	OK	0	0	0.104505	0.00160077	0.2753	0.62097	no
XLOC_001856	XLOC_001856	TPM3	chr1:154127779-154164609	q1	q3	OK	0	0	0.00169936	0.858554	0.864625	0.97857	no
XLOC_001862	XLOC_001862	ADAR	chr1:154554533-154600456	q1	q3	OK	0	0	0.0382196	0.549053	0.615845	0.895799	no
XLOC_001863	XLOC_001863	KCNN3	chr1:154669941-154842754	q1	q3	OK	0	0	0.0195661	0.70291	0.70726	0.933347	no
XLOC_001867	XLOC_001867	SHC1	chr1:154934773-154946959	q1	q3	OK	0	0	0.0195043	0.592923	0.59484	0.886909	no
XLOC_001869	XLOC_001869	LOC100505666	chr1:155006281-155042029	q1	q3	OK	0	0	0.0535665	0.365883	0.39314	0.743021	no
XLOC_001870	XLOC_001870	DPM3	chr1:155112366-155112996	q1	q3	OK	0	0	0.0136791	0.746179	0.755405	0.947177	no
XLOC_001875	XLOC_001875	GBA	chr1:155204238-155214653	q1	q3	OK	0	0	0.0128652	0.855817	0.858605	0.975977	no
XLOC_001879	XLOC_001879	PKLR	chr1:155247373-155271225	q1	q3	OK	0	0	0.283251	0.000112311	0.018245	0.122022	no
XLOC_001882	XLOC_001882	YY1AP1	chr1:155629232-155658823	q1	q3	OK	0	0	0.0289784	0.235553	0.509815	0.838589	no
XLOC_001888	XLOC_001888	ARHGEF2	chr1:155916629-155948336	q1	q3	OK	0	0	0.0170574	0.309605	0.31569	0.670507	no
XLOC_001906	XLOC_001906	HDGF	chr1:156711898-156722240	q1	q3	OK	0	0	0.016206	0.482018	0.70905	0.934913	no
XLOC_001907	XLOC_001907	SH2D2A	chr1:156776034-156851642	q1	q3	OK	0	0	0.179975	0.044981	0.06354	0.26787	no
XLOC_001912	XLOC_001912	ETV3	chr1:157094458-157108383	q1	q3	OK	0	0	0.0297912	0.501179	0.52193	0.847167	no
XLOC_001943	XLOC_001943	IGSF8	chr1:160061128-160068618	q1	q3	OK	0	0	0.0132171	0.866239	0.869635	0.979751	no
XLOC_001960	XLOC_001960	DEDD	chr1:161070345-161102478	q1	q3	OK	0	0	0.0103891	0.852113	0.856035	0.9756	no
XLOC_001989	XLOC_001989	BRP44	chr1:167885912-168045083	q1	q3	OK	0	0	0.00377775	0.852497	0.857065	0.9756	no
XLOC_002017	XLOC_002017	CENPL	chr1:173768687-173793777	q1	q3	OK	0	0	0.0091527	0.899059	0.900425	0.986421	no
XLOC_002032	XLOC_002032	KIAA0040	chr1:175126122-175162229	q1	q3	OK	0	0	0.000731622	0.975176	0.97531	0.997571	no
XLOC_002042	XLOC_002042	ABL2	chr1:179068461-179198819	q1	q3	OK	0	0	0.07314	0.0766291	0.082135	0.312723	no
XLOC_002050	XLOC_002050	GLUL	chr1:182350838-182361341	q1	q3	OK	0	0	0.0328099	0.563929	0.57343	0.876248	no
XLOC_002058	XLOC_002058	NCF2	chr1:183524696-183560056	q1	q3	OK	0	0	0.00263959	0.965443	0.96722	0.997571	no
XLOC_002064	XLOC_002064	TRMT1L	chr1:185087217-185260913	q1	q3	OK	0	0	0.0226221	0.224856	0.25445	0.596255	no
XLOC_002072	XLOC_002072	UCHL5	chr1:192981495-193060906	q1	q3	OK	0	0	0.0102124	0.400865	0.416	0.763434	no
XLOC_002073	XLOC_002073	GLRX2	chr1:193065594-193075244	q1	q3	OK	0	0	0.000765633	0.971149	0.97214	0.997571	no
XLOC_002096	XLOC_002096	CSRP1	chr1:201452657-201476387	q1	q3	OK	0	0	0.0669752	0.12711	0.171015	0.481664	no
XLOC_002099	XLOC_002099	PTPN7	chr1:202116140-202130716	q1	q3	OK	0	0	0.0201921	0.644612	0.65183	0.911613	no
XLOC_002142	XLOC_002142	FAIM3	chr1:207070787-207095378	q1	q3	OK	0	0	0.0251783	0.697427	0.705535	0.932679	no
XLOC_002170	XLOC_002170	ESRRG	chr1:216676587-217311097	q1	q3	OK	0	0	0.0278529	0.162294	0.60521	0.892484	no
XLOC_002183	XLOC_002183	DUSP10	chr1:221874763-221915516	q1	q3	OK	0	0	0.00942729	0.768869	0.777	0.953023	no
XLOC_002195	XLOC_002195	LBR	chr1:225589203-225616557	q1	q3	OK	0	0	0.0122771	0.284426	0.312455	0.667103	no
XLOC_002223	XLOC_002223	C1orf198	chr1:230972864-231005335	q1	q3	OK	0	0	0.0103767	0.575717	0.593255	0.886273	no
XLOC_002241	XLOC_002241	ARID4B	chr1:235330209-235491532	q1	q3	OK	0	0	0.0365234	0.0516962	0.0761	0.297919	no
XLOC_002266	XLOC_002266	SMYD3	chr1:245912641-246670644	q1	q3	OK	0	0	0.00327348	0.867312	0.87226	0.979751	no
XLOC_002295	XLOC_002295	ZNF692	chr1:249144202-249153315	q1	q3	OK	0	0	0.00125884	0.979855	0.97994	0.997571	no
XLOC_002314	XLOC_002314	FBXO18	chr10:5932213-5979556	q1	q3	OK	0	0	0.0257415	0.641077	0.651255	0.911613	no
XLOC_002315	XLOC_002315	RBM17	chr10:6130948-6159422	q1	q3	OK	0	0	0.0124106	0.515492	0.532855	0.854609	no
XLOC_002316	XLOC_002316	PFKFB3	chr10:6186842-6277507	q1	q3	OK	0	0	0.0342159	0.637132	0.644425	0.90918	no
XLOC_002359	XLOC_002359	MLLT10	chr10:21823100-22032559	q1	q3	OK	0	0	0.0238434	0.714071	0.718345	0.936616	no
XLOC_002361	XLOC_002361	BMI1,COMMD3,COMMD3-BMI1	chr10:22605311-22620414	q1	q3	OK	0	0	0.019973	0.77213	0.776495	0.952812	no
XLOC_002380	XLOC_002380	WAC	chr10:28821421-28912041	q1	q3	OK	0	0	0.0333265	0.504312	0.511905	0.839773	no
XLOC_002385	XLOC_002385	ZEB1	chr10:31608100-31818742	q1	q3	OK	0	0	0.018936	0.522338	0.532445	0.854609	no
XLOC_002387	XLOC_002387	CREM	chr10:35415768-35501886	q1	q3	OK	0	0	0.124007	0.00501305	0.16282	0.471209	no
XLOC_002436	XLOC_002436	NCOA4	chr10:51565107-51590734	q1	q3	OK	0	0	0.0329617	7.72568e-08	0.017095	0.117817	no
XLOC_002450	XLOC_002450	CDK1	chr10:62538088-62554610	q1	q3	OK	0	0	0.000684881	0.965364	0.965465	0.997303	no
XLOC_002460	XLOC_002460	SIRT1	chr10:69644426-69678147	q1	q3	OK	0	0	0.0109888	0.705751	0.71595	0.93615	no
XLOC_002466	XLOC_002466	STOX1	chr10:70587293-70655209	q1	q3	OK	0	0	0.0134878	0.850928	0.853695	0.975218	no
XLOC_002474	XLOC_002474	HK1	chr10:71029755-71161637	q1	q3	OK	0	0	0.0306732	1.37643e-05	0.010595	0.0880132	no
XLOC_002501	XLOC_002501	ADK	chr10:75910942-76469061	q1	q3	OK	0	0	0.0217628	0.745822	0.750355	0.944951	no
XLOC_002504	XLOC_002504	VDAC2	chr10:76969911-76991207	q1	q3	OK	0	0	0.00385126	0.954856	0.95516	0.993985	no
XLOC_002534	XLOC_002534	LDB3	chr10:88428205-88495824	q1	q3	OK	0	0	0.288378	0.000180609	0.017705	0.11978	no
XLOC_002544	XLOC_002544	MINPP1	chr10:89264222-89313218	q1	q3	OK	0	0	0.00157884	0.978571	0.978595	0.997571	no
XLOC_002557	XLOC_002557	IFIT3	chr10:91087601-91100725	q1	q3	OK	0	0	0.0760771	0.417017	0.43838	0.78116	no
XLOC_002564	XLOC_002564	PCGF5	chr10:92979907-93044088	q1	q3	OK	0	0	0.0172822	0.755159	0.759665	0.947631	no
XLOC_002571	XLOC_002571	EXOC6	chr10:94594469-94819251	q1	q3	OK	0	0	0.0357045	0.621741	0.629945	0.9031	no
XLOC_002586	XLOC_002586	ENTPD1	chr10:97471535-97849992	q1	q3	OK	0	0	0.0978132	0.00114272	0.040935	0.202034	no
XLOC_002592	XLOC_002592	LCOR	chr10:98592016-98724198	q1	q3	OK	0	0	0.0511721	0.115617	0.13259	0.419068	no
XLOC_002635	XLOC_002635	NFKB2	chr10:104154228-104162281	q1	q3	OK	0	0	0.0119177	0.815523	0.96908	0.997571	no
XLOC_002653	XLOC_002653	SFR1	chr10:105881815-105886143	q1	q3	OK	0	0	0.0601018	0.534681	0.55107	0.864006	no
XLOC_002655	XLOC_002655	GSTO2	chr10:106028630-106059176	q1	q3	OK	0	0	0.0552952	0.546112	0.561345	0.869425	no
XLOC_002658	XLOC_002658	ADD3	chr10:111705316-111895323	q1	q3	OK	0	0	0.0207901	0.692164	0.69738	0.928067	no
XLOC_002659	XLOC_002659	MXI1	chr10:111967362-112047123	q1	q3	OK	0	0	0.11157	0.0582039	0.255465	0.597507	no
XLOC_002667	XLOC_002667	ACSL5	chr10:114133915-114188138	q1	q3	OK	0	0	0.00130107	0.979508	0.98005	0.997571	no
XLOC_002673	XLOC_002673	CASP7	chr10:115438934-115490664	q1	q3	OK	0	0	0.0359986	0.566644	0.578155	0.87984	no
XLOC_002697	XLOC_002697	INPP5F	chr10:121485558-121588662	q1	q3	OK	0	0	0.11641	0.0435716	0.07108	0.285959	no
XLOC_002704	XLOC_002704	PLEKHA1	chr10:124134093-124191871	q1	q3	OK	0	0	0.0775835	0.1511	0.23268	0.567611	no
XLOC_002737	XLOC_002737	LRRC27	chr10:134145613-134195010	q1	q3	OK	0	0	0.00662056	0.891467	0.895805	0.986326	no
XLOC_002772	XLOC_002772	IL15RA	chr10:5994333-6020150	q1	q3	OK	0	0	0.0528059	0.609703	0.621795	0.899099	no
XLOC_002783	XLOC_002783	USP6NL	chr10:11502508-11653679	q1	q3	OK	0	0	0.0174304	0.386597	0.404565	0.753728	no
XLOC_002785	XLOC_002785	UPF2	chr10:11962020-12085169	q1	q3	OK	0	0	0.00316655	0.923142	0.9266	0.989117	no
XLOC_002811	XLOC_002811	NEBL	chr10:21068902-21463852	q1	q3	OK	0	0	0.0186408	0.704365	0.712975	0.935641	no
XLOC_002829	XLOC_002829	ACBD5	chr10:27484142-27531068	q1	q3	OK	0	0	0.00146347	0.985619	0.985415	0.997571	no
XLOC_002849	XLOC_002849	ITGB1	chr10:33189245-33247293	q1	q3	OK	0	0	0.00708303	0.663886	0.94127	0.990784	no
XLOC_002853	XLOC_002853	CUL2	chr10:35297478-35379570	q1	q3	OK	0	0	0.0329849	0.667535	0.674845	0.920622	no
XLOC_002863	XLOC_002863	HNRNPF	chr10:43881064-43904696	q1	q3	OK	0	0	0.0191557	0.644691	0.98791	0.997571	no
XLOC_002873	XLOC_002873	2013-03-08	chr10:45952816-46090354	q1	q3	OK	0	0	0.0761096	0.26481	0.277355	0.623767	no
XLOC_002901	XLOC_002901	ERCC6,PGBD3	chr10:50664490-50747147	q1	q3	OK	0	0	0.00538987	0.933804	0.93525	0.990784	no
XLOC_002923	XLOC_002923	ANK3	chr10:61786055-62493284	q1	q3	OK	0	0	0.0793114	0.325327	0.33512	0.689729	no
XLOC_002928	XLOC_002928	JMJD1C	chr10:64926987-65226322	q1	q3	OK	0	0	0.000680769	0.992908	0.99291	0.997991	no
XLOC_002935	XLOC_002935	RUFY2	chr10:70103274-70167051	q1	q3	OK	0	0	0.0124406	0.834987	0.842165	0.971685	no
XLOC_002945	XLOC_002945	LRRC20	chr10:72058728-72142382	q1	q3	OK	0	0	0.0126317	0.67958	0.690415	0.92524	no
XLOC_002954	XLOC_002954	SPOCK2	chr10:73818791-73848790	q1	q3	OK	0	0	0.00739967	0.868235	0.871785	0.979751	no
XLOC_002955	XLOC_002955	ASCC1	chr10:73855789-73995618	q1	q3	OK	0	0	0.0742873	0.241447	0.321575	0.676123	no
XLOC_002958	XLOC_002958	MICU1	chr10:74119697-74385949	q1	q3	OK	0	0	0.0279292	0.678979	0.68594	0.92506	no
XLOC_003006	XLOC_003006	ACTA2	chr10:90694830-90775542	q1	q3	OK	0	0	0.0194933	0.538559	0.557795	0.867168	no
XLOC_003012	XLOC_003012	PANK1	chr10:91339253-91405329	q1	q3	OK	0	0	0.0202812	0.634512	0.6368	0.905456	no
XLOC_003021	XLOC_003021	CPEB3	chr10:93808396-94050875	q1	q3	OK	0	0	0.0128818	0.844689	0.8487	0.973397	no
XLOC_003023	XLOC_003023	IDE	chr10:94211440-94333852	q1	q3	OK	0	0	0.0203087	0.631907	0.64256	0.908789	no
XLOC_003042	XLOC_003042	ARHGAP19,ARHGAP19-SLIT1,SLIT1	chr10:98757794-99052430	q1	q3	OK	0	0	0.0236712	0.419412	0.432015	0.777205	no
XLOC_003064	XLOC_003064	BLOC1S2	chr10:102033034-102046469	q1	q3	OK	0	0	0.0656334	0.35386	0.3646	0.715177	no
XLOC_003075	XLOC_003075	FGF8	chr10:103529886-103540126	q1	q3	OK	0	0	0.0588087	0.690348	0.69741	0.928067	no
XLOC_003078	XLOC_003078	KCNIP2	chr10:103578824-103603677	q1	q3	OK	0	0	0.0480541	0.645217	0.65819	0.91389	no
XLOC_003080	XLOC_003080	LDB1	chr10:103867324-103880210	q1	q3	OK	0	0	0.00377693	0.943058	0.944545	0.991169	no
XLOC_003106	XLOC_003106	BBIP1	chr10:112631552-112679124	q1	q3	OK	0	0	0.0297029	0.524614	0.530635	0.85391	no
XLOC_003116	XLOC_003116	ABLIM1	chr10:116190868-116444414	q1	q3	OK	0	0	0.0123511	0.839482	0.844185	0.971845	no
XLOC_003133	XLOC_003133	RGS10	chr10:121259338-121302222	q1	q3	OK	0	0	0.0403984	0.0791446	0.107375	0.369113	no
XLOC_003135	XLOC_003135	MCMBP	chr10:121588915-121633140	q1	q3	OK	0	0	0.0109684	0.390116	0.401385	0.750192	no
XLOC_003141	XLOC_003141	CUZD1,FAM24B,FAM24B-CUZD1	chr10:124591670-124658230	q1	q3	OK	0	0	0.00590376	0.895483	0.894985	0.986315	no
XLOC_003174	XLOC_003174	TUBGCP2	chr10:135092133-135126666	q1	q3	OK	0	0	0.00549037	0.890238	0.893915	0.986315	no
XLOC_003194	XLOC_003194	RASSF7	chr11:560970-564025	q1	q3	OK	0	0	0.00502046	0.952589	0.95502	0.993985	no
XLOC_003206	XLOC_003206	TSPAN4	chr11:842823-867116	q1	q3	OK	0	0	0.011623	0.868489	0.870495	0.979751	no
XLOC_003217	XLOC_003217	TNNI2	chr11:1860232-1862910	q1	q3	OK	0	0	0.140535	0.000258484	0.02875	0.162824	no
XLOC_003218	XLOC_003218	LSP1	chr11:1874199-1913493	q1	q3	OK	0	0	0.0259771	0.719966	0.725685	0.939436	no
XLOC_003228	XLOC_003228	SLC22A18	chr11:2909326-2946476	q1	q3	OK	0	0	0.0167026	0.534261	0.555155	0.866157	no
XLOC_003233	XLOC_003233	PGAP2	chr11:3696239-3847601	q1	q3	OK	0	0	0.0239389	0.311847	0.874195	0.980229	no
XLOC_003255	XLOC_003255	TRIM34,TRIM6,TRIM6-TRIM34,TRIM78P	chr11:5617330-5706339	q1	q3	OK	0	0	0.074887	0.0025895	0.112175	0.379062	no
XLOC_003270	XLOC_003270	ILK	chr11:6624963-6633475	q1	q3	OK	0	0	0.00712562	0.7406	0.745925	0.944515	no
XLOC_003281	XLOC_003281	PPFIBP2	chr11:7534995-7674996	q1	q3	OK	0	0	0.130061	0.000394342	0.01452	0.106764	no
XLOC_003293	XLOC_003293	WEE1	chr11:9595227-9611313	q1	q3	OK	0	0	0.000187218	0.994508	0.99467	0.998308	no
XLOC_003297	XLOC_003297	AMPD3	chr11:10471867-10529126	q1	q3	OK	0	0	0.267891	1.14602e-06	0.02818	0.161341	no
XLOC_003324	XLOC_003324	LDHA	chr11:18415935-18429765	q1	q3	OK	0	0	0.0140793	0.615987	0.624085	0.90041	no
XLOC_003330	XLOC_003330	NAV2	chr11:19372270-20143147	q1	q3	OK	0	0	0.0435524	0.161804	0.172655	0.483813	no
XLOC_003357	XLOC_003357	TCP11L1	chr11:33060962-33095109	q1	q3	OK	0	0	0.0701533	0.346598	0.363115	0.714193	no
XLOC_003386	XLOC_003386	EXT2	chr11:44117098-44266980	q1	q3	OK	0	0	0.0429735	0.397013	0.413935	0.761766	no
XLOC_003390	XLOC_003390	PRDM11	chr11:45115563-45256675	q1	q3	OK	0	0	0.114832	0.052166	0.0833	0.315341	no
XLOC_003392	XLOC_003392	SLC35C1	chr11:45825622-45834567	q1	q3	OK	0	0	0.0146851	0.521835	0.54103	0.858141	no
XLOC_003393	XLOC_003393	CRY2	chr11:45868668-45904799	q1	q3	OK	0	0	0.00234559	0.920003	0.92301	0.989117	no
XLOC_003397	XLOC_003397	DGKZ	chr11:46354454-46402104	q1	q3	OK	0	0	0.0530969	0.210701	0.445435	0.78683	no
XLOC_003399	XLOC_003399	MDK	chr11:46402617-46405375	q1	q3	OK	0	0	0.00023588	0.997317	0.997455	0.999474	no
XLOC_003402	XLOC_003402	ZNF408	chr11:46722316-46727466	q1	q3	OK	0	0	0.0262363	0.716495	0.72434	0.938968	no
XLOC_003407	XLOC_003407	NR1H3	chr11:47260852-47290584	q1	q3	OK	0	0	0.0417033	0.528989	0.546785	0.862181	no
XLOC_003408	XLOC_003408	MADD	chr11:47290926-47351582	q1	q3	OK	0	0	0.029483	0.436832	0.78409	0.956231	no
XLOC_003463	XLOC_003463	CTNND1,TMX2,TMX2-CTNND1	chr11:57479994-57586652	q1	q3	OK	0	0	0.000143043	0.990748	0.990805	0.997571	no
XLOC_003469	XLOC_003469	CNTF,ZFP91,ZFP91-CNTF	chr11:58346586-58393205	q1	q3	OK	0	0	0.00795519	0.75544	0.7633	0.947918	no
XLOC_003470	XLOC_003470	GLYATL1	chr11:58695101-58825925	q1	q3	OK	0	0	0.0504357	0.655875	0.668185	0.917214	no
XLOC_003472	XLOC_003472	FAM111A	chr11:58910317-58922511	q1	q3	OK	0	0	0.0107815	0.678651	0.682325	0.924461	no
XLOC_003535	XLOC_003535	SLC3A2	chr11:62623483-62656355	q1	q3	OK	0	0	0.0194551	0.760425	0.922945	0.989117	no
XLOC_003542	XLOC_003542	MARK2	chr11:63606399-63678492	q1	q3	OK	0	0	0.00280911	0.957752	0.957385	0.994391	no
XLOC_003552	XLOC_003552	FKBP2	chr11:64008412-64011607	q1	q3	OK	0	0	0.00493363	0.937564	0.99773	0.999474	no
XLOC_003554	XLOC_003554	GPR137	chr11:64037299-64056972	q1	q3	OK	0	0	0.0204921	0.734798	0.910475	0.98676	no
XLOC_003565	XLOC_003565	ARL2,ARL2-SNX15,SNX15	chr11:64781584-64808044	q1	q3	OK	0	0	0.0126889	0.817258	0.820585	0.965106	no
XLOC_003572	XLOC_003572	CAPN1	chr11:64948685-64979477	q1	q3	OK	0	0	0.0176586	0.701609	0.938105	0.990784	no
XLOC_003588	XLOC_003588	SIPA1	chr11:65405577-65418391	q1	q3	OK	0	0	0.0135791	0.750478	0.75588	0.947177	no
XLOC_003603	XLOC_003603	KLC2	chr11:66024764-66035332	q1	q3	OK	0	0	0.0193307	0.624972	0.629095	0.902792	no
XLOC_003608	XLOC_003608	PELI3	chr11:66233797-66244808	q1	q3	OK	0	0	0.0758786	0.0116266	0.04041	0.201039	no
XLOC_003613	XLOC_003613	RBM14,RBM14-RBM4,RBM4	chr11:66384052-66445275	q1	q3	OK	0	0	0.0182512	0.668172	0.670765	0.918711	no
XLOC_003614	XLOC_003614	C11orf80,RCE1	chr11:66512206-66614003	q1	q3	OK	0	0	0.00760632	0.846092	0.847415	0.972596	no
XLOC_003619	XLOC_003619	KDM2A	chr11:66886739-67025550	q1	q3	OK	0	0	0.0160052	0.788909	0.79096	0.958345	no
XLOC_003624	XLOC_003624	RAD9A	chr11:67159422-67169376	q1	q3	OK	0	0	0.0315143	0.452686	0.47233	0.810571	no
XLOC_003632	XLOC_003632	ALDH3B1	chr11:67776047-67796743	q1	q3	OK	0	0	0.110836	0.26247	0.285705	0.635508	no
XLOC_003635	XLOC_003635	TCIRG1	chr11:67806461-67818366	q1	q3	OK	0	0	0.0114008	0.886596	0.88941	0.984649	no
XLOC_003657	XLOC_003657	IL18BP	chr11:71709957-71823822	q1	q3	OK	0	0	0.0350244	0.579953	0.842865	0.971726	no
XLOC_003668	XLOC_003668	RELT	chr11:73087404-73108519	q1	q3	OK	0	0	0.0218017	0.598919	0.612755	0.89451	no
XLOC_003669	XLOC_003669	PLEKHB1	chr11:73357222-73373864	q1	q3	OK	0	0	0.000272751	0.990095	0.99041	0.997571	no
XLOC_003706	XLOC_003706	C11orf73	chr11:86013252-86056985	q1	q3	OK	0	0	0.013632	0.703242	0.714635	0.935753	no
XLOC_003743	XLOC_003743	CNTN5	chr11:98891705-100229616	q1	q3	OK	0	0	0.00706149	0.853589	0.859055	0.976131	no
XLOC_003813	XLOC_003813	CXCR5	chr11:118754474-118781613	q1	q3	OK	0	0	0.00439582	0.844522	0.85068	0.973465	no
XLOC_003820	XLOC_003820	HMBS	chr11:118955586-118964259	q1	q3	OK	0	0	0.0243037	0.158028	0.179425	0.494563	no
XLOC_003830	XLOC_003830	POU2F3	chr11:120107348-120190653	q1	q3	OK	0	0	0.0434867	0.702204	0.70541	0.932638	no
XLOC_003836	XLOC_003836	SC5DL	chr11:121163387-121184119	q1	q3	OK	0	0	0.00123267	0.977737	0.97817	0.997571	no
XLOC_003863	XLOC_003863	CHEK1	chr11:125495030-125550793	q1	q3	OK	0	0	0.0264114	0.633612	0.891845	0.985408	no
XLOC_003867	XLOC_003867	HYLS1	chr11:125753508-125773116	q1	q3	OK	0	0	0.113302	0.290912	0.3186	0.673428	no
XLOC_003870	XLOC_003870	FOXRED1	chr11:126138934-126148027	q1	q3	OK	0	0	0.0211177	0.621499	0.632255	0.904192	no
XLOC_003873	XLOC_003873	ST3GAL4	chr11:126225539-126284536	q1	q3	OK	0	0	0.0318366	0.613445	0.636435	0.905456	no
XLOC_003880	XLOC_003880	APLP2	chr11:129939715-130014706	q1	q3	OK	0	0	0.0157031	0.357069	0.368365	0.71856	no
XLOC_003898	XLOC_003898	RNH1	chr11:494511-507283	q1	q3	OK	0	0	0.00889747	0.834865	0.83618	0.969736	no
XLOC_003904	XLOC_003904	IRF7	chr11:612554-615999	q1	q3	OK	0	0	0.0123715	0.852015	0.854115	0.975419	no
XLOC_003910	XLOC_003910	SLC25A22	chr11:790474-798269	q1	q3	OK	0	0	0.010823	0.883767	0.98137	0.997571	no
XLOC_003916	XLOC_003916	MOB2	chr11:1490684-1785501	q1	q3	OK	0	0	0.0169066	0.811739	0.81842	0.965106	no
[truncated: 142,001 more rows]

## Sheet: 1vs2-OK
test_id	gene_id	gene	locus	sample_1	sample_2	status	value_1	value_2	sqrt(JS)	test_stat	p_value	q_value	significant		Comparison BJAB-EBNA1-EBER1/2 vs BJAB-EBNA1 (PCEP4)
XLOC_000307	XLOC_000307	SMAP2	chr1:40839377-40888998	q1	q2	OK	0	0	0.51316	0	1e-05	0.00130855	yes		1- BJAB-EBNA1 first replicate
XLOC_000436	XLOC_000436	AK4	chr1:65613231-65697828	q1	q2	OK	0	0	0.288187	6.14547e-05	0.00272	0.0453106	yes		2 -BJAB-EBNA1-EBER1/2 first replicate
XLOC_000438	XLOC_000438	LEPR,LEPROT	chr1:65886130-66103176	q1	q2	OK	0	0	0.28054	8.45915e-05	0.001145	0.0283966	yes		3 -BJAB-EBNA1 second replicate
XLOC_000495	XLOC_000495	LRRC8B	chr1:89990396-90063420	q1	q2	OK	0	0	0.230444	9.74305e-08	0.00105	0.026913	yes		4 -BJAB-EBNA1-EBER1/2 second replicate
XLOC_000527	XLOC_000527	AGL	chr1:100315639-100389579	q1	q2	OK	0	0	0.208652	1.03593e-07	0.002075	0.0393064	yes
XLOC_000571	XLOC_000571	AHCYL1	chr1:110527386-110566364	q1	q2	OK	0	0	0.34365	3.21134e-06	0.000205	0.0101936	yes
XLOC_000579	XLOC_000579	CD53	chr1:111413820-111442558	q1	q2	OK	0	0	0.358167	1.18998e-06	0.00026	0.011861	yes
XLOC_000607	XLOC_000607	ATP1A1	chr1:116915794-116961244	q1	q2	OK	0	0	0.280072	5.2828e-11	0.00017	0.0093925	yes
XLOC_000764	XLOC_000764	SEMA4A	chr1:156119734-156147542	q1	q2	OK	0	0	0.358688	4.88014e-06	0.000745	0.0223163	yes
XLOC_000835	XLOC_000835	UHMK1	chr1:162466963-162499419	q1	q2	OK	0	0	0.301	1.65712e-05	0.0003	0.0128599	yes
XLOC_001025	XLOC_001025	TRAF5	chr1:211499956-211548286	q1	q2	OK	0	0	0.164738	0.000205103	0.0008	0.0232632	yes
XLOC_001029	XLOC_001029	PPP2R5A	chr1:212458878-212535205	q1	q2	OK	0	0	0.458438	8.43769e-15	2.5e-05	0.00241383	yes
XLOC_001080	XLOC_001080	GUK1	chr1:228327784-228336655	q1	q2	OK	0	0	0.0740479	2.32051e-07	0.00064	0.0203348	yes
XLOC_001123	XLOC_001123	EXO1	chr1:242011492-242053241	q1	q2	OK	0	0	0.219632	5.71067e-08	0.002455	0.0424608	yes
XLOC_001232	XLOC_001232	PLEKHG5,TNFRSF25	chr1:6521213-6580069	q1	q2	OK	0	0	0.374867	3.69501e-08	0.000255	0.0118504	yes
XLOC_001303	XLOC_001303	ALDH4A1,MIR4695	chr1:19197923-19229293	q1	q2	OK	0	0	0.474407	2.58388e-07	0.00287	0.04641	yes
XLOC_001404	XLOC_001404	PEF1	chr1:32095462-32110838	q1	q2	OK	0	0	0.262584	0.000329897	0.00242	0.0421487	yes
XLOC_001409	XLOC_001409	PTP4A2	chr1:32372021-32403988	q1	q2	OK	0	0	0.201948	8.49361e-11	0.000465	0.0168775	yes
XLOC_001481	XLOC_001481	FOXJ3	chr1:42642209-42801548	q1	q2	OK	0	0	0.284516	1.37083e-10	0.00037	0.015019	yes
XLOC_001493	XLOC_001493	SLC6A9	chr1:44457279-44497134	q1	q2	OK	0	0	0.137375	1.44233e-06	0.00253	0.0430443	yes
XLOC_001532	XLOC_001532	EPS15	chr1:51819934-51984995	q1	q2	OK	0	0	0.201017	2.46125e-06	0.00195	0.0381747	yes
XLOC_001642	XLOC_001642	GFI1	chr1:92940317-92952433	q1	q2	OK	0	0	0.42871	3.27592e-06	0.00209	0.0395153	yes
XLOC_001644	XLOC_001644	FAM69A	chr1:93297593-93427079	q1	q2	OK	0	0	0.403946	1.9567e-10	0.00028	0.0123212	yes
XLOC_001720	XLOC_001720	CSDE1,NRAS	chr1:115247084-115300671	q1	q2	OK	0	0	0.293928	0	1e-05	0.00130855	yes
XLOC_001805	XLOC_001805	POGZ	chr1:151375199-151431941	q1	q2	OK	0	0	0.259537	1.26154e-05	0.000565	0.0187704	yes
XLOC_001862	XLOC_001862	ADAR	chr1:154554533-154600456	q1	q2	OK	0	0	0.20779	0.000443621	0.003205	0.0491878	yes
XLOC_002042	XLOC_002042	ABL2	chr1:179068461-179198819	q1	q2	OK	0	0	0.269838	3.28116e-06	0.000305	0.0129625	yes
XLOC_002105	XLOC_002105	ADIPOR1	chr1:202909959-202927700	q1	q2	OK	0	0	0.324562	1.3993e-10	0.000125	0.00767361	yes
XLOC_002170	XLOC_002170	ESRRG	chr1:216676587-217311097	q1	q2	OK	0	0	0.321172	1.70637e-09	1e-05	0.00130855	yes
XLOC_002195	XLOC_002195	LBR	chr1:225589203-225616557	q1	q2	OK	0	0	0.51427	4.44089e-16	1e-05	0.00130855	yes
XLOC_002223	XLOC_002223	C1orf198	chr1:230972864-231005335	q1	q2	OK	0	0	0.171973	6.85494e-07	1e-05	0.00130855	yes
XLOC_002385	XLOC_002385	ZEB1	chr10:31608100-31818742	q1	q2	OK	0	0	0.204941	1.73874e-05	0.002015	0.0383892	yes
XLOC_002436	XLOC_002436	NCOA4	chr10:51565107-51590734	q1	q2	OK	0	0	0.204932	1.45638e-07	0.001225	0.0293557	yes
XLOC_002438	XLOC_002438	FAM21A,FAM21B	chr10:51827683-51893269	q1	q2	OK	0	0	0.294137	9.41088e-09	0.00157	0.0335777	yes
XLOC_002564	XLOC_002564	PCGF5	chr10:92979907-93044088	q1	q2	OK	0	0	0.425121	1.65543e-10	1.5e-05	0.00169517	yes
XLOC_002586	XLOC_002586	ENTPD1	chr10:97471535-97849992	q1	q2	OK	0	0	0.133359	1.92766e-07	0.00235	0.0419583	yes
XLOC_002658	XLOC_002658	ADD3	chr10:111705316-111895323	q1	q2	OK	0	0	0.289345	5.15228e-05	0.00076	0.0224279	yes
XLOC_002659	XLOC_002659	MXI1	chr10:111967362-112047123	q1	q2	OK	0	0	0.426596	1.38877e-08	0.00013	0.00778825	yes
XLOC_002849	XLOC_002849	ITGB1	chr10:33189245-33247293	q1	q2	OK	0	0	0.357737	1.70849e-07	8e-05	0.00568286	yes
XLOC_003255	XLOC_003255	TRIM34,TRIM6,TRIM6-TRIM34,TRIM78P	chr11:5617330-5706339	q1	q2	OK	0	0	0.15191	0.00867334	0.002015	0.0383892	yes
XLOC_003632	XLOC_003632	ALDH3B1	chr11:67776047-67796743	q1	q2	OK	0	0	0.567136	2.3598e-09	0.00015	0.00862283	yes
XLOC_004169	XLOC_004169	SLC43A3	chr11:57174426-57195053	q1	q2	OK	0	0	0.50135	1.82077e-14	2e-05	0.00207187	yes
XLOC_004262	XLOC_004262	SF1	chr11:64532075-64546316	q1	q2	OK	0	0	0.118188	0.000129103	0.00293	0.0467953	yes
XLOC_004759	XLOC_004759	ANO6	chr12:45566816-45834187	q1	q2	OK	0	0	0.460237	1.3749e-12	0.00018	0.00967622	yes
XLOC_004804	XLOC_004804	ACVR1B	chr12:52345450-52390863	q1	q2	OK	0	0	0.554605	1.42064e-12	0.000165	0.00921868	yes
XLOC_004888	XLOC_004888	SHMT2	chr12:57623355-57634475	q1	q2	OK	0	0	0.30912	2.98166e-07	7.5e-05	0.00548438	yes
XLOC_004936	XLOC_004936	CNOT2	chr12:70636773-70748773	q1	q2	OK	0	0	0.238249	1.95226e-07	3.5e-05	0.00302674	yes
XLOC_005012	XLOC_005012	TXNRD1	chr12:104609558-104744062	q1	q2	OK	0	0	0.0233823	2.60316e-07	0.003305	0.0498759	yes
XLOC_005312	XLOC_005312	IPO8	chr12:30781914-30848929	q1	q2	OK	0	0	0.295926	1.55971e-05	0.00191	0.0376884	yes
XLOC_005385	XLOC_005385	LIMA1	chr12:50569562-50677353	q1	q2	OK	0	0	0.252706	1.76143e-05	0.002135	0.0400615	yes
XLOC_005388	XLOC_005388	SLC11A2	chr12:51373565-51422058	q1	q2	OK	0	0	0.4966	3.89844e-12	0.000305	0.0129625	yes
XLOC_005826	XLOC_005826	SETDB2	chr13:50018428-50069139	q1	q2	OK	0	0	0.110285	1.39788e-08	0.001455	0.0322271	yes
XLOC_005864	XLOC_005864	SLAIN1	chr13:78271988-78338377	q1	q2	OK	0	0	0.423391	2.73009e-10	0.00066	0.0207969	yes
XLOC_006199	XLOC_006199	NUBPL	chr14:32030590-32330429	q1	q2	OK	0	0	0.216217	1.90022e-05	0.00251	0.0430378	yes
XLOC_006271	XLOC_006271	HIF1A	chr14:62162118-62215807	q1	q2	OK	0	0	0.18513	1.48336e-06	0.002485	0.0428307	yes
XLOC_006645	XLOC_006645	CFL2	chr14:35179587-35184029	q1	q2	OK	0	0	0.470413	6.26948e-10	0.000865	0.0243695	yes
XLOC_006808	XLOC_006808	GPR68	chr14:91698875-91720224	q1	q2	OK	0	0	0.566206	5.12047e-06	0.001055	0.0269717	yes
XLOC_006874	XLOC_006874	BRF1	chr14:105675622-105864484	q1	q2	OK	0	0	0.289932	4.58872e-09	0.000735	0.0220833	yes
XLOC_007098	XLOC_007098	TCF12	chr15:57210832-57580714	q1	q2	OK	0	0	0.328734	9.53615e-12	8.5e-05	0.00599521	yes
XLOC_007132	XLOC_007132	DIS3L	chr15:66585632-66626236	q1	q2	OK	0	0	0.332117	8.77108e-07	0.00139	0.0313459	yes
XLOC_007321	XLOC_007321	NIPA1	chr15:23043278-23086843	q1	q2	OK	0	0	0.310091	2.88802e-07	0.00124	0.0295727	yes
XLOC_007411	XLOC_007411	PPIP5K1	chr15:43825659-43882451	q1	q2	OK	0	0	0.241313	1.19047e-09	0.00084	0.0239364	yes
XLOC_007459	XLOC_007459	RAB27A	chr15:55495163-55582013	q1	q2	OK	0	0	0.493804	1.37588e-09	0.00047	0.0169353	yes
XLOC_007536	XLOC_007536	PKM2	chr15:72491369-72523727	q1	q2	OK	0	0	0.189488	0.000225279	0.00196	0.0382951	yes
XLOC_007691	XLOC_007691	RAB40C	chr16:639356-679273	q1	q2	OK	0	0	0.208528	9.91555e-06	1e-05	0.00130855	yes
XLOC_007949	XLOC_007949	GPT2	chr16:46918307-46965201	q1	q2	OK	0	0	0.0834223	8.43269e-08	0.00255	0.0430556	yes
XLOC_008065	XLOC_008065	WWP2	chr16:69796273-69975643	q1	q2	OK	0	0	0.275253	2.3363e-10	0.000185	0.00979041	yes
XLOC_008098	XLOC_008098	MON1B,SYCE1L	chr16:77224835-77246976	q1	q2	OK	0	0	0.164178	2.37117e-08	0.001995	0.0383892	yes
XLOC_008109	XLOC_008109	CMIP	chr16:81478774-81745367	q1	q2	OK	0	0	0.197413	2.77483e-07	0.002005	0.0383892	yes
XLOC_008770	XLOC_008770	SPECC1	chr17:19912648-20218072	q1	q2	OK	0	0	0.311323	1.82961e-10	0.000465	0.0168775	yes
XLOC_008812	XLOC_008812	CPD	chr17:28705941-28796675	q1	q2	OK	0	0	0.383509	2.49737e-09	0.00115	0.0284496	yes
XLOC_008919	XLOC_008919	NKIRAS2	chr17:40118758-40190044	q1	q2	OK	0	0	0.310553	1.72611e-08	0.00012	0.00741242	yes
XLOC_009202	XLOC_009202	SLC16A3	chr17:80186281-80197375	q1	q2	OK	0	0	0.347201	1.77636e-14	2.5e-05	0.00241383	yes
XLOC_009255	XLOC_009255	SHPK,TRPV1	chr17:3468739-3539616	q1	q2	OK	0	0	0.142823	4.49834e-08	0.00167	0.0349222	yes
XLOC_009317	XLOC_009317	TP53	chr17:7571719-7606820	q1	q2	OK	0	0	0.307936	1.19355e-08	0.00068	0.0211994	yes
XLOC_009342	XLOC_009342	PIK3R5	chr17:8782232-8869029	q1	q2	OK	0	0	0.517619	1.65455e-07	0.00106	0.02703	yes
XLOC_009368	XLOC_009368	NCOR1	chr17:15933407-16118874	q1	q2	OK	0	0	0.30175	0	1e-05	0.00130855	yes
XLOC_009392	XLOC_009392	FOXO3B,ZNF286B	chr17:18561741-18585572	q1	q2	OK	0	0	0.360037	4.10143e-09	0.00081	0.023417	yes
XLOC_009591	XLOC_009591	STAT3	chr17:40465342-40540513	q1	q2	OK	0	0	0.220154	9.06808e-12	0.000205	0.0101936	yes
XLOC_009811	XLOC_009811	MIF4GD	chr17:73232693-73267311	q1	q2	OK	0	0	0.383925	1.44329e-10	3e-05	0.00278832	yes
XLOC_009903	XLOC_009903	C17orf62	chr17:80347085-80408707	q1	q2	OK	0	0	0.0752614	4.25756e-10	0.00057	0.0187704	yes
XLOC_010011	XLOC_010011	MAPRE2	chr18:32556891-32723432	q1	q2	OK	0	0	0.0689195	6.19653e-08	0.002	0.0383892	yes
XLOC_010095	XLOC_010095	CTDP1	chr18:77439800-77514510	q1	q2	OK	0	0	0.288586	1.1547e-06	0.00099	0.0259777	yes
XLOC_010115	XLOC_010115	ZFP161	chr18:5289017-5297052	q1	q2	OK	0	0	0.415481	4.81321e-07	0.00114	0.0283433	yes
XLOC_010196	XLOC_010196	C18orf32,RPL17,RPL17-C18ORF32,SNORD58B	chr18:47007547-47018935	q1	q2	OK	0	0	0.163187	0.000362355	0.00014	0.00819	yes
XLOC_010205	XLOC_010205	MRO	chr18:48321489-48351754	q1	q2	OK	0	0	0.37427	9.55863e-06	0.00166	0.0349021	yes
XLOC_010211	XLOC_010211	TCF4	chr18:52889561-53303188	q1	q2	OK	0	0	0.17093	3.73268e-09	0.00179	0.036182	yes
XLOC_010510	XLOC_010510	GTPBP3	chr19:17445790-17453540	q1	q2	OK	0	0	0.298776	4.54157e-06	0.0014	0.0315	yes
XLOC_010578	XLOC_010578	URI1	chr19:30414550-30507519	q1	q2	OK	0	0	0.371528	0	1e-05	0.00130855	yes
XLOC_010979	XLOC_010979	MYADM	chr19:54369610-54379689	q1	q2	OK	0	0	0.269264	0.000187098	0.0013	0.0303486	yes
XLOC_011453	XLOC_011453	ZNF829	chr19:37288451-37407193	q1	q2	OK	0	0	0.374074	1.16924e-07	0.000845	0.0240101	yes
XLOC_011505	XLOC_011505	SERTAD3	chr19:40946747-40950282	q1	q2	OK	0	0	0.431546	1.88987e-06	0.00238	0.042041	yes
XLOC_011626	XLOC_011626	CARD8	chr19:48711342-48761450	q1	q2	OK	0	0	0.194711	1.53219e-09	0.00066	0.0207969	yes
XLOC_011881	XLOC_011881	GEN1	chr2:17935176-17966632	q1	q2	OK	0	0	0.345048	5.95882e-07	0.000875	0.024375	yes
XLOC_011926	XLOC_011926	GPN1	chr2:27848505-27917847	q1	q2	OK	0	0	0.121237	8.29996e-06	0.00198	0.0383892	yes
XLOC_011953	XLOC_011953	LTBP1	chr2:33172368-33624575	q1	q2	OK	0	0	0.169311	0.000286742	0.000965	0.0255237	yes
XLOC_012144	XLOC_012144	LIPT1	chr2:99771417-99779613	q1	q2	OK	0	0	0.249904	0.000545846	0.001945	0.0381519	yes
XLOC_012168	XLOC_012168	NCK2	chr2:106361519-106510730	q1	q2	OK	0	0	0.0926213	7.15221e-07	0.002855	0.0462426	yes
XLOC_012300	XLOC_012300	SCN2A	chr2:166095911-166248820	q1	q2	OK	0	0	0.561121	8.63572e-10	0.000315	0.0131625	yes
XLOC_012642	XLOC_012642	CGREF1	chr2:27309610-27341995	q1	q2	OK	0	0	0.678006	7.15545e-09	0.000385	0.0154388	yes
XLOC_012677	XLOC_012677	EIF2AK2	chr2:37332283-37384190	q1	q2	OK	0	0	0.198126	2.30739e-06	0.003085	0.0477887	yes
XLOC_012710	XLOC_012710	MCFD2	chr2:47129008-47303275	q1	q2	OK	0	0	0.366737	6.71685e-12	8e-05	0.00568286	yes
XLOC_012714	XLOC_012714	FBXO11	chr2:48010220-48132932	q1	q2	OK	0	0	0.179245	1.78897e-07	0.00199	0.0383892	yes
XLOC_012722	XLOC_012722	RTN4	chr2:55199326-55277734	q1	q2	OK	0	0	0.337482	1.72758e-07	3.5e-05	0.00302674	yes
XLOC_012996	XLOC_012996	ERMN	chr2:158175124-158184146	q1	q2	OK	0	0	0.832425	9.0983e-11	1e-05	0.00130855	yes
XLOC_013285	XLOC_013285	FAM110A	chr20:814355-826922	q1	q2	OK	0	0	0.431541	2.17604e-14	1e-05	0.00130855	yes
XLOC_013319	XLOC_013319	PRNP	chr20:4666796-4682234	q1	q2	OK	0	0	0.621111	0	1e-05	0.00130855	yes
XLOC_013436	XLOC_013436	EPB41L1	chr20:34700347-34820721	q1	q2	OK	0	0	0.282905	1.58505e-07	0.000205	0.0101936	yes
XLOC_013590	XLOC_013590	ZGPAT	chr20:62289162-62367494	q1	q2	OK	0	0	0.0965709	4.02573e-07	0.00234	0.0419583	yes
XLOC_013765	XLOC_013765	BLCAP	chr20:36145818-36156333	q1	q2	OK	0	0	0.3192	7.16818e-08	0.000665	0.0207969	yes
XLOC_013808	XLOC_013808	PLTP	chr20:44517266-44541003	q1	q2	OK	0	0	0.0960045	2.299e-07	0.00236	0.042041	yes
XLOC_013818	XLOC_013818	SLC13A3,TP53RK	chr20:45186461-45318276	q1	q2	OK	0	0	0.110488	5.85885e-10	0.001125	0.0280404	yes
XLOC_014365	XLOC_014365	MGAT3	chr22:39853324-39888199	q1	q2	OK	0	0	0.429911	5.79557e-09	2e-05	0.00207187	yes
XLOC_014585	XLOC_014585	RBFOX2	chr22:36134782-36424585	q1	q2	OK	0	0	0.244043	9.32271e-05	0.00203	0.0386011	yes
XLOC_014615	XLOC_014615	CSNK1E	chr22:38686696-38714089	q1	q2	OK	0	0	0.313064	2.55906e-12	0.0001	0.0066745	yes
XLOC_014746	XLOC_014746	PPARG	chr3:12329348-12475855	q1	q2	OK	0	0	0.553642	6.46926e-09	0.00022	0.0106727	yes
XLOC_014769	XLOC_014769	MIR3714,PLCL2	chr3:16926451-17132098	q1	q2	OK	0	0	0.339759	4.69738e-10	0.00057	0.0187704	yes
XLOC_014777	XLOC_014777	UBE2E1	chr3:23847383-23933131	q1	q2	OK	0	0	0.244127	2.39019e-06	0.000665	0.0207969	yes
XLOC_014794	XLOC_014794	CNOT10	chr3:32726636-32815367	q1	q2	OK	0	0	0.244595	2.0927e-07	0.001695	0.0350757	yes
XLOC_014906	XLOC_014906	GNAI2	chr3:50273646-50296786	q1	q2	OK	0	0	0.240926	1.74909e-09	0.000495	0.0173337	yes
XLOC_015218	XLOC_015218	MYNN	chr3:169490852-169507504	q1	q2	OK	0	0	0.156101	2.39381e-07	0.003245	0.0495722	yes
XLOC_015259	XLOC_015259	EIF4G1	chr3:184032282-184053146	q1	q2	OK	0	0	0.161368	1.29688e-06	0.00117	0.0286592	yes
XLOC_015366	XLOC_015366	SH3BP5	chr3:15295690-15382901	q1	q2	OK	0	0	0.296634	6.30011e-07	0.000255	0.0118504	yes
XLOC_015371	XLOC_015371	ANKRD28	chr3:15708743-15901053	q1	q2	OK	0	0	0.238706	8.58578e-10	1e-05	0.00130855	yes
XLOC_015421	XLOC_015421	SEC22C	chr3:42589458-42690233	q1	q2	OK	0	0	0.262274	9.03809e-07	0.00123	0.0294047	yes
XLOC_015518	XLOC_015518	PCBP4	chr3:51989329-52001482	q1	q2	OK	0	0	0.263891	1.28301e-08	0.00154	0.0332219	yes
XLOC_015533	XLOC_015533	PBRM1	chr3:52579367-52719866	q1	q2	OK	0	0	0.324534	7.75738e-10	2e-05	0.00207187	yes
XLOC_015690	XLOC_015690	SLC41A3	chr3:125725199-125820391	q1	q2	OK	0	0	0.390949	9.31477e-12	1e-05	0.00130855	yes
XLOC_016028	XLOC_016028	TBC1D1	chr4:37892704-38140796	q1	q2	OK	0	0	0.176984	0.000120117	0.00308	0.0477856	yes
XLOC_016076	XLOC_016076	PAICS	chr4:57301914-57327534	q1	q2	OK	0	0	0.309932	1.56384e-05	0.00032	0.0133155	yes
XLOC_016199	XLOC_016199	TET2	chr4:106067031-106200960	q1	q2	OK	0	0	0.291056	3.30517e-06	0.00151	0.0327167	yes
XLOC_016249	XLOC_016249	PLK4	chr4:128802015-128820377	q1	q2	OK	0	0	0.25244	2.48618e-07	0.00232	0.0419498	yes
XLOC_016314	XLOC_016314	KLHL2	chr4:166128769-166244308	q1	q2	OK	0	0	0.348579	1.01593e-06	0.001365	0.0311351	yes
XLOC_016464	XLOC_016464	RBM47	chr4:40425271-40631883	q1	q2	OK	0	0	0.111696	4.98665e-07	0.00295	0.0467953	yes
XLOC_016906	XLOC_016906	PIK3R1	chr5:67511583-67597649	q1	q2	OK	0	0	0.279564	1.999e-09	1e-05	0.00130855	yes
XLOC_017133	XLOC_017133	RNF14	chr5:141346401-141369856	q1	q2	OK	0	0	0.322285	4.69009e-10	0.000275	0.0123212	yes
XLOC_017352	XLOC_017352	NADKD1	chr5:36192693-36242258	q1	q2	OK	0	0	0.38262	4.04528e-06	0.001805	0.0364112	yes
XLOC_017406	XLOC_017406	PDE4D	chr5:58264865-59843484	q1	q2	OK	0	0	0.300142	2.83845e-05	0.000505	0.0176218	yes
XLOC_017546	XLOC_017546	VDAC1	chr5:133307565-133340824	q1	q2	OK	0	0	0.170263	0.000204907	0.00178	0.0360532	yes
XLOC_017554	XLOC_017554	H2AFY	chr5:134670070-134735577	q1	q2	OK	0	0	0.134407	4.63092e-11	0.000135	0.00799152	yes
XLOC_017576	XLOC_017576	ETF1	chr5:137841781-137878989	q1	q2	OK	0	0	0.24984	4.27975e-10	0.00025	0.0118393	yes
XLOC_018043	XLOC_018043	ABCC10	chr6:43395291-43423786	q1	q2	OK	0	0	0.325509	5.22664e-05	0.002785	0.0457043	yes
XLOC_018060	XLOC_018060	RUNX2	chr6:44796469-45518819	q1	q2	OK	0	0	0.665336	0	1.5e-05	0.00169517	yes
XLOC_018481	XLOC_018481	ATP6V1G2,ATP6V1G2-DDX39B,DDX39B	chr6:31496738-31514625	q1	q2	OK	0	0	0.151338	4.55382e-07	6e-05	0.00459	yes
XLOC_018703	XLOC_018703	SYNCRIP	chr6:86317501-86353043	q1	q2	OK	0	0	0.26509	2.76706e-09	2e-05	0.00207187	yes
XLOC_018835	XLOC_018835	CITED2	chr6:139693396-139695785	q1	q2	OK	0	0	0.272551	3.49712e-08	0.00185	0.0370932	yes
XLOC_018844	XLOC_018844	HYMAI,PLAGL1	chr6:144261436-144385735	q1	q2	OK	0	0	0.143751	1.80508e-06	0.002955	0.0467953	yes
XLOC_020042	XLOC_020042	SUN1	chr7:855193-914557	q1	q2	OK	0	0	0.351412	0	3e-05	0.00278832	yes
XLOC_020052	XLOC_020052	NUDT1	chr7:2281856-2290780	q1	q2	OK	0	0	0.0938682	5.91603e-07	0.002705	0.0451363	yes
XLOC_020063	XLOC_020063	LOC389458,RBAK,RBAK-LOC389458	chr7:5085451-5112854	q1	q2	OK	0	0	0.267581	0.000345818	0.00149	0.0325334	yes
XLOC_020114	XLOC_020114	SNX10	chr7:26331514-26413949	q1	q2	OK	0	0	0.217915	0.00305123	0.000385	0.0154388	yes
XLOC_020124	XLOC_020124	CREB5	chr7:28338939-28865511	q1	q2	OK	0	0	0.419941	0.000235519	0.00329	0.0498759	yes
XLOC_020178	XLOC_020178	ZMIZ2	chr7:44788529-44809479	q1	q2	OK	0	0	0.298481	7.23865e-14	5.5e-05	0.0043758	yes
XLOC_020180	XLOC_020180	CCM2	chr7:45039344-45116069	q1	q2	OK	0	0	0.243084	0.00033448	0.002285	0.0414828	yes
XLOC_020568	XLOC_020568	SLC4A2	chr7:150755298-150773614	q1	q2	OK	0	0	0.275414	1.41708e-07	0.00135	0.0311351	yes
XLOC_020693	XLOC_020693	SCRN1	chr7:29959718-30029905	q1	q2	OK	0	0	0.0529157	1.97812e-05	0.00187	0.0373437	yes
XLOC_020715	XLOC_020715	KIAA0895	chr7:36363758-36493400	q1	q2	OK	0	0	0.164122	2.60421e-07	0.002045	0.0388121	yes
XLOC_020859	XLOC_020859	CDK6	chr7:92234234-92465941	q1	q2	OK	0	0	0.288002	5.70787e-06	0.000465	0.0168775	yes
XLOC_020900	XLOC_020900	MCM7	chr7:99690403-99723128	q1	q2	OK	0	0	0.288664	9.24209e-10	0.000585	0.018889	yes
XLOC_020962	XLOC_020962	PNPLA8	chr7:108110865-108168605	q1	q2	OK	0	0	0.25373	1.60641e-05	0.00117	0.0286592	yes
XLOC_021027	XLOC_021027	C7orf49	chr7:134832765-134855578	q1	q2	OK	0	0	0.300105	1.2762e-11	3e-05	0.00278832	yes
XLOC_021070	XLOC_021070	FAM115A	chr7:143548460-143599278	q1	q2	OK	0	0	0.325039	1.04577e-06	0.000855	0.024225	yes
XLOC_021225	XLOC_021225	PPP2R2A	chr8:26149006-26230195	q1	q2	OK	0	0	0.338741	2.03117e-10	0.000385	0.0154388	yes
XLOC_021389	XLOC_021389	POP1	chr8:99129520-99172069	q1	q2	OK	0	0	0.123873	3.48005e-07	0.00224	0.0414828	yes
XLOC_021477	XLOC_021477	GSDMD	chr8:144635556-144645231	q1	q2	OK	0	0	0.198013	9.50652e-07	0.00314	0.0484144	yes
XLOC_021813	XLOC_021813	NCALD	chr8:102698769-103137135	q1	q2	OK	0	0	0.283144	3.40519e-05	0.003045	0.0475427	yes
XLOC_021829	XLOC_021829	SYBU	chr8:110586404-110704020	q1	q2	OK	0	0	0.542955	5.12945e-10	0.001025	0.0264769	yes
XLOC_022071	XLOC_022071	TJP2	chr9:71736179-71870124	q1	q2	OK	0	0	0.398781	4.57085e-11	1e-05	0.00130855	yes
XLOC_022182	XLOC_022182	RAD23B	chr9:110045516-110094475	q1	q2	OK	0	0	0.345638	4.36462e-11	4e-05	0.0034	yes
XLOC_022273	XLOC_022273	ODF2	chr9:131217433-131263571	q1	q2	OK	0	0	0.175717	6.72851e-07	0.00291	0.0466773	yes
XLOC_022276	XLOC_022276	SET	chr9:131445933-131458675	q1	q2	OK	0	0	0.299079	4.34874e-12	0.000915	0.0248625	yes
XLOC_022415	XLOC_022415	PSIP1	chr9:15464064-15511003	q1	q2	OK	0	0	0.260921	2.85738e-11	0.00039	0.0155765	yes
XLOC_022511	XLOC_022511	RNF38	chr9:36336398-36401195	q1	q2	OK	0	0	0.328622	1.57916e-07	3e-05	0.00278832	yes
XLOC_022631	XLOC_022631	PTCH1	chr9:98205263-98279247	q1	q2	OK	0	0	0.404682	9.10383e-15	1e-05	0.00130855	yes
XLOC_022801	XLOC_022801	RAPGEF1	chr9:134452156-134612925	q1	q2	OK	0	0	0.221282	8.38391e-05	0.002285	0.0414828	yes
XLOC_023071	XLOC_023071	CLCN5	chrX:49687224-49863892	q1	q2	OK	0	0	0.232121	2.64453e-08	0.001195	0.0291281	yes
XLOC_023456	XLOC_023456	SH3KBP1	chrX:19552082-19905744	q1	q2	OK	0	0	0.217415	2.4923e-08	0.000795	0.0232538	yes
XLOC_000026	XLOC_000026	ATAD3A	chr1:1447522-1470067	q1	q2	OK	0	0	0.17119	0.00408928	0.02129	0.133499	no
XLOC_000027	XLOC_000027	MIB2	chr1:1550794-1565990	q1	q2	OK	0	0	0.128639	0.0583306	0.069835	0.283011	no
XLOC_000037	XLOC_000037	FAM213B	chr1:2517898-2564481	q1	q2	OK	0	0	0.22855	0.0126912	0.02487	0.148192	no
XLOC_000052	XLOC_000052	KCNAB2	chr1:5922869-6161253	q1	q2	OK	0	0	0.0382754	0.238383	0.807255	0.963871	no
XLOC_000059	XLOC_000059	THAP3	chr1:6684924-6761966	q1	q2	OK	0	0	0.196015	0.0366173	0.060465	0.26069	no
XLOC_000077	XLOC_000077	APITD1,APITD1-CORT,CORT	chr1:10490158-10512060	q1	q2	OK	0	0	0.0692751	0.417832	0.507095	0.837069	no
XLOC_000087	XLOC_000087	CLCN6,NPPA-AS1	chr1:11866206-11907840	q1	q2	OK	0	0	0.0529914	0.276754	0.28295	0.631636	no
XLOC_000111	XLOC_000111	PRDM2	chr1:14026734-14151574	q1	q2	OK	0	0	0.0148474	0.751698	0.911605	0.986874	no
XLOC_000120	XLOC_000120	DDI2,RSC1A1	chr1:15943952-15988217	q1	q2	OK	0	0	0.102317	0.2555	0.265835	0.611267	no
XLOC_000124	XLOC_000124	FBLIM1	chr1:16085254-16113084	q1	q2	OK	0	0	0.0472329	0.734214	0.749825	0.944951	no
XLOC_000162	XLOC_000162	LINC00339	chr1:22351706-22357715	q1	q2	OK	0	0	0.096636	0.0569541	0.109385	0.373672	no
XLOC_000173	XLOC_000173	C1orf213	chr1:23685940-23698330	q1	q2	OK	0	0	0.0933801	0.371905	0.388665	0.738352	no
XLOC_000184	XLOC_000184	RCAN3	chr1:24822822-24863510	q1	q2	OK	0	0	0.190156	2.75909e-05	0.00948	0.0829187	no
XLOC_000194	XLOC_000194	FAM54B	chr1:26146396-26159433	q1	q2	OK	0	0	0.060775	0.244328	0.51814	0.843941	no
XLOC_000196	XLOC_000196	PDIK1L	chr1:26437655-26452039	q1	q2	OK	0	0	0.103815	0.130942	0.150615	0.450351	no
XLOC_000207	XLOC_000207	RPS6KA1	chr1:26856248-26901520	q1	q2	OK	0	0	0.000740191	0.991526	0.991885	0.997991	no
XLOC_000210	XLOC_000210	PIGV	chr1:27114453-27124894	q1	q2	OK	0	0	0.0197667	0.823138	0.822525	0.965106	no
XLOC_000230	XLOC_000230	PHACTR4	chr1:28696092-28826881	q1	q2	OK	0	0	0.0682455	0.174494	0.200785	0.524188	no
XLOC_000231	XLOC_000231	RCC1,SNHG3	chr1:28832454-28865708	q1	q2	OK	0	0	0.0537389	0.338484	0.341995	0.69678	no
XLOC_000236	XLOC_000236	YTHDF2	chr1:29063132-29096287	q1	q2	OK	0	0	0.120232	0.0740929	0.08613	0.32211	no
XLOC_000238	XLOC_000238	EPB41	chr1:29213602-29450421	q1	q2	OK	0	0	0.0266959	0.580533	0.586995	0.883031	no
XLOC_000243	XLOC_000243	SERINC2	chr1:31882411-31907527	q1	q2	OK	0	0	0.0619668	0.0903263	0.133095	0.419716	no
XLOC_000257	XLOC_000257	LCK	chr1:32716839-32751766	q1	q2	OK	0	0	0.13709	0.0390631	0.05438	0.244268	no
XLOC_000287	XLOC_000287	SH3D21	chr1:36771993-36786948	q1	q2	OK	0	0	0.189658	0.0876092	0.12075	0.397241	no
XLOC_000292	XLOC_000292	MANEAL	chr1:38259773-38267278	q1	q2	OK	0	0	0.0401752	0.414414	0.412215	0.760712	no
XLOC_000312	XLOC_000312	NFYC	chr1:41154751-41237275	q1	q2	OK	0	0	0.0120994	0.437597	0.43972	0.781958	no
XLOC_000326	XLOC_000326	ERMAP	chr1:43272722-43310660	q1	q2	OK	0	0	0.0451288	0.719444	0.72472	0.939067	no
XLOC_000343	XLOC_000343	B4GALT2	chr1:44444873-44456843	q1	q2	OK	0	0	0.125112	0.174888	0.190275	0.508542	no
XLOC_000370	XLOC_000370	NSUN4	chr1:46805848-46830824	q1	q2	OK	0	0	0.102578	0.270576	0.271215	0.616872	no
XLOC_000386	XLOC_000386	CDKN2C	chr1:51434366-51440309	q1	q2	OK	0	0	0.0640189	0.403595	0.41275	0.760993	no
XLOC_000389	XLOC_000389	OSBPL9	chr1:52082545-52344609	q1	q2	OK	0	0	0.0135775	0.791315	0.79243	0.959216	no
XLOC_000397	XLOC_000397	SCP2	chr1:53392900-53517289	q1	q2	OK	0	0	0.0360401	0.327502	0.338995	0.69397	no
XLOC_000418	XLOC_000418	FGGY	chr1:59762624-60228402	q1	q2	OK	0	0	0.177754	0.101164	0.128715	0.41266	no
XLOC_000420	XLOC_000420	NFIA	chr1:61542945-61928460	q1	q2	OK	0	0	0.0838027	0.448478	0.595345	0.886997	no
XLOC_000423	XLOC_000423	USP1	chr1:62901974-62917475	q1	q2	OK	0	0	0.0755698	0.297373	0.306935	0.660683	no
XLOC_000430	XLOC_000430	PGM1	chr1:64058946-64125916	q1	q2	OK	0	0	0.194759	0.000654431	0.00963	0.0840091	no
XLOC_000439	XLOC_000439	PDE4B	chr1:66258192-66840262	q1	q2	OK	0	0	0.198625	0.0325592	0.10657	0.367286	no
XLOC_000443	XLOC_000443	MIER1	chr1:67390577-67454302	q1	q2	OK	0	0	0.103708	0.0865921	0.09708	0.345301	no
XLOC_000476	XLOC_000476	PRKACB	chr1:84543744-84704181	q1	q2	OK	0	0	0.146557	0.00169558	0.010435	0.087521	no
XLOC_000477	XLOC_000477	SAMD13	chr1:84764048-84816481	q1	q2	OK	0	0	0.192775	2.43313e-06	0.061555	0.263226	no
XLOC_000497	XLOC_000497	LRRC8D	chr1:90286572-90401989	q1	q2	OK	0	0	0.0945695	0.273363	0.28144	0.629992	no
XLOC_000499	XLOC_000499	CDC7	chr1:91966403-91991321	q1	q2	OK	0	0	0.0222389	0.71714	0.71993	0.937257	no
XLOC_000519	XLOC_000519	RWDD3,TMEM56,TMEM56-RWDD3	chr1:95558072-95712781	q1	q2	OK	0	0	0.0631262	0.0951542	0.05418	0.244031	no
XLOC_000539	XLOC_000539	AMY2B,RNPC3	chr1:104068577-104122149	q1	q2	OK	0	0	0.0552941	0.362579	0.38859	0.738351	no
XLOC_000565	XLOC_000565	AMPD2	chr1:110162458-110174677	q1	q2	OK	0	0	0.0860221	0.0469889	0.21373	0.542874	no
XLOC_000580	XLOC_000580	CEPT1	chr1:111659953-111727724	q1	q2	OK	0	0	0.0383425	0.280276	0.29573	0.647322	no
XLOC_000581	XLOC_000581	CHI3L2	chr1:111770280-111786062	q1	q2	OK	0	0	0.00432946	0.974391	0.97518	0.997571	no
XLOC_000600	XLOC_000600	HIPK1	chr1:114471995-114520491	q1	q2	OK	0	0	0.149729	0.0489161	0.062505	0.265859	no
XLOC_000636	XLOC_000636	PEX11B	chr1:145516164-145523732	q1	q2	OK	0	0	0.152426	0.0936208	0.111295	0.377242	no
XLOC_000652	XLOC_000652	LOC645166	chr1:148928285-148953054	q1	q2	OK	0	0	0.00244735	0.985022	0.98514	0.997571	no
XLOC_000656	XLOC_000656	FAM91A2,LOC728855	chr1:149576261-149672733	q1	q2	OK	0	0	0.0466238	0.492607	0.48766	0.823577	no
XLOC_000682	XLOC_000682	SCNM1,TNFAIP8L2,TNFAIP8L2-SCNM1	chr1:151129104-151148547	q1	q2	OK	0	0	0.0140624	0.780461	0.782865	0.955725	no
XLOC_000692	XLOC_000692	OAZ3	chr1:151732122-151743806	q1	q2	OK	0	0	0.00873169	0.946718	0.950575	0.993012	no
XLOC_000728	XLOC_000728	CREB3L4	chr1:153940314-153950451	q1	q2	OK	0	0	0.0878169	0.063137	0.09855	0.3488	no
XLOC_000730	XLOC_000730	UBAP2L	chr1:154179182-154243329	q1	q2	OK	0	0	0.156318	0.0219675	0.031585	0.173351	no
XLOC_000733	XLOC_000733	ATP8B2	chr1:154298035-154323780	q1	q2	OK	0	0	0.0292191	0.687258	0.695445	0.927869	no
XLOC_000752	XLOC_000752	FDPS	chr1:155278538-155300909	q1	q2	OK	0	0	0.045738	0.276501	0.286375	0.635508	no
XLOC_000753	XLOC_000753	RUSC1	chr1:155278538-155300909	q1	q2	OK	0	0	0.10779	0.10657	0.20099	0.524494	no
XLOC_000766	XLOC_000766	BGLAP,PMF1,PMF1-BGLAP	chr1:156182778-156213123	q1	q2	OK	0	0	0.0100467	0.653364	0.65225	0.911613	no
XLOC_000767	XLOC_000767	TMEM79	chr1:156252703-156262234	q1	q2	OK	0	0	0.0599633	1.7693e-05	0.008965	0.0801771	no
XLOC_000817	XLOC_000817	NDUFS2	chr1:161169104-161184184	q1	q2	OK	0	0	0.199548	0.000336159	0.006595	0.0675933	no
XLOC_000850	XLOC_000850	POU2F1	chr1:167190065-167396582	q1	q2	OK	0	0	0.0575538	0.38124	0.38803	0.737795	no
XLOC_000886	XLOC_000886	RABGAP1L	chr1:174128551-174964445	q1	q2	OK	0	0	0.122255	0.0163871	0.152585	0.454601	no
XLOC_000888	XLOC_000888	CACYBP	chr1:174968570-174981163	q1	q2	OK	0	0	0.0126661	0.799481	0.802535	0.962723	no
XLOC_000937	XLOC_000937	TROVE2	chr1:192981495-193060906	q1	q2	OK	0	0	0.0728067	0.116941	0.1256	0.407268	no
XLOC_000959	XLOC_000959	NAV1	chr1:201617449-201796102	q1	q2	OK	0	0	0.0110447	0.921738	0.921555	0.989117	no
XLOC_000969	XLOC_000969	PPP1R12B	chr1:202317829-202557697	q1	q2	OK	0	0	0.167926	2.23638e-08	0.02998	0.167501	no
XLOC_000990	XLOC_000990	TMCC2	chr1:205197037-205242471	q1	q2	OK	0	0	0.0280551	0.780765	0.780655	0.954636	no
XLOC_001000	XLOC_001000	RASSF5	chr1:206680878-206762616	q1	q2	OK	0	0	0.0162476	0.546285	0.5596	0.868345	no
XLOC_001024	XLOC_001024	RCOR3	chr1:211432707-211489725	q1	q2	OK	0	0	0.0696114	0.236676	0.234545	0.570445	no
XLOC_001067	XLOC_001067	EPHX1	chr1:225997796-226070420	q1	q2	OK	0	0	0.229688	0.067068	0.105725	0.365913	no
XLOC_001078	XLOC_001078	ARF1	chr1:228270360-228286913	q1	q2	OK	0	0	0.00230449	0.774314	0.782935	0.955725	no
XLOC_001087	XLOC_001087	DUSP5P,RHOU	chr1:228780393-228882416	q1	q2	OK	0	0	0.189255	0.0705682	0.10657	0.367286	no
XLOC_001105	XLOC_001105	C1orf31	chr1:234509213-234519795	q1	q2	OK	0	0	0.15864	0.0375584	0.05438	0.244268	no
XLOC_001108	XLOC_001108	GGPS1	chr1:235491752-235507844	q1	q2	OK	0	0	0.0500271	0.42347	0.43884	0.78122	no
XLOC_001127	XLOC_001127	ZNF238	chr1:244214560-244220778	q1	q2	OK	0	0	0.0143516	0.843748	0.842395	0.971685	no
XLOC_001132	XLOC_001132	EFCAB2	chr1:245133170-245288530	q1	q2	OK	0	0	0.118432	0.273829	0.39474	0.744489	no
XLOC_001191	XLOC_001191	AURKAIP1	chr1:1309109-1310818	q1	q2	OK	0	0	0.0793214	0.255918	0.264875	0.610014	no
XLOC_001201	XLOC_001201	NADK	chr1:1682670-1711508	q1	q2	OK	0	0	0.172569	0.000112983	0.01	0.0857756	no
XLOC_001205	XLOC_001205	C1orf86	chr1:1981908-2139172	q1	q2	OK	0	0	0.0102528	0.827769	0.83014	0.968626	no
XLOC_001229	XLOC_001229	ACOT7	chr1:6324331-6453826	q1	q2	OK	0	0	0.232881	0.0053948	0.01229	0.0965435	no
XLOC_001239	XLOC_001239	RERE	chr1:8412463-8877699	q1	q2	OK	0	0	0.0447349	0.501105	0.509095	0.838084	no
XLOC_001240	XLOC_001240	ENO1	chr1:8921058-8939943	q1	q2	OK	0	0	0.0540456	0.00612227	0.034855	0.18196	no
XLOC_001257	XLOC_001257	MAD2L2	chr1:11734536-11751678	q1	q2	OK	0	0	0.0492992	0.047114	0.084785	0.318619	no
XLOC_001279	XLOC_001279	CASP9	chr1:15818768-15851285	q1	q2	OK	0	0	0.118525	0.116227	0.14289	0.436706	no
XLOC_001301	XLOC_001301	RCC2	chr1:17733250-17766250	q1	q2	OK	0	0	0.0528753	0.332246	0.345115	0.699068	no
XLOC_001311	XLOC_001311	CAPZB	chr1:19665266-19812066	q1	q2	OK	0	0	0.0140734	0.248818	0.266445	0.611821	no
XLOC_001325	XLOC_001325	EIF4G3	chr1:21132784-21503381	q1	q2	OK	0	0	0.0709314	0.103906	0.405125	0.754443	no
XLOC_001326	XLOC_001326	ECE1	chr1:21543739-21672034	q1	q2	OK	0	0	0.107647	2.02619e-06	0.074355	0.294371	no
XLOC_001342	XLOC_001342	GALE	chr1:24122088-24127294	q1	q2	OK	0	0	0.00678633	0.900034	0.90364	0.986582	no
XLOC_001352	XLOC_001352	RUNX3	chr1:25226001-25291501	q1	q2	OK	0	0	0.101404	0.0614729	0.079985	0.306769	no
XLOC_001359	XLOC_001359	MIR3917,STMN1	chr1:26210676-26233368	q1	q2	OK	0	0	0.114184	8.53466e-06	0.00579	0.0639085	no
XLOC_001363	XLOC_001363	UBXN11	chr1:26608772-26647014	q1	q2	OK	0	0	0.127031	0.0622237	0.07732	0.301055	no
XLOC_001377	XLOC_001377	FGR	chr1:27938800-27961727	q1	q2	OK	0	0	0.0752914	0.303478	0.333135	0.687617	no
XLOC_001382	XLOC_001382	PTAFR	chr1:28473676-28520447	q1	q2	OK	0	0	0.131378	0.0974518	0.108795	0.372963	no
XLOC_001423	XLOC_001423	MIR3605,PHC2	chr1:33789223-33841194	q1	q2	OK	0	0	0.0029613	0.894543	0.897305	0.986326	no
XLOC_001425	XLOC_001425	C1orf212	chr1:35315962-35325417	q1	q2	OK	0	0	0.0310624	0.415917	0.41464	0.762358	no
XLOC_001432	XLOC_001432	PSMB2	chr1:36065142-36107445	q1	q2	OK	0	0	0.0900014	0.00923515	0.062715	0.266425	no
XLOC_001459	XLOC_001459	GJA9,GJA9-MYCBP,MYCBP	chr1:39328161-39347298	q1	q2	OK	0	0	0.019834	0.398087	0.38069	0.731362	no
XLOC_001477	XLOC_001477	SCMH1	chr1:41480261-41707815	q1	q2	OK	0	0	0.11661	0.00043057	0.07642	0.298858	no
XLOC_001479	XLOC_001479	HIVEP3	chr1:41972035-42501596	q1	q2	OK	0	0	0.120737	0.0734263	0.08322	0.315341	no
XLOC_001487	XLOC_001487	EBNA1BP2	chr1:43629844-43720029	q1	q2	OK	0	0	0.0688055	0.0238682	0.06585	0.272918	no
XLOC_001489	XLOC_001489	ELOVL1	chr1:43829067-43833745	q1	q2	OK	0	0	0.0136242	0.831386	0.834	0.9696	no
XLOC_001502	XLOC_001502	MUTYH	chr1:45794913-45956840	q1	q2	OK	0	0	0.0415394	0.502743	0.834005	0.9696	no
XLOC_001510	XLOC_001510	PIK3R3	chr1:46505811-46598708	q1	q2	OK	0	0	0.175985	0.1132	0.138165	0.429231	no
XLOC_001515	XLOC_001515	MOB3C	chr1:47073386-47082563	q1	q2	OK	0	0	0.0988588	0.16017	0.19297	0.51203	no
XLOC_001516	XLOC_001516	ATPAF1	chr1:47100710-47134099	q1	q2	OK	0	0	0.137564	0.00254823	0.02573	0.15186	no
XLOC_001533	XLOC_001533	MIR761,NRD1	chr1:52082545-52344609	q1	q2	OK	0	0	0.107602	0.0735404	0.089825	0.329149	no
XLOC_001555	XLOC_001555	SSBP3	chr1:54692194-54872092	q1	q2	OK	0	0	0.0527434	0.398771	0.41251	0.760993	no
XLOC_001638	XLOC_001638	ZNF644	chr1:91380856-91487812	q1	q2	OK	0	0	0.082818	0.325998	0.329275	0.683965	no
XLOC_001640	XLOC_001640	TGFBR3	chr1:92145899-92371559	q1	q2	OK	0	0	0.129984	0.0600602	0.07969	0.306228	no
XLOC_001670	XLOC_001670	VAV3	chr1:108113781-108507545	q1	q2	OK	0	0	0.00494285	0.948438	0.94988	0.993012	no
XLOC_001681	XLOC_001681	SORT1	chr1:109852187-109940563	q1	q2	OK	0	0	0.0115648	0.873607	0.87171	0.979751	no
XLOC_001702	XLOC_001702	FAM212B	chr1:112264685-112310199	q1	q2	OK	0	0	0.068323	0.270764	0.298865	0.651328	no
XLOC_001706	XLOC_001706	RHOC	chr1:113243748-113250025	q1	q2	OK	0	0	0.108752	0.279258	0.301185	0.653137	no
XLOC_001708	XLOC_001708	SLC16A1	chr1:113454469-113498975	q1	q2	OK	0	0	0.0062316	0.723103	0.729065	0.940297	no
XLOC_001714	XLOC_001714	AP4B1	chr1:114356432-114447741	q1	q2	OK	0	0	0.0803179	0.161197	0.180465	0.495699	no
XLOC_001747	XLOC_001747	LOC728855,LOC728875	chr1:144300511-144341755	q1	q2	OK	0	0	0.115832	0.0129743	0.02326	0.141745	no
XLOC_001752	XLOC_001752	PDE4DIP	chr1:144851423-145076186	q1	q2	OK	0	0	0.056502	0.262947	0.67533	0.920823	no
XLOC_001760	XLOC_001760	NBPF11,NBPF24	chr1:146032541-146082765	q1	q2	OK	0	0	0.0516037	0.530113	0.54059	0.857883	no
XLOC_001768	XLOC_001768	NBPF11,NBPF24	chr1:147574322-147624601	q1	q2	OK	0	0	0.0998554	0.167929	0.192415	0.511619	no
XLOC_001786	XLOC_001786	ANP32E	chr1:150190716-150208504	q1	q2	OK	0	0	0.116516	0.0403917	0.058155	0.254824	no
XLOC_001789	XLOC_001789	ENSA	chr1:150594598-150602098	q1	q2	OK	0	0	0.163372	0.00465752	0.00903	0.080469	no
XLOC_001796	XLOC_001796	FAM63A	chr1:150969300-150980854	q1	q2	OK	0	0	0.00129559	0.988709	0.9889	0.997571	no
XLOC_001847	XLOC_001847	S100A13	chr1:153591275-153618782	q1	q2	OK	0	0	0.180484	3.77531e-05	0.08664	0.323436	no
XLOC_001856	XLOC_001856	TPM3	chr1:154127779-154164609	q1	q2	OK	0	0	0.0145232	0.232763	0.251325	0.592445	no
XLOC_001863	XLOC_001863	KCNN3	chr1:154669941-154842754	q1	q2	OK	0	0	0.037056	0.480351	0.48731	0.823577	no
XLOC_001867	XLOC_001867	SHC1	chr1:154934773-154946959	q1	q2	OK	0	0	0.0385406	0.424194	0.41596	0.763434	no
XLOC_001869	XLOC_001869	LOC100505666	chr1:155006281-155042029	q1	q2	OK	0	0	0.100037	0.223966	0.21768	0.548385	no
XLOC_001870	XLOC_001870	DPM3	chr1:155112366-155112996	q1	q2	OK	0	0	0.150828	0.0213818	0.067065	0.27631	no
XLOC_001875	XLOC_001875	GBA	chr1:155204238-155214653	q1	q2	OK	0	0	0.00456792	0.956194	0.95574	0.993985	no
XLOC_001879	XLOC_001879	PKLR	chr1:155247373-155271225	q1	q2	OK	0	0	0.282666	0.014043	0.020695	0.131185	no
XLOC_001882	XLOC_001882	YY1AP1	chr1:155629232-155658823	q1	q2	OK	0	0	0.125256	0.000725965	0.013855	0.103913	no
XLOC_001888	XLOC_001888	ARHGEF2	chr1:155916629-155948336	q1	q2	OK	0	0	0.00524535	0.751215	0.752605	0.945868	no
XLOC_001906	XLOC_001906	HDGF	chr1:156711898-156722240	q1	q2	OK	0	0	0.0523819	0.0749899	0.207945	0.534232	no
XLOC_001907	XLOC_001907	SH2D2A	chr1:156776034-156851642	q1	q2	OK	0	0	0.104868	0.315164	0.333445	0.687847	no
XLOC_001912	XLOC_001912	ETV3	chr1:157094458-157108383	q1	q2	OK	0	0	0.114414	0.0977309	0.1361	0.425774	no
XLOC_001943	XLOC_001943	IGSF8	chr1:160061128-160068618	q1	q2	OK	0	0	0.0429155	0.66758	0.6637	0.915591	no
XLOC_001960	XLOC_001960	DEDD	chr1:161070345-161102478	q1	q2	OK	0	0	0.167141	0.0240655	0.04727	0.221432	no
XLOC_001989	XLOC_001989	BRP44	chr1:167885912-168045083	q1	q2	OK	0	0	0.0161356	0.508745	0.51375	0.841135	no
XLOC_002017	XLOC_002017	CENPL	chr1:173768687-173793777	q1	q2	OK	0	0	0.0301638	0.734498	0.73014	0.940297	no
XLOC_002032	XLOC_002032	KIAA0040	chr1:175126122-175162229	q1	q2	OK	0	0	0.0126421	0.615925	0.620195	0.898082	no
XLOC_002050	XLOC_002050	GLUL	chr1:182350838-182361341	q1	q2	OK	0	0	0.028552	0.640138	0.646725	0.909617	no
XLOC_002058	XLOC_002058	NCF2	chr1:183524696-183560056	q1	q2	OK	0	0	0.205706	0.0280453	0.061225	0.262627	no
XLOC_002064	XLOC_002064	TRMT1L	chr1:185087217-185260913	q1	q2	OK	0	0	0.0948892	0.0102677	0.048685	0.226037	no
XLOC_002072	XLOC_002072	UCHL5	chr1:192981495-193060906	q1	q2	OK	0	0	0.017997	0.151563	0.162895	0.471209	no
XLOC_002073	XLOC_002073	GLRX2	chr1:193065594-193075244	q1	q2	OK	0	0	0.0313406	0.313379	0.30404	0.656608	no
XLOC_002096	XLOC_002096	CSRP1	chr1:201452657-201476387	q1	q2	OK	0	0	0.0625477	0.0873774	0.129685	0.414812	no
XLOC_002099	XLOC_002099	PTPN7	chr1:202116140-202130716	q1	q2	OK	0	0	0.082051	0.138866	0.148655	0.447179	no
XLOC_002142	XLOC_002142	FAIM3	chr1:207070787-207095378	q1	q2	OK	0	0	0.172161	0.0463118	0.07065	0.28458	no
XLOC_002183	XLOC_002183	DUSP10	chr1:221874763-221915516	q1	q2	OK	0	0	0.0953388	0.0341838	0.06436	0.269583	no
XLOC_002241	XLOC_002241	ARID4B	chr1:235330209-235491532	q1	q2	OK	0	0	0.079762	0.0189303	0.04399	0.212084	no
XLOC_002266	XLOC_002266	SMYD3	chr1:245912641-246670644	q1	q2	OK	0	0	0.0465445	5.88522e-05	0.013695	0.103179	no
XLOC_002295	XLOC_002295	ZNF692	chr1:249144202-249153315	q1	q2	OK	0	0	0.0336743	0.509534	0.519255	0.845032	no
XLOC_002314	XLOC_002314	FBXO18	chr10:5932213-5979556	q1	q2	OK	0	0	0.0244127	0.704622	0.71147	0.935641	no
XLOC_002315	XLOC_002315	RBM17	chr10:6130948-6159422	q1	q2	OK	0	0	0.0237785	0.335789	0.353775	0.705776	no
XLOC_002316	XLOC_002316	PFKFB3	chr10:6186842-6277507	q1	q2	OK	0	0	0.0197799	0.789773	0.793795	0.959822	no
XLOC_002359	XLOC_002359	MLLT10	chr10:21823100-22032559	q1	q2	OK	0	0	0.135525	0.0597221	0.07343	0.291521	no
XLOC_002361	XLOC_002361	BMI1,COMMD3,COMMD3-BMI1	chr10:22605311-22620414	q1	q2	OK	0	0	0.0430822	0.614489	0.61162	0.894341	no
XLOC_002380	XLOC_002380	WAC	chr10:28821421-28912041	q1	q2	OK	0	0	0.0686045	0.141772	0.16234	0.470685	no
XLOC_002387	XLOC_002387	CREM	chr10:35415768-35501886	q1	q2	OK	0	0	0.168349	0.0026288	0.169	0.479531	no
XLOC_002388	XLOC_002388	CCNY	chr10:35535952-35860847	q1	q2	OK	0	0	0.0858182	6.98156e-05	0.018005	0.121396	no
XLOC_002450	XLOC_002450	CDK1	chr10:62538088-62554610	q1	q2	OK	0	0	0.0118854	0.540093	0.541645	0.858493	no
XLOC_002460	XLOC_002460	SIRT1	chr10:69644426-69678147	q1	q2	OK	0	0	0.194415	0.000529453	0.012495	0.0971562	no
XLOC_002466	XLOC_002466	STOX1	chr10:70587293-70655209	q1	q2	OK	0	0	0.278332	0.000954809	0.005025	0.0594924	no
XLOC_002474	XLOC_002474	HK1	chr10:71029755-71161637	q1	q2	OK	0	0	0.0523051	4.63033e-06	0.00784	0.0741148	no
XLOC_002501	XLOC_002501	ADK	chr10:75910942-76469061	q1	q2	OK	0	0	0.0673992	0.314115	0.32541	0.68016	no
XLOC_002504	XLOC_002504	VDAC2	chr10:76969911-76991207	q1	q2	OK	0	0	0.19522	0.00638789	0.00977	0.0847842	no
XLOC_002534	XLOC_002534	LDB3	chr10:88428205-88495824	q1	q2	OK	0	0	0.288378	0.000837803	0.017705	0.11978	no
XLOC_002544	XLOC_002544	MINPP1	chr10:89264222-89313218	q1	q2	OK	0	0	0.0904966	0.146169	0.1694	0.480514	no
XLOC_002557	XLOC_002557	IFIT3	chr10:91087601-91100725	q1	q2	OK	0	0	0.0202176	0.8565	0.857085	0.9756	no
XLOC_002571	XLOC_002571	EXOC6	chr10:94594469-94819251	q1	q2	OK	0	0	0.112201	0.15243	0.17117	0.481664	no
XLOC_002592	XLOC_002592	LCOR	chr10:98592016-98724198	q1	q2	OK	0	0	0.00455925	0.883633	0.88454	0.983845	no
XLOC_002635	XLOC_002635	NFKB2	chr10:104154228-104162281	q1	q2	OK	0	0	0.210299	0.00191888	0.005845	0.0639478	no
XLOC_002653	XLOC_002653	SFR1	chr10:105881815-105886143	q1	q2	OK	0	0	0.0486413	0.652685	0.662805	0.915531	no
XLOC_002655	XLOC_002655	GSTO2	chr10:106028630-106059176	q1	q2	OK	0	0	0.0149347	0.909926	0.906435	0.986582	no
XLOC_002667	XLOC_002667	ACSL5	chr10:114133915-114188138	q1	q2	OK	0	0	0.164449	5.21008e-07	0.02246	0.13865	no
XLOC_002673	XLOC_002673	CASP7	chr10:115438934-115490664	q1	q2	OK	0	0	0.109357	0.191466	0.208125	0.534431	no
XLOC_002697	XLOC_002697	INPP5F	chr10:121485558-121588662	q1	q2	OK	0	0	0.0940259	0.320331	0.32935	0.683965	no
XLOC_002704	XLOC_002704	PLEKHA1	chr10:124134093-124191871	q1	q2	OK	0	0	0.109166	0.0770737	0.1181	0.391893	no
XLOC_002737	XLOC_002737	LRRC27	chr10:134145613-134195010	q1	q2	OK	0	0	0.0904615	0.174812	0.193875	0.512816	no
XLOC_002772	XLOC_002772	IL15RA	chr10:5994333-6020150	q1	q2	OK	0	0	0.0810458	0.451022	0.46388	0.804075	no
XLOC_002783	XLOC_002783	USP6NL	chr10:11502508-11653679	q1	q2	OK	0	0	0.049083	4.10455e-06	0.006735	0.0680687	no
XLOC_002785	XLOC_002785	UPF2	chr10:11962020-12085169	q1	q2	OK	0	0	0.0259263	0.433959	0.4591	0.800307	no
XLOC_002811	XLOC_002811	NEBL	chr10:21068902-21463852	q1	q2	OK	0	0	0.149498	0.130877	0.163645	0.471732	no
XLOC_002829	XLOC_002829	ACBD5	chr10:27484142-27531068	q1	q2	OK	0	0	0.224684	0.00908671	0.01816	0.121848	no
XLOC_002853	XLOC_002853	CUL2	chr10:35297478-35379570	q1	q2	OK	0	0	0.0409804	0.645566	0.647955	0.910106	no
XLOC_002863	XLOC_002863	HNRNPF	chr10:43881064-43904696	q1	q2	OK	0	0	0.123446	0.0283498	0.120685	0.397241	no
XLOC_002873	XLOC_002873	2013-03-08	chr10:45952816-46090354	q1	q2	OK	0	0	0.140073	0.112355	0.126015	0.407764	no
XLOC_002901	XLOC_002901	ERCC6,PGBD3	chr10:50664490-50747147	q1	q2	OK	0	0	0.084502	0.288559	0.29467	0.646622	no
XLOC_002923	XLOC_002923	ANK3	chr10:61786055-62493284	q1	q2	OK	0	0	0.080609	0.51142	0.47893	0.815575	no
XLOC_002928	XLOC_002928	JMJD1C	chr10:64926987-65226322	q1	q2	OK	0	0	0.104049	0.168485	0.180675	0.495809	no
XLOC_002935	XLOC_002935	RUFY2	chr10:70103274-70167051	q1	q2	OK	0	0	0.12002	0.103562	0.13934	0.430888	no
XLOC_002945	XLOC_002945	LRRC20	chr10:72058728-72142382	q1	q2	OK	0	0	0.0695424	0.144602	0.17177	0.482585	no
XLOC_002954	XLOC_002954	SPOCK2	chr10:73818791-73848790	q1	q2	OK	0	0	0.0200301	0.676351	0.68399	0.924504	no
XLOC_002955	XLOC_002955	ASCC1	chr10:73855789-73995618	q1	q2	OK	0	0	0.0971108	0.15138	0.25365	0.595925	no
XLOC_002958	XLOC_002958	MICU1	chr10:74119697-74385949	q1	q2	OK	0	0	0.0107399	0.885478	0.88796	0.984524	no
XLOC_003006	XLOC_003006	ACTA2	chr10:90694830-90775542	q1	q2	OK	0	0	0.191815	0.0019174	0.038755	0.19505	no
XLOC_003012	XLOC_003012	PANK1	chr10:91339253-91405329	q1	q2	OK	0	0	0.204483	0.002163	0.028805	0.163043	no
XLOC_003021	XLOC_003021	CPEB3	chr10:93808396-94050875	q1	q2	OK	0	0	0.0386255	0.574686	0.586835	0.883031	no
XLOC_003023	XLOC_003023	IDE	chr10:94211440-94333852	q1	q2	OK	0	0	0.121154	0.0428157	0.06858	0.280209	no
XLOC_003042	XLOC_003042	ARHGAP19,ARHGAP19-SLIT1,SLIT1	chr10:98757794-99052430	q1	q2	OK	0	0	0.0279077	0.27755	0.2996	0.651689	no
XLOC_003064	XLOC_003064	BLOC1S2	chr10:102033034-102046469	q1	q2	OK	0	0	0.137359	0.0631953	0.081835	0.311939	no
XLOC_003078	XLOC_003078	KCNIP2	chr10:103578824-103603677	q1	q2	OK	0	0	0.318746	5.5239e-05	0.00427	0.0557207	no
XLOC_003080	XLOC_003080	LDB1	chr10:103867324-103880210	q1	q2	OK	0	0	0.0325485	0.597613	0.600595	0.890012	no
XLOC_003106	XLOC_003106	BBIP1	chr10:112631552-112679124	q1	q2	OK	0	0	0.0490211	0.433086	0.42544	0.771254	no
XLOC_003116	XLOC_003116	ABLIM1	chr10:116190868-116444414	q1	q2	OK	0	0	0.0341985	0.599732	0.609095	0.894236	no
XLOC_003133	XLOC_003133	RGS10	chr10:121259338-121302222	q1	q2	OK	0	0	0.0663028	0.00016603	0.016975	0.117384	no
XLOC_003135	XLOC_003135	MCMBP	chr10:121588915-121633140	q1	q2	OK	0	0	0.0153743	0.436034	0.4078	0.756616	no
XLOC_003141	XLOC_003141	CUZD1,FAM24B,FAM24B-CUZD1	chr10:124591670-124658230	q1	q2	OK	0	0	0.0213329	0.78165	0.757075	0.947177	no
XLOC_003174	XLOC_003174	TUBGCP2	chr10:135092133-135126666	q1	q2	OK	0	0	0.0492301	0.32302	0.330795	0.685911	no
XLOC_003194	XLOC_003194	RASSF7	chr11:560970-564025	q1	q2	OK	0	0	0.135641	0.116051	0.14558	0.440728	no
XLOC_003206	XLOC_003206	TSPAN4	chr11:842823-867116	q1	q2	OK	0	0	0.0125297	0.896278	0.884895	0.983845	no
XLOC_003218	XLOC_003218	LSP1	chr11:1874199-1913493	q1	q2	OK	0	0	0.00201001	0.978102	0.978525	0.997571	no
XLOC_003228	XLOC_003228	SLC22A18	chr11:2909326-2946476	q1	q2	OK	0	0	0.0707339	7.93077e-05	0.01304	0.0996793	no
XLOC_003233	XLOC_003233	PGAP2	chr11:3696239-3847601	q1	q2	OK	0	0	0.129297	0.00139385	0.0248	0.148101	no
XLOC_003270	XLOC_003270	ILK	chr11:6624963-6633475	q1	q2	OK	0	0	0.0800718	0.0147641	0.04077	0.201986	no
XLOC_003281	XLOC_003281	PPFIBP2	chr11:7534995-7674996	q1	q2	OK	0	0	0.183037	0.00530306	0.03812	0.193026	no
XLOC_003293	XLOC_003293	WEE1	chr11:9595227-9611313	q1	q2	OK	0	0	0.103528	0.0105158	0.033605	0.179678	no
XLOC_003297	XLOC_003297	AMPD3	chr11:10471867-10529126	q1	q2	OK	0	0	0.200088	0.00567131	0.12603	0.407764	no
XLOC_003324	XLOC_003324	LDHA	chr11:18415935-18429765	q1	q2	OK	0	0	0.0837796	9.61703e-05	0.00874	0.0791347	no
XLOC_003330	XLOC_003330	NAV2	chr11:19372270-20143147	q1	q2	OK	0	0	0.0447168	0.121583	0.141015	0.434043	no
XLOC_003357	XLOC_003357	TCP11L1	chr11:33060962-33095109	q1	q2	OK	0	0	0.0866686	0.317488	0.333945	0.688593	no
XLOC_003386	XLOC_003386	EXT2	chr11:44117098-44266980	q1	q2	OK	0	0	0.0931376	0.143364	0.164375	0.472869	no
XLOC_003392	XLOC_003392	SLC35C1	chr11:45825622-45834567	q1	q2	OK	0	0	0.0581151	0.000173644	0.0167	0.115886	no
XLOC_003393	XLOC_003393	CRY2	chr11:45868668-45904799	q1	q2	OK	0	0	0.283048	2.87788e-06	0.004255	0.0557207	no
XLOC_003397	XLOC_003397	DGKZ	chr11:46354454-46402104	q1	q2	OK	0	0	0.0855801	0.0887059	0.20928	0.535724	no
XLOC_003399	XLOC_003399	MDK	chr11:46402617-46405375	q1	q2	OK	0	0	0.0370886	0.626845	0.646915	0.909617	no
XLOC_003402	XLOC_003402	ZNF408	chr11:46722316-46727466	q1	q2	OK	0	0	0.117791	0.192081	0.209605	0.53628	no
XLOC_003407	XLOC_003407	NR1H3	chr11:47260852-47290584	q1	q2	OK	0	0	0.00189252	0.981509	0.981855	0.997571	no
XLOC_003408	XLOC_003408	MADD	chr11:47290926-47351582	q1	q2	OK	0	0	0.132725	8.92451e-06	0.03862	0.194666	no
XLOC_003463	XLOC_003463	CTNND1,TMX2,TMX2-CTNND1	chr11:57479994-57586652	q1	q2	OK	0	0	0.0549252	0.00352706	0.0126	0.0975911	no
XLOC_003469	XLOC_003469	CNTF,ZFP91,ZFP91-CNTF	chr11:58346586-58393205	q1	q2	OK	0	0	0.0493722	0.0260518	0.04617	0.218776	no
XLOC_003470	XLOC_003470	GLYATL1	chr11:58695101-58825925	q1	q2	OK	0	0	0.375639	0.000253611	0.004975	0.0591823	no
XLOC_003472	XLOC_003472	FAM111A	chr11:58910317-58922511	q1	q2	OK	0	0	0.0610515	0.0197118	0.027445	0.158468	no
XLOC_003535	XLOC_003535	SLC3A2	chr11:62623483-62656355	q1	q2	OK	0	0	0.106022	0.0473697	0.15282	0.454892	no
XLOC_003542	XLOC_003542	MARK2	chr11:63606399-63678492	q1	q2	OK	0	0	0.0232666	0.692301	0.69159	0.925314	no
XLOC_003552	XLOC_003552	FKBP2	chr11:64008412-64011607	q1	q2	OK	0	0	0.071807	0.24204	0.65748	0.9136	no
XLOC_003554	XLOC_003554	GPR137	chr11:64037299-64056972	q1	q2	OK	0	0	0.0300612	0.715283	0.870185	0.979751	no
XLOC_003565	XLOC_003565	ARL2,ARL2-SNX15,SNX15	chr11:64781584-64808044	q1	q2	OK	0	0	0.0472762	0.408234	0.420165	0.766447	no
XLOC_003572	XLOC_003572	CAPN1	chr11:64948685-64979477	q1	q2	OK	0	0	0.112827	0.0651564	0.16849	0.478914	no
XLOC_003588	XLOC_003588	SIPA1	chr11:65405577-65418391	q1	q2	OK	0	0	0.0227523	0.591645	0.604215	0.892193	no
XLOC_003603	XLOC_003603	KLC2	chr11:66024764-66035332	q1	q2	OK	0	0	0.0498716	0.325409	0.320615	0.67552	no
XLOC_003613	XLOC_003613	RBM14,RBM14-RBM4,RBM4	chr11:66384052-66445275	q1	q2	OK	0	0	0.0597538	0.241211	0.240275	0.577649	no
XLOC_003614	XLOC_003614	C11orf80,RCE1	chr11:66512206-66614003	q1	q2	OK	0	0	0.0549689	0.247229	0.25161	0.592953	no
XLOC_003619	XLOC_003619	KDM2A	chr11:66886739-67025550	q1	q2	OK	0	0	0.0442279	0.459612	0.466905	0.806841	no
XLOC_003624	XLOC_003624	RAD9A	chr11:67159422-67169376	q1	q2	OK	0	0	0.138287	0.0249454	0.07245	0.288959	no
XLOC_003635	XLOC_003635	TCIRG1	chr11:67806461-67818366	q1	q2	OK	0	0	0.0994504	0.25703	0.27234	0.617797	no
XLOC_003657	XLOC_003657	IL18BP	chr11:71709957-71823822	q1	q2	OK	0	0	0.0837991	0.316411	0.48051	0.816588	no
XLOC_003668	XLOC_003668	RELT	chr11:73087404-73108519	q1	q2	OK	0	0	0.00987419	0.806897	0.814845	0.965106	no
XLOC_003669	XLOC_003669	PLEKHB1	chr11:73357222-73373864	q1	q2	OK	0	0	0.0485765	0.000228847	0.018055	0.121569	no
XLOC_003706	XLOC_003706	C11orf73	chr11:86013252-86056985	q1	q2	OK	0	0	0.0241329	0.588743	0.58861	0.883812	no
XLOC_003743	XLOC_003743	CNTN5	chr11:98891705-100229616	q1	q2	OK	0	0	0.105825	9.88403e-06	0.006225	0.0654415	no
XLOC_003813	XLOC_003813	CXCR5	chr11:118754474-118781613	q1	q2	OK	0	0	0.0133797	0.537079	0.557325	0.866979	no
XLOC_003820	XLOC_003820	HMBS	chr11:118955586-118964259	q1	q2	OK	0	0	0.0455882	0.000278792	0.019195	0.125931	no
XLOC_003830	XLOC_003830	POU2F3	chr11:120107348-120190653	q1	q2	OK	0	0	0.277106	0.0111376	0.0264	0.154499	no
XLOC_003836	XLOC_003836	SC5DL	chr11:121163387-121184119	q1	q2	OK	0	0	0.0241326	0.603784	0.616465	0.896177	no
XLOC_003863	XLOC_003863	CHEK1	chr11:125495030-125550793	q1	q2	OK	0	0	0.0288715	0.611351	0.897345	0.986326	no
XLOC_003867	XLOC_003867	HYLS1	chr11:125753508-125773116	q1	q2	OK	0	0	0.346942	0.00369035	0.015555	0.111451	no
XLOC_003870	XLOC_003870	FOXRED1	chr11:126138934-126148027	q1	q2	OK	0	0	0.0288903	0.557447	0.57217	0.87569	no
XLOC_003873	XLOC_003873	ST3GAL4	chr11:126225539-126284536	q1	q2	OK	0	0	0.0118455	0.890498	0.884215	0.983845	no
XLOC_003880	XLOC_003880	APLP2	chr11:129939715-130014706	q1	q2	OK	0	0	0.020368	0.257133	0.277275	0.623728	no
XLOC_003898	XLOC_003898	RNH1	chr11:494511-507283	q1	q2	OK	0	0	0.0323419	0.506254	0.50379	0.834615	no
XLOC_003904	XLOC_003904	IRF7	chr11:612554-615999	q1	q2	OK	0	0	0.048565	0.552648	0.547265	0.862651	no
XLOC_003910	XLOC_003910	SLC25A22	chr11:790474-798269	q1	q2	OK	0	0	0.0674507	0.421087	0.57624	0.878368	no
XLOC_003916	XLOC_003916	MOB2	chr11:1490684-1785501	q1	q2	OK	0	0	0.0676249	0.449283	0.46031	0.801292	no
XLOC_003993	XLOC_003993	TRIM3	chr11:6469842-6495689	q1	q2	OK	0	0	0.149879	1.23027e-05	0.00825	0.0763683	no
XLOC_004017	XLOC_004017	ST5	chr11:8714898-8932498	q1	q2	OK	0	0	0.154663	0.0399422	0.168595	0.478914	no
XLOC_004032	XLOC_004032	EIF4G2	chr11:10818592-10830582	q1	q2	OK	0	0	0.0537291	0.00131041	0.01331	0.10143	no
XLOC_004042	XLOC_004042	RRAS2	chr11:14299465-14386052	q1	q2	OK	0	0	0.00424561	0.745933	0.715015	0.936116	no
XLOC_004044	XLOC_004044	PSMA1	chr11:14526421-14665180	q1	q2	OK	0	0	0.0120196	0.101468	0.1073	0.368983	no
XLOC_004051	XLOC_004051	KCNJ11	chr11:17406795-17410878	q1	q2	OK	0	0	0.156697	0.0595244	0.091875	0.333588	no
XLOC_004068	XLOC_004068	E2F8	chr11:19245609-19263202	q1	q2	OK	0	0	0.0697658	0.372404	0.378165	0.729554	no
XLOC_004081	XLOC_004081	BDNF	chr11:27528398-27743605	q1	q2	OK	0	0	0.17683	0.177745	0.2175	0.548298	no
XLOC_004095	XLOC_004095	LMO2	chr11:33880122-33913836	q1	q2	OK	0	0	0.19225	0.012498	0.03672	0.188043	no
XLOC_004130	XLOC_004130	CELF1	chr11:47487488-47574792	q1	q2	OK	0	0	0.108826	0.0449164	0.1733	0.48471	no
XLOC_004170	XLOC_004170	SLC43A1	chr11:57252003-57283192	q1	q2	OK	0	0	0.0988978	0.198684	0.216525	0.546395	no
XLOC_004172	XLOC_004172	UBE2L6	chr11:57319127-57335803	q1	q2	OK	0	0	0.00600119	0.850428	0.854655	0.9756	no
XLOC_004185	XLOC_004185	LPXN	chr11:58294343-58345639	q1	q2	OK	0	0	0.00423828	0.868717	0.87274	0.979751	no
XLOC_004205	XLOC_004205	CYBASC3	chr11:61066918-61136975	q1	q2	OK	0	0	0.0762745	0.267561	0.280775	0.62904	no
XLOC_004227	XLOC_004227	BSCL2,HNRNPUL2,HNRNPUL2-BSCL2	chr11:62457733-62494857	q1	q2	OK	0	0	0.10496	0.0310883	0.07645	0.298858	no
XLOC_004255	XLOC_004255	TRPT1	chr11:63974151-63993726	q1	q2	OK	0	0	0.00289926	0.963264	0.963545	0.996475	no
XLOC_004260	XLOC_004260	RASGRP2	chr11:64494382-64512928	q1	q2	OK	0	0	0.324218	1.35581e-05	0.00789	0.0743754	no
XLOC_004264	XLOC_004264	MEN1	chr11:64570985-64578766	q1	q2	OK	0	0	0.123387	0.0416998	0.06447	0.269732	no
XLOC_004312	XLOC_004312	CORO1B	chr11:67205517-67211292	q1	q2	OK	0	0	0.151389	0.00763909	0.017705	0.11978	no
XLOC_004351	XLOC_004351	ARAP1	chr11:72396113-72463434	q1	q2	OK	0	0	0.0542224	0.329581	0.334675	0.689383	no
XLOC_004355	XLOC_004355	RAB6A	chr11:73386682-73472201	q1	q2	OK	0	0	0.0447918	0.493248	0.4961	0.829787	no
XLOC_004376	XLOC_004376	LRRC32	chr11:76368567-76381791	q1	q2	OK	0	0	0.0589358	0.0340037	0.059785	0.259521	no
XLOC_004396	XLOC_004396	DLG2	chr11:83166055-85338314	q1	q2	OK	0	0	0.127643	0.0375184	0.161105	0.469025	no
XLOC_004399	XLOC_004399	SYTL2	chr11:85405264-85522178	q1	q2	OK	0	0	0.266914	2.00711e-08	0.019255	0.125931	no
XLOC_004400	XLOC_004400	PICALM	chr11:85668213-85780923	q1	q2	OK	0	0	0.165304	0.0103253	0.01588	0.112554	no
XLOC_004477	XLOC_004477	ALG9	chr11:111652918-111742305	q1	q2	OK	0	0	0.0826471	0.255998	0.257335	0.599484	no
XLOC_004528	XLOC_004528	USP2	chr11:119225924-119252436	q1	q2	OK	0	0	0.0335275	0.486816	0.499155	0.830903	no
XLOC_004579	XLOC_004579	ARHGAP32	chr11:128834954-129062093	q1	q2	OK	0	0	0.120681	0.000405195	0.01615	0.113426	no
XLOC_004580	XLOC_004580	NFRKB	chr11:129733669-129765490	q1	q2	OK	0	0	0.343626	1.82635e-05	0.00359	0.0517428	no
XLOC_004581	XLOC_004581	PRDM10	chr11:129769600-129875381	q1	q2	OK	0	0	0.0921522	0.167812	0.17785	0.491613	no
XLOC_004594	XLOC_004594	CCDC77	chr12:389222-551806	q1	q2	OK	0	0	0.0703401	0.290097	0.29829	0.65069	no
XLOC_004628	XLOC_004628	GAPDH	chr12:6643584-6647537	q1	q2	OK	0	0	0.0112686	0.122333	0.17929	0.49441	no
XLOC_004629	XLOC_004629	COPS7A	chr12:6833149-6841041	q1	q2	OK	0	0	0.126853	0.0118163	0.01989	0.128445	no
XLOC_004637	XLOC_004637	TPI1	chr12:6976583-6982521	q1	q2	OK	0	0	0.0513136	0.0231804	0.08033	0.307518	no
XLOC_004642	XLOC_004642	ATN1	chr12:7033625-7051484	q1	q2	OK	0	0	0.0212464	0.432421	0.442915	0.785307	no
XLOC_004644	XLOC_004644	PTPN6	chr12:7055739-7070479	q1	q2	OK	0	0	0.0532034	0.188829	0.20385	0.528766	no
XLOC_004651	XLOC_004651	PEX5	chr12:7341758-7371169	q1	q2	OK	0	0	0.0583515	0.165288	0.198115	0.520268	no
XLOC_004711	XLOC_004711	PLEKHA5	chr12:19282625-19529333	q1	q2	OK	0	0	0.0633713	0.267827	0.267265	0.612782	no
XLOC_004745	XLOC_004745	METTL20	chr12:31800093-31822016	q1	q2	OK	0	0	0.369738	0.239651	0.03032	0.168737	no
XLOC_004765	XLOC_004765	PFKM	chr12:48499655-48540187	q1	q2	OK	0	0	0.0930709	0.18522	0.3232	0.677963	no
XLOC_004772	XLOC_004772	CACNB3	chr12:49208214-49222726	q1	q2	OK	0	0	0.297817	0.00185558	0.009685	0.0842671	no
XLOC_004782	XLOC_004782	PRPF40B	chr12:50017402-50101197	q1	q2	OK	0	0	0.0985704	0.140665	0.17458	0.486305	no
XLOC_004783	XLOC_004783	TMBIM6	chr12:50135292-50158717	q1	q2	OK	0	0	0.00678185	0.660519	0.67544	0.920823	no
XLOC_004806	XLOC_004806	NR4A1	chr12:52416615-52453291	q1	q2	OK	0	0	0.0708759	0.338178	0.3467	0.699275	no
XLOC_004817	XLOC_004817	MFSD5	chr12:53645369-53648190	q1	q2	OK	0	0	0.0307935	0.354202	0.33294	0.687617	no
XLOC_004821	XLOC_004821	SP1	chr12:53773978-53810226	q1	q2	OK	0	0	0.00648102	0.74218	0.74507	0.944268	no
XLOC_004825	XLOC_004825	TARBP2	chr12:53894704-53900215	q1	q2	OK	0	0	0.00870452	0.920473	0.920095	0.989117	no
XLOC_004834	XLOC_004834	HOXC4,HOXC5,HOXC6	chr12:54410641-54449814	q1	q2	OK	0	0	0.0722129	0.180057	0.50496	0.835742	no
XLOC_004842	XLOC_004842	NCKAP1L	chr12:54891494-54936899	q1	q2	OK	0	0	0.0260822	0.235207	0.264945	0.610014	no
XLOC_004843	XLOC_004843	PDE1B	chr12:54943176-54973023	q1	q2	OK	0	0	0.0904217	0.360568	0.37553	0.727151	no
XLOC_004859	XLOC_004859	BLOC1S1,BLOC1S1-RDH5,RDH5	chr12:56109817-56118526	q1	q2	OK	0	0	0.0975109	0.036103	0.04618	0.218776	no
XLOC_004863	XLOC_004863	DGKA	chr12:56324945-56347807	q1	q2	OK	0	0	0.0730206	0.324306	0.32569	0.680327	no
XLOC_004878	XLOC_004878	COQ10A	chr12:56660641-56664750	q1	q2	OK	0	0	0.0335032	0.731769	0.73388	0.940369	no
XLOC_004934	XLOC_004934	CCT2	chr12:69979207-69995357	q1	q2	OK	0	0	0.0189932	0.210728	0.230915	0.564932	no
XLOC_004935	XLOC_004935	RAB3IP	chr12:70132630-70216984	q1	q2	OK	0	0	0.0902071	0.203048	0.269625	0.615005	no
XLOC_004975	XLOC_004975	PLXNC1	chr12:94542498-94701451	q1	q2	OK	0	0	0.105737	0.239772	0.25423	0.596184	no
XLOC_004985	XLOC_004985	NEDD1	chr12:97301000-97347469	q1	q2	OK	0	0	0.0153998	0.550235	0.555115	0.866157	no
XLOC_005020	XLOC_005020	POLR3B	chr12:106751435-107283094	q1	q2	OK	0	0	0.0376488	0.347164	0.372975	0.724036	no
XLOC_005032	XLOC_005032	UNG	chr12:109535398-109548798	q1	q2	OK	0	0	0.0482105	0.201473	0.2352	0.571716	no
XLOC_005039	XLOC_005039	TCHP	chr12:110338078-110355874	q1	q2	OK	0	0	0.0240424	0.265934	0.288005	0.637625	no
XLOC_005085	XLOC_005085	DYNLL1	chr12:120907659-120936298	q1	q2	OK	0	0	0.0186758	0.511544	0.51039	0.838841	no
XLOC_005087	XLOC_005087	CABP1	chr12:121078421-121105127	q1	q2	OK	0	0	0.0459954	0.660518	0.673355	0.919598	no
XLOC_005112	XLOC_005112	C12orf65	chr12:123717843-123742506	q1	q2	OK	0	0	0.292741	0.000123025	0.006375	0.0664564	no
XLOC_005114	XLOC_005114	SNRNP35	chr12:123942650-123950941	q1	q2	OK	0	0	0.178009	0.0215187	0.041175	0.202816	no
XLOC_005151	XLOC_005151	ZNF84	chr12:133613877-133639885	q1	q2	OK	0	0	0.0805716	0.111183	0.14182	0.435174	no
XLOC_005188	XLOC_005188	LPAR5	chr12:6728000-6745297	q1	q2	OK	0	0	0.0195424	0.837846	0.84356	0.971845	no
XLOC_005191	XLOC_005191	ZNF384	chr12:6775642-6798738	q1	q2	OK	0	0	0.0297192	0.673616	0.676405	0.921827	no
XLOC_005193	XLOC_005193	MLF2	chr12:6857157-6862636	q1	q2	OK	0	0	0.00634287	0.932315	0.93331	0.990578	no
XLOC_005233	XLOC_005233	KLRC4,KLRC4-KLRK1,KLRK1	chr12:10524951-10562745	q1	q2	OK	0	0	0.151585	0.312145	0.337805	0.693472	no
XLOC_005245	XLOC_005245	PRH1,PRH1-PRR4,PRR4	chr12:10998447-11325723	q1	q2	OK	0	0	0.0671554	0.477817	0.48278	0.819325	no
XLOC_005293	XLOC_005293	SOX5	chr12:23685230-24715380	q1	q2	OK	0	0	0.0572839	0.383422	0.681175	0.92376	no
XLOC_005360	XLOC_005360	CCNT1	chr12:49082240-49110781	q1	q2	OK	0	0	0.133987	0.0842141	0.095745	0.342266	no
XLOC_005364	XLOC_005364	FKBP11	chr12:49315741-49319330	q1	q2	OK	0	0	0.0158698	0.817696	0.81955	0.965106	no
XLOC_005376	XLOC_005376	MCRS1	chr12:49952085-49961911	q1	q2	OK	0	0	0.0435319	0.412848	0.43397	0.778362	no
XLOC_005424	XLOC_005424	CSAD	chr12:53551446-53584654	q1	q2	OK	0	0	0.1997	0.0408101	0.114565	0.383878	no
XLOC_005426	XLOC_005426	RARG	chr12:53604349-53626040	q1	q2	OK	0	0	0.0748545	0.430456	0.448455	0.790199	no
XLOC_005431	XLOC_005431	ATF7	chr12:53905842-54020199	q1	q2	OK	0	0	0.0922818	0.156824	0.174915	0.486733	no
XLOC_005432	XLOC_005432	ATP5G2	chr12:54058943-54070512	q1	q2	OK	0	0	0.00309129	0.686726	0.647385	0.909906	no
XLOC_005437	XLOC_005437	CBX5,MIR3198-2	chr12:54624730-54673915	q1	q2	OK	0	0	0.272782	0.159091	0.066405	0.274594	no
XLOC_005440	XLOC_005440	ZNF385A	chr12:54762919-54785083	q1	q2	OK	0	0	0.0337108	0.200785	0.224365	0.55519	no
XLOC_005447	XLOC_005447	KIAA0748	chr12:55343864-55378456	q1	q2	OK	0	0	0.0990826	0.275946	0.29543	0.647181	no
XLOC_005450	XLOC_005450	ITGA7	chr12:56075329-56106089	q1	q2	OK	0	0	0.0334434	0.808918	0.81455	0.965106	no
XLOC_005455	XLOC_005455	WIBG	chr12:56295196-56321697	q1	q2	OK	0	0	0.0657398	0.460493	0.46871	0.808507	no
XLOC_005458	XLOC_005458	RNF41	chr12:56596287-56615753	q1	q2	OK	0	0	0.0404556	0.291732	0.303655	0.655951	no
XLOC_005461	XLOC_005461	CNPY2,PAN2	chr12:56704212-56727837	q1	q2	OK	0	0	0.123867	0.036937	0.05447	0.244451	no
XLOC_005472	XLOC_005472	NACA	chr12:57106210-57119326	q1	q2	OK	0	0	0.0430424	0.409676	0.42227	0.76829	no
XLOC_005480	XLOC_005480	STAT6	chr12:57482676-57505196	q1	q2	OK	0	0	0.0163309	0.545131	0.556655	0.866615	no
XLOC_005484	XLOC_005484	ARHGAP9	chr12:57853917-57873633	q1	q2	OK	0	0	0.101285	0.0443645	0.31391	0.668011	no
XLOC_005488	XLOC_005488	AGAP2	chr12:58118075-58135944	q1	q2	OK	0	0	0.0032733	0.938164	0.93896	0.990784	no
XLOC_005539	XLOC_005539	PPP1R12A	chr12:80167342-80329235	q1	q2	OK	0	0	0.0203963	0.787252	0.894515	0.986315	no
XLOC_005544	XLOC_005544	CCDC59	chr12:82746082-82873016	q1	q2	OK	0	0	0.0299239	0.608995	0.62045	0.898082	no
XLOC_005556	XLOC_005556	GALNT4,POC1B,POC1B-GALNT4	chr12:89813497-89920039	q1	q2	OK	0	0	0.169517	0.00179268	0.00894	0.0800976	no
XLOC_005562	XLOC_005562	DCN	chr12:91539034-91576806	q1	q2	OK	0	0	0.0558991	0.00013805	0.01585	0.112431	no
XLOC_005574	XLOC_005574	USP44	chr12:95910887-95945263	q1	q2	OK	0	0	0.177836	0.00167872	0.04011	0.199947	no
XLOC_005607	XLOC_005607	APPL2	chr12:105567074-105630008	q1	q2	OK	0	0	0.155548	0.0208203	0.0668	0.275425	no
XLOC_005635	XLOC_005635	GPN3	chr12:110890290-110928192	q1	q2	OK	0	0	0.0144242	0.558034	0.552215	0.864381	no
XLOC_005638	XLOC_005638	HVCN1	chr12:111051831-111127617	q1	q2	OK	0	0	0.105938	0.145904	0.16017	0.467118	no
XLOC_005649	XLOC_005649	RASAL1	chr12:113536623-113574044	q1	q2	OK	0	0	0.0787255	0.260979	0.26425	0.609313	no
XLOC_005676	XLOC_005676	PXN	chr12:120639093-120703574	q1	q2	OK	0	0	0.0385683	0.0592489	0.079395	0.305921	no
XLOC_005689	XLOC_005689	ANAPC5	chr12:121746047-121792012	q1	q2	OK	0	0	0.00962909	0.884094	0.88717	0.98437	no
XLOC_005690	XLOC_005690	KDM2B	chr12:121866899-122018920	q1	q2	OK	0	0	0.0465379	0.247709	0.265255	0.610178	no
XLOC_005733	XLOC_005733	GOLGA3	chr12:133345494-133405426	q1	q2	OK	0	0	0.0307759	0.40319	0.4163	0.763434	no
XLOC_005740	XLOC_005740	ZMYM2	chr13:20532809-20665968	q1	q2	OK	0	0	0.114463	0.066659	0.0848	0.318619	no
XLOC_005766	XLOC_005766	POLR1D	chr13:28194879-28241559	q1	q2	OK	0	0	0.0344309	0.321892	0.317855	0.672711	no
XLOC_005775	XLOC_005775	ALOX5AP	chr13:31287614-31338565	q1	q2	OK	0	0	0.0253597	0.0230824	0.063445	0.26787	no
XLOC_005786	XLOC_005786	NBEA	chr13:35516423-36705514	q1	q2	OK	0	0	0.0782831	0.391755	0.399865	0.749464	no
XLOC_005808	XLOC_005808	LACC1	chr13:44410488-44468068	q1	q2	OK	0	0	0.0799833	0.385279	0.39602	0.744982	no
XLOC_005823	XLOC_005823	FNDC3A	chr13:49550047-49783915	q1	q2	OK	0	0	0.035322	0.59049	0.59876	0.888889	no
XLOC_005827	XLOC_005827	PHF11	chr13:50069800-50103117	q1	q2	OK	0	0	0.106009	0.230444	0.24418	0.583173	no
XLOC_005830	XLOC_005830	KCNRG,TRIM13	chr13:50556687-50699677	q1	q2	OK	0	0	0.0297915	0.340163	0.31304	0.667778	no
XLOC_005852	XLOC_005852	TDRD3	chr13:60970590-61148013	q1	q2	OK	0	0	0.00622759	0.894785	0.89123	0.985408	no
XLOC_005881	XLOC_005881	UBAC2	chr13:99848627-100058554	q1	q2	OK	0	0	0.0183439	0.73045	0.73666	0.940447	no
XLOC_005901	XLOC_005901	ING1	chr13:111365082-111373421	q1	q2	OK	0	0	0.0639013	0.416047	0.644805	0.909458	no
XLOC_005902	XLOC_005902	ARHGEF7	chr13:111767623-111958081	q1	q2	OK	0	0	0.235772	0.00294076	0.00837	0.0769521	no
XLOC_005952	XLOC_005952	RNF6	chr13:26786904-26796508	q1	q2	OK	0	0	0.111309	0.165684	0.192895	0.511967	no
XLOC_005955	XLOC_005955	MTIF3	chr13:27998680-28024739	q1	q2	OK	0	0	0.106605	0.22082	0.22555	0.557014	no
XLOC_005966	XLOC_005966	KATNAL1	chr13:30776766-30881584	q1	q2	OK	0	0	0.203676	0.00920968	0.020335	0.129969	no
XLOC_005996	XLOC_005996	ELF1	chr13:41506054-41593508	q1	q2	OK	0	0	0.0725314	0.0948308	0.11635	0.388159	no
XLOC_006004	XLOC_006004	TSC22D1	chr13:45006278-45154568	q1	q2	OK	0	0	0.137294	0.0163218	0.078255	0.30341	no
XLOC_006023	XLOC_006023	CAB39L	chr13:49882785-50018221	q1	q2	OK	0	0	0.0990146	0.240028	0.2543	0.596184	no
XLOC_006039	XLOC_006039	NEK3	chr13:52706778-52733996	q1	q2	OK	0	0	0.112016	0.012262	0.04689	0.220741	no
XLOC_006046	XLOC_006046	DIAPH3	chr13:60239722-60738119	q1	q2	OK	0	0	0.182604	3.94493e-06	0.0091	0.0806315	no
XLOC_006105	XLOC_006105	LIG4	chr13:108859791-108870716	q1	q2	OK	0	0	0.22036	0.00186383	0.05613	0.249247	no
XLOC_006116	XLOC_006116	ADPRHL1	chr13:114076259-114107839	q1	q2	OK	0	0	0.0868475	0.000490075	0.02572	0.15186	no
XLOC_006173	XLOC_006173	DHRS4L2	chr14:24439082-24475617	q1	q2	OK	0	0	0.12411	0.163027	0.313455	0.668011	no
XLOC_006178	XLOC_006178	DCAF11	chr14:24583905-24594451	q1	q2	OK	0	0	0.0103994	0.824214	0.821085	0.965106	no
XLOC_006185	XLOC_006185	GMPR2	chr14:24701647-24708447	q1	q2	OK	0	0	0.0624308	0.333018	0.32122	0.67552	no
XLOC_006187	XLOC_006187	LTB4R,LTB4R2	chr14:24774392-24787242	q1	q2	OK	0	0	0.0130009	0.54229	0.950625	0.993012	no
XLOC_006188	XLOC_006188	NFATC4	chr14:24836144-24848810	q1	q2	OK	0	0	0.223349	0.000158216	0.03485	0.18196	no
XLOC_006198	XLOC_006198	AP4S1	chr14:31363004-31565656	q1	q2	OK	0	0	0.0885077	0.236578	0.23358	0.568933	no
XLOC_006205	XLOC_006205	FAM177A1	chr14:35514112-35552589	q1	q2	OK	0	0	0.0484057	0.323607	0.35419	0.705832	no
XLOC_006206	XLOC_006206	KIAA0391	chr14:35591526-35743284	q1	q2	OK	0	0	0.0563957	0.461041	0.463855	0.804075	no
XLOC_006217	XLOC_006217	CTAGE5	chr14:39734475-39820397	q1	q2	OK	0	0	0.206752	0.000478795	0.020085	0.128702	no
XLOC_006244	XLOC_006244	SAMD4A	chr14:55034329-55260033	q1	q2	OK	0	0	0.269028	5.39354e-07	0.0049	0.0587114	no
XLOC_006260	XLOC_006260	KIAA0586	chr14:58862643-59015549	q1	q2	OK	0	0	0.0703631	0.261266	0.45591	0.797682	no
XLOC_006265	XLOC_006265	PPM1A	chr14:60712469-60765805	q1	q2	OK	0	0	0.00439077	0.702032	0.693445	0.926425	no
XLOC_006268	XLOC_006268	SLC38A6	chr14:61447831-61550451	q1	q2	OK	0	0	0.0212182	0.750973	0.74986	0.944951	no
XLOC_006276	XLOC_006276	SYNE2	chr14:64319682-64693167	q1	q2	OK	0	0	0.16	0.00165135	0.070015	0.283089	no
XLOC_006283	XLOC_006283	CHURC1,CHURC1-FNTB,FNTB	chr14:65381078-65569227	q1	q2	OK	0	0	0.130083	0.0284401	0.044355	0.213097	no
XLOC_006286	XLOC_006286	FUT8	chr14:65877309-66210839	q1	q2	OK	0	0	0.0326306	0.252394	0.271815	0.617596	no
XLOC_006296	XLOC_006296	EXD2	chr14:69658193-69710737	q1	q2	OK	0	0	0.152235	0.0104225	0.01668	0.115886	no
XLOC_006298	XLOC_006298	SLC39A9	chr14:69865095-69929107	q1	q2	OK	0	0	0.109846	0.11752	0.127085	0.409546	no
XLOC_006323	XLOC_006323	COQ6	chr14:74399694-74429813	q1	q2	OK	0	0	0.00732309	0.905047	0.90731	0.986582	no
XLOC_006336	XLOC_006336	JDP2	chr14:75894508-75939404	q1	q2	OK	0	0	0.123854	0.0193206	0.25581	0.598173	no
XLOC_006348	XLOC_006348	GSTZ1	chr14:77787229-77797940	q1	q2	OK	0	0	0.0428496	0.224609	0.25111	0.592336	no
XLOC_006362	XLOC_006362	ZC3H14	chr14:89029252-89079853	q1	q2	OK	0	0	0.0132712	0.808696	0.92102	0.989117	no
XLOC_006371	XLOC_006371	C14orf159	chr14:91580356-91691703	q1	q2	OK	0	0	0.0471727	0.473679	0.477125	0.813895	no
XLOC_006510	XLOC_006510	PPP2R5C	chr14:102228134-102394328	q1	q2	OK	0	0	0.127796	0.023468	0.032185	0.174811	no
XLOC_006521	XLOC_006521	EIF5	chr14:103800492-103811361	q1	q2	OK	0	0	0.0225385	0.475528	0.48384	0.820424	no
XLOC_006543	XLOC_006543	PACS2	chr14:105675622-105864484	q1	q2	OK	0	0	0.0243552	0.665998	0.671675	0.918764	no
XLOC_006548	XLOC_006548	C14orf80	chr14:105956191-105965585	q1	q2	OK	0	0	0.0243695	0.746244	0.932165	0.990578	no
XLOC_006559	XLOC_006559	CCNB1IP1	chr14:20779528-20801457	q1	q2	OK	0	0	0.0591541	0.000187059	0.018145	0.121845	no
XLOC_006572	XLOC_006572	ZNF219	chr14:21558204-21572863	q1	q2	OK	0	0	0.144776	0.0235486	0.062195	0.264781	no
XLOC_006574	XLOC_006574	LOC283624	chr14:21668237-21675059	q1	q2	OK	0	0	0.0157069	0.878626	0.88126	0.982967	no
XLOC_006577	XLOC_006577	CHD8	chr14:21853352-21905457	q1	q2	OK	0	0	0.0839774	0.2489	0.260365	0.603631	no
XLOC_006580	XLOC_006580	RAB2B	chr14:21927178-21945132	q1	q2	OK	0	0	0.147196	0.0315978	0.046415	0.219182	no
XLOC_006586	XLOC_006586	SLC7A7	chr14:23242431-23289020	q1	q2	OK	0	0	0.0955641	0.297194	0.298485	0.650972	no
XLOC_006589	XLOC_006589	HAUS4,MIR4707	chr14:23415436-23426351	q1	q2	OK	0	0	0.256604	0.34249	0.192815	0.511967	no
XLOC_006594	XLOC_006594	ACIN1	chr14:23527773-23569665	q1	q2	OK	0	0	0.00145037	0.964903	0.965425	0.997303	no
XLOC_006608	XLOC_006608	C14orf167	chr14:24407939-24438488	q1	q2	OK	0	0	0.168826	0.0463949	0.09051	0.330727	no
XLOC_006615	XLOC_006615	MDP1,NEDD8,NEDD8-MDP1	chr14:24683142-24701576	q1	q2	OK	0	0	0.0810991	0.0930423	0.111735	0.377961	no
XLOC_006668	XLOC_006668	MDGA2	chr14:47308827-48144157	q1	q2	OK	0	0	0.401981	0.000350828	0.00359	0.0517428	no
XLOC_006726	XLOC_006726	WDR89	chr14:64063756-64108591	q1	q2	OK	0	0	0.191513	0.0171689	0.031215	0.171795	no
XLOC_006728	XLOC_006728	ESR2	chr14:64693750-64805268	q1	q2	OK	0	0	0.216951	0.0257785	0.088185	0.326722	no
XLOC_006744	XLOC_006744	ZFP36L1	chr14:69254371-69262960	q1	q2	OK	0	0	0.0710577	0.0301809	0.049505	0.22867	no
XLOC_006753	XLOC_006753	COX16,SYNJ2BP,SYNJ2BP-COX16	chr14:70791797-70883807	q1	q2	OK	0	0	0.0207152	0.801868	0.80079	0.961987	no
XLOC_006759	XLOC_006759	ZFYVE1	chr14:73436158-73493920	q1	q2	OK	0	0	0.0648053	0.376166	0.386615	0.736683	no
XLOC_006763	XLOC_006763	C14orf43	chr14:74181824-74253896	q1	q2	OK	0	0	0.089027	0.203616	0.215225	0.544862	no
XLOC_006799	XLOC_006799	GALC	chr14:88399357-88460009	q1	q2	OK	0	0	0.285256	0.00198319	0.02843	0.162205	no
XLOC_006803	XLOC_006803	FOXN3	chr14:89622515-90085494	q1	q2	OK	0	0	0.174094	0.00181889	0.00455	0.0572058	no
XLOC_006824	XLOC_006824	ASB2	chr14:94400498-94443076	q1	q2	OK	0	0	0.0147794	0.789719	0.79521	0.959996	no
XLOC_006834	XLOC_006834	DICER1	chr14:95552564-95623759	q1	q2	OK	0	0	0.0271491	0.716311	0.72254	0.937831	no
XLOC_006849	XLOC_006849	WARS	chr14:100800124-100842680	q1	q2	OK	0	0	0.0894312	0.0958751	0.105905	0.366212	no
XLOC_006854	XLOC_006854	HSP90AA1	chr14:102547074-102606086	q1	q2	OK	0	0	0.0178806	0.119001	0.162065	0.470305	no
XLOC_006861	XLOC_006861	BAG5	chr14:104022880-104029151	q1	q2	OK	0	0	0.00519877	0.936645	0.936365	0.990784	no
XLOC_006868	XLOC_006868	AKT1	chr14:105235686-105262080	q1	q2	OK	0	0	0.0141584	0.785763	0.788155	0.957234	no
XLOC_006990	XLOC_006990	LOC100288637	chr15:30938317-31065209	q1	q2	OK	0	0	0.0860253	0.149296	0.177085	0.49056	no
XLOC_007005	XLOC_007005	C15orf41	chr15:36871811-37110707	q1	q2	OK	0	0	0.0486144	0.602198	0.607065	0.893747	no
XLOC_007014	XLOC_007014	BUB1B,PAK6	chr15:40453209-40569688	q1	q2	OK	0	0	0.0265646	0.0946788	0.124475	0.40489	no
XLOC_007027	XLOC_007027	SPINT1	chr15:41136245-41149853	q1	q2	OK	0	0	0.0762545	0.355715	0.364095	0.715053	no
XLOC_007040	XLOC_007040	JMJD7,JMJD7-PLA2G4B,PLA2G4B	chr15:42120282-42186275	q1	q2	OK	0	0	0.0500075	0.603742	0.608275	0.894014	no
XLOC_007054	XLOC_007054	C15orf63,SERF2,SERF2-C15ORF63	chr15:44038589-44094769	q1	q2	OK	0	0	0.0426259	0.488911	0.821845	0.965106	no
XLOC_007076	XLOC_007076	DUT	chr15:48623620-48635570	q1	q2	OK	0	0	0.169404	0.00767158	0.01377	0.103506	no
XLOC_007078	XLOC_007078	GALK2	chr15:49447975-49913118	q1	q2	OK	0	0	0.0964257	0.288692	0.29947	0.65156	no
XLOC_007114	XLOC_007114	TPM1	chr15:63334837-63364113	q1	q2	OK	0	0	0.0720498	0.548714	0.520325	0.846081	no
XLOC_007129	XLOC_007129	SLC24A1	chr15:65914269-65948598	q1	q2	OK	0	0	0.0179643	0.82283	0.82345	0.965106	no
XLOC_007135	XLOC_007135	SMAD6	chr15:66994673-67074337	q1	q2	OK	0	0	0.0855022	0.626198	0.61822	0.897154	no
XLOC_007136	XLOC_007136	SMAD3	chr15:67358194-67487533	q1	q2	OK	0	0	0.143265	0.0056596	0.038245	0.193167	no
XLOC_007139	XLOC_007139	MAP2K5	chr15:67835020-68099455	q1	q2	OK	0	0	0.170288	0.000586938	0.029425	0.165413	no
XLOC_007156	XLOC_007156	SENP8	chr15:72118360-72433311	q1	q2	OK	0	0	0.0837524	0.106848	0.15352	0.455847	no
XLOC_007176	XLOC_007176	CLK3	chr15:74900712-74922542	q1	q2	OK	0	0	0.0280717	0.592934	0.602785	0.891177	no
XLOC_007188	XLOC_007188	NEIL1	chr15:75639330-75647592	q1	q2	OK	0	0	0.0568463	0.244024	0.269575	0.615005	no
XLOC_007191	XLOC_007191	UBE2Q2	chr15:76135621-76193388	q1	q2	OK	0	0	0.0552451	0.296613	0.308175	0.66223	no
XLOC_007214	XLOC_007214	ZFAND6	chr15:80351909-80430735	q1	q2	OK	0	0	0.123332	0.00907335	0.049985	0.230459	no
XLOC_007221	XLOC_007221	IL16	chr15:81489218-81616524	q1	q2	OK	0	0	0.0147866	0.779354	0.784545	0.956231	no
XLOC_007244	XLOC_007244	LOC100506874	chr15:85070426-85123412	q1	q2	OK	0	0	0.346433	0.00046024	0.022455	0.13865	no
XLOC_007250	XLOC_007250	PDE8A	chr15:85523743-85682376	q1	q2	OK	0	0	0.149743	0.060958	0.08752	0.325378	no
XLOC_007251	XLOC_007251	AKAP13	chr15:85923870-86292586	q1	q2	OK	0	0	0.0270054	0.680591	0.68535	0.92506	no
XLOC_007269	XLOC_007269	SEMA4B	chr15:90728151-90772892	q1	q2	OK	0	0	0.0195417	0.847628	0.852285	0.97446	no
XLOC_007278	XLOC_007278	FES	chr15:91427664-91439006	q1	q2	OK	0	0	0.112295	0.0742935	0.08922	0.328038	no
XLOC_007280	XLOC_007280	UNC45A	chr15:91473409-91497323	q1	q2	OK	0	0	0.00989027	0.837011	0.84099	0.971337	no
XLOC_007287	XLOC_007287	LOC100507217	chr15:93426072-93441977	q1	q2	OK	0	0	0.00730194	0.693336	0.687085	0.92524	no
XLOC_007290	XLOC_007290	MCTP2	chr15:94841429-95027181	q1	q2	OK	0	0	0.11947	0.0367816	0.06341	0.26787	no
XLOC_007300	XLOC_007300	MEF2A	chr15:100106132-100256629	q1	q2	OK	0	0	0.0306156	0.114138	0.13127	0.417353	no
XLOC_007329	XLOC_007329	UBE3A	chr15:25582395-25684175	q1	q2	OK	0	0	0.168642	0.0192609	0.025475	0.150983	no
XLOC_007353	XLOC_007353	SLC12A6	chr15:34517244-34630265	q1	q2	OK	0	0	0.03172	0.642187	0.653465	0.911885	no
XLOC_007356	XLOC_007356	GOLGA8A	chr15:34671269-34729667	q1	q2	OK	0	0	0.118235	0.0385881	0.054935	0.246051	no
XLOC_007358	XLOC_007358	GOLGA8B	chr15:34817483-34875771	q1	q2	OK	0	0	0.0530463	0.391051	0.396125	0.744982	no
XLOC_007368	XLOC_007368	MEIS2	chr15:37183221-37393500	q1	q2	OK	0	0	0.0515358	0.484088	0.90997	0.98676	no
XLOC_007373	XLOC_007373	BMF	chr15:40380091-40401075	q1	q2	OK	0	0	0.291436	0.000100255	0.009315	0.0820529	no
XLOC_007410	XLOC_007410	TP53BP1	chr15:43699411-43802707	q1	q2	OK	0	0	0.0530969	0.25741	0.26809	0.613672	no
XLOC_007447	XLOC_007447	LYSMD2	chr15:52015260-52043650	q1	q2	OK	0	0	0.19399	0.00182423	0.00677	0.0682144	no
XLOC_007460	XLOC_007460	CCPG1,DYX1C1,DYX1C1-CCPG1	chr15:55611132-55800432	q1	q2	OK	0	0	0.172099	1.11298e-05	0.035595	0.184231	no
XLOC_007496	XLOC_007496	SPG21	chr15:65255362-65282251	q1	q2	OK	0	0	0.0306119	0.140715	0.163885	0.472143	no
XLOC_007506	XLOC_007506	DPP8	chr15:65737997-65810035	q1	q2	OK	0	0	0.0454807	0.350813	0.34302	0.697227	no
XLOC_007507	XLOC_007507	C15orf44	chr15:65871095-65903627	q1	q2	OK	0	0	0.105056	0.0878754	0.09954	0.351286	no
XLOC_007521	XLOC_007521	LOC100506686	chr15:67547137-67819641	q1	q2	OK	0	0	0.0824608	0.328625	0.342075	0.69678	no
XLOC_007538	XLOC_007538	CELF6	chr15:72577067-72612525	q1	q2	OK	0	0	0.252373	0.00664269	0.0319	0.174119	no
XLOC_007546	XLOC_007546	STOML1	chr15:74275558-74286963	q1	q2	OK	0	0	0.241559	0.00144033	0.012385	0.0967569	no
XLOC_007551	XLOC_007551	SEMA7A	chr15:74701629-74726299	q1	q2	OK	0	0	0.0801161	3.56933e-07	0.00357	0.0516793	no
XLOC_007563	XLOC_007563	SIN3A	chr15:75661719-75748124	q1	q2	OK	0	0	0.0185359	0.690471	0.894895	0.986315	no
XLOC_007565	XLOC_007565	SNUPN	chr15:75890423-75918719	q1	q2	OK	0	0	0.036739	0.551207	0.55642	0.86652	no
XLOC_007589	XLOC_007589	RASGRF1	chr15:79252288-79383215	q1	q2	OK	0	0	0.00987958	0.747143	0.756115	0.947177	no
XLOC_007591	XLOC_007591	MTHFS,ST20,ST20-MTHFS	chr15:80135888-80217196	q1	q2	OK	0	0	0.135239	0.0288186	0.17121	0.481664	no
XLOC_007673	XLOC_007673	MPG	chr16:127017-188697	q1	q2	OK	0	0	0.0111001	0.671116	0.66795	0.917214	no
XLOC_007685	XLOC_007685	RAB11FIP3	chr16:475667-572481	q1	q2	OK	0	0	0.0670434	0.0144907	0.05447	0.244451	no
XLOC_007710	XLOC_007710	UBE2I	chr16:1359153-1377019	q1	q2	OK	0	0	0.00713733	0.810868	0.81411	0.965106	no
XLOC_007735	XLOC_007735	MLST8	chr16:2255177-2261069	q1	q2	OK	0	0	0.0207285	0.762557	0.761375	0.94784	no
XLOC_007746	XLOC_007746	ATP6V0C	chr16:2563726-2570224	q1	q2	OK	0	0	0.0631784	0.0641468	0.094535	0.339773	no
XLOC_007776	XLOC_007776	CLUAP1	chr16:3550962-3587669	q1	q2	OK	0	0	0.125517	0.0989268	0.133125	0.419716	no
XLOC_007781	XLOC_007781	HMOX2	chr16:4511694-4560348	q1	q2	OK	0	0	0.132517	0.000131049	0.02458	0.147199	no
XLOC_007787	XLOC_007787	UBN1	chr16:4897911-4932363	q1	q2	OK	0	0	0.0626119	0.00325715	0.03083	0.170336	no
XLOC_007793	XLOC_007793	ABAT	chr16:8768443-8878432	q1	q2	OK	0	0	0.0516014	7.28904e-05	0.05587	0.248492	no
XLOC_007819	XLOC_007819	MIR484,NDE1	chr16:15737123-15950887	q1	q2	OK	0	0	0.052668	0.208315	0.238545	0.57525	no
XLOC_007827	XLOC_007827	COQ7	chr16:19078916-19091417	q1	q2	OK	0	0	0.0417757	0.464407	0.47137	0.810571	no
XLOC_007839	XLOC_007839	LYRM1	chr16:20869395-20936328	q1	q2	OK	0	0	0.102004	0.176036	0.185765	0.503249	no
XLOC_007872	XLOC_007872	JMJD5	chr16:27214806-27233089	q1	q2	OK	0	0	0.0927599	0.2213	0.23866	0.575388	no
XLOC_007875	XLOC_007875	IL21R	chr16:27413482-27464714	q1	q2	OK	0	0	0.00199245	0.95268	0.95332	0.993985	no
XLOC_007880	XLOC_007880	EIF3C,EIF3CL	chr16:28699878-28747053	q1	q2	OK	0	0	0.0363194	0.0654949	0.09598	0.342562	no
XLOC_007882	XLOC_007882	SH2B1	chr16:28875077-28885534	q1	q2	OK	0	0	0.0522454	0.386738	0.387425	0.737405	no
XLOC_007892	XLOC_007892	SLX1A,SLX1B,SLX1B-SULT1A4,SULT1A3	chr16:29464913-29478899	q1	q2	OK	0	0	0.0389904	0.410687	0.68997	0.92524	no
XLOC_007896	XLOC_007896	KIF22	chr16:29802033-29816706	q1	q2	OK	0	0	0.0242913	0.161687	0.18607	0.503555	no
XLOC_007906	XLOC_007906	ALDOA	chr16:30064410-30081741	q1	q2	OK	0	0	0.0132483	0.761935	0.975575	0.997571	no
XLOC_007908	XLOC_007908	CORO1A,LOC606724	chr16:30194730-30200575	q1	q2	OK	0	0	0.0212344	0.17213	0.20043	0.523857	no
XLOC_007909	XLOC_007909	SLX1A,SLX1A-SULT1A3,SLX1B,SULT1A4	chr16:30204255-30218248	q1	q2	OK	0	0	0.0389341	0.435222	0.69941	0.929152	no
XLOC_007911	XLOC_007911	ZNF48	chr16:30389453-30411429	q1	q2	OK	0	0	0.109136	0.13367	0.37627	0.727782	no
XLOC_007990	XLOC_007990	NUP93	chr16:56764016-56878861	q1	q2	OK	0	0	0.0289408	0.00329202	0.04713	0.221055	no
XLOC_008014	XLOC_008014	NDRG4	chr16:58497548-58547523	q1	q2	OK	0	0	0.0752523	0.526039	0.544925	0.86075	no
XLOC_008019	XLOC_008019	CKLF,CKLF-CMTM1,CMTM1	chr16:66586465-66613038	q1	q2	OK	0	0	0.00249666	0.900671	0.8998	0.986326	no
XLOC_008021	XLOC_008021	CMTM3	chr16:66637934-66647795	q1	q2	OK	0	0	0.037507	0.146204	0.45829	0.800017	no
XLOC_008025	XLOC_008025	CES3	chr16:66995131-67009052	q1	q2	OK	0	0	0.0876456	0.293514	0.301835	0.653624	no
XLOC_008029	XLOC_008029	FBXL8,HSF4	chr16:67193890-67203848	q1	q2	OK	0	0	0.0915447	0.304254	0.318475	0.673402	no
XLOC_008030	XLOC_008030	NOL3	chr16:67204404-67217883	q1	q2	OK	0	0	0.0366243	0.727453	0.733795	0.940369	no
XLOC_008035	XLOC_008035	PLEKHG4	chr16:67311412-67360661	q1	q2	OK	0	0	0.180109	0.0173135	0.120335	0.396531	no
XLOC_008038	XLOC_008038	FAM65A	chr16:67562716-67580691	q1	q2	OK	0	0	0.067817	3.70312e-05	0.022245	0.137664	no
XLOC_008058	XLOC_008058	HAS3	chr16:69139466-69166493	q1	q2	OK	0	0	0.413636	0.000106107	0.00469	0.0577176	no
XLOC_008080	XLOC_008080	CHST4	chr16:71560022-71572493	q1	q2	OK	0	0	0.124776	0.172731	0.20471	0.529753	no
XLOC_008096	XLOC_008096	CNTNAP4	chr16:76311175-76593135	q1	q2	OK	0	0	0.122453	0.0797557	0.09317	0.33666	no
XLOC_008129	XLOC_008129	KIAA0182	chr16:85645028-85709812	q1	q2	OK	0	0	0.17172	0.00784967	0.015505	0.111253	no
XLOC_008139	XLOC_008139	BANP	chr16:87985037-88110924	q1	q2	OK	0	0	0.0687509	0.111436	0.3076	0.661423	no
XLOC_008148	XLOC_008148	ACSF3	chr16:89160216-89222171	q1	q2	OK	0	0	0.00567406	0.786845	0.784315	0.956231	no
XLOC_008162	XLOC_008162	ZNF276	chr16:89773540-89883065	q1	q2	OK	0	0	0.0420745	0.652781	0.66124	0.914886	no
XLOC_008166	XLOC_008166	TUBB3	chr16:89988416-90002505	q1	q2	OK	0	0	0.0889103	0.0164984	0.05234	0.238161	no
XLOC_008167	XLOC_008167	DEF8	chr16:90015138-90034468	q1	q2	OK	0	0	0.0611273	0.276457	0.274055	0.619567	no
XLOC_008188	XLOC_008188	LMF1	chr16:903634-1031318	q1	q2	OK	0	0	0.0464962	0.296747	0.295135	0.64694	no
XLOC_008194	XLOC_008194	UNKL	chr16:1401899-1464705	q1	q2	OK	0	0	0.292334	1.04232e-05	0.00354	0.0515451	no
XLOC_008224	XLOC_008224	RNPS1	chr16:2303099-2318413	q1	q2	OK	0	0	0.102618	0.148813	0.16396	0.472222	no
XLOC_008230	XLOC_008230	LOC100128788	chr16:2787076-2821413	q1	q2	OK	0	0	0.0663754	0.723232	0.706145	0.932765	no
XLOC_008241	XLOC_008241	ZNF200	chr16:3272324-3285457	q1	q2	OK	0	0	0.0341122	0.640691	0.641465	0.908109	no
XLOC_008256	XLOC_008256	CORO7,CORO7-PAM16,PAM16	chr16:4390251-4466962	q1	q2	OK	0	0	0.026577	0.740493	0.74366	0.94357	no
XLOC_008260	XLOC_008260	ANKS3	chr16:4746510-4799397	q1	q2	OK	0	0	0.232134	0.0013024	0.004985	0.059219	no
XLOC_008271	XLOC_008271	CARHSP1	chr16:8946801-8962863	q1	q2	OK	0	0	0.0637675	0.209024	0.235685	0.572068	no
XLOC_008283	XLOC_008283	LITAF	chr16:11641577-11681322	q1	q2	OK	0	0	0.041912	0.203059	0.22678	0.55908	no
XLOC_008288	XLOC_008288	GSPT1	chr16:11961984-12010519	q1	q2	OK	0	0	0.0342453	0.00830539	0.023745	0.14367	no
XLOC_008347	XLOC_008347	EIF3C,EIF3CL	chr16:28390899-28437775	q1	q2	OK	0	0	0.0453482	0.0196827	0.04407	0.21224	no
XLOC_008348	XLOC_008348	CLN3	chr16:28488599-28503623	q1	q2	OK	0	0	0.0322532	0.728478	0.72904	0.940297	no
XLOC_008352	XLOC_008352	SULT1A1	chr16:28616907-28634907	q1	q2	OK	0	0	0.0880726	0.232706	0.550025	0.863631	no
XLOC_008375	XLOC_008375	CD2BP2	chr16:30362086-30366682	q1	q2	OK	0	0	0.0388658	0.117787	0.146545	0.443021	no
XLOC_008392	XLOC_008392	ZNF668	chr16:31072163-31085641	q1	q2	OK	0	0	0.122164	0.135883	0.38973	0.739387	no
XLOC_008422	XLOC_008422	SIAH1	chr16:48274602-48420559	q1	q2	OK	0	0	0.00435304	0.899168	0.900725	0.986534	no
XLOC_008466	XLOC_008466	TK2	chr16:66541905-66584315	q1	q2	OK	0	0	0.0278649	0.728533	0.72644	0.939491	no
XLOC_008479	XLOC_008479	LRRC29	chr16:67241041-67260901	q1	q2	OK	0	0	0.143973	0.00232691	0.046495	0.219351	no
XLOC_008493	XLOC_008493	LCAT,SLC12A4	chr16:67973786-68002597	q1	q2	OK	0	0	0.272783	9.29245e-08	0.00364	0.052086	no
XLOC_008500	XLOC_008500	CHTF8	chr16:69139466-69166493	q1	q2	OK	0	0	0.0680139	0.137275	0.15014	0.44941	no
XLOC_008501	XLOC_008501	COG8,PDF	chr16:69362523-69377013	q1	q2	OK	0	0	0.0389871	0.620089	0.627655	0.901897	no
XLOC_008517	XLOC_008517	FTSJD1	chr16:71316202-71323509	q1	q2	OK	0	0	0.228849	0.00731175	0.016985	0.117384	no
XLOC_008525	XLOC_008525	ZNF821	chr16:71879898-71919174	q1	q2	OK	0	0	0.0383403	0.346113	0.353725	0.705776	no
XLOC_008527	XLOC_008527	TXNL4B	chr16:72118755-72146811	q1	q2	OK	0	0	0.106228	0.119833	0.03476	0.18196	no
XLOC_008529	XLOC_008529	ZFHX3	chr16:72816785-73092534	q1	q2	OK	0	0	0.119299	0.167023	0.18321	0.499443	no
XLOC_008539	XLOC_008539	BCAR1	chr16:75262927-75301951	q1	q2	OK	0	0	0.0403483	0.493053	0.684505	0.924785	no
XLOC_008574	XLOC_008574	FBXO31	chr16:87362941-87425708	q1	q2	OK	0	0	0.156388	0.0294166	0.04864	0.226038	no
XLOC_008582	XLOC_008582	RNF166	chr16:88762902-88772829	q1	q2	OK	0	0	0.011592	0.756233	0.75843	0.947467	no
XLOC_008588	XLOC_008588	CBFA2T3	chr16:88941262-89043504	q1	q2	OK	0	0	0.0159116	0.835867	0.8396	0.971135	no
XLOC_008596	XLOC_008596	DBNDD1	chr16:90071278-90085937	q1	q2	OK	0	0	0.254554	0.000892355	0.023355	0.142145	no
XLOC_008609	XLOC_008609	WDR81	chr17:1619816-1641893	q1	q2	OK	0	0	0.0281992	0.617765	0.876825	0.981306	no
XLOC_008613	XLOC_008613	DPH1,OVCA2	chr17:1933430-1946725	q1	q2	OK	0	0	0.0252708	0.766686	0.7682	0.94895	no
XLOC_008628	XLOC_008628	CYB5D2	chr17:4046461-4060995	q1	q2	OK	0	0	0.0440212	0.597072	0.595105	0.886997	no
XLOC_008662	XLOC_008662	C17orf49,RNASEK,RNASEK-C17ORF49	chr17:6915735-6922973	q1	q2	OK	0	0	0.0793201	0.100119	0.10964	0.373798	no
XLOC_008666	XLOC_008666	C17orf81	chr17:7155371-7166512	q1	q2	OK	0	0	0.00540047	0.939967	0.940225	0.990784	no
XLOC_008668	XLOC_008668	EIF5A	chr17:7210317-7215782	q1	q2	OK	0	0	0.0658183	0.163475	0.510185	0.838717	no
XLOC_008682	XLOC_008682	EIF4A1,SENP3,SENP3-EIF4A1,SNORA67	chr17:7465308-7482324	q1	q2	OK	0	0	0.0450114	0.376422	0.434445	0.778362	no
XLOC_008689	XLOC_008689	WRAP53	chr17:7571719-7606820	q1	q2	OK	0	0	0.1109	0.0120325	0.052165	0.237755	no
XLOC_008696	XLOC_008696	CHD3	chr17:7788122-7816075	q1	q2	OK	0	0	0.0560188	0.0365587	0.052065	0.237626	no
XLOC_008753	XLOC_008753	SMCR7	chr17:18163847-18169095	q1	q2	OK	0	0	0.166602	0.0324713	0.06992	0.283089	no
XLOC_008761	XLOC_008761	PRPSAP2	chr17:18759611-18834599	q1	q2	OK	0	0	0.0644889	0.233462	0.267365	0.612801	no
XLOC_008765	XLOC_008765	MAPK7	chr17:19240866-19290532	q1	q2	OK	0	0	0.135656	0.106479	0.12109	0.398063	no
XLOC_008774	XLOC_008774	MAP2K3	chr17:21187967-21218551	q1	q2	OK	0	0	0.0866363	0.276573	0.28641	0.635508	no
XLOC_008866	XLOC_008866	TADA2A	chr17:35766976-35837226	q1	q2	OK	0	0	0.0285275	0.660432	0.66534	0.916052	no
XLOC_008887	XLOC_008887	ERBB2,MIR4728	chr17:37844392-37884915	q1	q2	OK	0	0	0.0886438	5.42935e-05	0.01279	0.0984493	no
XLOC_008895	XLOC_008895	THRA	chr17:38218445-38256973	q1	q2	OK	0	0	0.108615	0.0303598	0.06851	0.280038	no
XLOC_008901	XLOC_008901	RARA	chr17:38465422-38513895	q1	q2	OK	0	0	0.089048	0.108043	0.40221	0.751029	no
XLOC_008944	XLOC_008944	NBR1	chr17:41322497-41363707	q1	q2	OK	0	0	0.143617	0.0247898	0.037745	0.192033	no
XLOC_008956	XLOC_008956	TMUB2	chr17:42264353-42269099	q1	q2	OK	0	0	0.175269	0.0318466	0.0476	0.22242	no
XLOC_008966	XLOC_008966	ACBD4	chr17:43209966-43221543	q1	q2	OK	0	0	0.0319134	0.408339	0.387875	0.737697	no
XLOC_008970	XLOC_008970	LOC100133991	chr17:43325302-43394414	q1	q2	OK	0	0	0.105372	0.327175	0.34902	0.701435	no
XLOC_008971	XLOC_008971	CRHR1,MGC57346	chr17:43697709-43913194	q1	q2	OK	0	0	0.0696229	0.277827	0.30316	0.655276	no
XLOC_009010	XLOC_009010	DLX4	chr17:48046561-48052323	q1	q2	OK	0	0	0.00358765	0.977439	0.97653	0.997571	no
XLOC_009012	XLOC_009012	PDK2	chr17:48172100-48188733	q1	q2	OK	0	0	0.0448951	1.85234e-05	0.00838	0.0769521	no
XLOC_009027	XLOC_009027	NME1,NME1-NME2,NME2	chr17:49230896-49249105	q1	q2	OK	0	0	0.0472991	0.28867	0.79121	0.958415	no
XLOC_009034	XLOC_009034	PCTP	chr17:53828339-53854748	q1	q2	OK	0	0	0.070353	0.0706433	0.099285	0.350635	no
XLOC_009040	XLOC_009040	AKAP1	chr17:55162552-55198710	q1	q2	OK	0	0	0.0180899	0.586306	0.594505	0.886909	no
XLOC_009041	XLOC_009041	MSI2	chr17:55333930-55757299	q1	q2	OK	0	0	0.0908406	0.115139	0.134695	0.423102	no
XLOC_009081	XLOC_009081	PSMC5	chr17:61896792-61909387	q1	q2	OK	0	0	0.00875516	0.807492	0.81122	0.964463	no
XLOC_009103	XLOC_009103	PRKAR1A	chr17:66508109-66528910	q1	q2	OK	0	0	0.0482625	0.279116	0.30006	0.652061	no
XLOC_009120	XLOC_009120	RAB37	chr17:72667255-72743474	q1	q2	OK	0	0	0.132203	0.340007	0.32374	0.678538	no
XLOC_009138	XLOC_009138	C17orf109	chr17:73584138-73663269	q1	q2	OK	0	0	0.0130955	0.926045	0.93077	0.990319	no
XLOC_009143	XLOC_009143	CDK3,TEN1,TEN1-CDK3	chr17:73937588-74002080	q1	q2	OK	0	0	0.0489762	0.520568	0.52311	0.848529	no
XLOC_009156	XLOC_009156	MFSD11	chr17:74730196-74775336	q1	q2	OK	0	0	0.0108552	0.870376	0.87013	0.979751	no
XLOC_009158	XLOC_009158	LINC00338,SEC14L1	chr17:75084724-75213181	q1	q2	OK	0	0	0.0284102	0.524462	0.608325	0.894014	no
XLOC_009160	XLOC_009160	2013-09-09	chr17:75277491-75496678	q1	q2	OK	0	0	0.039687	0.0127865	0.09088	0.331306	no
XLOC_009195	XLOC_009195	ANAPC11	chr17:79849598-79858363	q1	q2	OK	0	0	0.0403765	0.369033	0.377055	0.728601	no
XLOC_009206	XLOC_009206	NARF	chr17:80416059-80446143	q1	q2	OK	0	0	0.116906	0.0231813	0.038795	0.195152	no
XLOC_009219	XLOC_009219	NXN	chr17:702552-882998	q1	q2	OK	0	0	0.0688483	0.670129	0.68198	0.92429	no
XLOC_009220	XLOC_009220	ABR	chr17:906758-1090616	q1	q2	OK	0	0	0.0153219	0.738246	0.95858	0.994878	no
XLOC_009224	XLOC_009224	MYO1C	chr17:1367479-1396001	q1	q2	OK	0	0	0.031526	0.677209	0.683735	0.924504	no
XLOC_009237	XLOC_009237	SMG6	chr17:1963132-2207069	q1	q2	OK	0	0	0.0631738	0.394536	0.397645	0.746805	no
XLOC_009256	XLOC_009256	P2RX5,P2RX5-TAX1BP3,TAX1BP3	chr17:3539761-3599698	q1	q2	OK	0	0	0.0268435	0.592565	0.586935	0.883031	no
XLOC_009259	XLOC_009259	CAMKK1	chr17:3763616-3796337	q1	q2	OK	0	0	0.0420563	0.690814	0.692385	0.925547	no
XLOC_009275	XLOC_009275	CAMTA2	chr17:4871286-4890960	q1	q2	OK	0	0	0.176161	0.00390766	0.00761	0.0731956	no
XLOC_009302	XLOC_009302	DLG4	chr17:7093209-7128585	q1	q2	OK	0	0	0.0141347	0.837622	0.842655	0.971726	no
XLOC_009307	XLOC_009307	CTDNEP1	chr17:7146905-7155259	q1	q2	OK	0	0	0.00580601	0.901715	0.90436	0.986582	no
XLOC_009312	XLOC_009312	C17orf61,C17orf61-PLSCR3,PLSCR3	chr17:7284292-7307450	q1	q2	OK	0	0	0.0634528	0.211621	0.2279	0.56059	no
XLOC_009313	XLOC_009313	ZBTB4	chr17:7362684-7387568	q1	q2	OK	0	0	0.196728	0.0360638	0.054585	0.244814	no
XLOC_009379	XLOC_009379	PEMT	chr17:17408876-17494994	q1	q2	OK	0	0	0.0614164	0.0257628	0.075405	0.296874	no
XLOC_009385	XLOC_009385	FLII	chr17:18128935-18162230	q1	q2	OK	0	0	0.159449	0.0120179	0.023275	0.141745	no
XLOC_009395	XLOC_009395	B9D1	chr17:19240866-19290532	q1	q2	OK	0	0	0.012021	0.791346	0.770465	0.949871	no
XLOC_009427	XLOC_009427	TLCD1	chr17:27046999-27053949	q1	q2	OK	0	0	0.00281445	0.971706	0.970425	0.997571	no
XLOC_009436	XLOC_009436	MYO18A,TIAF1	chr17:27400527-27507407	q1	q2	OK	0	0	0.0948378	0.22042	0.23436	0.570311	no
XLOC_009462	XLOC_009462	RAD51D,RAD51L3-RFFL,RFFL	chr17:33336130-33448541	q1	q2	OK	0	0	0.132191	0.00546734	0.080255	0.307518	no
XLOC_009475	XLOC_009475	RDM1	chr17:34245084-34257780	q1	q2	OK	0	0	0.0791149	0.136495	0.15233	0.454113	no
XLOC_009488	XLOC_009488	ACACA	chr17:35441926-35766902	q1	q2	OK	0	0	0.148624	0.00227221	0.02944	0.165413	no
XLOC_009516	XLOC_009516	GSDMB	chr17:38060847-38074903	q1	q2	OK	0	0	0.0146732	0.867903	0.86688	0.979751	no
XLOC_009582	XLOC_009582	DNAJC7	chr17:40118758-40190044	q1	q2	OK	0	0	0.00739399	0.921345	0.92297	0.989117	no
XLOC_009589	XLOC_009589	GHDC	chr17:40341104-40346550	q1	q2	OK	0	0	0.0139108	0.754332	0.75903	0.947631	no
XLOC_009593	XLOC_009593	PSMC3IP	chr17:40719077-40729849	q1	q2	OK	0	0	0.00888934	0.881631	0.88385	0.983845	no
XLOC_009602	XLOC_009602	AARSD1	chr17:41102542-41132545	q1	q2	OK	0	0	0.0132802	0.779301	0.777325	0.953206	no
XLOC_009604	XLOC_009604	BRCA1	chr17:41196311-41277500	q1	q2	OK	0	0	0.109226	0.0726466	0.18819	0.505952	no
XLOC_009606	XLOC_009606	ETV4	chr17:41605210-41623762	q1	q2	OK	0	0	0.143866	0.0251364	0.05132	0.235414	no
XLOC_009619	XLOC_009619	UBTF	chr17:42282400-42298994	q1	q2	OK	0	0	0.0685508	0.191787	0.427855	0.772937	no
XLOC_009626	XLOC_009626	GJC1	chr17:42875815-42908179	q1	q2	OK	0	0	0.339982	0.000149369	0.007125	0.0700179	no
XLOC_009631	XLOC_009631	DCAKD	chr17:43100705-43138473	q1	q2	OK	0	0	0.0340356	0.713295	0.716995	0.936539	no
XLOC_009641	XLOC_009641	KANSL1	chr17:44107281-44302740	q1	q2	OK	0	0	0.0505243	0.311801	0.65258	0.911613	no
XLOC_009655	XLOC_009655	CBX1	chr17:46147413-46178883	q1	q2	OK	0	0	0.0270113	0.170805	0.20448	0.529571	no
XLOC_009675	XLOC_009675	GNGT2	chr17:47283595-47300587	q1	q2	OK	0	0	0.252541	0.0146908	0.06147	0.263046	no
XLOC_009677	XLOC_009677	ZNF652	chr17:47366567-47439835	q1	q2	OK	0	0	0.00981537	0.811983	0.814355	0.965106	no
XLOC_009695	XLOC_009695	TOB1	chr17:48939586-48945732	q1	q2	OK	0	0	0.022575	6.62586e-05	0.01398	0.104535	no
XLOC_009696	XLOC_009696	SPAG9	chr17:49039534-49198226	q1	q2	OK	0	0	0.0329501	0.163653	0.180545	0.495699	no
XLOC_009756	XLOC_009756	ICAM2	chr17:62075710-62097994	q1	q2	OK	0	0	0.0342293	0.0606649	0.09858	0.3488	no
XLOC_009761	XLOC_009761	DDX5,MIR3064	chr17:62494373-62502484	q1	q2	OK	0	0	0.0564595	0.237385	0.21184	0.540469	no
XLOC_009764	XLOC_009764	LOC146880	chr17:62745779-62778117	q1	q2	OK	0	0	0.0859112	0.226294	0.24602	0.585423	no
XLOC_009783	XLOC_009783	ABCA10,ABCA5	chr17:67144147-67323323	q1	q2	OK	0	0	0.12764	0.0212581	0.12246	0.401009	no
XLOC_009810	XLOC_009810	GGA3	chr17:73232693-73267311	q1	q2	OK	0	0	0.0579998	0.00637249	0.03797	0.192659	no
XLOC_009814	XLOC_009814	CASKIN2	chr17:73452663-73511627	q1	q2	OK	0	0	0.292854	0.000313628	0.01941	0.126496	no
XLOC_009834	XLOC_009834	RHBDF2	chr17:74466974-74497509	q1	q2	OK	0	0	0.0787499	0.300161	0.303555	0.655951	no
XLOC_009840	XLOC_009840	MIR636,SRSF2	chr17:74730196-74775336	q1	q2	OK	0	0	0.0158374	0.690492	0.53435	0.855321	no
XLOC_009844	XLOC_009844	TMC6	chr17:76108998-76139049	q1	q2	OK	0	0	0.0295853	0.680157	0.68714	0.92524	no
XLOC_009885	XLOC_009885	ARHGDIA	chr17:79825596-79829282	q1	q2	OK	0	0	0.00848766	0.734572	0.74322	0.943252	no
XLOC_009887	XLOC_009887	PCYT2	chr17:79860071-79869340	q1	q2	OK	0	0	0.0144657	0.565099	0.56079	0.869118	no
XLOC_009889	XLOC_009889	MAFG	chr17:79876144-79885587	q1	q2	OK	0	0	0.0875614	0.0357815	0.06404	0.268653	no
XLOC_009940	XLOC_009940	MYL12B	chr18:3262110-3278282	q1	q2	OK	0	0	0.00355629	0.821075	0.814145	0.965106	no
XLOC_009941	XLOC_009941	TGIF1	chr18:3412071-3458406	q1	q2	OK	0	0	0.129769	0.337813	0.348875	0.701435	no
XLOC_009955	XLOC_009955	ANKRD12	chr18:9136750-9285983	q1	q2	OK	0	0	0.015189	0.78472	0.788525	0.957234	no
XLOC_009969	XLOC_009969	PSMG2	chr18:12658737-12725739	q1	q2	OK	0	0	0.106059	0.0689275	0.09291	0.336105	no
XLOC_009985	XLOC_009985	MIR4741,RBBP8	chr18:20513294-20606449	q1	q2	OK	0	0	0.0314762	0.651385	0.656545	0.913194	no
XLOC_010006	XLOC_010006	RNF138	chr18:29671817-29711524	q1	q2	OK	0	0	0.191794	6.8075e-06	0.003385	0.0503135	no
XLOC_010024	XLOC_010024	SETBP1	chr18:42260137-42648475	q1	q2	OK	0	0	0.075357	0.390459	0.40713	0.756162	no
XLOC_010053	XLOC_010053	NEDD4L	chr18:55711609-56068772	q1	q2	OK	0	0	0.206396	0.000346071	0.02528	0.150035	no
XLOC_010084	XLOC_010084	CNDP2	chr18:72163499-72190689	q1	q2	OK	0	0	0.00562908	0.880996	0.883675	0.983845	no
XLOC_010094	XLOC_010094	NFATC1	chr18:77155771-77289323	q1	q2	OK	0	0	0.0444363	0.344482	0.34826	0.700819	no
XLOC_010104	XLOC_010104	ENOSF1	chr18:596997-712662	q1	q2	OK	0	0	0.0881838	0.148154	0.166825	0.476746	no
XLOC_010149	XLOC_010149	KCTD1	chr18:24034874-24220308	q1	q2	OK	0	0	0.373611	3.45383e-06	0.009845	0.0851811	no
XLOC_010181	XLOC_010181	ATP5A1	chr18:43664109-43684199	q1	q2	OK	0	0	0.0997381	0.000410035	0.009415	0.0826409	no
XLOC_010191	XLOC_010191	SMAD2	chr18:45359465-45457515	q1	q2	OK	0	0	0.120027	0.0674467	0.080855	0.309151	no
XLOC_010193	XLOC_010193	SMAD7	chr18:46446222-46477081	q1	q2	OK	0	0	0.0135166	0.885909	0.88807	0.984524	no
XLOC_010242	XLOC_010242	FBXO15	chr18:71740587-71815100	q1	q2	OK	0	0	0.211446	0.000111281	0.01765	0.11978	no
XLOC_010250	XLOC_010250	MBP	chr18:74690788-74844774	q1	q2	OK	0	0	0.0177681	0.514156	0.510615	0.838942	no
XLOC_010259	XLOC_010259	BSG	chr19:571324-583493	q1	q2	OK	0	0	0.00151756	0.915745	0.918335	0.989117	no
XLOC_010278	XLOC_010278	GPX4	chr19:1103935-1106787	q1	q2	OK	0	0	0.0188995	0.688289	0.697155	0.928067	no
XLOC_010285	XLOC_010285	MUM1	chr19:1354975-1378430	q1	q2	OK	0	0	0.297986	2.07402e-08	0.00366	0.0521471	no
XLOC_010316	XLOC_010316	FZR1	chr19:3506294-3536755	q1	q2	OK	0	0	0.141543	8.33151e-08	0.004275	0.0557207	no
XLOC_010341	XLOC_010341	UHRF1	chr19:4909509-4962165	q1	q2	OK	0	0	0.0474738	0.160802	0.181275	0.49677	no
XLOC_010364	XLOC_010364	ARHGEF18	chr19:7459998-7537371	q1	q2	OK	0	0	0.017155	0.72166	0.72576	0.939436	no
XLOC_010368	XLOC_010368	PNPLA6	chr19:7599037-7626653	q1	q2	OK	0	0	0.100565	4.69504e-07	0.22851	0.561396	no
XLOC_010381	XLOC_010381	SNAPC2	chr19:7985193-7988136	q1	q2	OK	0	0	0.113822	0.166322	0.18216	0.497482	no
XLOC_010395	XLOC_010395	ZNF177,ZNF559,ZNF559-ZNF177	chr19:9434447-9493293	q1	q2	OK	0	0	0.0741873	0.148152	0.68327	0.924504	no
XLOC_010402	XLOC_010402	P2RY11,PPAN,PPAN-P2RY11	chr19:10216898-10230599	q1	q2	OK	0	0	0.10704	0.0874306	0.100345	0.353	no
XLOC_010410	XLOC_010410	PDE4A	chr19:10527448-10580307	q1	q2	OK	0	0	0.139988	0.0402351	0.241155	0.578686	no
XLOC_010413	XLOC_010413	SLC44A2	chr19:10713120-10755235	q1	q2	OK	0	0	0.0352861	0.167749	0.199815	0.522524	no
XLOC_010422	XLOC_010422	SMARCA4	chr19:11071597-11172958	q1	q2	OK	0	0	0.0870673	0.0257356	0.075835	0.297389	no
XLOC_010444	XLOC_010444	WDR83	chr19:12777617-12792701	q1	q2	OK	0	0	0.124235	0.14993	0.175735	0.487907	no
XLOC_010471	XLOC_010471	PKN1	chr19:14544165-14582679	q1	q2	OK	0	0	0.0276864	0.653677	0.660665	0.914886	no
XLOC_010492	XLOC_010492	TPM4	chr19:16178316-16213813	q1	q2	OK	0	0	0.0297634	7.68591e-06	0.00908	0.0806315	no
XLOC_010517	XLOC_010517	FCHO1	chr19:17858526-17899377	q1	q2	OK	0	0	0.0331423	0.542416	0.551045	0.864006	no
XLOC_010522	XLOC_010522	CCDC124	chr19:18043823-18054794	q1	q2	OK	0	0	0.0499595	0.264553	0.28958	0.63983	no
XLOC_010524	XLOC_010524	ARRDC2	chr19:18111943-18124911	q1	q2	OK	0	0	0.0931294	0.243003	0.254215	0.596184	no
XLOC_010583	XLOC_010583	DPY19L3	chr19:32896654-32976799	q1	q2	OK	0	0	0.00603068	0.944634	0.94338	0.990951	no
XLOC_010593	XLOC_010593	CEBPG	chr19:33864574-33873592	q1	q2	OK	0	0	0.228691	0.000156648	0.007315	0.0712514	no
XLOC_010598	XLOC_010598	GPI	chr19:34855644-34893318	q1	q2	OK	0	0	0.000579202	0.984043	0.984475	0.997571	no
XLOC_010612	XLOC_010612	FXYD5	chr19:35645624-35660788	q1	q2	OK	0	0	0.0777201	1.89163e-05	0.00773	0.0735644	no
XLOC_010650	XLOC_010650	ZNF345	chr19:37288451-37407193	q1	q2	OK	0	0	0.143853	5.32498e-07	0.01861	0.123632	no
XLOC_010658	XLOC_010658	LOC100507433,ZNF540	chr19:38039850-38105079	q1	q2	OK	0	0	0.055973	0.421669	0.635005	0.905005	no
XLOC_010672	XLOC_010672	NFKBIB	chr19:39369194-39399534	q1	q2	OK	0	0	0.192128	3.63465e-07	0.00371	0.052331	no
XLOC_010673	XLOC_010673	MRPS12	chr19:39405903-39423659	q1	q2	OK	0	0	0.12542	0.133559	0.146005	0.441746	no
XLOC_010683	XLOC_010683	SUPT5H	chr19:39936185-39967308	q1	q2	OK	0	0	0.0397363	0.574409	0.58227	0.882283	no
XLOC_010697	XLOC_010697	SPTBN4	chr19:40973125-41082365	q1	q2	OK	0	0	0.202234	0.0735419	0.1009	0.354326	no
XLOC_010699	XLOC_010699	LTBP4	chr19:41099071-41135725	q1	q2	OK	0	0	0.0147874	0.773314	0.776925	0.953023	no
XLOC_010702	XLOC_010702	EGLN2,MIA,MIA-RAB4B,RAB4B,RAB4B-EGLN2	chr19:41281081-41314346	q1	q2	OK	0	0	0.0311079	0.660035	0.81299	0.965106	no
XLOC_010710	XLOC_010710	HNRNPUL1	chr19:41768390-41813811	q1	q2	OK	0	0	0.116016	0.115657	0.1263	0.408207	no
XLOC_010712	XLOC_010712	TMEM91	chr19:41860321-41889987	q1	q2	OK	0	0	0.135076	0.139609	0.328845	0.68389	no
XLOC_010722	XLOC_010722	ARHGEF1	chr19:42387266-42411604	q1	q2	OK	0	0	0.0514445	0.477096	0.487465	0.823577	no
XLOC_010736	XLOC_010736	ZNF576	chr19:44100543-44104587	q1	q2	OK	0	0	0.0443502	0.612971	0.61925	0.897914	no
XLOC_010749	XLOC_010749	ZNF226	chr19:44669214-44681838	q1	q2	OK	0	0	0.12883	1.10054e-06	0.00334	0.0500241	no
XLOC_010765	XLOC_010765	CLPTM1	chr19:45457841-45496604	q1	q2	OK	0	0	0.124675	0.0118813	0.06175	0.263869	no
XLOC_010791	XLOC_010791	LOC100506068	chr19:47150868-47220384	q1	q2	OK	0	0	0.352306	0.00997	0.035035	0.182612	no
XLOC_010798	XLOC_010798	PRR24	chr19:47777658-47778980	q1	q2	OK	0	0	0.110615	0.32484	0.350285	0.702761	no
XLOC_010826	XLOC_010826	KCNJ14	chr19:48958765-48969367	q1	q2	OK	0	0	0.0870552	0.562256	0.54154	0.858493	no
XLOC_010830	XLOC_010830	SPHK2	chr19:49122547-49133663	q1	q2	OK	0	0	0.0620258	0.449825	0.66443	0.915932	no
XLOC_010852	XLOC_010852	FLT3LG	chr19:49977465-49989488	q1	q2	OK	0	0	0.0774474	0.454426	0.45872	0.800142	no
XLOC_010860	XLOC_010860	FCGRT	chr19:50015535-50029685	q1	q2	OK	0	0	0.0111574	0.618279	0.56573	0.87179	no
XLOC_010873	XLOC_010873	ATF5,MIR4751	chr19:50392913-50437193	q1	q2	OK	0	0	0.0158667	0.545602	0.547765	0.863042	no
XLOC_010928	XLOC_010928	ZNF331	chr19:54024176-54083523	q1	q2	OK	0	0	0.256892	0.000653719	0.027895	0.160542	no
XLOC_010987	XLOC_010987	TSEN34	chr19:54694118-54698394	q1	q2	OK	0	0	0.0378245	0.687226	0.68717	0.92524	no
XLOC_011009	XLOC_011009	EPS8L1	chr19:55587220-55599291	q1	q2	OK	0	0	0.0347711	0.75579	0.752565	0.945868	no
XLOC_011019	XLOC_011019	ZNF580	chr19:56152391-56154836	q1	q2	OK	0	0	0.0519528	0.49833	0.49041	0.825025	no
XLOC_011023	XLOC_011023	EPN1	chr19:56186560-56207133	q1	q2	OK	0	0	0.00681791	0.809308	0.811615	0.964463	no
XLOC_011099	XLOC_011099	SBNO2	chr19:1107632-1174282	q1	q2	OK	0	0	0.093125	0.0566718	0.088195	0.326722	no
XLOC_011133	XLOC_011133	AES	chr19:3052907-3062964	q1	q2	OK	0	0	0.0156855	0.493614	0.50087	0.832551	no
XLOC_011135	XLOC_011135	DOHH	chr19:3490818-3500938	q1	q2	OK	0	0	0.148777	0.0963293	0.119305	0.394313	no
XLOC_011153	XLOC_011153	SH3GL1	chr19:4360363-4400565	q1	q2	OK	0	0	0.145373	0.0505767	0.06778	0.278312	no
XLOC_011246	XLOC_011246	KEAP1	chr19:10596795-10614054	q1	q2	OK	0	0	0.0762553	0.344831	0.352585	0.704816	no
XLOC_011256	XLOC_011256	KANK2	chr19:11274942-11308243	q1	q2	OK	0	0	0.114301	0.222181	0.2424	0.580464	no
XLOC_011264	XLOC_011264	ECSIT,ZNF653	chr19:11594241-11639987	q1	q2	OK	0	0	0.198489	0.000183645	0.00424	0.0557207	no
XLOC_011266	XLOC_011266	ACP5	chr19:11685474-11689801	q1	q2	OK	0	0	0.517957	0.000207926	0.006605	0.0675933	no
XLOC_011270	XLOC_011270	ZNF20,ZNF625,ZNF625-ZNF20	chr19:12242167-12267546	q1	q2	OK	0	0	0.1383	0.00418623	0.01035	0.0874198	no
XLOC_011281	XLOC_011281	DHPS	chr19:12777617-12792701	q1	q2	OK	0	0	0.043161	0.115443	0.142695	0.436604	no
XLOC_011283	XLOC_011283	TNPO2	chr19:12810007-12834810	q1	q2	OK	0	0	0.0732468	0.251989	0.35922	0.710609	no
XLOC_011306	XLOC_011306	PRKACA	chr19:14202506-14228559	q1	q2	OK	0	0	0.0196245	0.790809	0.794765	0.959996	no
XLOC_011309	XLOC_011309	DDX39A	chr19:14519609-14530195	q1	q2	OK	0	0	0.00510285	0.803489	0.808475	0.963878	no
XLOC_011323	XLOC_011323	EPHX3	chr19:15337729-15343858	q1	q2	OK	0	0	0.372587	0.000507723	0.004585	0.0572118	no
XLOC_011362	XLOC_011362	ISYNA1	chr19:18530145-18549111	q1	q2	OK	0	0	0.0822368	0.141131	0.36686	0.717205	no
XLOC_011369	XLOC_011369	HOMER3	chr19:19040009-19052041	q1	q2	OK	0	0	0.063038	0.0879871	0.186805	0.504968	no
XLOC_011372	XLOC_011372	MEF2B,MEF2BNB,MEF2BNB-MEF2B	chr19:19256375-19314238	q1	q2	OK	0	0	0.0232717	0.144115	0.14989	0.449353	no
XLOC_011385	XLOC_011385	ZNF682	chr19:20115226-20150277	q1	q2	OK	0	0	0.137791	4.25874e-05	0.01114	0.0904792	no
XLOC_011406	XLOC_011406	C19orf12	chr19:30189792-30206696	q1	q2	OK	0	0	0.107953	0.0995472	0.18416	0.500661	no
XLOC_011426	XLOC_011426	DMKN	chr19:35988118-36004560	q1	q2	OK	0	0	0.0339237	0.304575	0.69174	0.925391	no
XLOC_011449	XLOC_011449	ZNF529	chr19:37034516-37096178	q1	q2	OK	0	0	0.0287998	0.730037	0.733	0.940369	no
XLOC_011452	XLOC_011452	ZNF790	chr19:37288451-37407193	q1	q2	OK	0	0	0.320017	2.49229e-05	0.02071	0.131185	no
XLOC_011461	XLOC_011461	ZNF607	chr19:38187263-38210691	q1	q2	OK	0	0	0.0769494	0.425349	0.43218	0.777221	no
XLOC_011465	XLOC_011465	DPF1	chr19:38701648-38720317	q1	q2	OK	0	0	0.04655	0.497566	0.516865	0.843212	no
XLOC_011467	XLOC_011467	YIF1B	chr19:38794199-38806606	q1	q2	OK	0	0	0.0525576	0.164897	0.396235	0.745048	no
XLOC_011475	XLOC_011475	HNRNPL	chr19:39327027-39342979	q1	q2	OK	0	0	0.0387716	0.524639	0.53473	0.855516	no
XLOC_011477	XLOC_011477	SIRT2	chr19:39369194-39399534	q1	q2	OK	0	0	0.10214	0.0438928	0.07144	0.286596	no
XLOC_011508	XLOC_011508	ADCK4	chr19:41197433-41222790	q1	q2	OK	0	0	0.0456418	0.597056	0.601435	0.890608	no
XLOC_011516	XLOC_011516	ATP5SL	chr19:41937222-41945843	q1	q2	OK	0	0	0.0256912	0.155488	0.1615	0.469762	no
XLOC_011522	XLOC_011522	ATP1A3	chr19:42470733-42498428	q1	q2	OK	0	0	0.0971363	0.119706	0.14071	0.433507	no
XLOC_011576	XLOC_011576	PPP1R13L	chr19:45882891-45927177	q1	q2	OK	0	0	0.1877	0.0396944	0.05994	0.259596	no
XLOC_011577	XLOC_011577	ERCC1	chr19:45882891-45927177	q1	q2	OK	0	0	0.0223861	0.762755	0.76539	0.947918	no
XLOC_011578	XLOC_011578	RTN2	chr19:45988549-46000313	q1	q2	OK	0	0	0.0728574	0.340953	0.344695	0.69902	no
XLOC_011581	XLOC_011581	EML2	chr19:46112657-46148775	q1	q2	OK	0	0	0.0486966	0.131524	0.197435	0.51958	no
XLOC_011587	XLOC_011587	DMPK	chr19:46272975-46285815	q1	q2	OK	0	0	0.0873842	0.140741	0.140675	0.433507	no
XLOC_011605	XLOC_011605	PRKD2	chr19:47150868-47220384	q1	q2	OK	0	0	0.131204	0.00887114	0.017395	0.119183	no
XLOC_011608	XLOC_011608	SLC1A5	chr19:47278139-47291842	q1	q2	OK	0	0	0.207721	5.00481e-05	0.01062	0.0880133	no
XLOC_011613	XLOC_011613	BBC3	chr19:47724078-47736023	q1	q2	OK	0	0	0.00984652	0.827683	0.82822	0.966932	no
XLOC_011640	XLOC_011640	BCAT2	chr19:49298318-49314320	q1	q2	OK	0	0	0.0206591	0.760976	0.759725	0.947631	no
XLOC_011670	XLOC_011670	IL4I1,NUP62	chr19:50392913-50437193	q1	q2	OK	0	0	0.0884382	0.0321792	0.127315	0.409757	no
XLOC_011715	XLOC_011715	ETFB	chr19:51848408-51869672	q1	q2	OK	0	0	0.0356851	0.0852682	0.120735	0.397241	no
XLOC_011738	XLOC_011738	ZNF83	chr19:53115617-53193886	q1	q2	OK	0	0	0.0397625	0.478536	0.481165	0.817282	no
XLOC_011739	XLOC_011739	ZNF611	chr19:53206065-53238307	q1	q2	OK	0	0	0.0205322	0.641011	0.648945	0.910776	no
XLOC_011744	XLOC_011744	ZNF321P,ZNF816,ZNF816-ZNF321P	chr19:53430387-53466164	q1	q2	OK	0	0	0.035815	0.655269	0.65227	0.911613	no
XLOC_011775	XLOC_011775	RDH13	chr19:55555691-55580914	q1	q2	OK	0	0	0.090486	0.0283897	0.071635	0.286915	no
XLOC_011833	XLOC_011833	CHMP2A	chr19:59062932-59066486	q1	q2	OK	0	0	0.136725	0.0969108	0.114155	0.382891	no
XLOC_011866	XLOC_011866	RRM2	chr2:10262694-10271546	q1	q2	OK	0	0	0.181482	0.000620724	0.00536	0.0613409	no
XLOC_011868	XLOC_011868	HPCAL1	chr2:10443039-10567743	q1	q2	OK	0	0	0.0506979	0.290381	0.31164	0.665792	no
XLOC_011873	XLOC_011873	GREB1	chr2:11674241-11782912	q1	q2	OK	0	0	0.0230637	0.766259	0.77335	0.951264	no
XLOC_011895	XLOC_011895	CENPO	chr2:25013135-25142055	q1	q2	OK	0	0	0.0234753	0.79282	0.794135	0.959822	no
XLOC_011915	XLOC_011915	C2orf28	chr2:27422454-27440046	q1	q2	OK	0	0	0.0970153	0.101745	0.11855	0.392588	no
XLOC_011934	XLOC_011934	SPDYA	chr2:29033699-29093175	q1	q2	OK	0	0	0.457577	0.00247158	0.00913	0.0806375	no
XLOC_011954	XLOC_011954	RASGRP3	chr2:33661415-33789798	q1	q2	OK	0	0	0.0686725	0.212656	0.30151	0.653413	no
XLOC_011961	XLOC_011961	FAM82A1	chr2:38152461-38294285	q1	q2	OK	0	0	0.299191	0.00156793	0.04407	0.21224	no
XLOC_011987	XLOC_011987	SOCS5	chr2:46926098-46989927	q1	q2	OK	0	0	0.314045	0.000211056	0.007085	0.0698318	no
XLOC_012002	XLOC_012002	SPTBN1	chr2:54683453-54898583	q1	q2	OK	0	0	0.117547	0.117591	0.129975	0.41536	no
XLOC_012005	XLOC_012005	MIR4426,RPS27A	chr2:55399686-55462989	q1	q2	OK	0	0	0.218224	0.00632816	0.012055	0.0951484	no
XLOC_012014	XLOC_012014	KIAA1841	chr2:61293005-61365169	q1	q2	OK	0	0	0.150874	0.0104492	0.02676	0.155904	no
XLOC_012015	XLOC_012015	C2orf74	chr2:61372242-61391964	q1	q2	OK	0	0	0.00798907	0.903788	0.904775	0.986582	no
XLOC_012019	XLOC_012019	EHBP1	chr2:62900985-63275656	q1	q2	OK	0	0	0.131056	0.0854483	0.198035	0.520261	no
XLOC_012021	XLOC_012021	MDH1	chr2:63348534-63834330	q1	q2	OK	0	0	0.11373	0.000210648	0.00593	0.0641404	no
XLOC_012022	XLOC_012022	UGP2	chr2:64068097-64118696	q1	q2	OK	0	0	0.0370852	0.574836	0.57557	0.877855	no
XLOC_012036	XLOC_012036	ARHGAP25	chr2:68961912-69053957	q1	q2	OK	0	0	0.0236981	0.537638	0.524445	0.849459	no
XLOC_012070	XLOC_012070	INO80B,INO80B-WBP1,WBP1	chr2:74682149-74688018	q1	q2	OK	0	0	0.0739379	0.282473	0.28629	0.635508	no
XLOC_012075	XLOC_012075	DOK1	chr2:74753774-74784678	q1	q2	OK	0	0	0.163641	0.0629346	0.08915	0.328038	no
XLOC_012095	XLOC_012095	USP39	chr2:85829964-85876407	q1	q2	OK	0	0	0.0683188	0.172629	0.34152	0.696446	no
XLOC_012102	XLOC_012102	KDM3A	chr2:86668270-86719839	q1	q2	OK	0	0	0.105625	0.0605695	0.078425	0.303634	no
XLOC_012105	XLOC_012105	RGPD1,RGPD2	chr2:87140934-87248973	q1	q2	OK	0	0	0.385551	8.61732e-06	0.00507	0.0598116	no
XLOC_012127	XLOC_012127	ITPRIPL1	chr2:96991061-96994091	q1	q2	OK	0	0	0.204871	1.88596e-05	0.008805	0.0794607	no
XLOC_012152	XLOC_012152	MAP4K4	chr2:102314164-102511152	q1	q2	OK	0	0	0.107514	0.0573444	0.06328	0.26787	no
XLOC_012178	XLOC_012178	LIMS1	chr2:109150810-109303702	q1	q2	OK	0	0	0.241273	0.00071391	0.005775	0.0639085	no
XLOC_012218	XLOC_012218	DBI	chr2:120124503-120130122	q1	q2	OK	0	0	0.0186315	0.213204	0.208645	0.535133	no
XLOC_012228	XLOC_012228	LOC254128	chr2:122407229-122494503	q1	q2	OK	0	0	0.00920462	0.928357	0.929305	0.989501	no
XLOC_012295	XLOC_012295	TANK	chr2:161993465-162092683	q1	q2	OK	0	0	0.0889493	0.160551	0.177395	0.491145	no
XLOC_012301	XLOC_012301	CSRNP3	chr2:166326156-166545917	q1	q2	OK	0	0	0.0511372	0.487791	0.4984	0.830806	no
XLOC_012313	XLOC_012313	KLHL23,PHOSPHO2,PHOSPHO2-KLHL23	chr2:170550963-170608396	q1	q2	OK	0	0	0.100142	0.184888	0.19232	0.511619	no
XLOC_012329	XLOC_012329	RAPGEF4	chr2:173587917-173917620	q1	q2	OK	0	0	0.0318092	0.407266	0.432885	0.777364	no
XLOC_012352	XLOC_012352	LOC100506866	chr2:179059207-179672150	q1	q2	OK	0	0	0.0542725	0.519069	0.541265	0.858295	no
XLOC_012353	XLOC_012353	UBE2E3	chr2:181845111-181928150	q1	q2	OK	0	0	0.0376129	0.606047	0.61557	0.895799	no
XLOC_012363	XLOC_012363	ITGAV	chr2:187454789-187545628	q1	q2	OK	0	0	0.40042	1.10598e-07	0.003765	0.0528109	no
XLOC_012378	XLOC_012378	MYO1B	chr2:192110106-192290115	q1	q2	OK	0	0	0.450533	0.272039	0.011745	0.0932939	no
XLOC_012381	XLOC_012381	SLC39A10	chr2:196521531-196602426	q1	q2	OK	0	0	0.00665615	0.862138	0.86359	0.977985	no
XLOC_012384	XLOC_012384	HSPE1,HSPE1-MOB4,MOB4	chr2:198351307-198418423	q1	q2	OK	0	0	0.0355586	0.497102	0.68982	0.92524	no
XLOC_012394	XLOC_012394	BZW1	chr2:201676268-201688569	q1	q2	OK	0	0	0.0382441	0.545397	0.556625	0.866615	no
XLOC_012395	XLOC_012395	NIF3L1	chr2:201754049-201768655	q1	q2	OK	0	0	0.0886813	7.54499e-05	0.01446	0.106764	no
XLOC_012397	XLOC_012397	CFLAR	chr2:201980876-202037411	q1	q2	OK	0	0	0.0485892	0.456788	0.55394	0.865776	no
XLOC_012399	XLOC_012399	CASP8	chr2:202098165-202152434	q1	q2	OK	0	0	0.110494	0.141594	0.27378	0.619368	no
XLOC_012409	XLOC_012409	ALS2CR8	chr2:203776977-203851060	q1	q2	OK	0	0	0.0143427	0.864826	0.86511	0.978674	no
XLOC_012442	XLOC_012442	SMARCAL1	chr2:217277136-217347774	q1	q2	OK	0	0	0.0347609	0.694858	0.696365	0.928067	no
XLOC_012447	XLOC_012447	ARPC2	chr2:219081873-219119071	q1	q2	OK	0	0	0.262623	0.00101317	0.00346	0.0508251	no
XLOC_012449	XLOC_012449	PNKD	chr2:219135114-219211516	q1	q2	OK	0	0	0.014953	0.85275	0.85419	0.975418	no
XLOC_012452	XLOC_012452	CTDSP1	chr2:219263060-219270664	q1	q2	OK	0	0	0.0121142	0.843314	0.841325	0.971337	no
XLOC_012468	XLOC_012468	ANKZF1	chr2:220094478-220101391	q1	q2	OK	0	0	0.107134	2.55787e-07	0.003345	0.0500241	no
XLOC_012473	XLOC_012473	SPEG	chr2:220299699-220358354	q1	q2	OK	0	0	0.00423226	0.967167	0.968115	0.997571	no
XLOC_012497	XLOC_012497	SP100	chr2:231280870-231410317	q1	q2	OK	0	0	0.0127402	0.753965	0.74819	0.944819	no
XLOC_012498	XLOC_012498	CAB39	chr2:231577556-231685790	q1	q2	OK	0	0	0.157222	0.00019197	0.00588	0.0640488	no
XLOC_012537	XLOC_012537	LRRFIP1	chr2:238536223-238690290	q1	q2	OK	0	0	0.00476236	0.813341	0.8185	0.965106	no
XLOC_012540	XLOC_012540	SCLY,UBE2F,UBE2F-SCLY	chr2:238875586-239008054	q1	q2	OK	0	0	0.063538	0.399534	0.4109	0.758849	no
XLOC_012560	XLOC_012560	2013-09-02	chr2:242166681-242293441	q1	q2	OK	0	0	0.00466617	0.907702	0.90884	0.986582	no
XLOC_012583	XLOC_012583	CMPK2	chr2:6980683-7006766	q1	q2	OK	0	0	0.0556254	0.583062	0.58112	0.881923	no
XLOC_012610	XLOC_012610	NT5C1B,NT5C1B-RDH14,RDH14	chr2:18735988-18770846	q1	q2	OK	0	0	0.0229121	0.0823944	0.1125	0.379516	no
XLOC_012616	XLOC_012616	SDC1	chr2:20400557-20425194	q1	q2	OK	0	0	0.0755929	0.515826	0.52885	0.852417	no
XLOC_012625	XLOC_012625	TP53I3	chr2:24300302-24308085	q1	q2	OK	0	0	0.0460627	0.56319	0.56778	0.872476	no
XLOC_012632	XLOC_012632	DNMT3A	chr2:25455829-25565459	q1	q2	OK	0	0	0.0534597	0.47281	0.77545	0.952551	no
XLOC_012650	XLOC_012650	EIF2B4	chr2:27587218-27593324	q1	q2	OK	0	0	0.0166626	0.728681	0.7305	0.940297	no
XLOC_012651	XLOC_012651	ZNF513	chr2:27600097-27603611	q1	q2	OK	0	0	0.0448439	0.656832	0.656915	0.913358	no
XLOC_012656	XLOC_012656	CCDC121	chr2:27848505-27917847	q1	q2	OK	0	0	0.0194254	0.847543	0.85494	0.9756	no
XLOC_012658	XLOC_012658	LOC100302650,RBKS	chr2:28004265-28561767	q1	q2	OK	0	0	0.185159	0.0372988	0.087265	0.325038	no
XLOC_012664	XLOC_012664	GALNT14	chr2:31133330-31361592	q1	q2	OK	0	0	0.162285	0.0505377	0.074845	0.295664	no
XLOC_012670	XLOC_012670	NLRC4	chr2:32449517-32490812	q1	q2	OK	0	0	0.130689	7.9958e-05	0.016055	0.11328	no
XLOC_012703	XLOC_012703	PREPL	chr2:44502596-44589001	q1	q2	OK	0	0	0.0667021	0.0169834	0.332865	0.687617	no
XLOC_012718	XLOC_012718	ASB3,GPR75,GPR75-ASB3	chr2:53897116-54087170	q1	q2	OK	0	0	0.0332051	0.347107	0.66404	0.915932	no
XLOC_012723	XLOC_012723	C2orf63	chr2:55399686-55462989	q1	q2	OK	0	0	0.0484318	0.674237	0.67331	0.919598	no
XLOC_012753	XLOC_012753	SPRED2	chr2:65537984-65659656	q1	q2	OK	0	0	0.0754641	0.303156	0.31873	0.673501	no
XLOC_012795	XLOC_012795	DCTN1	chr2:74588280-74621008	q1	q2	OK	0	0	0.0330153	0.193778	0.30183	0.653624	no
XLOC_012799	XLOC_012799	CCDC142,MRPL53	chr2:74699084-74721691	q1	q2	OK	0	0	0.0232535	0.532001	0.54465	0.860725	no
XLOC_012808	XLOC_012808	GCFC2	chr2:75889831-75938111	q1	q2	OK	0	0	0.0957657	0.000460249	0.00647	0.0671651	no
XLOC_012820	XLOC_012820	CAPG	chr2:85621870-85641197	q1	q2	OK	0	0	0.128012	0.247223	0.278235	0.62518	no
XLOC_012832	XLOC_012832	CHMP3,RNF103,RNF103-CHMP3	chr2:86730552-87005164	q1	q2	OK	0	0	0.0743375	0.1778	0.220525	0.550745	no
XLOC_012862	XLOC_012862	FAM178B	chr2:97541618-97652301	q1	q2	OK	0	0	0.15986	0.00712532	0.28157	0.629992	no
XLOC_012869	XLOC_012869	MGAT4A	chr2:99235568-99347589	q1	q2	OK	0	0	0.0205443	0.788858	0.7841	0.956231	no
XLOC_012871	XLOC_012871	TSGA10	chr2:99613723-99771187	q1	q2	OK	0	0	0.0887494	0.393446	0.396985	0.746176	no
XLOC_012877	XLOC_012877	AFF3	chr2:100163715-100759037	q1	q2	OK	0	0	0.116888	9.25688e-07	0.00486	0.0585851	no
XLOC_012921	XLOC_012921	DDX11L2	chr2:114341229-114361294	q1	q2	OK	0	0	0.299178	0.000679492	0.021185	0.133008	no
XLOC_012943	XLOC_012943	LIMS2	chr2:128395995-128439360	q1	q2	OK	0	0	0.0985511	7.9728e-07	0.00577	0.0639085	no
XLOC_012946	XLOC_012946	AMMECR1L	chr2:128619206-128643514	q1	q2	OK	0	0	0.22405	0.000236772	0.01378	0.103506	no
XLOC_012954	XLOC_012954	SMPD4	chr2:130908964-130948300	q1	q2	OK	0	0	0.0209249	0.544028	0.5474	0.862651	no
XLOC_012968	XLOC_012968	LYPD1	chr2:133174146-133429070	q1	q2	OK	0	0	0.0126617	0.88746	0.886665	0.984075	no
XLOC_012977	XLOC_012977	CXCR4	chr2:136871918-136875725	q1	q2	OK	0	0	0.0258062	0.553112	0.55883	0.867769	no
XLOC_012980	XLOC_012980	GTDC1	chr2:144703580-145090083	q1	q2	OK	0	0	0.0744846	0.28776	0.557275	0.866979	no
XLOC_012981	XLOC_012981	ZEB2,ZEB2-AS1	chr2:145141941-145278466	q1	q2	OK	0	0	0.237208	3.69362e-05	0.011795	0.0933927	no
XLOC_012982	XLOC_012982	ORC4	chr2:148602569-149271044	q1	q2	OK	0	0	0.0769286	0.23858	0.43262	0.777327	no
XLOC_013001	XLOC_013001	WDSUB1	chr2:160092303-160143236	q1	q2	OK	0	0	0.25839	0.00486279	0.017115	0.117873	no
XLOC_013003	XLOC_013003	CD302,LY75,LY75-CD302	chr2:160625138-160761267	q1	q2	OK	0	0	0.117965	0.364208	0.401815	0.750573	no
XLOC_013034	XLOC_013034	TLK1	chr2:171847332-172087824	q1	q2	OK	0	0	0.0554044	0.0239036	0.06253	0.265859	no
XLOC_013040	XLOC_013040	SP3	chr2:174771186-174830430	q1	q2	OK	0	0	0.0263691	0.694303	0.69986	0.929302	no
XLOC_013044	XLOC_013044	WIPF1	chr2:175424301-175547627	q1	q2	OK	0	0	0.0872318	0.202799	0.218845	0.548642	no
XLOC_013056	XLOC_013056	NFE2L2	chr2:178095030-178129859	q1	q2	OK	0	0	0.048896	0.547076	0.548605	0.863265	no
XLOC_013062	XLOC_013062	PRKRA	chr2:179059207-179672150	q1	q2	OK	0	0	0.283933	2.34377e-06	0.00385	0.0534006	no
XLOC_013102	XLOC_013102	HSPD1	chr2:198351307-198418423	q1	q2	OK	0	0	0.0471328	0.106521	0.144005	0.438765	no
XLOC_013110	XLOC_013110	CLK1	chr2:201717731-201729467	q1	q2	OK	0	0	0.0531693	0.0895142	0.11238	0.379368	no
XLOC_013118	XLOC_013118	TMEM237	chr2:202484906-202508252	q1	q2	OK	0	0	0.077331	0.256703	0.284525	0.634155	no
XLOC_013122	XLOC_013122	ICA1L	chr2:203637872-203736371	q1	q2	OK	0	0	0.0790698	0.325248	0.34596	0.699068	no
XLOC_013127	XLOC_013127	NDUFS1	chr2:206987802-207024243	q1	q2	OK	0	0	0.118481	5.16268e-05	0.00397	0.0545327	no
XLOC_013134	XLOC_013134	METTL21A	chr2:208473838-208489973	q1	q2	OK	0	0	0.0430806	0.569732	0.577895	0.87984	no
XLOC_013188	XLOC_013188	CHPF	chr2:220403668-220408487	q1	q2	OK	0	0	0.0667729	0.113323	0.14101	0.434043	no
XLOC_013213	XLOC_013213	SP110	chr2:231033644-231090444	q1	q2	OK	0	0	0.0209309	0.740879	0.730625	0.940297	no
XLOC_013268	XLOC_013268	PASK	chr2:242045513-242089394	q1	q2	OK	0	0	0.0237618	0.479559	0.49072	0.825149	no
XLOC_013269	XLOC_013269	HDLBP	chr2:242166681-242293441	q1	q2	OK	0	0	0.0417036	0.306418	0.31852	0.673402	no
XLOC_013272	XLOC_013272	THAP4	chr2:242523819-242576725	q1	q2	OK	0	0	0.0236619	0.741325	0.748175	0.944819	no
XLOC_013286	XLOC_013286	PSMF1	chr20:1093905-1148426	q1	q2	OK	0	0	0.0303828	1.71309e-06	0.00767	0.0732539	no
XLOC_013291	XLOC_013291	SIRPA	chr20:1874812-1920540	q1	q2	OK	0	0	0.0739346	0.316472	0.473205	0.811232	no
XLOC_013304	XLOC_013304	PTPRA,VPS16	chr20:2821372-3019315	q1	q2	OK	0	0	0.0590589	0.117133	0.5108	0.839099	no
XLOC_013315	XLOC_013315	PANK2	chr20:3869485-3904502	q1	q2	OK	0	0	0.21574	1.90496e-05	0.009925	0.0855322	no
XLOC_013327	XLOC_013327	CRLS1	chr20:5986738-6020697	q1	q2	OK	0	0	0.0191962	3.7339e-05	0.013975	0.104535	no
XLOC_013346	XLOC_013346	CSRP2BP,PET117	chr20:18118498-18169031	q1	q2	OK	0	0	0.0111035	0.711481	0.965865	0.997303	no
XLOC_013351	XLOC_013351	SEC23B	chr20:18488187-18542059	q1	q2	OK	0	0	0.0371457	0.242704	0.256455	0.598729	no
XLOC_013358	XLOC_013358	NAA20	chr20:19997933-20014273	q1	q2	OK	0	0	0.00277371	0.848695	0.850655	0.973465	no
XLOC_013412	XLOC_013412	CBFA2T2	chr20:32077927-32237837	q1	q2	OK	0	0	0.0606939	0.274425	0.297395	0.64945	no
XLOC_013438	XLOC_013438	DLGAP4	chr20:34995443-35157040	q1	q2	OK	0	0	0.0428473	0.618266	0.62257	0.899268	no
XLOC_013440	XLOC_013440	C20orf24,TGIF2,TGIF2-C20ORF24	chr20:35201875-35274619	q1	q2	OK	0	0	0.120035	0.000474774	0.092145	0.334202	no
XLOC_013471	XLOC_013471	TOX2	chr20:42543491-42698254	q1	q2	OK	0	0	0.185114	0.00326236	0.02318	0.141579	no
XLOC_013472	XLOC_013472	LOC100505783	chr20:42839599-42854667	q1	q2	OK	0	0	0.0846346	0.440317	0.44554	0.786875	no
XLOC_013488	XLOC_013488	DBNDD2,SYS1,SYS1-DBNDD2	chr20:43990576-44039250	q1	q2	OK	0	0	0.0343418	0.000400262	0.020075	0.128702	no
XLOC_013495	XLOC_013495	UBE2C	chr20:44441254-44445596	q1	q2	OK	0	0	0.0233283	0.341603	0.3675	0.717547	no
XLOC_013513	XLOC_013513	ZNFX1-AS1	chr20:47862438-47905795	q1	q2	OK	0	0	0.0691434	0.305797	0.293665	0.645271	no
XLOC_013532	XLOC_013532	CSTF1	chr20:54967426-54979582	q1	q2	OK	0	0	0.152351	0.0442359	0.081955	0.312176	no
XLOC_013540	XLOC_013540	RAE1	chr20:55904830-55998278	q1	q2	OK	0	0	0.0212319	0.349006	0.37665	0.728185	no
XLOC_013548	XLOC_013548	NPEPL1,STX16,STX16-NPEPL1	chr20:57226308-57290900	q1	q2	OK	0	0	0.0573585	0.0211751	0.07232	0.288613	no
XLOC_013549	XLOC_013549	GNAS	chr20:57393972-57486250	q1	q2	OK	0	0	0.140662	0.00071285	0.004375	0.0563507	no
XLOC_013589	XLOC_013589	RTEL1,RTEL1-TNFRSF6B,TNFRSF6B	chr20:62289162-62367494	q1	q2	OK	0	0	0.115718	0.139497	0.16507	0.473363	no
XLOC_013602	XLOC_013602	TCEA2	chr20:62688438-62703700	q1	q2	OK	0	0	0.0873948	3.88629e-06	0.005665	0.0635157	no
XLOC_013603	XLOC_013603	OPRL1	chr20:62711470-62731996	q1	q2	OK	0	0	0.0421501	0.15384	0.171185	0.481664	no
XLOC_013618	XLOC_013618	FKBP1A,FKBP1A-SDCBP2,SDCBP2	chr20:1290554-1373816	q1	q2	OK	0	0	0.0217453	0.0696277	0.1167	0.388935	no
XLOC_013645	XLOC_013645	RNF24	chr20:3912068-3996216	q1	q2	OK	0	0	0.00938323	0.832008	0.83443	0.969736	no
XLOC_013648	XLOC_013648	RASSF2	chr20:4760668-4804291	q1	q2	OK	0	0	0.0473889	0.473369	0.48257	0.819109	no
XLOC_013649	XLOC_013649	SLC23A2	chr20:4833001-4990939	q1	q2	OK	0	0	0.0758724	0.162115	0.17923	0.49441	no
XLOC_013651	XLOC_013651	PCNA	chr20:5095598-5107268	q1	q2	OK	0	0	0.0175124	0.124632	0.163515	0.471623	no
XLOC_013675	XLOC_013675	SNX5	chr20:17922243-17949490	q1	q2	OK	0	0	0.120487	0.0997904	0.113825	0.382288	no
XLOC_013680	XLOC_013680	HSPC072	chr20:18768614-18776709	q1	q2	OK	0	0	0.0783829	0.371586	0.35695	0.70914	no
XLOC_013727	XLOC_013727	C20orf112	chr20:31030861-31172875	q1	q2	OK	0	0	0.169137	0.0379786	0.06647	0.274748	no
XLOC_013737	XLOC_013737	AHCY	chr20:32868070-32899608	q1	q2	OK	0	0	0.0155857	0.231844	0.24938	0.589841	no
XLOC_013755	XLOC_013755	SCAND1	chr20:34541538-34543281	q1	q2	OK	0	0	0.0973417	0.197034	0.21477	0.544175	no
XLOC_013760	XLOC_013760	KIAA0889	chr20:35405844-35492087	q1	q2	OK	0	0	0.0746133	0.289349	0.31394	0.668011	no
XLOC_013820	XLOC_013820	SULF2	chr20:46286149-46415360	q1	q2	OK	0	0	0.0142707	0.518599	0.539085	0.857792	no
XLOC_013828	XLOC_013828	TMEM189,TMEM189-UBE2V1,UBE2V1	chr20:48697660-48770335	q1	q2	OK	0	0	0.0840721	0.0903176	0.1328	0.419136	no
XLOC_013833	XLOC_013833	NFATC2	chr20:50007764-50179168	q1	q2	OK	0	0	0.155546	0.101559	0.129115	0.413691	no
XLOC_013851	XLOC_013851	PMEPA1	chr20:56223447-56286592	q1	q2	OK	0	0	0.0418306	0.6475	0.627905	0.902126	no
XLOC_013858	XLOC_013858	ATP5E,SLMO2,SLMO2-ATP5E	chr20:57603732-57617901	q1	q2	OK	0	0	0.0590531	0.448651	0.456925	0.798527	no
XLOC_013874	XLOC_013874	DIDO1	chr20:61509089-61569304	q1	q2	OK	0	0	0.0447027	0.394463	0.397695	0.746805	no
XLOC_013885	XLOC_013885	PRIC285	chr20:62189438-62205592	q1	q2	OK	0	0	0.145847	0.0588076	0.07517	0.296418	no
XLOC_013890	XLOC_013890	UCKL1	chr20:62571181-62601218	q1	q2	OK	0	0	0.00729093	0.843	0.84726	0.972596	no
XLOC_013896	XLOC_013896	RGS19	chr20:62704534-62711324	q1	q2	OK	0	0	0.0317393	0.517314	0.53264	0.854609	no
XLOC_013926	XLOC_013926	BACH1	chr21:30671219-30734217	q1	q2	OK	0	0	0.114975	0.0548122	0.088345	0.3271	no
XLOC_013969	XLOC_013969	TTC3	chr21:38445570-38575408	q1	q2	OK	0	0	0.0243912	0.461376	0.46915	0.808507	no
XLOC_013971	XLOC_013971	DYRK1A	chr21:38739858-38887679	q1	q2	OK	0	0	0.0786895	0.17476	0.40556	0.754451	no
XLOC_013975	XLOC_013975	ETS2	chr21:40177230-40196878	q1	q2	OK	0	0	0.0266163	0.271435	0.30187	0.653624	no
XLOC_013976	XLOC_013976	WRB	chr21:40752212-40769815	q1	q2	OK	0	0	0.123624	0.142794	0.16327	0.471536	no
XLOC_013977	XLOC_013977	SH3BGR	chr21:40817796-40887433	q1	q2	OK	0	0	0.115249	0.000142424	0.020875	0.131759	no
XLOC_013986	XLOC_013986	MX1	chr21:42792519-42831141	q1	q2	OK	0	0	0.142152	0.0556907	0.0856	0.320879	no
XLOC_014002	XLOC_014002	AGPAT3	chr21:45285115-45407475	q1	q2	OK	0	0	0.0430447	0.138772	0.16131	0.469347	no
XLOC_014040	XLOC_014040	SAMSN1	chr21:15857548-15955723	q1	q2	OK	0	0	0.0222769	0.11624	0.144255	0.438941	no
XLOC_014099	XLOC_014099	SYNJ1	chr21:34001068-34100351	q1	q2	OK	0	0	0.0555621	0.559724	0.56398	0.870898	no
XLOC_014105	XLOC_014105	DNAJC28	chr21:34860237-34864023	q1	q2	OK	0	0	0.0290297	0.829008	0.83355	0.96955	no
XLOC_014106	XLOC_014106	GART	chr21:34876237-34915198	q1	q2	OK	0	0	0.0186194	0.517233	0.524775	0.849459	no
XLOC_014111	XLOC_014111	RCAN1	chr21:35888783-35987382	q1	q2	OK	0	0	0.0338155	0.000357091	0.01976	0.128189	no
XLOC_014112	XLOC_014112	RUNX1	chr21:36160097-36421595	q1	q2	OK	0	0	0.0715891	0.0840344	0.107145	0.368577	no
XLOC_014114	XLOC_014114	SETD4	chr21:37406838-37432819	q1	q2	OK	0	0	0.0219116	0.808144	0.808175	0.963878	no
XLOC_014118	XLOC_014118	HLCS	chr21:38123188-38362545	q1	q2	OK	0	0	0.0998501	0.000342527	0.060265	0.260263	no
XLOC_014119	XLOC_014119	PIGP	chr21:38437663-38445458	q1	q2	OK	0	0	0.0261988	0.596489	0.59055	0.884485	no
XLOC_014170	XLOC_014170	ITGB2	chr21:46305867-46349595	q1	q2	OK	0	0	0.156297	0.00100187	0.009495	0.082977	no
XLOC_014178	XLOC_014178	SLC19A1	chr21:46934628-46962385	q1	q2	OK	0	0	0.215821	0.00187434	0.020795	0.131547	no
XLOC_014207	XLOC_014207	COMT,MIR4761	chr22:19863039-20004309	q1	q2	OK	0	0	0.0640223	0.0613509	0.27275	0.618163	no
XLOC_014233	XLOC_014233	UBE2L3	chr22:21899957-21978323	q1	q2	OK	0	0	0.034499	0.262085	0.419075	0.76584	no
XLOC_014253	XLOC_014253	SLC2A11	chr22:24199058-24227725	q1	q2	OK	0	0	0.0784036	0.227276	0.24278	0.581234	no
XLOC_014261	XLOC_014261	SPECC1L	chr22:24666789-24813708	q1	q2	OK	0	0	0.0691506	0.1768	0.1805	0.495699	no
XLOC_014265	XLOC_014265	GGT1	chr22:24979717-25024972	q1	q2	OK	0	0	0.369332	8.30688e-06	0.00527	0.0605772	no
XLOC_014306	XLOC_014306	SMTN	chr22:31477281-31500610	q1	q2	OK	0	0	0.0626426	0.0714749	0.31523	0.669864	no
XLOC_014309	XLOC_014309	LIMK2	chr22:31608249-31676066	q1	q2	OK	0	0	0.0280965	0.543504	0.551215	0.864097	no
XLOC_014318	XLOC_014318	FBXO7	chr22:32870706-32894818	q1	q2	OK	0	0	0.0041698	0.949577	0.95044	0.993012	no
XLOC_014323	XLOC_014323	TOM1	chr22:35695267-35743987	q1	q2	OK	0	0	0.153765	0.00160021	0.023935	0.14435	no
XLOC_014334	XLOC_014334	MPST	chr22:37415682-37425863	q1	q2	OK	0	0	0.225269	0.00586882	0.01533	0.110672	no
XLOC_014338	XLOC_014338	GGA1	chr22:38004480-38029571	q1	q2	OK	0	0	0.0455313	0.432894	0.438655	0.78122	no
XLOC_014343	XLOC_014343	TRIOBP	chr22:38092994-38172563	q1	q2	OK	0	0	0.0402824	0.156115	0.17057	0.481498	no
XLOC_014352	XLOC_014352	MAFF	chr22:38597938-38612517	q1	q2	OK	0	0	0.244794	7.45762e-07	0.006065	0.0644938	no
XLOC_014357	XLOC_014357	APOBEC3A,APOBEC3B	chr22:39353526-39388783	q1	q2	OK	0	0	0.0284036	0.44275	0.444565	0.785851	no
XLOC_014364	XLOC_014364	LOC100506472,TAB1	chr22:39795758-39833133	q1	q2	OK	0	0	0.00941064	0.838497	0.844085	0.971845	no
XLOC_014372	XLOC_014372	TNRC6B	chr22:40440820-40731812	q1	q2	OK	0	0	0.109348	0.0339704	0.040875	0.201986	no
XLOC_014382	XLOC_014382	TEF	chr22:41763336-41795332	q1	q2	OK	0	0	0.40443	1.87469e-07	0.00436	0.0563034	no
XLOC_014407	XLOC_014407	PARVG	chr22:44568835-44603035	q1	q2	OK	0	0	0.0597666	0.247296	0.31818	0.673255	no
XLOC_014409	XLOC_014409	ARHGAP8,PRR5,PRR5-ARHGAP8	chr22:45064426-45258664	q1	q2	OK	0	0	0.155408	0.308539	0.346705	0.699275	no
XLOC_014410	XLOC_014410	NUP50	chr22:45559725-45583890	q1	q2	OK	0	0	0.0689344	0.271739	0.28252	0.631101	no
XLOC_014448	XLOC_014448	RPL23AP82	chr22:51195513-51238065	q1	q2	OK	0	0	0.129853	0.16477	0.188325	0.505952	no
XLOC_014456	XLOC_014456	CECR5	chr22:17618409-17646335	q1	q2	OK	0	0	0.136222	0.00101939	0.012325	0.096742	no
XLOC_014457	XLOC_014457	CECR1	chr22:17660191-17690779	q1	q2	OK	0	0	0.0669606	0.506554	0.497635	0.830212	no
XLOC_014460	XLOC_014460	BID	chr22:18216905-18257431	q1	q2	OK	0	0	0.0707708	0.03429	0.124495	0.40489	no
XLOC_014466	XLOC_014466	DGCR11,DGCR2	chr22:19023794-19109967	q1	q2	OK	0	0	0.0552784	0.0593411	0.084655	0.318619	no
XLOC_014469	XLOC_014469	SLC25A1	chr22:19163087-19166338	q1	q2	OK	0	0	0.00597585	0.901456	0.9028	0.986582	no
XLOC_014489	XLOC_014489	PI4KA	chr22:21061978-21213100	q1	q2	OK	0	0	0.029344	0.689332	0.69506	0.927606	no
XLOC_014503	XLOC_014503	PRAME	chr22:22890122-22901696	q1	q2	OK	0	0	0.0824306	0.0193067	0.031995	0.174392	no
XLOC_014517	XLOC_014517	DDT	chr22:24309025-24322019	q1	q2	OK	0	0	0.106334	2.52172e-05	0.015505	0.111253	no
XLOC_014529	XLOC_014529	LRP5L	chr22:25747384-25777544	q1	q2	OK	0	0	0.0235522	0.839822	0.848265	0.973122	no
XLOC_014530	XLOC_014530	HPS4	chr22:26847445-26879820	q1	q2	OK	0	0	0.0945638	0.124928	0.142235	0.435775	no
XLOC_014548	XLOC_014548	NIPSNAP1	chr22:29950797-29977326	q1	q2	OK	0	0	0.137758	0.0639304	0.075705	0.297348	no
XLOC_014563	XLOC_014563	PES1	chr22:30972611-31003000	q1	q2	OK	0	0	0.00844986	0.621465	0.63604	0.905312	no
XLOC_014571	XLOC_014571	EIF4ENIF1	chr22:31835344-31885874	q1	q2	OK	0	0	0.10453	0.00179518	0.017085	0.117817	no
XLOC_014588	XLOC_014588	APOL2	chr22:36622254-36636000	q1	q2	OK	0	0	0.18394	6.93875e-05	0.026145	0.153605	no
XLOC_014594	XLOC_014594	IFT27	chr22:37154245-37172177	q1	q2	OK	0	0	0.0958663	2.36182e-05	0.009095	0.0806315	no
XLOC_014614	XLOC_014614	TMEM184B	chr22:38615297-38669040	q1	q2	OK	0	0	0.0711749	0.0756505	0.104575	0.363255	no
XLOC_014622	XLOC_014622	SUN2	chr22:39130718-39152024	q1	q2	OK	0	0	0.0568884	0.253511	0.271585	0.617493	no
XLOC_014647	XLOC_014647	NHP2L1	chr22:42069936-42084913	q1	q2	OK	0	0	0.149713	0.0258844	0.03737	0.19054	no
XLOC_014650	XLOC_014650	CENPM	chr22:42334740-42343148	q1	q2	OK	0	0	0.00365954	0.903197	0.90368	0.986582	no
XLOC_014660	XLOC_014660	CYB5R3	chr22:43013845-43045405	q1	q2	OK	0	0	0.0309255	0.071866	0.192105	0.511508	no
XLOC_014664	XLOC_014664	PACSIN2	chr22:43265771-43411184	q1	q2	OK	0	0	0.0289072	0.403784	0.41201	0.760475	no
XLOC_014675	XLOC_014675	PHF21B	chr22:45277042-45405809	q1	q2	OK	0	0	0.171451	0.00732303	0.12666	0.408603	no
XLOC_014676	XLOC_014676	LOC100506714	chr22:45529638-45559662	q1	q2	OK	0	0	0.160317	0.155479	0.178945	0.493787	no
XLOC_014677	XLOC_014677	KIAA0930	chr22:45588122-45636650	q1	q2	OK	0	0	0.0755181	0.00789934	0.034645	0.181731	no
XLOC_014691	XLOC_014691	BRD1,LOC90834	chr22:50166936-50218452	q1	q2	OK	0	0	0.0683563	0.203505	0.217955	0.548642	no
XLOC_014703	XLOC_014703	SCO2,TYMP	chr22:50946644-50968514	q1	q2	OK	0	0	0.0444551	0.217654	0.9284	0.989279	no
XLOC_014706	XLOC_014706	CHKB,CHKB-CPT1B,CPT1B	chr22:51007289-51021428	q1	q2	OK	0	0	0.0449817	0.108901	0.540935	0.858127	no
XLOC_014709	XLOC_014709	CHL1	chr3:238278-451097	q1	q2	OK	0	0	0.0128695	0.87953	0.880665	0.982719	no
XLOC_014714	XLOC_014714	SETMAR	chr3:4344987-4358949	q1	q2	OK	0	0	0.0157868	0.868166	0.87141	0.979751	no
XLOC_014729	XLOC_014729	ARPC4,ARPC4-TTLL3,TTLL3	chr3:9821653-9878040	q1	q2	OK	0	0	0.255419	9.44619e-05	0.00342	0.0503135	no
XLOC_014750	XLOC_014750	HDAC11	chr3:13521714-13547924	q1	q2	OK	0	0	0.167888	1.4423e-05	0.006865	0.0687537	no
XLOC_014778	XLOC_014778	RPL15	chr3:23933571-23965187	q1	q2	OK	0	0	0.142526	0.0614772	0.07397	0.29308	no
XLOC_014779	XLOC_014779	NR1D2	chr3:23986750-24022109	q1	q2	OK	0	0	0.366458	4.40616e-05	0.006905	0.0690153	no
XLOC_014799	XLOC_014799	PDCD6IP	chr3:33840062-33911199	q1	q2	OK	0	0	0.0179219	0.676631	0.679725	0.92355	no
XLOC_014800	XLOC_014800	ARPP21	chr3:35683848-35835988	q1	q2	OK	0	0	0.166675	0.0126163	0.05055	0.232633	no
XLOC_014803	XLOC_014803	MLH1	chr3:37034840-37092337	q1	q2	OK	0	0	0.112673	0.0898026	0.106575	0.367286	no
XLOC_014834	XLOC_014834	TRAK1	chr3:42132745-42267268	q1	q2	OK	0	0	0.022355	0.735802	0.740305	0.942294	no
XLOC_014848	XLOC_014848	C3orf23	chr3:44379610-44450940	q1	q2	OK	0	0	0.000934888	0.991232	0.990735	0.997571	no
XLOC_014891	XLOC_014891	NDUFAF3	chr3:49044636-49060926	q1	q2	OK	0	0	0.153471	2.7829e-05	0.009545	0.0833407	no
XLOC_014896	XLOC_014896	DAG1	chr3:49506135-49573051	q1	q2	OK	0	0	0.0906329	0.0183966	0.02872	0.162824	no
XLOC_014924	XLOC_014924	ABHD14A,ABHD14A-ACY1,ACY1	chr3:52009041-52023218	q1	q2	OK	0	0	0.0116667	0.86947	0.870125	0.979751	no
XLOC_014926	XLOC_014926	PPM1M	chr3:52279808-52284615	q1	q2	OK	0	0	0.0652112	0.380172	0.40419	0.753516	no
XLOC_014953	XLOC_014953	KCTD6	chr3:58477822-58488087	q1	q2	OK	0	0	0.0853808	0.162093	0.194415	0.513944	no
XLOC_014960	XLOC_014960	ATXN7	chr3:63850232-63989136	q1	q2	OK	0	0	0.0344041	0.621874	0.88334	0.983845	no
XLOC_014965	XLOC_014965	SLC25A26	chr3:66119284-66550845	q1	q2	OK	0	0	0.0103824	0.903456	0.90345	0.986582	no
XLOC_014979	XLOC_014979	LOC401074	chr3:75721431-75728454	q1	q2	OK	0	0	0.0137885	0.916624	0.91901	0.989117	no
XLOC_014981	XLOC_014981	ROBO2	chr3:77089293-77699114	q1	q2	OK	0	0	0.00471961	0.904774	0.90726	0.986582	no
XLOC_015006	XLOC_015006	C3orf26	chr3:99273152-99897476	q1	q2	OK	0	0	0.173535	0.0144099	0.038075	0.192897	no
XLOC_015013	XLOC_015013	TFG	chr3:100428133-100467811	q1	q2	OK	0	0	0.02733	0.604858	0.60452	0.89232	no
XLOC_015020	XLOC_015020	FAM55C,NFKBIZ	chr3:101498028-101579869	q1	q2	OK	0	0	0.281576	2.22648e-08	0.003765	0.0528109	no
XLOC_015036	XLOC_015036	PHLDB2,PLCXD2	chr3:111393522-111695364	q1	q2	OK	0	0	0.0610268	0.453607	0.471695	0.810571	no
XLOC_015049	XLOC_015049	GRAMD1C	chr3:113557680-113666021	q1	q2	OK	0	0	0.0261981	0.792051	0.78709	0.957155	no
XLOC_015073	XLOC_015073	CD86	chr3:121774208-121839988	q1	q2	OK	0	0	0.133934	0.0244987	0.043995	0.212084	no
XLOC_015078	XLOC_015078	PARP15	chr3:122296448-122355536	q1	q2	OK	0	0	0.059064	0.585151	0.6034	0.891784	no
XLOC_015108	XLOC_015108	C3orf37	chr3:128997683-129024135	q1	q2	OK	0	0	0.0242406	0.74953	0.754175	0.946306	no
XLOC_015119	XLOC_015119	ATP2C1	chr3:130569368-130745646	q1	q2	OK	0	0	0.115472	0.0391862	0.080945	0.309377	no
XLOC_015122	XLOC_015122	NUDT16	chr3:131100514-131107674	q1	q2	OK	0	0	0.0334497	0.458566	0.47343	0.811339	no
XLOC_015125	XLOC_015125	CCRL1	chr3:132276981-132593050	q1	q2	OK	0	0	0.106903	0.351926	0.385445	0.736214	no
XLOC_015126	XLOC_015126	UBA5	chr3:132276981-132593050	q1	q2	OK	0	0	0.159587	1.4025e-05	0.008925	0.0800353	no
XLOC_015130	XLOC_015130	CDV3	chr3:133292433-133309118	q1	q2	OK	0	0	0.0590274	0.200951	0.208935	0.535133	no
XLOC_015134	XLOC_015134	CEP63	chr3:134196545-134293855	q1	q2	OK	0	0	0.0547017	0.420232	0.63005	0.90312	no
XLOC_015146	XLOC_015146	FAIM	chr3:138327541-138352213	q1	q2	OK	0	0	0.37357	1.13148e-05	0.00471	0.0577176	no
XLOC_015160	XLOC_015160	PLS1	chr3:142315228-142432505	q1	q2	OK	0	0	0.143164	0.000395126	0.034315	0.181024	no
XLOC_015165	XLOC_015165	C3orf58	chr3:143690639-143711210	q1	q2	OK	0	0	0.260361	0.00272861	0.00943	0.0826996	no
XLOC_015186	XLOC_015186	MBNL1	chr3:151980404-152183569	q1	q2	OK	0	0	0.0516788	0.274624	0.27758	0.624131	no
XLOC_015190	XLOC_015190	ARHGEF26	chr3:153742189-153975616	q1	q2	OK	0	0	0.124501	0.142898	0.173335	0.48471	no
XLOC_015191	XLOC_015191	MME	chr3:154797435-154901518	q1	q2	OK	0	0	0.14431	0.0391034	0.031745	0.173874	no
XLOC_015194	XLOC_015194	TIPARP	chr3:156390959-156424557	q1	q2	OK	0	0	0.111035	0.199468	0.25613	0.598382	no
XLOC_015207	XLOC_015207	SMC4	chr3:160117429-160152741	q1	q2	OK	0	0	0.0370594	0.401527	0.41847	0.765642	no
XLOC_015224	XLOC_015224	SKIL	chr3:170075472-170114637	q1	q2	OK	0	0	0.0580168	0.332959	0.34242	0.69678	no
XLOC_015261	XLOC_015261	FAM131A	chr3:184053716-184079391	q1	q2	OK	0	0	0.119978	0.221175	0.24775	0.587348	no
XLOC_015267	XLOC_015267	MAP3K13	chr3:185000728-185206882	q1	q2	OK	0	0	0.0582577	0.0666105	0.100855	0.354326	no
XLOC_015282	XLOC_015282	ST6GAL1	chr3:186648314-186796341	q1	q2	OK	0	0	0.123143	0.052598	0.06826	0.279578	no
XLOC_015306	XLOC_015306	MUC20	chr3:195447752-195464540	q1	q2	OK	0	0	0.0114788	0.917236	0.919475	0.989117	no
XLOC_015317	XLOC_015317	FYTTD1	chr3:197398258-197511317	q1	q2	OK	0	0	0.0622033	0.00725826	0.137245	0.427869	no
XLOC_015345	XLOC_015345	SEC13	chr3:10342614-10362858	q1	q2	OK	0	0	0.0700199	1.11091e-06	0.00442	0.0566383	no
XLOC_015349	XLOC_015349	VGLL4	chr3:11314009-11762220	q1	q2	OK	0	0	0.168855	0.000743278	0.030605	0.169564	no
XLOC_015355	XLOC_015355	RPL32,SNORA7A	chr3:12876443-12883081	q1	q2	OK	0	0	0.0144489	0.302542	0.320205	0.675118	no
XLOC_015356	XLOC_015356	IQSEC1	chr3:12938718-13114617	q1	q2	OK	0	0	0.114262	0.00585956	0.027455	0.158468	no
XLOC_015362	XLOC_015362	FGD5-AS1	chr3:14984285-15106816	q1	q2	OK	0	0	0.158852	7.35088e-06	0.01982	0.128445	no
XLOC_015375	XLOC_015375	TBC1D5	chr3:17198653-17784240	q1	q2	OK	0	0	0.113863	0.0643908	0.083165	0.315341	no
XLOC_015376	XLOC_015376	SATB1	chr3:18389132-18480265	q1	q2	OK	0	0	0.0733035	0.0330488	0.053855	0.243123	no
XLOC_015388	XLOC_015388	NGLY1	chr3:25760434-25831530	q1	q2	OK	0	0	0.0132275	0.649222	0.65236	0.911613	no
XLOC_015398	XLOC_015398	GLB1,TMPPE	chr3:33038099-33138694	q1	q2	OK	0	0	0.017064	0.823856	0.824635	0.965504	no
XLOC_015401	XLOC_015401	CLASP2	chr3:33537738-33759705	q1	q2	OK	0	0	0.00695545	0.924481	0.9257	0.989117	no
XLOC_015458	XLOC_015458	PLXNB1	chr3:48445260-48471460	q1	q2	OK	0	0	0.0478223	0.692047	0.68591	0.92506	no
XLOC_015466	XLOC_015466	SLC26A6	chr3:48663155-48672926	q1	q2	OK	0	0	0.00122048	0.98351	0.98366	0.997571	no
XLOC_015473	XLOC_015473	DALRD3	chr3:49044636-49060926	q1	q2	OK	0	0	0.0450977	0.368456	0.3804	0.731312	no
XLOC_015488	XLOC_015488	AMT,NICN1	chr3:49454210-49466757	q1	q2	OK	0	0	0.00709286	0.907633	0.90698	0.986582	no
XLOC_015493	XLOC_015493	IP6K1	chr3:49761727-49823973	q1	q2	OK	0	0	0.0206087	0.246927	0.255065	0.597133	no
XLOC_015502	XLOC_015502	HYAL3,NAT6	chr3:50330258-50336899	q1	q2	OK	0	0	0.0746972	0.282619	0.277945	0.62467	no
XLOC_015503	XLOC_015503	HYAL1	chr3:50337319-50349812	q1	q2	OK	0	0	0.0128569	0.940752	0.941485	0.990788	no
XLOC_015506	XLOC_015506	RASSF1	chr3:50367216-50378367	q1	q2	OK	0	0	0.0245366	0.312083	0.85596	0.9756	no
XLOC_015511	XLOC_015511	C3orf18	chr3:50595455-50622421	q1	q2	OK	0	0	0.237648	0.0040369	0.02848	0.162219	no
XLOC_015532	XLOC_015532	NT5DC2	chr3:52529355-52569093	q1	q2	OK	0	0	0.0253213	0.20791	0.213925	0.543066	no
XLOC_015534	XLOC_015534	GLT8D1	chr3:52719935-52742197	q1	q2	OK	0	0	0.0412496	0.617805	0.608925	0.894236	no
XLOC_015537	XLOC_015537	MUSTN1,TMEM110,TMEM110-MUSTN1	chr3:52867130-52931597	q1	q2	OK	0	0	0.0402589	0.5975	0.61093	0.894274	no
XLOC_015551	XLOC_015551	FAM208A	chr3:56591183-56717135	q1	q2	OK	0	0	0.0405909	0.345904	0.34865	0.70132	no
XLOC_015552	XLOC_015552	ARHGEF3	chr3:56761445-57113336	q1	q2	OK	0	0	0.0486808	2.04987e-05	0.010405	0.087521	no
XLOC_015585	XLOC_015585	FOXP1	chr3:71003864-71633140	q1	q2	OK	0	0	0.272847	8.23011e-07	0.007375	0.0714857	no
XLOC_015595	XLOC_015595	ROBO1	chr3:78646387-79817059	q1	q2	OK	0	0	0.0186618	0.756739	0.760245	0.947816	no
XLOC_015601	XLOC_015601	CGGBP1	chr3:88101099-88207115	q1	q2	OK	0	0	0.0477324	0.0271592	0.043805	0.211651	no
XLOC_015604	XLOC_015604	DHFRL1	chr3:93776765-93845630	q1	q2	OK	0	0	0.188816	0.0535701	0.079825	0.306391	no
XLOC_015650	XLOC_015650	ZBTB20	chr3:114056946-114866127	q1	q2	OK	0	0	0.285647	4.63836e-05	0.0207	0.131185	no
XLOC_015653	XLOC_015653	IGSF11	chr3:118619478-118864898	q1	q2	OK	0	0	0.0321916	1.62686e-06	0.00701	0.0695059	no
XLOC_015673	XLOC_015673	PARP9	chr3:122246759-122294049	q1	q2	OK	0	0	0.00471472	0.882566	0.884155	0.983845	no
XLOC_015697	XLOC_015697	TPRA1	chr3:127291907-127309568	q1	q2	OK	0	0	0.0555725	0.119529	0.1477	0.445384	no
XLOC_015698	XLOC_015698	MGLL	chr3:127407904-127542093	q1	q2	OK	0	0	0.0618685	0.0602572	0.086705	0.323436	no
XLOC_015706	XLOC_015706	ISY1,ISY1-RAB43,RAB43	chr3:128806411-128880073	q1	q2	OK	0	0	0.0513416	0.20533	0.218575	0.548642	no
XLOC_015714	XLOC_015714	TMCC1	chr3:129366634-129612419	q1	q2	OK	0	0	0.139965	0.0769093	0.19396	0.512877	no
XLOC_015722	XLOC_015722	ACAD11,NPHP3,NPHP3-ACAD11	chr3:132276981-132593050	q1	q2	OK	0	0	0.00400102	0.940123	0.939665	0.990784	no
XLOC_015731	XLOC_015731	MSL2	chr3:135867759-135914688	q1	q2	OK	0	0	0.165388	0.0228958	0.04217	0.20568	no
XLOC_015738	XLOC_015738	PIK3CB	chr3:138371539-138478201	q1	q2	OK	0	0	0.075901	0.0718354	0.114825	0.384607	no
XLOC_015748	XLOC_015748	TFDP2	chr3:141663269-141868386	q1	q2	OK	0	0	0.0169429	0.723988	0.70881	0.934913	no
XLOC_015778	XLOC_015778	P2RY12	chr3:150804675-151176497	q1	q2	OK	0	0	0.346932	5.54234e-06	0.010905	0.0893413	no
XLOC_015779	XLOC_015779	IGSF10	chr3:150804675-151176497	q1	q2	OK	0	0	0.221179	0.0253289	0.08906	0.328038	no
XLOC_015799	XLOC_015799	IFT80	chr3:159974773-160117320	q1	q2	OK	0	0	0.170437	0.0113971	0.02098	0.132138	no
XLOC_015839	XLOC_015839	DNAJC19	chr3:180701497-180707562	q1	q2	OK	0	0	0.016316	0.517189	0.50574	0.836119	no
XLOC_015849	XLOC_015849	ALG3	chr3:183948316-183967313	q1	q2	OK	0	0	0.0612386	0.162719	0.17873	0.493331	no
XLOC_015864	XLOC_015864	TBCCD1	chr3:186263855-186288332	q1	q2	OK	0	0	0.0299185	0.699794	0.70244	0.930443	no
XLOC_015865	XLOC_015865	RFC4	chr3:186501360-186524484	q1	q2	OK	0	0	0.00457028	0.917066	0.919705	0.989117	no
XLOC_015870	XLOC_015870	BCL6	chr3:187416046-187463513	q1	q2	OK	0	0	0.0505481	0.425767	0.60777	0.894014	no
XLOC_015895	XLOC_015895	TNK2	chr3:195590235-195635880	q1	q2	OK	0	0	0.0463205	0.458	0.46375	0.804075	no
XLOC_015900	XLOC_015900	TCTEX1D2,TM4SF19,TM4SF19-TCTEX1D2	chr3:196018089-196065291	q1	q2	OK	0	0	0.064582	0.0480675	0.109415	0.373672	no
XLOC_015909	XLOC_015909	DLG1	chr3:196769430-197030621	q1	q2	OK	0	0	0.0614441	0.00648303	0.02699	0.156872	no
XLOC_015913	XLOC_015913	KIAA0226,MIR922	chr3:197398258-197511317	q1	q2	OK	0	0	0.00663993	0.905917	0.909265	0.986718	no
XLOC_015914	XLOC_015914	IQCG	chr3:197615945-197686886	q1	q2	OK	0	0	0.0479505	0.620082	0.632035	0.904192	no
XLOC_015925	XLOC_015925	FGFRL1	chr4:1005609-1020686	q1	q2	OK	0	0	0.0432405	0.672853	0.67659	0.921864	no
XLOC_015932	XLOC_015932	WHSC1	chr4:1873122-1983934	q1	q2	OK	0	0	0.0778215	0.00135248	0.056595	0.250484	no
XLOC_015937	XLOC_015937	RNF4	chr4:2470794-2517586	q1	q2	OK	0	0	0.0165129	0.516313	0.536455	0.855983	no
XLOC_015939	XLOC_015939	SH3BP2	chr4:2794749-2842823	q1	q2	OK	0	0	0.0610756	0.000537049	0.03766	0.191771	no
XLOC_015965	XLOC_015965	TBC1D14	chr4:6911170-7059677	q1	q2	OK	0	0	0.122949	0.0283015	0.18748	0.505555	no
XLOC_016019	XLOC_016019	RBPJ	chr4:26321331-26436752	q1	q2	OK	0	0	0.0663753	0.182088	0.185815	0.503249	no
XLOC_016033	XLOC_016033	KLHL5	chr4:39046450-39127853	q1	q2	OK	0	0	0.0210244	0.257386	0.257655	0.599948	no
XLOC_016057	XLOC_016057	OCIAD1	chr4:48833059-48863834	q1	q2	OK	0	0	0.0866655	0.053211	0.075005	0.296002	no
XLOC_016080	XLOC_016080	REST	chr4:57774041-57802010	q1	q2	OK	0	0	0.0189751	0.804182	0.808325	0.963878	no
XLOC_016112	XLOC_016112	RUFY3	chr4:71570653-71674336	q1	q2	OK	0	0	0.0511862	0.445121	0.450665	0.792129	no
XLOC_016161	XLOC_016161	ARHGAP24	chr4:86396283-86923823	q1	q2	OK	0	0	0.0589859	0.24514	0.26886	0.614303	no
XLOC_016164	XLOC_016164	AFF1	chr4:87856153-88062206	q1	q2	OK	0	0	0.0909146	0.197143	0.22303	0.553402	no
XLOC_016183	XLOC_016183	SMARCAD1	chr4:95128758-95212443	q1	q2	OK	0	0	0.104669	0.0466174	0.2104	0.537761	no
XLOC_016196	XLOC_016196	BANK1	chr4:102711763-102995969	q1	q2	OK	0	0	0.21422	0.000210486	0.00412	0.0552872	no
XLOC_016201	XLOC_016201	GSTCD	chr4:106629940-106768882	q1	q2	OK	0	0	0.027901	0.758798	0.7574	0.947465	no
XLOC_016203	XLOC_016203	AIMP1	chr4:106967232-107270381	q1	q2	OK	0	0	0.0234721	0.545131	0.55634	0.86652	no
XLOC_016220	XLOC_016220	LARP7	chr4:113460488-113578742	q1	q2	OK	0	0	0.111302	0.14537	0.157875	0.463855	no
XLOC_016221	XLOC_016221	ANK2	chr4:113739238-114304896	q1	q2	OK	0	0	0.115346	0.186909	0.20738	0.533608	no
XLOC_016253	XLOC_016253	C4orf33	chr4:130014828-130033843	q1	q2	OK	0	0	0.0266969	0.710479	0.71053	0.935641	no
XLOC_016296	XLOC_016296	GUCY1A3	chr4:156587861-156658214	q1	q2	OK	0	0	0.0620988	0.37259	0.650485	0.911613	no
XLOC_016320	XLOC_016320	PALLD	chr4:169418216-169849608	q1	q2	OK	0	0	0.0390231	0.640084	0.64406	0.909051	no
XLOC_016321	XLOC_016321	CLCN3	chr4:170541671-170644338	q1	q2	OK	0	0	0.00288772	0.954037	0.953675	0.993985	no
XLOC_016327	XLOC_016327	CEP44	chr4:175157809-175254531	q1	q2	OK	0	0	0.0108412	0.823004	0.827855	0.966932	no
XLOC_016367	XLOC_016367	ABCA11P,ZNF721	chr4:419223-533320	q1	q2	OK	0	0	0.0551797	0.513839	0.520175	0.845976	no
XLOC_016377	XLOC_016377	LOC100130872,SPON2	chr4:1160720-1202750	q1	q2	OK	0	0	0.160092	0.0234233	0.25397	0.596184	no
XLOC_016384	XLOC_016384	HAUS3,POLN	chr4:2073644-2243860	q1	q2	OK	0	0	0.0718677	6.17036e-06	0.00657	0.0675933	no
XLOC_016386	XLOC_016386	ZFYVE28	chr4:2271323-2420370	q1	q2	OK	0	0	0.00334205	0.960562	0.958465	0.994878	no
XLOC_016387	XLOC_016387	TNIP2	chr4:2743386-2758103	q1	q2	OK	0	0	0.136704	0.064119	0.08734	0.325195	no
XLOC_016388	XLOC_016388	MFSD10	chr4:2932287-2936586	q1	q2	OK	0	0	0.0358589	0.583146	0.59525	0.886997	no
XLOC_016396	XLOC_016396	LYAR	chr4:4269428-4291896	q1	q2	OK	0	0	0.0464347	0.242235	0.259445	0.602705	no
XLOC_016399	XLOC_016399	EVC2	chr4:5564145-5711275	q1	q2	OK	0	0	0.0920387	0.122741	0.137885	0.429057	no
XLOC_016430	XLOC_016430	PROM1	chr4:15969848-16085623	q1	q2	OK	0	0	0.137707	0.00533572	0.00814	0.0755152	no
XLOC_016445	XLOC_016445	CCDC149	chr4:24807738-24981826	q1	q2	OK	0	0	0.148272	7.80742e-05	0.01761	0.11978	no
XLOC_016459	XLOC_016459	RPL9	chr4:39455744-39460568	q1	q2	OK	0	0	0.0514575	0.144775	0.168155	0.478721	no
XLOC_016529	XLOC_016529	GRSF1	chr4:71681498-71705627	q1	q2	OK	0	0	0.0421649	0.142438	0.163395	0.471623	no
XLOC_016534	XLOC_016534	RASSF6	chr4:74438861-74486340	q1	q2	OK	0	0	0.0718959	0.11359	0.14671	0.44325	no
XLOC_016544	XLOC_016544	G3BP2	chr4:76567952-76598667	q1	q2	OK	0	0	0.0470982	0.194022	0.221435	0.552172	no
XLOC_016571	XLOC_016571	LIN54	chr4:83845755-83934040	q1	q2	OK	0	0	0.0151098	0.846352	0.845695	0.972067	no
XLOC_016574	XLOC_016574	HPSE	chr4:84213613-84256306	q1	q2	OK	0	0	0.00998199	0.944418	0.944725	0.991169	no
XLOC_016579	XLOC_016579	MAPK10	chr4:86936275-87374283	q1	q2	OK	0	0	0.163022	3.03333e-06	0.015745	0.112006	no
XLOC_016591	XLOC_016591	FAM13A	chr4:89630939-89978323	q1	q2	OK	0	0	0.0221075	0.609602	0.58696	0.883031	no
XLOC_016598	XLOC_016598	EIF4E	chr4:99799606-99851786	q1	q2	OK	0	0	0.038837	0.473056	0.47986	0.816588	no
XLOC_016607	XLOC_016607	RG9MTD2	chr4:100467863-100485189	q1	q2	OK	0	0	0.0966504	0.144413	0.164055	0.472359	no
XLOC_016614	XLOC_016614	SLC39A8	chr4:103172197-103266655	q1	q2	OK	0	0	0.0993366	0.145809	0.27391	0.619521	no
XLOC_016616	XLOC_016616	UBE2D3	chr4:103717132-103790032	q1	q2	OK	0	0	0.0597411	0.054335	0.54177	0.858493	no
XLOC_016625	XLOC_016625	TBCK	chr4:106967232-107270381	q1	q2	OK	0	0	0.195708	0.00508679	0.012565	0.0973959	no
XLOC_016629	XLOC_016629	LEF1	chr4:108968700-109097586	q1	q2	OK	0	0	0.192473	0.00586973	0.019015	0.125401	no
XLOC_016656	XLOC_016656	PDE5A	chr4:120375937-120549981	q1	q2	OK	0	0	0.153304	0.0366781	0.09011	0.329586	no
XLOC_016670	XLOC_016670	NUDT6	chr4:123747862-123844159	q1	q2	OK	0	0	0.0142759	0.876659	0.881175	0.982967	no
XLOC_016679	XLOC_016679	ELF2	chr4:139978870-140060606	q1	q2	OK	0	0	0.0538962	0.500666	0.499105	0.830903	no
XLOC_016681	XLOC_016681	NDUFC1	chr4:140211070-140311935	q1	q2	OK	0	0	0.0385176	0.55066	0.552485	0.864589	no
XLOC_016696	XLOC_016696	OTUD4	chr4:146054801-146100832	q1	q2	OK	0	0	0.0107932	0.852576	0.85518	0.9756	no
XLOC_016706	XLOC_016706	FBXW7	chr4:153242409-153456172	q1	q2	OK	0	0	0.0478122	0.26797	0.28512	0.635055	no
XLOC_016746	XLOC_016746	HMGB2	chr4:174252526-174255595	q1	q2	OK	0	0	0.0178955	0.443672	0.449405	0.791172	no
XLOC_016780	XLOC_016780	SORBS2	chr4:186506597-186877870	q1	q2	OK	0	0	0.101934	0.0304486	0.1605	0.4674	no
XLOC_016799	XLOC_016799	AHRR,PDCD6	chr5:271735-438405	q1	q2	OK	0	0	0.0210681	0.149309	0.1804	0.495699	no
XLOC_016815	XLOC_016815	PAPD7	chr5:6714717-6757161	q1	q2	OK	0	0	0.11491	0.0709104	0.08477	0.318619	no
XLOC_016867	XLOC_016867	NNT	chr5:43602790-43705668	q1	q2	OK	0	0	0.0471855	0.422893	0.427345	0.772717	no
XLOC_016869	XLOC_016869	PARP8	chr5:49961732-50142356	q1	q2	OK	0	0	0.230673	0.00589857	0.020035	0.12863	no
XLOC_016886	XLOC_016886	GPBP1	chr5:56469774-56560506	q1	q2	OK	0	0	0.16492	0.00112563	0.010175	0.0867098	no
XLOC_016889	XLOC_016889	PART1	chr5:58264865-59843484	q1	q2	OK	0	0	0.208037	0.0854545	0.12828	0.411414	no
XLOC_016904	XLOC_016904	SREK1	chr5:65440084-65476714	q1	q2	OK	0	0	0.0234327	0.226428	0.258905	0.601591	no
XLOC_016905	XLOC_016905	MAST4	chr5:65892175-66465423	q1	q2	OK	0	0	0.0869466	0.356991	0.356765	0.70914	no
XLOC_016912	XLOC_016912	RAD17	chr5:68647552-68710630	q1	q2	OK	0	0	0.162204	0.00749248	0.03943	0.197846	no
XLOC_016928	XLOC_016928	TNPO1	chr5:72112417-72210215	q1	q2	OK	0	0	0.0168999	0.798003	0.801645	0.962458	no
XLOC_016973	XLOC_016973	RASA1	chr5:86564069-86687743	q1	q2	OK	0	0	0.200673	0.010564	0.01756	0.119612	no
XLOC_016974	XLOC_016974	LOC100505894	chr5:87564698-87732491	q1	q2	OK	0	0	0.00862817	0.923938	0.92763	0.989117	no
XLOC_016983	XLOC_016983	RFESD	chr5:94982480-94992849	q1	q2	OK	0	0	0.00149693	0.986142	0.986025	0.997571	no
XLOC_016987	XLOC_016987	CAST	chr5:95997740-96149848	q1	q2	OK	0	0	0.181372	5.4831e-07	0.019345	0.12632	no
XLOC_016989	XLOC_016989	LNPEP	chr5:96271345-96365115	q1	q2	OK	0	0	0.0216078	0.792987	0.79344	0.959713	no
XLOC_017001	XLOC_017001	TSLP	chr5:110405777-110413722	q1	q2	OK	0	0	0.0674565	0.00028788	0.020315	0.129925	no
XLOC_017008	XLOC_017008	APC	chr5:112043201-112181936	q1	q2	OK	0	0	0.0989737	0.0810277	0.08917	0.328038	no
XLOC_017020	XLOC_017020	TNFAIP8	chr5:118604417-118730294	q1	q2	OK	0	0	0.10706	0.0808148	0.10268	0.358425	no
XLOC_017033	XLOC_017033	GRAMD3	chr5:125695787-125829853	q1	q2	OK	0	0	0.187164	0.107865	0.13833	0.42946	no
XLOC_017036	XLOC_017036	LMNB1	chr5:126112314-126172712	q1	q2	OK	0	0	0.0915663	0.214168	0.224815	0.555889	no
XLOC_017069	XLOC_017069	C5orf24	chr5:134181369-134195425	q1	q2	OK	0	0	0.18295	3.98006e-06	0.005755	0.0639085	no
XLOC_017083	XLOC_017083	FAM53C	chr5:137673223-137685418	q1	q2	OK	0	0	0.0767108	0.0297563	0.055175	0.246614	no
XLOC_017088	XLOC_017088	MATR3,SNHG4	chr5:138609440-138667366	q1	q2	OK	0	0	0.0784423	0.188827	0.256995	0.599101	no
XLOC_017090	XLOC_017090	PAIP2	chr5:138677518-138719039	q1	q2	OK	0	0	0.0183148	0.0790157	0.113145	0.381174	no
XLOC_017098	XLOC_017098	ANKHD1,ANKHD1-EIF4EBP3,EIF4EBP3	chr5:139781398-139929163	q1	q2	OK	0	0	0.0523961	0.159434	0.179945	0.495092	no
XLOC_017128	XLOC_017128	PCDHGA1,PCDHGA10,PCDHGA11,PCDHGA12,PCDHGA2,PCDHGA3,PCDHGA4,PCDHGA5,PCDHGA6,PCDHGA7,PCDHGA8,PCDHGA9,PCDHGB1,PCDHGB2,PCDHGB3,PCDHGB4,PCDHGB5,PCDHGB6,PCDHGB7,PCDHGC3,PCDHGC4,PCDHGC5	chr5:140710251-140892548	q1	q2	OK	0	0	0.0896788	1.2348e-06	0.552915	0.864854	no
XLOC_017185	XLOC_017185	CYFIP2	chr5:156693090-156822606	q1	q2	OK	0	0	0.037721	0.399622	0.40577	0.754482	no
XLOC_017194	XLOC_017194	FABP6	chr5:159614373-159665729	q1	q2	OK	0	0	0.0831213	0.34047	0.361605	0.713169	no
XLOC_017203	XLOC_017203	MAT2B	chr5:162930230-162946328	q1	q2	OK	0	0	0.0397642	0.557278	0.558035	0.867263	no
XLOC_017249	XLOC_017249	FGFR4	chr5:176513920-176525126	q1	q2	OK	0	0	0.131542	0.0246943	0.052405	0.238303	no
XLOC_017250	XLOC_017250	NSD1	chr5:176560079-176727214	q1	q2	OK	0	0	0.00576957	0.916476	0.918715	0.989117	no
XLOC_017255	XLOC_017255	PRR7	chr5:176853686-176883287	q1	q2	OK	0	0	0.0285316	0.717212	0.721835	0.937672	no
XLOC_017268	XLOC_017268	RUFY1	chr5:178977561-179037027	q1	q2	OK	0	0	0.16016	0.0214317	0.041325	0.20305	no
XLOC_017272	XLOC_017272	SQSTM1	chr5:179224597-179285840	q1	q2	OK	0	0	0.0619076	0.0809341	0.21444	0.544171	no
XLOC_017289	XLOC_017289	BRD9	chr5:863849-892939	q1	q2	OK	0	0	0.0773606	0.226708	0.2315	0.565946	no
XLOC_017327	XLOC_017327	FAM134B	chr5:16473146-16617167	q1	q2	OK	0	0	0.000452358	0.972653	0.97353	0.997571	no
XLOC_017343	XLOC_017343	AMACR,C1QTNF3,C1QTNF3-AMACR	chr5:33987090-34124633	q1	q2	OK	0	0	0.0867603	0.135983	0.345185	0.699068	no
XLOC_017356	XLOC_017356	NUP155	chr5:37291940-37371197	q1	q2	OK	0	0	0.0226041	0.59149	0.59609	0.887708	no
XLOC_017382	XLOC_017382	PAIP1	chr5:43526369-43557521	q1	q2	OK	0	0	0.0605028	0.331025	0.33299	0.687617	no
XLOC_017387	XLOC_017387	MOCS2	chr5:52393894-52405598	q1	q2	OK	0	0	0.00984938	0.819523	0.82499	0.965693	no
XLOC_017416	XLOC_017416	TRIM23	chr5:64885506-64920187	q1	q2	OK	0	0	0.2501	0.001088	0.02766	0.159466	no
XLOC_017421	XLOC_017421	TAF9	chr5:68647552-68710630	q1	q2	OK	0	0	0.0486753	0.102019	0.117225	0.390031	no
XLOC_017424	XLOC_017424	LOC100170939,SMA4	chr5:69423288-69586004	q1	q2	OK	0	0	0.00028354	0.996845	0.996865	0.999472	no
XLOC_017425	XLOC_017425	GUSBP9,SMA5	chr5:69776869-69881549	q1	q2	OK	0	0	0.11837	0.012761	0.06482	0.270329	no
XLOC_017439	XLOC_017439	COL4A3BP	chr5:74666927-74895646	q1	q2	OK	0	0	0.0203595	0.756242	0.755855	0.947177	no
XLOC_017440	XLOC_017440	POC5	chr5:74970023-75013313	q1	q2	OK	0	0	0.17544	0.0700295	0.10192	0.356325	no
XLOC_017449	XLOC_017449	ARSB	chr5:78073036-78282357	q1	q2	OK	0	0	0.035533	0.633065	0.64801	0.910106	no
XLOC_017468	XLOC_017468	CCNH	chr5:86690078-86708850	q1	q2	OK	0	0	0.0893577	0.0643737	0.103885	0.361489	no
XLOC_017471	XLOC_017471	MEF2C	chr5:88014057-88199922	q1	q2	OK	0	0	0.0696352	0.11117	0.120175	0.396135	no
XLOC_017487	XLOC_017487	ERAP1	chr5:95997740-96149848	q1	q2	OK	0	0	0.167073	0.0280226	0.03737	0.19054	no
XLOC_017504	XLOC_017504	NREP	chr5:110834021-111312628	q1	q2	OK	0	0	0.163452	0.000966191	0.013495	0.102293	no
XLOC_017513	XLOC_017513	TICAM2,TMED7,TMED7-TICAM2	chr5:114914338-114961876	q1	q2	OK	0	0	0.0261957	0.542678	0.543165	0.859198	no
XLOC_017539	XLOC_017539	SHROOM1	chr5:132157832-132166590	q1	q2	OK	0	0	0.0374895	0.728497	0.735455	0.940369	no
XLOC_017591	XLOC_017591	SRA1	chr5:139929651-139937678	q1	q2	OK	0	0	0.137193	0.083065	0.09866	0.348924	no
XLOC_017609	XLOC_017609	NR3C1	chr5:142657495-142815077	q1	q2	OK	0	0	0.0685119	0.272763	0.355425	0.707365	no
XLOC_017626	XLOC_017626	TIGD6	chr5:149372685-149432706	q1	q2	OK	0	0	0.0223894	0.812138	0.82099	0.965106	no
XLOC_017634	XLOC_017634	DCTN4	chr5:150088308-150138657	q1	q2	OK	0	0	0.0260211	0.638928	0.638485	0.906199	no
XLOC_017637	XLOC_017637	TNIP1	chr5:150409503-150467221	q1	q2	OK	0	0	0.0534636	0.234678	0.236095	0.572207	no
XLOC_017638	XLOC_017638	ANXA6	chr5:150480266-150537443	q1	q2	OK	0	0	0.108158	0.0131324	0.0342	0.180994	no
XLOC_017656	XLOC_017656	MED7	chr5:156565450-156569921	q1	q2	OK	0	0	0.109085	0.17816	0.2043	0.52951	no
XLOC_017663	XLOC_017663	RNF145	chr5:158584416-158637061	q1	q2	OK	0	0	0.0721603	0.0413938	0.176905	0.490335	no
XLOC_017705	XLOC_017705	UIMC1	chr5:176332005-176433795	q1	q2	OK	0	0	0.0117198	0.660082	0.672285	0.918768	no
XLOC_017712	XLOC_017712	DBN1	chr5:176883613-176900694	q1	q2	OK	0	0	0.0103833	0.523291	0.54419	0.860464	no
XLOC_017714	XLOC_017714	DOK3	chr5:176928905-176937427	q1	q2	OK	0	0	0.0648872	0.193753	0.19833	0.52061	no
XLOC_017732	XLOC_017732	MGAT4B	chr5:179224597-179285840	q1	q2	OK	0	0	0.00129371	0.975543	0.9761	0.997571	no
XLOC_017744	XLOC_017744	MGAT1	chr5:180217540-180237137	q1	q2	OK	0	0	0.193988	8.24265e-05	0.00337	0.0502469	no
XLOC_017768	XLOC_017768	CDYL	chr6:4706392-4955778	q1	q2	OK	0	0	0.105591	0.0198077	0.05773	0.253925	no
XLOC_017772	XLOC_017772	RREB1	chr6:7107829-7252213	q1	q2	OK	0	0	0.0527384	0.031559	0.04509	0.215292	no
XLOC_017773	XLOC_017773	RIOK1	chr6:7390061-7418270	q1	q2	OK	0	0	0.202362	0.0065116	0.022885	0.140265	no
XLOC_017781	XLOC_017781	GCNT2	chr6:10521567-10629601	q1	q2	OK	0	0	0.0591563	0.330087	0.553675	0.865693	no
XLOC_017795	XLOC_017795	CD83	chr6:14117486-14137148	q1	q2	OK	0	0	0.117847	0.0541634	0.06665	0.275149	no
XLOC_017807	XLOC_017807	E2F3	chr6:20402136-20493945	q1	q2	OK	0	0	0.0487375	0.533527	0.54039	0.857883	no
XLOC_017817	XLOC_017817	GMNN	chr6:24775158-24786325	q1	q2	OK	0	0	0.0637504	0.0950438	0.11985	0.395326	no
XLOC_017840	XLOC_017840	BTN3A2	chr6:26365397-26378548	q1	q2	OK	0	0	0.0159705	0.793248	0.7951	0.959996	no
XLOC_017901	XLOC_017901	RPP21,TRIM39,TRIM39-RPP21	chr6:30255173-30314635	q1	q2	OK	0	0	0.0451076	0.294471	0.708965	0.934913	no
XLOC_017910	XLOC_017910	DDR1	chr6:30851860-30867933	q1	q2	OK	0	0	0.194869	0.00141162	0.03998	0.199849	no
XLOC_017913	XLOC_017913	VARS2	chr6:30881981-30894235	q1	q2	OK	0	0	0.00117704	0.979872	0.980085	0.997571	no
XLOC_017921	XLOC_017921	MICA	chr6:31367560-31383090	q1	q2	OK	0	0	0.096504	0.308965	0.65518	0.913032	no
XLOC_017926	XLOC_017926	NFKBIL1	chr6:31514627-31526606	q1	q2	OK	0	0	0.0316395	0.597737	0.597655	0.888442	no
XLOC_017927	XLOC_017927	LTA	chr6:31539875-31542098	q1	q2	OK	0	0	0.00709717	0.918607	0.920425	0.989117	no
XLOC_017929	XLOC_017929	LST1	chr6:31553955-31560762	q1	q2	OK	0	0	0.0344814	0.699782	0.92121	0.989117	no
XLOC_017930	XLOC_017930	AIF1	chr6:31582993-31584798	q1	q2	OK	0	0	0.292118	0.088964	0.12515	0.406339	no
XLOC_017933	XLOC_017933	APOM	chr6:31606804-31625987	q1	q2	OK	0	0	0.0253255	0.679161	0.667345	0.917184	no
XLOC_017939	XLOC_017939	MSH5,MSH5-SAPCD1,SAPCD1	chr6:31707724-31732624	q1	q2	OK	0	0	0.128695	0.0198723	0.03503	0.182612	no
XLOC_017945	XLOC_017945	C2	chr6:31867393-31913449	q1	q2	OK	0	0	0.0261239	0.818169	0.82234	0.965106	no
XLOC_017948	XLOC_017948	STK19	chr6:31937587-31949223	q1	q2	OK	0	0	0.147508	0.148267	0.168245	0.47874	no
XLOC_017954	XLOC_017954	EGFL8,PPT2,PPT2-EGFL8	chr6:32120578-32145888	q1	q2	OK	0	0	0.103923	0.0523502	0.21395	0.543066	no
XLOC_017963	XLOC_017963	BRD2	chr6:32936436-32949282	q1	q2	OK	0	0	0.0914798	0.122218	0.159425	0.46613	no
XLOC_017981	XLOC_017981	PACSIN1	chr6:34433852-34504039	q1	q2	OK	0	0	0.0316403	0.111369	0.13731	0.427937	no
XLOC_018016	XLOC_018016	LOC221442,NFYA	chr6:41040706-41108573	q1	q2	OK	0	0	0.00309213	0.921204	0.9226	0.989117	no
XLOC_018035	XLOC_018035	KLHDC3	chr6:42981840-42989036	q1	q2	OK	0	0	0.0553245	1.01671e-06	0.005135	0.0600431	no
XLOC_018037	XLOC_018037	KLC4	chr6:43027371-43042833	q1	q2	OK	0	0	0.11334	0.0525306	0.13586	0.425669	no
XLOC_018044	XLOC_018044	TJAP1	chr6:43445260-43474294	q1	q2	OK	0	0	0.0320147	3.22682e-05	0.00988	0.0852922	no
XLOC_018047	XLOC_018047	MAD2L1BP	chr6:43597278-43608688	q1	q2	OK	0	0	0.0319813	0.475316	0.496495	0.829872	no
XLOC_018054	XLOC_018054	SLC29A1	chr6:44187241-44201888	q1	q2	OK	0	0	0.0292937	0.520873	0.52576	0.84964	no
XLOC_018082	XLOC_018082	FBXO9	chr6:52929795-52965670	q1	q2	OK	0	0	0.0454072	0.168449	0.188945	0.506415	no
XLOC_018099	XLOC_018099	FAM135A	chr6:71123106-71270877	q1	q2	OK	0	0	0.0164505	0.818026	0.81121	0.964463	no
XLOC_018157	XLOC_018157	PRDM1	chr6:106534194-106557814	q1	q2	OK	0	0	0.239974	6.56277e-05	0.0192	0.125931	no
XLOC_018167	XLOC_018167	CEP57L1	chr6:109416355-109485115	q1	q2	OK	0	0	0.107299	0.162547	0.193715	0.512775	no
XLOC_018213	XLOC_018213	NCOA7	chr6:126102306-126253176	q1	q2	OK	0	0	0.240505	3.99769e-05	0.004545	0.0572058	no
XLOC_018218	XLOC_018218	RNF146	chr6:127587826-127609705	q1	q2	OK	0	0	0.0862836	0.154475	0.158145	0.463939	no
XLOC_018240	XLOC_018240	TBPL1	chr6:134273307-134308638	q1	q2	OK	0	0	0.01518	0.685064	0.664435	0.915932	no
XLOC_018285	XLOC_018285	MTHFD1L	chr6:151186814-151423023	q1	q2	OK	0	0	0.090507	0.0162502	0.041955	0.205033	no
XLOC_018294	XLOC_018294	TIAM2	chr6:155411422-155635617	q1	q2	OK	0	0	0.0107767	0.902187	0.90605	0.986582	no
XLOC_018307	XLOC_018307	WTAP	chr6:160148151-160177351	q1	q2	OK	0	0	0.051956	0.429777	0.43729	0.780483	no
XLOC_018339	XLOC_018339	GMDS	chr6:1624034-2245868	q1	q2	OK	0	0	0.0372123	0.551275	0.556165	0.86652	no
XLOC_018353	XLOC_018353	ECI2	chr6:4068592-4135831	q1	q2	OK	0	0	0.0515446	4.73812e-06	0.005955	0.064163	no
XLOC_018362	XLOC_018362	EEF1E1,EEF1E1-MUTED,MUTED,MUTED-TXNDC5,TXNDC5	chr6:7727010-8102828	q1	q2	OK	0	0	0.0761653	0.226414	0.40585	0.754482	no
XLOC_018367	XLOC_018367	C6orf52	chr6:10671650-10695030	q1	q2	OK	0	0	0.0280273	0.886141	0.85238	0.97446	no
XLOC_018372	XLOC_018372	NEDD9	chr6:11183530-11382581	q1	q2	OK	0	0	0.0360332	0.403675	0.412645	0.760993	no
XLOC_018376	XLOC_018376	GFOD1	chr6:13363586-13487869	q1	q2	OK	0	0	0.14714	0.00770188	0.03433	0.181024	no
XLOC_018394	XLOC_018394	FAM65B	chr6:24804512-24911195	q1	q2	OK	0	0	0.135512	0.0440409	0.05655	0.250396	no
XLOC_018467	XLOC_018467	PPP1R18	chr6:30644165-30655672	q1	q2	OK	0	0	0.0348647	0.578977	0.58712	0.883077	no
XLOC_018476	XLOC_018476	CCHCR1	chr6:31110215-31126015	q1	q2	OK	0	0	0.0617842	0.301674	0.324595	0.679599	no
XLOC_018486	XLOC_018486	BAG6	chr6:31606804-31625987	q1	q2	OK	0	0	0.0894056	0.138338	0.147845	0.445657	no
XLOC_018488	XLOC_018488	GPANK1	chr6:31629005-31637843	q1	q2	OK	0	0	0.246395	0.000271161	0.019935	0.128518	no
XLOC_018490	XLOC_018490	ABHD16A	chr6:31654725-31671137	q1	q2	OK	0	0	0.0590314	0.13313	0.156145	0.460653	no
XLOC_018513	XLOC_018513	AGPAT1	chr6:32120578-32145888	q1	q2	OK	0	0	0.104093	0.0506774	0.076705	0.299384	no
XLOC_018516	XLOC_018516	GPSM3,NOTCH4	chr6:32158542-32191844	q1	q2	OK	0	0	0.00923223	0.78829	0.789	0.957487	no
XLOC_018526	XLOC_018526	PSMB8	chr6:32808493-32821748	q1	q2	OK	0	0	0.0461969	0.355946	0.376295	0.727782	no
XLOC_018531	XLOC_018531	HLA-DPA1	chr6:33032345-33057473	q1	q2	OK	0	0	0.0123313	0.656888	0.646575	0.909617	no
XLOC_018537	XLOC_018537	TAPBP,ZBTB22	chr6:33267471-33285719	q1	q2	OK	0	0	0.0423761	0.0732047	0.265045	0.610014	no
XLOC_018544	XLOC_018544	LEMD2	chr6:33738989-33756906	q1	q2	OK	0	0	0.247499	0.000154024	0.006595	0.0675933	no
XLOC_018550	XLOC_018550	NUDT3,RPS10,RPS10-NUDT3	chr6:34254972-34393902	q1	q2	OK	0	0	0.0441054	0.178175	0.19287	0.511967	no
XLOC_018557	XLOC_018557	FKBP5,LOC285847	chr6:35541361-35704724	q1	q2	OK	0	0	0.0604539	0.00027053	0.01091	0.0893413	no
XLOC_018569	XLOC_018569	TMEM217	chr6:37179953-37300746	q1	q2	OK	0	0	0.0792626	0.661792	0.65564	0.913138	no
XLOC_018573	XLOC_018573	BTBD9	chr6:38136226-38607924	q1	q2	OK	0	0	0.189135	0.00436809	0.028595	0.162594	no
XLOC_018591	XLOC_018591	TFEB	chr6:41651715-41703997	q1	q2	OK	0	0	0.0527943	0.420809	0.435075	0.778664	no
XLOC_018596	XLOC_018596	CCND3	chr6:41902670-42016610	q1	q2	OK	0	0	0.164626	0.0103054	0.01891	0.124957	no
XLOC_018664	XLOC_018664	RAB23	chr6:57053581-57087078	q1	q2	OK	0	0	0.162019	0.107675	0.133895	0.421388	no
XLOC_018677	XLOC_018677	C6orf147,KHDC1	chr6:73951037-74020088	q1	q2	OK	0	0	0.15868	0.0915994	0.27554	0.621039	no
XLOC_018718	XLOC_018718	LYRM2	chr6:90142896-90348474	q1	q2	OK	0	0	0.0073245	0.907322	0.906595	0.986582	no
XLOC_018721	XLOC_018721	MAP3K7	chr6:91225352-91296907	q1	q2	OK	0	0	0.0281218	0.680147	0.684665	0.924785	no
XLOC_018749	XLOC_018749	SESN1	chr6:109307639-109415708	q1	q2	OK	0	0	0.0615471	0.341809	0.62975	0.903081	no
XLOC_018762	XLOC_018762	TRAF3IP2	chr6:111804674-111927477	q1	q2	OK	0	0	0.0553624	0.605561	0.61438	0.895371	no
XLOC_018763	XLOC_018763	FYN	chr6:111981534-112194655	q1	q2	OK	0	0	0.106131	0.0853924	0.256275	0.598557	no
XLOC_018779	XLOC_018779	CEP85L	chr6:118781934-119031238	q1	q2	OK	0	0	0.187543	0.0284042	0.044255	0.212822	no
XLOC_018780	XLOC_018780	MCM9	chr6:119134611-119256327	q1	q2	OK	0	0	0.0746758	0.45847	0.471795	0.810571	no
XLOC_018781	XLOC_018781	FAM184A	chr6:119280995-119470358	q1	q2	OK	0	0	0.174785	0.028341	0.062895	0.266848	no
XLOC_018790	XLOC_018790	ECHDC1	chr6:127609856-127664754	q1	q2	OK	0	0	0.0476856	0.555964	0.55019	0.863631	no
XLOC_018797	XLOC_018797	EPB41L2	chr6:131160487-131384462	q1	q2	OK	0	0	0.209819	7.1118e-05	0.010915	0.0893413	no
XLOC_018810	XLOC_018810	VNN2	chr6:133065008-133084598	q1	q2	OK	0	0	0.0488133	0.477235	0.47502	0.812471	no
XLOC_018814	XLOC_018814	SGK1	chr6:134490383-134639196	q1	q2	OK	0	0	0.0523425	0.211112	0.478825	0.815575	no
XLOC_018865	XLOC_018865	SYNE1	chr6:152442818-152958534	q1	q2	OK	0	0	0.0232107	0.795749	0.79492	0.959996	no
XLOC_018866	XLOC_018866	FBXO5	chr6:153291657-153304740	q1	q2	OK	0	0	0.177459	0.0264717	0.04165	0.204145	no
XLOC_018878	XLOC_018878	EZR	chr6:159186772-159240456	q1	q2	OK	0	0	0.0724941	0.187583	0.20656	0.532794	no
XLOC_020046	XLOC_020046	GPER	chr7:1036622-1177893	q1	q2	OK	0	0	0.0632857	0.339417	0.35114	0.703341	no
XLOC_020064	XLOC_020064	WIPI2	chr7:5229834-5273486	q1	q2	OK	0	0	0.0154098	0.117108	0.13836	0.42946	no
XLOC_020087	XLOC_020087	ARL4A	chr7:12726451-12730558	q1	q2	OK	0	0	0.0146856	0.709917	0.71341	0.935641	no
XLOC_020093	XLOC_020093	HDAC9	chr7:18126571-19036992	q1	q2	OK	0	0	0.0619469	0.0162895	0.02651	0.154901	no
XLOC_020102	XLOC_020102	KLHL7	chr7:23145352-23215038	q1	q2	OK	0	0	0.0144145	0.602673	0.611765	0.894341	no
XLOC_020113	XLOC_020113	CBX3	chr7:26240830-26253227	q1	q2	OK	0	0	0.0111239	0.763444	0.76961	0.94948	no
XLOC_020118	XLOC_020118	HOXA-AS3	chr7:27179982-27196296	q1	q2	OK	0	0	0.312459	0.00415191	0.01557	0.111479	no
XLOC_020122	XLOC_020122	TAX1BP1	chr7:27778991-27869386	q1	q2	OK	0	0	0.0134078	0.574719	0.566145	0.871881	no
XLOC_020126	XLOC_020126	CHN2	chr7:29234120-29553944	q1	q2	OK	0	0	0.220158	2.00668e-06	0.004745	0.0577491	no
XLOC_020128	XLOC_020128	DPY19L2P3	chr7:29685537-29782019	q1	q2	OK	0	0	0.0383703	0.557521	0.535845	0.855983	no
XLOC_020135	XLOC_020135	FAM188B,INMT,INMT-FAM188B	chr7:30791750-30932002	q1	q2	OK	0	0	0.0431273	0.578051	0.601555	0.890645	no
XLOC_020173	XLOC_020173	FLJ35390	chr7:44068485-44082082	q1	q2	OK	0	0	0.0322495	0.473661	0.47891	0.815575	no
XLOC_020188	XLOC_020188	UPP1	chr7:48128354-48148330	q1	q2	OK	0	0	0.0535054	0.26676	0.28043	0.628408	no
XLOC_020245	XLOC_020245	FKBP6	chr7:72742154-72772641	q1	q2	OK	0	0	0.0668212	0.658965	0.67761	0.922366	no
XLOC_020254	XLOC_020254	LIMK1	chr7:73498106-73536855	q1	q2	OK	0	0	0.0151915	0.819509	0.822315	0.965106	no
XLOC_020279	XLOC_020279	DTX2	chr7:76090971-76135312	q1	q2	OK	0	0	0.0890257	0.256894	0.2565	0.598729	no
XLOC_020285	XLOC_020285	PTPN12	chr7:77166772-77269388	q1	q2	OK	0	0	0.260433	0.000200018	0.00601	0.0643971	no
XLOC_020338	XLOC_020338	ZKSCAN5	chr7:99102272-99131445	q1	q2	OK	0	0	0.0647885	0.401562	0.40537	0.754443	no
XLOC_020339	XLOC_020339	ZNF655	chr7:99156044-99174076	q1	q2	OK	0	0	0.0349782	0.44634	0.45199	0.7931	no
XLOC_020354	XLOC_020354	PILRB	chr7:99905324-99965454	q1	q2	OK	0	0	0.0572166	0.382949	0.38405	0.735071	no
XLOC_020356	XLOC_020356	MEPCE	chr7:100026412-100031749	q1	q2	OK	0	0	0.01183	0.848772	0.85062	0.973465	no
XLOC_020359	XLOC_020359	FBXO24	chr7:100183955-100205798	q1	q2	OK	0	0	0.23683	0.146301	0.188375	0.505952	no
XLOC_020361	XLOC_020361	MOSPD3	chr7:100209724-100213000	q1	q2	OK	0	0	0.0547375	0.511027	0.50746	0.837069	no
XLOC_020377	XLOC_020377	CUX1	chr7:101459183-101927250	q1	q2	OK	0	0	0.109537	0.00017246	0.040435	0.201063	no
XLOC_020380	XLOC_020380	LOC100289561,LOC100630923,PRKRIP1	chr7:102004307-102067129	q1	q2	OK	0	0	0.0852692	0.192157	0.20082	0.524188	no
XLOC_020400	XLOC_020400	BCAP29	chr7:107220421-107263762	q1	q2	OK	0	0	0.181398	1.27274e-06	0.00908	0.0806315	no
XLOC_020407	XLOC_020407	IFRD1	chr7:112063198-112117258	q1	q2	OK	0	0	0.0629626	0.029158	0.093585	0.337564	no
XLOC_020412	XLOC_020412	TES	chr7:115850546-115898837	q1	q2	OK	0	0	0.112131	0.0698201	0.0885	0.327187	no
XLOC_020417	XLOC_020417	ST7,ST7-OT3	chr7:116592500-116870075	q1	q2	OK	0	0	0.00284354	0.92122	0.922295	0.989117	no
XLOC_020446	XLOC_020446	CCDC136	chr7:128431463-128462187	q1	q2	OK	0	0	0.058274	0.577747	0.584515	0.882898	no
XLOC_020450	XLOC_020450	IRF5	chr7:128577993-128590088	q1	q2	OK	0	0	0.0725808	0.37415	0.639255	0.906515	no
XLOC_020455	XLOC_020455	AHCYL2	chr7:128864854-129070052	q1	q2	OK	0	0	0.0333606	0.396408	0.379415	0.73042	no
XLOC_020458	XLOC_020458	NRF1	chr7:129251554-129396922	q1	q2	OK	0	0	0.284502	0.00153493	0.010605	0.0880132	no
XLOC_020465	XLOC_020465	MEST	chr7:130126015-130371406	q1	q2	OK	0	0	0.176322	0.0108575	0.00433	0.0561432	no
XLOC_020467	XLOC_020467	MKLN1	chr7:130794854-131181398	q1	q2	OK	0	0	0.108505	0.0328174	0.051515	0.236091	no
XLOC_020489	XLOC_020489	C7orf55,LUC7L2	chr7:139025104-139112272	q1	q2	OK	0	0	0.179899	1.89806e-05	0.021685	0.134932	no
XLOC_020499	XLOC_020499	SSBP1	chr7:141438120-141450288	q1	q2	OK	0	0	0.0016681	0.940951	0.941595	0.990788	no
XLOC_020518	XLOC_020518	CASP2	chr7:142985307-143004789	q1	q2	OK	0	0	0.0491472	0.446227	0.451335	0.792886	no
XLOC_020525	XLOC_020525	FAM115C	chr7:143318044-143427173	q1	q2	OK	0	0	0.036756	0.529014	0.85707	0.9756	no
XLOC_020543	XLOC_020543	ZNF398	chr7:148823507-148880118	q1	q2	OK	0	0	0.023909	0.680997	0.690605	0.92524	no
XLOC_020554	XLOC_020554	REPIN1	chr7:150065878-150071133	q1	q2	OK	0	0	0.140278	0.0120322	0.02068	0.131185	no
XLOC_020565	XLOC_020565	NOS3	chr7:150688143-150721586	q1	q2	OK	0	0	0.0489408	0.133135	0.16714	0.477234	no
XLOC_020596	XLOC_020596	PRKAR1B	chr7:588833-826116	q1	q2	OK	0	0	0.103317	0.132215	0.164535	0.473005	no
XLOC_020678	XLOC_020678	HOXA3	chr7:27145808-27166639	q1	q2	OK	0	0	0.00836375	0.924902	0.92631	0.989117	no
XLOC_020683	XLOC_020683	HOXA10,HOXA10-HOXA9,HOXA9	chr7:27202056-27219880	q1	q2	OK	0	0	0.278118	0.0018221	0.01984	0.128445	no
XLOC_020691	XLOC_020691	LOC646762,ZNRF2P2	chr7:29685537-29782019	q1	q2	OK	0	0	0.0308725	0.541989	0.549855	0.863631	no
XLOC_020703	XLOC_020703	LSM5	chr7:32524944-32534870	q1	q2	OK	0	0	0.0732793	0.0057567	0.11367	0.382272	no
XLOC_020708	XLOC_020708	NT5C3	chr7:33053741-33102409	q1	q2	OK	0	0	0.110523	0.0749397	0.090855	0.331306	no
XLOC_020717	XLOC_020717	ELMO1	chr7:36892510-37488895	q1	q2	OK	0	0	0.13542	0.00764989	0.019385	0.126416	no
XLOC_020731	XLOC_020731	MRPS24,URGCP,URGCP-MRPS24	chr7:43906156-43965996	q1	q2	OK	0	0	0.0669872	0.109285	0.18496	0.502027	no
XLOC_020769	XLOC_020769	FKBP9L	chr7:55748766-55772260	q1	q2	OK	0	0	0.368059	3.61832e-05	0.0039	0.053794	no
XLOC_020784	XLOC_020784	ERV3-1,ZNF117	chr7:64434829-64467124	q1	q2	OK	0	0	0.0490755	0.538255	0.519465	0.845236	no
XLOC_020804	XLOC_020804	BCL7B	chr7:72950682-72972065	q1	q2	OK	0	0	0.151523	0.0311477	0.04301	0.208855	no
XLOC_020844	XLOC_020844	KIAA1324L	chr7:86506222-86689014	q1	q2	OK	0	0	0.0477087	0.562762	0.731975	0.940346	no
XLOC_020854	XLOC_020854	CYP51A1	chr7:91741462-91764059	q1	q2	OK	0	0	0.0162579	0.824845	0.828475	0.96704	no
XLOC_020856	XLOC_020856	KRIT1	chr7:91828282-91875414	q1	q2	OK	0	0	0.0174707	0.55838	0.56659	0.87225	no
XLOC_020862	XLOC_020862	HEPACAM2	chr7:92817898-92855782	q1	q2	OK	0	0	0.0513918	1.19002e-07	0.00493	0.0588472	no
XLOC_020880	XLOC_020880	ASNS	chr7:97481428-97501854	q1	q2	OK	0	0	0.1121	0.00064373	0.0089	0.0799553	no
XLOC_020889	XLOC_020889	ATP5J2,ATP5J2-PTCD1,PTCD1	chr7:99006600-99063824	q1	q2	OK	0	0	0.00692286	0.734528	0.7378	0.94121	no
XLOC_020904	XLOC_020904	TAF6	chr7:99690403-99723128	q1	q2	OK	0	0	0.0044261	0.856385	0.85691	0.9756	no
XLOC_020917	XLOC_020917	TFR2	chr7:100218038-100239173	q1	q2	OK	0	0	0.088921	0.283841	0.30828	0.662274	no
XLOC_020927	XLOC_020927	CLDN15	chr7:100875372-100882101	q1	q2	OK	0	0	0.0956987	0.170329	0.183675	0.500177	no
XLOC_020936	XLOC_020936	POLR2J2,UPK3BL	chr7:102277194-102312176	q1	q2	OK	0	0	0.0304305	0.682314	0.68945	0.92524	no
XLOC_020940	XLOC_020940	DPY19L2P2	chr7:102815461-102920913	q1	q2	OK	0	0	0.276186	0.000638789	0.031985	0.174392	no
XLOC_020949	XLOC_020949	SRPK2	chr7:104756822-105029341	q1	q2	OK	0	0	0.150605	0.0467523	0.05734	0.252993	no
XLOC_020953	XLOC_020953	SYPL1	chr7:105730951-105753057	q1	q2	OK	0	0	0.0144577	0.528052	0.53608	0.855983	no
XLOC_020963	XLOC_020963	THAP5	chr7:108202670-108210167	q1	q2	OK	0	0	0.0217799	0.692272	0.69841	0.928196	no
XLOC_020966	XLOC_020966	IMMP2L	chr7:110303105-111202573	q1	q2	OK	0	0	0.113834	0.109385	0.13499	0.423494	no
XLOC_021004	XLOC_021004	IMPDH1	chr7:128032330-128050036	q1	q2	OK	0	0	0.0573538	0.342204	0.35081	0.702963	no
XLOC_021052	XLOC_021052	MRPS33	chr7:140705960-140714781	q1	q2	OK	0	0	0.00390666	0.960327	0.960165	0.994878	no
XLOC_021080	XLOC_021080	EZH2	chr7:148504463-148581441	q1	q2	OK	0	0	0.00664257	0.607624	0.60531	0.892484	no
XLOC_021089	XLOC_021089	ACTR3C	chr7:149944300-150035245	q1	q2	OK	0	0	0.255289	0.0380563	0.070515	0.28458	no
XLOC_021093	XLOC_021093	KCNH2	chr7:150642043-150675402	q1	q2	OK	0	0	0.0673219	0.160345	0.184915	0.502027	no
XLOC_021097	XLOC_021097	TMUB1	chr7:150778171-150780620	q1	q2	OK	0	0	0.00465175	0.883678	0.88628	0.983931	no
XLOC_021101	XLOC_021101	SMARCD3	chr7:150936058-150974231	q1	q2	OK	0	0	0.289558	0.0169258	0.04084	0.201986	no
XLOC_021106	XLOC_021106	PRKAG2	chr7:151253200-151576308	q1	q2	OK	0	0	0.024277	0.752944	0.75928	0.947631	no
XLOC_021124	XLOC_021124	ZNF596	chr8:158344-197339	q1	q2	OK	0	0	0.0112611	0.876451	0.870835	0.979751	no
XLOC_021168	XLOC_021168	C8orf12,TDH	chr8:11197145-11324276	q1	q2	OK	0	0	0.0887955	0.673789	0.64991	0.911506	no
XLOC_021205	XLOC_021205	SLC39A14	chr8:22224761-22291640	q1	q2	OK	0	0	0.0686762	3.36305e-06	0.00473	0.0577176	no
XLOC_021208	XLOC_021208	PDLIM2	chr8:22436253-22455538	q1	q2	OK	0	0	0.00946645	0.879683	0.88178	0.983216	no
XLOC_021210	XLOC_021210	KIAA1967	chr8:22462144-22526661	q1	q2	OK	0	0	0.0196171	0.760157	0.76475	0.947918	no
XLOC_021211	XLOC_021211	RHOBTB2	chr8:22844929-22941132	q1	q2	OK	0	0	0.11025	0.115374	0.06384	0.268498	no
XLOC_021213	XLOC_021213	LOC254896,TNFRSF10C	chr8:22941867-22974950	q1	q2	OK	0	0	0.0115477	0.937395	0.936945	0.990784	no
XLOC_021227	XLOC_021227	DPYSL2	chr8:26371708-26515693	q1	q2	OK	0	0	0.129912	3.01758e-06	0.004875	0.058613	no
XLOC_021228	XLOC_021228	PTK2B	chr8:27168998-27316908	q1	q2	OK	0	0	0.1522	0.000368311	0.013735	0.103324	no
XLOC_021237	XLOC_021237	HMBOX1	chr8:28747910-28910242	q1	q2	OK	0	0	0.000328785	0.992761	0.99314	0.997991	no
XLOC_021254	XLOC_021254	ASH2L	chr8:37963010-37997228	q1	q2	OK	0	0	0.0459882	0.519457	0.52437	0.849459	no
XLOC_021256	XLOC_021256	DDHD2	chr8:38089008-38120287	q1	q2	OK	0	0	0.0647044	0.0938204	0.12122	0.39826	no
XLOC_021257	XLOC_021257	LETM2	chr8:38243958-38266062	q1	q2	OK	0	0	0.0520498	0.627358	0.637145	0.905552	no
XLOC_021276	XLOC_021276	C8orf40	chr8:42273992-42408140	q1	q2	OK	0	0	0.015044	0.669496	0.934715	0.990784	no
XLOC_021316	XLOC_021316	MTFR1	chr8:66556887-66622798	q1	q2	OK	0	0	0.338084	1.98724e-07	0.005095	0.0598934	no
XLOC_021323	XLOC_021323	C8orf44,C8orf44-SGK3,SGK3	chr8:67579786-67774257	q1	q2	OK	0	0	0.204531	0.00622007	0.029745	0.166524	no
XLOC_021351	XLOC_021351	RALYL	chr8:85095452-85834078	q1	q2	OK	0	0	0.135938	0.0436448	0.086155	0.32211	no
XLOC_021353	XLOC_021353	E2F5	chr8:86089618-86132643	q1	q2	OK	0	0	0.0831411	0.221408	0.241155	0.578686	no
XLOC_021364	XLOC_021364	OSGIN2	chr8:90914095-90940095	q1	q2	OK	0	0	0.162324	0.00580842	0.01435	0.106263	no
XLOC_021374	XLOC_021374	PDP1	chr8:94929082-94938296	q1	q2	OK	0	0	0.0754841	0.100789	0.22661	0.558938	no
XLOC_021406	XLOC_021406	RIMS2	chr8:104512975-105266656	q1	q2	OK	0	0	0.0327369	0.740066	0.72709	0.939491	no
XLOC_021409	XLOC_021409	OXR1	chr8:107282405-107764921	q1	q2	OK	0	0	0.0967186	0.0160436	0.101655	0.355846	no
XLOC_021414	XLOC_021414	EBAG9	chr8:110551928-110577391	q1	q2	OK	0	0	0.0702947	0.274401	0.286	0.635508	no
XLOC_021459	XLOC_021459	CHRAC1	chr8:141521396-141527252	q1	q2	OK	0	0	0.225297	0.0124437	0.030385	0.168909	no
XLOC_021479	XLOC_021479	ZNF623	chr8:144718372-144735900	q1	q2	OK	0	0	0.271919	0.00541514	0.01661	0.115596	no
XLOC_021581	XLOC_021581	ASAH1	chr8:17913924-17942507	q1	q2	OK	0	0	0.118656	0.0315578	0.050165	0.231182	no
XLOC_021626	XLOC_021626	INTS9	chr8:28625174-28747698	q1	q2	OK	0	0	0.0855663	0.322625	0.329195	0.683965	no
XLOC_021681	XLOC_021681	ATP6V1H	chr8:54628114-54755850	q1	q2	OK	0	0	0.150239	0.0237887	0.05196	0.237473	no
XLOC_021695	XLOC_021695	NSMAF	chr8:59496063-59572404	q1	q2	OK	0	0	0.0801597	0.193878	0.215265	0.544862	no
XLOC_021699	XLOC_021699	ASPH	chr8:62200524-62627199	q1	q2	OK	0	0	0.0545488	0.248543	0.2321	0.566638	no
XLOC_021707	XLOC_021707	PDE7A	chr8:66626568-66753969	q1	q2	OK	0	0	0.0787433	0.0962428	0.128225	0.411414	no
XLOC_021734	XLOC_021734	STAU2	chr8:74332308-74659943	q1	q2	OK	0	0	0.0260354	0.140932	0.165	0.473363	no
XLOC_021736	XLOC_021736	TCEB1	chr8:74857372-74884522	q1	q2	OK	0	0	0.00987032	0.726455	0.7151	0.936116	no
XLOC_021739	XLOC_021739	PEX2	chr8:77892493-77913280	q1	q2	OK	0	0	0.00643691	0.910986	0.909665	0.986718	no
XLOC_021743	XLOC_021743	TPD52	chr8:80947104-81083836	q1	q2	OK	0	0	0.0356927	0.00417442	0.033395	0.178844	no
XLOC_021784	XLOC_021784	FSBP,RAD54B	chr8:95384187-95487343	q1	q2	OK	0	0	0.0253143	0.690151	0.68382	0.924504	no
XLOC_021801	XLOC_021801	STK3	chr8:99466858-99954799	q1	q2	OK	0	0	0.057204	0.00010811	0.01567	0.111712	no
XLOC_021807	XLOC_021807	RNF19A	chr8:101269287-101322327	q1	q2	OK	0	0	0.0146398	0.747047	0.75137	0.945511	no
XLOC_021811	XLOC_021811	YWHAZ	chr8:101930803-101965623	q1	q2	OK	0	0	0.148956	0.00192968	0.07403	0.293201	no
XLOC_021814	XLOC_021814	RRM2B	chr8:103216728-103251346	q1	q2	OK	0	0	0.0863778	0.227344	0.233055	0.568091	no
XLOC_021816	XLOC_021816	KLF10	chr8:103661004-103667983	q1	q2	OK	0	0	0.118759	0.030305	0.053125	0.240916	no
XLOC_021828	XLOC_021828	NUDCD1	chr8:110253147-110346350	q1	q2	OK	0	0	0.12692	8.73948e-05	0.01657	0.115514	no
XLOC_021848	XLOC_021848	C8orf76,ZHX1,ZHX1-C8ORF76	chr8:124232195-124287781	q1	q2	OK	0	0	0.0565988	2.77614e-09	0.136145	0.425774	no
XLOC_021863	XLOC_021863	FAM49B	chr8:130851838-131028897	q1	q2	OK	0	0	0.130449	0.0151788	0.01987	0.128445	no
XLOC_021874	XLOC_021874	SLA	chr8:133879204-134147143	q1	q2	OK	0	0	0.127782	0.195907	0.23487	0.571096	no
XLOC_021877	XLOC_021877	ZFAT	chr8:135490030-135725292	q1	q2	OK	0	0	0.0830139	0.157455	0.18593	0.503423	no
XLOC_021907	XLOC_021907	EEF1D	chr8:144661866-144679845	q1	q2	OK	0	0	0.00379732	0.919788	0.9204	0.989117	no
XLOC_021917	XLOC_021917	PLEC	chr8:144989320-145050913	q1	q2	OK	0	0	0.210833	8.22412e-05	0.00433	0.0561432	no
XLOC_021929	XLOC_021929	SLC39A4	chr8:145637797-145642273	q1	q2	OK	0	0	0.0743828	0.518898	0.522805	0.848172	no
XLOC_021932	XLOC_021932	CYHR1	chr8:145675314-145691031	q1	q2	OK	0	0	0.162774	0.0275187	0.142455	0.436181	no
XLOC_021935	XLOC_021935	C8orf82,LRRC24	chr8:145743362-145754458	q1	q2	OK	0	0	0.045965	0.635991	0.638015	0.906095	no
XLOC_021940	XLOC_021940	COMMD5	chr8:146075550-146078932	q1	q2	OK	0	0	0.0665521	0.20364	0.21881	0.548642	no
XLOC_021944	XLOC_021944	DOCK8	chr9:213107-465259	q1	q2	OK	0	0	0.167175	0.000713199	0.003715	0.052331	no
XLOC_021968	XLOC_021968	KDM4C	chr9:6720862-7175648	q1	q2	OK	0	0	0.159093	0.0506719	0.068285	0.279578	no
XLOC_021992	XLOC_021992	IFT74	chr9:26903367-27062931	q1	q2	OK	0	0	0.0844111	0.136494	0.2889	0.638895	no
XLOC_021996	XLOC_021996	LOC100129250	chr9:32540541-32553015	q1	q2	OK	0	0	0.00985301	0.591617	0.55596	0.86652	no
XLOC_022012	XLOC_022012	IL11RA	chr9:34652181-34661884	q1	q2	OK	0	0	0.0573409	0.569732	0.566755	0.872299	no
XLOC_022018	XLOC_022018	RUSC2	chr9:35490006-35563896	q1	q2	OK	0	0	0.063108	0.394156	0.41357	0.761517	no
XLOC_022025	XLOC_022025	TMEM8B	chr9:35829221-35854844	q1	q2	OK	0	0	0.138631	0.0382658	0.049135	0.227596	no
XLOC_022084	XLOC_022084	GCNT1	chr9:79056581-79122332	q1	q2	OK	0	0	0.10154	0.0215988	0.13709	0.427754	no
XLOC_022115	XLOC_022115	SYK	chr9:93564011-93660842	q1	q2	OK	0	0	0.0991964	0.119368	0.24195	0.579666	no
XLOC_022122	XLOC_022122	FGD3	chr9:95709600-95798518	q1	q2	OK	0	0	0.128606	0.00275514	0.015645	0.111712	no
XLOC_022136	XLOC_022136	C9orf3	chr9:97488950-97849500	q1	q2	OK	0	0	0.200499	0.00982999	0.017405	0.119183	no
XLOC_022149	XLOC_022149	BDAG1,C9orf174,LOC100499484	chr9:100000707-100139577	q1	q2	OK	0	0	0.00912459	0.901155	0.899935	0.986326	no
XLOC_022163	XLOC_022163	C9orf30,C9orf30-TMEFF1,TMEFF1	chr9:103189494-103339918	q1	q2	OK	0	0	0.170967	0.0123776	0.109195	0.373562	no
XLOC_022169	XLOC_022169	SMC2	chr9:106856540-106903700	q1	q2	OK	0	0	0.0161335	0.695237	0.697645	0.928067	no
XLOC_022185	XLOC_022185	AKAP2,PALM2,PALM2-AKAP2	chr9:112403067-112934791	q1	q2	OK	0	0	0.0374872	0.406966	0.691445	0.925314	no
XLOC_022188	XLOC_022188	DNAJC25,DNAJC25-GNG10,GNG10	chr9:114393631-114432526	q1	q2	OK	0	0	0.0217225	0.506285	0.49855	0.830903	no
XLOC_022200	XLOC_022200	RGS3	chr9:116207010-116360018	q1	q2	OK	0	0	0.190491	0.00267968	0.12579	0.407486	no
XLOC_022219	XLOC_022219	MRRF	chr9:125001833-125085742	q1	q2	OK	0	0	0.047578	0.495605	0.499095	0.830903	no
XLOC_022235	XLOC_022235	NEK6	chr9:127019884-127114719	q1	q2	OK	0	0	0.103838	0.0149066	0.068985	0.28071	no
XLOC_022251	XLOC_022251	RALGPS1	chr9:129677052-129985445	q1	q2	OK	0	0	0.0122597	0.799933	0.80337	0.962723	no
XLOC_022261	XLOC_022261	FPGS	chr9:130565153-130576556	q1	q2	OK	0	0	0.0303425	0.638515	0.64843	0.91031	no
XLOC_022262	XLOC_022262	SLC25A25	chr9:130830478-130871524	q1	q2	OK	0	0	0.0780401	0.015077	0.05141	0.235718	no
XLOC_022281	XLOC_022281	LRRC8A	chr9:131644390-131680317	q1	q2	OK	0	0	0.0336034	0.227795	0.256645	0.598729	no
XLOC_022286	XLOC_022286	PPP2R4	chr9:131873227-131911225	q1	q2	OK	0	0	0.107933	0.0367439	0.17	0.481306	no
XLOC_022299	XLOC_022299	ABL1	chr9:133589267-133763062	q1	q2	OK	0	0	0.0438293	0.567902	0.575615	0.877855	no
XLOC_022324	XLOC_022324	ADAMTS13	chr9:136243283-136324508	q1	q2	OK	0	0	0.010861	0.910886	0.90772	0.986582	no
XLOC_022329	XLOC_022329	WDR5	chr9:137001209-137025094	q1	q2	OK	0	0	0.0557146	0.00694076	0.045975	0.21814	no
XLOC_022397	XLOC_022397	AK3	chr9:4709556-4742043	q1	q2	OK	0	0	0.288365	5.39651e-07	0.00544	0.0618724	no
XLOC_022445	XLOC_022445	CDKN2A	chr9:21967137-21994490	q1	q2	OK	0	0	0.0209407	0.369945	0.56937	0.873415	no
XLOC_022455	XLOC_022455	C9orf72	chr9:27546542-27573864	q1	q2	OK	0	0	0.0686601	0.183053	0.19731	0.519388	no
XLOC_022525	XLOC_022525	LOC653501,ZNF658B	chr9:39443813-39464526	q1	q2	OK	0	0	0.181741	0.10929	0.14439	0.438941	no
XLOC_022528	XLOC_022528	LOC653501,ZNF658B	chr9:41588832-41609544	q1	q2	OK	0	0	0.0896391	0.490149	0.503	0.83434	no
XLOC_022582	XLOC_022582	HNRNPK	chr9:86582997-86595569	q1	q2	OK	0	0	0.0583366	0.254776	0.26163	0.605657	no
XLOC_022630	XLOC_022630	FANCC	chr9:97861335-98079991	q1	q2	OK	0	0	0.114273	0.00497138	0.020365	0.130077	no
XLOC_022658	XLOC_022658	TEX10	chr9:103064356-103115259	q1	q2	OK	0	0	0.0661986	2.8815e-06	0.005995	0.0643847	no
XLOC_022691	XLOC_022691	MIR3134,PTBP3	chr9:114758831-115112545	q1	q2	OK	0	0	0.0101748	0.698486	0.688925	0.92524	no
XLOC_022708	XLOC_022708	DFNB31	chr9:117164359-117267736	q1	q2	OK	0	0	0.132009	0.0209786	0.028835	0.163119	no
XLOC_022714	XLOC_022714	ASTN2	chr9:119187503-120177317	q1	q2	OK	0	0	0.0647727	0.118648	0.143165	0.43704	no
XLOC_022723	XLOC_022723	TRAF1	chr9:123664670-123691451	q1	q2	OK	0	0	0.117654	0.191194	0.222805	0.553256	no
XLOC_022763	XLOC_022763	SH2D3C	chr9:130500595-130541048	q1	q2	OK	0	0	0.118718	0.00326916	0.220415	0.550745	no
XLOC_022769	XLOC_022769	PIP5KL1	chr9:130683807-130693076	q1	q2	OK	0	0	0.0848017	0.379998	0.405265	0.754443	no
XLOC_022771	XLOC_022771	FAM102A	chr9:130702860-130742812	q1	q2	OK	0	0	0.125485	0.000218902	0.00715	0.0701942	no
XLOC_022774	XLOC_022774	PTGES2	chr9:130882971-130890741	q1	q2	OK	0	0	0.0918874	0.108874	0.127235	0.409632	no
XLOC_022775	XLOC_022775	CIZ1	chr9:130928343-131017527	q1	q2	OK	0	0	0.0130212	0.538125	0.54903	0.863265	no
XLOC_022808	XLOC_022808	RALGDS	chr9:135973106-136024588	q1	q2	OK	0	0	0.132098	0.0205822	0.03655	0.187856	no
XLOC_022838	XLOC_022838	C9orf69	chr9:139006426-139010731	q1	q2	OK	0	0	0.0190832	0.744024	0.74811	0.944819	no
XLOC_022861	XLOC_022861	ABCA2	chr9:139901685-139931234	q1	q2	OK	0	0	0.140445	0.11212	0.133145	0.419716	no
XLOC_022910	XLOC_022910	PLCXD1	chrX:192990-220022	q1	q2	OK	0	0	0.143144	0.0122105	0.02696	0.156852	no
XLOC_022917	XLOC_022917	AKAP17A,ASMT	chrX:1710485-1761974	q1	q2	OK	0	0	0.00353811	0.897435	0.888465	0.984552	no
XLOC_022930	XLOC_022930	TBL1X	chrX:9431334-9687780	q1	q2	OK	0	0	0.0691216	0.216711	0.218475	0.548642	no
XLOC_022937	XLOC_022937	MSL3	chrX:11776277-11793872	q1	q2	OK	0	0	0.111469	0.114744	0.228765	0.561745	no
XLOC_022950	XLOC_022950	MOSPD2	chrX:14891526-14939459	q1	q2	OK	0	0	0.110261	0.000272433	0.03118	0.171697	no
XLOC_023008	XLOC_023008	MID1IP1	chrX:38660684-38665783	q1	q2	OK	0	0	0.0230039	0.73531	0.73013	0.940297	no
XLOC_023026	XLOC_023026	INE1,UBA1	chrX:47050198-47074527	q1	q2	OK	0	0	0.181227	0.0142918	0.020015	0.128585	no
XLOC_023027	XLOC_023027	CDK16	chrX:47077527-47089394	q1	q2	OK	0	0	0.0354255	0.177684	0.57425	0.876849	no
XLOC_023042	XLOC_023042	FTSJ1	chrX:48334548-48344752	q1	q2	OK	0	0	0.0293721	0.694159	0.695645	0.927869	no
XLOC_023047	XLOC_023047	WDR13	chrX:48455879-48463582	q1	q2	OK	0	0	0.0264268	0.720138	0.72018	0.937459	no
XLOC_023054	XLOC_023054	PQBP1	chrX:48750729-48760422	q1	q2	OK	0	0	0.0922437	0.0261374	0.04096	0.202057	no
[truncated: 55 more rows]

## Sheet: 1vs2-sign
test_id	gene_id	gene	locus	sample_1	sample_2	status	value_1	value_2	sqrt(JS)	test_stat	p_value	q_value	significant		Comparison BJAB-EBNA1-EBER1/2 vs BJAB-EBNA1 (PCEP4)
[truncated: 177 more rows]

[truncated: 2 more sheets: 3vs4-OK, 3vs4-sign]
